# Supplementary material for: A collection of forcefield precursors for metal–organic frameworks
Source: RSC Adv. 2019 Nov 13;9(63):36492–507. doi: 10.1039/c9ra07327b (PMC9075174; doi:10.1039/c9ra07327b)
Supplement: RA-009-C9RA07327B-s5002 [file RA-009-C9RA07327B-s5002.xyz]

   74
jmolscript: load "" {1 1 1} spacegroup "x,y,z" unitcell [{     10.773800     0.000000     0.000000 }, {      2.410538    10.884469     0.000000 }, {     -2.410633    -1.446268    10.787934 }]
Co     2.523977     9.989797     1.306095     0.997887
Co     2.862823    -0.032873    10.074744     0.997840
Co     8.249728    -0.551596     9.481839     0.997690
Co     7.910882     9.471074     0.713190     0.997596
Co     2.693441     0.863407     0.986880     1.105280
Co     8.080264     8.574794     9.801054     1.105305
H      0.368609     1.665088     1.057218     0.445749
H      5.112927     5.904372     0.433675     0.156240
H      1.467130     4.950215     1.477947     0.132163
H     11.781729     7.215095     1.877101     0.096658
H      5.018265     0.826597     1.790797     0.445856
H      0.273917    -0.354710     5.909630     0.156294
H      3.919712     0.807087     5.102693     0.132166
H      4.378889     0.901758     7.400523     0.096648
H     10.405096     7.773113     9.730716     0.445745
H      5.660778     3.533829    10.354259     0.156238
H      9.306575     4.487986     9.309987     0.132157
H     -1.008024     2.223106     8.910833     0.096660
H      5.755440     8.611604     8.997137     0.445855
H     10.499788     9.792911     4.878304     0.156292
H      6.853993     8.631114     5.685241     0.132160
H      6.394816     8.536443     3.387411     0.096651
C      4.017300     7.455946     0.950093     0.112868
C      4.337471     6.128270     0.710493    -0.174491
C      3.354411     5.166676     0.892809     0.047380
C      2.106140     5.568602     1.344500    -0.160715
C      1.862343     6.918859     1.538252     0.108239
C      5.013155     8.567746     0.767777     0.574046
C      3.604520     3.694542     0.621709     0.580056
C      1.369526    -0.049034     7.516061     0.112882
C      1.049369    -0.110096     6.168325    -0.174561
C      2.032435     0.198375     5.239484     0.047423
C      3.280698     0.592656     5.697863    -0.160803
C      3.524482     0.605275     7.061889     0.108324
C      0.373662    -0.377464     8.593776     0.574044
C      1.782341     0.125287     3.744384     0.580048
C      6.756405     1.982255     9.837841     0.112865
C      6.436234     3.309931    10.077441    -0.174482
C      7.419294     4.271525     9.895125     0.047360
C      8.667565     3.869599     9.443434    -0.160718
C      8.911362     2.519342     9.249682     0.108243
C      5.760550     0.870455    10.020157     0.574039
C      7.169185     5.743659    10.166225     0.580087
C      9.404179     9.487235     3.271873     0.112878
C      9.724336     9.548297     4.619609    -0.174548
C      8.741270     9.239826     5.548450     0.047407
C      7.493007     8.845545     5.090071    -0.160802
C      7.249223     8.832926     3.726045     0.108328
C     10.400043     9.815665     2.194158     0.574037
C      8.991364     9.312914     7.043550     0.580082
N      2.790714     7.854856     1.330907    -0.277742
N      2.596104     0.275399     7.962035    -0.277757
N      7.982991     1.583345     9.457027    -0.277724
N      8.177601     9.162802     2.825899    -0.277741
O      4.533386     9.732781     0.779428    -0.583493
O      6.214445     8.283888     0.645118    -0.517166
O      2.103502     1.953956    10.591270    -0.560183
O      2.856804     2.899394     1.230903    -0.570550
O      0.640601     1.016799     0.645658    -0.959500
O      0.853421    -0.520720     9.750027    -0.583481
O     -0.827624    -0.461318     8.296137    -0.517169
O      3.283276    10.237745     3.343936    -0.560176
O      2.530059     0.834736     3.037235    -0.570559
O      4.746283     0.504827     1.093573    -0.959591
O      6.240319    -0.294580    10.008506    -0.583479
O      4.559260     1.154313    10.142816    -0.517197
O      8.670203     7.484245     0.196664    -0.560122
O      7.916901     6.538807     9.557031    -0.570546
O     10.133104     8.421402    10.142276    -0.959513
O      9.920284     9.958921     1.037907    -0.583469
O     11.601329     9.899519     2.491797    -0.517200
O      7.490429    -0.799544     7.443998    -0.560127
O      8.243646     8.603465     7.750699    -0.570554
O      6.027422     8.933374     9.694361    -0.959604

The following XYZ coordinates are in angstroms. Other properties are in atomic units.
The sperically averaged electron density of each atom fit to a function of the form exp(a - br)
eigen_1, eigen_2 and eigen_3 are the three eigenvalues of traceless quadrupole moment tensor
  atom number  atomic symbol              X              Y              Z     net charge C6 coefficient C8 coefficient C10 coefficient fluctuating dipole atomic polarizability isotropic forcefield polarizability              a              b squared Pearson coefficient          <r^3>          <r^4>         wp_QDO          m_QDO          q_QDO       dipole_x       dipole_y       dipole_z         dipole            Qxy            Qxz            Qyz     Q(x^2-y^2)  Q(3z^2 - R^2)        eigen_1        eigen_2        eigen_3 static polarizability      alpha(xx)      alpha(xy)      alpha(xz)      alpha(yy)      alpha(yz)      alpha(zz) atomic spin moment
            1             Co       2.523977       9.989797       1.306095       0.997887      98.637774 0.20356588E+04  0.65154119E+05                                16.355064                           13.904518       0.755538       2.123585                    0.994624      44.466828     115.821024       0.537318       0.356154      -1.195716      -0.005939       0.091771      -0.018139       0.093734       0.015743      -0.058503      -0.096678       0.110762       0.350492      -0.149163      -0.023570       0.172734             19.325465      23.484964       0.244416       1.452178      17.859021      -1.452897      16.632410           2.826607
            2             Co       2.862823      -0.032873      10.074744       0.997840      98.638422 0.20356701E+04  0.65154424E+05                                16.354814                           13.904284       0.755692       2.123628                    0.994625      44.466905     115.820308       0.537339       0.356140      -1.195731       0.005941      -0.030176       0.088552       0.093741       0.060091      -0.007766      -0.062883      -0.141133      -0.405719      -0.149215      -0.023493       0.172708             19.325160      23.484784      -1.406677      -0.435125      17.036396      -1.563216      17.454300           2.826524
            3             Co       8.249728      -0.551596       9.481839       0.997690      98.648370 0.20359223E+04  0.65165372E+05                                16.357296                           13.906317       0.755051       2.123391                    0.994627      44.470744     115.837855       0.537225       0.356200      -1.195664       0.005953      -0.091816       0.018183       0.093788       0.015529      -0.058528      -0.096718       0.111016       0.349994      -0.149265      -0.023348       0.172613             19.328215      23.488627       0.244485       1.452512      17.861465      -1.453132      16.634553           2.826410
            4             Co       7.910882       9.471074       0.713190       0.997596      98.651108 0.20359868E+04  0.65167966E+05                                16.357514                           13.906465       0.755128       2.123400                    0.994628      44.471579     115.840578       0.537226       0.356197      -1.195667      -0.005955       0.030222      -0.088586       0.093789       0.060084      -0.007579      -0.062929      -0.140825      -0.405876      -0.149305      -0.023299       0.172604             19.328482      23.489195      -1.407067      -0.435272      17.039067      -1.563540      17.457184           2.826321
            5             Co       2.693441       0.863407       0.986880       1.105280      87.472060 0.16135384E+04  0.49032743E+05                                16.141273                           13.174955       0.562823       2.092106                    0.995551      42.457664     109.968024       0.499631       0.403413      -1.151857      -0.000011      -0.012082      -0.013821       0.018357      -0.009844       0.008607      -0.030746       0.126465      -0.143014      -0.074557      -0.014199       0.088756             19.779719      19.445205       2.459501      -2.151998      20.409811      -3.452382      19.484142           2.851953
            6             Co       8.080264       8.574794       9.801054       1.105305      87.470370 0.16135002E+04  0.49031308E+05                                16.141128                           13.174841       0.562498       2.092026                    0.995550      42.456771     109.965519       0.499630       0.403416      -1.151855       0.000013       0.012057       0.013791       0.018318      -0.011086       0.009697      -0.031254       0.125300      -0.142120      -0.074704      -0.013799       0.088503             19.779547      19.445053       2.459679      -2.152158      20.409628      -3.452343      19.483958           2.852022
            7              H       0.368609       1.665088       1.057218       0.445749       0.390454 0.23796429E+01  0.17811931E+02                                 1.018877                            1.018302      -1.285588       2.489401                    0.999930       2.025402       5.494881       0.500765       1.634078      -0.645965      -0.010613       0.025431       0.017976       0.032902      -0.005876      -0.005516       0.010144      -0.008840       0.000058      -0.008517      -0.007273       0.015790              1.023692       0.982712      -0.049005       0.004495       1.108129       0.037378       0.980235           0.001118
            8              H       5.112927       5.904372       0.433675       0.156240       0.789270 0.52858983E+01  0.46612117E+02                                 1.389196                            1.331138      -0.941957       2.474346                    0.999672       2.956645       7.749992       0.552545       1.257067      -0.714757       0.032385      -0.011451      -0.012345       0.036501      -0.005759      -0.005466      -0.001692       0.013256      -0.009851      -0.009499      -0.002339       0.011838              1.400698       1.687885      -0.113721      -0.168849       1.374694       0.090593       1.139515           0.000401
            9              H       1.467130       4.950215       1.477947       0.132163       1.025906 0.73686453E+01  0.70140104E+02                                 1.619359                            1.543917      -0.953559       2.443153                    0.999100       3.180072       8.475563       0.530440       1.213085      -0.725928      -0.026445      -0.028106       0.008763       0.039573       0.008238      -0.010459       0.000127       0.010389      -0.032337      -0.015787      -0.002328       0.018115              1.647174       1.719896       0.357480      -0.037229       1.917189      -0.029677       1.304438           0.000226
           10              H      11.781729       7.215095       1.877101       0.096658       1.296859 0.95789743E+01  0.97776047E+02                                 1.932634                            1.784292      -0.914524       2.438467                    0.997845       3.559115       9.960705       0.481447       1.246362      -0.717965      -0.042333       0.013911       0.019421       0.048608       0.001104      -0.010640      -0.000072       0.010397      -0.041139      -0.017543       0.001584       0.015959              2.006356       2.556318      -0.459516      -0.363176       1.845275       0.208299       1.617477           0.000169
           11              H       5.018265       0.826597       1.790797       0.445856       0.390259 0.23780581E+01  0.17797037E+02                                 1.018521                            1.017950      -1.285645       2.489431                    0.999930       2.024802       5.492717       0.500863       1.634038      -0.645971       0.010605       0.014418       0.027586       0.032883       0.004681       0.006561       0.009201      -0.001873       0.021001      -0.008504      -0.007281       0.015785              1.023332       0.982379      -0.010961       0.047938       0.972322       0.019200       1.115295           0.001117
           12              H       0.273917      -0.354710       5.909630       0.156294       0.789151 0.52850053E+01  0.46603086E+02                                 1.389171                            1.331116      -0.941971       2.474388                    0.999672       2.956468       7.749873       0.552483       1.257238      -0.714720      -0.032366      -0.010722      -0.012993       0.036487       0.004654       0.006427      -0.001410       0.011130      -0.016232      -0.009500      -0.002335       0.011835              1.400672       1.687842       0.152235       0.135142       1.119790       0.056420       1.394383           0.000401
           13              H       3.919712       0.807087       5.102693       0.132166       1.025896 0.73685983E+01  0.70139600E+02                                 1.619353                            1.543916      -0.953618       2.443139                    0.999100       3.180073       8.475584       0.530437       1.213092      -0.725926       0.026449       0.012424      -0.026686       0.039573       0.011457      -0.006778      -0.001327       0.021193       0.000094      -0.015779      -0.002335       0.018114              1.647166       1.719891       0.084396      -0.349347       1.323072      -0.109321       1.898535           0.000226
           14              H       4.378889       0.901758       7.400523       0.096648       1.296995 0.95800949E+01  0.97790127E+02                                 1.932747                            1.784378      -0.914516       2.438459                    0.997845       3.559269       9.961198       0.481444       1.246336      -0.717971       0.042331       0.017401       0.016365       0.048606       0.010694       0.000320      -0.002092       0.025476       0.004110      -0.017545       0.001586       0.015959              2.006484       2.556509       0.298939       0.503770       1.566708       0.170968       1.896233           0.000169
           15              H      10.405096       7.773113       9.730716       0.445745       0.390455 0.23796432E+01  0.17811895E+02                                 1.018870                            1.018294      -1.285583       2.489398                    0.999930       2.025397       5.494823       0.500774       1.634053      -0.645969       0.010614      -0.025430      -0.017978       0.032902      -0.005878      -0.005516       0.010143      -0.008841       0.000061      -0.008516      -0.007274       0.015791              1.023685       0.982704      -0.049004       0.004495       1.108122       0.037378       0.980228           0.001120
           16              H       5.660778       3.533829      10.354259       0.156238       0.789278 0.52859695E+01  0.46612899E+02                                 1.389205                            1.331146      -0.941950       2.474348                    0.999672       2.956664       7.750053       0.552544       1.257066      -0.714757      -0.032386       0.011450       0.012346       0.036501      -0.005758      -0.005466      -0.001693       0.013256      -0.009853      -0.009499      -0.002339       0.011838              1.400707       1.687897      -0.113722      -0.168850       1.374702       0.090593       1.139521           0.000402
           17              H       9.306575       4.487986       9.309987       0.132157       1.025946 0.73690024E+01  0.70144330E+02                                 1.619395                            1.543950      -0.953607       2.443124                    0.999100       3.180150       8.475812       0.530437       1.213078      -0.725929       0.026446       0.028104      -0.008763       0.039572       0.008238      -0.010460       0.000128       0.010393      -0.032336      -0.015787      -0.002330       0.018117              1.647212       1.719936       0.357492      -0.037230       1.917237      -0.029677       1.304463           0.000226
           18              H      -1.008024       2.223106       8.910833       0.096660       1.296830 0.95787245E+01  0.97773006E+02                                 1.932619                            1.784280      -0.914469       2.438494                    0.997846       3.559081       9.960633       0.481443       1.246377      -0.717962       0.042333      -0.013913      -0.019418       0.048608       0.001104      -0.010639      -0.000072       0.010396      -0.041141      -0.017543       0.001585       0.015959              2.006341       2.556294      -0.459510      -0.363172       1.845261       0.208296       1.617466           0.000169
           19              H       5.755440       8.611604       8.997137       0.445855       0.390254 0.23780160E+01  0.17796602E+02                                 1.018505                            1.017933      -1.285646       2.489428                    0.999930       2.024780       5.492598       0.500874       1.634012      -0.645975      -0.010607      -0.014420      -0.027585       0.032884       0.004681       0.006562       0.009200      -0.001874       0.021000      -0.008503      -0.007282       0.015785              1.023315       0.982362      -0.010960       0.047937       0.972307       0.019200       1.115277           0.001119
           20              H      10.499788       9.792911       4.878304       0.156292       0.789159 0.52850734E+01  0.46603832E+02                                 1.389179                            1.331124      -0.941964       2.474390                    0.999672       2.956485       7.749927       0.552482       1.257237      -0.714720       0.032366       0.010722       0.012993       0.036487       0.004654       0.006427      -0.001411       0.011131      -0.016231      -0.009500      -0.002335       0.011835              1.400680       1.687854       0.152237       0.135144       1.119796       0.056420       1.394391           0.000402
           21              H       6.853993       8.631114       5.685241       0.132160       1.025939 0.73689832E+01  0.70144153E+02                                 1.619392                            1.543951      -0.953669       2.443108                    0.999099       3.180155       8.475846       0.530434       1.213084      -0.725928      -0.026450      -0.012423       0.026684       0.039572       0.011458      -0.006778      -0.001326       0.021195       0.000088      -0.015779      -0.002336       0.018115              1.647207       1.719935       0.084400      -0.349360       1.323100      -0.109325       1.898586           0.000226
           22              H       6.394816       8.536443       3.387411       0.096651       1.296956 0.95797540E+01  0.97785902E+02                                 1.932721                            1.784356      -0.914451       2.438493                    0.997846       3.559216       9.961053       0.481442       1.246350      -0.717968      -0.042331      -0.017398      -0.016366       0.048605       0.010693       0.000321      -0.002093       0.025476       0.004110      -0.017544       0.001586       0.015958              2.006456       2.556470       0.298933       0.503759       1.566690       0.170964       1.896208           0.000169
           23              C       4.017300       7.455946       0.950093       0.112868      35.290778 0.38044460E+03  0.85943107E+04                                 9.372774                            6.507126       0.097652       2.051519                    0.999381      25.581874      70.564600       0.649633       0.417367      -1.070587      -0.064467      -0.032265       0.021587       0.075253      -0.012214       0.009104      -0.008258       0.033077       0.110718      -0.039354      -0.001151       0.040504             12.007688      12.394133       3.309464      -1.011057      18.719010       0.949911       4.909922          -0.002179
           24              C       4.337471       6.128270       0.710493      -0.174491      34.765572 0.41214378E+03  0.95846340E+04                                 9.389493                            6.882310      -0.082679       1.951202                    0.999280      29.306633      84.473699       0.611123       0.430974      -1.052497      -0.000837      -0.010957       0.005510       0.012293      -0.024802       0.009871      -0.010160       0.054391       0.131779      -0.059116       0.010026       0.049090             11.481767       9.783208       2.289587      -0.812323      19.644197       1.521864       5.017897           0.000903
           25              C       3.354411       5.166676       0.892809       0.047380      37.390321 0.40644812E+03  0.93030720E+04                                 9.699934                            6.670436       0.058469       2.037026                    0.999299      25.961130      71.286130       0.651854       0.410520      -1.078685       0.001681       0.040886       0.011083       0.042395       0.007439      -0.005407      -0.020137       0.041918       0.081474      -0.041182       0.006079       0.035103             12.781916      10.145719       0.121724      -1.226385      22.781817       2.329679       5.418212          -0.003620
           26              C       2.106140       5.568602       1.344500      -0.160715      32.018293 0.42287881E+03  0.98858883E+04                                 8.823976                            6.921148       0.032851       1.984369                    0.999572      29.378658      84.572543       0.616786       0.424787      -1.057571       0.010146      -0.004355       0.011532       0.015965       0.021850      -0.004065      -0.022342       0.015983       0.053302      -0.037260       0.002738       0.034522             10.158001       9.473726      -1.033871      -1.038687      15.959505       1.590612       5.040774          -0.001549
           27              C       1.862343       6.918859       1.538252       0.108239      27.239418 0.32160596E+03  0.70152690E+04                                 7.881379                            5.985655       0.365122       2.140124                    0.999826      25.477794      70.656924       0.672133       0.417764      -1.062861       0.048582       0.021446      -0.010695       0.054171       0.000902       0.009614      -0.005782       0.052723       0.090738      -0.042001       0.007411       0.034590              9.157981       9.521654      -0.052117      -1.293817      13.351847       1.116598       4.600443          -0.007029
           28              C       5.013155       8.567746       0.767777       0.574046      25.415287 0.24480504E+03  0.50385313E+04                                 7.923234                            5.535732       0.071011       2.085964                    0.999608      22.151563      61.676043       0.633959       0.469419      -1.021950       0.048054       0.068681      -0.017802       0.085692      -0.016013       0.011449       0.007004      -0.021226       0.343543      -0.077403      -0.038050       0.115454              9.803852      13.485480       1.081072      -0.480800      11.656751      -0.167999       4.269325          -0.012860
           29              C       3.604520       3.694542       0.621709       0.580056      25.036003 0.25258995E+03  0.52274909E+04                                 7.862109                            5.604431       0.039178       2.070673                    0.999522      22.216336      61.559840       0.634674       0.466314      -1.026019       0.014066      -0.061621       0.001737       0.063230       0.000693       0.074729      -0.008313       0.095347       0.101862      -0.066477      -0.040769       0.107246              9.872781       7.575777      -0.701451      -2.458732      15.834505       1.257014       6.208060          -0.005888
           30              C       1.369526      -0.049034       7.516061       0.112882      35.289919 0.38043190E+03  0.85939611E+04                                 9.372657                            6.507037       0.097479       2.051470                    0.999381      25.581589      70.563800       0.649634       0.417370      -1.070584       0.064486       0.025685      -0.029101       0.075266      -0.010646       0.010886       0.001496      -0.039690      -0.107720      -0.039354      -0.001139       0.040493             12.007545      12.393927       1.441830      -3.145782       4.903481      -0.902214      18.725228          -0.002185
           31              C       1.049369      -0.110096       6.168325      -0.174561      34.768054 0.41217804E+03  0.95856304E+04                                 9.389895                            6.882559      -0.082617       1.951208                    0.999279      29.307771      84.477867       0.611116       0.430969      -1.052500       0.000891       0.006937      -0.010090       0.012277      -0.013120       0.023255       0.002442      -0.039744      -0.150462      -0.059077       0.009972       0.049104             11.482317       9.783586       1.109395      -2.161587       4.875470      -0.458137      19.787895           0.000903
           32              C       2.032435       0.198375       5.239484       0.047423      37.388979 0.40642873E+03  0.93025272E+04                                 9.699746                            6.670305       0.058556       2.037057                    0.999300      25.960551      71.284411       0.651856       0.410524      -1.078682      -0.001671       0.005560       0.042003       0.042402       0.006337      -0.006649      -0.011292      -0.023976      -0.116248      -0.041175       0.006090       0.035085             12.781661      10.145553       1.231688       0.042210       5.111077      -0.039286      23.088353          -0.003624
           33              C       3.280698       0.592656       5.697863      -0.160803      32.020787 0.42291981E+03  0.98870982E+04                                 8.824459                            6.921517       0.032675       1.984299                    0.999572      29.380158      84.578263       0.616765       0.424791      -1.057567      -0.010162       0.012026      -0.002845       0.015999       0.006951      -0.021151      -0.016966      -0.023924      -0.066438      -0.037274       0.002748       0.034526             10.158572       9.474252       0.892167       1.162852       4.814831       0.096533      16.186634          -0.001553
           34              C       3.524482       0.605275       7.061889       0.108324      27.236152 0.32155724E+03  0.70139142E+04                                 7.880638                            5.985102       0.365572       2.140284                    0.999826      25.475943      70.649452       0.672184       0.417750      -1.062874      -0.048577      -0.013478       0.019782       0.054154      -0.009423      -0.002184       0.003874      -0.019276      -0.125050      -0.041945       0.007369       0.034576              9.157093       9.520876       1.275370       0.223669       4.460479      -0.075286      13.489923          -0.007035
           35              C       0.373662      -0.377464       8.593776       0.574044      25.416294 0.24481517E+03  0.50388030E+04                                 7.923482                            5.535878       0.070964       2.085939                    0.999608      22.152155      61.678514       0.633944       0.469425      -1.021945      -0.048057      -0.026744       0.065713       0.085691      -0.013461       0.014342       0.027973      -0.177674      -0.125908      -0.077382      -0.038064       0.115447              9.804186      13.485941       0.620233      -1.007686       4.444120      -1.135004      11.482497          -0.012867
           36              C       1.782341       0.125287       3.744384       0.580048      25.035973 0.25258850E+03  0.52274466E+04                                 7.862062                            5.604387       0.039085       2.070643                    0.999522      22.216298      61.559401       0.634682       0.466309      -1.026023      -0.014068       0.009914      -0.060880       0.063266      -0.073973      -0.010611       0.004968      -0.003722      -0.195400      -0.066508      -0.040753       0.107261              9.872739       7.575693       2.343720       1.021900       6.046915      -0.055110      15.995610          -0.005887
           37              C       6.756405       1.982255       9.837841       0.112865      35.290838 0.38044492E+03  0.85943197E+04                                 9.372785                            6.507131       0.097663       2.051524                    0.999381      25.581873      70.564602       0.649633       0.417367      -1.070587       0.064466       0.032264      -0.021582       0.075250      -0.012217       0.009100      -0.008260       0.033077       0.110697      -0.039353      -0.001144       0.040497             12.007705      12.394154       3.309468      -1.011059      18.719039       0.949903       4.909921          -0.002200
           38              C       6.436234       3.309931      10.077441      -0.174482      34.765699 0.41214548E+03  0.95846854E+04                                 9.389515                            6.882323      -0.082703       1.951191                    0.999280      29.306738      84.474109       0.611122       0.430974      -1.052497       0.000837       0.010952      -0.005509       0.012288      -0.024799       0.009867      -0.010163       0.054399       0.131770      -0.059116       0.010030       0.049087             11.481791       9.783247       2.289625      -0.812326      19.644222       1.521850       5.017903           0.000914
           39              C       7.419294       4.271525       9.895125       0.047360      37.390733 0.40645430E+03  0.93032453E+04                                 9.699975                            6.670467       0.058474       2.037025                    0.999299      25.961379      71.286853       0.651856       0.410518      -1.078687      -0.001680      -0.040888      -0.011087       0.042398       0.007436      -0.005408      -0.020141       0.041906       0.081445      -0.041174       0.006077       0.035097             12.781960      10.145774       0.121767      -1.226387      22.781882       2.329669       5.418226          -0.003646
           40              C       8.667565       3.869599       9.443434      -0.160718      32.018719 0.42288564E+03  0.98860930E+04                                 8.824054                            6.921203       0.032836       1.984358                    0.999572      29.378997      84.573848       0.616784       0.424787      -1.057571      -0.010148       0.004351      -0.011530       0.015964       0.021850      -0.004067      -0.022342       0.015994       0.053288      -0.037260       0.002740       0.034520             10.158091       9.473813      -1.033846      -1.038695      15.959652       1.590615       5.040808          -0.001546
           41              C       8.911362       2.519342       9.249682       0.108243      27.239293 0.32160416E+03  0.70152216E+04                                 7.881376                            5.985652       0.365128       2.140131                    0.999826      25.477659      70.656567       0.672131       0.417766      -1.062859      -0.048579      -0.021451       0.010702       0.054172       0.000897       0.009617      -0.005787       0.052716       0.090725      -0.041996       0.007408       0.034588              9.157980       9.521627      -0.052089      -1.293812      13.351876       1.116586       4.600436          -0.007045
           42              C       5.760550       0.870455      10.020157       0.574039      25.415627 0.24480855E+03  0.50386230E+04                                 7.923287                            5.535762       0.071074       2.085978                    0.999608      22.151826      61.676950       0.633959       0.469418      -1.021950      -0.048051      -0.068676       0.017803       0.085687      -0.016021       0.011450       0.007012      -0.021228       0.343534      -0.077410      -0.038041       0.115451              9.803919      13.485570       1.081046      -0.480800      11.656835      -0.168001       4.269351          -0.012881
           43              C       7.169185       5.743659      10.166225       0.580087      25.035734 0.25258687E+03  0.52274132E+04                                 7.862096                            5.604425       0.039149       2.070664                    0.999522      22.216070      61.559100       0.634669       0.466319      -1.026016      -0.014058       0.061619      -0.001753       0.063227       0.000692       0.074741      -0.008316       0.095375       0.101914      -0.066499      -0.040771       0.107269              9.872765       7.575757      -0.701467      -2.458730      15.834489       1.257028       6.208050          -0.005864
           44              C       9.404179       9.487235       3.271873       0.112878      35.289820 0.38043076E+03  0.85939268E+04                                 9.372637                            6.507026       0.097497       2.051478                    0.999381      25.581523      70.563528       0.649635       0.417370      -1.070585      -0.064484      -0.025679       0.029101       0.075263      -0.010642       0.010890       0.001493      -0.039682      -0.107717      -0.039355      -0.001133       0.040487             12.007513      12.393888       1.441824      -3.145748       4.903467      -0.902219      18.725183          -0.002209
           45              C       9.724336       9.548297       4.619609      -0.174548      34.768006 0.41217753E+03  0.95856153E+04                                 9.389878                            6.882548      -0.082630       1.951202                    0.999279      29.307794      84.477912       0.611118       0.430968      -1.052501      -0.000891      -0.006935       0.010086       0.012273      -0.013116       0.023253       0.002439      -0.039738      -0.150467      -0.059076       0.009976       0.049100             11.482287       9.783585       1.109398      -2.161600       4.875461      -0.458147      19.787814           0.000920
           46              C       8.741270       9.239826       5.548450       0.047407      37.389363 0.40643479E+03  0.93026976E+04                                 9.699787                            6.670337       0.058557       2.037054                    0.999300      25.960785      71.285099       0.651857       0.410522      -1.078683       0.001670      -0.005563      -0.042006       0.042406       0.006336      -0.006646      -0.011298      -0.023969      -0.116223      -0.041168       0.006088       0.035080             12.781699      10.145608       1.231696       0.042178       5.111094      -0.039299      23.088395          -0.003644
           47              C       7.493007       8.845545       5.090071      -0.160802      32.021091 0.42292482E+03  0.98872482E+04                                 8.824511                            6.921553       0.032668       1.984292                    0.999572      29.380431      84.579290       0.616763       0.424791      -1.057567       0.010164      -0.012022       0.002842       0.015997       0.006953      -0.021150      -0.016964      -0.023912      -0.066444      -0.037273       0.002750       0.034523             10.158629       9.474312       0.892175       1.162820       4.814855       0.096519      16.186719          -0.001551
           48              C       7.249223       8.832926       3.726045       0.108328      27.235878 0.32155349E+03  0.70138117E+04                                 7.880604                            5.985078       0.365598       2.140300                    0.999826      25.475707      70.648687       0.672183       0.417751      -1.062873       0.048573       0.013486      -0.019784       0.054154      -0.009427      -0.002181       0.003868      -0.019277      -0.125044      -0.041942       0.007365       0.034577              9.157053       9.520800       1.275361       0.223635       4.460461      -0.075304      13.489898          -0.007038
           49              C      10.400043       9.815665       2.194158       0.574037      25.416447 0.24481686E+03  0.50388461E+04                                 7.923495                            5.535886       0.071038       2.085959                    0.999608      22.152298      61.678948       0.633946       0.469423      -1.021946       0.048055       0.026746      -0.065709       0.085687      -0.013464       0.014349       0.027978      -0.177667      -0.125895      -0.077387      -0.038056       0.115443              9.804196      13.485957       0.620224      -1.007644       4.444126      -1.135005      11.482506          -0.012882
           50              C       8.991364       9.312914       7.043550       0.580082      25.035561 0.25258382E+03  0.52273292E+04                                 7.862028                            5.604370       0.039049       2.070634                    0.999522      22.215967      61.558497       0.634677       0.466315      -1.026019       0.014059      -0.009929       0.060877       0.063263      -0.073986      -0.010611       0.004970      -0.003734      -0.195467      -0.066529      -0.040756       0.107286              9.872692       7.575657       2.343710       1.021911       6.046889      -0.055098      15.995529          -0.005865
           51              N       2.790714       7.854856       1.330907      -0.277742      39.150000 0.53703089E+03  0.13049445E+05                                 9.524964                            7.445849       0.235706       2.079193                    0.999696      28.605750      78.369998       0.651108       0.387133      -1.105453       0.028256      -0.165546      -0.010733       0.168283       0.032998       0.004723      -0.020184       0.140711       0.185565      -0.111121       0.046779       0.064342             11.085064      13.589259       2.110440      -1.420298      14.384842       0.049141       5.281093           0.026295
           52              N       2.596104       0.275399       7.962035      -0.277757      39.150700 0.53704362E+03  0.13049818E+05                                 9.525047                            7.445915       0.235679       2.079180                    0.999696      28.606068      78.370782       0.651108       0.387131      -1.105456      -0.028259       0.011370      -0.165492       0.168272      -0.000296      -0.033326       0.001996      -0.024851      -0.311210      -0.111134       0.046790       0.064343             11.085163      13.589406       1.688176      -1.902949       5.428916      -1.151510      14.237168           0.026297
           53              N       7.982991       1.583345       9.457027      -0.277724      39.149136 0.53701663E+03  0.13049009E+05                                 9.524812                            7.445736       0.235756       2.079215                    0.999696      28.605380      78.368644       0.651115       0.387132      -1.105454      -0.028249       0.165547       0.010748       0.168284       0.032999       0.004729      -0.020196       0.140733       0.185555      -0.111132       0.046791       0.064341             11.084877      13.589025       2.110413      -1.420279      14.384590       0.049121       5.281017           0.026288
           54              N       8.177601       9.162802       2.825899      -0.277741      39.149667 0.53702689E+03  0.13049309E+05                                 9.524879                            7.445795       0.235707       2.079197                    0.999696      28.605615      78.369213       0.651114       0.387131      -1.105456       0.028253      -0.011356       0.165491       0.168269      -0.000302      -0.033327       0.001986      -0.024842      -0.311239      -0.111143       0.046799       0.064344             11.084955      13.589130       1.688147      -1.902914       5.428836      -1.151507      14.236900           0.026285
           55              O       4.533386       9.732781       0.779428      -0.583493      46.697404 0.67184096E+03  0.17143091E+05                                10.421226                            8.110574      -0.080557       1.995194                    0.998656      29.402104      80.650388       0.653756       0.367171      -1.128172       0.025895      -0.034347      -0.026064       0.050295      -0.057984       0.014248      -0.003984      -0.028394       0.156179      -0.086285       0.027929       0.058355             12.547573      12.038778      -2.702871      -0.260478      19.229830      -0.561480       6.374112           0.057079
           56              O       6.214445       8.283888       0.645118      -0.517166      38.301970 0.48279864E+03  0.11284813E+05                                 8.978754                            6.753663       0.347865       2.169310                    0.997977      26.786043      69.157696       0.739663       0.354278      -1.144130      -0.019353      -0.002993      -0.007442       0.020950      -0.032792       0.013251       0.005720       0.084664       0.083880      -0.068514       0.022367       0.046147             10.848658      20.001084       0.135477      -0.840853       7.118855       0.320540       5.426036           0.031725
           57              O       2.103502       1.953956      10.591270      -0.560183      36.966603 0.52329560E+03  0.12475106E+05                                 8.755715                            7.025950       0.419301       2.168970                    0.999055      27.811428      72.420801       0.726298       0.353748      -1.145023      -0.002605       0.001961       0.022278       0.022516      -0.018681       0.003238       0.025333       0.112775       0.087519      -0.079959       0.035075       0.044884             10.189146      11.332979      -3.960062      -4.120265      10.914089       3.461854       8.320370           0.029697
           58              O       2.856804       2.899394       1.230903      -0.570550      37.391220 0.52627001E+03  0.12571562E+05                                 8.861717                            7.048790       0.503084       2.201628                    0.998548      27.775497      72.546971       0.724225       0.354040      -1.144081       0.028156       0.019770       0.000664       0.034410       0.033600       0.027300      -0.045200       0.059292       0.029995      -0.080345       0.034727       0.045618             10.604503       7.699600       3.670610      -1.649434      17.259493      -2.733693       6.854417           0.030956
           59              O       0.640601       1.016799       0.645658      -0.959500      44.376026 0.88268569E+03  0.24119039E+05                                10.038349                            9.210037      -0.286551       1.878910                    0.998233      34.249921      97.289956       0.622020       0.360369      -1.133206      -0.003611      -0.031491      -0.016855       0.035900      -0.028670      -0.030703       0.077487      -0.070603      -0.050964      -0.072223      -0.036822       0.109046             11.100736      11.940679      -0.306218       2.383838      11.671133      -1.425317       9.690396           0.102111
           60              O       0.853421      -0.520720       9.750027      -0.583481      46.697374 0.67183828E+03  0.17143030E+05                                10.421272                            8.110594      -0.080494       1.995215                    0.998654      29.402084      80.650731       0.653750       0.367174      -1.128168      -0.025899      -0.021277      -0.037491       0.050290      -0.021829       0.055581       0.004588      -0.092222      -0.035283      -0.086297       0.027936       0.058360             12.547637      12.038817      -0.100970       2.713493       6.749001      -2.234717      18.855094           0.057080
           61              O      -0.827624      -0.461318       8.296137      -0.517169      38.301158 0.48278574E+03  0.11284423E+05                                 8.978574                            6.753533       0.347799       2.169289                    0.997977      26.785846      69.156658       0.739677       0.354274      -1.144135       0.019335      -0.006987      -0.003976       0.020940      -0.017526       0.030702       0.016639       0.003381      -0.160034      -0.068526       0.022350       0.046176             10.848429      20.000648       0.851397      -0.022430       5.371394       0.086289       7.173246           0.031733
           62              O       3.283276      10.237745       3.343936      -0.560176      36.965817 0.52327990E+03  0.12474630E+05                                 8.755558                            7.025820       0.419284       2.168969                    0.999055      27.811198      72.419755       0.726309       0.353746      -1.145026       0.002612       0.021829       0.004901       0.022525      -0.005684       0.018096       0.037624       0.021065      -0.187594      -0.079957       0.035071       0.044886             10.188968      11.332672       3.557465       4.472324       7.454249       2.998010      11.779984           0.029698
           63              O       2.530059       0.834736       3.037235      -0.570559      37.391044 0.52626653E+03  0.12571446E+05                                 8.861654                            7.048737       0.503143       2.201640                    0.998547      27.775495      72.546639       0.724233       0.354037      -1.144085      -0.028152      -0.001967       0.019671       0.034400      -0.022596      -0.036922      -0.037711       0.003520      -0.137268      -0.080329       0.034713       0.045616             10.604437       7.699545       2.122537      -3.418882       7.758116      -4.007450      16.355650           0.030954
           64              O       4.746283       0.504827       1.093573      -0.959591      44.379637 0.88277542E+03  0.24122077E+05                                10.039038                            9.210647      -0.286731       1.878850                    0.998232      34.250786      97.293239       0.621986       0.360380      -1.133199       0.003552      -0.012557      -0.033567       0.036014       0.026604       0.032445       0.066717       0.009530       0.189121      -0.072184      -0.036756       0.108941             11.101541      11.941793      -2.403736      -0.013410      10.101589      -1.636201      11.261241           0.102118
           65              O       6.240319      -0.294580      10.008506      -0.583479      46.697720 0.67184500E+03  0.17143231E+05                                10.421276                            8.110597      -0.080622       1.995173                    0.998655      29.402232      80.650998       0.653754       0.367171      -1.128171      -0.025888       0.034356       0.026086       0.050309      -0.057962       0.014307      -0.003994      -0.028352       0.156201      -0.086267       0.027872       0.058395             12.547643      12.038871      -2.702899      -0.260483      19.229925      -0.561485       6.374132           0.057077
           66              O       4.559260       1.154313      10.142816      -0.517197      38.304077 0.48282881E+03  0.11285692E+05                                 8.979045                            6.753853       0.347848       2.169281                    0.997977      26.786948      69.160503       0.739656       0.354276      -1.144132       0.019363       0.003008       0.007451       0.020964      -0.032795       0.013254       0.005732       0.084674       0.083875      -0.068521       0.022370       0.046150             10.849037      20.001843       0.135467      -0.840890       7.119080       0.320553       5.426186           0.031722
           67              O       8.670203       7.484245       0.196664      -0.560122      36.964344 0.52325901E+03  0.12473998E+05                                 8.755300                            7.025648       0.419219       2.168947                    0.999056      27.810748      72.418006       0.726323       0.353743      -1.145029       0.002597      -0.001945      -0.022277       0.022512      -0.018680       0.003272       0.025336       0.112802       0.087570      -0.079981       0.035099       0.044882             10.188627      11.332381      -3.959832      -4.120028      10.913513       3.461656       8.319986           0.029719
           68              O       7.916901       6.538807       9.557031      -0.570546      37.390397 0.52625679E+03  0.12571169E+05                                 8.861614                            7.048721       0.502895       2.201585                    0.998546      27.775065      72.545644       0.724226       0.354042      -1.144079      -0.028205      -0.019776      -0.000650       0.034453       0.033633       0.027376      -0.045181       0.059232       0.030049      -0.080367       0.034693       0.045674             10.604374       7.699497       3.670543      -1.649401      17.259291      -2.733638       6.854335           0.030971
           69              O      10.133104       8.421402      10.142276      -0.959513      44.375954 0.88268375E+03  0.24118946E+05                                10.038286                            9.209987      -0.286433       1.878944                    0.998233      34.249953      97.289612       0.622026       0.360366      -1.133210       0.003618       0.031506       0.016826       0.035900      -0.028619      -0.030732       0.077474      -0.070580      -0.051009      -0.072248      -0.036768       0.109016             11.100655      11.940542      -0.306184       2.383751      11.671131      -1.425303       9.690292           0.102102
           70              O       9.920284       9.958921       1.037907      -0.583469      46.697493 0.67183944E+03  0.17143078E+05                                10.421293                            8.110600      -0.080553       1.995196                    0.998653      29.402151      80.651126       0.653749       0.367174      -1.128167       0.025891       0.021297       0.037505       0.050304      -0.021883       0.055550       0.004584      -0.092209      -0.035369      -0.086277       0.027879       0.058397             12.547668      12.038890      -0.100967       2.713506       6.749006      -2.234719      18.855108           0.057077
           71              O      11.601329       9.899519       2.491797      -0.517200      38.302821 0.48280985E+03  0.11285125E+05                                 8.978799                            6.753682       0.347783       2.169263                    0.997977      26.786585      69.158914       0.739673       0.354272      -1.144137      -0.019344       0.006998       0.003989       0.020954      -0.017528       0.030704       0.016651       0.003391      -0.160037      -0.068532       0.022354       0.046178             10.848721      20.001231       0.851421      -0.022411       5.371510       0.086291       7.173423           0.031723
           72              O       7.490429      -0.799544       7.443998      -0.560127      36.964112 0.52325249E+03  0.12473800E+05                                 8.755246                            7.025592       0.419193       2.168939                    0.999055      27.810689      72.417669       0.726328       0.353741      -1.145031      -0.002604      -0.021829      -0.004888       0.022520      -0.005720       0.018088       0.037630       0.021055      -0.187668      -0.079981       0.035096       0.044885             10.188577      11.332222       3.557311       4.472129       7.453995       2.997886      11.779513           0.029721
           73              O       8.243646       8.603465       7.750699      -0.570554      37.390204 0.52625314E+03  0.12571050E+05                                 8.861557                            7.048674       0.502936       2.201592                    0.998545      27.775030      72.545264       0.724232       0.354039      -1.144082       0.028203       0.001982      -0.019672       0.034443      -0.022667      -0.036965      -0.037695       0.003469      -0.137191      -0.080352       0.034679       0.045673             10.604312       7.699449       2.122502      -3.418822       7.758029      -4.007385      16.355458           0.030968
           74              O       6.027422       8.933374       9.694361      -0.959604      44.379670 0.88277607E+03  0.24122068E+05                                10.038985                            9.210606      -0.286593       1.878889                    0.998232      34.250851      97.292957       0.621992       0.360377      -1.133203      -0.003567       0.012525       0.033577       0.036014       0.026640       0.032398       0.066703       0.009563       0.189105      -0.072211      -0.036701       0.108912             11.101471      11.941665      -2.403641      -0.013440      10.101494      -1.636211      11.261254           0.102112

******************************************************
Auxiliary information for the entire system
The total spin magnetic moment of the unit cell is   18.000001
The total net atomic charge of the unit cell is   0.000003
Accuracy of reproducing the electrostatic potential in the unit cell:
  The inner radius (bohr) =    5.0000
  The outer radius (bohr) =   12.0000
  Valid grid points have density less than (e/(bohr^3)) =    0.0001
  The number of valid grid points were=        81886
  The rms potential error without charges in kcal/mol is=      2.26045
  The rms potential error with partial charges in kcal/mol is=      0.63524
  The RRMSE value at monopole order=      0.28102
  The rms potential error with partial charges and cloud penetration in kcal/mol is=      0.62923
  The RRMSE value at monopole order with cloud penetration is=      0.27836
  The rms potential error with partial charges and atomic dipoles in kcal/mol is=      0.39628
  The RRMSE value at dipole order=      0.17531
  The rms potential error with partial charges, atomic dipoles and cloud penetration in kcal/mol is=      0.39005
  The RRMSE value at dipole order with cloud penetration=      0.17255

******************************************************
The electron densities and ab initio electrostatic potential were computed in VASP using the PBE functional and
projector augmented wave method. See the main text of the journal article for a description of computational details.
The atomic charges, dipoles, and quadrupoles were computed with the DDEC6 method as described in
(a) T. A. Manz and N. Gabaldon Limas, RSC Adv. 6 (2016) 47771-47801 DOI: 10.1039/c6ra04656h
(b) N. Gabaldon Limas and T. A. Manz, RSC Adv. 8 (2018) 2678-2707 DOI: 10.1039/c7ra11829e.
For each atom in the material, the electron cloud parameters were fit to the spherically averaged atom-in-material
electron density using radial positions for which this density was between 10^-4 and 10^-2 electrons per cubic bohr.
The polarizabilities, dispersion coefficients, and quantum Drude oscillator (QDO) parameters were fit using the MCLF method.
The magnetic structure of the system was optimized in VASP from the default ferromagnetic initial guess using spin polarization.
The atomic spin moments (ASMs) were computed on this optimized magnetic structure using the DDEC6 partition as inputs
to the method of T. A. Manz and D. S. Sholl, J. Chem. Theory Comput. 7 (2011) 4146-4164 DOI: 10.1021/ct200539n.
The RMSE and RRMSE were computed using a uniform grid with Ewald summation.
