# Supplementary material for: A collection of forcefield precursors for metal–organic frameworks
Source: RSC Adv. 2019 Nov 13;9(63):36492–507. doi: 10.1039/c9ra07327b (PMC9075174; doi:10.1039/c9ra07327b)
Supplement: RA-009-C9RA07327B-s5003 [file RA-009-C9RA07327B-s5003.xyz]

   56
jmolscript: load "" {1 1 1} spacegroup "x,y,z" unitcell [{      8.757700     0.000000     0.000000 }, {     -1.789419     8.572939     0.000000 }, {      0.000000     0.000000    11.958000 }]
Co     0.813407     1.000719     0.000000     0.687621
Co     6.154874     7.572220     5.979000     0.687869
Co    -0.680600     7.671666     2.989500     0.688193
Co     7.648881     0.901273     8.968500     0.688333
H      4.023239     1.200211     3.539568     0.134755
H      6.083845     1.020180     2.272020     0.118664
H      3.966474     1.203641    10.821990     0.100306
H      2.945042     7.372728     9.518568     0.134749
H      0.884436     7.552759     8.251020     0.118662
H      3.001807     7.369298     4.842990     0.100284
H      6.615439     4.389345     2.439432     0.134755
H      7.212707     2.408996     3.706980     0.118674
H      6.600484     4.444212     7.115010     0.100322
H      0.352842     4.183594     8.418432     0.134747
H     -0.244426     6.163943     9.685980     0.118654
H      0.367797     4.128727     1.136010     0.100272
C      2.865720     1.254821     1.826704     0.256471
C      4.058545     1.201412     2.548250    -0.160359
C      5.239515     1.095707     1.842728    -0.045471
C      5.226087     1.121855     0.443044    -0.080745
C      4.002871     1.179894    11.763085     0.086998
C      6.499633     1.074018    11.619110     0.594475
C      4.102561     7.318118     7.805704     0.256470
C      2.909736     7.371527     8.527250    -0.160333
C      1.728766     7.477232     7.821728    -0.045461
C      1.742194     7.451084     6.422044    -0.080800
C      2.965410     7.393045     5.784085     0.087014
C      0.468648     7.498921     5.640110     0.594500
C      6.325472     5.511285     4.152296     0.256472
C      6.621478     4.354539     3.430750    -0.160309
C      6.966255     3.220082     4.136272    -0.045466
C      6.937915     3.227883     5.535956    -0.080761
C      6.631167     4.413435     6.173915     0.087042
C      7.244961     1.990979     6.317890     0.594483
C      0.642809     3.061654    10.131296     0.256467
C      0.346803     4.218400     9.409750    -0.160380
C      0.002026     5.352857    10.115272    -0.045470
C      0.030366     5.345056    11.514956    -0.080771
C      0.337114     4.159504     0.194915     0.086981
C     -0.276680     6.581960     0.338890     0.594462
S      1.243833     1.341065     2.520986    -0.383849
S      5.724448     7.231874     8.499986    -0.384021
S      5.909655     7.081333     3.458014    -0.383936
S      1.058626     1.491606     9.437014    -0.383935
N      2.848038     1.213242     0.477961    -0.271454
N      4.120243     7.359697     6.456961    -0.271513
N      6.362560     5.537090     5.501039    -0.271480
N      0.605721     3.035849    11.480039    -0.271488
O      7.547566     0.791711     0.265946    -0.527497
O      0.579469     7.225187     4.403414    -0.510132
O     -0.579285     7.781228     6.244946    -0.527521
O      6.388812     1.347752    10.382414    -0.510202
O      7.735431     1.022837     5.713054    -0.527507
O      0.013923     6.529408     1.575586    -0.510178
O     -0.767150     7.550102    11.692054    -0.527498
O      6.954358     2.043531     7.554586    -0.510163

The following XYZ coordinates are in angstroms. Other properties are in atomic units.
The sperically averaged electron density of each atom fit to a function of the form exp(a - br)
eigen_1, eigen_2 and eigen_3 are the three eigenvalues of traceless quadrupole moment tensor
  atom number  atomic symbol              X              Y              Z     net charge C6 coefficient C8 coefficient C10 coefficient fluctuating dipole atomic polarizability isotropic forcefield polarizability              a              b squared Pearson coefficient          <r^3>          <r^4>         wp_QDO          m_QDO          q_QDO       dipole_x       dipole_y       dipole_z         dipole            Qxy            Qxz            Qyz     Q(x^2-y^2)  Q(3z^2 - R^2)        eigen_1        eigen_2        eigen_3 static polarizability      alpha(xx)      alpha(xy)      alpha(xz)      alpha(yy)      alpha(yz)      alpha(zz) atomic spin moment
            1             Co       0.813407       1.000719       0.000000       0.687621     123.210259 0.23110807E+04  0.77428143E+05                                20.438090                           15.941864       0.758502       2.024581                    0.998440      53.650750     149.649630       0.443331       0.412377      -1.136697      -0.072535      -0.089243      -0.000017       0.115003      -0.027338      -0.088726       0.072232       0.011499      -0.147359      -0.123497      -0.003377       0.126873             25.324498      29.821760      -4.283576       6.306192      28.033858      -5.125941      18.117876           2.819824
            2             Co       6.154874       7.572220       5.979000       0.687869     123.202841 0.23109027E+04  0.77419821E+05                                20.436606                           15.940757       0.758258       2.024577                    0.998439      53.644182     149.623566       0.443372       0.412351      -1.136727       0.072547       0.089249      -0.000025       0.115015      -0.027550       0.088660      -0.072308       0.011782      -0.145012      -0.122991      -0.004004       0.126994             25.322647      29.820206      -4.283091      -6.305480      28.031616       5.125087      18.116119           2.820788
            3             Co      -0.680600       7.671666       2.989500       0.688193     123.056623 0.30203448E+04  0.10757483E+06                                19.142362                           17.089533       0.489050       1.953199                    0.998967      53.674487     151.502432       0.474260       0.362606      -1.180591       0.093785      -0.076230      -0.000012       0.120858      -0.063436       0.021186       0.026093       0.026692      -0.048193      -0.075727       0.002871       0.072856             21.245207      17.137442       2.710821      -1.910079      18.269149      -2.349949      28.329031           2.656600
            4             Co       7.648881       0.901273       8.968500       0.688333     123.036435 0.30197326E+04  0.10754790E+06                                19.140691                           17.088132       0.488877       1.953198                    0.998966      53.667981     151.481974       0.474265       0.362620      -1.180576      -0.093730       0.076198       0.000022       0.120795      -0.063528      -0.021198      -0.026082       0.026348      -0.048153      -0.075770       0.002865       0.072905             21.243273      17.136044       2.710565       1.909844      18.267557       2.349605      28.326216           2.657230
            5              H       4.023239       1.200211       3.539568       0.134755       1.313787 0.10052182E+02  0.10440334E+03                                 1.991160                            1.862890      -1.051649       2.385091                    0.996568       3.596631      10.331046       0.455519       1.294630      -0.707413      -0.003275      -0.000796       0.038914       0.039060      -0.004148      -0.000090       0.000936       0.021270       0.044169      -0.018801       0.004047       0.014754              2.037179       1.676164       0.058412      -0.013281       1.586672      -0.069704       2.848701           0.000689
            6              H       6.083845       1.020180       2.272020       0.118664       0.928368 0.65045509E+01  0.61512728E+02                                 1.653938                            1.552981      -1.028463       2.395448                    0.996633       3.612410      10.401642       0.465813       1.390421      -0.684492       0.039650      -0.007412       0.016921       0.043743      -0.001231       0.009593      -0.003828       0.022073       0.007917      -0.013339      -0.003419       0.016758              1.700987       2.095772      -0.008650       0.339791       1.355583       0.023004       1.651608          -0.000479
            7              H       3.966474       1.203641      10.821990       0.100306       1.217172 0.91561722E+01  0.92997846E+02                                 1.875577                            1.762473      -1.301617       2.256841                    0.994397       3.727540      10.623441       0.474007       1.272220      -0.709786      -0.002754       0.005759      -0.045434       0.045881      -0.000492       0.001398      -0.001894      -0.000391       0.034092      -0.006212      -0.005481       0.011693              1.904169       1.689353      -0.009783      -0.006200       1.455798       0.034583       2.567356           0.000527
            8              H       2.945042       7.372728       9.518568       0.134749       1.313446 0.10048936E+02  0.10436136E+03                                 1.990863                            1.862631      -1.051476       2.385221                    0.996570       3.596074      10.329086       0.455535       1.294688      -0.707404       0.003284       0.000788       0.038925       0.039071      -0.004152       0.000095      -0.000938       0.021273       0.044176      -0.018805       0.004049       0.014756              2.036867       1.675932       0.058398       0.013285       1.586470       0.069688       2.848200           0.000646
            9              H       0.884436       7.552759       8.251020       0.118662       0.928308 0.65040596E+01  0.61507136E+02                                 1.653899                            1.552949      -1.028467       2.395464                    0.996633       3.612310      10.401393       0.465805       1.390468      -0.684484      -0.039655       0.007407       0.016928       0.043749      -0.001233      -0.009592       0.003831       0.022080       0.007923      -0.013344      -0.003416       0.016760              1.700946       2.095703      -0.008649      -0.339775       1.355561      -0.023004       1.651573          -0.000475
           10              H       3.001807       7.369298       4.842990       0.100284       1.217032 0.91548456E+01  0.92980874E+02                                 1.875442                            1.762355      -1.301561       2.256887                    0.994398       3.727266      10.622412       0.474020       1.272234      -0.709785       0.002752      -0.005765      -0.045446       0.045893      -0.000491      -0.001395       0.001896      -0.000394       0.034114      -0.006215      -0.005485       0.011700              1.904029       1.689233      -0.009782       0.006196       1.455711      -0.034581       2.567143           0.000554
           11              H       6.615439       4.389345       2.439432       0.134755       1.313362 0.10048132E+02  0.10435097E+03                                 1.990792                            1.862568      -1.051460       2.385244                    0.996571       3.595919      10.328557       0.455538       1.294703      -0.707401       0.000102       0.003377      -0.038929       0.039076      -0.008059       0.000937       0.000098      -0.016171       0.044175      -0.018803       0.004047       0.014756              2.036793       1.566794       0.035627      -0.065499       1.695498      -0.027243       2.848086           0.000648
           12              H       7.212707       2.408996       3.706980       0.118674       0.928315 0.65041143E+01  0.61507776E+02                                 1.653903                            1.552952      -1.028486       2.395455                    0.996633       3.612317      10.401420       0.465806       1.390462      -0.684485       0.015354      -0.037303      -0.016928       0.043747      -0.005545      -0.005710       0.008606      -0.019247       0.007923      -0.013343      -0.003415       0.016758              1.700950       1.389922      -0.155967      -0.046907       2.061350       0.337310       1.651577          -0.000476
           13              H       6.600484       4.444212       7.115010       0.100322       1.217021 0.91547659E+01  0.92980021E+02                                 1.875437                            1.762351      -1.301618       2.256866                    0.994398       3.727251      10.622426       0.474018       1.272239      -0.709783      -0.006203       0.001517       0.045446       0.045893      -0.000370      -0.002139       0.000978       0.000757       0.034112      -0.006216      -0.005483       0.011699              1.904024       1.469370      -0.055673       0.035118       1.675565       0.001000       2.567137           0.000544
           14              H       0.352842       4.183594       8.418432       0.134747       1.313844 0.10052730E+02  0.10441044E+03                                 1.991211                            1.862935      -1.051666       2.385072                    0.996568       3.596742      10.331430       0.455516       1.294622      -0.707414      -0.000108      -0.003367      -0.038911       0.039057      -0.008057      -0.000934      -0.000105      -0.016178       0.044171      -0.018803       0.004048       0.014754              2.037232       1.567078       0.035637       0.065522       1.695838       0.027242       2.848779           0.000684
           15              H      -0.244426       6.163943       9.685980       0.118654       0.928349 0.65043917E+01  0.61510880E+02                                 1.653925                            1.552970      -1.028452       2.395457                    0.996633       3.612374      10.401528       0.465812       1.390434      -0.684490      -0.015357       0.037302      -0.016921       0.043745      -0.005545       0.005707      -0.008608      -0.019248       0.007916      -0.013340      -0.003419       0.016759              1.700973       1.389936      -0.155974       0.046908       2.061389      -0.337316       1.651593          -0.000483
           16              H       0.367797       4.128727       1.136010       0.100272       1.217162 0.91560701E+01  0.92996481E+02                                 1.875570                            1.762467      -1.301573       2.256860                    0.994398       3.727521      10.623343       0.474007       1.272226      -0.709785       0.006204      -0.001518       0.045436       0.045883      -0.000373       0.002142      -0.000982       0.000749       0.034097      -0.006212      -0.005483       0.011695              1.904162       1.469458      -0.055680      -0.035120       1.675684      -0.000997       2.567343           0.000532
           17              C       2.865720       1.254821       1.826704       0.256471      30.307703 0.40710575E+03  0.94563031E+04                                 8.783597                            6.996363      -0.294647       1.916954                    0.999497      26.456826      76.687478       0.584821       0.450888      -1.038709      -0.024251       0.015394      -0.023100       0.036861      -0.019247      -0.032102      -0.000180      -0.090388      -0.064999      -0.062665       0.002169       0.060495              9.880970      14.057036       0.289934       0.988778       4.885303      -0.167591      10.700570          -0.007721
           18              C       4.058545       1.201412       2.548250      -0.160359      33.458426 0.44714597E+03  0.10585536E+05                                 8.953211                            7.005470       0.230503       2.054053                    0.999339      29.429558      84.873246       0.628617       0.411582      -1.067414       0.021449      -0.007095      -0.007523       0.023811      -0.008776      -0.008045      -0.001874      -0.048818       0.012386      -0.029997       0.006110       0.023886              9.961458      13.684545       0.368458      -0.131581       4.728905      -0.047320      11.470923           0.010271
           19              C       5.239515       1.095707       1.842728      -0.045471      32.014325 0.43082606E+03  0.10132660E+05                                 8.905699                            7.039222       0.028957       1.995075                    0.999610      28.601670      82.958365       0.603818       0.431299      -1.052101      -0.024003      -0.010487      -0.009414       0.027834       0.005263       0.016445      -0.005723      -0.031037      -0.074641      -0.034617       0.005595       0.029023              9.905064      13.160634       0.027399      -1.591036       4.682836       0.149284      11.871723          -0.008871
           20              C       5.226087       1.121855       0.443044      -0.080745      38.826167 0.44585162E+03  0.10439815E+05                                 9.829317                            6.935465       0.162034       2.051864                    0.999353      27.372125      75.926125       0.646564       0.404569      -1.083042      -0.019680      -0.001135       0.035215       0.040357      -0.006767       0.008207      -0.011836      -0.012612      -0.002382      -0.012237      -0.007341       0.019578             12.097755      18.660112      -0.044923      -3.306312       4.778562       0.106852      12.854591           0.018273
           21              C       4.002871       1.179894      11.763085       0.086998      27.994627 0.33381791E+03  0.73763846E+04                                 8.094168                            6.160603       0.158642       2.063617                    0.999741      26.252090      74.145218       0.650136       0.426352      -1.053658      -0.047531       0.008626       0.040951       0.063329       0.004715      -0.007281      -0.008665      -0.124175      -0.024573      -0.059130      -0.008293       0.067423              9.271451      14.344668      -0.025409      -1.159855       4.195173       0.049007       9.274512          -0.007481
           22              C       6.499633       1.074018      11.619110       0.594475      24.495002 0.24971802E+03  0.51742068E+04                                 7.780064                            5.616572      -0.011155       2.054541                    0.999543      22.349973      62.791905       0.624005       0.473723      -1.017855       0.049169      -0.001319      -0.032745       0.059089       0.019639       0.014540       0.019795      -0.155294      -0.102786      -0.067653      -0.032999       0.100653              9.298514      13.053619      -0.532679      -1.515342       4.317959      -0.671060      10.523965           0.002725
           23              C       4.102561       7.318118       7.805704       0.256470      30.305904 0.40708005E+03  0.94555245E+04                                 8.783172                            6.996090      -0.294629       1.916970                    0.999497      26.455752      76.682771       0.584841       0.450881      -1.038716       0.024227      -0.015400      -0.023103       0.036849      -0.019231       0.032086       0.000164      -0.090404      -0.064817      -0.062644       0.002176       0.060468              9.880460      14.056335       0.289923      -0.988615       4.885119       0.167553      10.699927          -0.007697
           24              C       2.909736       7.371527       8.527250      -0.160333      33.456121 0.44711320E+03  0.10584552E+05                                 8.952881                            7.005279       0.230473       2.054072                    0.999338      29.427832      84.867057       0.628617       0.411590      -1.067411      -0.021425       0.007063      -0.007497       0.023772      -0.008782       0.008070       0.001854      -0.048788       0.012346      -0.029989       0.006110       0.023879              9.961071      13.684122       0.368450       0.131651       4.728787       0.047308      11.470303           0.010242
           25              C       1.728766       7.477232       7.821728      -0.045461      32.014877 0.43083805E+03  0.10133045E+05                                 8.905934                            7.039423       0.028856       1.995044                    0.999610      28.601963      82.960522       0.603794       0.431312      -1.052090       0.023988       0.010459      -0.009414       0.027811       0.005271      -0.016452       0.005721      -0.031016      -0.074588      -0.034610       0.005604       0.029006              9.905330      13.160947       0.027406       1.591094       4.682985      -0.149310      11.872059          -0.008788
           26              C       1.742194       7.451084       6.422044      -0.080800      38.829342 0.44589086E+03  0.10440975E+05                                 9.829809                            6.935743       0.162010       2.051838                    0.999353      27.373538      75.931190       0.646554       0.404565      -1.083043       0.019684       0.001112       0.035222       0.040365      -0.006770      -0.008213       0.011838      -0.012519      -0.002320      -0.012217      -0.007349       0.019566             12.098446      18.661349      -0.044938       3.306636       4.778784      -0.106881      12.855206           0.018307
           27              C       2.965410       7.393045       5.784085       0.087014      27.994289 0.33381334E+03  0.73762432E+04                                 8.094052                            6.160525       0.158651       2.063616                    0.999741      26.251842      74.143818       0.650147       0.426347      -1.053663       0.047529      -0.008650       0.040960       0.063337       0.004716       0.007282       0.008673      -0.124187      -0.024488      -0.059150      -0.008267       0.067417              9.271337      14.344615      -0.025399       1.159815       4.195138      -0.049016       9.274258          -0.007358
           28              C       0.468648       7.498921       5.640110       0.594500      24.495907 0.24972692E+03  0.51744522E+04                                 7.780283                            5.616687      -0.011227       2.054507                    0.999543      22.350625      62.794690       0.623994       0.473725      -1.017851      -0.049189       0.001330      -0.032725       0.059096       0.019623      -0.014550      -0.019794      -0.155289      -0.102714      -0.067663      -0.032972       0.100635              9.298820      13.054032      -0.532706       1.515450       4.318072       0.671064      10.524355           0.002841
           29              C       6.325472       5.511285       4.152296       0.256472      30.305640 0.40707686E+03  0.94554108E+04                                 8.783065                            6.996027      -0.294550       1.916997                    0.999497      26.455506      76.681342       0.584850       0.450877      -1.038721      -0.020021       0.020569       0.023102       0.036846       0.000455       0.006399      -0.031450       0.098261      -0.064812      -0.062658       0.002181       0.060477              9.880318       5.151970      -1.568620      -0.366019      13.789174       0.933498      10.699809          -0.007690
           30              C       6.621478       4.354539       3.430750      -0.160309      33.454664 0.44709099E+03  0.10583878E+05                                 8.952611                            7.005101       0.230497       2.054095                    0.999338      29.426891      84.863308       0.628627       0.411589      -1.067413       0.011300      -0.019531       0.007496       0.023777       0.001712      -0.000168      -0.008280       0.051767       0.012308      -0.029997       0.006098       0.023899              9.960746       4.955141      -1.453459      -0.019412      13.457184      -0.138529      11.469915           0.010250
           31              C       6.966255       3.220082       4.136272      -0.045466      32.014438 0.43083206E+03  0.10132847E+05                                 8.905791                            7.039330       0.028928       1.995070                    0.999610      28.601664      82.958847       0.603805       0.431306      -1.052096       0.005344       0.025623       0.009409       0.027814       0.011040      -0.008963       0.014930       0.024222      -0.074583      -0.034607       0.005593       0.029014              9.905150       5.025889      -1.670560       0.471239      12.817714      -1.526956      11.871849          -0.008803
           32              C       6.937915       3.227883       5.535956      -0.080761      38.827392 0.44586860E+03  0.10440301E+05                                 9.829430                            6.935536       0.162118       2.051882                    0.999353      27.372771      75.927968       0.646570       0.404561      -1.083048      -0.002928       0.019495      -0.035216       0.040358      -0.003692      -0.013265       0.005623       0.016910      -0.002335      -0.012227      -0.007342       0.019569             12.097905       5.376144      -2.817735       0.780199      18.062870      -3.214798      12.854700           0.018290
           33              C       6.631167       4.413435       6.173915       0.087042      27.993826 0.33380742E+03  0.73760777E+04                                 8.093985                            6.160491       0.158608       2.063614                    0.999741      26.251459      74.142494       0.650146       0.426350      -1.053662      -0.018176       0.044765      -0.040965       0.063343       0.029158      -0.006998      -0.008904       0.110053      -0.024532      -0.059146      -0.008279       0.067425              9.271243       4.628992      -2.053295       0.284961      13.910550      -1.125319       9.274188          -0.007379
           34              C       7.244961       1.990979       6.317890       0.594483      24.496098 0.24973054E+03  0.51745417E+04                                 7.780292                            5.616713      -0.011215       2.054510                    0.999543      22.350782      62.795053       0.623996       0.473723      -1.017853       0.011343      -0.047887       0.032722       0.059097       0.049049       0.016403       0.018285       0.126611      -0.102732      -0.067657      -0.032978       0.100635              9.298800       4.895887      -2.235532      -0.347277      12.476174      -1.620545      10.524339           0.002788
           35              C       0.642809       3.061654      10.131296       0.256467      30.308190 0.40711221E+03  0.94565040E+04                                 8.783711                            6.996431      -0.294678       1.916938                    0.999497      26.457198      76.689114       0.584816       0.450890      -1.038706       0.020021      -0.020585       0.023105       0.036857       0.000447      -0.006384       0.031461       0.098228      -0.064995      -0.062660       0.002172       0.060489              9.881120       5.152287      -1.568795       0.366088      13.790368      -0.933707      10.700706          -0.007732
           36              C       0.346803       4.218400       9.409750      -0.160380      33.459656 0.44716454E+03  0.10586104E+05                                 8.953455                            7.005633       0.230467       2.054030                    0.999339      29.430346      84.876514       0.628606       0.411584      -1.067411      -0.011318       0.019547       0.007524       0.023807       0.001721       0.000189       0.008253       0.051743       0.012422      -0.029989       0.006120       0.023870              9.961750       4.955516      -1.453614       0.019432      13.458476       0.138468      11.471257           0.010259
           37              C       0.002026       5.352857      10.115272      -0.045470      32.014669 0.43083102E+03  0.10132821E+05                                 8.905812                            7.039298       0.028896       1.995054                    0.999610      28.601866      82.959534       0.603809       0.431303      -1.052097      -0.005354      -0.025634       0.009419       0.027830       0.011025       0.008960      -0.014933       0.024217      -0.074642      -0.034617       0.005605       0.029012              9.905208       5.025876      -1.670603      -0.471245      12.817861       1.527033      11.871886          -0.008871
           38              C       0.030366       5.345056      11.514956      -0.080771      38.827434 0.44586591E+03  0.10440248E+05                                 9.829561                            6.935598       0.161972       2.051838                    0.999353      27.372613      75.928185       0.646554       0.404571      -1.083039       0.002916      -0.019493      -0.035221       0.040361      -0.003687       0.013266      -0.005614       0.016948      -0.002367      -0.012229      -0.007347       0.019576             12.098106       5.376197      -2.817790      -0.780209      18.063192       3.214927      12.854930           0.018270
           39              C       0.337114       4.159504       0.194915       0.086981      27.994980 0.33382269E+03  0.73765190E+04                                 8.094230                            6.160642       0.158637       2.063608                    0.999741      26.252361      74.146205       0.650134       0.426351      -1.053658       0.018164      -0.044764      -0.040951       0.063331       0.029158       0.007000       0.008899       0.110024      -0.024524      -0.059133      -0.008278       0.067412              9.271533       4.629099      -2.053358      -0.284967      13.910929       1.125396       9.274571          -0.007478
           40              C      -0.276680       6.581960       0.338890       0.594462      24.495289 0.24972020E+03  0.51742662E+04                                 7.780139                            5.616604      -0.011219       2.054518                    0.999543      22.350104      62.792467       0.624002       0.473724      -1.017854      -0.011336       0.047859       0.032742       0.059085       0.049059      -0.016406      -0.018283       0.126621      -0.102757      -0.067661      -0.032989       0.100650              9.298632       4.895794      -2.235503       0.347271      12.476006       1.620554      10.524096           0.002753
           41              S       1.243833       1.341065       2.520986      -0.383849     157.240023 0.43902106E+04  0.17380738E+06                                19.916463                           18.010016       1.165992       1.986896                    0.999444      78.927536     244.470887       0.558405       0.277060      -1.247364      -0.095212       0.163193       0.081712       0.205850       0.002491      -0.161727      -0.058423       0.498435      -0.531026      -0.256042      -0.128914       0.384956             21.488360      25.947990      -0.373047      -5.697595      18.065147      -2.391827      20.451943           0.116634
           42              S       5.724448       7.231874       8.499986      -0.384021     157.230791 0.43898870E+04  0.17379218E+06                                19.916594                           18.010168       1.165606       1.986829                    0.999442      78.920542     244.451305       0.558362       0.277085      -1.247330       0.095213      -0.163197       0.082039       0.205983       0.002601       0.161589       0.058209       0.498584      -0.529883      -0.255594      -0.129213       0.384807             21.488494      25.948187      -0.373057       5.697627      18.065341       2.391695      20.451955           0.116655
           43              S       5.909655       7.081333       3.458014      -0.383936     157.225504 0.43897082E+04  0.17378327E+06                                19.916089                           18.009755       1.165558       1.986822                    0.999442      78.919575     244.446728       0.558371       0.277084      -1.247332      -0.179234       0.059810      -0.082011       0.205980      -0.097359      -0.023989      -0.170047      -0.458824      -0.529974      -0.255609      -0.129107       0.384717             21.487902      18.543304      -1.918454      -1.177144      25.468970      -6.065854      20.451432           0.116673
           44              S       1.058626       1.491606       9.437014      -0.383935     157.244052 0.43903440E+04  0.17381406E+06                                19.916893                           18.010369       1.166030       1.986905                    0.999444      78.927978     244.473640       0.558395       0.277063      -1.247361       0.179164      -0.059934      -0.081719       0.205839      -0.097381       0.024108       0.170250      -0.458990      -0.531071      -0.256020      -0.129012       0.385033             21.488864      18.543759      -1.918708       1.177131      25.470443       6.066336      20.452390           0.116577
           45              N       2.848038       1.213242       0.477961      -0.271454      40.164552 0.54723781E+03  0.13420328E+05                                 9.799768                            7.568650      -0.070824       1.984671                    0.999304      28.928616      80.796217       0.636249       0.392547      -1.096686       0.124296       0.001398       0.041052       0.130907       0.002422      -0.057697       0.007872      -0.124893       0.002863      -0.097165       0.033876       0.063288             11.389831      17.179624       0.051572      -2.051097       5.491182      -0.135638      11.498687           0.045383
           46              N       4.120243       7.359697       6.456961      -0.271513      40.165919 0.54726115E+03  0.13420988E+05                                 9.799823                            7.568692      -0.070664       1.984711                    0.999305      28.929254      80.797172       0.636265       0.392535      -1.096699      -0.124302      -0.001425       0.041078       0.130922       0.002420       0.057719      -0.007857      -0.124810       0.002952      -0.097156       0.033926       0.063231             11.389935      17.180009       0.051622       2.051120       5.491220       0.135614      11.498577           0.045352
           47              N       6.362560       5.537090       5.501039      -0.271480      40.164511 0.54724150E+03  0.13420333E+05                                 9.799446                            7.568449      -0.070436       1.984791                    0.999305      28.928694      80.794054       0.636291       0.392524      -1.096711       0.024009      -0.122011      -0.041081       0.130961       0.027197       0.019477      -0.054901       0.112509       0.002979      -0.097183       0.033929       0.063254             11.389440       5.958361      -2.290486       0.286336      16.711774      -2.035519      11.498184           0.045329
           48              N       0.605721       3.035849      11.480039      -0.271488      40.165883 0.54725807E+03  0.13420952E+05                                 9.799954                            7.568766      -0.070717       1.984691                    0.999305      28.929280      80.798504       0.636247       0.392545      -1.096687      -0.024031       0.121961      -0.041055       0.130910       0.027200      -0.019488       0.054869       0.112512       0.002874      -0.097157       0.033880       0.063278             11.390078       5.958625      -2.290660      -0.286320      16.712725       2.035541      11.498885           0.045364
           49              O       7.547566       0.791711       0.265946      -0.527497      42.789917 0.60038272E+03  0.14919573E+05                                 9.931988                            7.754041      -0.053405       2.025816                    0.997066      28.334865      77.114834       0.656324       0.375543      -1.119985      -0.002260      -0.007384      -0.023280       0.024527      -0.006164       0.032797       0.020523      -0.033721      -0.201784      -0.082007       0.028028       0.053979             11.674345      20.239608      -1.698193       2.891473       6.495725      -0.834174       8.287703           0.036311
           50              O       0.579469       7.225187       4.403414      -0.510132      35.454700 0.51681536E+03  0.12340264E+05                                 8.625885                            7.083638       0.204434       2.127931                    0.996057      27.180958      71.933291       0.704545       0.364090      -1.131465      -0.020224      -0.007968       0.009252       0.023624       0.009934       0.010545       0.009628      -0.068602       0.184534      -0.067117       0.002925       0.064191              9.715935       7.494844       0.246613       2.328888       5.391048       0.702639      16.261913           0.054931
           51              O      -0.579285       7.781228       6.244946      -0.527521      42.793317 0.60043358E+03  0.14921202E+05                                 9.932661                            7.754484      -0.053778       2.025701                    0.997063      28.335674      77.118801       0.656289       0.375554      -1.119973       0.002317       0.007397      -0.023236       0.024495      -0.006189      -0.032787      -0.020534      -0.033645      -0.201534      -0.081936       0.028028       0.053908             11.675239      20.241317      -1.698387      -2.891685       6.496121       0.834231       8.288279           0.036297
           52              O       6.388812       1.347752      10.382414      -0.510202      35.454933 0.51682339E+03  0.12340473E+05                                 8.625816                            7.083617       0.204735       2.128016                    0.996057      27.181365      71.933833       0.704559       0.364082      -1.131473       0.020241       0.007971       0.009307       0.023662       0.009953      -0.010575      -0.009629      -0.068619       0.184509      -0.067130       0.002940       0.064190              9.715825       7.494848       0.246623      -2.328908       5.390999      -0.702630      16.261630           0.054881
           53              O       7.735431       1.022837       5.713054      -0.527507      42.792840 0.60042849E+03  0.14921026E+05                                 9.932513                            7.754404      -0.053714       2.025721                    0.997063      28.335695      77.118439       0.656299       0.375549      -1.119978       0.006766       0.003787       0.023237       0.024496       0.001058       0.013393       0.036304       0.035821      -0.201565      -0.081954       0.028027       0.053926             11.675008       7.749261      -4.305692      -1.407467      18.987594       2.660204       8.288169           0.036278
           54              O       0.013923       6.529408       1.575586      -0.510178      35.454980 0.51682212E+03  0.12340449E+05                                 8.625865                            7.083637       0.204609       2.127974                    0.996058      27.181288      71.933917       0.704553       0.364085      -1.131470       0.003659       0.021437      -0.009303       0.023653       0.022828       0.007260       0.012318       0.054919       0.184486      -0.067112       0.002931       0.064180              9.715903       5.380203      -0.194774       0.211955       7.505720       2.423400      16.261787           0.054901
           55              O      -0.767150       7.550102      11.692054      -0.527498      42.789226 0.60036923E+03  0.14919146E+05                                 9.931872                            7.753940      -0.053305       2.025849                    0.997067      28.334590      77.113708       0.656331       0.375541      -1.119987      -0.006776      -0.003722       0.023256       0.024507       0.001089      -0.013373      -0.036314       0.035835      -0.201782      -0.082014       0.028043       0.053971             11.674234       7.748766      -4.305355       1.407354      18.986328      -2.659999       8.287608           0.036302
           56              O       6.954358       2.043531       7.554586      -0.510163      35.455055 0.51682365E+03  0.12340504E+05                                 8.625917                            7.083682       0.204545       2.127964                    0.996056      27.181178      71.933871       0.704545       0.364089      -1.131466      -0.003681      -0.021432      -0.009254       0.023633       0.022847      -0.007273      -0.012289       0.054932       0.184565      -0.067137       0.002934       0.064202              9.715949       5.380245      -0.194766      -0.211960       7.505690      -2.423300      16.261912           0.054897

******************************************************
Auxiliary information for the entire system
The total spin magnetic moment of the unit cell is   11.999517
The total net atomic charge of the unit cell is   -0.000005
Accuracy of reproducing the electrostatic potential in the unit cell:
  The inner radius (bohr) =    5.0000
  The outer radius (bohr) =   12.0000
  Valid grid points have density less than (e/(bohr^3)) =    0.0001
  The number of valid grid points were=        19489
  The rms potential error without charges in kcal/mol is=      2.78725
  The rms potential error with partial charges in kcal/mol is=      0.35638
  The RRMSE value at monopole order=      0.12786
  The rms potential error with partial charges and cloud penetration in kcal/mol is=      0.32826
  The RRMSE value at monopole order with cloud penetration is=      0.11777
  The rms potential error with partial charges and atomic dipoles in kcal/mol is=      0.68817
  The RRMSE value at dipole order=      0.24690
  The rms potential error with partial charges, atomic dipoles and cloud penetration in kcal/mol is=      0.66848
  The RRMSE value at dipole order with cloud penetration=      0.23983

******************************************************
The electron densities and ab initio electrostatic potential were computed in VASP using the PBE functional and
projector augmented wave method. See the main text of the journal article for a description of computational details.
The atomic charges, dipoles, and quadrupoles were computed with the DDEC6 method as described in
(a) T. A. Manz and N. Gabaldon Limas, RSC Adv. 6 (2016) 47771-47801 DOI: 10.1039/c6ra04656h
(b) N. Gabaldon Limas and T. A. Manz, RSC Adv. 8 (2018) 2678-2707 DOI: 10.1039/c7ra11829e.
For each atom in the material, the electron cloud parameters were fit to the spherically averaged atom-in-material
electron density using radial positions for which this density was between 10^-4 and 10^-2 electrons per cubic bohr.
The polarizabilities, dispersion coefficients, and quantum Drude oscillator (QDO) parameters were fit using the MCLF method.
The magnetic structure of the system was optimized in VASP from the default ferromagnetic initial guess using spin polarization.
The atomic spin moments (ASMs) were computed on this optimized magnetic structure using the DDEC6 partition as inputs
to the method of T. A. Manz and D. S. Sholl, J. Chem. Theory Comput. 7 (2011) 4146-4164 DOI: 10.1021/ct200539n.
The RMSE and RRMSE were computed using a uniform grid with Ewald summation.
