# Supplementary material for: A collection of forcefield precursors for metal–organic frameworks
Source: RSC Adv. 2019 Nov 13;9(63):36492–507. doi: 10.1039/c9ra07327b (PMC9075174; doi:10.1039/c9ra07327b)
Supplement: RA-009-C9RA07327B-s5004 [file RA-009-C9RA07327B-s5004.xyz]

   74
jmolscript: load "" {1 1 1} spacegroup "x,y,z" unitcell [{     10.970100     0.000000     0.000000 }, {      2.097610    10.875866     0.000000 }, {     -2.097515    -3.379679    10.337438 }]
Co    10.851152     5.249581     4.599643     1.020175
Co     5.604099     2.740605     6.419032     1.020178
Co     0.119043     2.246606     5.737795     1.020179
Co     5.366096     4.755582     3.918406     1.020135
Co     8.227632     4.487442     6.188301     1.111499
Co     2.742563     3.008745     4.149137     1.111339
H     10.546079     4.310709     6.937455     0.503663
H      8.030113     5.710141     0.501366     0.151481
H      9.626489     3.877487    10.248536     0.134347
H      1.342393     6.644419     2.074724     0.091702
H      5.909192     5.254426     6.253116     0.503675
H      8.425092    -1.297885     5.583250     0.151477
H      6.828818     8.536199     6.870261     0.134346
H      4.142740    -0.092752     6.960197     0.091700
H      0.424116     3.185478     3.399983     0.503669
H      2.940082     1.786046     9.836072     0.151479
H      1.343706     3.618700     0.088902     0.134347
H      9.627802     0.851768     8.262714     0.091696
H      5.061003     2.241761     4.084322     0.503677
H      2.545103     8.794072     4.754188     0.151474
H      4.141377    -1.040012     3.467177     0.134347
H      6.827455     7.588939     3.377241     0.091695
C      9.278043     5.619546     2.089816     0.101803
C      8.894369     5.900706     0.789057    -0.159881
C      7.716013     3.127895    10.277894     0.031635
C     11.062370     6.815867     0.440892    -0.158805
C     11.377378     6.476179     1.744029     0.107693
C      8.320351     5.030264     3.104850     0.577586
C      7.382178     3.404678     8.826518     0.593221
C      7.177182     0.240073     5.990752     0.101834
C      7.560842    -1.083656     5.853781    -0.159875
C      8.739288     8.797040     6.166902     0.031590
C      5.392845    -1.698970     6.615443    -0.158760
C      5.077849    -0.354793     6.697523     0.107674
C      8.134880     1.387972     5.746065     0.577568
C      9.073108     7.331511     5.978967     0.593178
C      1.692152     1.876641     8.247622     0.101801
C      2.075826     1.595481     9.548381    -0.159893
C      3.254182     4.368292     0.059544     0.031641
C     -0.092175     0.680320     9.896546    -0.158810
C     -0.407183     1.020008     8.593409     0.107688
C      2.649844     2.465923     7.232588     0.577601
C      3.588017     4.091509     1.510920     0.593198
C      3.793013     7.256114     4.346686     0.101824
C      3.409353     8.579843     4.483657    -0.159886
C      2.230907    -1.300853     4.170536     0.031610
C      5.577350     9.195157     3.721995    -0.158756
C      5.892346     7.850980     3.639915     0.107668
C      2.835315     6.108215     4.591373     0.577569
C      1.897087     0.164676     4.358471     0.593161
N     10.507773     5.876524     2.563581    -0.277865
N      5.947459     0.610526     6.382231    -0.277890
N      0.462422     1.619663     7.773857    -0.277855
N      5.022736     6.885661     3.955207    -0.277904
O      8.849567     4.680250     4.190074    -0.574824
O      7.120608     4.966158     2.817572    -0.526120
O      6.361479     2.850495     8.373945    -0.558974
O      8.176050     4.146194     8.213094    -0.569472
O     10.305396     4.117087     6.289194    -1.043008
O      7.605675     2.528233     5.750613    -0.574869
O      9.334619     1.134838     5.595862    -0.526073
O     10.093797     7.073557     5.311582    -0.558869
O      8.279236     6.518032     6.493152    -0.569489
O      6.149866     4.698429     5.867633    -1.043116
O      2.120628     2.815937     6.147364    -0.574828
O      3.849587     2.530029     7.519866    -0.526117
O      4.608716     4.645692     1.963493    -0.559005
O      2.794145     3.349993     2.124344    -0.569501
O      0.664799     3.379100     4.048244    -1.042965
O      3.364520     4.967954     4.586825    -0.574869
O      1.635576     6.361349     4.741576    -0.526058
O      0.876398     0.422630     5.025856    -0.558885
O      2.690959     0.978155     3.844286    -0.569521
O      4.820329     2.797758     4.469805    -1.043076

The following XYZ coordinates are in angstroms. Other properties are in atomic units.
The sperically averaged electron density of each atom fit to a function of the form exp(a - br)
eigen_1, eigen_2 and eigen_3 are the three eigenvalues of traceless quadrupole moment tensor
  atom number  atomic symbol              X              Y              Z     net charge C6 coefficient C8 coefficient C10 coefficient fluctuating dipole atomic polarizability isotropic forcefield polarizability              a              b squared Pearson coefficient          <r^3>          <r^4>         wp_QDO          m_QDO          q_QDO       dipole_x       dipole_y       dipole_z         dipole            Qxy            Qxz            Qyz     Q(x^2-y^2)  Q(3z^2 - R^2)        eigen_1        eigen_2        eigen_3 static polarizability      alpha(xx)      alpha(xy)      alpha(xz)      alpha(yy)      alpha(yz)      alpha(zz) atomic spin moment
            1             Co      10.851152       5.249581       4.599643       1.020175      98.968633 0.19990803E+04  0.63553377E+05                                16.079436                           13.515289       0.876070       2.168754                    0.994877      43.686638     112.590146       0.562271       0.342651      -1.209998       0.011279      -0.041771       0.085529       0.095850       0.066847      -0.001244      -0.033164      -0.175622      -0.422919      -0.144926      -0.039040       0.183966             19.033195      22.889516      -2.208128      -0.417203      18.163931      -2.327492      16.046136           2.830122
            2             Co       5.604099       2.740605       6.419032       1.020178      98.967746 0.19990556E+04  0.63552027E+05                                16.078786                           13.514736       0.876357       2.168852                    0.994871      43.686344     112.586754       0.562315       0.342627      -1.210026      -0.011323       0.094339      -0.013123       0.095918       0.021597      -0.063444      -0.115209       0.074941       0.328240      -0.144839      -0.038996       0.183835             19.032420      22.888713      -0.289575       2.228199      17.624887      -2.503371      16.583661           2.830218
            3             Co       0.119043       2.246606       5.737795       1.020179      98.967876 0.19990590E+04  0.63552448E+05                                16.079260                           13.515139       0.876235       2.168809                    0.994876      43.686458     112.588991       0.562280       0.342647      -1.210003      -0.011292       0.041782      -0.085491       0.095823       0.066813      -0.001337      -0.033128      -0.175639      -0.423148      -0.144982      -0.039007       0.183989             19.032993      22.889219      -2.208030      -0.417271      18.163723      -2.327483      16.046035           2.830135
            4             Co       5.366096       4.755582       3.918406       1.020135      98.969665 0.19990992E+04  0.63553727E+05                                16.078955                           13.514855       0.876525       2.168895                    0.994871      43.687020     112.588581       0.562315       0.342626      -1.210028       0.011314      -0.094286       0.013141       0.095868       0.021830      -0.063294      -0.115187       0.075051       0.328857      -0.144884      -0.039037       0.183921             19.032646      22.888944      -0.289493       2.228198      17.625187      -2.503406      16.583808           2.830091
            5             Co       8.227632       4.487442       6.188301       1.111499      90.667326 0.17088943E+04  0.52457396E+05                                16.107637                           13.226514       0.594325       2.108572                    0.994508      41.952574     107.701189       0.519766       0.383890      -1.171207       0.000006      -0.010021      -0.013794       0.017049      -0.057590       0.041784      -0.038186       0.047550      -0.097611      -0.060206      -0.041739       0.101946             19.647304      18.612649       2.563698      -1.858970      21.709276      -4.724454      18.619986           2.854121
            6             Co       2.742563       3.008745       4.149137       1.111339      90.672186 0.17089973E+04  0.52461504E+05                                16.108500                           13.227144       0.594521       2.108598                    0.994510      41.954947     107.709271       0.519738       0.383903      -1.171194      -0.000002       0.010053       0.013872       0.017132      -0.057199       0.041513      -0.038388       0.049161      -0.099563      -0.060990      -0.040982       0.101973             19.648451      18.613846       2.563902      -1.859112      21.710547      -4.724805      18.620960           2.853940
            7              H      10.546079       4.310709       6.937455       0.503663       0.249736 0.13026217E+01  0.83414215E+01                                 0.737159                            0.737356      -1.411829       2.484678                    0.999944       1.631632       4.022453       0.611107       1.565190      -0.656507       0.009264       0.008546       0.023282       0.026475       0.003560       0.006808       0.007040       0.000892       0.026381      -0.008137      -0.006754       0.014891              0.739956       0.721031      -0.010579       0.020761       0.711429      -0.004024       0.787407           0.001105
            8              H       8.030113       5.710141       0.501366       0.151481       0.969538 0.69149055E+01  0.65316491E+02                                 1.604298                            1.528568      -1.104610       2.381889                    0.997647       3.243001       8.843625       0.511747       1.267110      -0.712204      -0.038158      -0.006772      -0.014007       0.041208       0.004100       0.007491      -0.001197       0.015341      -0.025291      -0.011651      -0.003377       0.015028              1.621841       1.999179       0.150873       0.195347       1.262330       0.007865       1.604015           0.000502
            9              H       9.626489       3.877487      10.248536       0.134347       1.176515 0.88565403E+01  0.87912165E+02                                 1.753578                            1.676297      -1.036563       2.396739                    0.998055       3.278492       8.805419       0.518623       1.189786      -0.732423       0.028625       0.021716      -0.021160       0.041698       0.013713      -0.005081      -0.005203       0.020765      -0.010323      -0.015993      -0.004880       0.020873              1.771282       1.835612       0.232195      -0.318545       1.555468      -0.258805       1.922765           0.000238
           10              H       1.342393       6.644419       2.074724       0.091702       1.405280 0.10647971E+02  0.11179807E+03                                 2.045482                            1.883489      -1.140954       2.325987                    0.995713       3.788213      10.814710       0.466926       1.249369      -0.716267       0.048690       0.008198       0.013817       0.051272       0.008265       0.001825      -0.008983       0.027416      -0.008539      -0.019582       0.002128       0.017454              2.130472       2.834094       0.182531       0.562002       1.579965       0.085090       1.977357           0.000224
           11              H       5.909192       5.254426       6.253116       0.503675       0.249716 0.13024864E+01  0.83403570E+01                                 0.737127                            0.737325      -1.411847       2.484691                    0.999944       1.631562       4.022262       0.611110       1.565220      -0.656502      -0.009264       0.019476       0.015358       0.026477      -0.005363      -0.005501       0.009708      -0.007272       0.001890      -0.008139      -0.006751       0.014891              0.739924       0.721001      -0.023018       0.003604       0.782412       0.019193       0.716359           0.001106
           12              H       8.425092      -1.297885       5.583250       0.151477       0.969557 0.69150342E+01  0.65317664E+02                                 1.604278                            1.528549      -1.104663       2.381857                    0.997644       3.243015       8.843507       0.511769       1.267056      -0.712216       0.038161      -0.011203      -0.010782       0.041207      -0.005846      -0.006225      -0.002435       0.019133      -0.013927      -0.011652      -0.003378       0.015030              1.621820       1.999148      -0.138790      -0.204105       1.566356       0.107266       1.299957           0.000502
           13              H       6.828818       8.536199       6.870261       0.134346       1.176463 0.88560243E+01  0.87905659E+02                                 1.753520                            1.676243      -1.036493       2.396773                    0.998055       3.278415       8.805109       0.518635       1.189779      -0.732425      -0.028627      -0.026862       0.014068       0.041701       0.009089      -0.011458      -0.002656       0.012973      -0.033693      -0.015995      -0.004878       0.020872              1.771223       1.835553       0.374912      -0.121708       2.040106      -0.100331       1.438009           0.000238
           14              H       4.142740      -0.092752       6.960197       0.091700       1.405242 0.10647600E+02  0.11179313E+03                                 2.045438                            1.883452      -1.140834       2.326041                    0.995713       3.788170      10.814512       0.466933       1.249363      -0.716268      -0.048693       0.010580       0.012092       0.051276       0.000832      -0.008422      -0.004455       0.013585      -0.050027      -0.019576       0.002124       0.017452              2.130425       2.834018      -0.477443      -0.348127       1.888684       0.186028       1.668574           0.000223
           15              H       0.424116       3.185478       3.399983       0.503669       0.249730 0.13025800E+01  0.83410738E+01                                 0.737143                            0.737340      -1.411823       2.484684                    0.999944       1.631601       4.022335       0.611119       1.565174      -0.656510      -0.009265      -0.008544      -0.023281       0.026474       0.003560       0.006809       0.007040       0.000894       0.026386      -0.008138      -0.006754       0.014892              0.739940       0.721017      -0.010579       0.020760       0.711415      -0.004024       0.787388           0.001104
           16              H       2.940082       1.786046       9.836072       0.151479       0.969540 0.69149255E+01  0.65316722E+02                                 1.604299                            1.528569      -1.104596       2.381893                    0.997647       3.243012       8.843656       0.511747       1.267109      -0.712205       0.038157       0.006771       0.014009       0.041208       0.004100       0.007493      -0.001196       0.015340      -0.025286      -0.011651      -0.003377       0.015028              1.621843       1.999179       0.150873       0.195347       1.262331       0.007864       1.604018           0.000502
           17              H       1.343706       3.618700       0.088902       0.134347       1.176508 0.88564911E+01  0.87911698E+02                                 1.753586                            1.676304      -1.036528       2.396759                    0.998055       3.278481       8.805437       0.518616       1.189804      -0.732420      -0.028623      -0.021717       0.021161       0.041698       0.013712      -0.005080      -0.005204       0.020765      -0.010314      -0.015994      -0.004876       0.020870              1.771290       1.835619       0.232196      -0.318546       1.555475      -0.258807       1.922775           0.000238
           18              H       9.627802       0.851768       8.262714       0.091696       1.405333 0.10648456E+02  0.11180437E+03                                 2.045524                            1.883525      -1.140998       2.325961                    0.995713       3.788294      10.814978       0.466924       1.249359      -0.716269      -0.048688      -0.008198      -0.013818       0.051271       0.008265       0.001825      -0.008983       0.027415      -0.008535      -0.019582       0.002130       0.017453              2.130518       2.834161       0.182535       0.562020       1.579993       0.085092       1.977400           0.000223
           19              H       5.061003       2.241761       4.084322       0.503677       0.249715 0.13024815E+01  0.83403121E+01                                 0.737124                            0.737321      -1.411843       2.484690                    0.999944       1.631558       4.022239       0.611114       1.565212      -0.656504       0.009264      -0.019475      -0.015356       0.026475      -0.005364      -0.005501       0.009710      -0.007271       0.001889      -0.008141      -0.006752       0.014892              0.739921       0.720999      -0.023017       0.003604       0.782408       0.019192       0.716356           0.001104
           20              H       2.545103       8.794072       4.754188       0.151474       0.969574 0.69151925E+01  0.65319542E+02                                 1.604296                            1.528566      -1.104698       2.381838                    0.997644       3.243055       8.843646       0.511766       1.267055      -0.712216      -0.038160       0.011203       0.010781       0.041206      -0.005845      -0.006225      -0.002435       0.019134      -0.013928      -0.011652      -0.003378       0.015030              1.621839       1.999171      -0.138792      -0.204108       1.566376       0.107268       1.299970           0.000502
           21              H       4.141377      -1.040012       3.467177       0.134347       1.176475 0.88561528E+01  0.87907405E+02                                 1.753546                            1.676266      -1.036486       2.396778                    0.998055       3.278431       8.805225       0.518625       1.189795      -0.732422       0.028625       0.026864      -0.014067       0.041700       0.009089      -0.011458      -0.002654       0.012969      -0.033696      -0.015995      -0.004875       0.020870              1.771250       1.835581       0.374920      -0.121711       2.040140      -0.100333       1.438028           0.000238
           22              H       6.827455       7.588939       3.377241       0.091695       1.405280 0.10647948E+02  0.11179757E+03                                 2.045463                            1.883473      -1.140864       2.326021                    0.995713       3.788223      10.814664       0.466934       1.249350      -0.716271       0.048691      -0.010580      -0.012094       0.051274       0.000833      -0.008422      -0.004454       0.013584      -0.050026      -0.019576       0.002124       0.017452              2.130453       2.834058      -0.477454      -0.348133       1.888709       0.186032       1.668592           0.000223
           23              C       9.278043       5.619546       2.089816       0.101803      35.071719 0.38822679E+03  0.88221677E+04                                 9.339714                            6.584846       0.070105       2.037948                    0.999339      25.937761      71.959171       0.643546       0.418829      -1.068736       0.068384       0.028655      -0.022488       0.077480      -0.014981       0.002505       0.019723      -0.044620      -0.102060      -0.040127      -0.007826       0.047953             11.719515      12.057910       2.048739      -2.029970       5.952253      -3.550265      17.148380          -0.002903
           24              C       8.894369       5.900706       0.789057      -0.159881      35.791760 0.43758097E+03  0.10303786E+05                                 9.440560                            7.001161      -0.021318       1.964689                    0.999414      29.506505      84.882082       0.619234       0.420062      -1.061931       0.009312       0.004081      -0.011290       0.015193      -0.015862       0.014643       0.027846      -0.030596      -0.119111      -0.055026       0.007846       0.047180             11.323680       9.805487       1.491284      -1.076243       5.800856      -3.323780      18.364698           0.000987
           25              C       7.716013       3.127895      10.277894       0.031635      37.400825 0.41274270E+03  0.94920939E+04                                 9.702404                            6.731631       0.017954       2.018528                    0.999266      26.333521      72.694927       0.646891       0.411711      -1.076930       0.003345      -0.003916       0.043340       0.043645      -0.000337      -0.006619       0.006160      -0.026959      -0.094887      -0.033446       0.003499       0.029947             12.555013      10.190111       1.208809       1.409271       5.914465      -3.309379      21.560463          -0.005084
           26              C      11.062370       6.815867       0.440892      -0.158805      32.592689 0.43796651E+03  0.10310333E+05                                 8.843317                            6.981501       0.068034       1.990075                    0.999683      29.582394      84.960637       0.623428       0.417338      -1.064155      -0.021304       0.005548      -0.003338       0.022266       0.006127      -0.026220      -0.003287      -0.025612      -0.055260      -0.038275       0.011683       0.026592             10.030875       9.781860       0.898537       1.942587       5.459030      -2.092077      14.851736          -0.002333
           27              C      11.377378       6.476179       1.744029       0.107693      27.822707 0.33690903E+03  0.74268334E+04                                 7.961406                            6.102415       0.336821       2.123344                    0.999820      25.800403      71.671886       0.670337       0.414498      -1.066117      -0.052534      -0.019229       0.024244       0.060970      -0.008034      -0.006542       0.023976      -0.014543      -0.103620      -0.043278       0.006636       0.036642              9.135338       9.927761       1.212329       0.803647       5.020414      -1.967176      12.457839          -0.007969
           28              C       8.320351       5.030264       3.104850       0.577586      25.074233 0.24407187E+03  0.50200752E+04                                 7.843909                            5.530130       0.049583       2.078961                    0.999478      22.137970      61.633552       0.633767       0.469877      -1.021619      -0.044189      -0.048252       0.057656       0.087207      -0.021419       0.007694       0.055096      -0.161209      -0.093033      -0.075640      -0.042683       0.118323              9.588678      12.993878       0.883775      -0.341567       5.218086      -2.428429      10.554069          -0.010675
           29              C       7.382178       3.404678       8.826518       0.593221      24.398330 0.24497820E+03  0.50341582E+04                                 7.731276                            5.528397       0.050205       2.077838                    0.999554      21.990474      60.830162       0.637095       0.467845      -1.024602      -0.017578       0.023070      -0.057647       0.064532      -0.065498      -0.027308       0.032688      -0.041195      -0.179496      -0.070730      -0.038536       0.109266              9.600411       8.090924       1.950778       1.603937       5.937192      -1.931531      14.773116          -0.007283
           30              C       7.177182       0.240073       5.990752       0.101834      35.070991 0.38821596E+03  0.88218648E+04                                 9.339603                            6.584764       0.070057       2.037938                    0.999338      25.937429      71.958142       0.643548       0.418830      -1.068735      -0.068390      -0.030275       0.020267       0.077488      -0.007025       0.013462      -0.005762       0.033299       0.131698      -0.040134      -0.007831       0.047965             11.719381      12.057745       2.566155      -1.316496      18.164278       0.442345       4.936121          -0.002913
           31              C       7.560842      -1.083656       5.853781      -0.159875      35.791964 0.43758194E+03  0.10303820E+05                                 9.440622                            7.001194      -0.021277       1.964700                    0.999414      29.506624      84.882644       0.619229       0.420065      -1.061928      -0.009308      -0.012014       0.000359       0.015203      -0.018843       0.010525       0.000331       0.053476       0.133129      -0.055024       0.007837       0.047187             11.323769       9.805528       1.486439      -1.083024      19.115114       1.029082       5.050666           0.000981
           32              C       8.739288       8.797040       6.166902       0.031590      37.401151 0.41274461E+03  0.94921387E+04                                 9.702402                            6.731606       0.017917       2.018521                    0.999265      26.333721      72.695234       0.646899       0.411706      -1.076934      -0.003263       0.042376       0.009720       0.043598       0.006203       0.002433      -0.013037       0.031604       0.081173      -0.033413       0.003447       0.029966             12.555043      10.190053      -0.963817      -1.586898      22.004691       1.951079       5.470385          -0.005105
           33              C       5.392845      -1.698970       6.615443      -0.158760      32.592289 0.43795744E+03  0.10310069E+05                                 8.843259                            6.981440       0.067930       1.990044                    0.999683      29.582084      84.959608       0.623429       0.417339      -1.064153       0.021346      -0.004907       0.004236       0.022309       0.026799       0.002319      -0.014605       0.008998       0.048456      -0.038247       0.011662       0.026585             10.030826       9.781746      -1.567183      -1.457714      15.180572       1.086268       5.130161          -0.002342
           34              C       5.077849      -0.354793       6.697523       0.107674      27.823253 0.33691583E+03  0.74270327E+04                                 7.961554                            6.102515       0.336752       2.123327                    0.999820      25.800703      71.673328       0.670324       0.414503      -1.066112       0.052520       0.029024      -0.010746       0.060961       0.003714       0.009692       0.001877       0.052992       0.098952      -0.043266       0.006625       0.036642              9.135521       9.927909      -0.387120      -1.402078      12.902029       0.609534       4.576625          -0.007980
           35              C       8.134880       1.387972       5.746065       0.577568      25.074044 0.24406931E+03  0.50200123E+04                                 7.843875                            5.530104       0.049554       2.078956                    0.999479      22.137991      61.633658       0.633767       0.469878      -1.021619       0.044203       0.069793      -0.027933       0.087208      -0.013976       0.017967       0.006891      -0.013863       0.349177      -0.075661      -0.042672       0.118333              9.588634      12.993818       0.599338      -0.733902      11.473283      -0.383354       4.298800          -0.010688
           36              C       9.073108       7.331511       5.978967       0.593178      24.398473 0.24497877E+03  0.50341630E+04                                 7.731229                            5.528349       0.050357       2.077885                    0.999553      21.990595      60.830065       0.637109       0.467836      -1.024609       0.017572      -0.061975       0.004031       0.064544       0.005607       0.070737      -0.006231       0.077838       0.177505      -0.070750      -0.038518       0.109268              9.600368       8.090835      -0.918291      -2.352611      15.060863       1.051350       5.649407          -0.007280
           37              C       1.692152       1.876641       8.247622       0.101801      35.072172 0.38823216E+03  0.88223233E+04                                 9.339796                            6.584892       0.070073       2.037934                    0.999339      25.937972      71.959972       0.643543       0.418829      -1.068736      -0.068384      -0.028663       0.022488       0.077483      -0.014980       0.002501       0.019724      -0.044617      -0.102048      -0.040123      -0.007828       0.047951             11.719633      12.058001       2.048762      -2.029999       5.952303      -3.550310      17.148596          -0.002892
           38              C       2.075826       1.595481       9.548381      -0.159893      35.792191 0.43758656E+03  0.10303952E+05                                 9.440635                            7.001205      -0.021308       1.964690                    0.999414      29.506726      84.882910       0.619232       0.420061      -1.061931      -0.009313      -0.004085       0.011291       0.015196      -0.015858       0.014650       0.027845      -0.030591      -0.119089      -0.055024       0.007851       0.047173             11.323789       9.805546       1.491293      -1.076244       5.800899      -3.323819      18.364922           0.000979
           39              C       3.254182       4.368292       0.059544       0.031641      37.400858 0.41274140E+03  0.94920600E+04                                 9.702427                            6.731630       0.017960       2.018530                    0.999266      26.333478      72.694884       0.646889       0.411712      -1.076929      -0.003344       0.003910      -0.043340       0.043645      -0.000333      -0.006621       0.006159      -0.026955      -0.094886      -0.033446       0.003502       0.029945             12.555074      10.190131       1.208808       1.409306       5.914481      -3.309402      21.560608          -0.005077
           40              C      -0.092175       0.680320       9.896546      -0.158810      32.592947 0.43796979E+03  0.10310435E+05                                 8.843381                            6.981537       0.068031       1.990074                    0.999683      29.582504      84.961209       0.623425       0.417339      -1.064153       0.021306      -0.005555       0.003340       0.022271       0.006127      -0.026222      -0.003291      -0.025612      -0.055236      -0.038273       0.011681       0.026592             10.030964       9.781925       0.898538       1.942627       5.459062      -2.092102      14.851906          -0.002335
           41              C      -0.407183       1.020008       8.593409       0.107688      27.823137 0.33691448E+03  0.74269873E+04                                 7.961488                            6.102462       0.336820       2.123338                    0.999820      25.800692      71.672969       0.670334       0.414497      -1.066117       0.052535       0.019225      -0.024246       0.060971      -0.008032      -0.006539       0.023973      -0.014536      -0.103615      -0.043274       0.006639       0.036635              9.135443       9.927880       1.212341       0.803676       5.020454      -1.967197      12.457995          -0.007971
           42              C       2.649844       2.465923       7.232588       0.577601      25.073965 0.24406887E+03  0.50199998E+04                                 7.843879                            5.530113       0.049516       2.078943                    0.999478      22.137773      61.632985       0.633765       0.469880      -1.021618       0.044194       0.048250      -0.057660       0.087212      -0.021415       0.007692       0.055097      -0.161220      -0.093037      -0.075640      -0.042688       0.118329              9.588640      12.993781       0.883777      -0.341579       5.218070      -2.428430      10.554069          -0.010659
           43              C       3.588017       4.091509       1.510920       0.593198      24.398393 0.24497839E+03  0.50341615E+04                                 7.731268                            5.528382       0.050254       2.077856                    0.999554      21.990563      60.830343       0.637099       0.467842      -1.024604       0.017591      -0.023075       0.057644       0.064535      -0.065489      -0.027301       0.032680      -0.041188      -0.179480      -0.070720      -0.038529       0.109249              9.600416       8.090916       1.950777       1.603935       5.937195      -1.931544      14.773138          -0.007296
           44              C       3.793013       7.256114       4.346686       0.101824      35.071146 0.38821747E+03  0.88219068E+04                                 9.339622                            6.584770       0.070048       2.037934                    0.999338      25.937514      71.958391       0.643549       0.418830      -1.068736       0.068389       0.030276      -0.020270       0.077489      -0.007022       0.013462      -0.005760       0.033298       0.131707      -0.040133      -0.007834       0.047967             11.719423      12.057733       2.566152      -1.316497      18.164402       0.442358       4.936132          -0.002895
           45              C       3.409353       8.579843       4.483657      -0.159886      35.792456 0.43758771E+03  0.10303997E+05                                 9.440725                            7.001250      -0.021302       1.964691                    0.999414      29.506855      84.883648       0.619224       0.420066      -1.061927       0.009307       0.012016      -0.000360       0.015203      -0.018843       0.010524       0.000332       0.053467       0.133124      -0.055019       0.007834       0.047185             11.323923       9.805616       1.486453      -1.083036      19.115437       1.029107       5.050716           0.000975
           46              C       2.230907      -1.300853       4.170536       0.031610      37.401331 0.41274411E+03  0.94921364E+04                                 9.702483                            6.731633       0.017864       2.018504                    0.999265      26.333683      72.695467       0.646892       0.411710      -1.076930       0.003261      -0.042371      -0.009720       0.043594       0.006206       0.002434      -0.013034       0.031610       0.081188      -0.033418       0.003448       0.029970             12.555197      10.190129      -0.963847      -1.586917      22.005031       1.951115       5.470430          -0.005081
           47              C       5.577350       9.195157       3.721995      -0.158756      32.592363 0.43795731E+03  0.10310071E+05                                 8.843287                            6.981446       0.067923       1.990043                    0.999683      29.582088      84.959793       0.623428       0.417340      -1.064152      -0.021345       0.004912      -0.004240       0.022310       0.026801       0.002320      -0.014598       0.008986       0.048452      -0.038245       0.011665       0.026579             10.030877       9.781775      -1.567202      -1.457724      15.180683       1.086280       5.130172          -0.002339
           48              C       5.892346       7.850980       3.639915       0.107668      27.823532 0.33691909E+03  0.74271222E+04                                 7.961594                            6.102533       0.336787       2.123333                    0.999820      25.800897      71.673943       0.670325       0.414501      -1.066113      -0.052523      -0.029025       0.010737       0.060962       0.003714       0.009687       0.001880       0.052990       0.098949      -0.043265       0.006627       0.036638              9.135580       9.927958      -0.387141      -1.402087      12.902139       0.609548       4.576642          -0.007970
           49              C       2.835315       6.108215       4.591373       0.577569      25.074097 0.24406994E+03  0.50200275E+04                                 7.843892                            5.530116       0.049461       2.078926                    0.999478      22.137970      61.633584       0.633766       0.469878      -1.021618      -0.044205      -0.069792       0.027935       0.087209      -0.013975       0.017965       0.006887      -0.013865       0.349185      -0.075661      -0.042674       0.118335              9.588658      12.993805       0.599356      -0.733906      11.473366      -0.383353       4.298804          -0.010676
           50              C       1.897087       0.164676       4.358471       0.593161      24.398908 0.24498286E+03  0.50342733E+04                                 7.731333                            5.528402       0.050303       2.077866                    0.999553      21.990912      60.831309       0.637104       0.467837      -1.024607      -0.017579       0.061977      -0.004027       0.064547       0.005603       0.070732      -0.006231       0.077817       0.177473      -0.070734      -0.038520       0.109254              9.600527       8.090934      -0.918307      -2.352640      15.061172       1.051371       5.649476          -0.007293
           51              N      10.507773       5.876524       2.563581      -0.277865      39.369348 0.54797168E+03  0.13386233E+05                                 9.569289                            7.531313       0.224746       2.073963                    0.999700      28.751416      79.048593       0.645939       0.388163      -1.104419      -0.042057       0.050636      -0.157179       0.170405       0.008024      -0.037954       0.045655      -0.027597      -0.259579      -0.110508       0.039899       0.070609             11.016697      13.419114       2.193811      -1.158979       6.380692      -2.731719      13.250286           0.024844
           52              N       5.947459       0.610526       6.382231      -0.277890      39.370411 0.54798756E+03  0.13386735E+05                                 9.569492                            7.531446       0.224443       2.073861                    0.999700      28.751905      79.050612       0.645929       0.388166      -1.104416       0.042059      -0.165168      -0.000712       0.170440       0.038574       0.004151      -0.005575       0.129117       0.210579      -0.110534       0.039901       0.070633             11.016957      13.419383       1.783388      -1.725102      14.201034      -0.175086       5.430454           0.024846
           53              N       0.462422       1.619663       7.773857      -0.277855      39.369397 0.54797203E+03  0.13386243E+05                                 9.569291                            7.531308       0.224788       2.073975                    0.999700      28.751453      79.048695       0.645940       0.388163      -1.104420       0.042056      -0.050639       0.157179       0.170406       0.008018      -0.037950       0.045650      -0.027593      -0.259576      -0.110502       0.039898       0.070604             11.016704      13.419107       2.193816      -1.158988       6.380685      -2.731717      13.250320           0.024842
           54              N       5.022736       6.885661       3.955207      -0.277904      39.370789 0.54799329E+03  0.13386907E+05                                 9.569534                            7.531470       0.224541       2.073888                    0.999700      28.752100      79.051177       0.645930       0.388164      -1.104417      -0.042060       0.165165       0.000706       0.170438       0.038569       0.004152      -0.005577       0.129109       0.210583      -0.110528       0.039894       0.070634             11.017016      13.419411       1.783390      -1.725108      14.201165      -0.175070       5.430472           0.024844
           55              O       8.849567       4.680250       4.190074      -0.574824      44.817215 0.64042847E+03  0.16136681E+05                                10.124552                            7.906946      -0.053420       2.010475                    0.998583      28.961676      78.776602       0.664025       0.366082      -1.129738      -0.023773      -0.029612      -0.038939       0.054390      -0.035627       0.050046       0.015241      -0.082069      -0.028467      -0.085501       0.026175       0.059326             12.141317      11.545275      -0.618383       2.946615       7.828613      -4.205727      17.050063           0.055083
           56              O       7.120608       4.966158       2.817572      -0.526120      38.592184 0.48734733E+03  0.11428102E+05                                 9.033497                            6.803738       0.325298       2.158631                    0.997949      27.003047      70.035625       0.733302       0.356195      -1.141565       0.023559      -0.016006      -0.002268       0.028572      -0.020934       0.028910       0.033497       0.008565      -0.135107      -0.071848       0.027928       0.043920             10.861554      20.018662       0.973686       0.175744       5.564584      -0.266981       7.001415           0.031514
           57              O       6.361479       2.850495       8.373945      -0.558974      38.107110 0.52897749E+03  0.12645885E+05                                 8.935348                            7.068805       0.403110       2.166469                    0.999202      27.700753      72.256571       0.723283       0.354231      -1.144522       0.005840       0.022633       0.014755       0.027642      -0.013075       0.011617       0.040630       0.018019      -0.157711      -0.073588       0.029782       0.043807             10.455756      12.389800       2.681473       5.334961       6.355031       1.788260      12.622436           0.033496
           58              O       8.176050       4.146194       8.213094      -0.569472      35.504532 0.50191176E+03  0.11846310E+05                                 8.535944                            6.868785       0.574213       2.229580                    0.998781      27.487657      71.321861       0.736184       0.352504      -1.145535      -0.023465      -0.005821       0.020643       0.031790      -0.018400      -0.054532      -0.011011      -0.011313      -0.148379      -0.082661       0.028080       0.054581             10.057169       7.672478       2.404595      -2.976120       8.284961      -4.556738      14.214067           0.031435
           59              O      10.305396       4.117087       6.289194      -1.043008      45.770987 0.90449200E+03  0.24933777E+05                                10.540928                            9.575737      -0.436666       1.826524                    0.998328      34.976875     100.683387       0.584456       0.380164      -1.115125      -0.004534      -0.010781      -0.061135       0.062243       0.026815       0.027156       0.058230       0.028698       0.204825      -0.076748      -0.025903       0.102651             11.706649      12.764791      -2.635996      -0.399428      11.316910      -2.249846      11.038247           0.099689
           60              O       7.605675       2.528233       5.750613      -0.574869      44.818686 0.64045145E+03  0.16137449E+05                                10.124881                            7.907177      -0.053729       2.010374                    0.998584      28.962102      78.778937       0.664002       0.366090      -1.129729       0.023798      -0.027822      -0.040233       0.054398      -0.058648       0.018301      -0.004033      -0.023181       0.148284      -0.085503       0.026189       0.059315             12.141733      11.545686      -2.992898      -0.327929      18.644691      -0.669800       6.234821           0.055084
           61              O       9.334619       1.134838       5.595862      -0.526073      38.592493 0.48735245E+03  0.11428235E+05                                 9.033451                            6.803702       0.325319       2.158622                    0.997948      27.003421      70.036315       0.733316       0.356187      -1.141572      -0.023558       0.002841      -0.015916       0.028572      -0.034006       0.010919       0.008356       0.085494       0.095700      -0.071852       0.027929       0.043922             10.861491      20.018548       0.135433      -0.980137       7.020340       0.208977       5.545584           0.031510
           62              O      10.093797       7.073557       5.311582      -0.558869      38.104827 0.52893598E+03  0.12644654E+05                                 8.935043                            7.068565       0.402892       2.166421                    0.999203      27.699662      72.253211       0.723289       0.354234      -1.144518      -0.005844       0.007015       0.026122       0.027671      -0.015123       0.008788       0.012167       0.105112       0.103547      -0.073583       0.029811       0.043772             10.455392      12.389298      -4.237404      -4.206398      10.960491       3.293960       8.016386           0.033521
           63              O       8.279236       6.518032       6.493152      -0.569489      35.505044 0.50191777E+03  0.11846506E+05                                 8.536106                            6.868891       0.574030       2.229531                    0.998780      27.487593      71.322221       0.736167       0.352510      -1.145528       0.023466       0.021433       0.000897       0.031793       0.046117       0.034434      -0.032460       0.054329       0.048532      -0.082661       0.028075       0.054586             10.057391       7.672610       3.576110      -1.360751      16.333749      -1.925477       6.165814           0.031440
           64              O       6.149866       4.698429       5.867633      -1.043116      45.771552 0.90450462E+03  0.24934181E+05                                10.540985                            9.575783      -0.436437       1.826588                    0.998331      34.977084     100.683689       0.584457       0.380162      -1.115127       0.004535      -0.054764      -0.029225       0.062239      -0.017484      -0.033972       0.081492      -0.042404      -0.008490      -0.076788      -0.025901       0.102689             11.706719      12.764917      -0.439505       2.629633      12.394284      -1.897693       9.960955           0.099665
           65              O       2.120628       2.815937       6.147364      -0.574828      44.816448 0.64041580E+03  0.16136271E+05                                10.124412                            7.906844      -0.053228       2.010538                    0.998583      28.961451      78.775584       0.664033       0.366080      -1.129741       0.023779       0.029601       0.038932       0.054381      -0.035608       0.050059       0.015248      -0.082037      -0.028472      -0.085498       0.026196       0.059302             12.141145      11.545037      -0.618362       2.946546       7.828517      -4.205674      17.049881           0.055087
           66              O       3.849587       2.530029       7.519866      -0.526117      38.591508 0.48733833E+03  0.11427841E+05                                 9.033414                            6.803694       0.325267       2.158632                    0.997949      27.002752      70.034774       0.733301       0.356197      -1.141563      -0.023561       0.016001       0.002260       0.028570      -0.020928       0.028906       0.033488       0.008544      -0.135147      -0.071846       0.027928       0.043918             10.861433      20.018396       0.973676       0.175715       5.564537      -0.266981       7.001365           0.031520
           67              O       4.608716       4.645692       1.963493      -0.559005      38.107949 0.52898902E+03  0.12646258E+05                                 8.935592                            7.068974       0.402880       2.166407                    0.999201      27.700687      72.257209       0.723258       0.354240      -1.144512      -0.005841      -0.022624      -0.014772       0.027644      -0.013037       0.011624       0.040623       0.018022      -0.157647      -0.073565       0.029808       0.043758             10.456073      12.390164       2.681564       5.335153       6.355197       1.788313      12.622859           0.033488
           68              O       2.794145       3.349993       2.124344      -0.569501      35.505984 0.50193605E+03  0.11847009E+05                                 8.536073                            6.868867       0.574873       2.229760                    0.998783      27.488601      71.324355       0.736195       0.352495      -1.145544       0.023435       0.005800      -0.020651       0.031770      -0.018392      -0.054510      -0.011008      -0.011248      -0.148554      -0.082669       0.028075       0.054594             10.057347       7.672597       2.404650      -2.976182       8.285101      -4.556851      14.214344           0.031404
           69              O       0.664799       3.379100       4.048244      -1.042965      45.771147 0.90449525E+03  0.24933995E+05                                10.541232                            9.575983      -0.437285       1.826355                    0.998326      34.976369     100.683588       0.584425       0.380182      -1.115107       0.004534       0.010781       0.061147       0.062256       0.026787       0.027169       0.058210       0.028743       0.204786      -0.076732      -0.025896       0.102628             11.707023      12.765275      -2.636136      -0.399464      11.317286      -2.249948      11.038507           0.099711
           70              O       3.364520       4.967954       4.586825      -0.574869      44.817715 0.64043509E+03  0.16136913E+05                                10.124678                            7.907028      -0.053419       2.010471                    0.998584      28.961855      78.777624       0.664015       0.366086      -1.129734      -0.023791       0.027824       0.040236       0.054398      -0.058659       0.018282      -0.004028      -0.023165       0.148259      -0.085507       0.026209       0.059298             12.141485      11.545370      -2.992806      -0.327926      18.644374      -0.669777       6.234711           0.055092
           71              O       1.635576       6.361349       4.741576      -0.526058      38.591527 0.48733933E+03  0.11427848E+05                                 9.033298                            6.803610       0.325394       2.158654                    0.997948      27.003087      70.035158       0.733322       0.356187      -1.141572       0.023555      -0.002836       0.015918       0.028570      -0.034008       0.010915       0.008351       0.085502       0.095700      -0.071855       0.027932       0.043923             10.861279      20.018100       0.135457      -0.980108       7.020237       0.208974       5.545498           0.031518
           72              O       0.876398       0.422630       5.025856      -0.558885      38.106264 0.52895845E+03  0.12645329E+05                                 8.935258                            7.068710       0.402949       2.166431                    0.999203      27.700205      72.255095       0.723282       0.354234      -1.144518       0.005864      -0.007017      -0.026120       0.027674      -0.015122       0.008766       0.012170       0.105090       0.103509      -0.073567       0.029825       0.043742             10.455673      12.389630      -4.237544      -4.206534      10.960808       3.294066       8.016582           0.033504
           73              O       2.690959       0.978155       3.844286      -0.569521      35.506808 0.50194672E+03  0.11847350E+05                                 8.536307                            6.869022       0.574609       2.229685                    0.998782      27.488587      71.325091       0.736172       0.352504      -1.145535      -0.023442      -0.021425      -0.000892       0.031770       0.046102       0.034422      -0.032474       0.054433       0.048492      -0.082668       0.028069       0.054599             10.057665       7.672787       3.576228      -1.360791      16.334266      -1.925541       6.165943           0.031410
           74              O       4.820329       2.797758       4.469805      -1.043076      45.771919 0.90451307E+03  0.24934564E+05                                10.541270                            9.576014      -0.436957       1.826444                    0.998329      34.976792     100.684367       0.584431       0.380177      -1.115112      -0.004541       0.054761       0.029241       0.062245      -0.017506      -0.033948       0.081488      -0.042385      -0.008567      -0.076780      -0.025900       0.102680             11.707067      12.765365      -0.439498       2.629751      12.394610      -1.897793       9.961226           0.099675

******************************************************
Auxiliary information for the entire system
The total spin magnetic moment of the unit cell is   18.000000
The total net atomic charge of the unit cell is   0.000004
Accuracy of reproducing the electrostatic potential in the unit cell:
  The inner radius (bohr) =    5.0000
  The outer radius (bohr) =   12.0000
  Valid grid points have density less than (e/(bohr^3)) =    0.0001
  The number of valid grid points were=        59692
  The rms potential error without charges in kcal/mol is=      2.42830
  The rms potential error with partial charges in kcal/mol is=      0.73811
  The RRMSE value at monopole order=      0.30396
  The rms potential error with partial charges and cloud penetration in kcal/mol is=      0.73324
  The RRMSE value at monopole order with cloud penetration is=      0.30196
  The rms potential error with partial charges and atomic dipoles in kcal/mol is=      0.35744
  The RRMSE value at dipole order=      0.14720
  The rms potential error with partial charges, atomic dipoles and cloud penetration in kcal/mol is=      0.34607
  The RRMSE value at dipole order with cloud penetration=      0.14252

******************************************************
The electron densities and ab initio electrostatic potential were computed in VASP using the PBE functional and
projector augmented wave method. See the main text of the journal article for a description of computational details.
The atomic charges, dipoles, and quadrupoles were computed with the DDEC6 method as described in
(a) T. A. Manz and N. Gabaldon Limas, RSC Adv. 6 (2016) 47771-47801 DOI: 10.1039/c6ra04656h
(b) N. Gabaldon Limas and T. A. Manz, RSC Adv. 8 (2018) 2678-2707 DOI: 10.1039/c7ra11829e.
For each atom in the material, the electron cloud parameters were fit to the spherically averaged atom-in-material
electron density using radial positions for which this density was between 10^-4 and 10^-2 electrons per cubic bohr.
The polarizabilities, dispersion coefficients, and quantum Drude oscillator (QDO) parameters were fit using the MCLF method.
The magnetic structure of the system was optimized in VASP from the default ferromagnetic initial guess using spin polarization.
The atomic spin moments (ASMs) were computed on this optimized magnetic structure using the DDEC6 partition as inputs
to the method of T. A. Manz and D. S. Sholl, J. Chem. Theory Comput. 7 (2011) 4146-4164 DOI: 10.1021/ct200539n.
The RMSE and RRMSE were computed using a uniform grid with Ewald summation.
