# Supplementary material for: A collection of forcefield precursors for metal–organic frameworks
Source: RSC Adv. 2019 Nov 13;9(63):36492–507. doi: 10.1039/c9ra07327b (PMC9075174; doi:10.1039/c9ra07327b)
Supplement: RA-009-C9RA07327B-s5005 [file RA-009-C9RA07327B-s5005.xyz]

  664
jmolscript: load "" {1 1 1} spacegroup "x,y,z" unitcell [{     13.523100     0.000000     0.000000 }, {      6.761495    28.777847     0.000000 }, {      6.761545     0.000019    28.777835 }]
Cd    12.858586    27.325734    25.449103     0.997125
Cd     8.502442     0.299592    21.615607     0.860780
Cd    17.704929    27.099822    17.583545     1.002191
Cd    12.858474    15.841065    17.717650     0.995482
Cd    15.264101    14.089360    21.551145     0.860082
Cd    17.704948    16.066977    25.583208     1.001968
Cd    16.239341     3.328742    12.937076     0.996652
Cd     5.121723     7.162240    14.688207     0.860017
Cd     7.562635    11.194303    12.710882     1.003067
Cd    16.239328    11.060191     1.451842     0.996985
Cd    11.883270     7.226712    28.478546     0.859521
Cd     7.562652     3.194630     1.678036     1.002054
Cd    14.187554     1.452132     3.328732     0.997124
Cd    18.543698    28.478274     7.162228     0.860761
Cd     9.341211     1.678044    11.194290     1.002192
Cd    14.187666    12.936801    11.060185     0.995482
Cd    11.782039    14.688506     7.226690     0.860047
Cd     9.341192    12.710889     3.194627     1.001966
Cd    10.806799    25.449124    15.840759     0.996655
Cd     8.401317    21.615626    14.089628     0.859991
Cd    19.483505    17.583563    16.066953     1.003070
Cd    10.806812    17.717675    27.325993     0.996986
Cd    15.162870    21.551154     0.299289     0.859497
Cd    19.483488    25.583236    27.099799     1.002055
H     18.994495    24.700041    22.823701     0.110875
H     18.354855    23.589215    20.976164     0.108574
H     16.207386    23.940304    20.153118     0.114854
H     11.006399    25.603663    19.163160     0.105754
H     11.144337    24.153261    20.987675     0.112895
H     13.117357    24.061173    22.225122     0.114819
H     13.075479     1.369841    23.931648     0.117124
H     17.083724     1.974176    23.931648     0.117466
H     15.121524     1.096451    22.852479     0.100537
H     16.292617     4.748362    26.584964     0.119720
H     18.031685     6.132577    27.272754     0.100782
H     20.222429     5.277875    27.419521     0.116184
H     12.124754    27.966327    22.504267     0.082972
H     23.987218    27.900136    20.872564     0.133366
H     21.498970    26.403690    23.756103     0.144426
H     23.270495    26.527436    25.174850     0.099519
H     22.572704    26.809455    19.413527     0.134225
H     20.805235    26.777798    17.931469     0.104847
H     18.254776    27.638258    20.743063     0.089209
H     19.928936    27.609481    22.354622     0.136411
H     18.994507    18.466758    20.343052     0.110896
H     18.354862    19.577584    22.190589     0.108347
H     16.207395    19.226495    23.013635     0.113753
H     11.006413    17.563136    24.003592     0.105647
H     11.144347    19.013538    22.179077     0.112503
H     13.117367    19.105626    20.941631     0.116104
H     19.837007    13.019111    19.235105     0.118266
H     10.322155    12.414776    19.235105     0.114802
H      8.359951    13.292501    20.314274     0.101497
H      9.531060     9.640590    16.581789     0.119456
H     11.270133     8.256375    15.893998     0.101760
H     13.460874     9.111077    15.747231     0.116622
H     12.124779    15.200472    20.662486     0.081936
H     10.464142    15.266663    22.294189     0.133038
H     21.498989    16.763109    19.410650     0.142900
H      9.747416    16.639363    17.991902     0.100859
H     22.572723    16.357344    23.753225     0.131749
H     20.805254    16.389001    25.235284     0.105507
H     18.254799    15.528541    22.423689     0.091223
H     19.928959    15.557318    20.812130     0.135963
H      8.852208     5.954143    10.311098     0.111291
H      8.212562     7.801680     9.200274     0.109412
H      6.065092     8.624727     9.551363     0.114044
H     14.387206     9.614686    11.214722     0.105350
H     14.525145     7.790170     9.764319     0.113412
H     16.498168     6.552722     9.672230     0.115449
H      9.694698     4.846200    15.758742     0.117646
H     13.702945     4.846200    16.363077     0.117754
H     11.740741     5.925369    15.485353     0.101114
H     12.911848     2.192885    19.137260     0.119762
H     14.650920     1.505095    20.521474     0.099067
H     16.841663     1.358327    19.666772     0.117597
H     15.505572     6.273580    13.577383     0.083362
H     13.844932     7.905283    13.511194     0.133129
H     11.356688     5.021742    12.014746     0.144806
H     13.128216     3.602994    12.138491     0.101009
H     12.430413     9.364320    12.420514     0.132806
H     10.662941    10.846379    12.388858     0.104943
H      8.112490     8.034784    13.249315     0.089017
H      9.786653     6.423224    13.220537     0.135902
H      8.852204     8.434790     4.077819     0.110188
H      8.212565     6.587253     5.188644     0.109196
H      6.065098     5.764206     4.837554     0.115041
H     14.387216     4.774247     3.174195     0.107287
H     14.525148     6.598763     4.624598     0.113255
H      2.975066     7.836211     4.716687     0.114970
H     16.456237     9.542752    27.408010     0.118882
H     20.464484     9.542752    26.803676     0.118409
H     18.502284     8.463583    27.681399     0.100124
H     19.673378    12.196067    24.029492     0.121305
H     21.412448    12.883857    22.645278     0.101057
H     10.080090    13.030625    23.499980     0.116601
H     15.505571     8.115353     0.811535     0.082363
H     13.844937     6.483650     0.877724     0.132770
H     11.356681     9.367191     2.374171     0.143304
H     13.128204    10.785939     2.250427     0.100144
H     12.430424     5.024613     1.968404     0.133457
H     10.662957     3.542554     2.000060     0.105473
H      8.112495     6.354149     1.139602     0.088646
H      9.786652     7.965709     1.168380     0.135577
H      8.051645     4.077825     5.954134     0.110875
H      8.691285     5.188651     7.801671     0.108574
H     10.838754     4.837562     8.624717     0.114855
H     16.039741     3.174203     9.614675     0.105755
H     15.901803     4.624605     7.790160     0.112897
H     13.928783     4.716693     6.552713     0.114820
H     13.970661    27.408025     4.846187     0.117126
H      9.962416    26.803690     4.846187     0.117466
H     11.924616    27.681415     5.925356     0.100537
H     10.753523    24.029504     2.192871     0.119718
H      9.014455    22.645289     1.505081     0.100781
H      6.823711    23.499991     1.358314     0.116183
H     14.921386     0.811539     6.273568     0.082972
H      3.058922     0.877730     7.905271     0.133366
H      5.547170     2.374176     5.021732     0.144426
H      3.775645     2.250430     3.602985     0.099519
H      4.473436     1.968411     9.364308     0.134225
H      6.240905     2.000068    10.846366     0.104846
H      8.791364     1.139608     8.034772     0.089210
H      7.117204     1.168385     6.423213     0.136411
H      8.051633    10.311108     8.434783     0.110895
H      8.691278     9.200282     6.587246     0.108347
H     10.838745     9.551371     5.764200     0.113754
H     16.039727    11.214730     4.774243     0.105648
H     15.901793     9.764328     6.598758     0.112505
H     13.928773     9.672240     7.836204     0.116105
H      7.209133    15.758755     9.542730     0.118266
H     16.723985    16.363090     9.542730     0.114802
H     18.686189    15.485365     8.463561     0.101497
H     17.515080    19.137276    12.196046     0.119453
H     15.776007    20.521491    12.883837     0.101759
H     13.585266    19.666789    13.030604     0.116621
H     14.921361    13.577394     8.115349     0.081936
H     16.581998    13.511203     6.483646     0.133038
H      5.547151    12.014757     9.367185     0.142900
H     17.298724    12.138503    10.785933     0.100859
H      4.473417    12.420522     5.024610     0.131749
H      6.240886    12.388865     3.542551     0.105506
H      8.791341    13.249325     6.354146     0.091223
H      7.117181    13.220548     7.965705     0.135962
H     18.193932    22.823723    18.466737     0.111292
H     18.833578    20.976186    19.577561     0.109413
H     20.981048    20.153139    19.226472     0.114046
H     12.658934    19.163180    17.563113     0.105350
H     12.520995    20.987696    19.013516     0.113410
H     10.547972    22.225144    19.105605     0.115449
H     17.351442    23.931666    13.019093     0.117645
H     13.343195    23.931666    12.414758     0.117754
H     15.305399    22.852497    13.292482     0.101114
H     14.134292    26.584981     9.640575     0.119764
H     12.395220    27.272771     8.256361     0.099067
H     10.204477    27.419539     9.111063     0.117596
H     11.540568    22.504286    15.200452     0.083362
H     13.201208    20.872583    15.266641     0.133128
H     15.689452    23.756124    16.763089     0.144806
H     13.917924    25.174872    16.639344     0.101009
H     14.615727    19.413546    16.357321     0.132807
H     16.383199    17.931487    16.388977     0.104945
H     18.933650    20.743082    15.528520     0.089018
H     17.259487    22.354642    15.557298     0.135902
H     18.193936    20.343076    24.700016     0.110189
H     18.833575    22.190613    23.589191     0.109197
H     20.981042    23.013660    23.940281     0.115041
H     12.658924    24.003619    25.603640     0.107287
H     12.520992    22.179103    24.153237     0.113253
H     10.547974    20.941655    24.061148     0.114969
H     10.589903    19.235114     1.369825     0.118882
H      6.581656    19.235114     1.974159     0.118409
H      8.543856    20.314283     1.096436     0.100124
H      7.372762    16.581799     4.748343     0.121306
H      5.633692    15.894009     6.132557     0.101058
H     16.966050    15.747241     5.277855     0.116601
H     11.540569    20.662513    27.966300     0.082363
H     13.201203    22.294216    27.900111     0.132770
H     15.689459    19.410675    26.403664     0.143305
H     13.917936    17.991927    26.527408     0.100144
H     14.615716    23.753253    26.809431     0.133458
H     16.383183    25.235312    26.777775     0.105473
H     18.933645    22.423717    27.638233     0.088646
H     17.259488    20.812157    27.609455     0.135577
C     15.550161    25.091707    21.622226     0.047090
C     15.915283    25.701798    22.832622    -0.107012
C     17.240547    25.575176    23.261412    -0.041112
C     18.116846    24.784936    22.527577    -0.115241
C     17.759837    24.147506    21.423371    -0.075873
C     16.458915    24.340317    20.952566    -0.134187
C     14.196498    25.287684    21.030842     0.049456
C     14.116711    26.127420    19.901024    -0.122399
C     12.867176    26.263827    19.181003    -0.047691
C     11.813728    25.531143    19.619577    -0.126307
C     11.881345    24.661765    20.737020    -0.085008
C     13.072730    24.583202    21.457329    -0.136423
C     17.754424    26.284838    24.452239     0.569351
C     14.886174    26.480527    23.593508     0.627032
C     15.337845    26.791901    19.391944     0.626768
C     12.750876    27.172343    18.084855     0.556960
C     13.871989     1.568697    24.371085    -0.118130
C     13.854408     1.979357    25.736018    -0.010282
C     14.980881     2.344836    26.354166    -0.044370
C     16.214188     2.423112    25.663498     0.068885
C     16.270986     1.967270    24.383460    -0.126891
C     15.072840     1.467974    23.703439    -0.100797
C     19.739658     3.409329    26.803388    -0.018162
C     18.642936     2.587721    26.320208    -0.056274
C     17.406924     3.122414    26.262652     0.074715
C     17.160801     4.416554    26.623238    -0.116787
C     18.203430     5.247658    27.049726    -0.086351
C     19.519229     4.734262    27.140088    -0.124755
C     12.530496     1.984250    26.448269     0.508942
C     14.890275     2.719813    27.816368     0.554018
C     18.997244     1.181348    25.938902     0.565997
C      7.562107     2.808160    27.100087     0.517288
C     24.809423    27.631353    22.729885     0.107497
C     23.804656    27.629625    21.746259    -0.197197
C     22.530781    27.210908    22.116630     0.092652
C     22.321174    26.730894    23.469763    -0.174821
C     23.390851    26.787299    24.289356     0.108861
C     21.413773    27.161985    21.091563     0.097220
C     21.701816    26.945574    19.710803    -0.183493
C     20.632139    26.949027    18.829625     0.110021
C     19.127017    27.443720    20.483487     0.096856
C     20.134487    27.433360    21.462509    -0.188511
C     15.550174    18.075092    21.544526     0.049134
C     15.915299    17.465001    20.334130    -0.109461
C     17.240563    17.591623    19.905341    -0.040370
C     18.116858    18.381863    20.639175    -0.117726
C     17.759847    19.019293    21.743381    -0.072894
C     16.458925    18.826482    22.214186    -0.134238
C     14.196512    17.879115    22.135911     0.050505
C     14.116727    17.039379    23.265728    -0.122719
C     12.867193    16.902972    23.985750    -0.044307
C     11.813742    17.635656    23.547176    -0.128092
C     11.881356    18.505034    22.429732    -0.084413
C     13.072741    18.583597    21.709423    -0.139000
C     17.754442    16.881961    18.714514     0.570524
C     14.886193    16.686272    19.573244     0.627879
C     15.337865    16.374898    23.774808     0.623165
C     12.750896    15.994456    25.081898     0.556382
C     20.633518    12.820255    18.795667    -0.119260
C      7.092839    12.409595    17.430735    -0.011010
C      8.219314    12.044116    16.812587    -0.043225
C      9.452621    11.965840    17.503255     0.069908
C      9.509417    12.421682    18.783293    -0.124757
C      8.311269    12.920978    19.463313    -0.102387
C     12.978095    10.979623    16.363365    -0.019591
C     11.881370    11.801231    16.846545    -0.053525
C     10.645360    11.266538    16.904100     0.073728
C     10.399242     9.972398    16.543514    -0.116934
C     11.441875     9.141294    16.117026    -0.087326
C     12.757671     9.654690    16.026664    -0.125117
C     19.292028    12.404702    16.718483     0.507092
C      8.128710    11.669139    15.350385     0.554097
C     12.235673    13.207604    17.227851     0.564696
C     14.323643    11.580792    16.066665     0.517987
C     11.286346    15.535446    20.436867     0.112776
C     10.281580    15.537174    21.420494    -0.199287
C      9.007703    15.955891    21.050123     0.093041
C      8.798094    16.435905    19.696989    -0.173008
C      9.867771    16.379500    18.877396     0.108239
C     21.413794    16.004814    22.075189     0.095507
C     21.701836    16.221225    23.455950    -0.177494
C     20.632158    16.217772    24.337127     0.106863
C     19.127039    15.723079    22.683265     0.093493
C     20.134510    15.733439    21.704243    -0.187757
C      5.407872     7.155619    10.702765     0.048243
C      5.772998     5.945223    11.312855    -0.107628
C      7.098263     5.516433    11.186232    -0.042047
C      7.974558     6.250267    10.395993    -0.116010
C      7.617546     7.354473     9.758564    -0.075677
C      6.316623     7.825279     9.951375    -0.133350
C     17.577309     7.747004    10.898742     0.049050
C     17.497520     8.876822    11.738479    -0.121908
C     16.247984     9.596844    11.874886    -0.048301
C     15.194536     9.158269    11.142202    -0.126096
C     15.262154     8.040825    10.272824    -0.084632
C     16.453540     7.320515    10.194260    -0.138133
C      7.612143     4.325606    11.895894     0.569249
C      4.743891     5.184337    12.091583     0.626688
C      5.195555     9.385903    12.402959     0.625697
C     16.131683    10.692993    12.783402     0.559148
C     10.491210     4.406762    15.957597    -0.117675
C     10.473632     3.041829    16.368257    -0.012123
C     11.600108     2.423681    16.733735    -0.046785
C     12.833413     3.114350    16.812011     0.072960
C     12.890208     4.394388    16.356170    -0.128479
C     11.692060     5.074408    15.856875    -0.101464
C     16.358887     1.974460    17.798228    -0.020876
C     15.262163     2.457639    16.976620    -0.052792
C     14.026151     2.515195    17.511313     0.073006
C     13.780032     2.154610    18.805452    -0.116397
C     14.822663     1.728123    19.636556    -0.084361
C     16.138461     1.637760    19.123159    -0.126134
C      9.149722     2.329578    16.373149     0.509213
C     11.509506     0.961479    17.108711     0.553334
C     15.616468     2.838945    15.570248     0.567067
C     17.704436     1.677760    17.197059     0.519787
C     14.667140     6.047961    13.242409     0.107103
C     13.662372     7.031588    13.240682    -0.198380
C     12.388497     6.661217    12.821964     0.092937
C     12.178892     5.308082    12.341950    -0.175743
C     13.248570     4.488489    12.398355     0.107619
C     11.271487     7.686284    12.773042     0.097693
C     11.559526     9.067045    12.556633    -0.179687
C     10.489847     9.948222    12.560086     0.108422
C      8.984730     8.294360    13.054777     0.096497
C      9.992202     7.315337    13.044417    -0.188692
C      5.407873     7.233314     3.686153     0.050384
C      5.772995     8.443710     3.076063    -0.108023
C      7.098258     8.872500     3.202685    -0.040669
C      7.974556     8.138666     3.992925    -0.115337
C      7.617548     7.034460     4.630354    -0.073562
C      6.316627     6.563654     4.437542    -0.137557
C      4.054212     6.641929     3.490176     0.049123
C      3.974428     5.512111     2.650439    -0.125156
C      2.724895     4.792089     2.514032    -0.041407
C     15.194545     5.230664     3.246715    -0.130919
C     15.262158     6.348108     4.116094    -0.082908
C      2.930442     7.068418     4.194657    -0.137950
C      7.612133    10.063327     2.493024     0.569363
C      4.743885     9.204596     2.297335     0.625795
C      5.195565     5.003030     1.985958     0.623377
C      2.608599     3.695940     1.605515     0.554673
C     17.252747     9.982190    27.209155    -0.122244
C     17.235165    11.347123    26.798496    -0.010393
C     18.361638    11.965271    26.433017    -0.044008
C     19.594946    11.274602    26.354741     0.069854
C     19.651745     9.994564    26.810582    -0.129112
C     18.453600     9.314544    27.309878    -0.098101
C      9.597316    12.414492    25.368525    -0.018588
C     22.023693    11.931313    26.190132    -0.053611
C     20.787682    11.873757    25.655440     0.073149
C     20.541561    12.234342    24.361301    -0.119697
C     21.584192    12.660829    23.530197    -0.085556
C      9.376889    12.751192    24.043593    -0.125233
C     15.911252    12.059374    26.793603     0.510408
C     18.271030    13.427473    26.058042     0.550589
C     22.377999    11.550007    27.596505     0.567380
C     10.942864    12.711192    25.969694     0.516096
C     14.667138     8.340972     1.146509     0.108733
C     13.662374     7.357345     1.148236    -0.197376
C     12.388497     7.727716     1.566953     0.091482
C     12.178886     9.080851     2.046967    -0.172809
C     13.248562     9.900444     1.990563     0.107587
C     11.271491     6.702649     1.615875     0.097155
C     11.559535     5.321888     1.832285    -0.178760
C     10.489860     4.440711     1.828831     0.105074
C      8.984736     6.094573     1.334140     0.096837
C      9.992205     7.073596     1.344500    -0.187706
C     11.495979     3.686159     7.155609     0.047090
C     11.130857     3.076068     5.945213    -0.107011
C      9.805593     3.202690     5.516423    -0.041114
C      8.929294     3.992930     6.250258    -0.115239
C      9.286303     4.630360     7.354464    -0.075871
C     10.587225     4.437549     7.825269    -0.134186
C     12.849642     3.490182     7.746993     0.049458
C     12.929429     2.650446     8.876811    -0.122399
C     14.178964     2.514039     9.596832    -0.047691
C     15.232412     3.246723     9.158258    -0.126306
C     15.164795     4.116101     8.040815    -0.085007
C     13.973410     4.194664     7.320506    -0.136424
C      9.291716     2.493028     4.325596     0.569346
C     12.159966     2.297339     5.184327     0.627032
C     11.708295     1.985965     9.385891     0.626766
C     14.295264     1.605523    10.692980     0.556969
C     13.174151    27.209169     4.406750    -0.118131
C     13.191732    26.798509     3.041817    -0.010282
C     12.065259    26.433030     2.423669    -0.044370
C     10.831952    26.354754     3.114337     0.068886
C     10.775154    26.810596     4.394375    -0.126891
C     11.973300    27.309892     5.074396    -0.100796
C      7.306482    25.368537     1.974447    -0.018162
C      8.403204    26.190145     2.457627    -0.056275
C      9.639216    25.655452     2.515183     0.074715
C      9.885339    24.361312     2.154597    -0.116787
C      8.842710    23.530208     1.728109    -0.086351
C      7.526911    24.043604     1.637747    -0.124754
C     14.515644    26.793616     2.329566     0.508942
C     12.155865    26.058053     0.961467     0.554018
C      8.048896    27.596518     2.838933     0.565998
C     19.484033    25.969706     1.677748     0.517288
C      2.236717     1.146513     6.047950     0.107497
C      3.241484     1.148241     7.031576    -0.197197
C      4.515359     1.566958     6.661205     0.092652
C      4.724966     2.046972     5.308072    -0.174822
C      3.655289     1.990567     4.488479     0.108861
C      5.632367     1.615881     7.686272     0.097220
C      5.344324     1.832292     9.067032    -0.183493
C      6.414001     1.828839     9.948210     0.110023
C      7.919123     1.334146     8.294348     0.096855
C      6.911653     1.344506     7.315326    -0.188512
C     11.495966    10.702774     7.233309     0.049134
C     11.130841    11.312865     8.443705    -0.109459
C      9.805577    11.186243     8.872494    -0.040376
C      8.929282    10.396003     8.138660    -0.117723
C      9.286293     9.758573     7.034454    -0.072892
C     10.587215     9.951384     6.563649    -0.134235
C     12.849628    10.898751     6.641924     0.050505
C     12.929413    11.738487     5.512107    -0.122717
C     14.178947    11.874894     4.792085    -0.044307
C     15.232398    11.142210     5.230659    -0.128091
C     15.164784    10.272832     6.348103    -0.084413
C     13.973399    10.194269     7.068412    -0.139001
C      9.291698    11.895905    10.063321     0.570527
C     12.159947    12.091594     9.204591     0.627874
C     11.708275    12.402968     5.003027     0.623162
C     14.295244    12.783410     3.695937     0.556388
C      6.412622    15.957611     9.982168    -0.119261
C     19.953301    16.368271    11.347100    -0.011010
C     18.826826    16.733750    11.965248    -0.043224
C     17.593519    16.812026    11.274580     0.069908
C     17.536723    16.356184     9.994542    -0.124757
C     18.734871    15.856888     9.314522    -0.102387
C     14.068045    17.798243    12.414470    -0.019591
C     15.164770    16.976635    11.931290    -0.053525
C     16.400780    17.511328    11.873735     0.073727
C     16.646898    18.805468    12.234321    -0.116933
C     15.604265    19.636572    12.660809    -0.087327
C     14.288469    19.123176    12.751171    -0.125116
C      7.754112    16.373164    12.059352     0.507091
C     18.917430    17.108727    13.427450     0.554096
C     14.810467    15.570262    11.549984     0.564697
C     12.722497    17.197074    12.711170     0.517987
C     15.759794    13.242420     8.340968     0.112776
C     16.764560    13.240692     7.357341    -0.199287
C     18.038437    12.821975     7.727712     0.093041
C     18.248046    12.341961     9.080846    -0.173008
C     17.178369    12.398366     9.900439     0.108239
C      5.632346    12.773052     6.702646     0.095507
C      5.344304    12.556641     5.321885    -0.177494
C      6.413982    12.560094     4.440708     0.106866
C      7.919101    13.054787     6.094570     0.093492
C      6.911630    13.044427     7.073592    -0.187757
C     21.638268    21.622247    18.075070     0.048244
C     21.273142    22.832643    17.464980    -0.107626
C     19.947877    23.261433    17.591603    -0.042049
C     19.071582    22.527599    18.381842    -0.116009
C     19.428594    21.423393    19.019271    -0.075676
C     20.729517    20.952587    18.826460    -0.133348
C      9.468831    21.030862    17.879093     0.049050
C      9.548620    19.901044    17.039356    -0.121907
C     10.798156    19.181022    16.902949    -0.048301
C     11.851604    19.619597    17.635633    -0.126096
C     11.783986    20.737041    18.505011    -0.084630
C     10.592600    21.457351    18.583575    -0.138133
C     19.433997    24.452260    16.881941     0.569246
C     22.302249    23.593529    16.686252     0.626686
C     21.850585    19.391963    16.374876     0.625696
C     10.914457    18.084873    15.994433     0.559145
C     16.554930    24.371104    12.820238    -0.117675
C     16.572508    25.736037    12.409578    -0.012123
C     15.446032    26.354185    12.044100    -0.046786
C     14.212727    25.663516    11.965824     0.072960
C     14.155932    24.383478    12.421665    -0.128478
C     15.354080    23.703458    12.920960    -0.101464
C     10.687253    26.803406    10.979607    -0.020876
C     11.783977    26.320227    11.801215    -0.052791
C     13.019989    26.262671    11.266522     0.073007
C     13.266108    26.623256     9.972383    -0.116398
C     12.223477    27.049743     9.141279    -0.084361
C     10.907679    27.140106     9.654676    -0.126133
C     17.896418    26.448288    12.404686     0.509214
C     15.536634    27.816387    11.669124     0.553337
C     11.429672    25.938921    13.207587     0.567067
C      9.341704    27.100106    11.580776     0.519786
C     12.379000    22.729905    15.535426     0.107103
C     13.383768    21.746278    15.537153    -0.198380
C     14.657643    22.116649    15.955871     0.092937
C     14.867248    23.469784    16.435885    -0.175743
C     13.797570    24.289377    16.379480     0.107619
C     15.774653    21.091582    16.004793     0.097693
C     15.486614    19.710821    16.221202    -0.179687
C     16.556293    18.829644    16.217749     0.108423
C     18.061410    20.483506    15.723058     0.096496
C     17.053938    21.462529    15.733418    -0.188693
C     21.638267    21.544552    25.091682     0.050386
C     21.273145    20.334156    25.701772    -0.108020
C     19.947882    19.905366    25.575150    -0.040672
C     19.071584    20.639200    24.784910    -0.115335
C     19.428592    21.743406    24.147481    -0.073561
C     20.729513    22.214212    24.340293    -0.137554
C     22.991928    22.135937    25.287659     0.049122
C     23.071712    23.265755    26.127396    -0.125156
C     24.321245    23.985777    26.263803    -0.041407
C     11.851595    23.547202    25.531120    -0.130919
C     11.783982    22.429758    24.661741    -0.082907
C     24.115698    21.709448    24.583178    -0.137951
C     19.434007    18.714539    26.284811     0.569361
C     22.302255    19.573270    26.480500     0.625794
C     21.850575    23.774836    26.791877     0.623377
C     24.437541    25.081926    27.172320     0.554676
C      9.793393    18.795676     1.568680    -0.122244
C      9.810975    17.430743     1.979339    -0.010393
C      8.684502    16.812595     2.344818    -0.044008
C      7.451194    17.503264     2.423094     0.069854
C      7.394395    18.783302     1.967253    -0.129112
C      8.592540    19.463322     1.467957    -0.098101
C     17.448824    16.363374     3.409310    -0.018588
C      5.022447    16.846553     2.587703    -0.053611
C      6.258458    16.904109     3.122395     0.073149
C      6.504579    16.543524     4.416534    -0.119697
C      5.461948    16.117037     5.247638    -0.085555
C     17.669251    16.026674     4.734242    -0.125232
C     11.134888    16.718492     1.984232     0.510409
C      8.775110    15.350393     2.719793     0.550589
C      4.668141    17.227859     1.181330     0.567380
C     16.103276    16.066674     2.808141     0.516097
C     12.379002    20.436894    27.631326     0.108733
C     13.383766    21.420521    27.629599    -0.197376
C     14.657643    21.050150    27.210882     0.091482
C     14.867254    19.697015    26.730868    -0.172810
C     13.797578    18.877422    26.787272     0.107588
C     15.774649    22.075217    27.161960     0.097156
C     15.486605    23.455978    26.945550    -0.178760
C     16.556280    24.337155    26.949004     0.105075
C     18.061404    22.683293    27.443695     0.096836
C     17.053935    21.704270    27.433335    -0.187707
N     24.626861    27.195081    23.919561    -0.236980
N     19.375842    27.184143    19.189636    -0.227854
N     11.103784    15.971718    19.247192    -0.239510
N     19.375863    15.982656    23.977117    -0.226539
N     14.484581     4.858285    12.806137    -0.235112
N      9.233552     9.588212    12.795201    -0.228230
N     14.484574     9.530648     1.582781    -0.236440
N      9.233563     4.800721     1.593717    -0.226331
N      2.419279     1.582785     4.858274    -0.236980
N      7.670298     1.593723     9.588199    -0.227854
N     15.942356    12.806148     9.530643    -0.239510
N      7.670277    12.795210     4.800718    -0.226539
N     12.561559    23.919581    15.971698    -0.235112
N     17.812588    19.189654    15.982634    -0.228229
N     12.561566    19.247218    27.195054    -0.236441
N     17.812577    23.977145    27.184118    -0.226331
O     14.487240    27.621281    23.158387    -0.582106
O     14.354717    25.946411    24.569077    -0.496173
O     17.187804    27.349043    24.822897    -0.520081
O     18.764600    25.847415    25.022040    -0.584628
O     15.928803    27.644013    20.036855    -0.538466
O     15.781404    26.293180    18.325725    -0.508709
O     13.443257    28.252951    18.081114    -0.404606
O     11.997640    26.903269    17.141805    -0.518818
O     15.575898     2.117493    28.648910    -0.490426
O     14.041023     3.621998    28.138967    -0.570578
O     12.350640     1.171276    27.395923    -0.301263
O     11.625799     2.808160    26.123367    -0.317684
O      6.439694     0.948534    25.230679    -0.549456
O     18.271055     0.266500    26.423808    -0.495252
O      8.558759     3.410768    26.591295    -0.300210
O      7.675703     1.877773    27.846296    -0.325472
O     14.487264    15.545518    20.008365    -0.581706
O     14.354735    17.220388    18.597676    -0.496284
O     17.187827    15.817756    18.343855    -0.517301
O     18.764617    17.319384    18.144713    -0.583474
O     15.928826    15.522786    23.129897    -0.538342
O     15.781421    16.873619    24.841027    -0.506024
O     13.443281    14.913848    25.085639    -0.404928
O     11.997659    16.263530    26.024947    -0.518749
O      8.814331    12.271459    14.517842    -0.490633
O      7.279462    10.766954    15.027785    -0.570727
O     19.112169    13.217676    15.770829    -0.301186
O     18.387334    11.580792    17.043385    -0.316418
O     13.201221    13.440418    17.936073    -0.548325
O     11.509481    14.122452    16.742944    -0.495487
O     15.320296    10.978184    16.575457    -0.300249
O     14.437235    12.511179    15.320456    -0.326176
O     17.868059     5.619459    13.232336    -0.581923
O      4.212436     4.208768    11.557466    -0.495941
O      7.045525     3.954948    12.960098    -0.516335
O      8.622319     3.755804    11.458471    -0.582835
O      5.786515     8.740992    13.255071    -0.538775
O      5.639111    10.452122    11.904239    -0.507484
O     16.824066    10.696735    13.864010    -0.406223
O     15.378445    11.636043    12.514329    -0.518912
O     12.195128     0.128936    16.506391    -0.490310
O     10.660255     0.638880    18.010896    -0.569343
O      8.969867     1.381922    15.560175    -0.300897
O      8.245026     2.654480    17.197059    -0.318102
O     16.582016     3.547168    15.337435    -0.549563
O     14.890278     2.354038    14.655400    -0.497703
O      5.177988     2.186553    17.799667    -0.300653
O      4.294932     0.931550    16.266671    -0.327280
O      4.344955     8.769474     1.156581    -0.581725
O      4.212426    10.180165     2.831451    -0.495364
O      7.045515    10.433985     1.428820    -0.516418
O      8.622308    10.633129     2.930447    -0.583311
O      5.786523     5.647941     1.133847    -0.536939
O      5.639125     3.936811     2.484678    -0.506131
O      3.300982     3.692198     0.524908    -0.404331
O      1.855364     2.752890     1.874588    -0.518092
O     18.956650    14.260016    26.660362    -0.489205
O     17.421779    13.750072    25.155857    -0.568340
O     15.731393    13.007030    27.606577    -0.301998
O     15.006557    11.734472    25.969694    -0.318671
O      9.820450    10.841784    27.829318    -0.549549
O     21.651807    12.034914    28.511352    -0.496805
O     11.939517    12.202399    25.367086    -0.300034
O     11.056456    13.457402    26.900081    -0.325521
O     12.558900     1.156585     5.619448    -0.582097
O     12.691423     2.831455     4.208758    -0.496175
O      9.858336     1.428823     3.954938    -0.520062
O      8.281540     2.930451     3.755795    -0.584624
O     11.117337     1.133853     8.740980    -0.538461
O     11.264736     2.484686    10.452110    -0.508708
O     13.602883     0.524915    10.696721    -0.404614
O     15.048500     1.874597    11.636030    -0.518816
O     11.470242    26.660373     0.128925    -0.490426
O     13.005117    25.155868     0.638868    -0.570578
O     14.695500    27.606590     1.381912    -0.301263
O     15.420341    25.969706     2.654468    -0.317685
O     20.606446    27.829332     3.547156    -0.549457
O      8.775085    28.511366     2.354027    -0.495253
O     18.487381    25.367098     2.186540    -0.300210
O     19.370437    26.900093     0.931539    -0.325471
O     12.558876    13.232348     8.769470    -0.581692
O     12.691405    11.557478    10.180159    -0.496285
O      9.858313    12.960110    10.433980    -0.517270
O      8.281523    11.458482    10.633122    -0.583466
O     11.117314    13.255080     5.647938    -0.538328
O     11.264719    11.904247     3.936808    -0.506024
O     13.602859    13.864018     3.692196    -0.404936
O     15.048481    12.514336     2.752888    -0.518749
O     18.231809    16.506407    14.259993    -0.490631
O     19.766678    18.010912    13.750050    -0.570725
O      7.933971    15.560190    13.007006    -0.301188
O      8.658806    17.197074    11.734450    -0.316418
O     13.844919    15.337448    10.841762    -0.548326
O     15.536659    14.655414    12.034891    -0.495486
O     11.725844    17.799682    12.202378    -0.300250
O     12.608905    16.266687    13.457379    -0.326176
O      9.178081    23.158407    15.545499    -0.581915
O     22.833704    24.569098    17.220369    -0.495942
O     20.000615    24.822918    15.817737    -0.516321
O     18.423821    25.022062    17.319364    -0.582831
O     21.259625    20.036874    15.522764    -0.538767
O     21.407029    18.325744    16.873596    -0.507485
O     10.222074    18.081131    14.913825    -0.406217
O     11.667695    17.141823    16.263506    -0.518910
O     14.851012    28.648930    12.271444    -0.490311
O     16.385885    28.138986    10.766939    -0.569344
O     18.076273    27.395944    13.217660    -0.300898
O     18.801114    26.123386    11.580776    -0.318102
O     10.464124    25.230698    13.440400    -0.549566
O     12.155862    26.423828    14.122435    -0.497704
O     21.868152    26.591313    10.978168    -0.300652
O     22.751208    27.846316    12.511164    -0.327281
O     22.701185    20.008392    27.621254    -0.581718
O     22.833714    18.597701    25.946384    -0.495365
O     20.000625    18.343881    27.349015    -0.516400
O     18.423832    18.144737    25.847388    -0.583308
O     21.259617    23.129925    27.643988    -0.536932
O     21.407015    24.841055    26.293157    -0.506131
O     23.745158    25.085668    28.252927    -0.404339
O     25.190776    26.024976    26.903247    -0.518094
O      8.089490    14.517850     2.117473    -0.489204
O      9.624361    15.027794     3.621978    -0.568340
O     11.314747    15.770836     1.171258    -0.302000
O     12.039583    17.043394     2.808141    -0.318672
O     17.225690    17.936082     0.948517    -0.549550
O      5.394333    16.742952     0.266483    -0.496804
O     15.106623    16.575467     3.410749    -0.300035
O     15.989684    15.320464     1.877754    -0.325522

The following XYZ coordinates are in angstroms. Other properties are in atomic units.
The sperically averaged electron density of each atom fit to a function of the form exp(a - br)
eigen_1, eigen_2 and eigen_3 are the three eigenvalues of traceless quadrupole moment tensor
  atom number  atomic symbol              X              Y              Z     net charge C6 coefficient C8 coefficient C10 coefficient fluctuating dipole atomic polarizability isotropic forcefield polarizability              a              b squared Pearson coefficient          <r^3>          <r^4>         wp_QDO          m_QDO          q_QDO       dipole_x       dipole_y       dipole_z         dipole            Qxy            Qxz            Qyz     Q(x^2-y^2)  Q(3z^2 - R^2)        eigen_1        eigen_2        eigen_3 static polarizability      alpha(xx)      alpha(xy)      alpha(xz)      alpha(yy)      alpha(yz)      alpha(zz) atomic spin moment
            1             Cd      12.858586      27.325734      25.449103       0.997125     139.001335 0.35268575E+04  0.12726481E+06                                20.296377                           18.320796       1.107829       2.073762                    0.998671      74.640572     194.977520       0.475613       0.356888      -1.216163       0.087972       0.005834       0.131227       0.158094       0.000858       0.007618      -0.015418       0.068758       0.215884      -0.072050      -0.002300       0.074350             22.938528      23.029971      -4.080546      -3.263754      25.556184       4.901892      20.229428           0.011917
            2             Cd       8.502442       0.299592      21.615607       0.860780     157.614312 0.46978100E+04  0.18419216E+06                                23.126429                           22.183308       0.215217       1.779929                    0.998834      82.820685     234.031600       0.397688       0.392815      -1.173949      -0.006910      -0.174777      -0.003934       0.174958      -0.034879      -0.016443      -0.027096       0.488450       0.387348      -0.313060       0.127118       0.185942             23.192820      19.385428       0.688438      -4.520221      22.927097       0.407448      27.265935           0.386420
            3             Cd      17.704929      27.099822      17.583545       1.002191     141.467613 0.35853197E+04  0.12997452E+06                                20.608740                           18.515251       0.924581       2.025493                    0.997382      74.668124     195.832404       0.471209       0.358561      -1.214113      -0.076319      -0.038009      -0.094193       0.127050      -0.019713      -0.008372      -0.003842       0.002644       0.154934      -0.046324      -0.006269       0.052592             23.425844      23.231759       1.050200       0.123770      30.010550      -4.424353      17.035222           0.001153
            4             Cd      12.858474      15.841065      17.717650       0.995482     139.303614 0.35370408E+04  0.12773055E+06                                20.328864                           18.350449       1.103503       2.072068                    0.998681      74.710689     195.267053       0.475080       0.357013      -1.215997       0.087700      -0.005385      -0.131850       0.158444      -0.002298      -0.008647      -0.016621       0.070077       0.217936      -0.073403      -0.002041       0.075444             22.975935      23.066220       4.085840       3.267305      25.602087       4.912431      20.259498           0.011893
            5             Cd      15.264101      14.089360      21.551145       0.860082     157.945390 0.47112696E+04  0.18485954E+06                                23.164585                           22.220488       0.210046       1.778199                    0.998840      82.879481     234.317266       0.397193       0.393007      -1.173758      -0.008170       0.175676       0.005798       0.175961       0.035675       0.018805      -0.027455       0.484990       0.385754      -0.311280       0.125420       0.185860             23.230611      19.418768      -0.690043       4.527896      22.964321       0.406247      27.308745           0.392108
            6             Cd      17.704948      16.066977      25.583208       1.001968     141.511095 0.35868341E+04  0.13004452E+06                                20.613614                           18.520026       0.923647       2.025146                    0.997371      74.679927     195.881460       0.471110       0.358594      -1.214072      -0.076180       0.037046       0.094202       0.126687       0.018540       0.008218      -0.003275       0.002725       0.156363      -0.045309      -0.007704       0.053013             23.430153      23.232263      -1.046287      -0.127464      30.017452      -4.422413      17.040742           0.001226
            7             Cd      16.239341       3.328742      12.937076       0.996652     139.093002 0.35299701E+04  0.12740683E+06                                20.305995                           18.329874       1.104887       2.072745                    0.998625      74.663347     195.067838       0.475450       0.356927      -1.216115       0.087691      -0.131684       0.005824       0.158317      -0.006958       0.000944       0.015742      -0.072786      -0.213266      -0.072841      -0.001427       0.074268             22.949857      23.036391       3.268758      -4.083837      20.239800      -4.909046      25.573379           0.011836
            8             Cd       5.121723       7.162240      14.688207       0.860017     157.974106 0.47120823E+04  0.18490052E+06                                23.167556                           22.222613       0.208736       1.777878                    0.998860      82.884802     234.342703       0.397166       0.393015      -1.173746      -0.008153       0.005497      -0.175241       0.175517       0.018083      -0.035947       0.027813       0.049256      -0.920099      -0.311274       0.125985       0.185289             23.233983      19.421329       4.530483       0.693109      27.315022      -0.401850      22.965597           0.391821
            9             Cd       7.562635      11.194303      12.710882       1.003067     141.402967 0.35831669E+04  0.12987715E+06                                20.602712                           18.510025       0.925586       2.025834                    0.997409      74.648781     195.767938       0.471262       0.358574      -1.214101      -0.076000       0.093938      -0.037789       0.126603       0.007755      -0.019698       0.002511      -0.076210      -0.077674      -0.045767      -0.006068       0.051836             23.418273      23.222144      -0.124321       1.048145      17.029247       4.421810      30.003430           0.001283
           10             Cd      16.239328      11.060191       1.451842       0.996985     138.977930 0.35262419E+04  0.12723580E+06                                20.293052                           18.318198       1.108026       2.073793                    0.998621      74.641217     194.967778       0.475690       0.356849      -1.216208       0.087780       0.131776      -0.006177       0.158456       0.006719      -0.001210       0.015015      -0.074393      -0.213407      -0.072736      -0.002141       0.074877             22.934881      23.023683      -3.261299       4.081514      20.224792      -4.904585      25.556167           0.011858
           11             Cd      11.883270       7.226712      28.478546       0.859521     158.037764 0.47149828E+04  0.18504192E+06                                23.173459                           22.229277       0.209612       1.777916                    0.998836      82.904147     234.411249       0.397113       0.393008      -1.173756      -0.008734      -0.004916       0.174086       0.174374      -0.017765       0.034926       0.028408       0.051018      -0.919033      -0.310847       0.125279       0.185568             23.239525      19.425935      -4.528081      -0.691145      27.318344      -0.405493      22.974297           0.391560
           12             Cd       7.562652       3.194630       1.678036       1.002054     141.324761 0.35802604E+04  0.12973928E+06                                20.589883                           18.497672       0.930257       2.027158                    0.997429      74.651765     195.720714       0.471627       0.358386      -1.214318      -0.076102      -0.094794       0.037415       0.127190      -0.008739       0.019110       0.003124      -0.077538      -0.077874      -0.045708      -0.007026       0.052734             23.404009      23.205636       0.125072      -1.043829      17.016076       4.417205      29.990314           0.001130
           13             Cd      14.187554       1.452132       3.328732       0.997124     139.001230 0.35268551E+04  0.12726470E+06                                20.296369                           18.320791       1.107828       2.073762                    0.998671      74.640546     194.977442       0.475613       0.356888      -1.216163      -0.087972      -0.005833      -0.131228       0.158095       0.000858       0.007620      -0.015418       0.068756       0.215881      -0.072049      -0.002300       0.074349             22.938515      23.029936      -4.080530      -3.263743      25.556198       4.901882      20.229411           0.011908
           14             Cd      18.543698      28.478274       7.162228       0.860761     157.634862 0.46986224E+04  0.18423228E+06                                23.128614                           22.185391       0.215173       1.779892                    0.998834      82.825182     234.050833       0.397664       0.392821      -1.173943       0.006908       0.174877       0.003934       0.175058      -0.034884      -0.016446      -0.027104       0.488584       0.387499      -0.313153       0.127167       0.185986             23.195013      19.387258       0.688500      -4.520702      22.929219       0.407543      27.268562           0.386465
           15             Cd       9.341211       1.678044      11.194290       1.002192     141.467570 0.35853167E+04  0.12997439E+06                                20.608737                           18.515244       0.924579       2.025493                    0.997382      74.668091     195.832305       0.471209       0.358561      -1.214113       0.076320       0.038007       0.094195       0.127051      -0.019715      -0.008371      -0.003844       0.002650       0.154936      -0.046326      -0.006267       0.052593             23.425847      23.231767       1.050158       0.123751      30.010568      -4.424328      17.035206           0.001144
           16             Cd      14.187666      12.936801      11.060185       0.995482     139.303666 0.35370422E+04  0.12773062E+06                                20.328868                           18.350451       1.103505       2.072069                    0.998681      74.710704     195.267106       0.475080       0.357013      -1.215997      -0.087699       0.005384       0.131850       0.158444      -0.002297      -0.008648      -0.016620       0.070077       0.217934      -0.073403      -0.002041       0.075444             22.975941      23.066201       4.085817       3.267317      25.602120       4.912413      20.259502           0.011888
           17             Cd      11.782039      14.688506       7.226690       0.860047     157.976104 0.47124822E+04  0.18491941E+06                                23.167780                           22.223531       0.209987       1.778143                    0.998840      82.886553     234.346694       0.397160       0.393014      -1.173751       0.008177      -0.175838      -0.005804       0.176123       0.035688       0.018804      -0.027469       0.485185       0.385982      -0.311417       0.125497       0.185920             23.233820      19.421454      -0.690154       4.528613      22.967418       0.406318      27.312589           0.392220
           18             Cd       9.341192      12.710889       3.194627       1.001966     141.511262 0.35868384E+04  0.13004472E+06                                20.613636                           18.520042       0.923638       2.025143                    0.997371      74.679938     195.881565       0.471109       0.358594      -1.214072       0.076179      -0.037046      -0.094206       0.126691       0.018540       0.008217      -0.003275       0.002730       0.156368      -0.045309      -0.007705       0.053014             23.430183      23.232290      -1.046251      -0.127451      30.017508      -4.422393      17.040749           0.001234
           19             Cd      10.806799      25.449124      15.840759       0.996655     139.092754 0.35299630E+04  0.12740652E+06                                20.305977                           18.329859       1.104876       2.072743                    0.998625      74.663261     195.067577       0.475450       0.356927      -1.216115      -0.087686       0.131684      -0.005817       0.158314      -0.006955       0.000945       0.015744      -0.072784      -0.213240      -0.072833      -0.001430       0.074263             22.949836      23.036350       3.268750      -4.083831      20.239773      -4.909043      25.573383           0.011839
           20             Cd       8.401317      21.615626      14.089628       0.859991     157.991750 0.47127802E+04  0.18493502E+06                                23.169431                           22.224400       0.208704       1.777848                    0.998860      82.888652     234.359173       0.397146       0.393020      -1.173740       0.008159      -0.005502       0.175328       0.175604       0.018081      -0.035955       0.027821       0.049245      -0.920348      -0.311358       0.126033       0.185325             23.235866      19.422911       4.530902       0.693171      27.317277      -0.401894      22.967411           0.391884
           21             Cd      19.483505      17.583563      16.066953       1.003070     141.402837 0.35831619E+04  0.12987692E+06                                20.602693                           18.510006       0.925592       2.025836                    0.997409      74.648776     195.767854       0.471262       0.358573      -1.214101       0.075999      -0.093938       0.037788       0.126602       0.007756      -0.019697       0.002513      -0.076206      -0.077675      -0.045766      -0.006068       0.051834             23.418254      23.222115      -0.124313       1.048120      17.029217       4.421786      30.003429           0.001285
           22             Cd      10.806812      17.717675      27.325993       0.996986     138.977792 0.35262386E+04  0.12723565E+06                                20.293042                           18.318192       1.108021       2.073792                    0.998621      74.641171     194.967643       0.475690       0.356849      -1.216208      -0.087777      -0.131776       0.006174       0.158455       0.006719      -0.001210       0.015015      -0.074393      -0.213393      -0.072732      -0.002143       0.074875             22.934868      23.023658      -3.261288       4.081506      20.224771      -4.904581      25.556176           0.011854
           23             Cd      15.162870      21.551154       0.299289       0.859497     158.053523 0.47156071E+04  0.18507280E+06                                23.175152                           22.230892       0.209576       1.777888                    0.998836      82.907491     234.425774       0.397094       0.393013      -1.173751       0.008739       0.004922      -0.174155       0.174444      -0.017768       0.034930       0.028416       0.051007      -0.919226      -0.310913       0.125315       0.185598             23.241225      19.427364      -4.528454      -0.691196      27.320380      -0.405547      22.975932           0.391541
           24             Cd      19.483488      25.583236      27.099799       1.002055     141.325254 0.35802741E+04  0.12973991E+06                                20.589938                           18.497714       0.930246       2.027154                    0.997429      74.651848     195.721100       0.471626       0.358386      -1.214317       0.076102       0.094795      -0.037414       0.127191      -0.008738       0.019110       0.003122      -0.077536      -0.077877      -0.045707      -0.007026       0.052733             23.404082      23.205700       0.125066      -1.043801      17.016109       4.417204      29.990437           0.001133
           25              H      18.994495      24.700041      22.823701       0.110875       1.031039 0.74633599E+01  0.72384478E+02                                 1.718879                            1.622148      -0.958425       2.423346                    0.997880       3.539595      10.018108       0.477658       1.322141      -0.699522       0.036327      -0.006341       0.009215       0.038010      -0.009991       0.000867       0.007784       0.020807      -0.024732      -0.016942      -0.001781       0.018723              1.785535       2.284221      -0.098709       0.324126       1.482828      -0.035154       1.589557           0.000039
           26              H      18.354855      23.589215      20.976164       0.108574       1.003694 0.69070345E+01  0.65220869E+02                                 1.640239                            1.522928      -0.809709       2.487957                    0.999496       3.372950       9.195251       0.515125       1.259210      -0.713348       0.025135      -0.019600      -0.016139       0.035726      -0.004743       0.006978       0.010122       0.018181      -0.009243      -0.017978       0.004406       0.013572              1.708720       1.752663      -0.418730      -0.327225       1.694782       0.358516       1.678714           0.000028
           27              H      16.207386      23.940304      20.153118       0.114854       1.070918 0.79636082E+01  0.78083801E+02                                 1.732759                            1.654908      -0.876059       2.465717                    0.998943       3.449487       9.647863       0.484380       1.289641      -0.707632      -0.007945      -0.014903      -0.033652       0.037652      -0.003924       0.005091       0.014110       0.006193       0.011894      -0.017438       0.002911       0.014527              1.762543       1.615272       0.016935       0.192852       1.565423       0.364606       2.106935           0.000000
           28              H      11.006399      25.603663      19.163160       0.105754       1.022022 0.73821504E+01  0.72130954E+02                                 1.762082                            1.651490      -1.290521       2.260429                    0.993712       3.868202      11.360006       0.452446       1.385479      -0.684392      -0.032477       0.001583      -0.016404       0.036419       0.002898       0.004509      -0.009317       0.011817      -0.026306      -0.016225       0.004846       0.011379              1.838040       2.351372      -0.064075       0.362843       1.467662      -0.012641       1.695087           0.000056
           29              H      11.144337      24.153261      20.987675       0.112895       1.042855 0.74531189E+01  0.71113437E+02                                 1.636450                            1.550225      -0.725579       2.532811                    0.999883       3.225292       8.593218       0.530896       1.209157      -0.726856      -0.031532      -0.021340       0.010357       0.039458       0.008981       0.005583      -0.011827       0.016527      -0.006641      -0.020465       0.007138       0.013327              1.683568       1.966817       0.398171      -0.165480       1.634852      -0.114594       1.449035           0.000066
           30              H      13.117357      24.061173      22.225122       0.114819       1.031883 0.75627987E+01  0.73406734E+02                                 1.702199                            1.620523      -0.960459       2.424271                    0.998048       3.496961       9.820150       0.484611       1.302144      -0.703965       0.000862      -0.018020       0.032970       0.037583       0.002551       0.005977      -0.011538       0.010584       0.010521      -0.015976       0.003389       0.012587              1.729617       1.489785       0.050368      -0.018410       1.632660      -0.451927       2.066404           0.000067
           31              H      13.075479       1.369841      23.931648       0.117124       1.178185 0.87330232E+01  0.87285255E+02                                 1.829940                            1.721579      -0.846375       2.482245                    0.999155       3.406764       9.498738       0.481515       1.272683      -0.712743      -0.034680      -0.005258      -0.019497       0.040131       0.003793       0.002839       0.004923       0.022807       0.023387      -0.016724       0.004823       0.011901              1.874786       2.164815       0.240268       0.393814       1.545598       0.262718       1.913946           0.000067
           32              H      17.083724       1.974176      23.931648       0.117466       1.189237 0.92593224E+01  0.93797006E+02                                 1.835550                            1.770139      -0.877391       2.468218                    0.998834       3.420624       9.564161       0.476463       1.269015      -0.714112       0.033932      -0.000267      -0.018363       0.038583       0.005078      -0.006861       0.003726       0.018016       0.010121      -0.013840       0.001195       0.012645              1.835104       2.107549      -0.031849      -0.304073       1.510321       0.161514       1.887441           0.000779
           33              H      15.121524       1.096451      22.852479       0.100537       1.052128 0.71090767E+01  0.68206818E+02                                 1.739760                            1.576256      -1.115446       2.338552                    0.995815       3.676288      10.394425       0.487102       1.310604      -0.700115       0.000569      -0.015184      -0.032966       0.036299       0.005949      -0.001206       0.007985       0.027359       0.024449      -0.021207       0.010112       0.011095              1.893073       1.385108      -0.014131      -0.011380       1.641463       0.548298       2.652650          -0.000342
           34              H      16.292617       4.748362      26.584964       0.119720       1.221912 0.95187235E+01  0.97127317E+02                                 1.871206                            1.796176      -0.997502       2.410557                    0.998101       3.454173       9.704250       0.472273       1.271014      -0.713580      -0.036345       0.016068      -0.000359       0.039740      -0.008055       0.005572       0.003066       0.000540      -0.034380      -0.014595       0.000654       0.013941              1.867986       2.312498      -0.194629       0.011074       1.785098       0.110430       1.506362           0.000956
           35              H      18.031685       6.132577      27.272754       0.100782       1.076486 0.73920670E+01  0.71233699E+02                                 1.739982                            1.589044      -0.920025       2.433829                    0.998114       3.528867       9.825565       0.496191       1.280966      -0.707923      -0.008225       0.034733       0.006427       0.036267      -0.003529       0.005233       0.005891       0.002687      -0.060086      -0.022205       0.008378       0.013827              1.869917       1.392321      -0.079581      -0.015791       2.725677       0.376315       1.491753          -0.000359
           36              H      20.222429       5.277875      27.419521       0.116184       1.153203 0.84308213E+01  0.83647485E+02                                 1.807106                            1.691916      -0.964317       2.423279                    0.998258       3.449976       9.629473       0.484846       1.273266      -0.711628       0.030785       0.023519       0.008592       0.039682       0.004504       0.007933       0.001379      -0.004216      -0.039036      -0.016090       0.003312       0.012777              1.873154       1.974853       0.424393       0.281906       2.045361       0.350646       1.599249          -0.000085
           37              H      12.124754      27.966327      22.504267       0.082972       1.184571 0.86622484E+01  0.87466508E+02                                 1.901207                            1.757349      -1.133703       2.327372                    0.995474       3.842502      11.207990       0.453710       1.336955      -0.695449       0.036975       0.017674      -0.012282       0.042783       0.008767      -0.003196      -0.006489       0.008590       0.017983      -0.013581       0.000770       0.012811              1.976589       2.735659       0.231443      -0.208880       1.545549      -0.026755       1.648560           0.000874
           38              H      23.987218      27.900136      20.872564       0.133366       0.940043 0.67502689E+01  0.64149889E+02                                 1.644129                            1.566019      -1.052757       2.393125                    0.997092       3.472225       9.880388       0.473072       1.362399      -0.690999       0.010147       0.010137      -0.034285       0.037164       0.008041      -0.001960      -0.006087       0.015629       0.029351      -0.017006       0.003864       0.013141              1.685931       1.482757      -0.021858      -0.075913       1.416053      -0.208064       2.158984           0.000026
           39              H      21.498970      26.403690      23.756103       0.144426       0.913669 0.64513001E+01  0.60846661E+02                                 1.634747                            1.547289      -1.173498       2.348265                    0.995787       3.482886       9.995334       0.466648       1.391640      -0.684761      -0.031515      -0.013644       0.015684       0.037754       0.007231      -0.000346      -0.001397       0.013899       0.012744      -0.012233       0.004131       0.008103              1.678752       2.100240       0.304168      -0.149308       1.459396      -0.148311       1.476620          -0.000014
           40              H      23.270495      26.527436      25.174850       0.099519       1.120911 0.80538088E+01  0.79906706E+02                                 1.840105                            1.700706      -1.179342       2.319474                    0.995382       3.715608      10.765576       0.458390       1.346755      -0.693736      -0.012680      -0.004602       0.048710       0.050543       0.000802      -0.006176       0.000103       0.011165       0.046240      -0.013358      -0.004012       0.017370              1.903543       1.531832       0.050446      -0.020063       1.643972      -0.413396       2.534825          -0.000023
           41              H      22.572704      26.809455      19.413527       0.134225       0.915766 0.64206073E+01  0.60453339E+02                                 1.635539                            1.541386      -1.055470       2.395359                    0.996849       3.492471       9.997121       0.468796       1.387644      -0.685612       0.033257      -0.003722      -0.015993       0.037090      -0.002244      -0.004640      -0.000426       0.021857       0.022664      -0.014970       0.002915       0.012056              1.689733       2.235912      -0.196586      -0.161348       1.364748       0.085495       1.468538           0.000019
           42              H      20.805235      26.777798      17.931469       0.104847       1.109913 0.81808453E+01  0.81026089E+02                                 1.798764                            1.694571      -0.990091       2.416689                    0.997370       3.531170      10.035316       0.469815       1.316294      -0.701670       0.013468      -0.005469      -0.049227       0.051328       0.001662      -0.006608       0.000828       0.020844       0.039309      -0.017169       0.000622       0.016548              1.836323       1.537158      -0.045777      -0.092653       1.572197       0.225480       2.399613           0.000020
           43              H      18.254776      27.638258      20.743063       0.089209       1.113181 0.79516743E+01  0.78858443E+02                                 1.845702                            1.699026      -1.175943       2.312730                    0.994947       3.831486      11.198932       0.453674       1.361359      -0.689970      -0.041384       0.009576       0.014921       0.045022      -0.003950      -0.006019       0.005282       0.015708       0.020145      -0.012977      -0.000506       0.013483              1.937496       2.780413      -0.077280      -0.203053       1.439845      -0.020414       1.592230           0.000675
           44              H      19.928936      27.609481      22.354622       0.136411       0.914852 0.65458307E+01  0.61748350E+02                                 1.619206                            1.546090      -0.984832       2.431715                    0.997582       3.415838       9.693130       0.474143       1.369418      -0.689914      -0.008553       0.006130       0.035638       0.037160      -0.004278      -0.003378       0.003888       0.014872       0.028320      -0.013676       0.001671       0.012004              1.654018       1.487784       0.032614      -0.102036       1.355455       0.131704       2.118814           0.000022
           45              H      18.994507      18.466758      20.343052       0.110896       1.031185 0.74645878E+01  0.72392588E+02                                 1.718326                            1.621753      -0.958459       2.422952                    0.997881       3.538811      10.012564       0.477994       1.321281      -0.699701       0.036190       0.006551      -0.008888       0.037837       0.009849      -0.000881       0.008058       0.020914      -0.024890      -0.017188      -0.001512       0.018700              1.784879       2.283094       0.098765      -0.323779       1.482443      -0.035140       1.589101          -0.000062
           46              H      18.354862      19.577584      22.190589       0.108347       1.005360 0.69215739E+01  0.65424572E+02                                 1.645703                            1.527298      -0.828207       2.481298                    0.999341       3.378291       9.229247       0.512739       1.263787      -0.712353       0.024904       0.019409       0.015779       0.035297       0.004875      -0.007061       0.009937       0.017854      -0.008880      -0.017807       0.004340       0.013467              1.714808       1.759135       0.421678       0.329665       1.700844       0.360966       1.684445          -0.000032
           47              H      16.207395      19.226495      23.013635       0.113753       1.070919 0.79612610E+01  0.78025276E+02                                 1.729895                            1.652440      -0.872896       2.465877                    0.998941       3.448101       9.629790       0.485905       1.286178      -0.708378      -0.007943       0.015003       0.034255       0.038231       0.004029      -0.004994       0.014296       0.006780       0.011809      -0.017753       0.003197       0.014557              1.759507       1.612775      -0.016817      -0.192224       1.562977       0.363451       2.102770          -0.000015
           48              H      11.006413      17.563136      24.003592       0.105647       1.020954 0.73720955E+01  0.71993424E+02                                 1.759445                            1.649309      -1.288447       2.261266                    0.993721       3.863614      11.335853       0.453273       1.383708      -0.684752      -0.032413      -0.001581       0.016198       0.036269      -0.002815      -0.004888      -0.009092       0.011734      -0.027092      -0.016251       0.004661       0.011590              1.835140       2.346804       0.063984      -0.361540       1.465986      -0.012612       1.692630           0.000057
           49              H      11.144347      19.013538      22.179077       0.112503       1.042470 0.74496887E+01  0.71082035E+02                                 1.637280                            1.550859      -0.722075       2.535693                    0.999859       3.224461       8.594839       0.530208       1.210704      -0.726527      -0.031793       0.021391      -0.010002       0.039603      -0.008798      -0.005453      -0.011960       0.016338      -0.006132      -0.020396       0.007362       0.013034              1.684495       1.968193      -0.398757       0.165711       1.635709      -0.114760       1.449582           0.000071
           50              H      13.117367      19.105626      20.941631       0.116104       1.027705 0.75286645E+01  0.73025624E+02                                 1.701197                            1.619744      -0.970514       2.421325                    0.997959       3.491514       9.815908       0.483218       1.306790      -0.703022       0.001113       0.017519      -0.032855       0.037250      -0.002637      -0.005838      -0.011394       0.010388       0.009962      -0.015785       0.003505       0.012279              1.728537       1.489185      -0.050322       0.018378       1.631686      -0.451224       2.064741           0.000080
           51              H      19.837007      13.019111      19.235105       0.118266       1.180705 0.87585845E+01  0.87637165E+02                                 1.835408                            1.726300      -0.848576       2.481791                    0.999154       3.410918       9.527072       0.479758       1.275939      -0.712024      -0.033880       0.005526       0.019074       0.039271      -0.003980      -0.003365       0.005205       0.023052       0.023091      -0.016918       0.004350       0.012567              1.880608       2.172018      -0.241518      -0.395842       1.549736       0.264043       1.920068           0.000118
           52              H      10.322155      12.414776      19.235105       0.114802       1.202580 0.93889272E+01  0.95439390E+02                                 1.848902                            1.782151      -0.882683       2.464569                    0.998820       3.441168       9.637727       0.474996       1.268541      -0.714191       0.034913      -0.000347       0.018484       0.039505      -0.005159       0.006850       0.003697       0.018515       0.011143      -0.014162       0.001352       0.012810              1.848635       2.124557       0.032432       0.308229       1.519645       0.163494       1.901703           0.000814
           53              H       8.359951      13.292501      20.314274       0.101497       1.047145 0.70710243E+01  0.67761128E+02                                 1.735678                            1.573173      -1.045551       2.370978                    0.996615       3.667781      10.369389       0.486974       1.312507      -0.699754       0.000618       0.014919       0.032241       0.035531      -0.005715       0.001336       0.008511       0.027806       0.024169      -0.021562       0.010387       0.011175              1.888091       1.382552       0.014106       0.011381       1.637605       0.545689       2.644116          -0.000340
           54              H       9.531060       9.640590      16.581789       0.119456       1.225065 0.95512292E+01  0.97563328E+02                                 1.876470                            1.800901      -0.999749       2.409474                    0.998047       3.457896       9.726820       0.470898       1.273361      -0.713096      -0.035893      -0.015929       0.000338       0.039271       0.008490      -0.005560       0.003397       0.000911      -0.034725      -0.014917       0.000504       0.014412              1.873302       2.319971       0.195620      -0.011096       1.789992       0.110945       1.509943           0.000974
           55              H      11.270133       8.256375      15.893998       0.101760       1.071855 0.73560397E+01  0.70819008E+02                                 1.737213                            1.586927      -0.923911       2.433168                    0.998073       3.522518       9.811819       0.495564       1.283810      -0.707340      -0.008630      -0.034577      -0.006556       0.036236       0.002909      -0.005439       0.005728       0.002779      -0.059589      -0.022019       0.008764       0.013255              1.866604       1.390611       0.079199       0.015689       2.719488       0.375124       1.489714          -0.000353
           56              H      13.460874       9.111077      15.747231       0.116622       1.150619 0.84081312E+01  0.83378531E+02                                 1.805883                            1.690812      -0.960600       2.424980                    0.998272       3.445385       9.618787       0.484427       1.275037      -0.711275       0.030534      -0.023151      -0.008176       0.039181      -0.004384      -0.007771       0.001721      -0.003828      -0.039029      -0.015949       0.003245       0.012705              1.871851       1.973564      -0.424035      -0.281667       2.043783       0.350259       1.598207          -0.000081
           57              H      12.124779      15.200472      20.662486       0.081936       1.191495 0.87215311E+01  0.88222502E+02                                 1.909036                            1.763602      -1.144927       2.322168                    0.995320       3.854558      11.256157       0.452772       1.337333      -0.695344       0.036984      -0.018110       0.011949       0.042878      -0.008427       0.003519      -0.006830       0.008760       0.017107      -0.013303       0.000257       0.013046              1.985182       2.750494      -0.233496       0.210722       1.550733      -0.027089       1.654320           0.000942
           58              H      10.464142      15.266663      22.294189       0.133038       0.942963 0.67773745E+01  0.64468090E+02                                 1.646732                            1.568509      -1.049579       2.394119                    0.997124       3.479182       9.902859       0.473020       1.361268      -0.691185       0.009676      -0.009683       0.034537       0.037151      -0.008118       0.002143      -0.006509       0.015495       0.029847      -0.017202       0.003582       0.013620              1.688619       1.485187       0.021967       0.075835       1.418214      -0.208462       2.162455           0.000033
           59              H      21.498989      16.763109      19.410650       0.142900       0.914329 0.64482213E+01  0.60722945E+02                                 1.625784                            1.539383      -1.123214       2.367677                    0.996598       3.468320       9.899153       0.471964       1.378112      -0.687423      -0.032185       0.014030      -0.016009       0.038588      -0.007425       0.000354      -0.001283       0.013874       0.012626      -0.012330       0.004098       0.008233              1.669250       2.086811      -0.301344       0.147854       1.451992      -0.146939       1.468946           0.000012
           60              H       9.747416      16.639363      17.991902       0.100859       1.117288 0.80261098E+01  0.79618973E+02                                 1.842000                            1.702262      -1.199547       2.312694                    0.995156       3.713785      10.784019       0.456054       1.353876      -0.692338      -0.012667       0.004743      -0.047930       0.049802      -0.000576       0.006096       0.000282       0.011251       0.045957      -0.013328      -0.003918       0.017247              1.905627       1.533229      -0.050592       0.020287       1.645660      -0.414229       2.537991          -0.000011
           61              H      22.572723      16.357344      23.753225       0.131749       0.922955 0.64795769E+01  0.61127104E+02                                 1.641383                            1.546287      -1.052186       2.395154                    0.996907       3.505271      10.032206       0.469196       1.383773      -0.686328       0.034156       0.004113       0.016539       0.038172       0.001865       0.004263      -0.000475       0.022102       0.022317      -0.014959       0.003273       0.011685              1.696059       2.246332       0.197908       0.162636       1.368754       0.086009       1.473090           0.000020
           62              H      20.805254      16.389001      25.235284       0.105507       1.108077 0.81681160E+01  0.80890137E+02                                 1.798898                            1.694936      -0.996806       2.414816                    0.997303       3.530309      10.041017       0.468939       1.318913      -0.701134       0.012776       0.005512       0.049334       0.051258      -0.001529       0.006952       0.000735       0.020759       0.038922      -0.017034       0.000297       0.016737              1.836365       1.537637       0.045742       0.092451       1.572551       0.225279       2.398907           0.000015
           63              H      18.254799      15.528541      22.423689       0.091223       1.106652 0.79002924E+01  0.78265410E+02                                 1.843013                            1.697031      -1.187227       2.309486                    0.994721       3.825075      11.194505       0.452284       1.366998      -0.688875      -0.040590      -0.009617      -0.015079       0.044355       0.003790       0.005690       0.005224       0.015563       0.019927      -0.012832      -0.000231       0.013063              1.934468       2.774344       0.076835       0.202255       1.438447      -0.020423       1.590614           0.000723
           64              H      19.928959      15.557318      20.812130       0.135963       0.915165 0.65424553E+01  0.61656224E+02                                 1.613747                            1.541093      -0.961431       2.440234                    0.997911       3.407910       9.639161       0.477443       1.361282      -0.691529      -0.008676      -0.005974      -0.035849       0.037365       0.003952       0.003502       0.004152       0.014825       0.028508      -0.013611       0.001435       0.012177              1.648336       1.482826      -0.032470       0.101526       1.351432       0.131052       2.110749           0.000066
           65              H       8.852208       5.954143      10.311098       0.111291       1.032661 0.74785424E+01  0.72579858E+02                                 1.721665                            1.624532      -0.960340       2.422576                    0.997804       3.543477      10.037513       0.476910       1.323338      -0.699255       0.035908      -0.008928      -0.006517       0.037571      -0.001218      -0.009903      -0.007967       0.022815      -0.019383      -0.017251      -0.001438       0.018689              1.788573       2.288916      -0.325081      -0.099218       1.591925       0.035334       1.484879          -0.000065
           66              H       8.212562       7.801680       9.200274       0.109412       1.003050 0.69005817E+01  0.65131656E+02                                 1.637951                            1.520974      -0.808741       2.488365                    0.999508       3.369877       9.178867       0.516191       1.257156      -0.713783       0.024771       0.015753      -0.019456       0.035218      -0.006707      -0.005190      -0.009970       0.013370      -0.022656      -0.017875       0.004564       0.013312              1.706208       1.750048       0.326544      -0.417870       1.676240      -0.357760       1.692336          -0.000029
           67              H       6.065092       8.624727       9.551363       0.114044       1.074476 0.79955472E+01  0.78468788E+02                                 1.735819                            1.657579      -0.875439       2.465295                    0.998887       3.455344       9.665988       0.484312       1.288641      -0.707829      -0.007402       0.033930      -0.014659       0.037695      -0.005545      -0.003887      -0.014607      -0.002717      -0.015509      -0.018065       0.003003       0.015063              1.765737       1.617797      -0.193478       0.017050       2.111380      -0.365865       1.568033          -0.000009
           68              H      14.387206       9.614686      11.214722       0.105350       1.023188 0.73918543E+01  0.72242581E+02                                 1.762691                            1.652014      -1.294477       2.258486                    0.993576       3.869341      11.361122       0.452648       1.384540      -0.684574      -0.032263       0.016690       0.001697       0.036364      -0.004433       0.003058       0.009384       0.019637      -0.004585      -0.016474       0.004819       0.011655              1.838695       2.352350      -0.363115      -0.064064       1.695663       0.012634       1.468073           0.000060
           69              H      14.525145       7.790170       9.764319       0.113412       1.042299 0.74475624E+01  0.71050004E+02                                 1.636205                            1.549887      -0.722750       2.534935                    0.999865       3.223690       8.589439       0.530810       1.209531      -0.726771      -0.031450      -0.010406      -0.021704       0.039604      -0.005524       0.008482       0.011682       0.011431      -0.022019      -0.020116       0.007139       0.012977              1.683359       1.966750       0.165599       0.398385       1.448689       0.114638       1.634639           0.000068
           70              H      16.498168       6.552722       9.672230       0.115449       1.027087 0.75219194E+01  0.72931728E+02                                 1.699361                            1.618129      -0.962897       2.424329                    0.998025       3.489955       9.804286       0.483938       1.305355      -0.703332       0.001247      -0.033137      -0.017870       0.037669      -0.005788       0.002872       0.011471       0.000324      -0.020217      -0.015903       0.003737       0.012165              1.726625       1.487738       0.018373       0.050249       2.062186       0.450381       1.629950           0.000075
           71              H       9.694698       4.846200      15.758742       0.117646       1.173354 0.86876377E+01  0.86699907E+02                                 1.823073                            1.715655      -0.842900       2.483811                    0.999234       3.399919       9.465792       0.483058       1.270543      -0.713197      -0.034337       0.019420      -0.005620       0.039847      -0.003250       0.003878      -0.005172      -0.000111      -0.045945      -0.016830       0.004435       0.012394              1.867502       2.155657      -0.391117       0.238660       1.906390      -0.261006       1.540460           0.000105
           72              H      13.702945       4.846200      16.363077       0.117754       1.191558 0.92849402E+01  0.94144058E+02                                 1.839948                            1.774216      -0.877539       2.468145                    0.998866       3.423971       9.585473       0.475146       1.271350      -0.713613       0.033443       0.018250      -0.000429       0.038101       0.007171       0.005263      -0.003529       0.003894      -0.032972      -0.014103       0.000986       0.013117              1.839560       2.112722       0.305123      -0.032045       1.892323      -0.162245       1.513636           0.000787
           73              H      11.740741       5.925369      15.485353       0.101114       1.048516 0.70805007E+01  0.67878186E+02                                 1.737577                            1.574447      -1.116391       2.338887                    0.995896       3.671146      10.382671       0.486650       1.312875      -0.699668       0.000574       0.032770      -0.015168       0.036115       0.001341       0.006318      -0.007968       0.002041      -0.053294      -0.021368       0.009985       0.011383              1.890553       1.383632       0.011288      -0.014069       2.648587      -0.547164       1.639438          -0.000341
           74              H      12.911848       2.192885      19.137260       0.119762       1.229278 0.95962678E+01  0.98180204E+02                                 1.884702                            1.808291      -1.020362       2.402053                    0.997945       3.462196       9.760161       0.468510       1.277808      -0.712174      -0.035993       0.000397       0.016079       0.039424      -0.005756      -0.007897      -0.003121       0.017712       0.016173      -0.014767       0.000907       0.013859              1.881587       2.331668      -0.011131      -0.197201       1.515448      -0.111718       1.797644           0.000949
           75              H      14.650920       1.505095      20.521474       0.099067       1.077091 0.73957606E+01  0.71249563E+02                                 1.737696                            1.587277      -0.906580       2.438865                    0.998230       3.528330       9.809828       0.497683       1.277480      -0.708690      -0.008501      -0.006376       0.036317       0.037839      -0.005171      -0.003181      -0.006055       0.031487       0.024187      -0.022006       0.008369       0.013637              1.867165       1.390826       0.015678      -0.079193       1.490028      -0.375379       2.720639          -0.000359
           76              H      16.841663       1.358327      19.666772       0.117597       1.145809 0.83656936E+01  0.82849322E+02                                 1.800554                            1.686335      -0.959933       2.426074                    0.998252       3.437826       9.590087       0.485179       1.274726      -0.711349       0.030237      -0.007894       0.022690       0.038619      -0.008019       0.004827      -0.001539       0.017045       0.025607      -0.015975       0.002903       0.013072              1.866043       1.967262      -0.280104       0.421539       1.593899      -0.348379       2.036967          -0.000095
           77              H      15.505572       6.273580      13.577383       0.083362       1.185713 0.86727512E+01  0.87608085E+02                                 1.903056                            1.758844      -1.137290       2.325810                    0.995359       3.845877      11.223872       0.453304       1.337609      -0.695293       0.036818       0.012691       0.017946       0.042880       0.003281       0.008424       0.006739      -0.004432      -0.020754      -0.013137       0.000363       0.012774              1.978633       2.739119       0.209243       0.231830       1.649992       0.026815       1.546789           0.000936
           78              H      13.844932       7.905283      13.511194       0.133129       0.939255 0.67439508E+01  0.64075036E+02                                 1.643262                            1.565350      -1.045627       2.396347                    0.997064       3.471722       9.877912       0.473142       1.362511      -0.690983       0.009592       0.034559       0.009918       0.037212       0.002330       0.008260       0.006414      -0.006647      -0.038380      -0.017267       0.003634       0.013632              1.684985       1.482228       0.075705      -0.021907       2.157194       0.207737       1.415535           0.000033
           79              H      11.356688       5.021742      12.014746       0.144806       0.910765 0.64214564E+01  0.60443110E+02                                 1.625528                            1.539299      -1.140529       2.361549                    0.996293       3.466737       9.911127       0.470272       1.383705      -0.686329      -0.031240      -0.015870      -0.013845       0.037676       0.000525       0.007618       0.001447       0.000652      -0.028186      -0.012748       0.004177       0.008571              1.668941       2.085984       0.147512       0.300967       1.468968       0.146850       1.451871           0.000004
           80              H      13.128216       3.602994      12.138491       0.101009       1.114872 0.80048689E+01  0.79360373E+02                                 1.840045                            1.700583      -1.200085       2.312681                    0.995114       3.709391      10.770095       0.456020       1.354793      -0.692180      -0.013174      -0.048108      -0.004624       0.050092       0.006051       0.001003      -0.000030      -0.017215      -0.039857      -0.013386      -0.003781       0.017167              1.903559       1.531787       0.020161       0.050474       2.534884       0.413483       1.644005          -0.000023
           81              H      12.430413       9.364320      12.420514       0.132806       0.919473 0.64466311E+01  0.60700381E+02                                 1.632949                            1.539045      -1.029556       2.404288                    0.997252       3.490581       9.960006       0.472114       1.377846      -0.687500       0.034120       0.016056      -0.004021       0.037923       0.004813      -0.001824       0.000399      -0.000582      -0.043417      -0.014657       0.002564       0.012093              1.686977       2.232016       0.161015      -0.196102       1.466165      -0.085258       1.362750           0.000024
           82              H      10.662941      10.846379      12.388858       0.104943       1.109273 0.81781136E+01  0.81021579E+02                                 1.801151                            1.696699      -1.000309       2.413315                    0.997253       3.532053      10.051094       0.468350       1.320042      -0.700918       0.013014       0.049320      -0.005527       0.051307       0.006799       0.001645      -0.000743      -0.008701      -0.050493      -0.017018       0.000531       0.016488              1.838809       1.539145       0.092909      -0.045894       2.403115      -0.225936       1.574167           0.000031
           83              H       8.112490       8.034784      13.249315       0.089017       1.114421 0.79641832E+01  0.79038124E+02                                 1.849457                            1.702168      -1.183058       2.309671                    0.994754       3.837706      11.232470       0.452393       1.364253      -0.689389      -0.041589      -0.015243       0.009480       0.045297       0.005793      -0.004048      -0.005279      -0.002430      -0.032840      -0.012779      -0.000444       0.013222              1.941664       2.787348       0.203702      -0.077467       1.595327       0.020479       1.442318           0.000727
           84              H       9.786653       6.423224      13.220537       0.135902       0.913918 0.65363010E+01  0.61620797E+02                                 1.616595                            1.543831      -0.979333       2.434038                    0.997680       3.411365       9.669685       0.475129       1.367410      -0.690337      -0.008864      -0.035755       0.006110       0.037341       0.003162      -0.004114      -0.003956      -0.006755      -0.035740      -0.013418       0.001669       0.011748              1.651256       1.485683       0.101583       0.032613       2.114422      -0.131237       1.353662           0.000063
           85              H       8.852204       8.434790       4.077819       0.110188       1.033261 0.74808972E+01  0.72572959E+02                                 1.718788                            1.622041      -0.949988       2.425681                    0.997945       3.540901      10.012169       0.478722       1.318868      -0.700189       0.036334       0.009212       0.007122       0.038154       0.001218       0.009731      -0.007671       0.023270      -0.018749      -0.016949      -0.001736       0.018685              1.785437       2.284278       0.324151       0.098801       1.589354       0.035221       1.482679          -0.000070
           86              H       8.212565       6.587253       5.188644       0.109196       1.004039 0.69105522E+01  0.65287013E+02                                 1.643294                            1.525329      -0.819086       2.485056                    0.999449       3.375519       9.215924       0.513507       1.262541      -0.712609       0.024733      -0.015734       0.019576       0.035249       0.006798       0.005218      -0.009806       0.013325      -0.022810      -0.017780       0.004389       0.013391              1.712153       1.756327      -0.328617       0.420445       1.681930      -0.359896       1.698202          -0.000046
           87              H       6.065098       5.764206       4.837554       0.115041       1.066565 0.79229787E+01  0.77572803E+02                                 1.726961                            1.649871      -0.924273       2.443357                    0.998492       3.441274       9.612509       0.485559       1.288376      -0.707927      -0.007277      -0.034087       0.014873       0.037895       0.005481       0.003942      -0.013955      -0.002323      -0.015695      -0.017569       0.003244       0.014325              1.756456       1.610317       0.191643      -0.016716       2.098565      -0.362256       1.560485          -0.000013
           88              H      14.387216       4.774247       3.174195       0.107287       1.016196 0.73338408E+01  0.71563544E+02                                 1.757980                            1.648157      -1.294556       2.259686                    0.993663       3.859116      11.337235       0.451907       1.388983      -0.683749      -0.032115      -0.016107      -0.001345       0.035953       0.004852      -0.002663       0.009194       0.019259      -0.003811      -0.016252       0.004808       0.011443              1.833506       2.344110       0.360733       0.063813       1.691311       0.012592       1.465097           0.000045
           89              H      14.525148       6.598763       4.624598       0.113255       1.041873 0.74431684E+01  0.71001594E+02                                 1.636361                            1.549927      -0.721400       2.535566                    0.999865       3.222192       8.586629       0.530518       1.210308      -0.726614      -0.031274       0.010275       0.021260       0.039187       0.005539      -0.008589       0.011920       0.011483      -0.021199      -0.020296       0.007317       0.012978              1.683579       1.967195      -0.165715      -0.398647       1.448722       0.114694       1.634821           0.000063
           90              H       2.975066       7.836211       4.716687       0.114970       1.028906 0.75360057E+01  0.73078037E+02                                 1.698717                            1.617535      -0.957908       2.426023                    0.998122       3.491353       9.798152       0.485136       1.301959      -0.704026       0.001192       0.033188       0.017891       0.037722       0.005924      -0.002869       0.011378      -0.000089      -0.020273      -0.015825       0.003528       0.012297              1.725954       1.487196      -0.018364      -0.050232       2.061322       0.450107       1.629343           0.000075
           91              H      16.456237       9.542752      27.408010       0.118882       1.179012 0.87457600E+01  0.87488940E+02                                 1.834709                            1.725871      -0.854101       2.479744                    0.999107       3.409643       9.526747       0.479402       1.277174      -0.711753      -0.033801      -0.018997       0.005881       0.039217       0.003272      -0.003750      -0.005273       0.000009      -0.046882      -0.017124       0.004586       0.012538              1.879811       2.170688       0.395133      -0.241158       1.919379      -0.263817       1.549367           0.000103
           92              H      20.464484       9.542752      26.803676       0.118409       1.193142 0.93017904E+01  0.94369636E+02                                 1.842533                            1.776555      -0.882494       2.466144                    0.998808       3.426004       9.597921       0.474480       1.272396      -0.713376       0.033349      -0.018130      -0.000105       0.037959      -0.006853      -0.004976      -0.003922       0.003917      -0.032586      -0.014009       0.001327       0.012682              1.842177       2.116038      -0.305817       0.032121       1.895045      -0.162631       1.515448           0.000787
           93              H      18.502284       8.463583      27.681399       0.100124       1.053373 0.71178274E+01  0.68314054E+02                                 1.741386                            1.577401      -1.113786       2.339071                    0.995931       3.678563      10.403761       0.486828       1.310896      -0.700052       0.000639      -0.032795       0.015047       0.036088      -0.001357      -0.006259      -0.008456       0.001179      -0.053840      -0.021733       0.010415       0.011317              1.895132       1.385967      -0.011489       0.014191       2.656559      -0.549543       1.642871          -0.000344
           94              H      19.673378      12.196067      24.029492       0.121305       1.217041 0.94797335E+01  0.96702208E+02                                 1.873085                            1.798058      -1.016554       2.404568                    0.997888       3.446916       9.706065       0.469487       1.278918      -0.711945      -0.035309      -0.000366      -0.016274       0.038881       0.005801       0.008075      -0.002787       0.017301       0.015601      -0.014454       0.000514       0.013940              1.869883       2.314464       0.011112       0.194493       1.507972      -0.110724       1.787213           0.000947
           95              H      21.412448      12.883857      22.645278       0.101057       1.074210 0.73728231E+01  0.70997714E+02                                 1.737079                            1.586655      -0.916349       2.435140                    0.998107       3.525032       9.809475       0.496744       1.280450      -0.708036      -0.008309       0.006299      -0.035289       0.036797       0.005497       0.003370      -0.005876       0.031617       0.024877      -0.022214       0.008371       0.013843              1.866536       1.390261      -0.015692       0.079299       1.489482      -0.375318       2.719865          -0.000354
           96              H      10.080090      13.030625      23.499980       0.116601       1.155003 0.84474498E+01  0.83865378E+02                                 1.810040                            1.694377      -0.963296       2.423428                    0.998223       3.452445       9.643768       0.484087       1.274459      -0.711363       0.030156       0.008352      -0.023068       0.038875       0.007843      -0.004974      -0.001752       0.017765       0.025531      -0.016105       0.002761       0.013345              1.876355       1.978336       0.282790      -0.425808       1.601660      -0.351713       2.049070          -0.000077
           97              H      15.505571       8.115353       0.811535       0.082363       1.186019 0.86740357E+01  0.87609076E+02                                 1.902148                            1.758047      -1.136074       2.326094                    0.995409       3.844971      11.214092       0.453845       1.336198      -0.695597       0.037245      -0.012504      -0.018249       0.043320      -0.003136      -0.008103       0.006849      -0.004586      -0.021936      -0.013223       0.000560       0.012663              1.977648       2.737667      -0.209127      -0.231729       1.649157       0.026805       1.546120           0.000929
           98              H      13.844937       6.483650       0.877724       0.132770       0.943599 0.67794087E+01  0.64465181E+02                                 1.644531                            1.566419      -1.042201       2.396667                    0.997204       3.475794       9.877939       0.474589       1.357235      -0.691989       0.009551      -0.034716      -0.010051       0.037382      -0.002479      -0.008077       0.006269      -0.007139      -0.037882      -0.016975       0.003302       0.013673              1.686345       1.483194      -0.075838       0.021900       2.159393       0.208107       1.416448           0.000028
           99              H      11.356681       9.367191       2.374171       0.143304       0.913215 0.64456833E+01  0.60770664E+02                                 1.633413                            1.546044      -1.156258       2.355583                    0.996045       3.479844       9.979463       0.467170       1.390612      -0.684998      -0.031869       0.015744       0.013724       0.038103      -0.000524      -0.007612       0.000974       0.000222      -0.027770      -0.012626       0.004342       0.008284              1.677368       2.098372      -0.149241      -0.303851       1.475428       0.148137       1.458304           0.000002
          100              H      13.128204      10.785939       2.250427       0.100144       1.117046 0.80197587E+01  0.79476561E+02                                 1.835264                            1.696663      -1.174719       2.322195                    0.995508       3.707495      10.732272       0.459164       1.346049      -0.693898      -0.013155       0.048390       0.004740       0.050370      -0.005959      -0.000932      -0.000391      -0.017908      -0.039499      -0.013278      -0.004061       0.017339              1.898336       1.528251      -0.020010      -0.050206       2.526806       0.411560       1.639949          -0.000019
          101              H      12.430424       5.024613       1.968404       0.133457       0.918741 0.64432592E+01  0.60703478E+02                                 1.637044                            1.542465      -1.048588       2.397327                    0.996970       3.495793      10.000746       0.469507       1.384701      -0.686164       0.033530      -0.016396       0.003848       0.037522      -0.004128       0.002063       0.000255      -0.000158      -0.043892      -0.014843       0.003337       0.011506              1.691447       2.239327      -0.161930       0.197040       1.469434      -0.085641       1.365579           0.000015
          102              H      10.662957       3.542554       2.000060       0.105473       1.105353 0.81447402E+01  0.80604451E+02                                 1.796463                            1.692966      -0.996772       2.414927                    0.997349       3.526609      10.028577       0.469001       1.319624      -0.701008       0.013061      -0.049577       0.005549       0.051568      -0.006707      -0.001241      -0.000595      -0.008341      -0.050233      -0.016853       0.000583       0.016270              1.833799       1.536129      -0.092090       0.045621       2.394393      -0.224556       1.570874          -0.000053
          103              H       8.112495       6.354149       1.139602       0.088646       1.116679 0.79835839E+01  0.79270557E+02                                 1.850915                            1.703421      -1.181246       2.309882                    0.994779       3.841815      11.243476       0.452600       1.362941      -0.689627      -0.041379       0.014793      -0.010012       0.045069      -0.006184       0.003637      -0.005372      -0.002326      -0.033882      -0.012998      -0.000617       0.013615              1.943266       2.789829      -0.203894       0.077475       1.596625       0.020495       1.443344           0.000714
          104              H       9.786652       7.965709       1.168380       0.135577       0.913136 0.65271615E+01  0.61493805E+02                                 1.613625                            1.541141      -0.969509       2.437812                    0.997784       3.406800       9.643647       0.476439       1.364557      -0.690915      -0.009042       0.035865      -0.006271       0.037515      -0.003039       0.004195      -0.003785      -0.006597      -0.036910      -0.013764       0.002037       0.011727              1.648150       1.482937      -0.101242      -0.032486       2.110027      -0.130922       1.351487           0.000056
          105              H       8.051645       4.077825       5.954134       0.110875       1.031034 0.74633159E+01  0.72383932E+02                                 1.718873                            1.622143      -0.958415       2.423351                    0.997880       3.539583      10.018060       0.477659       1.322140      -0.699522      -0.036327       0.006342      -0.009215       0.038011      -0.009991       0.000867       0.007784       0.020807      -0.024732      -0.016942      -0.001781       0.018723              1.785529       2.284212      -0.098709       0.324125       1.482824      -0.035154       1.589551           0.000037
          106              H       8.691285       5.188651       7.801671       0.108574       1.003693 0.69070306E+01  0.65220828E+02                                 1.640239                            1.522928      -0.809710       2.487957                    0.999496       3.372949       9.195250       0.515125       1.259211      -0.713348      -0.025135       0.019600       0.016139       0.035727      -0.004743       0.006978       0.010122       0.018181      -0.009243      -0.017978       0.004406       0.013572              1.708720       1.752663      -0.418730      -0.327225       1.694782       0.358516       1.678714           0.000026
          107              H      10.838754       4.837562       8.624717       0.114855       1.070919 0.79636195E+01  0.78083949E+02                                 1.732761                            1.654909      -0.876059       2.465718                    0.998943       3.449490       9.647877       0.484379       1.289642      -0.707632       0.007945       0.014903       0.033652       0.037652      -0.003924       0.005091       0.014110       0.006193       0.011894      -0.017438       0.002911       0.014527              1.762545       1.615273       0.016934       0.192852       1.565424       0.364607       2.106937          -0.000004
          108              H      16.039741       3.174203       9.614675       0.105755       1.022022 0.73821549E+01  0.72131004E+02                                 1.762082                            1.651489      -1.290530       2.260425                    0.993712       3.868202      11.360004       0.452447       1.385478      -0.684393       0.032477      -0.001583       0.016404       0.036419       0.002898       0.004509      -0.009317       0.011817      -0.026307      -0.016225       0.004846       0.011379              1.838040       2.351372      -0.064075       0.362843       1.467662      -0.012641       1.695086           0.000055
          109              H      15.901803       4.624605       7.790160       0.112897       1.042854 0.74531068E+01  0.71113298E+02                                 1.636449                            1.550224      -0.725579       2.532811                    0.999883       3.225290       8.593214       0.530896       1.209157      -0.726856       0.031532       0.021340      -0.010357       0.039458       0.008981       0.005583      -0.011827       0.016527      -0.006641      -0.020465       0.007138       0.013327              1.683567       1.966815       0.398171      -0.165480       1.634851      -0.114594       1.449034           0.000063
          110              H      13.928783       4.716693       6.552713       0.114820       1.031887 0.75628404E+01  0.73407250E+02                                 1.702204                            1.620528      -0.960467       2.424266                    0.998047       3.496972       9.820193       0.484611       1.302144      -0.703964      -0.000862       0.018020      -0.032970       0.037583       0.002551       0.005977      -0.011538       0.010585       0.010521      -0.015977       0.003389       0.012588              1.729622       1.489789       0.050368      -0.018410       1.632665      -0.451929       2.066411           0.000064
          111              H      13.970661      27.408025       4.846187       0.117126       1.178188 0.87330574E+01  0.87285766E+02                                 1.829950                            1.721587      -0.846377       2.482245                    0.999155       3.406777       9.498813       0.481511       1.272691      -0.712741       0.034680       0.005258       0.019497       0.040131       0.003793       0.002838       0.004923       0.022806       0.023387      -0.016724       0.004824       0.011900              1.874796       2.164827       0.240270       0.393817       1.545606       0.262720       1.913957           0.000066
          112              H       9.962416      26.803690       4.846187       0.117466       1.189242 0.92593750E+01  0.93797747E+02                                 1.835562                            1.770150      -0.877390       2.468219                    0.998834       3.420629       9.564211       0.476459       1.269024      -0.714111      -0.033932       0.000267       0.018363       0.038583       0.005078      -0.006860       0.003727       0.018016       0.010122      -0.013840       0.001195       0.012644              1.835116       2.107564      -0.031849      -0.304076       1.510330       0.161516       1.887454           0.000782
          113              H      11.924616      27.681415       5.925356       0.100537       1.052127 0.71090722E+01  0.68206784E+02                                 1.739762                            1.576257      -1.115446       2.338552                    0.995815       3.676289      10.394438       0.487101       1.310607      -0.700114      -0.000569       0.015184       0.032966       0.036300       0.005949      -0.001206       0.007985       0.027359       0.024449      -0.021207       0.010112       0.011095              1.893075       1.385109      -0.014131      -0.011380       1.641464       0.548298       2.652653          -0.000342
          114              H      10.753523      24.029504       2.192871       0.119718       1.221925 0.95188677E+01  0.97129275E+02                                 1.871232                            1.796199      -0.997505       2.410556                    0.998101       3.454190       9.704361       0.472266       1.271027      -0.713577       0.036345      -0.016068       0.000359       0.039740      -0.008055       0.005572       0.003067       0.000540      -0.034380      -0.014595       0.000654       0.013941              1.868012       2.312534      -0.194633       0.011074       1.785122       0.110433       1.506380           0.000955
          115              H       9.014455      22.645289       1.505081       0.100781       1.076486 0.73920718E+01  0.71233819E+02                                 1.739989                            1.589051      -0.920023       2.433830                    0.998114       3.528873       9.825615       0.496187       1.280975      -0.707921       0.008225      -0.034733      -0.006427       0.036267      -0.003529       0.005233       0.005891       0.002686      -0.060087      -0.022205       0.008378       0.013827              1.869925       1.392326      -0.079582      -0.015791       2.725690       0.376318       1.491759          -0.000359
          116              H       6.823711      23.499991       1.358314       0.116183       1.153202 0.84308262E+01  0.83647605E+02                                 1.807112                            1.691922      -0.964316       2.423279                    0.998258       3.449980       9.629511       0.484843       1.273273      -0.711626      -0.030785      -0.023519      -0.008592       0.039682       0.004504       0.007934       0.001379      -0.004216      -0.039036      -0.016090       0.003313       0.012777              1.873161       1.974861       0.424394       0.281907       2.045368       0.350647       1.599254          -0.000086
          117              H      14.921386       0.811539       6.273568       0.082972       1.184571 0.86622468E+01  0.87466529E+02                                 1.901209                            1.757351      -1.133709       2.327369                    0.995474       3.842515      11.208047       0.453709       1.336958      -0.695449      -0.036975      -0.017674       0.012282       0.042783       0.008767      -0.003196      -0.006489       0.008591       0.017983      -0.013581       0.000770       0.012811              1.976592       2.735662       0.231444      -0.208881       1.545551      -0.026755       1.648562           0.000871
          118              H       3.058922       0.877730       7.905271       0.133366       0.940041 0.67502548E+01  0.64149722E+02                                 1.644127                            1.566018      -1.052755       2.393126                    0.997092       3.472223       9.880380       0.473072       1.362399      -0.690999      -0.010147      -0.010137       0.034285       0.037164       0.008041      -0.001960      -0.006087       0.015630       0.029351      -0.017006       0.003864       0.013142              1.685929       1.482756      -0.021858      -0.075913       1.416051      -0.208063       2.158981           0.000026
          119              H       5.547170       2.374176       5.021732       0.144426       0.913667 0.64512880E+01  0.60846520E+02                                 1.634745                            1.547288      -1.173495       2.348266                    0.995787       3.482882       9.995321       0.466648       1.391640      -0.684761       0.031515       0.013644      -0.015684       0.037754       0.007231      -0.000346      -0.001397       0.013899       0.012744      -0.012233       0.004130       0.008103              1.678750       2.100238       0.304168      -0.149308       1.459395      -0.148311       1.476618          -0.000016
          120              H       3.775645       2.250430       3.602985       0.099519       1.120913 0.80538234E+01  0.79906888E+02                                 1.840107                            1.700708      -1.179344       2.319473                    0.995382       3.715611      10.765587       0.458390       1.346755      -0.693737       0.012680       0.004602      -0.048709       0.050543       0.000802      -0.006176       0.000103       0.011165       0.046240      -0.013358      -0.004012       0.017370              1.903545       1.531834       0.050446      -0.020063       1.643973      -0.413397       2.534828          -0.000025
          121              H       4.473436       1.968411       9.364308       0.134225       0.915765 0.64206024E+01  0.60453271E+02                                 1.635538                            1.541385      -1.055468       2.395360                    0.996849       3.492468       9.997105       0.468797       1.387642      -0.685613      -0.033257       0.003722       0.015993       0.037090      -0.002244      -0.004640      -0.000426       0.021857       0.022664      -0.014970       0.002915       0.012056              1.689731       2.235910      -0.196586      -0.161348       1.364747       0.085494       1.468537           0.000018
          122              H       6.240905       2.000068      10.846366       0.104846       1.109910 0.81808195E+01  0.81025769E+02                                 1.798762                            1.694569      -0.990090       2.416690                    0.997370       3.531164      10.035295       0.469815       1.316295      -0.701670      -0.013468       0.005469       0.049227       0.051329       0.001662      -0.006608       0.000828       0.020844       0.039309      -0.017169       0.000622       0.016548              1.836320       1.537156      -0.045777      -0.092653       1.572195       0.225479       2.399610           0.000019
          123              H       8.791364       1.139608       8.034772       0.089210       1.113176 0.79516326E+01  0.78857955E+02                                 1.845699                            1.699023      -1.175944       2.312730                    0.994947       3.831489      11.198949       0.453673       1.361362      -0.689969       0.041384      -0.009576      -0.014921       0.045022      -0.003950      -0.006019       0.005282       0.015709       0.020145      -0.012978      -0.000506       0.013484              1.937492       2.780407      -0.077280      -0.203052       1.439843      -0.020413       1.592227           0.000673
          124              H       7.117204       1.168385       6.423213       0.136411       0.914854 0.65458480E+01  0.61748563E+02                                 1.619209                            1.546092      -0.984836       2.431713                    0.997582       3.415845       9.693159       0.474143       1.369419      -0.689914       0.008553      -0.006130      -0.035638       0.037159      -0.004278      -0.003378       0.003888       0.014872       0.028320      -0.013676       0.001671       0.012004              1.654021       1.487787       0.032614      -0.102036       1.355457       0.131704       2.118818           0.000022
          125              H       8.051633      10.311108       8.434783       0.110895       1.031183 0.74645703E+01  0.72392377E+02                                 1.718325                            1.621752      -0.958460       2.422952                    0.997881       3.538806      10.012548       0.477994       1.321282      -0.699701      -0.036190      -0.006552       0.008887       0.037837       0.009849      -0.000881       0.008058       0.020914      -0.024891      -0.017188      -0.001512       0.018700              1.784878       2.283093       0.098766      -0.323779       1.482442      -0.035140       1.589100          -0.000061
          126              H       8.691278       9.200282       6.587246       0.108347       1.005356 0.69215380E+01  0.65424157E+02                                 1.645700                            1.527295      -0.828205       2.481299                    0.999341       3.378282       9.229221       0.512739       1.263789      -0.712352      -0.024904      -0.019409      -0.015779       0.035297       0.004875      -0.007061       0.009937       0.017854      -0.008881      -0.017807       0.004340       0.013467              1.714805       1.759131       0.421677       0.329664       1.700841       0.360965       1.684442          -0.000031
          127              H      10.838745       9.551371       5.764200       0.113754       1.070919 0.79612636E+01  0.78025319E+02                                 1.729896                            1.652441      -0.872897       2.465877                    0.998941       3.448101       9.629796       0.485905       1.286179      -0.708378       0.007943      -0.015003      -0.034256       0.038231       0.004029      -0.004994       0.014296       0.006780       0.011809      -0.017753       0.003197       0.014557              1.759509       1.612776      -0.016817      -0.192224       1.562978       0.363452       2.102771          -0.000015
          128              H      16.039727      11.214730       4.774243       0.105648       1.020954 0.73720975E+01  0.71993444E+02                                 1.759445                            1.649309      -1.288451       2.261264                    0.993721       3.863614      11.335851       0.453273       1.383707      -0.684752       0.032413       0.001581      -0.016198       0.036269      -0.002815      -0.004888      -0.009092       0.011734      -0.027092      -0.016251       0.004661       0.011590              1.835140       2.346803       0.063983      -0.361540       1.465986      -0.012612       1.692630           0.000057
          129              H      15.901793       9.764328       6.598758       0.112505       1.042469 0.74496802E+01  0.71081936E+02                                 1.637279                            1.550858      -0.722075       2.535693                    0.999859       3.224460       8.594836       0.530209       1.210703      -0.726527       0.031793      -0.021391       0.010002       0.039603      -0.008798      -0.005453      -0.011960       0.016338      -0.006133      -0.020396       0.007362       0.013034              1.684493       1.968191      -0.398757       0.165711       1.635708      -0.114760       1.449581           0.000069
          130              H      13.928773       9.672240       7.836204       0.116105       1.027706 0.75286788E+01  0.73025806E+02                                 1.701200                            1.619746      -0.970516       2.421323                    0.997959       3.491518       9.815926       0.483217       1.306791      -0.703022      -0.001113      -0.017518       0.032855       0.037250      -0.002637      -0.005838      -0.011394       0.010388       0.009962      -0.015785       0.003506       0.012279              1.728540       1.489187      -0.050322       0.018378       1.631688      -0.451225       2.064743           0.000078
          131              H       7.209133      15.758755       9.542730       0.118266       1.180706 0.87585970E+01  0.87637387E+02                                 1.835414                            1.726305      -0.848578       2.481790                    0.999154       3.410928       9.527128       0.479755       1.275945      -0.712023       0.033880      -0.005526      -0.019074       0.039271      -0.003980      -0.003365       0.005205       0.023051       0.023091      -0.016918       0.004351       0.012567              1.880614       2.172026      -0.241519      -0.395843       1.549741       0.264044       1.920075           0.000126
          132              H      16.723985      16.363090       9.542730       0.114802       1.202586 0.93889953E+01  0.95440325E+02                                 1.848914                            1.782163      -0.882684       2.464568                    0.998820       3.441178       9.637790       0.474992       1.268548      -0.714190      -0.034913       0.000347      -0.018484       0.039505      -0.005159       0.006850       0.003697       0.018515       0.011144      -0.014162       0.001352       0.012810              1.848648       2.124572       0.032432       0.308232       1.519654       0.163496       1.901717           0.000818
          133              H      18.686189      15.485365       8.463561       0.101497       1.047145 0.70710277E+01  0.67761183E+02                                 1.735680                            1.573174      -1.045551       2.370978                    0.996615       3.667784      10.369406       0.486974       1.312509      -0.699753      -0.000618      -0.014919      -0.032241       0.035531      -0.005715       0.001336       0.008511       0.027806       0.024169      -0.021562       0.010387       0.011175              1.888093       1.382554       0.014106       0.011381       1.637606       0.545690       2.644119          -0.000339
          134              H      17.515080      19.137276      12.196046       0.119453       1.225093 0.95515243E+01  0.97567301E+02                                 1.876519                            1.800945      -0.999755       2.409471                    0.998047       3.457928       9.727025       0.470885       1.273385      -0.713091       0.035893       0.015929      -0.000337       0.039271       0.008490      -0.005560       0.003397       0.000911      -0.034726      -0.014917       0.000505       0.014412              1.873351       2.320039       0.195628      -0.011096       1.790038       0.110950       1.509977           0.000984
          135              H      15.776007      20.521491      12.883837       0.101759       1.071856 0.73560526E+01  0.70819247E+02                                 1.737224                            1.586935      -0.923912       2.433168                    0.998073       3.522527       9.811890       0.495558       1.283822      -0.707338       0.008630       0.034577       0.006556       0.036236       0.002909      -0.005438       0.005728       0.002779      -0.059590      -0.022020       0.008764       0.013255              1.866616       1.390619       0.079199       0.015689       2.719508       0.375127       1.489722          -0.000350
          136              H      13.585266      19.666789      13.030604       0.116621       1.150617 0.84081200E+01  0.83378422E+02                                 1.805884                            1.690814      -0.960599       2.424980                    0.998272       3.445386       9.618801       0.484426       1.275040      -0.711275      -0.030534       0.023151       0.008176       0.039181      -0.004384      -0.007771       0.001721      -0.003828      -0.039029      -0.015950       0.003245       0.012705              1.871853       1.973566      -0.424035      -0.281668       2.043784       0.350259       1.598208          -0.000075
          137              H      14.921361      13.577394       8.115349       0.081936       1.191494 0.87215207E+01  0.88222436E+02                                 1.909039                            1.763604      -1.144936       2.322163                    0.995320       3.854578      11.256245       0.452771       1.337338      -0.695343      -0.036984       0.018110      -0.011949       0.042878      -0.008427       0.003519      -0.006830       0.008761       0.017107      -0.013303       0.000258       0.013046              1.985185       2.750499      -0.233497       0.210722       1.550735      -0.027089       1.654323           0.000942
          138              H      16.581998      13.511203       6.483646       0.133038       0.942963 0.67773739E+01  0.64468094E+02                                 1.646732                            1.568510      -1.049580       2.394119                    0.997124       3.479186       9.902877       0.473019       1.361270      -0.691185      -0.009676       0.009683      -0.034537       0.037151      -0.008118       0.002143      -0.006509       0.015495       0.029847      -0.017202       0.003582       0.013620              1.688619       1.485187       0.021968       0.075834       1.418214      -0.208463       2.162456           0.000033
          139              H       5.547151      12.014757       9.367185       0.142900       0.914328 0.64482039E+01  0.60722735E+02                                 1.625782                            1.539381      -1.123210       2.367680                    0.996599       3.468314       9.899130       0.471964       1.378112      -0.687423       0.032185      -0.014030       0.016009       0.038588      -0.007425       0.000354      -0.001283       0.013874       0.012625      -0.012330       0.004098       0.008233              1.669247       2.086808      -0.301343       0.147854       1.451990      -0.146939       1.468944           0.000012
          140              H      17.298724      12.138503      10.785933       0.100859       1.117287 0.80261016E+01  0.79618868E+02                                 1.841999                            1.702260      -1.199546       2.312695                    0.995157       3.713783      10.784010       0.456054       1.353875      -0.692338       0.012667      -0.004743       0.047930       0.049802      -0.000576       0.006096       0.000282       0.011251       0.045957      -0.013328      -0.003918       0.017247              1.905625       1.533228      -0.050592       0.020287       1.645659      -0.414229       2.537989          -0.000013
          141              H       4.473417      12.420522       5.024610       0.131749       0.922955 0.64795753E+01  0.61127083E+02                                 1.641383                            1.546287      -1.052185       2.395154                    0.996907       3.505270      10.032201       0.469196       1.383773      -0.686328      -0.034156      -0.004113      -0.016539       0.038172       0.001865       0.004263      -0.000475       0.022102       0.022317      -0.014959       0.003273       0.011685              1.696058       2.246332       0.197908       0.162636       1.368754       0.086009       1.473090           0.000021
          142              H       6.240886      12.388865       3.542551       0.105506       1.108074 0.81680818E+01  0.80889716E+02                                 1.798895                            1.694934      -0.996804       2.414818                    0.997303       3.530301      10.040990       0.468939       1.318914      -0.701134      -0.012776      -0.005512      -0.049334       0.051259      -0.001529       0.006952       0.000735       0.020758       0.038922      -0.017034       0.000297       0.016737              1.836362       1.537634       0.045742       0.092452       1.572548       0.225279       2.398902           0.000017
          143              H       8.791341      13.249325       6.354146       0.091223       1.106649 0.79002675E+01  0.78265147E+02                                 1.843013                            1.697031      -1.187232       2.309483                    0.994721       3.825089      11.194566       0.452283       1.367002      -0.688874       0.040590       0.009617       0.015079       0.044355       0.003789       0.005691       0.005224       0.015564       0.019928      -0.012832      -0.000231       0.013064              1.934468       2.774344       0.076835       0.202255       1.438447      -0.020423       1.590614           0.000726
          144              H       7.117181      13.220548       7.965705       0.135962       0.915166 0.65424602E+01  0.61656281E+02                                 1.613748                            1.541093      -0.961428       2.440234                    0.997911       3.407912       9.639167       0.477443       1.361282      -0.691529       0.008676       0.005974       0.035849       0.037365       0.003952       0.003502       0.004152       0.014825       0.028508      -0.013612       0.001435       0.012177              1.648336       1.482827      -0.032470       0.101526       1.351432       0.131052       2.110749           0.000068
          145              H      18.193932      22.823723      18.466737       0.111292       1.032657 0.74784980E+01  0.72579311E+02                                 1.721659                            1.624527      -0.960333       2.422580                    0.997804       3.543465      10.037467       0.476911       1.323338      -0.699255      -0.035909       0.008928       0.006517       0.037571      -0.001218      -0.009903      -0.007967       0.022815      -0.019383      -0.017251      -0.001438       0.018689              1.788567       2.288907      -0.325080      -0.099217       1.591920       0.035334       1.484874          -0.000062
          146              H      18.833578      20.976186      19.577561       0.109413       1.003049 0.69005753E+01  0.65131577E+02                                 1.637949                            1.520973      -0.808741       2.488365                    0.999508       3.369875       9.178859       0.516191       1.257156      -0.713783      -0.024771      -0.015753       0.019456       0.035218      -0.006707      -0.005190      -0.009969       0.013370      -0.022656      -0.017875       0.004563       0.013312              1.706207       1.750046       0.326543      -0.417869       1.676239      -0.357759       1.692335          -0.000028
          147              H      20.981048      20.153139      19.226472       0.114046       1.074472 0.79955093E+01  0.78468314E+02                                 1.735814                            1.657575      -0.875434       2.465298                    0.998887       3.455335       9.665953       0.484313       1.288639      -0.707830       0.007402      -0.033930       0.014659       0.037695      -0.005545      -0.003887      -0.014607      -0.002717      -0.015509      -0.018065       0.003002       0.015063              1.765731       1.617792      -0.193477       0.017050       2.111373      -0.365863       1.568028          -0.000008
          148              H      12.658934      19.163180      17.563113       0.105350       1.023187 0.73918460E+01  0.72242479E+02                                 1.762690                            1.652013      -1.294477       2.258486                    0.993576       3.869338      11.361111       0.452648       1.384540      -0.684574       0.032263      -0.016690      -0.001697       0.036364      -0.004433       0.003058       0.009384       0.019637      -0.004585      -0.016474       0.004819       0.011655              1.838694       2.352348      -0.363114      -0.064064       1.695662       0.012634       1.468072           0.000062
          149              H      12.520995      20.987696      19.013516       0.113410       1.042297 0.74475384E+01  0.71049705E+02                                 1.636202                            1.549884      -0.722751       2.534935                    0.999865       3.223684       8.589414       0.530811       1.209531      -0.726771       0.031451       0.010406       0.021704       0.039604      -0.005524       0.008482       0.011682       0.011431      -0.022019      -0.020116       0.007139       0.012977              1.683356       1.966746       0.165599       0.398384       1.448687       0.114637       1.634636           0.000073
          150              H      10.547972      22.225144      19.105605       0.115449       1.027087 0.75219136E+01  0.72931651E+02                                 1.699360                            1.618127      -0.962897       2.424329                    0.998025       3.489952       9.804273       0.483938       1.305354      -0.703332      -0.001247       0.033137       0.017870       0.037669      -0.005788       0.002872       0.011471       0.000324      -0.020217      -0.015903       0.003737       0.012165              1.726624       1.487737       0.018373       0.050248       2.062185       0.450381       1.629949           0.000078
          151              H      17.351442      23.931666      13.019093       0.117645       1.173355 0.86876568E+01  0.86700221E+02                                 1.823081                            1.715662      -0.842900       2.483811                    0.999234       3.399929       9.465854       0.483055       1.270552      -0.713195       0.034337      -0.019420       0.005620       0.039847      -0.003250       0.003878      -0.005172      -0.000112      -0.045945      -0.016830       0.004436       0.012394              1.867511       2.155667      -0.391119       0.238662       1.906399      -0.261008       1.540466           0.000108
          152              H      13.343195      23.931666      12.414758       0.117754       1.191563 0.92849950E+01  0.94144823E+02                                 1.839960                            1.774227      -0.877540       2.468145                    0.998866       3.423977       9.585524       0.475142       1.271358      -0.713612      -0.033443      -0.018250       0.000429       0.038101       0.007171       0.005263      -0.003530       0.003894      -0.032972      -0.014103       0.000987       0.013117              1.839572       2.112736       0.305126      -0.032045       1.892336      -0.162247       1.513645           0.000795
          153              H      15.305399      22.852497      13.292482       0.101114       1.048515 0.70804994E+01  0.67878197E+02                                 1.737579                            1.574449      -1.116394       2.338886                    0.995896       3.671149      10.382694       0.486648       1.312878      -0.699668      -0.000574      -0.032770       0.015168       0.036115       0.001341       0.006318      -0.007968       0.002041      -0.053294      -0.021368       0.009985       0.011383              1.890556       1.383634       0.011288      -0.014069       2.648592      -0.547165       1.639441          -0.000339
          154              H      14.134292      26.584981       9.640575       0.119764       1.229298 0.95964852E+01  0.98183188E+02                                 1.884742                            1.808327      -1.020359       2.402054                    0.997945       3.462215       9.760319       0.468498       1.277830      -0.712169       0.035993      -0.000397      -0.016079       0.039424      -0.005756      -0.007897      -0.003122       0.017713       0.016174      -0.014767       0.000908       0.013859              1.881627       2.331724      -0.011131      -0.197208       1.515476      -0.111722       1.797682           0.000955
          155              H      12.395220      27.272771       8.256361       0.099067       1.077091 0.73957716E+01  0.71249760E+02                                 1.737703                            1.587284      -0.906580       2.438865                    0.998230       3.528337       9.809883       0.497679       1.277489      -0.708688       0.008501       0.006376      -0.036317       0.037839      -0.005171      -0.003181      -0.006055       0.031487       0.024187      -0.022006       0.008369       0.013637              1.867173       1.390832       0.015678      -0.079193       1.490034      -0.375382       2.720654          -0.000358
          156              H      10.204477      27.419539       9.111063       0.117596       1.145808 0.83656851E+01  0.82849246E+02                                 1.800556                            1.686336      -0.959932       2.426075                    0.998252       3.437828       9.590104       0.485178       1.274730      -0.711348      -0.030237       0.007895      -0.022690       0.038619      -0.008020       0.004827      -0.001539       0.017045       0.025607      -0.015976       0.002903       0.013072              1.866044       1.967265      -0.280105       0.421539       1.593900      -0.348379       2.036968          -0.000093
          157              H      11.540568      22.504286      15.200452       0.083362       1.185712 0.86727415E+01  0.87607998E+02                                 1.903057                            1.758845      -1.137295       2.325808                    0.995359       3.845886      11.223914       0.453303       1.337612      -0.695292      -0.036818      -0.012692      -0.017946       0.042880       0.003281       0.008423       0.006738      -0.004432      -0.020755      -0.013137       0.000363       0.012774              1.978635       2.739121       0.209243       0.231830       1.649993       0.026815       1.546790           0.000939
          158              H      13.201208      20.872583      15.266641       0.133128       0.939253 0.67439402E+01  0.64074919E+02                                 1.643261                            1.565350      -1.045626       2.396348                    0.997064       3.471721       9.877912       0.473142       1.362513      -0.690983      -0.009592      -0.034559      -0.009918       0.037212       0.002330       0.008260       0.006414      -0.006647      -0.038380      -0.017267       0.003634       0.013632              1.684985       1.482227       0.075705      -0.021907       2.157193       0.207737       1.415535           0.000036
          159              H      15.689452      23.756124      16.763089       0.144806       0.910763 0.64214434E+01  0.60442954E+02                                 1.625526                            1.539297      -1.140523       2.361552                    0.996293       3.466732       9.911108       0.470273       1.383705      -0.686329       0.031240       0.015870       0.013845       0.037676       0.000525       0.007618       0.001447       0.000652      -0.028186      -0.012748       0.004177       0.008571              1.668939       2.085981       0.147512       0.300966       1.468966       0.146850       1.451870           0.000006
          160              H      13.917924      25.174872      16.639344       0.101009       1.114877 0.80049114E+01  0.79360899E+02                                 1.840050                            1.700587      -1.200091       2.312677                    0.995114       3.709400      10.770128       0.456020       1.354792      -0.692180       0.013174       0.048107       0.004623       0.050092       0.006051       0.001003      -0.000031      -0.017215      -0.039857      -0.013386      -0.003781       0.017167              1.903564       1.531791       0.020162       0.050474       2.534891       0.413485       1.644010          -0.000022
          161              H      14.615727      19.413546      16.357321       0.132807       0.919472 0.64466216E+01  0.60700264E+02                                 1.632947                            1.539043      -1.029554       2.404289                    0.997252       3.490577       9.959989       0.472114       1.377845      -0.687500      -0.034120      -0.016056       0.004021       0.037923       0.004813      -0.001824       0.000399      -0.000582      -0.043417      -0.014657       0.002564       0.012093              1.686975       2.232013       0.161015      -0.196102       1.466163      -0.085257       1.362749           0.000027
          162              H      16.383199      17.931487      16.388977       0.104945       1.109269 0.81780766E+01  0.81021118E+02                                 1.801147                            1.696695      -1.000307       2.413316                    0.997253       3.532046      10.051067       0.468351       1.320041      -0.700918      -0.013014      -0.049320       0.005527       0.051307       0.006799       0.001645      -0.000743      -0.008701      -0.050493      -0.017018       0.000531       0.016488              1.838804       1.539141       0.092909      -0.045893       2.403108      -0.225935       1.574163           0.000032
          163              H      18.933650      20.743082      15.528520       0.089018       1.114419 0.79641727E+01  0.79038017E+02                                 1.849457                            1.702168      -1.183061       2.309670                    0.994754       3.837714      11.232504       0.452392       1.364255      -0.689389       0.041589       0.015243      -0.009480       0.045297       0.005794      -0.004048      -0.005279      -0.002430      -0.032841      -0.012779      -0.000444       0.013223              1.941664       2.787348       0.203702      -0.077467       1.595327       0.020479       1.442318           0.000728
          164              H      17.259487      22.354642      15.557298       0.135902       0.913918 0.65363064E+01  0.61620852E+02                                 1.616595                            1.543831      -0.979330       2.434039                    0.997680       3.411366       9.669684       0.475130       1.367409      -0.690338       0.008864       0.035755      -0.006110       0.037341       0.003162      -0.004114      -0.003956      -0.006755      -0.035740      -0.013418       0.001669       0.011748              1.651255       1.485683       0.101583       0.032613       2.114421      -0.131237       1.353662           0.000065
          165              H      18.193936      20.343076      24.700016       0.110189       1.033256 0.74808568E+01  0.72572452E+02                                 1.718782                            1.622035      -0.949978       2.425687                    0.997945       3.540890      10.012122       0.478724       1.318866      -0.700189      -0.036334      -0.009212      -0.007122       0.038154       0.001218       0.009731      -0.007671       0.023270      -0.018750      -0.016949      -0.001736       0.018685              1.785430       2.284268       0.324149       0.098800       1.589348       0.035221       1.482674          -0.000070
          166              H      18.833575      22.190613      23.589191       0.109197       1.004038 0.69105476E+01  0.65286960E+02                                 1.643293                            1.525328      -0.819086       2.485056                    0.999449       3.375518       9.215921       0.513507       1.262541      -0.712609      -0.024733       0.015734      -0.019576       0.035249       0.006798       0.005218      -0.009806       0.013325      -0.022810      -0.017780       0.004389       0.013391              1.712152       1.756326      -0.328616       0.420444       1.681929      -0.359896       1.698201          -0.000044
          167              H      20.981042      23.013660      23.940281       0.115041       1.066565 0.79229791E+01  0.77572815E+02                                 1.726961                            1.649872      -0.924274       2.443357                    0.998492       3.441274       9.612512       0.485559       1.288377      -0.707927       0.007277       0.034087      -0.014873       0.037895       0.005481       0.003942      -0.013955      -0.002323      -0.015695      -0.017569       0.003244       0.014325              1.756457       1.610318       0.191643      -0.016716       2.098566      -0.362256       1.560486          -0.000011
          168              H      12.658924      24.003619      25.603640       0.107287       1.016196 0.73338438E+01  0.71563569E+02                                 1.757979                            1.648157      -1.294557       2.259686                    0.993663       3.859115      11.337226       0.451907       1.388982      -0.683749       0.032115       0.016107       0.001345       0.035953       0.004852      -0.002663       0.009194       0.019259      -0.003811      -0.016252       0.004808       0.011443              1.833505       2.344109       0.360733       0.063813       1.691310       0.012592       1.465097           0.000047
          169              H      12.520992      22.179103      24.153237       0.113253       1.041871 0.74431470E+01  0.71001333E+02                                 1.636359                            1.549925      -0.721400       2.535567                    0.999865       3.222186       8.586607       0.530518       1.210309      -0.726614       0.031274      -0.010275      -0.021260       0.039187       0.005539      -0.008589       0.011920       0.011483      -0.021199      -0.020296       0.007317       0.012978              1.683577       1.967192      -0.165715      -0.398646       1.448720       0.114694       1.634818           0.000066
          170              H      10.547974      20.941655      24.061148       0.114969       1.028906 0.75360013E+01  0.73077980E+02                                 1.698716                            1.617534      -0.957909       2.426022                    0.998122       3.491351       9.798144       0.485136       1.301959      -0.704026      -0.001191      -0.033188      -0.017892       0.037723       0.005924      -0.002869       0.011378      -0.000088      -0.020273      -0.015825       0.003528       0.012297              1.725953       1.487196      -0.018364      -0.050232       2.061322       0.450107       1.629343           0.000076
          171              H      10.589903      19.235114       1.369825       0.118882       1.179017 0.87458096E+01  0.87489611E+02                                 1.834718                            1.725878      -0.854105       2.479742                    0.999107       3.409659       9.526819       0.479400       1.277178      -0.711752       0.033800       0.018997      -0.005880       0.039216       0.003272      -0.003750      -0.005273       0.000009      -0.046881      -0.017124       0.004586       0.012538              1.879820       2.170699       0.395136      -0.241160       1.919389      -0.263819       1.549374           0.000098
          172              H       6.581656      19.235114       1.974159       0.118409       1.193153 0.93019122E+01  0.94371323E+02                                 1.842558                            1.776578      -0.882494       2.466144                    0.998808       3.426016       9.598025       0.474472       1.272412      -0.713373      -0.033349       0.018130       0.000104       0.037959      -0.006853      -0.004975      -0.003923       0.003917      -0.032587      -0.014009       0.001327       0.012682              1.842202       2.116069      -0.305823       0.032122       1.895072      -0.162635       1.515466           0.000786
          173              H       8.543856      20.314283       1.096436       0.100124       1.053372 0.71178226E+01  0.68314015E+02                                 1.741387                            1.577402      -1.113786       2.339071                    0.995931       3.678564      10.403773       0.486827       1.310898      -0.700052      -0.000639       0.032795      -0.015047       0.036088      -0.001357      -0.006259      -0.008456       0.001179      -0.053840      -0.021733       0.010415       0.011317              1.895134       1.385968      -0.011489       0.014191       2.656561      -0.549543       1.642872          -0.000345
          174              H       7.372762      16.581799       4.748343       0.121306       1.217058 0.94799111E+01  0.96704627E+02                                 1.873116                            1.798086      -1.016554       2.404567                    0.997888       3.446937       9.706205       0.469478       1.278934      -0.711942       0.035309       0.000366       0.016274       0.038880       0.005801       0.008074      -0.002788       0.017301       0.015601      -0.014454       0.000515       0.013939              1.869914       2.314507       0.011112       0.194497       1.507993      -0.110727       1.787243           0.000955
          175              H       5.633692      15.894009       6.132557       0.101058       1.074212 0.73728438E+01  0.70998024E+02                                 1.737087                            1.586662      -0.916350       2.435139                    0.998107       3.525041       9.809535       0.496741       1.280458      -0.708035       0.008309      -0.006299       0.035289       0.036797       0.005497       0.003370      -0.005876       0.031617       0.024877      -0.022214       0.008371       0.013843              1.866545       1.390267      -0.015692       0.079299       1.489488      -0.375320       2.719880          -0.000350
          176              H      16.966050      15.747241       5.277855       0.116601       1.155004 0.84474603E+01  0.83865543E+02                                 1.810044                            1.694380      -0.963296       2.423427                    0.998223       3.452452       9.643804       0.484085       1.274462      -0.711362      -0.030156      -0.008352       0.023068       0.038875       0.007843      -0.004974      -0.001752       0.017765       0.025531      -0.016105       0.002761       0.013344              1.876359       1.978341       0.282791      -0.425809       1.601663      -0.351714       2.049074          -0.000076
          177              H      11.540569      20.662513      27.966300       0.082363       1.186018 0.86740323E+01  0.87609068E+02                                 1.902150                            1.758048      -1.136079       2.326092                    0.995409       3.844980      11.214135       0.453844       1.336201      -0.695597      -0.037245       0.012504       0.018249       0.043320      -0.003136      -0.008103       0.006849      -0.004585      -0.021936      -0.013223       0.000560       0.012663              1.977650       2.737671      -0.209128      -0.231729       1.649159       0.026805       1.546122           0.000927
          178              H      13.201203      22.294216      27.900111       0.132770       0.943599 0.67794038E+01  0.64465125E+02                                 1.644530                            1.566418      -1.042201       2.396667                    0.997204       3.475794       9.877939       0.474589       1.357235      -0.691989      -0.009551       0.034716       0.010051       0.037382      -0.002479      -0.008077       0.006269      -0.007139      -0.037882      -0.016975       0.003302       0.013673              1.686345       1.483194      -0.075838       0.021900       2.159392       0.208106       1.416448           0.000028
          179              H      15.689459      19.410675      26.403664       0.143305       0.913216 0.64456936E+01  0.60770782E+02                                 1.633414                            1.546045      -1.156256       2.355584                    0.996045       3.479846       9.979469       0.467170       1.390611      -0.684998       0.031868      -0.015743      -0.013724       0.038102      -0.000523      -0.007612       0.000974       0.000222      -0.027770      -0.012626       0.004342       0.008284              1.677369       2.098373      -0.149241      -0.303851       1.475429       0.148137       1.458304           0.000001
          180              H      13.917936      17.991927      26.527408       0.100144       1.117048 0.80197748E+01  0.79476759E+02                                 1.835266                            1.696664      -1.174721       2.322194                    0.995508       3.707498      10.732283       0.459163       1.346049      -0.693898       0.013155      -0.048390      -0.004740       0.050370      -0.005959      -0.000932      -0.000391      -0.017908      -0.039499      -0.013278      -0.004061       0.017339              1.898337       1.528253      -0.020010      -0.050207       2.526809       0.411561       1.639950          -0.000021
          181              H      14.615716      23.753253      26.809431       0.133458       0.918739 0.64432475E+01  0.60703340E+02                                 1.637042                            1.542463      -1.048587       2.397328                    0.996970       3.495789      10.000732       0.469507       1.384701      -0.686164      -0.033530       0.016395      -0.003848       0.037522      -0.004128       0.002063       0.000255      -0.000158      -0.043892      -0.014843       0.003337       0.011506              1.691445       2.239324      -0.161930       0.197040       1.469433      -0.085641       1.365578           0.000017
          182              H      16.383183      25.235312      26.777775       0.105473       1.105352 0.81447248E+01  0.80604257E+02                                 1.796461                            1.692964      -0.996769       2.414929                    0.997349       3.526606      10.028565       0.469002       1.319624      -0.701008      -0.013061       0.049577      -0.005549       0.051568      -0.006707      -0.001241      -0.000595      -0.008341      -0.050232      -0.016853       0.000583       0.016270              1.833797       1.536128      -0.092090       0.045621       2.394390      -0.224556       1.570872          -0.000052
          183              H      18.933645      22.423717      27.638233       0.088646       1.116679 0.79835813E+01  0.79270549E+02                                 1.850916                            1.703422      -1.181250       2.309880                    0.994779       3.841825      11.243518       0.452600       1.362943      -0.689627       0.041379      -0.014792       0.010012       0.045069      -0.006184       0.003637      -0.005372      -0.002326      -0.033883      -0.012998      -0.000617       0.013615              1.943267       2.789830      -0.203893       0.077475       1.596626       0.020495       1.443345           0.000714
          184              H      17.259488      20.812157      27.609455       0.135577       0.913140 0.65271945E+01  0.61494198E+02                                 1.613629                            1.541145      -0.969511       2.437810                    0.997784       3.406811       9.643687       0.476438       1.364557      -0.690915       0.009042      -0.035865       0.006271       0.037515      -0.003038       0.004195      -0.003785      -0.006597      -0.036909      -0.013764       0.002037       0.011727              1.648155       1.482941      -0.101242      -0.032487       2.110033      -0.130922       1.351490           0.000055
          185              C      15.550161      25.091707      21.622226       0.047090      36.669171 0.43364375E+03  0.10203136E+05                                 9.773926                            7.069062      -0.287029       1.913506                    0.998963      27.586044      79.711489       0.602398       0.432137      -1.052872      -0.007768       0.006054      -0.003647       0.010502       0.017121       0.004322      -0.025904       0.039566       0.000528      -0.042109       0.014395       0.027714             12.258035      17.417001      -2.621320       3.755858       7.039706       2.020112      12.317399          -0.000577
          186              C      15.915283      25.701798      22.832622      -0.107012      43.575683 0.52380066E+03  0.12895886E+05                                10.850245                            7.733184      -0.220781       1.913751                    0.998821      29.748234      87.386502       0.581084       0.428136      -1.057327       0.025094      -0.022390      -0.001362       0.033658       0.009780      -0.018945      -0.029927      -0.037112      -0.002027      -0.032385      -0.013945       0.046330             13.592400      18.959687      -3.157370       1.650023       7.805088       3.328696      14.012427          -0.000779
          187              C      17.240547      25.575176      23.261412      -0.041112      38.965762 0.46951087E+03  0.11233857E+05                                10.062280                            7.298302      -0.033288       1.987427                    0.999407      28.274000      81.557713       0.601719       0.425431      -1.060277      -0.012511      -0.025204      -0.040039       0.048938      -0.000684       0.001989      -0.017994      -0.015956      -0.008662      -0.015911      -0.006476       0.022387             12.408619      15.834758      -1.336789       3.551351       7.607469       3.617054      13.783632           0.002346
          188              C      18.116846      24.784936      22.527577      -0.115241      30.923726 0.42587170E+03  0.10020909E+05                                 8.674688                            6.982336      -0.040117       1.961626                    0.999682      29.559227      86.704763       0.606351       0.429293      -1.049787      -0.025693       0.008329      -0.000491       0.027014      -0.013523       0.001330      -0.020829       0.023844      -0.049508      -0.032852       0.003958       0.028895              9.711174      10.916824      -1.503619       1.015709       7.255242       3.034050      10.961456           0.001020
          189              C      17.759837      24.147506      21.423371      -0.075873      29.692955 0.38981824E+03  0.89358979E+04                                 8.371495                            6.616017       0.259296       2.072776                    0.999777      28.087255      80.255135       0.634553       0.421078      -1.059125      -0.020487       0.021402      -0.003668       0.029853      -0.012900      -0.006755      -0.003484       0.026015      -0.009890      -0.018910      -0.002091       0.021002              9.505862      11.508960      -2.096446       1.257480       7.129299       2.648982       9.879326           0.000222
          190              C      16.458915      24.340317      20.952566      -0.134187      32.040501 0.43464624E+03  0.10274010E+05                                 8.910701                            7.059060      -0.023915       1.968545                    0.999045      29.752710      87.314225       0.602716       0.429921      -1.049980       0.033256       0.018007       0.009756       0.039057       0.014429       0.006908       0.004376      -0.028456       0.053333      -0.029627       0.007314       0.022312             10.274958      14.669063      -3.136335       1.207452       7.025781       1.898458       9.130030           0.000900
          191              C      14.196498      25.287684      21.030842       0.049456      37.919338 0.45520770E+03  0.10835549E+05                                10.002169                            7.258104      -0.271846       1.916570                    0.998908      27.812071      80.693599       0.592921       0.433978      -1.052307       0.005467      -0.012650       0.003215       0.014151      -0.009703       0.011998       0.020330       0.033417       0.054679      -0.037809       0.008534       0.029276             12.553533      19.139971       1.072954       3.265323       7.347446      -2.916169      11.173181          -0.001726
          192              C      14.116711      26.127420      19.901024      -0.122399      44.672246 0.56279619E+03  0.14110260E+05                                11.043938                            8.023182      -0.248734       1.896991                    0.998847      30.443493      90.315378       0.569572       0.428917      -1.056596      -0.038384      -0.029747      -0.013996       0.050538      -0.004232      -0.005995       0.040213      -0.015654      -0.002324      -0.036838      -0.008318       0.045156             13.669690      19.186454       1.803421       2.437325       8.421995      -4.046731      13.400623           0.003493
          193              C      12.867176      26.263827      19.181003      -0.047691      38.506653 0.47060384E+03  0.11288264E+05                                 9.963853                            7.307662      -0.141572       1.946650                    0.999430      28.635932      83.226980       0.600070       0.425532      -1.058174       0.012451      -0.032446       0.031706       0.047043      -0.013417       0.000625       0.026210       0.002254       0.018036      -0.030031       0.000204       0.029827             12.102005      14.350851       0.989977       2.255443       8.882557      -4.734971      13.072607           0.006781
          194              C      11.813728      25.531143      19.619577      -0.126307      32.838217 0.46973455E+03  0.11345885E+05                                 9.113908                            7.401301      -0.134030       1.925614                    0.999083      30.574200      91.351649       0.579863       0.437316      -1.043222       0.023633      -0.010499       0.020572       0.033045      -0.006611       0.013756       0.016678       0.013278      -0.046899      -0.030982       0.011183       0.019798             10.201375      12.402227       1.694659       0.250608       7.870791      -3.134522      10.331108           0.003758
          195              C      11.881345      24.661765      20.737020      -0.085008      29.989824 0.42609814E+03  0.99582144E+04                                 8.356421                            6.880888       0.291294       2.070804                    0.999808      28.692605      81.996593       0.628961       0.416688      -1.065004       0.018827       0.019356      -0.010756       0.029065       0.019243      -0.002325      -0.015331       0.028159      -0.005102      -0.029136       0.001359       0.027777              9.265045      11.503431       1.433200       1.562380       7.132240      -2.315308       9.159464           0.000910
          196              C      13.072730      24.583202      21.457329      -0.136423      32.407152 0.44753510E+03  0.10631162E+05                                 8.903221                            7.119430       0.102360       2.005443                    0.999168      29.822722      87.063930       0.607097       0.424712      -1.055669      -0.009793       0.017398      -0.008871       0.021847      -0.010745      -0.001970      -0.010545      -0.014610       0.061112      -0.024239      -0.000309       0.024548             10.155146      14.502263       2.093710       1.314756       6.728792      -2.148593       9.234382           0.004616
          197              C      17.754424      26.284838      24.452239       0.569351      23.027628 0.26013117E+03  0.54577845E+04                                 7.479089                            5.760463      -0.195858       1.983394                    0.999219      23.080013      65.739452       0.610279       0.478359      -1.013057       0.038773       0.013907       0.046743       0.062304       0.047875      -0.063459      -0.035919       0.032242       0.011115      -0.057586      -0.044640       0.102225              8.540376       8.636279      -1.090410       3.310204       7.135846       1.605423       9.849002          -0.001003
          198              C      14.886174      26.480527      23.593508       0.627032      22.174023 0.26078566E+03  0.55053214E+04                                 7.467622                            5.863128      -0.396104       1.915960                    0.999079      23.330586      67.873422       0.586950       0.494318      -0.999237      -0.034399       0.032641       0.036198       0.059657       0.035436       0.068960       0.043264       0.023275      -0.005468      -0.066076      -0.035856       0.101931              8.461886       9.416933      -2.402332      -3.125714       7.383210      -0.223563       8.585514           0.002639
          199              C      15.337845      26.791901      19.391944       0.626768      20.763766 0.24483041E+03  0.50995314E+04                                 7.177081                            5.713560      -0.344419       1.933699                    0.998937      23.223224      67.625902       0.588114       0.500011      -0.994042       0.046817       0.027966      -0.034243       0.064394      -0.036253       0.046106      -0.058224      -0.030457      -0.030420      -0.062654      -0.033443       0.096096              8.036387       9.845524       2.505936      -1.393215       6.422433       0.876725       7.841203           0.003382
          200              C      12.750876      27.172343      18.084855       0.556960      22.724467 0.25164676E+03  0.52346993E+04                                 7.385942                            5.647518      -0.137441       2.009445                    0.999276      22.748048      64.456911       0.619513       0.475286      -1.014979      -0.014181       0.031432      -0.064257       0.072925      -0.063479      -0.067444       0.005267       0.071215      -0.031205      -0.084566      -0.025479       0.110044              8.378905       6.784830       1.069013       2.405028       8.445885      -2.177458       9.905998          -0.004035
          201              C      13.871989       1.568697      24.371085      -0.118130      33.148496 0.43648518E+03  0.10308455E+05                                 9.053162                            7.025478       0.126881       2.012301                    0.999647      29.685805      86.532428       0.611601       0.424047      -1.055634       0.010862       0.012103       0.024251       0.029199       0.011914       0.028251       0.000256       0.002932      -0.007353      -0.030386      -0.000754       0.031140             10.507390      10.445141       0.434716      -1.040424       6.251716       3.933135      14.825313           0.025294
          202              C      13.854408       1.979357      25.736018      -0.010282      39.543515 0.44731887E+03  0.10572472E+05                                10.173352                            7.138566      -0.187873       1.944076                    0.999048      27.715822      79.419171       0.606612       0.427205      -1.059337       0.035295      -0.008931      -0.027422       0.045579      -0.020955       0.002111      -0.023204      -0.062595      -0.026409      -0.034449      -0.016385       0.050834             12.548467      15.079843       1.573970      -1.167156       6.827934       4.162781      15.737623           0.027298
          203              C      14.980881       2.344836      26.354166      -0.044370      40.298806 0.45279851E+03  0.10736188E+05                                10.319887                            7.189395      -0.116327       1.973593                    0.998500      27.847556      79.962473       0.603462       0.428066      -1.058648       0.007861      -0.028406      -0.018403       0.034748      -0.033404       0.006118      -0.024642      -0.098650      -0.055587      -0.050379      -0.025282       0.075662             12.852713      14.788446       2.052182      -0.671816       7.086220       4.488081      16.683473           0.041679
          204              C      16.214188       2.423112      25.663498       0.068885      38.894915 0.43172412E+03  0.10111709E+05                                10.126812                            7.035273      -0.251946       1.932107                    0.998689      26.920917      76.741163       0.608276       0.429919      -1.057876       0.003038      -0.007068       0.020645       0.022032      -0.007982       0.017276      -0.008890      -0.014003      -0.070718      -0.032186       0.004691       0.027495             12.807660      15.348193       3.771058       1.487740       8.853266       5.304037      14.221522          -0.006657
          205              C      16.270986       1.967270      24.383460      -0.126891      33.051874 0.44020210E+03  0.10417183E+05                                 9.057960                            7.059299       0.052807       1.991852                    0.999117      29.714770      86.673708       0.609685       0.424524      -1.055450      -0.027885      -0.021467      -0.010942       0.036852      -0.001889      -0.020127      -0.016827       0.006180      -0.072507      -0.038267       0.012715       0.025552             10.697155      10.398232       1.865425       1.964842       7.408317       4.955835      14.284916           0.057270
          206              C      15.072840       1.467974      23.703439      -0.100797      33.905131 0.45668938E+03  0.10876223E+05                                 9.183584                            7.166360       0.102340       2.001825                    0.999587      29.601515      85.818356       0.609876       0.421704      -1.060216       0.019691       0.011678       0.030419       0.038071       0.006707       0.007048       0.009952       0.040296       0.068147      -0.033968       0.005970       0.027998             10.826438      10.394487       0.987627       0.204704       7.244253       4.673120      14.840574          -0.004001
          207              C      19.739658       3.409329      26.803388      -0.018162      40.056708 0.47754976E+03  0.11438953E+05                                10.209810                            7.335934      -0.132610       1.954280                    0.999120      28.026511      80.066406       0.605083       0.422594      -1.065380      -0.050019       0.012665      -0.008373       0.052272       0.017586      -0.026338      -0.019276       0.010009       0.082213      -0.031994      -0.018573       0.050567             12.424835      15.089776      -0.658264       2.965989      15.053217       3.583579       7.131512           0.037019
          208              C      18.642936       2.587721      26.320208      -0.056274      42.566549 0.47184554E+03  0.11286466E+05                                10.666446                            7.323909      -0.081471       1.980301                    0.998659      28.100552      80.642184       0.600663       0.426302      -1.061355       0.005019       0.017327       0.028137       0.033423       0.022508      -0.020178      -0.026979      -0.022879       0.125080      -0.046241      -0.015254       0.061495             13.456914      15.271566      -1.436445       1.778207      17.505640       5.092837       7.593537           0.041464
          209              C      17.406924       3.122414      26.262652       0.074715      37.149506 0.40826661E+03  0.94527968E+04                                 9.848151                            6.864805      -0.276605       1.926839                    0.998858      26.763882      76.464811       0.611147       0.432856      -1.053493      -0.009808      -0.008690       0.009827       0.016380       0.026201      -0.004252      -0.004963      -0.000131       0.071512      -0.038123       0.010980       0.027143             12.273748      15.508530       1.134755       2.956828      13.674641       4.508207       7.638072          -0.005955
          210              C      17.160801       4.416554      26.623238      -0.116787      32.277417 0.41707659E+03  0.97570468E+04                                 8.953093                            6.895038       0.031617       1.991814                    0.999169      29.310026      85.556677       0.612512       0.427453      -1.051544       0.018398       0.005702       0.012362       0.022887      -0.020605      -0.004818      -0.018156       0.020151       0.058752      -0.038349       0.011201       0.027148             10.541515      10.578792       2.314917       1.660411      14.342366       4.396013       6.703387           0.056524
          211              C      18.203430       5.247658      27.049726      -0.086351      32.155719 0.43018466E+03  0.10095246E+05                                 8.851913                            6.947700       0.161150       2.027553                    0.999684      29.006758      83.537703       0.620277       0.420783      -1.060560       0.004908      -0.028832      -0.010732       0.031153      -0.007461      -0.001588       0.004186      -0.015526      -0.077643      -0.026282       0.002174       0.024108             10.244356      10.362858       1.019088       1.445390      14.141055       3.434106       6.229153          -0.000770
          212              C      19.519229       4.734262      27.140088      -0.124755      32.491975 0.44325914E+03  0.10509860E+05                                 8.929338                            7.091622       0.089623       1.998346                    0.999562      29.881827      87.304284       0.607159       0.425466      -1.054647      -0.014729      -0.006600      -0.012918       0.020673       0.025612       0.010640      -0.011110      -0.005845       0.006433      -0.033461       0.008675       0.024786             10.109337      10.555969      -0.867883       1.074432      13.755643       3.171274       6.016398           0.033563
          213              C      12.530496       1.984250      26.448269       0.508942      24.273015 0.29519469E+03  0.63740173E+04                                 7.795080                            6.168137      -0.309452       1.946457                    0.998754      23.572065      67.476167       0.586909       0.483315      -1.013358      -0.040882       0.002147       0.023722       0.047315       0.042027       0.032551       0.087786      -0.020394       0.090689      -0.080363      -0.040303       0.120666              8.495623      11.643200      -1.061681      -2.500358       6.344281      -0.873685       7.499389          -0.018668
          214              C      14.890275       2.719813      27.816368       0.554018      23.101001 0.27858546E+03  0.59542828E+04                                 7.598813                            5.987326      -0.324758       1.933072                    0.998974      23.756805      68.608744       0.593877       0.482546      -1.009444      -0.011157       0.000931       0.034104       0.035895       0.067939      -0.013978      -0.006591       0.016722      -0.191997      -0.065956      -0.035824       0.101780              8.898572       6.666877      -1.599812      -0.531385       6.769810       3.143299      13.259029          -0.001067
          215              C      18.997244       1.181348      25.938902       0.565997      22.933147 0.26296831E+03  0.55405626E+04                                 7.543784                            5.811062      -0.297350       1.947439                    0.999030      23.332961      66.925570       0.603694       0.481547      -1.009867       0.017520      -0.031002       0.006186       0.036144      -0.002887       0.072298      -0.007852       0.072549       0.134574      -0.059572      -0.044108       0.103680              8.899528       7.464050      -1.262835      -1.847229      13.031221       3.144663       6.203314          -0.001452
          216              C       7.562107       2.808160      27.100087       0.517288      22.366144 0.27290984E+03  0.57849697E+04                                 7.374919                            5.930618      -0.329545       1.945706                    0.998474      23.193161      66.028740       0.597878       0.483295      -1.012204       0.045910      -0.018764       0.003126       0.049695      -0.002455       0.011609       0.097993      -0.051119       0.080074      -0.081052      -0.036959       0.118011              7.886327      11.005566      -0.863028       0.897198       6.996900      -1.379082       5.656516          -0.012822
          217              C      24.809423      27.631353      22.729885       0.107497      24.984399 0.32485782E+03  0.71678472E+04                                 7.646158                            6.171531       0.075915       2.046895                    0.999301      26.212955      75.280021       0.631374       0.439667      -1.040029      -0.030617      -0.011139       0.017937       0.037192      -0.008448      -0.029573       0.022238      -0.047012      -0.094633      -0.053671       0.002776       0.050895              8.481069      10.580859       0.673681       1.145372       4.613514      -0.832484      10.248835           0.000808
          218              C      23.804656      27.629625      21.746259      -0.197197      33.223257 0.47535639E+03  0.11429576E+05                                 9.002819                            7.301285       0.190516       2.033833                    0.999358      30.023313      87.329599       0.605738       0.420543      -1.061426       0.013985      -0.002410       0.006957       0.015805       0.000613      -0.003148      -0.003434      -0.025459       0.038432      -0.019445       0.004862       0.014583             10.153692      13.227672       0.475654       2.379469       5.285155      -0.836138      11.948250           0.000142
          219              C      22.530781      27.210908      22.116630       0.092652      35.308076 0.44183552E+03  0.10369001E+05                                 9.444562                            7.069908      -0.040798       1.996650                    0.999274      26.659934      75.130932       0.615222       0.424227      -1.065461       0.001142       0.003770       0.013462       0.014026      -0.012398       0.000852       0.009337       0.013370       0.017589      -0.019855       0.005873       0.013981             11.431411      14.494632       0.780891       4.588029       5.556249      -1.218559      14.243352          -0.000074
          220              C      22.321174      26.730894      23.469763      -0.174821      32.368082 0.45829290E+03  0.10925064E+05                                 8.867352                            7.188824       0.121363       2.019972                    0.998776      29.577484      85.818362       0.607605       0.422867      -1.059381      -0.006041       0.006872      -0.000135       0.009150       0.002715      -0.016325       0.009710      -0.008898       0.005479      -0.021299       0.003562       0.017737              9.896274      11.502435       1.198657       2.370595       5.920098      -1.818299      12.266289          -0.000087
          221              C      23.390851      26.787299      24.289356       0.108861      25.475486 0.33417791E+03  0.74162353E+04                                 7.736534                            6.257822      -0.110141       1.988126                    0.998902      26.185667      75.101887       0.628059       0.439440      -1.041507       0.034528       0.037601      -0.024783       0.056747      -0.009399      -0.039636       0.020227      -0.060113       0.008300      -0.057637       0.006771       0.050866              8.520530      10.302187       1.236373       1.236316       5.319549      -1.576723       9.939854           0.000062
          222              C      21.413773      27.161985      21.091563       0.097220      33.901839 0.41559983E+03  0.96201420E+04                                 9.194969                            6.857208      -0.057906       1.992873                    0.999328      26.439291      74.376042       0.623662       0.424278      -1.063772      -0.003785      -0.004807      -0.006386       0.008844       0.011199       0.002508      -0.013176      -0.000688       0.013426      -0.019064       0.002612       0.016451             11.131152      14.623922      -0.463168       4.059563       4.988378       0.678818      13.781156          -0.000115
          223              C      21.701816      26.945574      19.710803      -0.183493      33.399420 0.47755741E+03  0.11500343E+05                                 9.074922                            7.348051       0.060652       1.994310                    0.998995      29.996167      87.432009       0.599889       0.423985      -1.058844      -0.001444       0.004889      -0.003511       0.006190      -0.001635      -0.019363      -0.006518       0.012013      -0.004995      -0.019816      -0.002889       0.022705             10.203217      12.508345      -0.724819       2.305902       5.357650       1.000946      12.743657           0.000006
          224              C      20.632139      26.949027      18.829625       0.110021      24.670945 0.33130198E+03  0.73308739E+04                                 7.561388                            6.224677       0.005140       2.028707                    0.998841      26.012037      74.306755       0.631151       0.438572      -1.042827      -0.029501       0.017615       0.026068       0.043129       0.014962      -0.028066      -0.013024      -0.065913      -0.001038      -0.049519       0.004063       0.045456              8.289221      10.635429      -0.691015       1.298608       4.805970       0.855577       9.426265           0.000075
          225              C      19.127017      27.443720      20.483487       0.096856      26.501237 0.35110967E+03  0.78729887E+04                                 7.919058                            6.387627       0.103306       2.049565                    0.999550      26.473577      75.820495       0.626818       0.435780      -1.045792       0.027739      -0.008929      -0.034033       0.044804       0.001940      -0.021428      -0.007583      -0.037981      -0.078729      -0.040186       0.006439       0.033746              8.889445      11.786738      -0.152891       1.174183       4.420877       0.243158      10.460719           0.000968
          226              C      20.134487      27.433360      21.462509      -0.188511      32.725646 0.45380509E+03  0.10790303E+05                                 8.913212                            7.131501       0.223718       2.049961                    0.999281      29.606112      85.760023       0.612940       0.420266      -1.061134      -0.008495      -0.003473      -0.005912       0.010917       0.001638      -0.007365       0.001567      -0.041025       0.045724      -0.029433       0.012556       0.016876             10.150300      14.056456      -0.075193       2.402367       4.969262       0.500472      11.425182           0.000162
          227              C      15.550174      18.075092      21.544526       0.049134      36.600388 0.43269867E+03  0.10175449E+05                                 9.762531                            7.061641      -0.285149       1.914620                    0.998993      27.554805      79.602495       0.602672       0.432172      -1.052840      -0.006846      -0.005998       0.002887       0.009549      -0.017090      -0.004802      -0.025945       0.038336      -0.001817      -0.041845       0.014388       0.027457             12.242615      17.393114       2.616451      -3.750258       7.031981       2.018344      12.302751          -0.000111
          228              C      15.915299      17.465001      20.334130      -0.109461      43.777832 0.52656380E+03  0.12983281E+05                                10.886712                            7.756275      -0.224596       1.911602                    0.998798      29.839375      87.770542       0.579810       0.428437      -1.056954       0.025341       0.022972       0.002357       0.034285      -0.009930       0.019281      -0.031440      -0.037619      -0.006411      -0.033560      -0.014387       0.047947             13.640758      19.031378       3.171426      -1.656957       7.830752       3.339752      14.060145          -0.002192
          229              C      17.240563      17.591623      19.905341      -0.040370      38.967549 0.46947203E+03  0.11234552E+05                                10.068384                            7.301983      -0.035219       1.986816                    0.999410      28.279257      81.622819       0.600976       0.425896      -1.059812      -0.012842       0.026277       0.040762       0.050169       0.003621       0.000744      -0.017771      -0.014743      -0.009310      -0.016549      -0.005351       0.021900             12.416684      15.847197       1.338871      -3.553443       7.611990       3.618421      13.790866          -0.003015
          230              C      18.116858      18.381863      20.639175      -0.117726      30.957235 0.42646536E+03  0.10038092E+05                                 8.680591                            6.987189      -0.042642       1.960802                    0.999662      29.577052      86.763000       0.606158       0.429292      -1.049817      -0.025318      -0.008321      -0.000021       0.026650       0.011700      -0.003344      -0.022195       0.025150      -0.050697      -0.033972       0.004846       0.029126              9.717951      10.924373       1.507433      -1.012282       7.261321       3.037020      10.968158          -0.000766
          231              C      17.759847      19.019293      21.743381      -0.072894      29.561714 0.38764192E+03  0.88724455E+04                                 8.342743                            6.593103       0.266596       2.075950                    0.999779      28.005013      79.925629       0.636375       0.420514      -1.059615      -0.019336      -0.021271       0.003757       0.028991       0.012066       0.005666      -0.001879       0.026558      -0.007753      -0.017644      -0.002539       0.020183              9.472664      11.466688       2.092826      -1.244651       7.108496       2.642716       9.842809          -0.000666
          232              C      16.458925      18.826482      22.214186      -0.134238      32.072269 0.43521782E+03  0.10290853E+05                                 8.918422                            7.065820      -0.023562       1.968519                    0.999024      29.765043      87.363247       0.602160       0.430180      -1.049827       0.032107      -0.017294      -0.007913       0.037317      -0.016275      -0.008300       0.004787      -0.029910       0.055032      -0.031933       0.007724       0.024209             10.283841      14.683186       3.141722      -1.204433       7.032705       1.900239       9.135632          -0.000875
          233              C      14.196512      17.879115      22.135911       0.050505      37.883514 0.45472886E+03  0.10821389E+05                                 9.996674                            7.254635      -0.271769       1.916649                    0.998920      27.796999      80.641673       0.593015       0.434020      -1.052273       0.004166       0.012458      -0.003915       0.013707       0.010510      -0.010397       0.019382       0.033735       0.055106      -0.037409       0.009636       0.027772             12.546015      19.129055      -1.074006      -3.262175       7.343913      -2.913718      11.165078          -0.001711
          234              C      14.116727      17.039379      23.265728      -0.122719      44.703937 0.56328991E+03  0.14126893E+05                                11.053492                            8.030150      -0.257286       1.894272                    0.998883      30.456776      90.392602       0.568912       0.429286      -1.056282      -0.037944       0.028355       0.013544       0.049267       0.005677       0.007564       0.039163      -0.017072      -0.004808      -0.035821      -0.009212       0.045032             13.681368      19.203789      -1.807334      -2.437851       8.429801      -4.050470      13.410515           0.003528
          235              C      12.867193      16.902972      23.985750      -0.044307      38.330962 0.46815835E+03  0.11212591E+05                                 9.928089                            7.284196      -0.126374       1.952343                    0.999451      28.547598      82.849492       0.601715       0.425013      -1.058724       0.012106       0.033921      -0.031800       0.048046       0.013775      -0.000642       0.024227       0.001113       0.013195      -0.028315       0.000351       0.027964             12.056056      14.295718      -0.986720      -2.243971       8.852035      -4.715804      13.020415           0.006786
          236              C      11.813742      17.635656      23.547176      -0.128092      32.925147 0.47135680E+03  0.11395212E+05                                 9.132299                            7.416638      -0.138803       1.923691                    0.999080      30.622964      91.546683       0.578946       0.437618      -1.043012       0.021385       0.010940      -0.020583       0.031633       0.007422      -0.013544       0.015963       0.012418      -0.045744      -0.030316       0.011042       0.019275             10.222275      12.426380      -1.698574      -0.250089       7.887122      -3.141529      10.353322           0.003715
          237              C      11.881356      18.505034      22.429732      -0.084413      29.948266 0.42532459E+03  0.99350611E+04                                 8.345995                            6.872123       0.292148       2.071370                    0.999801      28.669684      81.895086       0.629743       0.416383      -1.065259       0.018327      -0.019301       0.010033       0.028444      -0.020365       0.002640      -0.014791       0.027608      -0.003675      -0.029277       0.000879       0.028398              9.253448      11.490747      -1.432030      -1.560656       7.123491      -2.311530       9.146107           0.000939
          238              C      13.072741      18.583597      21.709423      -0.139000      32.492626 0.44908705E+03  0.10676838E+05                                 8.915918                            7.129310       0.104369       2.005231                    0.999148      29.873600      87.237079       0.607013       0.424420      -1.055893      -0.011217      -0.016263       0.011219       0.022719       0.010701       0.002407      -0.009920      -0.013804       0.063283      -0.024368      -0.000255       0.024623             10.170265      14.527636      -2.097988      -1.317674       6.737663      -2.150242       9.245495           0.004599
          239              C      17.754442      16.881961      18.714514       0.570524      23.024122 0.26007554E+03  0.54564683E+04                                 7.479795                            5.760714      -0.194445       1.983806                    0.999222      23.074236      65.727716       0.610112       0.478503      -1.012954       0.039511      -0.013874      -0.044960       0.061441      -0.047509       0.065358      -0.034747       0.032700       0.011647      -0.059304      -0.043676       0.102980              8.541653       8.637956       1.090236      -3.312542       7.135911       1.605263       9.851091           0.002861
          240              C      14.886193      16.686272      19.573244       0.627879      22.165723 0.26063301E+03  0.55011918E+04                                 7.465120                            5.860907      -0.397603       1.915814                    0.999124      23.322395      67.839899       0.587147       0.494233      -0.999299      -0.034954      -0.032184      -0.037046       0.060250      -0.036626      -0.069238       0.044176       0.025368      -0.003790      -0.065832      -0.037785       0.103617              8.459218       9.414782       2.401816       3.124737       7.381182      -0.223686       8.581691           0.002229
          241              C      15.337865      16.374898      23.774808       0.623165      20.808967 0.24546667E+03  0.51159994E+04                                 7.186634                            5.720569      -0.348512       1.932214                    0.998896      23.254017      67.732413       0.587829       0.499939      -0.994098       0.047569      -0.028452       0.032057       0.064031       0.034923      -0.046695      -0.059118      -0.031463      -0.032163      -0.064390      -0.031985       0.096375              8.047491       9.859704      -2.510224       1.395936       6.430474       0.877382       7.852294           0.003418
          242              C      12.750896      15.994456      25.081898       0.556382      22.731838 0.25176966E+03  0.52375653E+04                                 7.386117                            5.647952      -0.135664       2.010086                    0.999299      22.749839      64.450640       0.619684       0.475127      -1.015128      -0.013629      -0.031117       0.064340       0.072757       0.063291       0.066847       0.006105       0.072796      -0.037707      -0.083308      -0.027263       0.110571              8.378876       6.784976      -1.069524      -2.404703       8.445855      -2.177659       9.905797          -0.004048
          243              C      20.633518      12.820255      18.795667      -0.119260      33.162960 0.43664057E+03  0.10313396E+05                                 9.054752                            7.025246       0.127321       2.012210                    0.999629      29.700030      86.588902       0.611784       0.423868      -1.055709       0.012647      -0.013458      -0.025056       0.031127      -0.011893      -0.029329      -0.001173       0.001395      -0.004228      -0.032009       0.000624       0.031385             10.509726      10.449591      -0.436583       1.037364       6.252007       3.933491      14.827579           0.025320
          244              C       7.092839      12.409595      17.430735      -0.011010      39.555632 0.44739189E+03  0.10575030E+05                                10.176175                            7.139542      -0.187764       1.944252                    0.999034      27.721453      79.448253       0.606497       0.427252      -1.059268       0.033583       0.009176       0.027622       0.044441       0.019627      -0.002939      -0.023678      -0.064000      -0.025281      -0.034036      -0.017083       0.051120             12.552718      15.082806      -1.575312       1.167439       6.829932       4.164854      15.745414           0.027307
          245              C       8.219314      12.044116      16.812587      -0.043225      40.296302 0.45267802E+03  0.10733612E+05                                10.324110                            7.191540      -0.115922       1.973716                    0.998535      27.841715      79.970956       0.602926       0.428436      -1.058322       0.008747       0.029198       0.018842       0.035834       0.032434      -0.007524      -0.024472      -0.097066      -0.056897      -0.048891      -0.025953       0.074843             12.858879      14.796648      -2.054008       0.671741       7.089428       4.490478      16.690562           0.041655
          246              C       9.452621      11.965840      17.503255       0.069908      38.870663 0.43144754E+03  0.10103759E+05                                10.124345                            7.034263      -0.245461       1.934143                    0.998750      26.907198      76.700099       0.608150       0.430071      -1.057767       0.004766       0.007194      -0.018827       0.020711       0.007395      -0.015629      -0.007745      -0.013853      -0.069618      -0.030558       0.004770       0.025789             12.803616      15.339873      -3.766457      -1.481455       8.850211       5.302848      14.220766          -0.006681
          247              C       9.509417      12.421682      18.783293      -0.124757      32.933604 0.43818950E+03  0.10358115E+05                                 9.035716                            7.041847       0.049986       1.991938                    0.999121      29.662161      86.484299       0.610583       0.424368      -1.055503      -0.026787       0.022451       0.014315       0.037769       0.003960       0.023196      -0.016765       0.006613      -0.074115      -0.040996       0.013938       0.027057             10.667920      10.379127      -1.855961      -1.946282       7.384735       4.935756      14.239896           0.057291
          248              C       8.311269      12.920978      19.463313      -0.102387      33.978181 0.45811224E+03  0.10918583E+05                                 9.196720                            7.177834       0.082520       1.995026                    0.999547      29.641824      85.968256       0.609348       0.421741      -1.060194       0.019874      -0.011479      -0.030956       0.038536      -0.008031      -0.007947       0.009619       0.039461       0.071445      -0.034328       0.004874       0.029454             10.840172      10.416731      -0.989796      -0.204119       7.251745       4.675203      14.852039          -0.004026
          249              C      12.978095      10.979623      16.363365      -0.019591      40.106500 0.47830368E+03  0.11461155E+05                                10.216780                            7.340875      -0.130290       1.954624                    0.999130      28.048126      80.134060       0.605004       0.422497      -1.065476      -0.048856      -0.014267       0.007941       0.051512      -0.016668       0.026810      -0.019884       0.006952       0.081633      -0.030718      -0.020019       0.050738             12.433176      15.100700       0.661117      -2.967615      15.063413       3.585455       7.135414           0.037054
          250              C      11.881370      11.801231      16.846545      -0.053525      42.405680 0.46988181E+03  0.11226379E+05                                10.637239                            7.306357      -0.075559       1.982830                    0.998644      28.037417      80.381219       0.601742       0.426034      -1.061655       0.005794      -0.017464      -0.028818       0.034191      -0.024291       0.019379      -0.026026      -0.025680       0.123861      -0.048262      -0.012467       0.060729             13.417757      15.227323       1.434400      -1.771872      17.453542       5.075509       7.572406           0.041457
          251              C      10.645360      11.266538      16.904100       0.073728      37.198589 0.40899839E+03  0.94732079E+04                                 9.853127                            6.868585      -0.268226       1.928917                    0.998883      26.786035      76.521729       0.611345       0.432558      -1.053761      -0.008880       0.008480      -0.008914       0.015173      -0.026669       0.004925      -0.006624      -0.002574       0.069651      -0.038325       0.010015       0.028310             12.279575      15.514496      -1.132948      -2.956857      13.683213       4.510956       7.641016          -0.005946
          252              C      10.399242       9.972398      16.543514      -0.116934      32.255495 0.41673530E+03  0.97473553E+04                                 8.948324                            6.891140       0.005293       1.983608                    0.999204      29.306311      85.546588       0.612811       0.427320      -1.051595       0.016537      -0.005277      -0.012718       0.021519       0.020642       0.004749      -0.019774       0.020400       0.056204      -0.038940       0.011124       0.027816             10.534905      10.577307      -2.311281      -1.659368      14.329075       4.391063       6.698333           0.056524
          253              C      11.441875       9.141294      16.117026      -0.087326      32.218755 0.43135142E+03  0.10129888E+05                                 8.864779                            6.958114       0.160320       2.027127                    0.999679      29.041631      83.679032       0.619654       0.420904      -1.060442       0.004471       0.029905       0.011399       0.032314       0.005844       0.001307       0.003454      -0.015177      -0.077779      -0.026206       0.003386       0.022820             10.258779      10.381930      -1.023154      -1.449169      14.156478       3.438400       6.237930          -0.000749
          254              C      12.757671       9.654690      16.026664      -0.125117      32.485231 0.44320506E+03  0.10507848E+05                                 8.926022                            7.089309       0.075828       1.993818                    0.999585      29.882119      87.291015       0.607523       0.425240      -1.054828      -0.015528       0.006707       0.012539       0.021055      -0.027272      -0.011423      -0.011083      -0.005738       0.006952      -0.035306       0.009024       0.026282             10.104791      10.553649       0.868332      -1.074021      13.747066       3.168517       6.013659           0.033572
          255              C      19.292028      12.404702      16.718483       0.507092      24.361249 0.29652992E+03  0.64102933E+04                                 7.813400                            6.182072      -0.314981       1.943897                    0.998699      23.628629      67.684872       0.586227       0.483316      -1.013324      -0.040430      -0.002382      -0.024181       0.047170      -0.042913      -0.032743       0.087369      -0.020459       0.091570      -0.080356      -0.040492       0.120848              8.516148      11.673858       1.063049       2.509298       6.356886      -0.874015       7.517700          -0.018616
          256              C       8.128710      11.669139      15.350385       0.554097      23.087722 0.27840325E+03  0.59491900E+04                                 7.594502                            5.984219      -0.322302       1.934093                    0.998994      23.748590      68.569631       0.594225       0.482361      -1.009579      -0.011593      -0.001680      -0.033574       0.035558      -0.068860       0.012337      -0.006852       0.017294      -0.190022      -0.064824      -0.037396       0.102219              8.893298       6.663188       1.598721       0.530778       6.766285       3.140945      13.250421          -0.001026
          257              C      12.235673      13.207604      17.227851       0.564696      22.963031 0.26339942E+03  0.55521083E+04                                 7.550982                            5.816393      -0.292956       1.948224                    0.999026      23.355193      67.011665       0.603308       0.481641      -1.009783       0.017642       0.031658      -0.006599       0.036838       0.001938      -0.074114      -0.008231       0.074348       0.134476      -0.060850      -0.044916       0.105766              8.908653       7.470796       1.265073       1.848567      13.046266       3.149156       6.208896          -0.001439
          258              C      14.323643      11.580792      16.066665       0.517987      22.336322 0.27245544E+03  0.57730852E+04                                 7.369513                            5.926468      -0.335061       1.944455                    0.998446      23.174793      65.969293       0.597951       0.483423      -1.012110       0.045307       0.019489      -0.003540       0.049447       0.001889      -0.012563       0.098326      -0.051524       0.082442      -0.081251      -0.037530       0.118781              7.880241      10.995256       0.862140      -0.895835       6.992761      -1.378526       5.652708          -0.012817
          259              C      11.286346      15.535446      20.436867       0.112776      24.826709 0.32219942E+03  0.70933266E+04                                 7.608397                            6.140825       0.087944       2.052219                    0.999332      26.100987      74.830827       0.633900       0.438894      -1.040673      -0.030685       0.011468      -0.017723       0.037246       0.008254       0.028872       0.021587      -0.044734      -0.084612      -0.050789       0.002374       0.048415              8.438575      10.531410      -0.674338      -1.133761       4.593175      -0.829664      10.191138           0.000870
          260              C      10.281580      15.537174      21.420494      -0.199287      33.295418 0.47670999E+03  0.11470774E+05                                 9.017469                            7.313471       0.185302       2.031839                    0.999356      30.066485      87.500647       0.604984       0.420750      -1.061249       0.013140       0.001548      -0.006425       0.014709      -0.000755       0.004963      -0.004207      -0.026927       0.038190      -0.020569       0.004955       0.015613             10.170645      13.250477      -0.476023      -2.384225       5.293045      -0.837474      11.968412           0.000152
          261              C       9.007703      15.955891      21.050123       0.093041      35.252035 0.44108190E+03  0.10346774E+05                                 9.435318                            7.063902      -0.043185       1.996461                    0.999274      26.635923      75.043847       0.615487       0.424230      -1.065472       0.000656      -0.002971      -0.012868       0.013223       0.011766      -0.001049       0.009415       0.014818       0.016035      -0.019688       0.006131       0.013557             11.419499      14.478281      -0.779980      -4.582203       5.551688      -1.217436      14.228530          -0.000069
          262              C       8.798094      16.435905      19.696989      -0.173008      32.340663 0.45771443E+03  0.10908576E+05                                 8.870074                            7.192024       0.109720       2.016960                    0.998805      29.551440      85.751360       0.606448       0.423779      -1.058739      -0.007395      -0.006848       0.000533       0.010093      -0.002574       0.017697       0.008126      -0.007711       0.005028      -0.021634       0.003619       0.018015              9.899369      11.499582      -1.195273      -2.376615       5.921984      -1.819379      12.276540          -0.000067
          263              C       9.867771      16.379500      18.877396       0.108239      25.493381 0.33455308E+03  0.74262668E+04                                 7.736047                            6.257384      -0.104174       1.989490                    0.998841      26.200391      75.140278       0.628708       0.438886      -1.041888       0.034731      -0.038836       0.025616       0.058057       0.008792       0.038569       0.020984      -0.059337       0.003426      -0.056433       0.005902       0.050531              8.519918      10.297272      -1.235315      -1.235956       5.320024      -1.578090       9.942459           0.000079
          264              C      21.413794      16.004814      22.075189       0.095507      33.909908 0.41579560E+03  0.96250229E+04                                 9.195050                            6.857418      -0.056398       1.993319                    0.999321      26.440887      74.362098       0.623895       0.424104      -1.063967      -0.004771       0.004126       0.006328       0.008935      -0.012161      -0.003755      -0.012358      -0.000245       0.013019      -0.019940       0.004435       0.015505             11.131683      14.627564       0.462713      -4.062118       4.988181       0.678503      13.779303          -0.000110
          265              C      21.701836      16.221225      23.455950      -0.177494      33.227657 0.47432815E+03  0.11403328E+05                                 9.044944                            7.323578       0.066874       1.997203                    0.998980      29.900089      87.081249       0.600834       0.424032      -1.058804      -0.000051      -0.005274       0.003884       0.006550       0.001698       0.017862      -0.006298       0.015148      -0.004766      -0.018351      -0.003798       0.022149             10.168737      12.475482       0.723894      -2.292378       5.339759       0.996604      12.690969           0.000010
          266              C      20.632158      16.217772      24.337127       0.106863      24.766827 0.33298752E+03  0.73778732E+04                                 7.581440                            6.240839       0.001254       2.026604                    0.998837      26.079398      74.559735       0.630251       0.438621      -1.042749      -0.030353      -0.017426      -0.025587       0.043355      -0.014394       0.030588      -0.013982      -0.065410      -0.004008      -0.051215       0.004583       0.046632              8.311636      10.670055       0.693782      -1.302517       4.817883       0.857344       9.446971           0.000067
          267              C      19.127039      15.723079      22.683265       0.093493      26.650581 0.35368469E+03  0.79465614E+04                                 7.952356                            6.413838       0.103256       2.048273                    0.999513      26.572449      76.221306       0.625017       0.436165      -1.045386       0.028817       0.008205       0.034093       0.045388      -0.003657       0.019493      -0.008339      -0.039316      -0.080569      -0.038987       0.003672       0.035315              8.927839      11.835631       0.151831      -1.181280       4.437990       0.243515      10.509895           0.001009
          268              C      20.134510      15.733439      21.704243      -0.187757      32.693739 0.45316490E+03  0.10771123E+05                                 8.908743                            7.128080       0.227616       2.051445                    0.999289      29.587368      85.685926       0.612888       0.420456      -1.061030      -0.007704       0.003736       0.004835       0.009833      -0.000869       0.008378       0.001638      -0.040542       0.044304      -0.029282       0.012392       0.016890             10.145215      14.051030       0.074798      -2.404217       4.967438       0.499672      11.417177           0.000201
          269              C       5.407872       7.155619      10.702765       0.048243      36.666222 0.43355773E+03  0.10200988E+05                                 9.775076                            7.069537      -0.287305       1.913520                    0.999014      27.582244      79.709767       0.602205       0.432281      -1.052745      -0.007551       0.003538       0.006509       0.010578      -0.004401       0.016651       0.025151       0.019577      -0.060663      -0.041472       0.014276       0.027196             12.259913      17.418036      -3.758701      -2.620119      12.321462      -2.021033       7.040243          -0.000110
          270              C       5.772998       5.945223      11.312855      -0.107628      43.634659 0.52451959E+03  0.12919336E+05                                10.862361                            7.740099      -0.221917       1.913126                    0.998849      29.776114      87.517112       0.580584       0.428314      -1.057109       0.025302       0.002311      -0.023151       0.034373       0.020176       0.009996       0.030959      -0.015027       0.056902      -0.033834      -0.013631       0.047465             13.609281      18.986536      -1.655693      -3.162092      14.027743      -3.331201       7.813564          -0.002195
          271              C       7.098263       5.516433      11.186232      -0.042047      39.057059 0.47072743E+03  0.11272710E+05                                10.084779                            7.312826      -0.041614       1.984379                    0.999417      28.319103      81.781343       0.600365       0.426022      -1.059678      -0.012386       0.039437      -0.025942       0.048802      -0.000470      -0.002543       0.018607      -0.004002       0.027327      -0.016353      -0.006608       0.022961             12.438184      15.876604      -3.562856      -1.341092      13.815180      -3.623757       7.622768          -0.003031
          272              C       7.974558       6.250267      10.395993      -0.116010      30.890955 0.42530345E+03  0.10003769E+05                                 8.666167                            6.975532      -0.036265       1.962994                    0.999674      29.540602      86.621684       0.606952       0.429029      -1.049993      -0.026339       0.000308       0.008253       0.027603      -0.001938      -0.012692       0.020786       0.037429      -0.010066      -0.032765       0.004118       0.028647              9.701399      10.910252      -1.014732      -1.503571      10.946404      -3.028737       7.247541          -0.000767
          273              C       7.617546       7.354473       9.758564      -0.075677      29.644488 0.38905125E+03  0.89133571E+04                                 8.362484                            6.609963       0.266541       2.075227                    0.999766      28.050845      80.112116       0.634818       0.421136      -1.059156      -0.020618       0.003090       0.021439       0.029905       0.005795      -0.010052       0.003346       0.017819      -0.035434      -0.017044      -0.002058       0.019102              9.494739      11.494197      -1.257203      -2.092342       9.869041      -2.645905       7.120977          -0.000657
          274              C       6.316623       7.825279       9.951375      -0.133350      31.992483 0.43383261E+03  0.10249584E+05                                 8.900353                            7.051346      -0.020154       1.969979                    0.999029      29.725488      87.201390       0.603210       0.429787      -1.050102       0.032503      -0.008692       0.017411       0.037883      -0.007589       0.016973      -0.005240      -0.040516       0.013603      -0.031138       0.007098       0.024040             10.261868      14.644562      -1.205948      -3.129511       9.123287      -1.898703       7.017756          -0.000871
          275              C      17.577309       7.747004      10.898742       0.049050      37.922285 0.45527920E+03  0.10837339E+05                                 9.999949                            7.256606      -0.270354       1.917132                    0.998871      27.818059      80.703104       0.593254       0.433731      -1.052489       0.004878      -0.004067      -0.013255       0.014698      -0.011706      -0.010438      -0.019874      -0.011279      -0.076701      -0.037639       0.008793       0.028845             12.550416      19.133782      -3.265270       1.073063      11.171439       2.915345       7.346028          -0.001713
          276              C      17.497520       8.876822      11.738479      -0.121908      44.684356 0.56289598E+03  0.14116185E+05                                11.055185                            8.030684      -0.259450       1.893847                    0.998877      30.453280      90.413876       0.568472       0.429643      -1.055940      -0.038694       0.014213      -0.028762       0.050264       0.007071      -0.005757      -0.039039      -0.006496       0.025385      -0.035664      -0.008954       0.044618             13.684285      19.206658      -2.440407       1.805992      13.415929       4.051337       8.430269           0.003527
          277              C      16.247984       9.596844      11.874886      -0.048301      38.500181 0.47058107E+03  0.11286905E+05                                 9.960411                            7.305807      -0.136318       1.948509                    0.999419      28.632371      83.197335       0.600389       0.425337      -1.058359       0.011981      -0.032329      -0.034031       0.048444      -0.001399      -0.015413      -0.026437      -0.008442      -0.010288      -0.031442       0.000768       0.030674             12.097372      14.346512      -2.255873       0.989562      13.067026       4.731689       8.878579           0.006793
          278              C      15.194536       9.158269      11.142202      -0.126096      32.838649 0.46976425E+03  0.11345894E+05                                 9.111026                            7.399457      -0.127460       1.927632                    0.999073      30.572912      91.321612       0.580225       0.437070      -1.043450       0.022878      -0.019971      -0.010355       0.032085      -0.013758      -0.008017      -0.016764       0.030310       0.003596      -0.031559       0.011493       0.020066             10.197895      12.399583      -0.252372       1.693687      10.326809       3.132062       7.867292           0.003711
          279              C      15.262154       8.040825      10.272824      -0.084632      29.941824 0.42522693E+03  0.99314517E+04                                 8.342739                            6.869963       0.292460       2.071501                    0.999800      28.663447      81.851383       0.630079       0.416216      -1.065447       0.019267       0.010438       0.020479       0.029993       0.000879       0.018865       0.014111       0.016616      -0.040648      -0.028647       0.002199       0.026448              9.249498      11.484930      -1.558795       1.431822       9.142505       2.310751       7.121058           0.000937
          280              C      16.453540       7.320515      10.194260      -0.138133      32.493680 0.44912358E+03  0.10678415E+05                                 8.918723                            7.132030       0.103949       2.005135                    0.999127      29.872415      87.249619       0.606559       0.424709      -1.055664      -0.010404       0.009982       0.016826       0.022158       0.002310      -0.010642       0.010912      -0.039166      -0.007732      -0.024800      -0.000440       0.025240             10.173279      14.532687      -1.316774       2.099555       9.247354       2.150365       6.739795           0.004592
          281              C       7.612143       4.325606      11.895894       0.569249      23.041661 0.26030869E+03  0.54629594E+04                                 7.486035                            5.765258      -0.201280       1.981706                    0.999209      23.085582      65.784448       0.609518       0.478829      -1.012712       0.039039      -0.045788       0.014156       0.061814       0.063641       0.047874       0.035811       0.009884      -0.058959      -0.057551      -0.045079       0.102630              8.548979       8.645826      -3.316376      -1.091165       9.860032      -1.606420       7.141080           0.002850
          282              C       4.743891       5.184337      12.091583       0.626688      22.176377 0.26080086E+03  0.55057209E+04                                 7.467588                            5.862833      -0.397040       1.915735                    0.999096      23.333389      67.881993       0.587035       0.494239      -0.999277      -0.034024      -0.036379       0.032654       0.059560      -0.069765       0.034733      -0.044634       0.013660      -0.037927      -0.066701      -0.036616       0.103318              8.462012       9.417763       3.125963      -2.402491       8.585021       0.223814       7.383251           0.002216
          283              C       5.195555       9.385903      12.402959       0.625697      20.787568 0.24516361E+03  0.51083125E+04                                 7.183186                            5.717938      -0.348126       1.932364                    0.998950      23.238806      67.688000       0.587801       0.500097      -0.993979       0.047291       0.032891       0.028785       0.064396      -0.045114      -0.034736       0.059084       0.001291       0.064597      -0.063629      -0.031782       0.095411              8.043615       9.855256       1.394609       2.508988       7.848100      -0.877402       6.427489           0.003421
          284              C      16.131683      10.692993      12.783402       0.559148      22.688277 0.25118322E+03  0.52225410E+04                                 7.378237                            5.642293      -0.130795       2.011618                    0.999299      22.723311      64.366976       0.619816       0.475283      -1.015002      -0.012059       0.063900       0.032284       0.072601       0.066720      -0.062582      -0.004885       0.055466      -0.091743      -0.083530      -0.026276       0.109806              8.369670       6.777709      -2.402222       1.068086       9.894660       2.173697       8.436642          -0.004040
          285              C      10.491210       4.406762      15.957597      -0.117675      33.184452 0.43708756E+03  0.10327158E+05                                 9.065776                            7.035641       0.124669       2.011662                    0.999636      29.695061      86.603277       0.610413       0.424688      -1.055141       0.011881      -0.025559       0.012530       0.030845      -0.027631       0.010670       0.000772       0.003869      -0.003166      -0.029412      -0.000582       0.029994             10.522628      10.455514       1.046265       0.433554      14.851430      -3.940398       6.260939           0.025323
          286              C      10.473632       3.041829      16.368257      -0.012123      39.510723 0.44694662E+03  0.10560480E+05                                10.162035                            7.131269      -0.185412       1.945159                    0.998962      27.712951      79.374518       0.607532       0.426687      -1.059758       0.034765       0.027583      -0.008602       0.045204      -0.001533      -0.019460       0.024567      -0.020642       0.107849      -0.035059      -0.016213       0.051272             12.533494      15.062249       1.168165       1.571642      15.717759      -4.156477       6.820474           0.027237
          287              C      11.600108       2.423681      16.733735      -0.046785      40.489664 0.45516994E+03  0.10808526E+05                                10.356890                            7.211970      -0.117543       1.972231                    0.998491      27.928610      80.303722       0.601932       0.428514      -1.058175       0.006260       0.018553      -0.028821       0.034844      -0.008755      -0.032205       0.024163      -0.021811       0.180859      -0.050523      -0.026001       0.076525             12.902329      14.842100       0.677288       2.059318      16.752600      -4.509886       7.112286           0.041619
          288              C      12.833413       3.114350      16.812011       0.072960      38.762367 0.43005671E+03  0.10063334E+05                                10.106270                            7.023039      -0.246923       1.934117                    0.998788      26.867589      76.564082       0.608603       0.430086      -1.057730       0.002487      -0.021018      -0.007303       0.022390      -0.015791      -0.005372       0.009218       0.029569       0.054795      -0.031593       0.006666       0.024927             12.779469      15.307664      -1.477655       3.758203      14.195407      -5.292383       8.835336          -0.006708
          289              C      12.890208       4.394388      16.356170      -0.128479      33.103807 0.44105474E+03  0.10443173E+05                                 9.068628                            7.066857       0.050446       1.990754                    0.999086      29.746412      86.810873       0.609221       0.424611      -1.055319      -0.028035       0.011926      -0.021458       0.037265       0.020202      -0.003272       0.017825       0.037825       0.026822      -0.038721       0.013909       0.024812             10.710101      10.409766      -1.962748       1.865636      14.304185      -4.962581       7.416352           0.057307
          290              C      11.692060       5.074408      15.856875      -0.101464      33.918987 0.45704848E+03  0.10886627E+05                                 9.184220                            7.167418       0.084276       1.996030                    0.999574      29.612886      85.851244       0.610071       0.421497      -1.060374       0.020195      -0.031376       0.012042       0.039209      -0.007891       0.006081      -0.009987      -0.014846      -0.095067      -0.033967       0.005072       0.028895             10.826779      10.394251      -0.204405       0.987483      14.841486      -4.672839       7.244598          -0.004097
          291              C      16.358887       1.974460      17.798228      -0.020876      40.125609 0.47855748E+03  0.11468672E+05                                10.219224                            7.342298      -0.135251       1.953045                    0.999110      28.057688      80.164435       0.605015       0.422436      -1.065522      -0.048458       0.007140       0.014067       0.050961       0.027342       0.016379       0.019439      -0.036526      -0.048953      -0.030144      -0.020219       0.050363             12.436121      15.107900      -2.968308      -0.663898       7.136512      -3.584625      15.063950           0.037039
          292              C      15.262163       2.457639      16.976620      -0.052792      42.318818 0.46887112E+03  0.11194704E+05                                10.618525                            7.295271      -0.071984       1.984088                    0.998689      28.003251      80.221206       0.602679       0.425658      -1.062031       0.007248      -0.028431       0.017645       0.034237       0.020100       0.025717       0.025889      -0.074570      -0.021662      -0.049554      -0.011599       0.061153             13.392171      15.200794      -1.769308      -1.430725       7.558617      -5.063118      17.417102           0.041419
          293              C      14.026151       2.515195      17.511313       0.073006      37.235952 0.40937774E+03  0.94853560E+04                                 9.865985                            6.876451      -0.275803       1.926676                    0.998840      26.795271      76.592369       0.610297       0.433147      -1.053273      -0.008292      -0.009837      -0.009202       0.015817       0.005824       0.025368       0.006735      -0.036311      -0.034173      -0.037304       0.008354       0.028950             12.296906      15.538033      -2.962106       1.135429       7.650938      -4.518135      13.701745          -0.005954
          294              C      13.780032       2.154610      18.805452      -0.116397      32.211903 0.41607511E+03  0.97274668E+04                                 8.934612                            6.880686       0.036485       1.993585                    0.999240      29.290097      85.462782       0.613981       0.426700      -1.052040       0.017980      -0.012568       0.003993       0.022297       0.004362      -0.021206       0.018088      -0.017972      -0.059732      -0.038591       0.011744       0.026846             10.517268      10.566807      -1.656117       2.303183       6.685863      -4.380165      14.299134           0.056506
          295              C      14.822663       1.728123      19.636556      -0.084361      32.171100 0.43040458E+03  0.10102596E+05                                 8.858902                            6.953395       0.160583       2.027549                    0.999692      29.010690      83.582355       0.619444       0.421258      -1.060167       0.004040       0.010473      -0.027374       0.029586       0.000715      -0.007382      -0.004939       0.031018       0.062260      -0.026403       0.002242       0.024161             10.251699      10.376575      -1.448685       1.022698       6.233472      -3.435308      14.145049          -0.000772
          296              C      16.138461       1.637760      19.123159      -0.126134      32.538043 0.44415072E+03  0.10536967E+05                                 8.941213                            7.101732       0.069116       1.991617                    0.999572      29.903374      87.410303       0.606305       0.425823      -1.054358      -0.016472       0.013118      -0.007335       0.022298      -0.011016       0.025671       0.010551      -0.006259       0.007998      -0.033411       0.008364       0.025047             10.121992      10.571133      -1.073806      -0.876363       6.023421      -3.173409      13.771422           0.033559
          297              C       9.149722       2.329578      16.373149       0.509213      24.313297 0.29578324E+03  0.63902507E+04                                 7.805138                            6.175404      -0.310034       1.945777                    0.998756      23.596713      67.577240       0.586372       0.483491      -1.013212      -0.041376      -0.022888       0.004036       0.047456      -0.031074       0.043173      -0.086720      -0.054758      -0.016619      -0.080820      -0.038480       0.119300              8.507223      11.662279       2.505388      -1.062239       7.508470       0.874023       6.350921          -0.018658
          298              C      11.509506       0.961479      17.108711       0.553334      23.102992 0.27858302E+03  0.59539391E+04                                 7.597411                            5.985891      -0.321321       1.934274                    0.998916      23.756219      68.594890       0.594186       0.482319      -1.009610      -0.010974      -0.033111       0.000103       0.034883       0.012419       0.069049       0.006711       0.105074       0.068829      -0.065497      -0.037284       0.102781              8.897470       6.665292       0.532117      -1.599506      13.257803      -3.143495       6.769316          -0.001014
          299              C      15.616468       2.838945      15.570248       0.567067      22.917588 0.26280188E+03  0.55360810E+04                                 7.540082                            5.809114      -0.294630       1.948238                    0.999052      23.323830      66.889594       0.603823       0.481529      -1.009894       0.018149      -0.006400      -0.031398       0.036826      -0.072592       0.000151       0.009707      -0.028624      -0.180683      -0.062657      -0.041779       0.104436              8.894345       7.460970       1.846173      -1.262333       6.199939      -3.141696      13.022126          -0.001452
          300              C      17.704436       1.677760      17.197059       0.519787      22.315994 0.27212516E+03  0.57646304E+04                                 7.367163                            5.924292      -0.330941       1.945714                    0.998418      23.160624      65.931537       0.597816       0.483655      -1.011938       0.046049      -0.004701      -0.019527       0.050238      -0.013178      -0.002995      -0.098092      -0.065323       0.034362      -0.082066      -0.035901       0.117967              7.878000      10.991783      -0.895138      -0.862595       5.651031       1.378309       6.991185          -0.012855
          301              C      14.667140       6.047961      13.242409       0.107103      24.974280 0.32468923E+03  0.71627188E+04                                 7.641734                            6.167863       0.079651       2.048418                    0.999298      26.205089      75.233603       0.631922       0.439372      -1.040272      -0.031536      -0.017117      -0.011160       0.037577       0.028845      -0.009173      -0.022989       0.022415       0.116758      -0.052644       0.001267       0.051377              8.476150      10.576334      -1.142923       0.674036      10.241064       0.832352       4.611051           0.000868
          302              C      13.662372       7.031588      13.240682      -0.198380      33.299024 0.47677657E+03  0.11473082E+05                                 9.018645                            7.314209       0.187579       2.032558                    0.999373      30.068682      87.517358       0.604909       0.420776      -1.061204       0.014101      -0.006298      -0.001611       0.015528       0.004809       0.000357       0.003781      -0.031782       0.020934      -0.020093       0.005169       0.014924             10.171967      13.255052      -2.384012       0.476211      11.966927       0.836924       5.293923           0.000148
          303              C      12.388497       6.661217      12.821964       0.092937      35.253091 0.44101046E+03  0.10345227E+05                                 9.437462                            7.064480      -0.041452       1.997128                    0.999256      26.635579      75.056349       0.615279       0.424368      -1.065329       0.001843      -0.013269       0.003416       0.013825      -0.001435      -0.012367      -0.010597      -0.001608      -0.029782      -0.020857       0.006480       0.014378             11.423165      14.486109      -4.585347       0.780068      14.230746       1.217259       5.552641          -0.000071
          304              C      12.178892       5.308082      12.341950      -0.175743      32.447379 0.45976409E+03  0.10970482E+05                                 8.890201                            7.208451       0.110218       2.016210                    0.998806      29.618154      86.016916       0.605669       0.423819      -1.058635      -0.006843       0.001613       0.007407       0.010212       0.016578       0.002013      -0.009473      -0.008749       0.009333      -0.021057       0.002625       0.018432              9.921954      11.524084      -2.383288       1.197007      12.306646       1.824269       5.935131          -0.000082
          305              C      13.248570       4.488489      12.398355       0.107619      25.498257 0.33467521E+03  0.74295235E+04                                 7.737364                            6.258795      -0.101425       1.990587                    0.998892      26.200241      75.138242       0.628607       0.438924      -1.041884       0.034091       0.025588       0.037279       0.056627       0.037652      -0.009821      -0.021619      -0.033870       0.087766      -0.056068       0.004528       0.051539              8.521231      10.299278      -1.235175       1.235825       9.943506       1.578313       5.320910           0.000062
          306              C      11.271487       7.686284      12.773042       0.097693      33.867864 0.41510969E+03  0.96053938E+04                                 9.188023                            6.851854      -0.057396       1.993430                    0.999275      26.420018      74.294307       0.624122       0.424116      -1.063936      -0.004218       0.006233      -0.004172       0.008605      -0.003016       0.010898       0.011884      -0.007762      -0.004368      -0.018230       0.003073       0.015157             11.123421      14.616299      -4.058615      -0.462467      13.768953      -0.677686       4.985012          -0.000109
          307              C      11.559526       9.067045      12.556633      -0.179687      33.315990 0.47596045E+03  0.11452740E+05                                 9.064595                            7.340444       0.061946       1.995189                    0.998984      29.943558      87.254995       0.599601       0.424527      -1.058464      -0.001707       0.005055       0.005722       0.007823       0.018217      -0.001357       0.005954       0.009988      -0.017392      -0.018460      -0.003565       0.022025             10.191080      12.493282      -2.303186      -0.723441      12.728200      -0.999462       5.351759           0.000022
          308              C      10.489847       9.948222      12.560086       0.108422      24.708484 0.33197534E+03  0.73491441E+04                                 7.565689                            6.228044       0.004692       2.028121                    0.998779      26.039428      74.390183       0.631461       0.438156      -1.043126      -0.031432      -0.024968       0.017571       0.043819       0.031172       0.014403       0.013924      -0.030350       0.099618      -0.051567       0.004904       0.046663              8.293862      10.640289      -1.297527      -0.691508       9.432893      -0.856613       4.808403           0.000087
          309              C       8.984730       8.294360      13.054777       0.096497      26.531247 0.35156318E+03  0.78861860E+04                                 7.925232                            6.391294       0.109235       2.051123                    0.999529      26.496927      75.917162       0.626667       0.435718      -1.045765       0.027170       0.034522      -0.008278       0.044705       0.020854       0.001600       0.007705       0.020225       0.095948      -0.039623       0.006072       0.033551              8.897187      11.799315      -1.173683      -0.153353      10.468607      -0.243464       4.423639           0.001011
          310              C       9.992202       7.315337      13.044417      -0.188692      32.782650 0.45473771E+03  0.10819034E+05                                 8.927753                            7.142356       0.221059       2.048978                    0.999256      29.636555      85.900261       0.611963       0.420681      -1.060774      -0.009484       0.004632      -0.003706       0.011186       0.007183       0.000541      -0.001717      -0.044974       0.038350      -0.030013       0.012272       0.017741             10.168259      14.086736      -2.411732      -0.074454      11.441252      -0.500242       4.976789           0.000201
          311              C       5.407873       7.233314       3.686153       0.050384      36.576322 0.43232145E+03  0.10164891E+05                                 9.760802                            7.060104      -0.289330       1.913527                    0.998986      27.543762      79.577499       0.602509       0.432361      -1.052670      -0.007254      -0.005086      -0.004896       0.010122       0.003300      -0.017232       0.025013       0.018661      -0.059923      -0.041094       0.013251       0.027843             12.240762      17.390653       3.750377       2.616682      12.300828      -2.017296       7.030805          -0.000118
          312              C       5.772995       8.443710       3.076063      -0.108023      43.737027 0.52601168E+03  0.12966491E+05                                10.882072                            7.753449      -0.226141       1.911297                    0.998842      29.819122      87.705208       0.579767       0.428574      -1.056851       0.024398      -0.001573       0.022637       0.033320      -0.020261      -0.008956       0.030102      -0.016310       0.056891      -0.033971      -0.012470       0.046440             13.634499      19.020276       1.655243       3.169045      14.055814      -3.339033       7.827409          -0.002200
          313              C       7.098258       8.872500       3.202685      -0.040669      38.947374 0.46927285E+03  0.11227812E+05                                10.062919                            7.299005      -0.031446       1.988109                    0.999426      28.269079      81.567725       0.601317       0.425729      -1.059990      -0.011448      -0.039782       0.025765       0.048760       0.000658       0.001886       0.018336      -0.004201       0.025975      -0.015950      -0.006517       0.022467             12.409085      15.837221       3.550994       1.337245      13.782340      -3.616045       7.607694          -0.003020
          314              C       7.974556       8.138666       3.992925      -0.115337      30.887846 0.42524929E+03  0.10001737E+05                                 8.666311                            6.976154      -0.037084       1.962924                    0.999674      29.532073      86.580978       0.606812       0.429161      -1.049959      -0.024910       0.000321      -0.008911       0.026458       0.001561       0.011888       0.020463       0.039173      -0.013755      -0.033007       0.004471       0.028536              9.701484      10.907733       1.012897       1.503553      10.947873      -3.030356       7.248847          -0.000785
          315              C       7.617548       7.034460       4.630354      -0.073562      29.604448 0.38836450E+03  0.88936785E+04                                 8.353136                            6.601503       0.264611       2.074987                    0.999770      28.030694      80.036349       0.635604       0.420802      -1.059368      -0.021882      -0.004438      -0.021743       0.031165      -0.004963       0.010657       0.002965       0.019735      -0.038090      -0.017593      -0.002742       0.020335              9.484747      11.482703       1.248876       2.094747       9.855192      -2.644443       7.116345          -0.000665
          316              C       6.316627       6.563654       4.437542      -0.137557      32.136934 0.43633923E+03  0.10324018E+05                                 8.929816                            7.074480      -0.025956       1.967512                    0.999026      29.802912      87.502809       0.601846       0.430126      -1.049859       0.032496       0.008903      -0.017885       0.038146       0.007637      -0.018153      -0.005186      -0.043863       0.018517      -0.033798       0.008681       0.025118             10.297881      14.707427       1.206110       3.148340       9.144577      -1.900713       7.041638          -0.000849
          317              C       4.054212       6.641929       3.490176       0.049123      37.905713 0.45506811E+03  0.10831443E+05                                 9.998657                            7.255897      -0.272707       1.916418                    0.998844      27.813146      80.694945       0.593143       0.433847      -1.052381       0.006005       0.003546       0.011925       0.013814       0.009694       0.009483      -0.019676      -0.011146      -0.075233      -0.036264       0.008779       0.027485             12.548608      19.133528       3.262555      -1.074060      11.167369       2.913803       7.344926          -0.001721
          318              C       3.974428       5.512111       2.650439      -0.125156      44.868672 0.56565211E+03  0.14203172E+05                                11.084704                            8.050670      -0.261623       1.892326                    0.998812      30.533409      90.720052       0.567707       0.429681      -1.055877      -0.037513      -0.012834       0.028728       0.048962      -0.009574       0.004266      -0.039885      -0.006787       0.029590      -0.036847      -0.009270       0.046117             13.722254      19.263629       2.445887      -1.813761      13.450966       4.062415       8.452169           0.003533
          319              C       2.724895       4.792089       2.514032      -0.041407      38.170006 0.46581278E+03  0.11140868E+05                                 9.897351                            7.263322      -0.121674       1.954572                    0.999461      28.468597      82.525241       0.602987       0.424708      -1.059061       0.012568       0.031879       0.032683       0.047354       0.001573       0.015510      -0.024541      -0.004164      -0.010998      -0.030409       0.002314       0.028095             12.017530      14.250174       2.236195      -0.982599      12.977454       4.699082       8.824964           0.006780
          320              C      15.194545       5.230664       3.246715      -0.130919      33.027554 0.47332145E+03  0.11453318E+05                                 9.145852                            7.427895      -0.132162       1.924719                    0.999122      30.677291      91.717700       0.579061       0.437126      -1.043423       0.024392       0.020914       0.011043       0.033975       0.013139       0.008098      -0.016949       0.028504       0.005136      -0.030986       0.012223       0.018764             10.237956      12.446603       0.249482      -1.702313      10.368935       3.145690       7.898331           0.003703
          321              C      15.262158       6.348108       4.116094      -0.082908      29.886607 0.42421940E+03  0.99024962E+04                                 8.334500                            6.863148       0.297155       2.073439                    0.999797      28.628919      81.742543       0.630180       0.416378      -1.065295       0.019531      -0.010109      -0.019994       0.029722       0.000155      -0.018807       0.014665       0.016767      -0.042593      -0.029674       0.003441       0.026233              9.240448      11.476043       1.557329      -1.431084       9.131500       2.306902       7.113802           0.000930
          322              C       2.930442       7.068418       4.194657      -0.137950      32.479057 0.44883425E+03  0.10669776E+05                                 8.917105                            7.130680       0.098089       2.003498                    0.999194      29.861959      87.210813       0.606498       0.424822      -1.055598      -0.009189      -0.010040      -0.017045       0.021813      -0.002925       0.010493       0.011867      -0.040339      -0.009249      -0.025353      -0.001157       0.026510             10.171630      14.531203       1.316277      -2.099607       9.245243       2.149540       6.738444           0.004599
          323              C       7.612133      10.063327       2.493024       0.569363      23.053528 0.26049644E+03  0.54675479E+04                                 7.486452                            5.765789      -0.193409       1.983639                    0.999230      23.092129      65.793748       0.609773       0.478572      -1.012911       0.039604       0.046825      -0.013264       0.062746      -0.062560      -0.046876       0.037008       0.010315      -0.058860      -0.055479      -0.046339       0.101818              8.549289       8.646358       3.316445       1.090950       9.860110      -1.606420       7.141399           0.002845
          324              C       4.743885       9.204596       2.297335       0.625795      22.157608 0.26052360E+03  0.54987772E+04                                 7.466351                            5.861787      -0.400385       1.914919                    0.999036      23.323424      67.861271       0.586736       0.494589      -0.999033      -0.035373       0.035385      -0.032821       0.059838       0.069879      -0.035070      -0.044039       0.015129      -0.038007      -0.066644      -0.036670       0.103314              8.460539       9.415269      -3.125021       2.402004       8.583672       0.224061       7.382675           0.002210
          325              C       5.195565       5.003030       1.985958       0.623377      20.828278 0.24571962E+03  0.51225736E+04                                 7.189920                            5.722655      -0.355007       1.929870                    0.998840      23.267421      67.779342       0.587856       0.499789      -0.994176       0.047286      -0.033184      -0.028985       0.064632       0.045275       0.035336       0.058940      -0.000506       0.062489      -0.062837      -0.032897       0.095733              8.051389       9.863951      -1.396329      -2.511635       7.856562      -0.878127       6.433654           0.003401
          326              C       2.608599       3.695940       1.605515       0.554673      22.757392 0.25209897E+03  0.52458475E+04                                 7.389310                            5.650106      -0.131497       2.011167                    0.999298      22.765325      64.491962       0.619852       0.474868      -1.015320      -0.012712      -0.065019      -0.031518       0.073365      -0.066694       0.063560      -0.006446       0.053190      -0.088530      -0.083239      -0.026888       0.110127              8.382872       6.788197       2.406852      -1.069296       9.910757       2.178874       8.449661          -0.004052
          327              C      17.252747       9.982190      27.209155      -0.122244      33.259232 0.43823377E+03  0.10360449E+05                                 9.072189                            7.038254       0.128286       2.011766                    0.999650      29.751081      86.777025       0.611193       0.423892      -1.055694       0.011574       0.025085      -0.013219       0.030626       0.028725      -0.010122       0.000598       0.004734       0.001493      -0.030818       0.000529       0.030289             10.531268      10.467907      -1.041973      -0.436720      14.861330      -3.943704       6.264566           0.025319
          328              C      17.235165      11.347123      26.798496      -0.010393      39.528293 0.44705186E+03  0.10564593E+05                                10.170554                            7.136111      -0.187530       1.944568                    0.998963      27.710448      79.398110       0.606757       0.427166      -1.059360       0.033895      -0.028412       0.008655       0.045067       0.001392       0.020262       0.023222      -0.022770       0.111406      -0.036640      -0.014979       0.051619             12.545546      15.072371      -1.164144      -1.575210      15.737245      -4.163042       6.827022           0.027288
          329              C      18.361638      11.965271      26.433017      -0.044008      40.322185 0.45301974E+03  0.10742536E+05                                10.322399                            7.190067      -0.110773       1.975197                    0.998396      27.856502      79.987164       0.603582       0.427937      -1.058749       0.008031      -0.019647       0.029167       0.036072       0.007097       0.031399       0.023887      -0.022627       0.179039      -0.050134      -0.025143       0.075277             12.857006      14.791532      -0.671430      -2.053830      16.690195      -4.491059       7.089291           0.041645
          330              C      19.594946      11.274602      26.354741       0.069854      38.869572 0.43135033E+03  0.10100613E+05                                10.122039                            7.032023      -0.249359       1.933010                    0.998792      26.909054      76.694636       0.608453       0.429894      -1.057908       0.003059       0.020956       0.006690       0.022209       0.016879       0.006176       0.008691       0.026074       0.056570      -0.031292       0.005604       0.025687             12.801845      15.335965       1.483819      -3.767964      14.218064      -5.303609       8.851506          -0.006687
          331              C      19.651745       9.994564      26.810582      -0.129112      33.096114 0.44089335E+03  0.10437846E+05                                 9.064563                            7.063286       0.050387       1.990964                    0.999151      29.744965      86.785413       0.609702       0.424337      -1.055544      -0.028569      -0.010947       0.020996       0.037106      -0.019454       0.003684       0.017572       0.036992       0.027857      -0.038058       0.014420       0.023638             10.705384      10.408249       1.962683      -1.865788      14.294857      -4.959587       7.413046           0.057281
          332              C      18.453600       9.314544      27.309878      -0.098101      33.798012 0.45478859E+03  0.10819121E+05                                 9.163152                            7.149928       0.101568       2.002175                    0.999559      29.540511      85.580583       0.610799       0.421527      -1.060381       0.019412       0.031358      -0.011386       0.038598       0.008041      -0.005609      -0.010183      -0.015979      -0.096936      -0.034507       0.004858       0.029649             10.801652      10.374477       0.202569      -0.985379      14.803673      -4.660269       7.226804          -0.004063
          333              C       9.597316      12.414492      25.368525      -0.018588      40.105865 0.47831575E+03  0.11461879E+05                                10.217907                            7.342008      -0.134956       1.953171                    0.999154      28.046952      80.140512       0.604810       0.422616      -1.065367      -0.047896      -0.007406      -0.014139       0.050485      -0.026573      -0.016340       0.019700      -0.035570      -0.055022      -0.030526      -0.019821       0.050347             12.433872      15.102380       2.968502       0.660753       7.136262      -3.585444      15.062975           0.037034
          334              C      22.023693      11.931313      26.190132      -0.053611      42.376527 0.46957838E+03  0.11216622E+05                                10.630630                            7.302796      -0.072994       1.983882                    0.998640      28.025487      80.321763       0.602075       0.425894      -1.061808       0.005245       0.029401      -0.018400       0.035078      -0.020112      -0.023312       0.026227      -0.072865      -0.027788      -0.046569      -0.014146       0.060714             13.407946      15.219452       1.771407       1.433812       7.567351      -5.069998      17.437034           0.041427
          335              C      20.787682      11.873757      25.655440       0.073149      37.189515 0.40881243E+03  0.94676586E+04                                 9.850260                            6.866126      -0.270476       1.928570                    0.998822      26.783444      76.504933       0.611585       0.432445      -1.053848      -0.009452       0.008635       0.008913       0.015600      -0.006003      -0.026575       0.005289      -0.038212      -0.033042      -0.038921       0.009966       0.028955             12.276673      15.510642       2.957956      -1.135162       7.640531      -4.510492      13.678846          -0.005957
          336              C      20.541561      12.234342      24.361301      -0.119697      32.411738 0.41925196E+03  0.98217565E+04                                 8.978699                            6.913395       0.005725       1.982788                    0.999188      29.388524      85.876360       0.611580       0.427503      -1.051401       0.018100       0.012249      -0.003816       0.022185      -0.005336       0.019871       0.018188      -0.020544      -0.062651      -0.038559       0.010816       0.027743             10.573098      10.610070       1.667602      -2.326674       6.723538      -4.411731      14.385687           0.056523
          337              C      21.584192      12.660829      23.530197      -0.085556      32.126374 0.42968546E+03  0.10080425E+05                                 8.846741                            6.943850       0.159909       2.027713                    0.999692      28.986699      83.462204       0.620436       0.420805      -1.060565       0.004401      -0.010137       0.030627       0.032560       0.000324       0.008040      -0.003341       0.030804       0.060175      -0.025703       0.001925       0.023778             10.237490      10.361254       1.446783      -1.021555       6.225511      -3.430490      14.125705          -0.000767
          338              C       9.376889      12.751192      24.043593      -0.125233      32.447000 0.44252075E+03  0.10487837E+05                                 8.920616                            7.084930       0.074938       1.994015                    0.999558      29.858533      87.213553       0.607554       0.425372      -1.054720      -0.015735      -0.014040       0.005903       0.021899       0.012888      -0.025995       0.011350      -0.004540       0.005129      -0.034928       0.009524       0.025404             10.098376      10.548919       1.075405       0.863170       6.010366      -3.166583      13.735845           0.033564
          339              C      15.911252      12.059374      26.793603       0.510408      24.299832 0.29560806E+03  0.63854712E+04                                 7.801793                            6.173376      -0.307017       1.946651                    0.998680      23.588686      67.547298       0.586501       0.483460      -1.013236      -0.042592       0.024307      -0.003232       0.049146       0.030299      -0.042537      -0.087897      -0.056520      -0.013177      -0.081094      -0.039041       0.120135              8.503085      11.653572      -2.504096       1.061923       7.506875       0.873908       6.348807          -0.018693
          340              C      18.271030      13.427473      26.058042       0.550589      23.170337 0.27956302E+03  0.59799291E+04                                 7.609854                            5.994980      -0.320941       1.933607                    0.998908      23.800563      68.744342       0.593968       0.482089      -1.009765      -0.010667       0.032752      -0.000690       0.034452      -0.013313      -0.070274       0.005403       0.105179       0.067129      -0.065697      -0.038207       0.103905              8.912855       6.676043      -0.533097       1.601720      13.282839      -3.150672       6.779684          -0.001029
          341              C      22.377999      11.550007      27.596505       0.567380      22.917055 0.26279403E+03  0.55358732E+04                                 7.540590                            5.809486      -0.290304       1.949779                    0.999025      23.320389      66.879432       0.603732       0.481605      -1.009854       0.016898       0.006811       0.030894       0.035866       0.072886       0.002205       0.008391      -0.029496      -0.175277      -0.059701      -0.044259       0.103960              8.895010       7.461092      -1.846111       1.261984       6.200422      -3.142075      13.023516          -0.001456
          342              C      10.942864      12.711192      25.969694       0.516096      22.379642 0.27312680E+03  0.57907703E+04                                 7.377550                            5.932848      -0.330273       1.945275                    0.998512      23.205495      66.072626       0.597779       0.483274      -1.012206       0.045741       0.003444       0.019456       0.049826       0.011562       0.000845      -0.098790      -0.068473       0.035746      -0.080804      -0.038816       0.119620              7.888798      11.008054       0.897417       0.863797       5.658363       1.379429       6.999976          -0.012809
          343              C      14.667138       8.340972       1.146509       0.108733      24.945708 0.32420274E+03  0.71493202E+04                                 7.636115                            6.163549       0.079491       2.048350                    0.999297      26.184211      75.160126       0.632094       0.439416      -1.040244      -0.030767       0.017351       0.009928       0.036691      -0.029732       0.008847      -0.021677       0.022768       0.113478      -0.052698       0.002854       0.049844              8.469820      10.567822       1.143132      -0.673252      10.233435       0.831661       4.608204           0.000862
          344              C      13.662374       7.357345       1.148236      -0.197376      33.235129 0.47550978E+03  0.11435183E+05                                 9.009359                            7.306565       0.182763       2.031677                    0.999377      30.031144      87.384585       0.604957       0.421016      -1.061035       0.014462       0.007216       0.003326       0.016501      -0.004378       0.000452       0.005253      -0.032276       0.019911      -0.020090       0.003902       0.016188             10.161521      13.238764       2.381900      -0.475446      11.956853       0.836734       5.288946           0.000141
          345              C      12.388497       7.727716       1.566953       0.091482      35.314909 0.44198541E+03  0.10372743E+05                                 9.443168                            7.069077      -0.037466       1.997732                    0.999247      26.665190      75.131064       0.615562       0.423983      -1.065681       0.002347       0.012925      -0.003135       0.013505       0.000409       0.010432      -0.010538      -0.002528      -0.027730      -0.018814       0.004910       0.013905             11.429757      14.494293       4.587244      -0.780806      14.239165       1.218272       5.555812          -0.000076
          346              C      12.178886       9.080851       2.046967      -0.172809      32.327979 0.45757767E+03  0.10904032E+05                                 8.862130                            7.185091       0.118828       2.019429                    0.998848      29.550987      85.732937       0.607509       0.423088      -1.059216      -0.007027      -0.000671      -0.006862       0.009844      -0.016666      -0.002042      -0.007720      -0.005595       0.008006      -0.020159       0.003017       0.017142              9.890096      11.496102       2.367844      -1.198149      12.256868       1.817009       5.917319          -0.000085
          347              C      13.248562       9.900444       1.990563       0.107587      25.492889 0.33453135E+03  0.74256663E+04                                 7.738859                            6.260710      -0.111174       1.987563                    0.998843      26.194821      75.123784       0.628009       0.439381      -1.041594       0.034366      -0.024473      -0.038191       0.056908      -0.038104       0.009376      -0.020300      -0.033254       0.086770      -0.056171       0.005963       0.050208              8.522708      10.307345       1.237583      -1.236685       9.939182       1.576039       5.321596           0.000064
          348              C      11.271491       6.702649       1.615875       0.097155      33.881379 0.41533682E+03  0.96117839E+04                                 9.189500                            6.853480      -0.050629       1.995108                    0.999335      26.427763      74.315924       0.624093       0.424085      -1.063975      -0.003262      -0.006170       0.004247       0.008169       0.003245      -0.012768       0.011290      -0.008208      -0.003739      -0.019542       0.004062       0.015481             11.124643      14.616594       4.059549       0.462156      13.771621      -0.678336       4.985714          -0.000128
          349              C      11.559535       5.321888       1.832285      -0.178760      33.249120 0.47471772E+03  0.11414599E+05                                 9.047200                            7.325302       0.067700       1.997291                    0.999026      29.911378      87.110498       0.600944       0.423884      -1.058937      -0.003181      -0.005720      -0.006230       0.009036      -0.015727       0.002499       0.007301       0.009826      -0.015686      -0.018115      -0.001208       0.019324             10.171466      12.475808       2.295676       0.723120      12.697288      -0.996990       5.341302          -0.000008
          350              C      10.489860       4.440711       1.828831       0.105074      24.859888 0.33460318E+03  0.74238310E+04                                 7.604737                            6.259792      -0.010982       2.022176                    0.998819      26.147387      74.844290       0.628618       0.439158      -1.042263      -0.031834       0.024266      -0.016817       0.043418      -0.031783      -0.014249       0.013781      -0.030678       0.100616      -0.052339       0.005493       0.046846              8.337664      10.706857       1.309597       0.695767       9.473589      -0.859371       4.832545           0.000010
          351              C       8.984736       6.094573       1.334140       0.096837      26.558736 0.35200255E+03  0.78991383E+04                                 7.933424                            6.397619       0.106892       2.049889                    0.999519      26.514293      76.001624       0.625965       0.436036      -1.045491       0.027580      -0.033659       0.007769       0.044203      -0.022016      -0.003290       0.006808       0.021556       0.095763      -0.040700       0.006938       0.033763              8.906516      11.813116       1.172276       0.153405      10.478775      -0.244243       4.427655           0.000956
          352              C       9.992205       7.073596       1.344500      -0.187706      32.754305 0.45429784E+03  0.10805697E+05                                 8.922715                            7.139367       0.224346       2.049958                    0.999270      29.619200      85.831896       0.612046       0.420736      -1.060764      -0.007068      -0.004273       0.004396       0.009356      -0.008779      -0.002131      -0.002305      -0.043848       0.037249      -0.029976       0.011937       0.018038             10.161763      14.078446       2.410259       0.074236      11.432203      -0.500201       4.974639           0.000197
          353              C      11.495979       3.686159       7.155609       0.047090      36.669151 0.43364377E+03  0.10203136E+05                                 9.773920                            7.069061      -0.287027       1.913506                    0.998963      27.586037      79.711445       0.602399       0.432137      -1.052872       0.007768      -0.006055       0.003647       0.010503       0.017121       0.004323      -0.025904       0.039566       0.000528      -0.042108       0.014395       0.027714             12.258025      17.416991      -2.621325       3.755852       7.039707       2.020105      12.317376          -0.000581
          354              C      11.130857       3.076068       5.945213      -0.107011      43.575381 0.52379730E+03  0.12895779E+05                                10.850191                            7.733157      -0.220760       1.913759                    0.998821      29.748109      87.385978       0.581086       0.428136      -1.057327      -0.025095       0.022387       0.001363       0.033657       0.009780      -0.018945      -0.029926      -0.037116      -0.002029      -0.032386      -0.013945       0.046330             13.592322      18.959568      -3.157351       1.650014       7.805053       3.328672      14.012344          -0.000781
          355              C       9.805593       3.202690       5.516423      -0.041114      38.965642 0.46950996E+03  0.11233828E+05                                10.062259                            7.298295      -0.033276       1.987432                    0.999407      28.273947      81.557491       0.601719       0.425431      -1.060277       0.012511       0.025203       0.040039       0.048937      -0.000686       0.001991      -0.017992      -0.015958      -0.008666      -0.015909      -0.006476       0.022386             12.408585      15.834717      -1.336791       3.551334       7.607455       3.617038      13.783584           0.002351
          356              C       8.929294       3.992930       6.250258      -0.115239      30.923641 0.42587060E+03  0.10020875E+05                                 8.674671                            6.982327      -0.040113       1.961628                    0.999682      29.559167      86.704519       0.606351       0.429293      -1.049787       0.025693      -0.008328       0.000489       0.027013      -0.013524       0.001330      -0.020830       0.023845      -0.049504      -0.032852       0.003957       0.028895              9.711151      10.916801      -1.503616       1.015709       7.255230       3.034038      10.961424           0.001018
          357              C       9.286303       4.630360       7.354464      -0.075871      29.692904 0.38981756E+03  0.89358785E+04                                 8.371487                            6.616012       0.259294       2.072776                    0.999777      28.087222      80.255026       0.634553       0.421078      -1.059125       0.020487      -0.021402       0.003669       0.029853      -0.012900      -0.006755      -0.003485       0.026015      -0.009890      -0.018911      -0.002091       0.021002              9.505852      11.508954      -2.096448       1.257479       7.129294       2.648975       9.879308           0.000217
          358              C      10.587225       4.437549       7.825269      -0.134186      32.040477 0.43464592E+03  0.10274001E+05                                 8.910700                            7.059060      -0.023918       1.968544                    0.999045      29.752695      87.314196       0.602716       0.429922      -1.049980      -0.033257      -0.018008      -0.009755       0.039057       0.014429       0.006908       0.004376      -0.028457       0.053332      -0.029627       0.007315       0.022312             10.274957      14.669069      -3.136341       1.207453       7.025784       1.898455       9.130019           0.000892
          359              C      12.849642       3.490182       7.746993       0.049458      37.919336 0.45520760E+03  0.10835547E+05                                10.002171                            7.258106      -0.271843       1.916571                    0.998908      27.812079      80.693658       0.592920       0.433979      -1.052306      -0.005467       0.012649      -0.003215       0.014150      -0.009702       0.011998       0.020330       0.033417       0.054676      -0.037809       0.008534       0.029275             12.553534      19.139971       1.072957       3.265312       7.347456      -2.916176      11.173176          -0.001730
          360              C      12.929429       2.650446       8.876811      -0.122399      44.672527 0.56279974E+03  0.14110375E+05                                11.043983                            8.023208      -0.248749       1.896985                    0.998847      30.443638      90.315953       0.569571       0.428917      -1.056595       0.038382       0.029750       0.013997       0.050539      -0.004231      -0.005994       0.040216      -0.015647      -0.002314      -0.036841      -0.008316       0.045157             13.669753      19.186555       1.803436       2.437345       8.422035      -4.046746      13.400671           0.003490
          361              C      14.178964       2.514039       9.596832      -0.047691      38.506967 0.47060772E+03  0.11288383E+05                                 9.963897                            7.307686      -0.141587       1.946643                    0.999430      28.636102      83.227616       0.600069       0.425532      -1.058175      -0.012451       0.032448      -0.031706       0.047044      -0.013422       0.000621       0.026211       0.002261       0.018043      -0.030034       0.000204       0.029830             12.102065      14.350918       0.989981       2.255462       8.882602      -4.735002      13.072675           0.006780
          362              C      15.232412       3.246723       9.158258      -0.126306      32.838227 0.46973442E+03  0.11345881E+05                                 9.113907                            7.401298      -0.134032       1.925614                    0.999083      30.574209      91.351671       0.579863       0.437315      -1.043222      -0.023632       0.010497      -0.020574       0.033045      -0.006610       0.013757       0.016677       0.013276      -0.046904      -0.030982       0.011184       0.019798             10.201375      12.402226       1.694667       0.250601       7.870798      -3.134526      10.331101           0.003756
          363              C      15.164795       4.116101       8.040815      -0.085007      29.989877 0.42609903E+03  0.99582406E+04                                 8.356430                            6.880895       0.291293       2.070804                    0.999808      28.692639      81.996719       0.628961       0.416688      -1.065004      -0.018826      -0.019357       0.010756       0.029066       0.019244      -0.002325      -0.015332       0.028160      -0.005105      -0.029137       0.001359       0.027778              9.265055      11.503440       1.433204       1.562377       7.132253      -2.315314       9.159471           0.000905
          364              C      13.973410       4.194664       7.320506      -0.136424      32.407260 0.44753689E+03  0.10631215E+05                                 8.903234                            7.119439       0.102360       2.005442                    0.999168      29.822803      87.064200       0.607097       0.424711      -1.055669       0.009793      -0.017399       0.008871       0.021848      -0.010744      -0.001969      -0.010547      -0.014608       0.061114      -0.024238      -0.000312       0.024550             10.155160      14.502277       2.093716       1.314749       6.728808      -2.148603       9.234396           0.004608
          365              C       9.291716       2.493028       4.325596       0.569346      23.027374 0.26012799E+03  0.54576986E+04                                 7.479032                            5.760427      -0.195857       1.983399                    0.999219      23.079793      65.738616       0.610281       0.478358      -1.013058      -0.038774      -0.013905      -0.046742       0.062302       0.047870      -0.063453      -0.035916       0.032243       0.011119      -0.057580      -0.044636       0.102216              8.540305       8.636207      -1.090405       3.310166       7.135798       1.605407       9.848911          -0.001000
          366              C      12.159966       2.297339       5.184327       0.627032      22.173867 0.26078346E+03  0.55052625E+04                                 7.467592                            5.863108      -0.396089       1.915968                    0.999080      23.330439      67.872881       0.586950       0.494319      -0.999237       0.034396      -0.032642      -0.036199       0.059657       0.035439       0.068960       0.043263       0.023276      -0.005470      -0.066075      -0.035859       0.101934              8.461849       9.416879      -2.402316      -3.125695       7.383188      -0.223572       8.585480           0.002639
          367              C      11.708295       1.985965       9.385891       0.626766      20.763943 0.24483277E+03  0.50995925E+04                                 7.177111                            5.713580      -0.344403       1.933701                    0.998937      23.223389      67.626455       0.588114       0.500010      -0.994043      -0.046819      -0.027963       0.034242       0.064393      -0.036249       0.046105      -0.058222      -0.030457      -0.030407      -0.062651      -0.033440       0.096091              8.036424       9.845576       2.505949      -1.393221       6.422462       0.876734       7.841234           0.003381
          368              C      14.295264       1.605523      10.692980       0.556969      22.724979 0.25165324E+03  0.52348701E+04                                 7.386050                            5.647591      -0.137423       2.009441                    0.999276      22.748439      64.458339       0.619509       0.475286      -1.014978       0.014179      -0.031438       0.064258       0.072928      -0.063489      -0.067455       0.005274       0.071221      -0.031227      -0.084574      -0.025489       0.110063              8.379033       6.784930       1.069022       2.405076       8.446011      -2.177504       9.906156          -0.004033
          369              C      13.174151      27.209169       4.406750      -0.118131      33.148613 0.43648686E+03  0.10308509E+05                                 9.053195                            7.025500       0.126881       2.012301                    0.999647      29.685862      86.532763       0.611599       0.424048      -1.055633      -0.010863      -0.012103      -0.024251       0.029199       0.011915       0.028250       0.000257       0.002933      -0.007352      -0.030385      -0.000755       0.031140             10.507434      10.445188       0.434717      -1.040431       6.251740       3.933157      14.825373           0.025289
          370              C      13.191732      26.798509       3.041817      -0.010282      39.543566 0.44731912E+03  0.10572482E+05                                10.173370                            7.138573      -0.187872       1.944076                    0.999048      27.715832      79.419271       0.606611       0.427205      -1.059337      -0.035295       0.008931       0.027422       0.045579      -0.020955       0.002111      -0.023204      -0.062595      -0.026409      -0.034449      -0.016385       0.050834             12.548497      15.079892       1.573966      -1.167162       6.827946       4.162794      15.737651           0.027294
          371              C      12.065259      26.433030       2.423669      -0.044370      40.298822 0.45279847E+03  0.10736188E+05                                10.319895                            7.189397      -0.116326       1.973594                    0.998500      27.847555      79.962503       0.603462       0.428067      -1.058648      -0.007861       0.028406       0.018403       0.034747      -0.033404       0.006118      -0.024642      -0.098650      -0.055587      -0.050379      -0.025283       0.075662             12.852728      14.788470       2.052184      -0.671814       7.086225       4.488087      16.683489           0.041678
          372              C      10.831952      26.354754       3.114337       0.068886      38.894926 0.43172411E+03  0.10111710E+05                                10.126818                            7.035276      -0.251945       1.932107                    0.998689      26.920920      76.741205       0.608276       0.429920      -1.057876      -0.003038       0.007068      -0.020645       0.022032      -0.007982       0.017276      -0.008890      -0.014003      -0.070718      -0.032186       0.004691       0.027495             12.807672      15.348211       3.771061       1.487741       8.853272       5.304044      14.221533          -0.006657
          373              C      10.775154      26.810596       4.394375      -0.126891      33.051904 0.44020248E+03  0.10417196E+05                                 9.057970                            7.059304       0.052808       1.991852                    0.999117      29.714788      86.673843       0.609685       0.424524      -1.055449       0.027885       0.021467       0.010942       0.036853      -0.001889      -0.020127      -0.016826       0.006181      -0.072507      -0.038266       0.012714       0.025552             10.697169      10.398255       1.865427       1.964840       7.408323       4.955840      14.284927           0.057270
          374              C      11.973300      27.309892       5.074396      -0.100796      33.905156 0.45668967E+03  0.10876233E+05                                 9.183593                            7.166365       0.102339       2.001825                    0.999587      29.601525      85.818441       0.609875       0.421704      -1.060216      -0.019691      -0.011678      -0.030419       0.038072       0.006707       0.007048       0.009953       0.040296       0.068148      -0.033968       0.005970       0.027998             10.826451      10.394509       0.987628       0.204702       7.244259       4.673125      14.840585          -0.004003
          375              C       7.306482      25.368537       1.974447      -0.018162      40.056799 0.47755058E+03  0.11438980E+05                                10.209836                            7.335947      -0.132610       1.954280                    0.999120      28.026536      80.066578       0.605082       0.422595      -1.065379       0.050019      -0.012665       0.008372       0.052273       0.017586      -0.026338      -0.019275       0.010009       0.082212      -0.031994      -0.018572       0.050567             12.424875      15.089845      -0.658268       2.965998      15.053251       3.583590       7.131529           0.037020
          376              C       8.403204      26.190145       2.457627      -0.056275      42.566626 0.47184616E+03  0.11286487E+05                                10.666466                            7.323918      -0.081471       1.980301                    0.998659      28.100574      80.642311       0.600662       0.426302      -1.061355      -0.005019      -0.017327      -0.028137       0.033423       0.022508      -0.020177      -0.026978      -0.022879       0.125080      -0.046240      -0.015254       0.061494             13.456946      15.271609      -1.436451       1.778209      17.505677       5.092851       7.593552           0.041466
          377              C       9.639216      25.655452       2.515183       0.074715      37.149547 0.40826692E+03  0.94528071E+04                                 9.848164                            6.864810      -0.276605       1.926839                    0.998858      26.763898      76.464905       0.611147       0.432857      -1.053493       0.009809       0.008690      -0.009828       0.016380       0.026201      -0.004252      -0.004963      -0.000131       0.071511      -0.038123       0.010980       0.027143             12.273768      15.508561       1.134751       2.956830      13.674663       4.508215       7.638082          -0.005953
          378              C       9.885339      24.361312       2.154597      -0.116787      32.277408 0.41707626E+03  0.97570406E+04                                 8.953098                            6.895038       0.031617       1.991814                    0.999169      29.310033      85.556804       0.612512       0.427454      -1.051543      -0.018397      -0.005702      -0.012362       0.022887      -0.020605      -0.004818      -0.018155       0.020151       0.058751      -0.038349       0.011202       0.027147             10.541523      10.578817       2.314909       1.660411      14.342364       4.396012       6.703386           0.056527
          379              C       8.842710      23.530208       1.728109      -0.086351      32.155759 0.43018518E+03  0.10095264E+05                                 8.851928                            6.947708       0.161153       2.027554                    0.999684      29.006773      83.537834       0.620276       0.420784      -1.060560      -0.004908       0.028832       0.010731       0.031153      -0.007461      -0.001588       0.004187      -0.015526      -0.077646      -0.026283       0.002174       0.024109             10.244376      10.362889       1.019090       1.445394      14.141079       3.434113       6.229160          -0.000768
          380              C       7.526911      24.043604       1.637747      -0.124754      32.492027 0.44325987E+03  0.10509885E+05                                 8.929361                            7.091636       0.089623       1.998347                    0.999562      29.881845      87.304469       0.607157       0.425467      -1.054646       0.014729       0.006600       0.012918       0.020673       0.025612       0.010641      -0.011110      -0.005845       0.006430      -0.033460       0.008674       0.024786             10.109365      10.556008      -0.867892       1.074435      13.755676       3.171283       6.016411           0.033564
          381              C      14.515644      26.793616       2.329566       0.508942      24.272973 0.29519384E+03  0.63739951E+04                                 7.795070                            6.168126      -0.309448       1.946459                    0.998754      23.572060      67.476157       0.586910       0.483315      -1.013358       0.040882      -0.002147      -0.023723       0.047315       0.042027       0.032551       0.087786      -0.020395       0.090688      -0.080363      -0.040303       0.120666              8.495616      11.643195      -1.061686      -2.500355       6.344273      -0.873683       7.499379          -0.018669
          382              C      12.155865      26.058053       0.961467       0.554018      23.100995 0.27858533E+03  0.59542795E+04                                 7.598811                            5.987324      -0.324756       1.933073                    0.998974      23.756805      68.608744       0.593877       0.482546      -1.009444       0.011157      -0.000931      -0.034104       0.035895       0.067939      -0.013978      -0.006592       0.016722      -0.191997      -0.065956      -0.035825       0.101780              8.898571       6.666876      -1.599811      -0.531384       6.769808       3.143297      13.259028          -0.001066
          383              C       8.048896      27.596518       2.838933       0.565998      22.933118 0.26296789E+03  0.55405522E+04                                 7.543780                            5.811058      -0.297348       1.947440                    0.999030      23.332956      66.925572       0.603694       0.481547      -1.009866      -0.017520       0.031002      -0.006186       0.036144      -0.002887       0.072298      -0.007852       0.072549       0.134575      -0.059572      -0.044109       0.103681              8.899525       7.464047      -1.262834      -1.847228      13.031215       3.144662       6.203312          -0.001453
          384              C      19.484033      25.969706       1.677748       0.517288      22.366122 0.27290935E+03  0.57849578E+04                                 7.374915                            5.930612      -0.329543       1.945707                    0.998474      23.193175      66.028815       0.597878       0.483295      -1.012204      -0.045910       0.018764      -0.003127       0.049695      -0.002455       0.011609       0.097994      -0.051120       0.080074      -0.081052      -0.036960       0.118012              7.886326      11.005572      -0.863026       0.897196       6.996895      -1.379080       5.656512          -0.012822
          385              C       2.236717       1.146513       6.047950       0.107497      24.984427 0.32485835E+03  0.71678628E+04                                 7.646169                            6.171539       0.075913       2.046894                    0.999301      26.212979      75.280150       0.631373       0.439667      -1.040028       0.030617       0.011139      -0.017937       0.037192      -0.008448      -0.029573       0.022239      -0.047012      -0.094632      -0.053671       0.002775       0.050895              8.481080      10.580876       0.673684       1.145369       4.613520      -0.832485      10.248845           0.000805
          386              C       3.241484       1.148241       7.031576      -0.197197      33.223252 0.47535639E+03  0.11429576E+05                                 9.002817                            7.301284       0.190518       2.033834                    0.999358      30.023311      87.329584       0.605738       0.420543      -1.061426      -0.013985       0.002410      -0.006957       0.015805       0.000613      -0.003148      -0.003434      -0.025459       0.038433      -0.019445       0.004862       0.014583             10.153690      13.227675       0.475655       2.379465       5.285154      -0.836136      11.948240           0.000140
          387              C       4.515359       1.566958       6.661205       0.092652      35.308075 0.44183554E+03  0.10369001E+05                                 9.444561                            7.069908      -0.040797       1.996650                    0.999274      26.659935      75.130932       0.615222       0.424227      -1.065461      -0.001142      -0.003769      -0.013462       0.014026      -0.012398       0.000852       0.009337       0.013370       0.017589      -0.019854       0.005873       0.013981             11.431409      14.494638       0.780892       4.588027       5.556249      -1.218557      14.243339          -0.000076
          388              C       4.724966       2.046972       5.308072      -0.174822      32.368081 0.45829300E+03  0.10925067E+05                                 8.867352                            7.188825       0.121365       2.019972                    0.998776      29.577485      85.818365       0.607605       0.422867      -1.059381       0.006041      -0.006872       0.000135       0.009150       0.002715      -0.016325       0.009710      -0.008898       0.005479      -0.021299       0.003562       0.017737              9.896271      11.502434       1.198656       2.370595       5.920099      -1.818298      12.266282          -0.000093
          389              C       3.655289       1.990567       4.488479       0.108861      25.475483 0.33417787E+03  0.74162341E+04                                 7.736533                            6.257821      -0.110142       1.988126                    0.998902      26.185668      75.101893       0.628059       0.439440      -1.041506      -0.034528      -0.037601       0.024783       0.056747      -0.009399      -0.039636       0.020227      -0.060113       0.008299      -0.057637       0.006771       0.050866              8.520528      10.302184       1.236373       1.236312       5.319550      -1.576723       9.939850           0.000057
          390              C       5.632367       1.615881       7.686272       0.097220      33.901834 0.41559979E+03  0.96201406E+04                                 9.194966                            6.857207      -0.057904       1.992873                    0.999328      26.439291      74.376034       0.623662       0.424278      -1.063772       0.003785       0.004808       0.006386       0.008845       0.011199       0.002508      -0.013175      -0.000688       0.013426      -0.019064       0.002613       0.016451             11.131148      14.623926      -0.463168       4.059560       4.988378       0.678818      13.781139          -0.000118
          391              C       5.344324       1.832292       9.067032      -0.183493      33.399362 0.47755657E+03  0.11500316E+05                                 9.074908                            7.348043       0.060658       1.994312                    0.998995      29.996135      87.431855       0.599890       0.423984      -1.058844       0.001444      -0.004888       0.003512       0.006190      -0.001635      -0.019363      -0.006518       0.012012      -0.004995      -0.019815      -0.002889       0.022705             10.203198      12.508328      -0.724818       2.305892       5.357643       1.000945      12.743624           0.000003
          392              C       6.414001       1.828839       9.948210       0.110023      24.670864 0.33130070E+03  0.73308379E+04                                 7.561371                            6.224665       0.005141       2.028709                    0.998841      26.011972      74.306508       0.631152       0.438572      -1.042827       0.029501      -0.017613      -0.026068       0.043128       0.014962      -0.028066      -0.013024      -0.065915      -0.001039      -0.049519       0.004062       0.045457              8.289201      10.635403      -0.691013       1.298600       4.805961       0.855577       9.426238           0.000072
          393              C       7.919123       1.334146       8.294348       0.096855      26.501298 0.35111070E+03  0.78730181E+04                                 7.919073                            6.387638       0.103305       2.049564                    0.999550      26.473613      75.820652       0.626817       0.435781      -1.045792      -0.027739       0.008930       0.034033       0.044804       0.001940      -0.021428      -0.007583      -0.037979      -0.078729      -0.040185       0.006439       0.033746              8.889463      11.786767      -0.152890       1.174190       4.420885       0.243160      10.460736           0.000963
          394              C       6.911653       1.344506       7.315326      -0.188512      32.725717 0.45380619E+03  0.10790337E+05                                 8.913226                            7.131511       0.223715       2.049959                    0.999281      29.606157      85.760211       0.612939       0.420266      -1.061134       0.008495       0.003473       0.005912       0.010917       0.001638      -0.007365       0.001567      -0.041025       0.045726      -0.029432       0.012556       0.016877             10.150318      14.056488      -0.075193       2.402376       4.969270       0.500474      11.425197           0.000158
          395              C      11.495966      10.702774       7.233309       0.049134      36.600311 0.43269791E+03  0.10175426E+05                                 9.762515                            7.061634      -0.285143       1.914622                    0.998993      27.554765      79.602321       0.602673       0.432172      -1.052840       0.006847       0.005999      -0.002887       0.009550      -0.017090      -0.004802      -0.025944       0.038335      -0.001818      -0.041844       0.014387       0.027457             12.242591      17.393079       2.616450      -3.750244       7.031976       2.018340      12.302717          -0.000110
          396              C      11.130841      11.312865       8.443705      -0.109459      43.777633 0.52656132E+03  0.12983202E+05                                10.886673                            7.756252      -0.224583       1.911606                    0.998798      29.839297      87.770198       0.579812       0.428436      -1.056954      -0.025340      -0.022972      -0.002357       0.034284      -0.009930       0.019281      -0.031443      -0.037620      -0.006413      -0.033561      -0.014388       0.047949             13.640705      19.031314       3.171424      -1.656953       7.830732       3.339726      14.060069          -0.002195
          397              C       9.805577      11.186243       8.872494      -0.040376      38.967763 0.46947536E+03  0.11234651E+05                                10.068415                            7.302007      -0.035220       1.986815                    0.999410      28.279372      81.623225       0.600975       0.425895      -1.059812       0.012842      -0.026279      -0.040761       0.050169       0.003621       0.000744      -0.017772      -0.014742      -0.009306      -0.016550      -0.005351       0.021900             12.416721      15.847265       1.338883      -3.553462       7.612005       3.618413      13.790891          -0.003023
          398              C       8.929282      10.396003       8.138660      -0.117723      30.957088 0.42646307E+03  0.10038022E+05                                 8.680557                            6.987166      -0.042637       1.960805                    0.999662      29.576957      86.762602       0.606160       0.429291      -1.049818       0.025318       0.008321       0.000021       0.026650       0.011700      -0.003343      -0.022195       0.025149      -0.050698      -0.033973       0.004846       0.029127              9.717910      10.924332       1.507429      -1.012277       7.261295       3.037002      10.968102          -0.000767
          399              C       9.286293       9.758573       7.034454      -0.072892      29.561608 0.38764043E+03  0.88724023E+04                                 8.342725                            6.593092       0.266596       2.075952                    0.999779      28.004934      79.925344       0.636375       0.420514      -1.059615       0.019336       0.021271      -0.003758       0.028990       0.012065       0.005666      -0.001880       0.026558      -0.007754      -0.017644      -0.002539       0.020182              9.472642      11.466660       2.092821      -1.244647       7.108482       2.642708       9.842782          -0.000666
          400              C      10.587215       9.951384       6.563649      -0.134235      32.072157 0.43521610E+03  0.10290801E+05                                 8.918398                            7.065805      -0.023560       1.968521                    0.999024      29.764971      87.362955       0.602161       0.430179      -1.049827      -0.032107       0.017294       0.007912       0.037317      -0.016275      -0.008300       0.004787      -0.029911       0.055031      -0.031932       0.007724       0.024209             10.283812      14.683140       3.141714      -1.204427       7.032692       1.900235       9.135604          -0.000876
          401              C      12.849628      10.898751       6.641924       0.050505      37.883460 0.45472833E+03  0.10821372E+05                                 9.996661                            7.254630      -0.271760       1.916652                    0.998920      27.796977      80.641572       0.593015       0.434020      -1.052273      -0.004166      -0.012457       0.003916       0.013707       0.010509      -0.010397       0.019382       0.033734       0.055104      -0.037408       0.009636       0.027772             12.545996      19.129022      -1.074009      -3.262161       7.343913      -2.913716      11.165053          -0.001710
          402              C      12.929413      11.738487       5.512107      -0.122717      44.703874 0.56328915E+03  0.14126868E+05                                11.053478                            8.030143      -0.257281       1.894274                    0.998883      30.456759      90.392515       0.568912       0.429286      -1.056282       0.037943      -0.028355      -0.013544       0.049266       0.005676       0.007563       0.039165      -0.017072      -0.004803      -0.035822      -0.009212       0.045034             13.681349      19.203762      -1.807338      -2.437853       8.429799      -4.050458      13.410487           0.003530
          403              C      14.178947      11.874894       4.792085      -0.044307      38.331108 0.46816032E+03  0.11212650E+05                                 9.928109                            7.284209      -0.126380       1.952340                    0.999451      28.547675      82.849776       0.601715       0.425012      -1.058724      -0.012106      -0.033922       0.031800       0.048047       0.013776      -0.000640       0.024228       0.001116       0.013198      -0.028316       0.000351       0.027966             12.056082      14.295743      -0.986727      -2.243976       8.852059      -4.715817      13.020443           0.006787
          404              C      15.232398      11.142210       5.230659      -0.128091      32.925153 0.47135683E+03  0.11395213E+05                                 9.132298                            7.416637      -0.138806       1.923691                    0.999080      30.622973      91.546713       0.578946       0.437618      -1.043012      -0.021384      -0.010939       0.020584       0.031633       0.007422      -0.013544       0.015962       0.012417      -0.045746      -0.030316       0.011042       0.019274             10.222273      12.426375      -1.698579      -0.250086       7.887128      -3.141532      10.353318           0.003715
          405              C      15.164784      10.272832       6.348103      -0.084413      29.948318 0.42532555E+03  0.99350898E+04                                 8.346005                            6.872132       0.292146       2.071369                    0.999801      28.669720      81.895228       0.629743       0.416383      -1.065259      -0.018327       0.019302      -0.010034       0.028444      -0.020366       0.002639      -0.014791       0.027608      -0.003675      -0.029277       0.000879       0.028398              9.253458      11.490756      -1.432032      -1.560656       7.123504      -2.311535       9.146116           0.000937
          406              C      13.973399      10.194269       7.068412      -0.139001      32.492686 0.44908814E+03  0.10676870E+05                                 8.915924                            7.129315       0.104371       2.005231                    0.999148      29.873647      87.237229       0.607014       0.424419      -1.055893       0.011217       0.016264      -0.011219       0.022720       0.010700       0.002406      -0.009921      -0.013803       0.063284      -0.024367      -0.000257       0.024624             10.170271      14.527640      -2.097992      -1.317673       6.737673      -2.150246       9.245499           0.004595
          407              C       9.291698      11.895905      10.063321       0.570527      23.024359 0.26007883E+03  0.54565520E+04                                 7.479835                            5.760745      -0.194424       1.983809                    0.999222      23.074341      65.728009       0.610112       0.478502      -1.012955      -0.039509       0.013876       0.044960       0.061441      -0.047511       0.065363      -0.034751       0.032699       0.011641      -0.059307      -0.043680       0.102987              8.541698       8.638007       1.090242      -3.312569       7.135943       1.605267       9.851146           0.002859
          408              C      12.159947      12.091594       9.204591       0.627874      22.165786 0.26063376E+03  0.55012093E+04                                 7.465120                            5.860906      -0.397570       1.915823                    0.999124      23.322410      67.839862       0.587149       0.494231      -0.999300       0.034955       0.032182       0.037044       0.060248      -0.036626      -0.069237       0.044174       0.025365      -0.003786      -0.065830      -0.037785       0.103615              8.459219       9.414777       2.401816       3.124735       7.381191      -0.223696       8.581688           0.002226
          409              C      11.708275      12.402968       5.003027       0.623162      20.809036 0.24546750E+03  0.51160202E+04                                 7.186642                            5.720573      -0.348485       1.932221                    0.998896      23.254061      67.732519       0.587830       0.499938      -0.994099      -0.047568       0.028451      -0.032056       0.064029       0.034921      -0.046694      -0.059116      -0.031465      -0.032155      -0.064387      -0.031985       0.096372              8.047501       9.859714      -2.510226       1.395934       6.430485       0.877392       7.852304           0.003420
          410              C      14.295244      12.783410       3.695937       0.556388      22.732030 0.25177208E+03  0.52376292E+04                                 7.386155                            5.647977      -0.135655       2.010085                    0.999299      22.749997      64.451205       0.619683       0.475127      -1.015128       0.013627       0.031119      -0.064340       0.072758       0.063295       0.066851       0.006108       0.072798      -0.037714      -0.083312      -0.027267       0.110579              8.378920       6.785010      -1.069529      -2.404718       8.445899      -2.177673       9.905849          -0.004047
          411              C       6.412622      15.957611       9.982168      -0.119261      33.163042 0.43664178E+03  0.10313433E+05                                 9.054772                            7.025259       0.127321       2.012210                    0.999629      29.700073      86.589123       0.611783       0.423868      -1.055708      -0.012647       0.013459       0.025056       0.031127      -0.011894      -0.029329      -0.001172       0.001396      -0.004228      -0.032009       0.000623       0.031386             10.509751      10.449622      -0.436583       1.037369       6.252021       3.933504      14.827612           0.025336
          412              C      19.953301      16.368271      11.347100      -0.011010      39.555668 0.44739202E+03  0.10575035E+05                                10.176189                            7.139548      -0.187765       1.944252                    0.999034      27.721458      79.448326       0.606496       0.427252      -1.059267      -0.033583      -0.009176      -0.027622       0.044441       0.019626      -0.002939      -0.023678      -0.064001      -0.025281      -0.034037      -0.017083       0.051120             12.552740      15.082846      -1.575311       1.167448       6.829940       4.164861      15.745434           0.027312
          413              C      18.826826      16.733750      11.965248      -0.043224      40.296292 0.45267771E+03  0.10733605E+05                                10.324115                            7.191542      -0.115922       1.973716                    0.998535      27.841704      79.970964       0.602925       0.428436      -1.058321      -0.008747      -0.029197      -0.018842       0.035833       0.032434      -0.007524      -0.024473      -0.097066      -0.056898      -0.048891      -0.025953       0.074844             12.858890      14.796668      -2.054011       0.671743       7.089433       4.490481      16.690568           0.041657
          414              C      17.593519      16.812026      11.274580       0.069908      38.870676 0.43144761E+03  0.10103762E+05                                10.124352                            7.034266      -0.245463       1.934143                    0.998750      26.907205      76.700161       0.608149       0.430072      -1.057767      -0.004766      -0.007194       0.018828       0.020711       0.007395      -0.015630      -0.007745      -0.013852      -0.069618      -0.030558       0.004770       0.025789             12.803628      15.339885      -3.766459      -1.481453       8.850220       5.302856      14.220779          -0.006680
          415              C      17.536723      16.356184       9.994542      -0.124757      32.933664 0.43819036E+03  0.10358143E+05                                 9.035733                            7.041857       0.049986       1.991938                    0.999121      29.662198      86.484519       0.610582       0.424368      -1.055502       0.026787      -0.022451      -0.014314       0.037769       0.003960       0.023196      -0.016764       0.006614      -0.074115      -0.040995       0.013938       0.027057             10.667942      10.379156      -1.855964      -1.946282       7.384748       4.935767      14.239922           0.057300
          416              C      18.734871      15.856888       9.314522      -0.102387      33.978214 0.45811264E+03  0.10918597E+05                                 9.196729                            7.177839       0.082519       1.995025                    0.999547      29.641841      85.968354       0.609348       0.421742      -1.060194      -0.019874       0.011479       0.030957       0.038536      -0.008031      -0.007947       0.009619       0.039461       0.071446      -0.034328       0.004874       0.029454             10.840184      10.416751      -0.989798      -0.204119       7.251750       4.675208      14.852052          -0.004017
          417              C      14.068045      17.798243      12.414470      -0.019591      40.106555 0.47830411E+03  0.11461169E+05                                10.216794                            7.340881      -0.130288       1.954625                    0.999130      28.048138      80.134139       0.605003       0.422497      -1.065476       0.048857       0.014266      -0.007939       0.051512      -0.016668       0.026809      -0.019885       0.006952       0.081633      -0.030719      -0.020019       0.050738             12.433199      15.100743       0.661126      -2.967618      15.063431       3.585462       7.135423           0.037059
          418              C      15.164770      16.976635      11.931290      -0.053525      42.405757 0.46988226E+03  0.11226394E+05                                10.637260                            7.306365      -0.075559       1.982830                    0.998644      28.037432      80.381327       0.601741       0.426035      -1.061654      -0.005794       0.017464       0.028819       0.034192      -0.024291       0.019379      -0.026026      -0.025681       0.123861      -0.048262      -0.012467       0.060729             13.417793      15.227367       1.434422      -1.771867      17.453589       5.075527       7.572422           0.041458
          419              C      16.400780      17.511328      11.873735       0.073727      37.198641 0.40899878E+03  0.94732205E+04                                 9.853141                            6.868590      -0.268226       1.928917                    0.998883      26.786054      76.521830       0.611344       0.432558      -1.053761       0.008881      -0.008481       0.008914       0.015174      -0.026669       0.004925      -0.006624      -0.002574       0.069650      -0.038325       0.010015       0.028310             12.279598      15.514522      -1.132930      -2.956852      13.683246       4.510968       7.641025          -0.005944
          420              C      16.646898      18.805468      12.234321      -0.116933      32.255483 0.41673475E+03  0.97473448E+04                                 8.948330                            6.891137       0.005290       1.983607                    0.999204      29.306333      85.546823       0.612810       0.427320      -1.051594      -0.016537       0.005277       0.012719       0.021520       0.020642       0.004750      -0.019772       0.020400       0.056201      -0.038939       0.011124       0.027815             10.534914      10.577342      -2.311262      -1.659365      14.329071       4.391061       6.698329           0.056538
          421              C      15.604265      19.636572      12.660809      -0.087327      32.218818 0.43135226E+03  0.10129915E+05                                 8.864800                            6.958125       0.160320       2.027127                    0.999679      29.041657      83.679216       0.619653       0.420905      -1.060441      -0.004471      -0.029905      -0.011398       0.032314       0.005844       0.001307       0.003455      -0.015177      -0.077782      -0.026208       0.003387       0.022821             10.258808      10.381971      -1.023161      -1.449176      14.156513       3.438411       6.237942          -0.000738
          422              C      14.288469      19.123176      12.751171      -0.125116      32.485242 0.44320508E+03  0.10507850E+05                                 8.926028                            7.089311       0.075828       1.993818                    0.999585      29.882116      87.291041       0.607522       0.425240      -1.054828       0.015528      -0.006707      -0.012538       0.021055      -0.027272      -0.011423      -0.011083      -0.005738       0.006950      -0.035305       0.009023       0.026282             10.104801      10.553669       0.868341      -1.074021      13.747072       3.168520       6.013662           0.033585
          423              C       7.754112      16.373164      12.059352       0.507091      24.361231 0.29652946E+03  0.64102822E+04                                 7.813398                            6.182067      -0.314980       1.943897                    0.998699      23.628643      67.684953       0.586227       0.483316      -1.013324       0.040430       0.002383       0.024181       0.047170      -0.042913      -0.032743       0.087370      -0.020459       0.091571      -0.080356      -0.040492       0.120848              8.516149      11.673865       1.063052       2.509298       6.356884      -0.874015       7.517698          -0.018611
          424              C      18.917430      17.108727      13.427450       0.554096      23.087726 0.27840332E+03  0.59491915E+04                                 7.594501                            5.984219      -0.322299       1.934094                    0.998994      23.748592      68.569628       0.594225       0.482361      -1.009579       0.011593       0.001680       0.033574       0.035558      -0.068860       0.012337      -0.006852       0.017294      -0.190021      -0.064823      -0.037396       0.102219              8.893297       6.663189       1.598719       0.530778       6.766283       3.140943      13.250420          -0.001026
          425              C      14.810467      15.570262      11.549984       0.564697      22.963016 0.26339914E+03  0.55521020E+04                                 7.550982                            5.816390      -0.292955       1.948224                    0.999026      23.355210      67.011758       0.603308       0.481642      -1.009782      -0.017642      -0.031658       0.006599       0.036838       0.001938      -0.074115      -0.008231       0.074349       0.134478      -0.060851      -0.044916       0.105767              8.908655       7.470798       1.265076       1.848568      13.046270       3.149158       6.208898          -0.001438
          426              C      12.722497      17.197074      12.711170       0.517987      22.336296 0.27245496E+03  0.57730731E+04                                 7.369508                            5.926462      -0.335059       1.944456                    0.998446      23.174799      65.969331       0.597952       0.483423      -1.012110      -0.045307      -0.019488       0.003540       0.049447       0.001888      -0.012562       0.098327      -0.051525       0.082442      -0.081251      -0.037530       0.118781              7.880238      10.995256       0.862137      -0.895834       6.992755      -1.378523       5.652704          -0.012812
          427              C      15.759794      13.242420       8.340968       0.112776      24.826763 0.32220033E+03  0.70933532E+04                                 7.608415                            6.140839       0.087942       2.052218                    0.999332      26.101028      74.831042       0.633899       0.438895      -1.040672       0.030685      -0.011468       0.017724       0.037246       0.008254       0.028872       0.021587      -0.044733      -0.084611      -0.050789       0.002374       0.048415              8.438596      10.531442      -0.674341      -1.133762       4.593185      -0.829666      10.191160           0.000869
          428              C      16.764560      13.240692       7.357341      -0.199287      33.295457 0.47671068E+03  0.11470795E+05                                 9.017476                            7.313476       0.185301       2.031839                    0.999356      30.066510      87.500754       0.604983       0.420750      -1.061249      -0.013140      -0.001548       0.006425       0.014709      -0.000755       0.004963      -0.004207      -0.026927       0.038192      -0.020569       0.004955       0.015614             10.170654      13.250499      -0.476024      -2.384229       5.293049      -0.837473      11.968415           0.000152
          429              C      18.038437      12.821975       7.727712       0.093041      35.252026 0.44108183E+03  0.10346771E+05                                 9.435315                            7.063901      -0.043185       1.996461                    0.999274      26.635921      75.043832       0.615487       0.424230      -1.065472      -0.000656       0.002971       0.012868       0.013222       0.011765      -0.001049       0.009415       0.014818       0.016035      -0.019688       0.006130       0.013557             11.419495      14.478286      -0.779982      -4.582200       5.551687      -1.217435      14.228511          -0.000068
          430              C      18.248046      12.341961       9.080846      -0.173008      32.340624 0.45771391E+03  0.10908559E+05                                 8.870065                            7.192019       0.109724       2.016962                    0.998805      29.551418      85.751258       0.606449       0.423778      -1.058739       0.007395       0.006848      -0.000533       0.010092      -0.002575       0.017697       0.008126      -0.007711       0.005027      -0.021634       0.003619       0.018015              9.899355      11.499570      -1.195273      -2.376609       5.921980      -1.819376      12.276516          -0.000067
          431              C      17.178369      12.398366       9.900439       0.108239      25.493366 0.33455289E+03  0.74262615E+04                                 7.736044                            6.257383      -0.104174       1.989490                    0.998841      26.200380      75.140238       0.628708       0.438886      -1.041888      -0.034731       0.038835      -0.025616       0.058057       0.008792       0.038569       0.020984      -0.059337       0.003426      -0.056433       0.005902       0.050531              8.519914      10.297268      -1.235316      -1.235951       5.320024      -1.578090       9.942451           0.000076
          432              C       5.632346      12.773052       6.702646       0.095507      33.909904 0.41579559E+03  0.96250222E+04                                 9.195048                            6.857417      -0.056396       1.993320                    0.999321      26.440887      74.362086       0.623895       0.424104      -1.063967       0.004771      -0.004126      -0.006328       0.008935      -0.012161      -0.003755      -0.012357      -0.000245       0.013019      -0.019940       0.004435       0.015505             11.131679      14.627571       0.462713      -4.062116       4.988181       0.678503      13.779284          -0.000109
          433              C       5.344304      12.556641       5.321885      -0.177494      33.227617 0.47432765E+03  0.11403312E+05                                 9.044935                            7.323573       0.066879       1.997205                    0.998980      29.900068      87.081150       0.600834       0.424032      -1.058804       0.000051       0.005273      -0.003884       0.006550       0.001698       0.017862      -0.006298       0.015147      -0.004766      -0.018350      -0.003798       0.022149             10.168723      12.475473       0.723893      -2.292369       5.339755       0.996603      12.690940           0.000012
          434              C       6.413982      12.560094       4.440708       0.106866      24.766737 0.33298607E+03  0.73778329E+04                                 7.581422                            6.240826       0.001255       2.026606                    0.998837      26.079325      74.559468       0.630252       0.438621      -1.042749       0.030353       0.017424       0.025587       0.043354      -0.014394       0.030588      -0.013982      -0.065411      -0.004010      -0.051215       0.004583       0.046632              8.311615      10.670030       0.693781      -1.302509       4.817874       0.857343       9.446942           0.000069
          435              C       7.919101      13.054787       6.094570       0.093492      26.650661 0.35368603E+03  0.79466005E+04                                 7.952377                            6.413854       0.103253       2.048272                    0.999513      26.572498      76.221535       0.625016       0.436166      -1.045385      -0.028817      -0.008206      -0.034093       0.045388      -0.003657       0.019493      -0.008339      -0.039315      -0.080568      -0.038986       0.003672       0.035315              8.927864      11.835672       0.151832      -1.181285       4.438001       0.243515      10.509918           0.001014
          436              C       6.911630      13.044427       7.073592      -0.187757      32.693761 0.45316519E+03  0.10771131E+05                                 8.908745                            7.128080       0.227619       2.051445                    0.999289      29.587382      85.685967       0.612888       0.420455      -1.061030       0.007704      -0.003737      -0.004835       0.009833      -0.000869       0.008378       0.001639      -0.040541       0.044306      -0.029282       0.012391       0.016890             10.145218      14.051044       0.074799      -2.404220       4.967439       0.499672      11.417171           0.000206
          437              C      21.638268      21.622247      18.075070       0.048244      36.666141 0.43355697E+03  0.10200965E+05                                 9.775061                            7.069530      -0.287304       1.913521                    0.999014      27.582206      79.709612       0.602206       0.432281      -1.052745       0.007551      -0.003538      -0.006509       0.010579      -0.004401       0.016651       0.025151       0.019576      -0.060660      -0.041471       0.014275       0.027196             12.259887      17.417997      -3.758682      -2.620118      12.321426      -2.021029       7.040237          -0.000107
          438              C      21.273142      22.832643      17.464980      -0.107626      43.634464 0.52451743E+03  0.12919267E+05                                10.862325                            7.740081      -0.221904       1.913131                    0.998849      29.776035      87.516773       0.580585       0.428314      -1.057109      -0.025301      -0.002312       0.023151       0.034372       0.020176       0.009995       0.030960      -0.015026       0.056906      -0.033835      -0.013631       0.047466             13.609226      18.986456      -1.655677      -3.162086      14.027678      -3.331185       7.813545          -0.002193
          439              C      19.947877      23.261433      17.591603      -0.042049      39.057005 0.47072738E+03  0.11272705E+05                                10.084757                            7.312817      -0.041601       1.984383                    0.999417      28.319088      81.781188       0.600366       0.426021      -1.059679       0.012386      -0.039437       0.025943       0.048803      -0.000471      -0.002544       0.018605      -0.004002       0.027324      -0.016351      -0.006608       0.022959             12.438147      15.876560      -3.562834      -1.341096      13.815128      -3.623740       7.622753          -0.003032
          440              C      19.071582      22.527599      18.381842      -0.116009      30.890913 0.42530302E+03  0.10003755E+05                                 8.666157                            6.975527      -0.036259       1.962996                    0.999674      29.540570      86.621537       0.606952       0.429029      -1.049993       0.026339      -0.000308      -0.008252       0.027603      -0.001938      -0.012693       0.020787       0.037429      -0.010068      -0.032766       0.004118       0.028648              9.701385      10.910234      -1.014726      -1.503570      10.946383      -3.028731       7.247537          -0.000764
          441              C      19.428594      21.423393      19.019271      -0.075676      29.644432 0.38905051E+03  0.89133363E+04                                 8.362476                            6.609959       0.266538       2.075227                    0.999766      28.050808      80.111998       0.634818       0.421136      -1.059156       0.020618      -0.003091      -0.021439       0.029905       0.005795      -0.010051       0.003347       0.017818      -0.035434      -0.017044      -0.002058       0.019102              9.494728      11.494183      -1.257198      -2.092342       9.869026      -2.645900       7.120974          -0.000655
          442              C      20.729517      20.952587      18.826460      -0.133348      31.992388 0.43383119E+03  0.10249542E+05                                 8.900339                            7.051338      -0.020155       1.969980                    0.999029      29.725419      87.201146       0.603210       0.429787      -1.050102      -0.032503       0.008691      -0.017411       0.037883      -0.007588       0.016974      -0.005238      -0.040515       0.013606      -0.031139       0.007101       0.024038             10.261850      14.644537      -1.205941      -3.129509       9.123265      -1.898698       7.017749          -0.000870
          443              C       9.468831      21.030862      17.879093       0.049050      37.922247 0.45527901E+03  0.10837332E+05                                 9.999936                            7.256601      -0.270346       1.917135                    0.998871      27.818043      80.702996       0.593255       0.433731      -1.052490      -0.004879       0.004067       0.013255       0.014699      -0.011707      -0.010438      -0.019874      -0.011278      -0.076700      -0.037638       0.008793       0.028845             12.550393      19.133741      -3.265254       1.073064      11.171413       2.915341       7.346024          -0.001710
          444              C       9.548620      19.901044      17.039356      -0.121907      44.684249 0.56289474E+03  0.14116145E+05                                11.055166                            8.030674      -0.259441       1.893851                    0.998877      30.453235      90.413683       0.568472       0.429643      -1.055940       0.038694      -0.014213       0.028761       0.050264       0.007071      -0.005757      -0.039040      -0.006497       0.025388      -0.035665      -0.008955       0.044619             13.684256      19.206616      -2.440400       1.805991      13.415894       4.051324       8.430259           0.003531
          445              C      10.798156      19.181022      16.902949      -0.048301      38.500160 0.47058094E+03  0.11286901E+05                                 9.960406                            7.305806      -0.136318       1.948509                    0.999419      28.632363      83.197301       0.600389       0.425337      -1.058359      -0.011981       0.032329       0.034031       0.048444      -0.001399      -0.015413      -0.026437      -0.008442      -0.010288      -0.031442       0.000768       0.030674             12.097365      14.346505      -2.255869       0.989564      13.067012       4.731683       8.878577           0.006797
          446              C      11.851604      19.619597      17.635633      -0.126096      32.838619 0.46976383E+03  0.11345881E+05                                 9.111019                            7.399453      -0.127459       1.927632                    0.999073      30.572889      91.321511       0.580225       0.437070      -1.043450      -0.022878       0.019970       0.010355       0.032085      -0.013757      -0.008017      -0.016764       0.030310       0.003597      -0.031558       0.011493       0.020065             10.197886      12.399573      -0.252369       1.693688      10.326795       3.132059       7.867290           0.003717
          447              C      11.783986      20.737041      18.505011      -0.084630      29.941735 0.42522544E+03  0.99314069E+04                                 8.342721                            6.869950       0.292463       2.071503                    0.999800      28.663384      81.851131       0.630080       0.416216      -1.065447      -0.019267      -0.010438      -0.020478       0.029992       0.000879       0.018865       0.014111       0.016616      -0.040647      -0.028647       0.002199       0.026448              9.249475      11.484899      -1.558789       1.431818       9.142480       2.310746       7.121046           0.000944
          448              C      10.592600      21.457351      18.583575      -0.138133      32.493645 0.44912313E+03  0.10678400E+05                                 8.918712                            7.132023       0.103954       2.005136                    0.999127      29.872396      87.249505       0.606560       0.424709      -1.055665       0.010404      -0.009982      -0.016825       0.022158       0.002311      -0.010642       0.010912      -0.039166      -0.007731      -0.024800      -0.000441       0.025240             10.173264      14.532660      -1.316769       2.099553       9.247339       2.150364       6.739791           0.004599
          449              C      19.433997      24.452260      16.881941       0.569246      23.041559 0.26030751E+03  0.54629267E+04                                 7.486013                            5.765245      -0.201264       1.981713                    0.999209      23.085469      65.784009       0.609519       0.478829      -1.012713      -0.039037       0.045787      -0.014156       0.061812       0.063641       0.047873       0.035812       0.009885      -0.058958      -0.057550      -0.045081       0.102630              8.548950       8.645796      -3.316359      -1.091164       9.859993      -1.606413       7.141062           0.002853
          450              C      22.302249      23.593529      16.686252       0.626686      22.176350 0.26080045E+03  0.55057089E+04                                 7.467579                            5.862826      -0.397025       1.915741                    0.999096      23.333347      67.881805       0.587035       0.494239      -0.999278       0.034024       0.036377      -0.032654       0.059558      -0.069764       0.034735      -0.044633       0.013661      -0.037926      -0.066700      -0.036617       0.103318              8.462000       9.417742       3.125956      -2.402487       8.585009       0.223820       7.383250           0.002217
          451              C      21.850585      19.391963      16.374876       0.625696      20.787559 0.24516340E+03  0.51083061E+04                                 7.183179                            5.717932      -0.348111       1.932369                    0.998950      23.238780      67.687870       0.587802       0.500096      -0.993980      -0.047290      -0.032891      -0.028786       0.064396      -0.045113      -0.034737       0.059083       0.001290       0.064599      -0.063627      -0.031783       0.095410              8.043608       9.855243       1.394605       2.508984       7.848094      -0.877408       6.427487           0.003424
          452              C      10.914457      18.084873      15.994433       0.559145      22.688307 0.25118368E+03  0.52225526E+04                                 7.378241                            5.642297      -0.130796       2.011617                    0.999299      22.723328      64.367022       0.619816       0.475282      -1.015002       0.012059      -0.063900      -0.032284       0.072601       0.066720      -0.062582      -0.004885       0.055466      -0.091743      -0.083529      -0.026276       0.109805              8.369674       6.777712      -2.402222       1.068087       9.894661       2.173697       8.436649          -0.004035
          453              C      16.554930      24.371104      12.820238      -0.117675      33.184572 0.43708925E+03  0.10327212E+05                                 9.065811                            7.035663       0.124665       2.011661                    0.999636      29.695117      86.603616       0.610410       0.424689      -1.055140      -0.011880       0.025559      -0.012530       0.030845      -0.027631       0.010670       0.000771       0.003868      -0.003170      -0.029411      -0.000583       0.029994             10.522673      10.455562       1.046278       0.433553      14.851493      -3.940419       6.260963           0.025334
          454              C      16.572508      25.736037      12.409578      -0.012123      39.510829 0.44694751E+03  0.10560508E+05                                10.162058                            7.131278      -0.185411       1.945159                    0.998962      27.712987      79.374688       0.607531       0.426687      -1.059758      -0.034764      -0.027583       0.008603       0.045204      -0.001533      -0.019460       0.024567      -0.020643       0.107844      -0.035058      -0.016212       0.051271             12.533530      15.062310       1.168181       1.571638      15.717793      -4.156489       6.820487           0.027239
          455              C      15.446032      26.354185      12.044100      -0.046786      40.489745 0.45517087E+03  0.10808553E+05                                10.356898                            7.211973      -0.117538       1.972232                    0.998491      27.928647      80.303824       0.601933       0.428514      -1.058175      -0.006260      -0.018553       0.028822       0.034844      -0.008755      -0.032204       0.024162      -0.021810       0.180854      -0.050522      -0.026001       0.076523             12.902342      14.842128       0.677289       2.059321      16.752607      -4.509890       7.112291           0.041619
          456              C      14.212727      25.663516      11.965824       0.072960      38.762402 0.43005698E+03  0.10063343E+05                                10.106280                            7.023044      -0.246923       1.934117                    0.998788      26.867603      76.564164       0.608603       0.430087      -1.057729      -0.002487       0.021018       0.007303       0.022390      -0.015791      -0.005372       0.009217       0.029569       0.054795      -0.031593       0.006666       0.024927             12.779486      15.307688      -1.477657       3.758208      14.195423      -5.292393       8.835347          -0.006706
          457              C      14.155932      24.383478      12.421665      -0.128478      33.103841 0.44105514E+03  0.10443188E+05                                 9.068643                            7.066865       0.050444       1.990753                    0.999086      29.746429      86.811033       0.609220       0.424612      -1.055318       0.028035      -0.011926       0.021459       0.037265       0.020202      -0.003272       0.017824       0.037825       0.026820      -0.038720       0.013908       0.024812             10.710120      10.409794      -1.962747       1.865639      14.304203      -4.962589       7.416362           0.057319
          458              C      15.354080      23.703458      12.920960      -0.101464      33.919048 0.45704932E+03  0.10886654E+05                                 9.184235                            7.167427       0.084276       1.996030                    0.999574      29.612917      85.851409       0.610070       0.421497      -1.060374      -0.020195       0.031376      -0.012041       0.039208      -0.007891       0.006081      -0.009988      -0.014846      -0.095072      -0.033969       0.005073       0.028896             10.826800      10.394279      -0.204402       0.987485      14.841513      -4.672848       7.244609          -0.004088
          459              C      10.687253      26.803406      10.979607      -0.020876      40.125628 0.47855742E+03  0.11468669E+05                                10.219228                            7.342297      -0.135245       1.953047                    0.999110      28.057682      80.164410       0.605015       0.422436      -1.065522       0.048459      -0.007139      -0.014067       0.050962       0.027341       0.016380       0.019439      -0.036528      -0.048952      -0.030145      -0.020219       0.050363             12.436131      15.107943      -2.968311      -0.663909       7.136511      -3.584620      15.063937           0.037039
          460              C      11.783977      26.320227      11.801215      -0.052791      42.318782 0.46887032E+03  0.11194681E+05                                10.618527                            7.295269      -0.071979       1.984090                    0.998689      28.003218      80.221120       0.602679       0.425658      -1.062031      -0.007248       0.028431      -0.017644       0.034237       0.020101       0.025718       0.025890      -0.074571      -0.021662      -0.049555      -0.011599       0.061154             13.392178      15.200820      -1.769306      -1.430739       7.558618      -5.063117      17.417096           0.041421
          461              C      13.019989      26.262671      11.266522       0.073007      37.235949 0.40937741E+03  0.94853472E+04                                 9.865989                            6.876450      -0.275801       1.926676                    0.998840      26.795261      76.592358       0.610296       0.433148      -1.053273       0.008292       0.009837       0.009202       0.015818       0.005824       0.025368       0.006735      -0.036311      -0.034173      -0.037304       0.008355       0.028950             12.296916      15.538049      -2.962103       1.135414       7.650941      -4.518139      13.701758          -0.005953
          462              C      13.266108      26.623256       9.972383      -0.116398      32.211956 0.41607569E+03  0.97274883E+04                                 8.934628                            6.880691       0.036487       1.993586                    0.999240      29.290151      85.463107       0.613981       0.426700      -1.052040      -0.017980       0.012569      -0.003993       0.022298       0.004362      -0.021205       0.018087      -0.017970      -0.059731      -0.038590       0.011745       0.026844             10.517288      10.566851      -1.656119       2.303174       6.685869      -4.380169      14.299145           0.056514
          463              C      12.223477      27.049743       9.141279      -0.084361      32.171149 0.43040520E+03  0.10102617E+05                                 8.858918                            6.953403       0.160581       2.027548                    0.999692      29.010710      83.582495       0.619443       0.421258      -1.060167      -0.004040      -0.010472       0.027374       0.029586       0.000715      -0.007382      -0.004940       0.031018       0.062260      -0.026403       0.002242       0.024161             10.251721      10.376613      -1.448692       1.022703       6.233481      -3.435315      14.145069          -0.000769
          464              C      10.907679      27.140106       9.654676      -0.126133      32.538003 0.44414997E+03  0.10536945E+05                                 8.941207                            7.101726       0.069118       1.991618                    0.999572      29.903344      87.410195       0.606306       0.425823      -1.054358       0.016472      -0.013117       0.007335       0.022298      -0.011016       0.025671       0.010550      -0.006259       0.007999      -0.033410       0.008364       0.025047             10.121985      10.571144      -1.073805      -0.876372       6.023414      -3.173401      13.771397           0.033565
          465              C      17.896418      26.448288      12.404686       0.509214      24.313257 0.29578234E+03  0.63902279E+04                                 7.805130                            6.175393      -0.310033       1.945777                    0.998756      23.596723      67.577311       0.586373       0.483491      -1.013212       0.041375       0.022888      -0.004037       0.047456      -0.031074       0.043172      -0.086720      -0.054758      -0.016621      -0.080819      -0.038480       0.119299              8.507220      11.662280       2.505389      -1.062244       7.508463       0.874022       6.350916          -0.018656
          466              C      15.536634      27.816387      11.669124       0.553337      23.102985 0.27858286E+03  0.59539346E+04                                 7.597411                            5.985891      -0.321314       1.934276                    0.998916      23.756203      68.594830       0.594185       0.482319      -1.009610       0.010975       0.033111      -0.000104       0.034883       0.012420       0.069051       0.006712       0.105076       0.068830      -0.065498      -0.037286       0.102784              8.897471       6.665294       0.532117      -1.599506      13.257803      -3.143495       6.769315          -0.001015
          467              C      11.429672      25.938921      13.207587       0.567067      22.917508 0.26280085E+03  0.55360543E+04                                 7.540064                            5.809102      -0.294628       1.948240                    0.999052      23.323798      66.889486       0.603824       0.481529      -1.009894      -0.018149       0.006400       0.031398       0.036826      -0.072590       0.000151       0.009707      -0.028624      -0.180682      -0.062657      -0.041778       0.104435              8.894323       7.460957       1.846168      -1.262330       6.199926      -3.141685      13.022087          -0.001451
          468              C       9.341704      27.100106      11.580776       0.519786      22.315968 0.27212461E+03  0.57646174E+04                                 7.367157                            5.924284      -0.330942       1.945714                    0.998418      23.160659      65.931691       0.597817       0.483654      -1.011938      -0.046050       0.004700       0.019525       0.050238      -0.013178      -0.002994      -0.098093      -0.065324       0.034363      -0.082065      -0.035902       0.117968              7.877997      10.991786      -0.895137      -0.862592       5.651027       1.378307       6.991178          -0.012853
          469              C      12.379000      22.729905      15.535426       0.107103      24.974297 0.32468953E+03  0.71627274E+04                                 7.641739                            6.167867       0.079651       2.048418                    0.999298      26.205099      75.233656       0.631921       0.439373      -1.040272       0.031536       0.017117       0.011160       0.037577       0.028845      -0.009173      -0.022989       0.022415       0.116758      -0.052644       0.001267       0.051377              8.476156      10.576344      -1.142922       0.674038      10.241068       0.832352       4.611054           0.000872
          470              C      13.383768      21.746278      15.537153      -0.198380      33.299018 0.47677648E+03  0.11473079E+05                                 9.018643                            7.314207       0.187579       2.032559                    0.999373      30.068676      87.517333       0.604909       0.420776      -1.061204      -0.014101       0.006298       0.001611       0.015528       0.004809       0.000357       0.003781      -0.031782       0.020934      -0.020093       0.005169       0.014924             10.171965      13.255053      -2.384011       0.476212      11.966920       0.836923       5.293922           0.000155
          471              C      14.657643      22.116649      15.955871       0.092937      35.253080 0.44101031E+03  0.10345223E+05                                 9.437460                            7.064479      -0.041452       1.997128                    0.999256      26.635574      75.056328       0.615279       0.424368      -1.065329      -0.001843       0.013269      -0.003416       0.013825      -0.001435      -0.012367      -0.010597      -0.001608      -0.029781      -0.020857       0.006480       0.014378             11.423162      14.486109      -4.585345       0.780069      14.230736       1.217258       5.552641          -0.000067
          472              C      14.867248      23.469784      16.435885      -0.175743      32.447380 0.45976419E+03  0.10970484E+05                                 8.890198                            7.208450       0.110221       2.016211                    0.998806      29.618156      86.016904       0.605669       0.423818      -1.058635       0.006843      -0.001613      -0.007406       0.010211       0.016578       0.002014      -0.009473      -0.008749       0.009334      -0.021057       0.002625       0.018432              9.921950      11.524080      -2.383288       1.197006      12.306639       1.824268       5.935131          -0.000076
          473              C      13.797570      24.289377      16.379480       0.107619      25.498253 0.33467508E+03  0.74295206E+04                                 7.737365                            6.258795      -0.101431       1.990585                    0.998892      26.200242      75.138262       0.628607       0.438924      -1.041884      -0.034092      -0.025588      -0.037278       0.056627       0.037652      -0.009821      -0.021620      -0.033869       0.087767      -0.056068       0.004528       0.051540              8.521232      10.299279      -1.235172       1.235827       9.943506       1.578313       5.320912           0.000065
          474              C      15.774653      21.091582      16.004793       0.097693      33.867851 0.41510954E+03  0.96053893E+04                                 9.188019                            6.851852      -0.057395       1.993431                    0.999275      26.420014      74.294284       0.624122       0.424116      -1.063936       0.004218      -0.006233       0.004172       0.008605      -0.003016       0.010898       0.011884      -0.007762      -0.004368      -0.018229       0.003073       0.015156             11.123415      14.616296      -4.058613      -0.462467      13.768939      -0.677686       4.985011          -0.000106
          475              C      15.486614      19.710821      16.221202      -0.179687      33.315950 0.47595992E+03  0.11452723E+05                                 9.064588                            7.340441       0.061947       1.995190                    0.998984      29.943535      87.254907       0.599601       0.424527      -1.058464       0.001707      -0.005055      -0.005721       0.007822       0.018217      -0.001357       0.005954       0.009987      -0.017390      -0.018460      -0.003564       0.022024             10.191070      12.493271      -2.303181      -0.723441      12.728181      -0.999461       5.351757           0.000027
          476              C      16.556293      18.829644      16.217749       0.108423      24.708443 0.33197475E+03  0.73491274E+04                                 7.565681                            6.228039       0.004689       2.028120                    0.998779      26.039393      74.390055       0.631461       0.438156      -1.043126       0.031432       0.024968      -0.017570       0.043819       0.031172       0.014403       0.013924      -0.030350       0.099620      -0.051567       0.004903       0.046663              8.293852      10.640276      -1.297524      -0.691507       9.432879      -0.856612       4.808400           0.000088
          477              C      18.061410      20.483506      15.723058       0.096496      26.531304 0.35156413E+03  0.78862134E+04                                 7.925245                            6.391304       0.109234       2.051122                    0.999529      26.496965      75.917320       0.626666       0.435718      -1.045765      -0.027171      -0.034522       0.008278       0.044705       0.020854       0.001600       0.007704       0.020226       0.095948      -0.039623       0.006072       0.033551              8.897202      11.799337      -1.173687      -0.153353      10.468622      -0.243465       4.423646           0.001013
          478              C      17.053938      21.462529      15.733418      -0.188693      32.782705 0.45473862E+03  0.10819060E+05                                 8.927760                            7.142361       0.221062       2.048978                    0.999256      29.636591      85.900378       0.611963       0.420681      -1.060774       0.009483      -0.004633       0.003706       0.011186       0.007183       0.000541      -0.001717      -0.044975       0.038349      -0.030013       0.012272       0.017742             10.168268      14.086751      -2.411737      -0.074454      11.441258      -0.500243       4.976794           0.000205
          479              C      21.638267      21.544552      25.091682       0.050386      36.576283 0.43232118E+03  0.10164881E+05                                 9.760791                            7.060099      -0.289328       1.913528                    0.998986      27.543741      79.577392       0.602510       0.432361      -1.052671       0.007254       0.005086       0.004896       0.010123       0.003300      -0.017233       0.025013       0.018660      -0.059921      -0.041094       0.013251       0.027843             12.240744      17.390628       3.750365       2.616683      12.300802      -2.017294       7.030802          -0.000118
          480              C      21.273145      20.334156      25.701772      -0.108020      43.736713 0.52600794E+03  0.12966373E+05                                10.882017                            7.753419      -0.226124       1.911304                    0.998842      29.818990      87.704662       0.579768       0.428574      -1.056851      -0.024399       0.001574      -0.022636       0.033319      -0.020261      -0.008957       0.030102      -0.016310       0.056897      -0.033971      -0.012470       0.046441             13.634420      19.020157       1.655230       3.169027      14.055727      -3.339012       7.827375          -0.002203
          481              C      19.947882      19.905366      25.575150      -0.040672      38.947360 0.46927318E+03  0.11227823E+05                                10.062922                            7.299012      -0.031439       1.988111                    0.999426      28.269073      81.567720       0.601316       0.425729      -1.059989       0.011447       0.039782      -0.025765       0.048759       0.000659       0.001887       0.018334      -0.004201       0.025979      -0.015948      -0.006518       0.022466             12.409082      15.837215       3.550986       1.337249      13.782331      -3.616043       7.607700          -0.003024
          482              C      19.071584      20.639200      24.784910      -0.115335      30.887783 0.42524846E+03  0.10001712E+05                                 8.666298                            6.976147      -0.037080       1.962926                    0.999674      29.532029      86.580795       0.606813       0.429161      -1.049959       0.024911      -0.000321       0.008911       0.026458       0.001561       0.011888       0.020463       0.039172      -0.013759      -0.033008       0.004471       0.028536              9.701467      10.907710       1.012893       1.503550      10.947851      -3.030349       7.248840          -0.000786
          483              C      19.428592      21.743406      24.147481      -0.073561      29.604431 0.38836438E+03  0.88936749E+04                                 8.353134                            6.601503       0.264610       2.074987                    0.999770      28.030683      80.036315       0.635604       0.420802      -1.059368       0.021882       0.004439       0.021743       0.031165      -0.004963       0.010657       0.002965       0.019735      -0.038091      -0.017593      -0.002742       0.020335              9.484743      11.482698       1.248875       2.094748       9.855186      -2.644441       7.116346          -0.000663
          484              C      20.729513      22.214212      24.340293      -0.137554      32.136872 0.43633830E+03  0.10323990E+05                                 8.929804                            7.074472      -0.025956       1.967512                    0.999026      29.802874      87.502662       0.601847       0.430126      -1.049859      -0.032496      -0.008903       0.017885       0.038146       0.007637      -0.018153      -0.005185      -0.043862       0.018518      -0.033798       0.008681       0.025117             10.297866      14.707405       1.206107       3.148337       9.144560      -1.900710       7.041631          -0.000846
          485              C      22.991928      22.135937      25.287659       0.049122      37.905710 0.45506830E+03  0.10831447E+05                                 9.998652                            7.255896      -0.272701       1.916420                    0.998844      27.813150      80.694932       0.593143       0.433847      -1.052382      -0.006005      -0.003546      -0.011925       0.013815       0.009694       0.009482      -0.019676      -0.011145      -0.075232      -0.036263       0.008779       0.027484             12.548597      19.133510       3.262543      -1.074061      11.167354       2.913803       7.344928          -0.001720
          486              C      23.071712      23.265755      26.127396      -0.125156      44.868684 0.56565239E+03  0.14203180E+05                                11.084704                            8.050672      -0.261621       1.892326                    0.998812      30.533421      90.720088       0.567707       0.429681      -1.055877       0.037513       0.012834      -0.028729       0.048962      -0.009574       0.004266      -0.039886      -0.006787       0.029589      -0.036847      -0.009270       0.046117             13.722253      19.263630       2.445886      -1.813763      13.450957       4.062411       8.452173           0.003534
          487              C      24.321245      23.985777      26.263803      -0.041407      38.170041 0.46581331E+03  0.11140882E+05                                 9.897352                            7.263323      -0.121674       1.954572                    0.999461      28.468615      82.525283       0.602988       0.424708      -1.059061      -0.012568      -0.031879      -0.032684       0.047355       0.001573       0.015510      -0.024541      -0.004164      -0.011000      -0.030410       0.002314       0.028096             12.017531      14.250177       2.236195      -0.982601      12.977448       4.699080       8.824967           0.006781
          488              C      11.851595      23.547202      25.531120      -0.130919      33.027553 0.47332145E+03  0.11453317E+05                                 9.145850                            7.427893      -0.132159       1.924720                    0.999123      30.677287      91.717662       0.579061       0.437126      -1.043424      -0.024391      -0.020914      -0.011043       0.033975       0.013139       0.008098      -0.016949       0.028504       0.005137      -0.030986       0.012223       0.018764             10.237953      12.446601       0.249480      -1.702315      10.368926       3.145688       7.898331           0.003706
          489              C      11.783982      22.429758      24.661741      -0.082907      29.886513 0.42421779E+03  0.99024481E+04                                 8.334482                            6.863135       0.297158       2.073441                    0.999797      28.628854      81.742286       0.630181       0.416378      -1.065295      -0.019531       0.010109       0.019993       0.029722       0.000155      -0.018807       0.014665       0.016767      -0.042592      -0.029673       0.003441       0.026233              9.240426      11.476014       1.557322      -1.431081       9.131474       2.306897       7.113789           0.000932
          490              C      24.115698      21.709448      24.583178      -0.137951      32.479042 0.44883409E+03  0.10669771E+05                                 8.917099                            7.130676       0.098090       2.003499                    0.999194      29.861951      87.210755       0.606499       0.424822      -1.055598       0.009189       0.010041       0.017045       0.021812      -0.002926       0.010493       0.011867      -0.040339      -0.009249      -0.025352      -0.001157       0.026510             10.171621      14.531187       1.316271      -2.099606       9.245233       2.149540       6.738443           0.004599
          491              C      19.434007      18.714539      26.284811       0.569361      23.053306 0.26049366E+03  0.54674729E+04                                 7.486400                            5.765754      -0.193404       1.983645                    0.999230      23.091953      65.793072       0.609776       0.478571      -1.012911      -0.039604      -0.046825       0.013262       0.062745      -0.062554      -0.046871       0.037004       0.010313      -0.058861      -0.055473      -0.046335       0.101808              8.549225       8.646291       3.316408       1.090946       9.860027      -1.606406       7.141357           0.002844
          492              C      22.302255      19.573270      26.480500       0.625794      22.157515 0.26052230E+03  0.54987426E+04                                 7.466335                            5.861776      -0.400376       1.914924                    0.999036      23.323335      67.860949       0.586736       0.494589      -0.999033       0.035371      -0.035384       0.032822       0.059837       0.069879      -0.035072      -0.044039       0.015131      -0.038007      -0.066644      -0.036672       0.103316              8.460519       9.415239      -3.125009       2.401995       8.583652       0.224067       7.382666           0.002207
          493              C      21.850575      23.774836      26.791877       0.623377      20.828302 0.24571987E+03  0.51225793E+04                                 7.189921                            5.722655      -0.354995       1.929873                    0.998840      23.267432      67.779351       0.587857       0.499788      -0.994176      -0.047285       0.033184       0.028985       0.064631       0.045274       0.035335       0.058939      -0.000508       0.062490      -0.062835      -0.032897       0.095732              8.051391       9.863952      -1.396327      -2.511634       7.856563      -0.878133       6.433658           0.003402
          494              C      24.437541      25.081926      27.172320       0.554676      22.757418 0.25209931E+03  0.52458565E+04                                 7.389315                            5.650109      -0.131491       2.011168                    0.999298      22.765355      64.492070       0.619852       0.474868      -1.015320       0.012712       0.065019       0.031519       0.073366      -0.066696       0.063561      -0.006448       0.053192      -0.088529      -0.083241      -0.026889       0.110130              8.382877       6.788203       2.406854      -1.069297       9.910759       2.178874       8.449668          -0.004050
          495              C       9.793393      18.795676       1.568680      -0.122244      33.259348 0.43823537E+03  0.10360499E+05                                 9.072217                            7.038270       0.128283       2.011764                    0.999650      29.751144      86.777335       0.611191       0.423893      -1.055694      -0.011574      -0.025085       0.013220       0.030626       0.028725      -0.010121       0.000598       0.004733       0.001491      -0.030817       0.000529       0.030289             10.531305      10.467949      -1.041981      -0.436721      14.861380      -3.943722       6.264586           0.025312
          496              C       9.810975      17.430743       1.979339      -0.010393      39.528404 0.44705282E+03  0.10564624E+05                                10.170579                            7.136123      -0.187533       1.944566                    0.998963      27.710486      79.398301       0.606756       0.427166      -1.059360      -0.033895       0.028412      -0.008655       0.045067       0.001392       0.020262       0.023223      -0.022771       0.111402      -0.036640      -0.014978       0.051618             12.545586      15.072432      -1.164158      -1.575208      15.737285      -4.163057       6.827039           0.027285
          497              C       8.684502      16.812595       2.344818      -0.044008      40.322271 0.45302052E+03  0.10742560E+05                                10.322416                            7.190075      -0.110773       1.975196                    0.998396      27.856534      79.987307       0.603582       0.427937      -1.058748      -0.008031       0.019647      -0.029167       0.036072       0.007097       0.031398       0.023887      -0.022627       0.179037      -0.050133      -0.025142       0.075276             12.857035      14.791574      -0.671437      -2.053833      16.690226      -4.491071       7.089305           0.041644
          498              C       7.451194      17.503264       2.423094       0.069854      38.869619 0.43135067E+03  0.10100624E+05                                10.122051                            7.032027      -0.249358       1.933010                    0.998792      26.909072      76.694733       0.608452       0.429895      -1.057907      -0.003059      -0.020956      -0.006690       0.022209       0.016879       0.006176       0.008690       0.026074       0.056569      -0.031291       0.005605       0.025687             12.801867      15.335991       1.483816      -3.767967      14.218089      -5.303622       8.851519          -0.006688
          499              C       7.394395      18.783302       1.967253      -0.129112      33.096150 0.44089369E+03  0.10437861E+05                                 9.064581                            7.063294       0.050386       1.990964                    0.999151      29.744987      86.785637       0.609700       0.424338      -1.055544       0.028569       0.010947      -0.020997       0.037106      -0.019454       0.003685       0.017571       0.036992       0.027855      -0.038058       0.014420       0.023638             10.705407      10.408285       1.962675      -1.865789      14.294881      -4.959597       7.413056           0.057279
          500              C       8.592540      19.463322       1.467957      -0.098101      33.798037 0.45478882E+03  0.10819129E+05                                 9.163160                            7.149932       0.101568       2.002175                    0.999559      29.540520      85.580655       0.610799       0.421527      -1.060381      -0.019412      -0.031358       0.011386       0.038598       0.008041      -0.005609      -0.010183      -0.015979      -0.096938      -0.034508       0.004858       0.029649             10.801665      10.374501       0.202568      -0.985382      14.803683      -4.660274       7.226809          -0.004067
          501              C      17.448824      16.363374       3.409310      -0.018588      40.105906 0.47831591E+03  0.11461886E+05                                10.217922                            7.342014      -0.134954       1.953172                    0.999154      28.046953      80.140570       0.604809       0.422617      -1.065366       0.047896       0.007406       0.014139       0.050486      -0.026573      -0.016340       0.019700      -0.035571      -0.055022      -0.030526      -0.019821       0.050348             12.433896      15.102436       2.968508       0.660760       7.136270      -3.585446      15.062983           0.037033
          502              C       5.022447      16.846553       2.587703      -0.053611      42.376520 0.46957793E+03  0.11216610E+05                                10.630639                            7.302798      -0.072991       1.983883                    0.998640      28.025468      80.321751       0.602074       0.425895      -1.061807      -0.005245      -0.029401       0.018400       0.035078      -0.020113      -0.023312       0.026228      -0.072865      -0.027788      -0.046569      -0.014146       0.060715             13.407962      15.219485       1.771408       1.433820       7.567357      -5.070003      17.437044           0.041426
          503              C       6.258458      16.904109       3.122395       0.073149      37.189540 0.40881243E+03  0.94676607E+04                                 9.850273                            6.866131      -0.270475       1.928570                    0.998822      26.783450      76.505015       0.611584       0.432445      -1.053848       0.009452      -0.008635      -0.008913       0.015600      -0.006003      -0.026575       0.005289      -0.038212      -0.033041      -0.038921       0.009966       0.028955             12.276695      15.510674       2.957959      -1.135155       7.640542      -4.510503      13.678870          -0.005957
          504              C       6.504579      16.543524       4.416534      -0.119697      32.411807 0.41925277E+03  0.98217852E+04                                 8.978722                            6.913406       0.005724       1.982787                    0.999188      29.388578      85.876707       0.611578       0.427503      -1.051400      -0.018100      -0.012249       0.003816       0.022186      -0.005336       0.019870       0.018187      -0.020543      -0.062650      -0.038558       0.010817       0.027741             10.573129      10.610120       1.667607      -2.326673       6.723551      -4.411741      14.385715           0.056532
          505              C       5.461948      16.117037       5.247638      -0.085555      32.126439 0.42968629E+03  0.10080452E+05                                 8.846761                            6.943860       0.159908       2.027713                    0.999692      28.986730      83.462399       0.620434       0.420806      -1.060565      -0.004401       0.010137      -0.030628       0.032560       0.000324       0.008040      -0.003342       0.030805       0.060177      -0.025704       0.001925       0.023779             10.237516      10.361293       1.446790      -1.021561       6.225522      -3.430499      14.125734          -0.000758
          506              C      17.669251      16.026674       4.734242      -0.125232      32.447039 0.44252128E+03  0.10487854E+05                                 8.920628                            7.084938       0.074939       1.994016                    0.999558      29.858550      87.213672       0.607553       0.425372      -1.054720       0.015735       0.014040      -0.005904       0.021899       0.012889      -0.025995       0.011349      -0.004539       0.005130      -0.034927       0.009523       0.025404             10.098392      10.548950       1.075407       0.863178       6.010372      -3.166586      13.735854           0.033567
          507              C      11.134888      16.718492       1.984232       0.510409      24.299820 0.29560764E+03  0.63854615E+04                                 7.801793                            6.173372      -0.307016       1.946650                    0.998680      23.588708      67.547415       0.586501       0.483460      -1.013236       0.042592      -0.024307       0.003233       0.049146       0.030299      -0.042537      -0.087897      -0.056521      -0.013179      -0.081094      -0.039041       0.120135              8.503089      11.653584      -2.504100       1.061928       7.506875       0.873906       6.348808          -0.018695
          508              C       8.775110      15.350393       2.719793       0.550589      23.170360 0.27956326E+03  0.59799357E+04                                 7.609858                            5.994982      -0.320937       1.933608                    0.998908      23.800579      68.744398       0.593968       0.482089      -1.009765       0.010667      -0.032752       0.000690       0.034452      -0.013313      -0.070275       0.005403       0.105180       0.067129      -0.065698      -0.038208       0.103906              8.912863       6.676049      -0.533099       1.601721      13.282851      -3.150676       6.779688          -0.001029
          509              C       4.668141      17.227859       1.181330       0.567380      22.917010 0.26279343E+03  0.55358578E+04                                 7.540581                            5.809480      -0.290301       1.949781                    0.999025      23.320371      66.879380       0.603732       0.481605      -1.009854      -0.016898      -0.006811      -0.030894       0.035866       0.072886       0.002205       0.008391      -0.029497      -0.175277      -0.059701      -0.044259       0.103960              8.895001       7.461087      -1.846109       1.261984       6.200416      -3.142071      13.023499          -0.001457
          510              C      16.103276      16.066674       2.808141       0.516097      22.379618 0.27312627E+03  0.57907577E+04                                 7.377546                            5.932841      -0.330272       1.945276                    0.998512      23.205515      66.072727       0.597779       0.483274      -1.012206      -0.045741      -0.003443      -0.019456       0.049826       0.011561       0.000844      -0.098791      -0.068475       0.035746      -0.080804      -0.038817       0.119622              7.888796      11.008060       0.897416       0.863795       5.658359       1.379427       6.999970          -0.012809
          511              C      12.379002      20.436894      27.631326       0.108733      24.945719 0.32420295E+03  0.71493264E+04                                 7.636119                            6.163552       0.079491       2.048350                    0.999297      26.184218      75.160167       0.632094       0.439417      -1.040244       0.030767      -0.017350      -0.009929       0.036691      -0.029732       0.008847      -0.021677       0.022767       0.113479      -0.052698       0.002854       0.049844              8.469824      10.567831       1.143130      -0.673254      10.233436       0.831660       4.608206           0.000858
          512              C      13.383766      21.420521      27.629599      -0.197376      33.235122 0.47550966E+03  0.11435179E+05                                 9.009357                            7.306563       0.182765       2.031678                    0.999377      30.031138      87.384558       0.604957       0.421016      -1.061036      -0.014462      -0.007217      -0.003327       0.016502      -0.004378       0.000452       0.005254      -0.032276       0.019912      -0.020090       0.003902       0.016188             10.161519      13.238766       2.381898      -0.475447      11.956846       0.836733       5.288946           0.000138
          513              C      14.657643      21.050150      27.210882       0.091482      35.314888 0.44198514E+03  0.10372735E+05                                 9.443164                            7.069075      -0.037465       1.997732                    0.999247      26.665181      75.131027       0.615562       0.423983      -1.065681      -0.002348      -0.012925       0.003134       0.013505       0.000409       0.010432      -0.010538      -0.002528      -0.027728      -0.018814       0.004910       0.013904             11.429750      14.494290       4.587239      -0.780807      14.239150       1.218270       5.555811          -0.000076
          514              C      14.867254      19.697015      26.730868      -0.172810      32.327998 0.45757807E+03  0.10904044E+05                                 8.862134                            7.185095       0.118829       2.019429                    0.998848      29.551002      85.732995       0.607509       0.423088      -1.059216       0.007026       0.000672       0.006860       0.009843      -0.016665      -0.002042      -0.007719      -0.005595       0.008008      -0.020159       0.003018       0.017141              9.890099      11.496107       2.367844      -1.198150      12.256867       1.817008       5.917322          -0.000089
          515              C      13.797578      18.877422      26.787272       0.107588      25.492864 0.33453094E+03  0.74256553E+04                                 7.738857                            6.260708      -0.111177       1.987563                    0.998843      26.194805      75.123745       0.628009       0.439382      -1.041594      -0.034367       0.024474       0.038190       0.056908      -0.038104       0.009376      -0.020300      -0.033254       0.086773      -0.056171       0.005962       0.050209              8.522704      10.307342       1.237581      -1.236685       9.939175       1.576038       5.321595           0.000061
          516              C      15.774649      22.075217      27.161960       0.097156      33.881349 0.41533644E+03  0.96117727E+04                                 9.189495                            6.853477      -0.050630       1.995108                    0.999335      26.427750      74.315876       0.624093       0.424085      -1.063975       0.003263       0.006169      -0.004247       0.008170       0.003245      -0.012768       0.011290      -0.008208      -0.003737      -0.019542       0.004061       0.015481             11.124635      14.616589       4.059543       0.462156      13.771604      -0.678336       4.985712          -0.000127
          517              C      15.486605      23.455978      26.945550      -0.178760      33.249076 0.47471711E+03  0.11414580E+05                                 9.047191                            7.325296       0.067702       1.997291                    0.999026      29.911352      87.110386       0.600944       0.423884      -1.058937       0.003181       0.005720       0.006229       0.009035      -0.015727       0.002499       0.007301       0.009826      -0.015684      -0.018115      -0.001208       0.019323             10.171453      12.475794       2.295668       0.723119      12.697266      -0.996990       5.341298          -0.000004
          518              C      16.556280      24.337155      26.949004       0.105075      24.859844 0.33460254E+03  0.74238131E+04                                 7.604728                            6.259787      -0.010978       2.022178                    0.998819      26.147354      74.844167       0.628619       0.439158      -1.042263       0.031834      -0.024266       0.016816       0.043417      -0.031782      -0.014249       0.013781      -0.030678       0.100619      -0.052339       0.005493       0.046846              8.337652      10.706842       1.309592       0.695765       9.473574      -0.859372       4.832541           0.000013
          519              C      18.061404      22.683293      27.443695       0.096836      26.558801 0.35200360E+03  0.78991694E+04                                 7.933443                            6.397633       0.106887       2.049887                    0.999519      26.514338      76.001843       0.625964       0.436036      -1.045490      -0.027581       0.033659      -0.007768       0.044204      -0.022016      -0.003290       0.006809       0.021557       0.095763      -0.040700       0.006937       0.033763              8.906538      11.813148       1.172282       0.153405      10.478801      -0.244245       4.427665           0.000958
          520              C      17.053935      21.704270      27.433335      -0.187707      32.754386 0.45429913E+03  0.10805736E+05                                 8.922731                            7.139379       0.224344       2.049957                    0.999270      29.619255      85.832126       0.612045       0.420737      -1.060764       0.007068       0.004273      -0.004395       0.009356      -0.008778      -0.002131      -0.002305      -0.043849       0.037250      -0.029976       0.011938       0.018038             10.161784      14.078477       2.410268       0.074236      11.432226      -0.500203       4.974648           0.000196
          521              N      24.626861      27.195081      23.919561      -0.236980      33.427570 0.51473387E+03  0.12421721E+05                                 8.679446                            7.394617       0.015991       2.032943                    0.997978      27.889078      77.071525       0.637129       0.398364      -1.093516      -0.137968       0.009957      -0.098703       0.169931       0.017237      -0.084436      -0.000812      -0.049814      -0.024747      -0.100320       0.026696       0.073624              9.382755      11.029276       1.493320      -0.478738       5.902771      -1.411169      11.216220           0.000132
          522              N      19.375842      27.184143      19.189636      -0.227854      33.281685 0.52739055E+03  0.12785380E+05                                 8.645909                            7.474159       0.030024       2.039617                    0.998033      27.778404      76.562878       0.636065       0.397213      -1.095959       0.125888       0.008024       0.105179       0.164240      -0.011173      -0.082580       0.006254      -0.050366      -0.010656      -0.096798       0.023912       0.072886              9.350965      11.563854      -0.828482      -0.132578       5.495784       0.494719      10.993256           0.000040
          523              N      11.103784      15.971718      19.247192      -0.239510      33.500475 0.51619991E+03  0.12466521E+05                                 8.694064                            7.407167       0.007807       2.030033                    0.997944      27.924808      77.210777       0.636299       0.398582      -1.093317      -0.137337      -0.008283       0.097616       0.168698      -0.017302       0.082765      -0.000848      -0.050006      -0.024577      -0.098715       0.026620       0.072096              9.398832      11.048837      -1.496351       0.479222       5.912195      -1.413974      11.235462           0.000121
          524              N      19.375863      15.982656      23.977117      -0.226539      33.227056 0.52616361E+03  0.12748587E+05                                 8.636566                            7.465217       0.030698       2.040208                    0.998018      27.754336      76.482785       0.636458       0.397187      -1.095944       0.126500      -0.007564      -0.105453       0.164863       0.010355       0.081587       0.006356      -0.051641      -0.009971      -0.096094       0.024522       0.071572              9.340775      11.549959       0.828060       0.136793       5.490051       0.494749      10.982315           0.000029
          525              N      14.484581       4.858285      12.806137      -0.235112      33.349574 0.51321739E+03  0.12374454E+05                                 8.662653                            7.381174       0.017652       2.033938                    0.997908      27.845817      76.887594       0.638117       0.398090      -1.093840      -0.137968       0.100011       0.009856       0.170689       0.083822       0.017314       0.001832      -0.012006       0.086078      -0.099410       0.025810       0.073601              9.363904      11.005410       0.481242       1.490842      11.193848       1.409190       5.892454           0.000114
          526              N       9.233552       9.588212      12.795201      -0.228230      33.270746 0.52710934E+03  0.12776933E+05                                 8.644223                            7.472348       0.028412       2.038999                    0.998128      27.773550      76.546082       0.636115       0.397233      -1.095939       0.125966      -0.105707       0.007852       0.164630       0.082373      -0.009794      -0.006979      -0.020164       0.080656      -0.096491       0.023936       0.072555              9.349074      11.559575       0.135873      -0.828523      10.993354      -0.495402       5.494294           0.000039
          527              N      14.484574       9.530648       1.582781      -0.236440      33.432295 0.51484811E+03  0.12425811E+05                                 8.682497                            7.397500       0.013659       2.032201                    0.997985      27.889335      77.089433       0.636705       0.398586      -1.093306      -0.137719      -0.098983      -0.008848       0.169831      -0.084509      -0.018089       0.000842      -0.012506       0.086111      -0.100347       0.026205       0.074142              9.386052      11.033683      -0.476841      -1.493232      11.219625       1.411232       5.904847           0.000113
          528              N       9.233563       4.800721       1.593717      -0.226331      33.173095 0.52505316E+03  0.12714109E+05                                 8.625886                            7.456117       0.033611       2.041601                    0.998053      27.722182      76.354680       0.637045       0.397057      -1.096107       0.125460       0.104780      -0.007268       0.163621      -0.081911       0.010897      -0.006246      -0.021703       0.081043      -0.096270       0.024024       0.072246              9.328811      11.535469      -0.140656       0.826945      10.967500      -0.495215       5.483465           0.000059
          529              N       2.419279       1.582785       4.858274      -0.236980      33.427576 0.51473402E+03  0.12421726E+05                                 8.679447                            7.394618       0.015990       2.032943                    0.997978      27.889084      77.071551       0.637129       0.398364      -1.093516       0.137968      -0.009957       0.098703       0.169931       0.017237      -0.084436      -0.000812      -0.049814      -0.024747      -0.100320       0.026696       0.073624              9.382756      11.029275       1.493322      -0.478743       5.902773      -1.411169      11.216219           0.000128
          530              N       7.670298       1.593723       9.588199      -0.227854      33.281675 0.52739045E+03  0.12785376E+05                                 8.645906                            7.474157       0.030026       2.039618                    0.998033      27.778400      76.562855       0.636065       0.397213      -1.095959      -0.125888      -0.008023      -0.105179       0.164240      -0.011173      -0.082580       0.006254      -0.050366      -0.010655      -0.096798       0.023912       0.072886              9.350960      11.563849      -0.828481      -0.132580       5.495784       0.494722      10.993246           0.000036
          531              N      15.942356      12.806148       9.530643      -0.239510      33.500474 0.51619994E+03  0.12466522E+05                                 8.694065                            7.407168       0.007805       2.030033                    0.997944      27.924811      77.210799       0.636299       0.398582      -1.093317       0.137337       0.008283      -0.097616       0.168698      -0.017301       0.082765      -0.000848      -0.050006      -0.024577      -0.098715       0.026620       0.072096              9.398832      11.048837      -1.496354       0.479227       5.912198      -1.413976      11.235461           0.000119
          532              N       7.670277      12.795210       4.800718      -0.226539      33.227043 0.52616346E+03  0.12748582E+05                                 8.636565                            7.465217       0.030698       2.040208                    0.998018      27.754331      76.482778       0.636458       0.397187      -1.095944      -0.126500       0.007563       0.105453       0.164863       0.010355       0.081587       0.006356      -0.051642      -0.009970      -0.096094       0.024522       0.071572              9.340773      11.549958       0.828061       0.136796       5.490052       0.494751      10.982308           0.000031
          533              N      12.561559      23.919581      15.971698      -0.235112      33.349551 0.51321694E+03  0.12374440E+05                                 8.662648                            7.381170       0.017655       2.033940                    0.997908      27.845805      76.887545       0.638118       0.398089      -1.093840       0.137968      -0.100011      -0.009856       0.170689       0.083822       0.017314       0.001832      -0.012007       0.086079      -0.099410       0.025810       0.073600              9.363898      11.005405       0.481245       1.490844      11.193837       1.409189       5.892452           0.000116
          534              N      17.812588      19.189654      15.982634      -0.228229      33.270730 0.52710912E+03  0.12776927E+05                                 8.644220                            7.472347       0.028411       2.038999                    0.998128      27.773544      76.546062       0.636115       0.397233      -1.095939      -0.125966       0.105707      -0.007851       0.164630       0.082373      -0.009794      -0.006980      -0.020165       0.080657      -0.096491       0.023936       0.072555              9.349069      11.559566       0.135873      -0.828522      10.993348      -0.495403       5.494294           0.000039
          535              N      12.561566      19.247218      27.195054      -0.236441      33.432271 0.51484766E+03  0.12425798E+05                                 8.682492                            7.397496       0.013661       2.032202                    0.997985      27.889322      77.089384       0.636705       0.398586      -1.093306       0.137719       0.098983       0.008848       0.169831      -0.084508      -0.018089       0.000842      -0.012507       0.086113      -0.100347       0.026206       0.074142              9.386046      11.033678      -0.476844      -1.493234      11.219615       1.411231       5.904846           0.000110
          536              N      17.812577      23.977145      27.184118      -0.226331      33.173092 0.52505317E+03  0.12714110E+05                                 8.625887                            7.456118       0.033609       2.041600                    0.998053      27.722183      76.354698       0.637045       0.397058      -1.096107      -0.125460      -0.104780       0.007268       0.163621      -0.081911       0.010897      -0.006246      -0.021703       0.081044      -0.096270       0.024024       0.072246              9.328811      11.535465      -0.140657       0.826944      10.967502      -0.495218       5.483467           0.000061
          537              O      14.487240      27.621281      23.158387      -0.582106      39.487823 0.69363628E+03  0.17809820E+05                                 9.268674                            8.260374      -0.010939       2.029870                    0.993903      29.241971      80.001950       0.646665       0.368892      -1.128831       0.008206      -0.005812       0.023697       0.025742       0.002742       0.042232      -0.022994      -0.067534      -0.045481      -0.066099       0.014193       0.051906              9.758798       9.384973      -2.677689      -0.737800      11.184744      -1.720396       8.706677           0.022278
          538              O      14.354717      25.946411      24.569077      -0.496173      33.161756 0.50110413E+03  0.11814021E+05                                 8.145994                            6.900292       0.516221       2.245595                    0.994568      26.285667      68.005613       0.729118       0.356318      -1.143276       0.010061       0.018695      -0.000371       0.021233       0.035016       0.003084       0.005826       0.030181       0.112194      -0.056935       0.017743       0.039193              8.999753       9.525374       0.009895      -3.904083       6.552139      -1.651302      10.921745           0.008364
          539              O      17.187804      27.349043      24.822897      -0.520081      29.063191 0.47525176E+03  0.11052706E+05                                 7.342897                            6.674356       0.855740       2.313375                    0.999743      27.209248      69.825197       0.749264       0.351501      -1.147632       0.013496      -0.008166       0.031173       0.034937      -0.029283      -0.060447       0.004524      -0.025455      -0.148680      -0.087691       0.016122       0.071569              7.635171       7.127298      -1.680692      -0.165663       9.365983       2.078305       6.412231           0.071682
          540              O      18.764600      25.847415      25.022040      -0.584628      41.327639 0.59916600E+03  0.14798474E+05                                 9.478191                            7.586903       0.366245       2.154191                    0.997547      28.332465      75.475796       0.688372       0.360258      -1.138052      -0.034173       0.041330      -0.011665       0.054881      -0.003900       0.016818      -0.047988       0.083342       0.056360      -0.075654       0.020236       0.055418             10.878395      12.867605      -1.803539       5.629738       6.904010      -1.926855      12.863571           0.016486
          541              O      15.928803      27.644013      20.036855      -0.538466      37.440493 0.61998858E+03  0.15499584E+05                                 8.974743                            7.837555      -0.009513       2.052584                    0.992709      28.050208      76.064145       0.659418       0.371543      -1.125267       0.005338      -0.007710      -0.032739       0.034056      -0.017099       0.042809       0.006771      -0.061102       0.013771      -0.064360       0.028530       0.035830              9.600839      10.291068       3.110464       0.901318       9.322885       2.272028       9.188563           0.020750
          542              O      15.781404      26.293180      18.325725      -0.508709      33.069212 0.51812973E+03  0.12315186E+05                                 8.134205                            7.030294       0.446565       2.224716                    0.993565      26.441720      68.639129       0.720384       0.357717      -1.142406      -0.001724       0.021265      -0.004463       0.021796      -0.035118      -0.010244       0.007128       0.006970       0.113128      -0.054173       0.010759       0.043414              8.851842       9.742626       0.230729      -3.195130       6.210878       1.442174      10.602022           0.006421
          543              O      13.443257      28.252951      18.081114      -0.404606      31.294622 0.49872577E+03  0.11747662E+05                                 7.925727                            6.986271       0.589921       2.259372                    0.997654      26.128847      67.639675       0.708527       0.366995      -1.134512      -0.015696      -0.012845      -0.067234       0.070226       0.027515       0.013916      -0.001986       0.015242      -0.111464      -0.041437      -0.006856       0.048293              8.439118       8.153925       2.321397       0.197643      11.226605      -1.727688       5.936824           0.256444
          544              O      11.997640      26.903269      17.141805      -0.518818      37.246439 0.54675251E+03  0.13193769E+05                                 8.859050                            7.280548       0.403395       2.192330                    0.996253      27.096674      71.268074       0.698167       0.363554      -1.135862       0.046494       0.047501       0.000556       0.066470      -0.002778       0.007291       0.053681       0.068853       0.048310      -0.074710       0.025692       0.049018              9.775190       9.059762       0.709590       4.690738       7.516896       1.293103      12.748913           0.055497
          545              O      15.575898       2.117493      28.648910      -0.490426      27.666178 0.47038009E+03  0.10946800E+05                                 7.194538                            6.722317       0.649251       2.271968                    0.996962      26.728651      69.347658       0.730546       0.360264      -1.136887       0.009047      -0.019629      -0.021443       0.030445       0.016996       0.032888      -0.034874       0.008072      -0.051780      -0.061097       0.025372       0.035725              7.321899       6.347883      -0.839210       1.284284       6.077398       0.004502       9.540415           0.012054
          546              O      14.041023       3.621998      28.138967      -0.570578      37.734974 0.62082568E+03  0.15513270E+05                                 9.060264                            7.819151       0.288533       2.120178                    0.996603      29.022023      78.474711       0.663730       0.369301      -1.127877      -0.016313      -0.019035      -0.006472       0.025891      -0.013856      -0.038438       0.035730       0.033204      -0.153940      -0.075585       0.007600       0.067986             10.377834       9.447737      -3.098159      -2.666628      10.150203       4.933560      11.535561           0.012139
          547              O      12.350640       1.171276      27.395923      -0.301263      24.085629 0.38260581E+03  0.84311063E+04                                 6.559015                            6.049911       0.906913       2.387148                    0.999417      24.360275      60.911637       0.774810       0.358738      -1.141455      -0.007903       0.034843      -0.012427       0.037827      -0.038224       0.009453      -0.033427       0.001688      -0.054442      -0.045825      -0.013701       0.059526              6.579815       5.498868       1.164709      -1.219029       6.842640      -1.658612       7.397938           0.428738
          548              O      11.625799       2.808160      26.123367      -0.317684      26.773923 0.40077224E+03  0.89834479E+04                                 7.205837                            6.289560       0.635630       2.285337                    0.998475      25.217251      64.741509       0.738221       0.370147      -1.126377       0.008974      -0.025187       0.040581       0.048597      -0.022092      -0.014658      -0.041081      -0.012412       0.012357      -0.052361       0.006544       0.045817              7.572807      10.576241      -3.116504       0.173120       6.748768       0.140291       5.393413           0.426347
          549              O       6.439694       0.948534      25.230679      -0.549456      34.341565 0.54045020E+03  0.13064778E+05                                 8.475380                            7.288291       0.394917       2.162820                    0.997531      28.254942      75.522941       0.687437       0.368576      -1.126702       0.008281       0.008428       0.034544       0.036509      -0.030114       0.012093       0.026982       0.107099       0.036686      -0.077093       0.021129       0.055964              9.494589       9.811083      -2.435834      -3.134439       9.919289       3.874236       8.753393           0.024758
          550              O      18.271055       0.266500      26.423808      -0.495252      29.730784 0.49148060E+03  0.11545994E+05                                 7.580680                            6.863920       0.609231       2.258866                    0.997165      26.779340      69.451929       0.725290       0.359475      -1.139286      -0.004399       0.009723       0.028503       0.030435       0.043342       0.002888      -0.035046      -0.023086      -0.017422      -0.055056      -0.004099       0.059155              8.038828       6.729186       1.426418      -0.595679      11.683303       0.566848       5.703995           0.056150
          551              O       8.558759       3.410768      26.591295      -0.300210      26.234130 0.40036213E+03  0.89706536E+04                                 7.110776                            6.294616       0.549041       2.256772                    0.998574      25.095581      64.385613       0.736577       0.371122      -1.125800      -0.014100      -0.047975       0.032977       0.059899      -0.019262       0.011814      -0.083373       0.016940      -0.043699      -0.091701       0.008626       0.083076              7.379243      10.872151       1.545883      -1.333322       5.659809      -0.144295       5.605770           0.530272
          552              O       7.675703       1.877773      27.846296      -0.325472      23.081047 0.35518266E+03  0.76959926E+04                                 6.360663                            5.824798       0.834344       2.369712                    0.999163      24.170452      60.270999       0.789136       0.358213      -1.139890       0.017481       0.020510      -0.021988       0.034781       0.028824      -0.006401       0.000645      -0.022840       0.044439      -0.039007       0.014398       0.024609              6.416850       5.284046      -0.726515       1.437757       7.268215      -1.388635       6.698289           0.289992
[truncated: 76,020 more chars]
