# Supplementary material for: A collection of forcefield precursors for metal–organic frameworks
Source: RSC Adv. 2019 Nov 13;9(63):36492–507. doi: 10.1039/c9ra07327b (PMC9075174; doi:10.1039/c9ra07327b)
Supplement: RA-009-C9RA07327B-s5006 [file RA-009-C9RA07327B-s5006.xyz]

   56
jmolscript: load "" {1 1 1} spacegroup "x,y,z" unitcell [{      8.769200     0.000000     0.000000 }, {     -1.715739     8.599716     0.000000 }, {      0.000000     0.000000    12.151800 }]
Co     4.364541     5.321332     6.075900     0.501714
Co     2.688920     3.278384     0.000000     0.587055
Co     2.409665     5.216072     3.037950     0.704557
Co     4.643796     3.383644     9.113850     0.708056
H      3.826014     8.513719     2.478967     0.129364
H      5.045334     1.874738     3.839969     0.125393
H      3.953835     8.466420     7.266776     0.101997
H      3.227447     0.085997     8.554867     0.126783
H      2.008127     6.724978     9.915869     0.124383
H      3.099626     0.133296     1.190876     0.099649
H     -0.547131     3.181895     3.596933     0.126858
H      6.202102     3.285092     2.235931     0.124306
H     -0.475738     3.065799    10.960924     0.099459
H      7.600592     5.417821     9.672833     0.129836
H      0.851359     5.314624     8.311831     0.125484
H      7.529199     5.533917     4.885024     0.102547
C      4.167733     7.389478     4.250578     0.248423
C      3.856992     8.538658     3.542250    -0.145029
C      5.262813     1.083564     4.250700    -0.061013
C      5.311149     1.075566     5.639286    -0.076186
C      3.900753     8.495573     6.269114     0.080569
C      5.021084     2.323299     6.430125     0.592465
C      2.885728     1.210238    10.326478     0.251693
C      3.196469     0.061058     9.618150    -0.148351
C      1.790648     7.516152    10.326600    -0.059999
C      1.742312     7.524150    11.715186    -0.078540
C      3.152708     0.104143     0.193214     0.084372
C      2.032377     6.276417     0.354225     0.596960
C      0.622240     3.066745     1.825322     0.251696
C     -0.565528     3.146636     2.533650    -0.148297
C      7.020536     3.226613     1.825200    -0.060157
C      7.037836     3.180777     0.436614    -0.079088
C     -0.514714     3.112151    11.958586     0.083844
C      5.757466     3.221110    11.797575     0.596882
C      6.431221     5.532971     7.901222     0.244434
C      7.618989     5.453080     8.609550    -0.145024
C      0.032925     5.373103     7.901100    -0.061749
C      0.015625     5.418939     6.512514    -0.074373
C      7.568175     5.487565     5.882686     0.077136
C      1.295995     5.378606     5.721675     0.588192
S      4.575913     5.820030     3.552943    -0.372030
S      2.477548     2.779686     9.628843    -0.379748
S      2.241217     2.973524     2.522957    -0.380004
S      4.812244     5.626192     8.598857    -0.374670
N      4.164090     7.366861     5.597119    -0.220587
N      2.889371     1.232855    11.673019    -0.246646
N      0.643707     3.074742     0.478781    -0.247060
N      6.409754     5.524974     6.554681    -0.204647
O      4.609137     3.311665     5.813907    -0.479788
O      5.238353     2.236872     7.671674    -0.524266
O      2.444324     5.288051    11.889807    -0.503913
O      1.815108     6.362844     1.595774    -0.522398
O      4.707603     3.431717     0.261993    -0.503418
O      5.884732     3.024950    10.556026    -0.522953
O      2.345858     5.167999     6.337893    -0.471895
O      1.168729     5.574766     4.480126    -0.522275

The following XYZ coordinates are in angstroms. Other properties are in atomic units.
The sperically averaged electron density of each atom fit to a function of the form exp(a - br)
eigen_1, eigen_2 and eigen_3 are the three eigenvalues of traceless quadrupole moment tensor
  atom number  atomic symbol              X              Y              Z     net charge C6 coefficient C8 coefficient C10 coefficient fluctuating dipole atomic polarizability isotropic forcefield polarizability              a              b squared Pearson coefficient          <r^3>          <r^4>         wp_QDO          m_QDO          q_QDO       dipole_x       dipole_y       dipole_z         dipole            Qxy            Qxz            Qyz     Q(x^2-y^2)  Q(3z^2 - R^2)        eigen_1        eigen_2        eigen_3 static polarizability      alpha(xx)      alpha(xy)      alpha(xz)      alpha(yy)      alpha(yz)      alpha(zz) atomic spin moment
            1             Co       4.364541       5.321332       6.075900       0.501714     135.328651 0.25677261E+04  0.88700149E+05                                21.945706                           16.999487       0.592046       1.947187                    0.998852      57.554344     165.308335       0.420123       0.422041      -1.125308      -0.072850      -0.086408      -0.004270       0.113100       0.018174      -0.009643       0.044958       0.102469      -0.192702      -0.093766       0.007259       0.086506             27.314346      32.156536      -5.160418       7.110505      30.148674      -5.841146      19.637828           1.214768
            2             Co       2.688920       3.278384       0.000000       0.587055     131.459985 0.24670279E+04  0.84198163E+05                                21.420841                           16.574002       0.665075       1.981420                    0.998809      55.700697     157.943837       0.429799       0.417553      -1.130668       0.072743       0.089002      -0.002973       0.114986       0.025192       0.045827      -0.043166       0.029488       0.171330      -0.084169      -0.002055       0.086224             26.706252      31.558649      -5.039017      -6.898714      29.518484       5.656493      19.041624           2.114077
            3             Co       2.409665       5.216072       3.037950       0.704557     125.265209 0.30232105E+04  0.10752884E+06                                19.026145                           16.806474       0.528404       1.969797                    0.998778      53.095581     148.978309       0.491511       0.350361      -1.192696      -0.098588       0.081418       0.000626       0.127863      -0.071308      -0.025005      -0.025199       0.033616      -0.020523      -0.085652       0.008761       0.076892             21.248490      16.853097       2.887570       1.653842      17.998460       2.002376      28.893911           2.670039
            4             Co       4.643796       3.383644       9.113850       0.708056     124.986549 0.30143687E+04  0.10710837E+06                                18.974111                           16.761587       0.534292       1.972645                    0.998734      53.008856     148.536779       0.493190       0.349514      -1.193724       0.098098      -0.081284       0.002357       0.127420      -0.074328       0.018987       0.033341       0.027367      -0.026705      -0.088998       0.008402       0.080596             21.189581      16.797612       2.872711      -1.631620      17.955187      -1.996836      28.815942           2.675269
            5              H       3.826014       8.513719       2.478967       0.129364       1.620127 0.13049096E+02  0.14415275E+03                                 2.258767                            2.095544      -1.211622       2.287273                    0.994688       3.895123      11.405865       0.439359       1.261957      -0.714479      -0.003016      -0.001854      -0.044056       0.044198      -0.008430      -0.000304      -0.000742      -0.020625       0.053323      -0.022214       0.004405       0.017808              2.325182       1.758935       0.051320       0.144789       1.890533       0.022618       3.326078          -0.000130
            6              H       5.045334       1.874738       3.839969       0.125393       0.858773 0.58799885E+01  0.54187174E+02                                 1.568574                            1.477028      -0.965169       2.435869                    0.998002       3.443601       9.768554       0.477699       1.391336      -0.684801      -0.011724       0.035661      -0.016467       0.040992      -0.003801       0.004808      -0.008958      -0.017360       0.008754      -0.011769      -0.003896       0.015665              1.610113       1.310679      -0.137636       0.041952       1.951985      -0.298354       1.567675          -0.000754
            7              H       3.953835       8.466420       7.266776       0.101997       1.440557 0.11336213E+02  0.12093924E+03                                 2.063579                            1.932060      -1.423024       2.183578                    0.992992       3.939361      11.347540       0.464946       1.234822      -0.718150       0.008211      -0.000365       0.049611       0.050287      -0.000443       0.003819      -0.000812      -0.001795       0.042168      -0.008607      -0.006130       0.014737              2.099297       1.604460      -0.064843      -0.020792       1.832773       0.003634       2.860658          -0.000187
            8              H       3.227447       0.085997       8.554867       0.126783       1.642382 0.13268359E+02  0.14716018E+03                                 2.276302                            2.110537      -1.218131       2.281286                    0.994736       3.926892      11.515017       0.438665       1.258926      -0.715039       0.003050       0.001920      -0.043425       0.043575      -0.008267       0.000124       0.000840      -0.020633       0.052894      -0.022040       0.004362       0.017678              2.343774       1.770477       0.051828      -0.146547       1.904157      -0.022622       3.356688           0.000172
            9              H       2.008127       6.724978       9.915869       0.124383       0.861370 0.59010636E+01  0.54424251E+02                                 1.570953                            1.479010      -0.962884       2.436097                    0.997991       3.449039       9.784426       0.477750       1.390091      -0.685027       0.011838      -0.035681      -0.016211       0.040939      -0.003891      -0.004794       0.008992      -0.017210       0.008864      -0.011717      -0.003971       0.015688              1.612682       1.312220      -0.138254      -0.042151       1.956063       0.299235       1.569762          -0.000895
           10              H       3.099626       0.133296       1.190876       0.099649       1.452721 0.11452432E+02  0.12247787E+03                                 2.073573                            1.940572      -1.424577       2.181047                    0.992966       3.960132      11.417294       0.464465       1.233086      -0.718480      -0.008321       0.000704       0.049040       0.049746      -0.000570      -0.003715       0.000883      -0.001887       0.041027      -0.008474      -0.005873       0.014347              2.109723       1.610750      -0.065441       0.020777       1.841308      -0.004055       2.877111          -0.000144
           11              H      -0.547131       3.181895       3.596933       0.126858       1.641942 0.13264086E+02  0.14709782E+03                                 2.275639                            2.109988      -1.217347       2.281563                    0.994753       3.926537      11.512594       0.438796       1.258676      -0.715089       0.001348       0.003379       0.043394       0.043547      -0.003741      -0.000769      -0.000273       0.025544       0.052785      -0.022110       0.004471       0.017638              2.343053       1.878685       0.073486      -0.006401       1.795063       0.148065       3.355411           0.000189
           12              H       6.202102       3.285092       2.235931       0.124306       0.862052 0.59073924E+01  0.54500461E+02                                 1.572072                            1.480022      -0.964062       2.435412                    0.997972       3.451939       9.796158       0.477452       1.390502      -0.684936      -0.037272       0.004595       0.016239       0.040914      -0.000257      -0.009811       0.003021       0.018972       0.009088      -0.011840      -0.003937       0.015778              1.613878       1.985996      -0.004116      -0.301894       1.284691      -0.017246       1.570946          -0.000876
           13              H      -0.475738       3.065799      10.960924       0.099459       1.453044 0.11454351E+02  0.12249296E+03                                 2.073132                            1.940137      -1.422795       2.181588                    0.993010       3.960006      11.413459       0.464772       1.232326      -0.718652       0.002308      -0.008018      -0.048972       0.049678      -0.000127      -0.001600       0.003484       0.002320       0.040895      -0.008529      -0.005779       0.014308              2.109269       1.857127      -0.016180       0.007982       1.594123      -0.019558       2.876555          -0.000087
           14              H       7.600592       5.417821       9.672833       0.129836       1.617969 0.13028376E+02  0.14387337E+03                                 2.257357                            2.094346      -1.213425       2.286904                    0.994660       3.891784      11.395816       0.439317       1.262519      -0.714367      -0.000967      -0.003250       0.043920       0.044051      -0.003815       0.000838       0.000402       0.025796       0.052909      -0.022275       0.004587       0.017689              2.323701       1.864771       0.072569       0.006034       1.782711      -0.146294       3.323621          -0.000394
           15              H       0.851359       5.314624       8.311831       0.125484       0.857828 0.58722772E+01  0.54099371E+02                                 1.567662                            1.476274      -0.965474       2.436036                    0.998014       3.441187       9.760793       0.477707       1.391741      -0.684738       0.037331      -0.004496       0.016414       0.041027      -0.000177       0.009749      -0.002942       0.018955       0.008638      -0.011749      -0.003937       0.015686              1.609116       1.978757      -0.004051       0.300415       1.281797       0.017201       1.566794          -0.000910
           16              H       7.529199       5.533917       4.885024       0.102547       1.440307 0.11336472E+02  0.12096496E+03                                 2.065039                            1.933418      -1.425646       2.182896                    0.992952       3.939365      11.355452       0.464215       1.236531      -0.717769      -0.002283       0.007891      -0.049744       0.050417      -0.000043       0.001773      -0.003451       0.001991       0.041756      -0.008508      -0.006093       0.014601              2.100800       1.850250      -0.016093      -0.007403       1.589310       0.019733       2.862842          -0.000386
           17              C       4.167733       7.389478       4.250578       0.248423      30.494375 0.40708167E+03  0.94625258E+04                                 8.838914                            7.011204      -0.305409       1.913224                    0.999403      26.566204      77.216483       0.581896       0.452830      -1.036834       0.018468      -0.022099       0.026689       0.039265       0.004456      -0.009079       0.031904       0.100040      -0.076271      -0.064490       0.000817       0.063673              9.964710       5.186311      -1.612465       0.482019      13.886798      -0.903489      10.821020          -0.011591
           18              C       3.856992       8.538658       3.542250      -0.145029      34.511110 0.45752790E+03  0.10870069E+05                                 9.079916                            7.032949       0.296889       2.074439                    0.999552      29.326486      84.129706       0.635920       0.405405      -1.073781      -0.011829       0.021037       0.011554       0.026758       0.002212       0.000366       0.008940       0.042626      -0.008980      -0.023756       0.000804       0.022953             10.160252       4.975064      -1.433547       0.242209      13.559352       0.215057      11.946341           0.008086
           19              C       5.262813       1.083564       4.250700      -0.061013      31.924086 0.42670008E+03  0.10035638E+05                                 8.963649                            7.063701      -0.038552       1.972342                    0.999538      28.871199      84.401368       0.593896       0.438504      -1.045234      -0.004939      -0.023134       0.009783       0.025598       0.012805       0.008526      -0.020149       0.035453      -0.088306      -0.042804       0.006153       0.036651              9.989378       4.982712      -1.534385      -0.365468      12.902309       1.713595      12.083111          -0.010562
           20              C       5.311149       1.075566       5.639286      -0.076186      38.561811 0.44184433E+03  0.10328983E+05                                 9.794775                            6.910223       0.135497       2.043353                    0.999323      27.378443      76.033260       0.646505       0.405272      -1.081909       0.002771      -0.018613      -0.035140       0.039862      -0.001491       0.010691      -0.004271       0.016590       0.000046      -0.010840      -0.005324       0.016164             12.058155       5.298953      -2.659168      -0.660452      17.914010       3.253005      12.961502           0.011564
           21              C       3.900753       8.495573       6.269114       0.080569      29.006555 0.34632609E+03  0.77040272E+04                                 8.217618                            6.226340       0.213391       2.077842                    0.999761      26.347980      74.052282       0.655937       0.419770      -1.060435       0.014618      -0.044872      -0.045978       0.065887       0.028913       0.005024       0.011409       0.101591      -0.030548      -0.055476      -0.008883       0.064359              9.434333       4.655282      -2.027134      -0.217221      14.086142       1.192164       9.561576          -0.012422
           22              C       5.021084       2.323299       6.430125       0.592465      24.444408 0.24671311E+03  0.50971225E+04                                 7.776155                            5.591376       0.020022       2.067897                    0.999572      22.255330      62.460348       0.623874       0.475200      -1.016938      -0.008844       0.047842       0.034110       0.059419       0.043439      -0.010344      -0.012311       0.129485      -0.109545      -0.062767      -0.034816       0.097583              9.310356       4.693244      -2.022068       0.190639      12.593413       1.385711      10.644412          -0.005271
           23              C       2.885728       1.210238      10.326478       0.251693      30.468571 0.40665732E+03  0.94517707E+04                                 8.834562                            7.007849      -0.307808       1.912291                    0.999401      26.584783      77.308864       0.581901       0.452868      -1.036640      -0.019807       0.023577       0.027548       0.041317       0.003793       0.008622      -0.032477       0.100046      -0.081344      -0.065166       0.000767       0.064399              9.959688       5.185078      -1.611102      -0.483654      13.873112       0.906112      10.820873          -0.010674
           24              C       3.196469       0.061058       9.618150      -0.148351      34.662932 0.45964422E+03  0.10933724E+05                                 9.102902                            7.046472       0.297666       2.073031                    0.999579      29.422653      84.476656       0.635634       0.405091      -1.073913       0.011955      -0.022084       0.012163       0.027902       0.002562      -0.000683      -0.009035       0.044408      -0.004787      -0.025003       0.001792       0.023212             10.188525       4.984269      -1.437720      -0.244566      13.589476      -0.211518      11.991830           0.008807
           25              C       1.790648       7.516152      10.326600      -0.059999      31.893704 0.42607860E+03  0.10015409E+05                                 8.948106                            7.050277      -0.030328       1.974487                    0.999572      28.865251      84.306384       0.595625       0.437476      -1.046052       0.005008       0.023628       0.010768       0.026445       0.011592      -0.008578       0.020282       0.033295      -0.088221      -0.042485       0.007411       0.035074              9.973715       4.973784      -1.534444       0.364092      12.889836      -1.711099      12.057525          -0.011256
           26              C       1.742312       7.524150      11.715186      -0.078540      38.685644 0.44303874E+03  0.10363648E+05                                 9.814283                            6.918284       0.137030       2.043207                    0.999329      27.419436      76.165898       0.646322       0.405122      -1.082035      -0.002544       0.018966      -0.037098       0.041743      -0.001514      -0.010598       0.004108       0.018907      -0.004076      -0.011288      -0.005610       0.016898             12.092279       5.309714      -2.673246       0.661442      17.990487      -3.263411      12.976635           0.013506
           27              C       3.152708       0.104143       0.193214       0.084372      28.986301 0.34573427E+03  0.76885453E+04                                 8.212189                            6.219333       0.208424       2.075896                    0.999764      26.357141      74.097424       0.656490       0.419543      -1.060445      -0.015112       0.046483      -0.045749       0.066949       0.028929      -0.005261      -0.010918       0.103119      -0.033678      -0.055457      -0.010087       0.065544              9.431120       4.652912      -2.026297       0.215504      14.079090      -1.190582       9.561357          -0.012503
           28              C       2.032377       6.276417       0.354225       0.596960      24.394686 0.24610447E+03  0.50813011E+04                                 7.763176                            5.582390       0.009958       2.064754                    0.999554      22.239599      62.391935       0.624739       0.474845      -1.017149       0.009841      -0.049180       0.035268       0.061313       0.043875       0.010850       0.012154       0.130719      -0.109826      -0.063236      -0.035228       0.098464              9.296702       4.687376      -2.018902      -0.190227      12.580033      -1.386727      10.622697          -0.003385
           29              C       0.622240       3.066745       1.825322       0.251696      30.463145 0.40655538E+03  0.94491794E+04                                 8.834394                            7.007416      -0.311551       1.911197                    0.999392      26.583370      77.313747       0.581841       0.452926      -1.036566       0.027161      -0.014715      -0.027277       0.041211      -0.015721       0.033340      -0.002115      -0.095363      -0.080721      -0.064963       0.000630       0.064333              9.960266      14.162781       0.179711      -0.982996       4.899677       0.297199      10.818339          -0.010495
           30              C      -0.565528       3.146636       2.533650      -0.148297      34.670162 0.45972536E+03  0.10936282E+05                                 9.104447                            7.047134       0.297498       2.072944                    0.999578      29.426323      84.493286       0.635590       0.405096      -1.073896      -0.023856       0.007500      -0.012113       0.027786      -0.006111       0.008902       0.002452      -0.042653      -0.004743      -0.024982       0.001944       0.023038             10.190960      13.818089       0.323900       0.160122       4.762712       0.281126      11.992079           0.008787
           31              C       7.020536       3.226613       1.825200      -0.060157      31.931314 0.42666188E+03  0.10033548E+05                                 8.957850                            7.057079      -0.033519       1.973267                    0.999566      28.889564      84.423446       0.595029       0.437721      -1.045801       0.022311       0.009399      -0.010758       0.026492       0.004589      -0.021751       0.004526      -0.039159      -0.087272      -0.042425       0.007692       0.034733              9.985533      13.195190       0.102284       1.751782       4.692631      -0.022366      12.068778          -0.011160
           32              C       7.037836       3.180777       0.436614      -0.079088      38.738663 0.44363146E+03  0.10381970E+05                                 9.826516                            6.925078       0.133615       2.041969                    0.999331      27.438365      76.258533       0.645640       0.405376      -1.081762       0.019187       0.001148       0.037011       0.041704      -0.004948      -0.005920       0.009532      -0.016372      -0.003537      -0.011156      -0.005607       0.016763             12.110096      18.565574      -0.035467       3.335426       4.774571      -0.010168      12.990142           0.014229
           33              C      -0.514714       3.112151      11.958586       0.083844      28.979160 0.34561801E+03  0.76850687E+04                                 8.209129                            6.216746       0.213524       2.077472                    0.999766      26.355121      74.079739       0.656891       0.419335      -1.060610       0.048365      -0.005673       0.045695       0.066779       0.007130       0.009572       0.007318      -0.116420      -0.033296      -0.055008      -0.010012       0.065020              9.428225      14.492229      -0.062456       1.207689       4.234890       0.021718       9.557556          -0.011892
           34              C       5.757466       3.221110      11.797575       0.596882      24.380102 0.24591544E+03  0.50762996E+04                                 7.759169                            5.579302       0.016180       2.066757                    0.999565      22.231332      62.357040       0.625086       0.474685      -1.017260      -0.049886       0.000446      -0.035584       0.061279       0.015114      -0.009701      -0.013284      -0.154401      -0.110258      -0.063085      -0.035444       0.098529              9.292589      13.047117      -0.349488       1.322483       4.213066       0.457741      10.617585          -0.002345
           35              C       6.431221       5.532971       7.901222       0.244434      30.507044 0.40734733E+03  0.94691246E+04                                 8.838624                            7.011606      -0.298839       1.915481                    0.999413      26.560968      77.173144       0.582183       0.452586      -1.037097      -0.025934       0.014971      -0.024809       0.038887      -0.015540      -0.032771       0.002336      -0.093331      -0.076432      -0.063593       0.000937       0.062656              9.963785      14.171403       0.179825       0.980394       4.900082      -0.296000      10.819870          -0.013776
           36              C       7.618989       5.453080       8.609550      -0.145024      34.501168 0.45743147E+03  0.10867340E+05                                 9.079258                            7.033008       0.291886       2.072892                    0.999558      29.321360      84.116699       0.635801       0.405497      -1.073707       0.023017      -0.007351      -0.011236       0.026647      -0.006260      -0.008719      -0.002043      -0.039518      -0.009622      -0.023128       0.000777       0.022351             10.159005      13.779825       0.323096      -0.166642       4.753521      -0.279768      11.943668           0.007927
           37              C       0.032925       5.373103       7.901100      -0.061749      31.930366 0.42683146E+03  0.10039890E+05                                 8.966951                            7.066480      -0.039945       1.972083                    0.999527      28.871870      84.418895       0.593543       0.438714      -1.045068      -0.021492      -0.009106      -0.009507       0.025203       0.004912       0.021199      -0.004298      -0.043074      -0.089227      -0.042826       0.005801       0.037025              9.992577      13.188789       0.102696      -1.755390       4.698734       0.022849      12.090210          -0.011385
           38              C       0.015625       5.418939       6.512514      -0.074373      38.494159 0.44114427E+03  0.10309303E+05                                 9.787790                            6.907545       0.128260       2.041301                    0.999316      27.352467      75.967508       0.646189       0.405600      -1.081609      -0.018235      -0.000844       0.033932       0.038530      -0.005057       0.006439      -0.009464      -0.013574       0.001271      -0.010732      -0.005423       0.016155             12.046039      18.424487      -0.035010      -3.313852       4.758435       0.011041      12.955196           0.009322
           39              C       7.568175       5.487565       5.882686       0.077136      29.018252 0.34667461E+03  0.77135059E+04                                 8.220394                            6.229531       0.215409       2.078618                    0.999758      26.349227      74.057378       0.655777       0.419778      -1.060459      -0.046037       0.005764       0.045955       0.065303       0.007078      -0.009554      -0.006487      -0.115717      -0.028739      -0.055343      -0.008422       0.063765              9.436344      14.503781      -0.062951      -1.210652       4.239381      -0.020082       9.565869          -0.015177
           40              C       1.295995       5.378606       5.721675       0.588192      24.451993 0.24686367E+03  0.51013607E+04                                 7.781533                            5.595653       0.020873       2.068209                    0.999573      22.255675      62.482216       0.623163       0.475637      -1.016634       0.047579      -0.000130      -0.034451       0.058742       0.015320       0.008520       0.012450      -0.150635      -0.108305      -0.061007      -0.035231       0.096239              9.316057      13.073603      -0.351410      -1.323066       4.221907      -0.458485      10.652661          -0.011144
           41              S       4.575913       5.820030       3.552943      -0.372030     157.388269 0.43843106E+04  0.17355780E+06                                19.940329                           18.010192       1.164170       1.985952                    0.999594      78.871901     244.482094       0.557695       0.277438      -1.246634       0.169101      -0.064575      -0.053578       0.188774      -0.107100       0.020711       0.164767      -0.472359      -0.534305      -0.254702      -0.137155       0.391857             21.527801      18.493756      -1.838625       1.391736      25.485393       5.907833      20.604255           0.117091
           42              S       2.477548       2.779686       9.628843      -0.379748     158.452713 0.44208121E+04  0.17536259E+06                                20.028917                           18.085776       1.135124       1.977661                    0.999483      79.147600     245.573802       0.556503       0.277462      -1.246631      -0.167041       0.062309      -0.048218       0.184689      -0.103146      -0.024771      -0.171891      -0.461643      -0.556869      -0.263917      -0.128196       0.392113             21.627811      18.573159      -1.852911      -1.403415      25.625614      -5.955335      20.684661           0.112142
           43              S       2.241217       2.973524       2.522957      -0.380004     158.596480 0.44256038E+04  0.17560309E+06                                20.040800                           18.094839       1.135945       1.977504                    0.999505      79.185558     245.740009       0.556389       0.277439      -1.246636       0.094013      -0.152508       0.050505       0.186139      -0.006487       0.162953       0.056463       0.510421      -0.547903      -0.261176      -0.131658       0.392834             21.642504      26.087168      -0.356468       5.570215      18.147091       2.544395      20.693253           0.113390
           44              S       4.812244       5.626192       8.598857      -0.374670     157.252244 0.43808608E+04  0.17339569E+06                                19.939269                           18.012343       1.159253       1.985001                    0.999574      78.801152     244.284260       0.557205       0.277723      -1.246253      -0.092053       0.156789       0.061057       0.191793      -0.007261      -0.164809      -0.049955       0.511666      -0.483174      -0.246007      -0.140105       0.386112             21.524052      25.915528      -0.357279      -5.509851      18.054357      -2.521517      20.602271           0.111797
           45              N       4.164090       7.366861       5.597119      -0.220587      38.681736 0.52100002E+03  0.12611673E+05                                 9.542299                            7.371828      -0.015692       2.011798                    0.999433      28.217094      78.111060       0.646885       0.391151      -1.098466      -0.023825       0.107470      -0.036514       0.115977       0.024375      -0.017434       0.048770       0.095451      -0.003189      -0.084807       0.029715       0.055092             11.090794       5.802657      -2.152234      -0.172726      16.201638       2.005086      11.268088           0.005322
           46              N       2.889371       1.232855      11.673019      -0.246646      39.552874 0.53471683E+03  0.13028779E+05                                 9.675999                            7.462432      -0.018568       2.005583                    0.999415      28.618284      79.495516       0.643662       0.390542      -1.098835       0.025950      -0.118565      -0.043102       0.128798       0.027300       0.019816      -0.055182       0.107926      -0.004572      -0.095826       0.033429       0.062396             11.261713       5.877263      -2.195854       0.169783      16.490638      -2.025665      11.417238           0.017514
           47              N       0.643707       3.074742       0.478781      -0.247060      39.569925 0.53485594E+03  0.13036588E+05                                 9.691581                            7.472860      -0.047910       1.996844                    0.999342      28.616512      79.575274       0.641816       0.391533      -1.097838      -0.119753       0.002613       0.042243       0.127012       0.004775       0.056841      -0.009155      -0.117974      -0.003206      -0.093945       0.032883       0.061062             11.282322      16.966037       0.008953       2.021433       5.448520       0.230760      11.432409           0.022101
           48              N       6.409754       5.524974       6.554681      -0.204647      38.177778 0.51298981E+03  0.12373075E+05                                 9.483170                            7.331987      -0.030976       2.009691                    0.999464      27.960648      77.329296       0.646206       0.392976      -1.096895       0.095590      -0.001611       0.029920       0.100176       0.003639      -0.046874       0.008443      -0.091355      -0.008247      -0.075279       0.026518       0.048760             11.016588      16.500727       0.005647      -1.991187       5.345904      -0.220741      11.203131          -0.019131
           49              O       4.609137       3.311665       5.813907      -0.479788      40.635957 0.55769164E+03  0.13590856E+05                                 9.549391                            7.434745       0.101751       2.086857                    0.997720      27.496726      73.847286       0.676214       0.371680      -1.124092      -0.004423       0.010409       0.029862       0.031931      -0.002240      -0.005849      -0.029514       0.024843      -0.179231      -0.070083       0.027437       0.042646             11.236536       7.093622      -3.679986       1.203537      18.627145      -2.760750       7.988840           0.005916
           50              O       5.238353       2.236872       7.671674      -0.524266      36.576516 0.52657315E+03  0.12637308E+05                                 8.804999                            7.154983       0.200448       2.121871                    0.996234      27.415705      72.835462       0.700036       0.364577      -1.130628       0.005171       0.022505      -0.012445       0.026232       0.017851       0.007932       0.010056       0.061547       0.180591      -0.066144       0.003640       0.062504              9.972381       5.340687      -0.206981      -0.112140       7.677023       2.319571      16.899433           0.045642
           51              O       2.444324       5.288051      11.889807      -0.503913      41.299761 0.56832727E+03  0.13913246E+05                                 9.642927                            7.498150       0.112324       2.086134                    0.997593      27.767686      74.703475       0.674427       0.370972      -1.124819       0.004788      -0.003584       0.022232       0.023023      -0.000347       0.005702       0.034364       0.036320      -0.174300      -0.072539       0.024933       0.047606             11.361552       7.159020      -3.728657      -1.215134      18.866221       2.781314       8.059416           0.014546
           52              O       1.815108       6.362844       1.595774      -0.522398      36.532532 0.52593401E+03  0.12617213E+05                                 8.794825                            7.147908       0.202975       2.122777                    0.996253      27.406345      72.779475       0.700835       0.364299      -1.130927      -0.004306      -0.023336      -0.014004       0.027554       0.017603      -0.008315      -0.010073       0.061558       0.178584      -0.065688       0.003702       0.061987              9.959869       5.334891      -0.206947       0.109516       7.669992      -2.315226      16.874726           0.049147
           53              O       4.707603       3.431717       0.261993      -0.503418      41.377868 0.56940572E+03  0.13950004E+05                                 9.668465                            7.515403       0.082489       2.077275                    0.997496      27.767419      74.796126       0.672109       0.371975      -1.123758      -0.005075       0.003251      -0.022072       0.022880      -0.007066      -0.031796      -0.013790      -0.028248      -0.171488      -0.071322       0.026381       0.044941             11.395266      19.916132      -1.199770      -2.971538       6.190503       0.649179       8.079164           0.018066
           54              O       5.884732       3.024950      10.556026      -0.522953      36.493426 0.52520745E+03  0.12594179E+05                                 8.785408                            7.140167       0.211116       2.125332                    0.996293      27.399010      72.720219       0.701698       0.364013      -1.131261      -0.022074      -0.008629       0.013948       0.027500       0.003747       0.008690       0.010306      -0.070362       0.178074      -0.065595       0.003660       0.061935              9.949552       7.651019       0.256622       2.287800       5.339495       0.345931      16.858141           0.049327
           55              O       2.345858       5.167999       6.337893      -0.471895      40.401309 0.55391436E+03  0.13480531E+05                                 9.533739                            7.425296       0.087128       2.083598                    0.997868      27.366796      73.531244       0.674257       0.373264      -1.122511       0.015627      -0.000655      -0.037318       0.040463      -0.005271       0.019290       0.011385      -0.007341      -0.177256      -0.064791       0.028801       0.035990             11.214978      19.554395      -1.181938       2.936285       6.114675      -0.638930       7.975864          -0.014403
           56              O       1.168729       5.574766       4.480126      -0.522275      36.476984 0.52498398E+03  0.12589093E+05                                 8.787964                            7.142985       0.200954       2.122829                    0.996210      27.377246      72.693642       0.700831       0.364456      -1.130773       0.022471       0.008154       0.012543       0.026995       0.004917      -0.008429      -0.009579      -0.069063       0.180905      -0.065511       0.002959       0.062552              9.951433       7.650002       0.256829      -2.288828       5.342038      -0.343555      16.862259           0.046201

******************************************************
Auxiliary information for the entire system
The total spin magnetic moment of the unit cell is   9.281610
The total net atomic charge of the unit cell is   0.000003
Accuracy of reproducing the electrostatic potential in the unit cell:
  The inner radius (bohr) =    5.0000
  The outer radius (bohr) =   12.0000
  Valid grid points have density less than (e/(bohr^3)) =    0.0001
  The number of valid grid points were=        21105
  The rms potential error without charges in kcal/mol is=      2.48944
  The rms potential error with partial charges in kcal/mol is=      0.45851
  The RRMSE value at monopole order=      0.18418
  The rms potential error with partial charges and cloud penetration in kcal/mol is=      0.42993
  The RRMSE value at monopole order with cloud penetration is=      0.17270
  The rms potential error with partial charges and atomic dipoles in kcal/mol is=      0.58031
  The RRMSE value at dipole order=      0.23311
  The rms potential error with partial charges, atomic dipoles and cloud penetration in kcal/mol is=      0.55352
  The RRMSE value at dipole order with cloud penetration=      0.22235

******************************************************
The electron densities and ab initio electrostatic potential were computed in VASP using the PBE functional and
projector augmented wave method. See the main text of the journal article for a description of computational details.
The atomic charges, dipoles, and quadrupoles were computed with the DDEC6 method as described in
(a) T. A. Manz and N. Gabaldon Limas, RSC Adv. 6 (2016) 47771-47801 DOI: 10.1039/c6ra04656h
(b) N. Gabaldon Limas and T. A. Manz, RSC Adv. 8 (2018) 2678-2707 DOI: 10.1039/c7ra11829e.
For each atom in the material, the electron cloud parameters were fit to the spherically averaged atom-in-material
electron density using radial positions for which this density was between 10^-4 and 10^-2 electrons per cubic bohr.
The polarizabilities, dispersion coefficients, and quantum Drude oscillator (QDO) parameters were fit using the MCLF method.
The magnetic structure of the system was optimized in VASP from the default ferromagnetic initial guess using spin polarization.
The atomic spin moments (ASMs) were computed on this optimized magnetic structure using the DDEC6 partition as inputs
to the method of T. A. Manz and D. S. Sholl, J. Chem. Theory Comput. 7 (2011) 4146-4164 DOI: 10.1021/ct200539n.
The RMSE and RRMSE were computed using a uniform grid with Ewald summation.
