# Supplementary material for: A collection of forcefield precursors for metal–organic frameworks
Source: RSC Adv. 2019 Nov 13;9(63):36492–507. doi: 10.1039/c9ra07327b (PMC9075174; doi:10.1039/c9ra07327b)
Supplement: RA-009-C9RA07327B-s5007 [file RA-009-C9RA07327B-s5007.xyz]

  372
jmolscript: load "" {1 1 1} spacegroup "x,y,z" unitcell [{     32.976600     0.000000     0.000000 }, {     16.488300    28.558573     0.000000 }, {     16.488300     9.519524    26.925281 }]
Cu    40.556766    14.662638     1.084281     0.809678
Cu    40.556766    32.168281    13.462640     0.809680
Cu    25.396434    23.415459    25.841000     0.809678
Cu    25.396434     5.909816    13.462640     0.809682
Cu    40.556766     5.909816    13.462640     0.809678
Cu    25.396434    14.662638     1.084281     0.809679
Cu    25.396434    32.168281    13.462640     0.809678
Cu    40.556766    23.415459    25.841000     0.809679
Cu    48.136932    19.039048    13.462640     0.809667
Cu    32.976600    10.286227    25.841000     0.786117
Cu    17.816268    19.039048    13.462640     0.809667
Cu    32.976600    27.791870     1.084281     0.786117
H     12.880660    14.998963     0.105009     0.124228
H     14.888935    15.488266     1.182020     0.115295
H     25.062216     6.907367     9.302685     0.124251
H     24.465340     7.232935     7.073271     0.115302
H      7.914384    11.073111     3.411433     0.124251
H      8.511260     9.079722     4.461519     0.115302
H     20.095940     5.098657    14.106155     0.124227
H     18.087665     6.277174    14.208471     0.115295
H      9.939147     3.400374     9.302685     0.124248
H     10.519535     3.754500     7.073271     0.115271
H     23.037453     9.904113     0.105009     0.124248
H     22.457065     7.920244     1.182020     0.115271
H     10.855897     8.605650    14.106155     0.124230
H     12.880660     9.755608    14.208471     0.115300
H     22.120703    16.167960     3.411433     0.124228
H     20.095940    16.647744     4.461519     0.115300
H     18.513063    14.854266    14.106155     0.124229
H     18.496575    12.525790    14.208471     0.115291
H     19.429813     1.317502     3.411433     0.124617
H     20.857699     2.831106     4.461519     0.115532
H     14.463537    18.250832     9.302685     0.124229
H     14.480025    17.571138     7.073271     0.115290
H     13.546787     3.655497     0.105009     0.124616
H     12.118900     5.150063     1.182020     0.115532
H     46.523387    34.422600    26.820272     0.124617
H     45.095500    32.928034    25.743261     0.115532
H     47.440137    19.827265    17.622596     0.124229
H     47.456625    20.506959    19.852010     0.115291
H     52.406413    36.760595    23.513848     0.124616
H     53.834299    35.246991    22.463762     0.115532
H     51.489663    23.223831    12.819126     0.124230
H     51.473175    25.552307    12.716810     0.115291
H     58.038816    31.170730    17.622596     0.124251
H     57.441940    30.845162    19.852010     0.115302
H     45.857260    23.079134    26.820272     0.124226
H     47.865535    22.589831    25.743261     0.115294
H     53.072540    32.979440    12.819126     0.124228
H     51.064265    31.800923    12.716810     0.115295
H     40.890984    27.004986    23.513848     0.124251
H     41.487860    28.998375    22.463762     0.115302
H     43.832497    29.472447    12.819126     0.124229
H     45.857260    28.322489    12.716810     0.115300
H     55.097303    21.910137    23.513848     0.124229
H     53.072540    21.430353    22.463762     0.115300
H     42.915747    34.677723    17.622596     0.124248
H     43.496135    34.323597    19.852010     0.115271
H     56.014053    28.173984    26.820272     0.124249
H     55.433665    30.157853    25.743261     0.115271
H     53.072540    23.079134    26.820272     0.124228
H     51.064265    22.589831    25.743261     0.115295
H     40.890984    31.170730    17.622596     0.124251
H     41.487860    30.845162    19.852010     0.115302
H     58.038816    27.004986    23.513848     0.124251
H     57.441940    28.998375    22.463762     0.115302
H     45.857260    32.979440    12.819126     0.124227
H     47.865535    31.800923    12.716810     0.115295
H     56.014053    34.677723    17.622596     0.124248
H     55.433665    34.323597    19.852010     0.115271
H     42.915747    28.173984    26.820272     0.124249
H     43.496135    30.157853    25.743261     0.115271
H     55.097303    29.472447    12.819126     0.124230
H     53.072540    28.322489    12.716810     0.115300
H     43.832497    21.910137    23.513848     0.124228
H     45.857260    21.430353    22.463762     0.115300
H     47.440137    23.223831    12.819126     0.124230
H     47.456625    25.552307    12.716810     0.115291
H     46.523387    36.760595    23.513848     0.124617
H     45.095500    35.246991    22.463762     0.115532
H     51.489663    19.827265    17.622596     0.124229
H     51.473175    20.506959    19.852010     0.115290
H     52.406413    34.422600    26.820272     0.124616
H     53.834299    32.928034    25.743261     0.115532
H     19.429813     3.655497     0.105009     0.124617
H     20.857699     5.150063     1.182020     0.115532
H     18.513063    18.250832     9.302685     0.124229
H     18.496575    17.571138     7.073271     0.115291
H     13.546787     1.317502     3.411433     0.124616
H     12.118900     2.831106     4.461519     0.115532
H     14.463537    14.854266    14.106155     0.124230
H     14.480025    12.525790    14.208471     0.115291
H      7.914384     6.907367     9.302685     0.124251
H      8.511260     7.232935     7.073271     0.115302
H     20.095940    14.998963     0.105009     0.124226
H     18.087665    15.488266     1.182020     0.115295
H     12.880660     5.098657    14.106155     0.124228
H     14.888935     6.277174    14.208471     0.115295
H     25.062216    11.073111     3.411433     0.124251
H     24.465340     9.079722     4.461519     0.115302
H     22.120703     8.605650    14.106155     0.124229
H     20.095940     9.755608    14.208471     0.115300
H     10.855897    16.167960     3.411433     0.124230
H     12.880660    16.647744     4.461519     0.115300
H     23.037453     3.400374     9.302685     0.124248
H     22.457065     3.754500     7.073271     0.115271
H      9.939147     9.904113     0.105009     0.124248
H     10.519535     7.920244     1.182020     0.115271
C     12.877033    15.305682     0.994351    -0.104616
C     14.074083    15.618684     1.630864    -0.115140
C     24.513156     6.281553     8.864610    -0.104570
C     24.174156     6.463947     7.527501    -0.115105
C      8.463444    10.451486     2.967435    -0.104572
C      8.802444     9.251645     3.585101    -0.115105
C     20.099567     6.039376    14.098885    -0.104617
C     18.902517     6.743821    14.181815    -0.115140
C      9.671707     4.188781     8.864610    -0.104579
C      9.999165     4.391166     7.527501    -0.115137
C     23.304893     9.753895     0.994351    -0.104578
C     22.977435     8.560718     1.630864    -0.115136
C     11.668770     8.132149    14.098885    -0.104612
C     12.877362     8.816602    14.181815    -0.115133
C     21.307830    16.003272     2.967435    -0.104612
C     20.099238    16.309611     3.585101    -0.115133
C     17.696563    14.387047    14.098885    -0.104607
C     17.685021    12.998149    14.181815    -0.115140
C     19.693626     2.103815     2.967435    -0.104979
C     20.563218     2.997317     3.585101    -0.114766
C     15.280037    18.088238     8.864610    -0.104608
C     15.291579    17.703459     7.527501    -0.115140
C     13.282974     3.498996     0.994351    -0.104980
C     12.413382     4.379172     1.630864    -0.114767
C     46.259574    34.579101    25.930930    -0.104979
C     45.389982    33.698925    25.294417    -0.114766
C     48.256637    19.989859    18.060671    -0.104607
C     48.268179    20.374638    19.397780    -0.115140
C     52.670226    35.974282    23.957846    -0.104980
C     53.539818    35.080780    23.340180    -0.114767
C     50.673163    23.691050    12.826396    -0.104608
C     50.661621    25.079948    12.743466    -0.115140
C     57.489756    31.796544    18.060671    -0.104572
C     57.150756    31.614150    19.397780    -0.115105
C     45.853633    22.772415    25.930930    -0.104617
C     47.050683    22.459413    25.294417    -0.115140
C     53.076167    32.038721    12.826396    -0.104616
C     51.879117    31.334276    12.743466    -0.115140
C     41.440044    27.626611    23.957846    -0.104570
C     41.779044    28.826452    23.340180    -0.115104
C     44.645370    29.945948    12.826396    -0.104612
C     45.853962    29.261495    12.743466    -0.115133
C     54.284430    22.074825    23.957846    -0.104612
C     53.075838    21.768486    23.340180    -0.115133
C     42.648307    33.889316    18.060671    -0.104579
C     42.975765    33.686931    19.397780    -0.115136
C     56.281493    28.324202    25.930930    -0.104579
C     55.954035    29.517379    25.294417    -0.115137
C     53.076167    22.772415    25.930930    -0.104616
C     51.879117    22.459413    25.294417    -0.115140
C     41.440044    31.796544    18.060671    -0.104570
C     41.779044    31.614150    19.397780    -0.115105
C     57.489756    27.626611    23.957846    -0.104572
C     57.150756    28.826452    23.340180    -0.115105
C     45.853633    32.038721    12.826396    -0.104617
C     47.050683    31.334276    12.743466    -0.115140
C     56.281493    33.889316    18.060671    -0.104579
C     55.954035    33.686931    19.397780    -0.115137
C     42.648307    28.324202    25.930930    -0.104579
C     42.975765    29.517379    25.294417    -0.115136
C     54.284430    29.945948    12.826396    -0.104612
C     53.075838    29.261495    12.743466    -0.115133
C     44.645370    22.074825    23.957846    -0.104612
C     45.853962    21.768486    23.340180    -0.115133
C     48.256637    23.691050    12.826396    -0.104607
C     48.268179    25.079948    12.743466    -0.115140
C     46.259574    35.974282    23.957846    -0.104979
C     45.389982    35.080780    23.340180    -0.114766
C     50.673163    19.989859    18.060671    -0.104608
C     50.661621    20.374638    19.397780    -0.115140
C     52.670226    34.579101    25.930930    -0.104980
C     53.539818    33.698925    25.294417    -0.114767
C     19.693626     3.498996     0.994351    -0.104979
C     20.563218     4.379172     1.630864    -0.114766
C     17.696563    18.088238     8.864610    -0.104607
C     17.685021    17.703459     7.527501    -0.115140
C     13.282974     2.103815     2.967435    -0.104980
C     12.413382     2.997317     3.585101    -0.114767
C     15.280037    14.387047    14.098885    -0.104608
C     15.291579    12.998149    14.181815    -0.115140
C      8.463444     6.281553     8.864610    -0.104572
C      8.802444     6.463947     7.527501    -0.115105
C     20.099567    15.305682     0.994351    -0.104617
C     18.902517    15.618684     1.630864    -0.115140
C     12.877033     6.039376    14.098885    -0.104616
C     14.074083     6.743821    14.181815    -0.115140
C     24.513156    10.451486     2.967435    -0.104570
C     24.174156     9.251645     3.585101    -0.115104
C     21.307830     8.132149    14.098885    -0.104612
C     20.099238     8.816602    14.181815    -0.115133
C     11.668770    16.003272     2.967435    -0.104612
C     12.877362    16.309611     3.585101    -0.115133
C     23.304893     4.188781     8.864610    -0.104579
C     22.977435     4.391166     7.527501    -0.115136
C      9.671707     9.753895     0.994351    -0.104579
C      9.999165     8.560718     1.630864    -0.115137
C     10.350365    15.018192     1.028546     0.604000
C     11.667451    15.445047     1.684176    -0.017841
C     14.072434    16.123409     2.917085     0.016255
C     15.377978    16.459448     3.597756     0.384006
C     24.319253     4.998321    11.051751     0.603997
C     24.030378     5.165103     9.556590    -0.017751
C     23.415365     5.520182     6.862177     0.016169
C     23.053611     5.729040     5.410904     0.384072
C      8.657347    12.085798     1.028546     0.603997
C      8.946222    10.731741     1.684176    -0.017752
C      9.561235     8.309783     2.917085     0.016171
C      9.922989     7.011130     3.597756     0.384072
C     22.626235     5.975786    13.816439     0.603998
C     21.309149     6.736206    14.000338    -0.017840
C     18.904166     8.124723    14.228934     0.016254
C     17.598622     8.878479    14.318864     0.384006
C      8.657347     4.998321    11.051751     0.603997
C      8.946222     5.165103     9.556590    -0.017752
C      9.561235     5.520182     6.862177     0.016170
C      9.922989     5.729040     5.410904     0.384072
C     24.319253    12.085798     1.028546     0.603998
C     24.030378    10.731741     1.684176    -0.017752
C     23.415365     8.309783     2.917085     0.016171
C     23.053611     7.011130     3.597756     0.384071
C     10.350365     5.975786    13.816439     0.604000
C     11.667451     6.736206    14.000338    -0.017841
C     14.072434     8.124723    14.228934     0.016255
C     15.377978     8.878479    14.318864     0.384005
C     22.626235    15.018192     1.028546     0.603999
C     21.309149    15.445047     1.684176    -0.017841
C     18.904166    16.123409     2.917085     0.016255
C     17.598622    16.459448     3.597756     0.384006
C     16.488300    16.607000    13.816439     0.604002
C     16.488300    15.086161    14.000338    -0.017813
C     16.488300    12.309126    14.228934     0.016236
C     16.488300    10.801614    14.318864     0.384017
C     18.181319     1.454583     1.028546     0.601808
C     19.209529     2.381785     1.684176    -0.014679
C     20.999499     4.125381     2.917085     0.016498
C     21.943289     5.087995     3.597756     0.383923
C     16.488300    18.561930    11.051751     0.604002
C     16.488300    18.228366     9.556590    -0.017813
C     16.488300    17.518209     6.862177     0.016235
C     16.488300    17.100493     5.410904     0.384017
C     14.795281     1.454583     1.028546     0.601806
C     13.767071     2.381785     1.684176    -0.014679
C     11.977101     4.125381     2.917085     0.016498
C     11.033311     5.087995     3.597756     0.383923
C     47.771881    36.623514    25.896735     0.601808
C     46.743671    35.696312    25.241105    -0.014679
C     44.953701    33.952716    24.008196     0.016498
C     44.009911    32.990102    23.327525     0.383922
C     49.464900    19.516167    15.873530     0.604002
C     49.464900    19.849731    17.368691    -0.017813
C     49.464900    20.559888    20.063104     0.016235
C     49.464900    20.977604    21.514377     0.384017
C     51.157919    36.623514    25.896735     0.601806
C     52.186129    35.696312    25.241105    -0.014679
C     53.976099    33.952716    24.008196     0.016498
C     54.919889    32.990102    23.327525     0.383923
C     49.464900    21.471097    13.108842     0.604002
C     49.464900    22.991936    12.924943    -0.017813
C     49.464900    25.768971    12.696347     0.016236
C     49.464900    27.276483    12.606417     0.384017
C     57.295853    33.079776    15.873530     0.603997
C     57.006978    32.912994    17.368691    -0.017752
C     56.391965    32.557915    20.063104     0.016170
C     56.030211    32.349057    21.514377     0.384072
C     43.326965    23.059905    25.896735     0.603999
C     44.644051    22.633050    25.241105    -0.017841
C     47.049034    21.954688    24.008196     0.016255
C     48.354578    21.618649    23.327525     0.384006
C     55.602835    32.102311    13.108842     0.604000
C     54.285749    31.341891    12.924943    -0.017841
C     51.880766    29.953374    12.696347     0.016255
C     50.575222    29.199618    12.606417     0.384005
C     41.633947    25.992299    25.896735     0.603998
C     41.922822    27.346356    25.241105    -0.017752
C     42.537835    29.768314    24.008196     0.016171
C     42.899589    31.066967    23.327525     0.384071
C     43.326965    32.102311    13.108842     0.603998
C     44.644051    31.341891    12.924943    -0.017840
C     47.049034    29.953374    12.696347     0.016254
C     48.354578    29.199618    12.606417     0.384006
C     55.602835    23.059905    25.896735     0.604000
C     54.285749    22.633050    25.241105    -0.017841
C     51.880766    21.954688    24.008196     0.016255
C     50.575222    21.618649    23.327525     0.384006
C     41.633947    33.079776    15.873530     0.603997
C     41.922822    32.912994    17.368691    -0.017751
C     42.537835    32.557915    20.063104     0.016169
C     42.899589    32.349057    21.514377     0.384072
C     57.295853    25.992299    25.896735     0.603997
C     57.006978    27.346356    25.241105    -0.017752
C     56.391965    29.768314    24.008196     0.016171
C     56.030211    31.066967    23.327525     0.384072
N     16.488300    16.210608     2.923009    -0.406344
N     23.460872     6.854057     4.846551    -0.406156
N      9.515728     6.854057     4.846551    -0.406156
N     16.488300     8.159375    14.309171    -0.406344
N     10.693652     4.813833     4.846551    -0.406337
N     22.282948     6.173983     2.923009    -0.406337
N     15.310376    10.199599    14.309171    -0.406329
N     17.666224    16.890682     4.846551    -0.406329
N     17.666224    10.199599    14.309171    -0.406329
N     22.282948     4.813833     4.846551    -0.406336
N     15.310376    16.890682     4.846551    -0.406329
N     10.693652     6.173983     2.923009    -0.406337
N     43.670252    31.904114    24.002272    -0.406337
N     48.286976    21.187415    22.078730    -0.406329
N     55.259548    33.264264    22.078730    -0.406337
N     50.642824    27.878498    12.616110    -0.406329
N     56.437472    31.224040    22.078730    -0.406156
N     49.464900    21.867489    24.002272    -0.406344
N     49.464900    29.918722    12.616110    -0.406344
N     42.492328    31.224040    22.078730    -0.406156
N     48.286976    27.878498    12.616110    -0.406329
N     50.642824    21.187415    22.078730    -0.406329
N     43.670252    33.264264    22.078730    -0.406336
N     55.259548    31.904114    24.002272    -0.406337
O     42.336019    15.254086     1.711909    -0.512356
O     40.385782    32.505368    11.521866    -0.512349
O     25.567418    21.698042    26.805733    -0.512348
O     23.617181     6.698699    13.811054    -0.512359
O     40.934183     5.889349    11.521866    -0.512346
O     25.019017    12.826036     1.711909    -0.512345
O     26.969253    33.314718    13.811054    -0.512358
O     38.983947    24.126092    26.805733    -0.512360
O     48.343366    17.103729    13.811054    -0.512357
O     34.378435    11.293011    26.805733    -0.507250
O     17.609834    18.722429    11.521866    -0.512356
O     31.574765    29.037024     1.711909    -0.507252
O     31.574765     9.041073    25.213372    -0.507250
O     17.609834    19.355668    15.403415    -0.512357
O     34.378435    26.785086     0.119548    -0.507252
O     48.343366    20.974368    13.114227    -0.512356
O     40.385782     5.572729    15.403415    -0.512348
O     42.336019    22.824011    25.213372    -0.512357
O     23.617181    31.379398    13.114227    -0.512356
O     25.567418    16.380055     0.119548    -0.512347
O     26.969253     4.763379    13.114227    -0.512362
O     38.983947    13.952005     0.119548    -0.512358
O     40.934183    32.188748    15.403415    -0.512346
O     25.019017    25.252061    25.213372    -0.512346
O     23.617181    22.824011    25.213372    -0.512357
O     25.567418     5.572729    15.403415    -0.512349
O     40.385782    16.380055     0.119548    -0.512348
O     42.336019    31.379398    13.114227    -0.512358
O     25.019017    32.188748    15.403415    -0.512346
O     40.934183    25.252061    25.213372    -0.512345
O     38.983947     4.763379    13.114227    -0.512358
O     26.969253    13.952005     0.119548    -0.512360
O     17.609834    20.974368    13.114227    -0.512357
O     31.574765    26.785086     0.119548    -0.507250
O     48.343366    19.355668    15.403415    -0.512356
O     34.378435     9.041073    25.213372    -0.507252
O     34.378435    29.037024     1.711909    -0.507250
O     48.343366    18.722429    11.521866    -0.512357
O     31.574765    11.293011    26.805733    -0.507252
O     17.609834    17.103729    13.811054    -0.512356
O     25.567418    32.505368    11.521866    -0.512348
O     23.617181    15.254086     1.711909    -0.512357
O     42.336019     6.698699    13.811054    -0.512356
O     40.385782    21.698042    26.805733    -0.512348
O     38.983947    33.314718    13.811054    -0.512361
O     26.969253    24.126092    26.805733    -0.512358
O     25.019017     5.889349    11.521866    -0.512346
O     40.934183    12.826036     1.711909    -0.512346

The following XYZ coordinates are in angstroms. Other properties are in atomic units.
The sperically averaged electron density of each atom fit to a function of the form exp(a - br)
eigen_1, eigen_2 and eigen_3 are the three eigenvalues of traceless quadrupole moment tensor
  atom number  atomic symbol              X              Y              Z     net charge C6 coefficient C8 coefficient C10 coefficient fluctuating dipole atomic polarizability isotropic forcefield polarizability              a              b squared Pearson coefficient          <r^3>          <r^4>         wp_QDO          m_QDO          q_QDO       dipole_x       dipole_y       dipole_z         dipole            Qxy            Qxz            Qyz     Q(x^2-y^2)  Q(3z^2 - R^2)        eigen_1        eigen_2        eigen_3 static polarizability      alpha(xx)      alpha(xy)      alpha(xz)      alpha(yy)      alpha(yz)      alpha(zz) atomic spin moment
            1             Cu      40.556766      14.662638       1.084281       0.809678      52.463278 0.78771123E+03  0.20145630E+05                                12.279141                            9.717808       1.069789       2.262954                    0.996430      40.679422      98.834208       0.532711       0.449574      -1.113464      -0.080381       0.046408       0.131262       0.160762       0.026775       0.056876      -0.032848      -0.030948      -0.154732      -0.098020       0.041307       0.056713             17.554956      19.238396       0.797873       6.748900      20.159469      -3.896277      13.267003          -0.577374
            2             Cu      40.556766      32.168281      13.462640       0.809680      52.462469 0.78769615E+03  0.20145140E+05                                12.278986                            9.717692       1.069822       2.262965                    0.996431      40.679261      98.833433       0.532716       0.449572      -1.113465      -0.080383      -0.139222      -0.000002       0.160762      -0.062541      -0.006286       0.003632       0.072225       0.154766      -0.098013       0.041301       0.056712             17.554666      19.238324      -6.628892       1.497246      11.583776      -0.864258      21.841897          -0.577380
            3             Cu      25.396434      23.415459      25.841000       0.809678      52.463373 0.78771255E+03  0.20145673E+05                                12.279159                            9.717818       1.069789       2.262954                    0.996430      40.679436      98.834280       0.532710       0.449574      -1.113463       0.080381      -0.046408      -0.131262       0.160762       0.026775       0.056876      -0.032848      -0.030948      -0.154732      -0.098020       0.041307       0.056713             17.554988      19.238432       0.797874       6.748916      20.159507      -3.896285      13.267025           0.577395
            4             Cu      25.396434       5.909816      13.462640       0.809682      52.462359 0.78769429E+03  0.20145080E+05                                12.278968                            9.717680       1.069821       2.262965                    0.996431      40.679227      98.833309       0.532716       0.449571      -1.113465       0.080383       0.139222       0.000002       0.160761      -0.062542      -0.006286       0.003632       0.072225       0.154766      -0.098013       0.041301       0.056712             17.554637      19.238292      -6.628880       1.497243      11.583758      -0.864254      21.841860           0.577403
            5             Cu      40.556766       5.909816      13.462640       0.809678      52.463301 0.78771181E+03  0.20145649E+05                                12.279146                            9.717813       1.069788       2.262954                    0.996430      40.679425      98.834232       0.532710       0.449574      -1.113463      -0.080381       0.139224      -0.000000       0.160762       0.062548       0.006285       0.003628       0.072223       0.154779      -0.098020       0.041307       0.056713             17.554960      19.238393       6.628880      -1.497392      11.583872      -0.864344      21.842614          -0.577375
            6             Cu      25.396434      14.662638       1.084281       0.809679      52.463054 0.78770518E+03  0.20145437E+05                                12.279100                            9.717767       1.069820       2.262964                    0.996431      40.679330      98.833893       0.532712       0.449573      -1.113464       0.080384       0.046410       0.131260       0.160762      -0.026774      -0.056870      -0.032843      -0.030943      -0.154740      -0.098014       0.041302       0.056712             17.554861      19.238549      -0.798023      -6.748953      20.159111      -3.896065      13.266923          -0.577380
            7             Cu      25.396434      32.168281      13.462640       0.809678      52.463338 0.78771241E+03  0.20145668E+05                                12.279153                            9.717817       1.069787       2.262953                    0.996430      40.679434      98.834269       0.532710       0.449574      -1.113463       0.080381      -0.139224       0.000000       0.160762       0.062548       0.006285       0.003628       0.072223       0.154779      -0.098020       0.041307       0.056713             17.554971      19.238405       6.628885      -1.497393      11.583879      -0.864347      21.842629           0.577396
            8             Cu      40.556766      23.415459      25.841000       0.809679      52.462964 0.78770377E+03  0.20145391E+05                                12.279084                            9.717757       1.069818       2.262964                    0.996431      40.679309      98.833806       0.532713       0.449573      -1.113464      -0.080384      -0.046410      -0.131260       0.160763      -0.026774      -0.056870      -0.032843      -0.030943      -0.154740      -0.098014       0.041302       0.056712             17.554835      19.238520      -0.798022      -6.748941      20.159080      -3.896058      13.266905           0.577400
            9             Cu      48.136932      19.039048      13.462640       0.809667      52.465667 0.78774174E+03  0.20146627E+05                                12.279564                            9.718032       1.069744       2.262935                    0.996430      40.679839      98.836096       0.532701       0.449577      -1.113460      -0.160749      -0.000003      -0.000002       0.160749       0.000004       0.000003      -0.007265      -0.144461       0.154734      -0.098020       0.041305       0.056715             17.555869       7.756950       0.000005       0.000003      23.066647       1.729088      21.844011           0.577386
           10             Cu      32.976600      10.286227      25.841000       0.786117      54.300621 0.82083221E+03  0.21230279E+05                                12.603294                            9.960116       0.995677       2.235232                    0.996200      41.168656     100.902215       0.522515       0.453216      -1.110156      -0.000000       0.090559      -0.128070       0.156853      -0.000002      -0.000001       0.066044       0.062797      -0.156197      -0.098766       0.041334       0.057431             18.054283      21.201078      -0.000306      -0.000217      19.322450       8.037160      13.639321          -0.000012
           11             Cu      17.816268      19.039048      13.462640       0.809667      52.465688 0.78774203E+03  0.20146636E+05                                12.279569                            9.718035       1.069744       2.262935                    0.996430      40.679836      98.836103       0.532701       0.449577      -1.113460       0.160749       0.000003       0.000002       0.160749       0.000004       0.000003      -0.007264      -0.144462       0.154734      -0.098020       0.041305       0.056715             17.555878       7.756953       0.000008       0.000006      23.066659       1.729089      21.844022          -0.577366
           12             Cu      32.976600      27.791870       1.084281       0.786117      54.300678 0.82083315E+03  0.21230310E+05                                12.603304                            9.960123       0.995677       2.235232                    0.996200      41.168669     100.902272       0.522515       0.453217      -1.110156       0.000000      -0.090559       0.128070       0.156853      -0.000002      -0.000001       0.066044       0.062797      -0.156197      -0.098766       0.041335       0.057431             18.054300      21.201098      -0.000307      -0.000217      19.322469       8.037169      13.639333           0.000013
           13              H      12.880660      14.998963       0.105009       0.124228       1.139655 0.82002302E+01  0.79194017E+02                                 1.662697                            1.568260      -0.900055       2.456749                    0.998999       3.154682       8.136671       0.563895       1.124712      -0.748907       0.002043      -0.011201      -0.040258       0.041838      -0.001137      -0.006038       0.008393       0.017022       0.036715      -0.017054      -0.000123       0.017177              1.710865       1.610525       0.082382       0.176150       1.421215       0.264695       2.100853           0.000210
           14              H      14.888935      15.488266       1.182020       0.115295       1.253045 0.90367383E+01  0.89790472E+02                                 1.788156                            1.657264      -1.122256       2.337772                    0.997517       3.388128       8.985157       0.540860       1.139732      -0.743331       0.029615      -0.008516      -0.023915       0.039006      -0.004985      -0.012568       0.009575       0.006865       0.039848      -0.013547      -0.009988       0.023535              1.873719       2.537558      -0.026488      -0.203885       1.410406       0.093058       1.673194          -0.000099
           15              H      25.062216       6.907367       9.302685       0.124251       1.139438 0.81983200E+01  0.79171467E+02                                 1.662529                            1.568110      -0.899955       2.456817                    0.999000       3.154458       8.136053       0.563901       1.124759      -0.748895       0.026404       0.027626       0.017034       0.041840       0.015089       0.005436      -0.001542      -0.011077      -0.005468      -0.017047      -0.000126       0.017173              1.710686       1.624592       0.278025       0.314461       1.642265       0.191496       1.865202           0.000210
           16              H      24.465340       7.232935       7.073271       0.115302       1.252837 0.90348274E+01  0.89766069E+02                                 1.787913                            1.657055      -1.121999       2.337906                    0.997519       3.387761       8.983694       0.540914       1.139686      -0.743344       0.014613       0.034054      -0.012192       0.039011       0.015856       0.002169       0.000910      -0.017632      -0.031704      -0.013546      -0.009984       0.023530              1.873450       1.497678       0.213725      -0.034012       2.034104      -0.495037       2.088569          -0.000098
           17              H       7.914384      11.073111       3.411433       0.124251       1.139690 0.82005755E+01  0.79198929E+02                                 1.662826                            1.568372      -0.899959       2.456817                    0.999000       3.154547       8.136653       0.563827       1.124826      -0.748881      -0.026404       0.025270       0.020369       0.041840      -0.010160      -0.012417       0.001401      -0.002759       0.019502      -0.017054      -0.000124       0.017178              1.711004       1.624880      -0.389270      -0.157343       1.961197       0.078891       1.546936          -0.000209
           18              H       8.511260       9.079722       4.461519       0.115302       1.253148 0.90376583E+01  0.89802986E+02                                 1.788404                            1.657471      -1.122003       2.337905                    0.997519       3.387925       8.985143       0.540759       1.139901      -0.743294      -0.014613      -0.000143       0.036170       0.039011      -0.007337      -0.014231       0.008458       0.003716       0.032371      -0.013557      -0.009979       0.023537              1.873992       1.498043      -0.039196      -0.212929       1.771875      -0.402341       2.352059           0.000099
           19              H      20.095940       5.098657      14.106155       0.124227       1.139730 0.82009443E+01  0.79203028E+02                                 1.662798                            1.568349      -0.900075       2.456740                    0.998999       3.154839       8.137315       0.563865       1.124742      -0.748899      -0.002043      -0.041689       0.002859       0.041837       0.006070      -0.000942      -0.001918      -0.012134      -0.050759      -0.017054      -0.000121       0.017175              1.710973       1.610630      -0.193558      -0.018957       2.191858      -0.007716       1.330430          -0.000209
           20              H      18.087665       6.277174      14.208471       0.115295       1.253072 0.90369971E+01  0.89793844E+02                                 1.788198                            1.657300      -1.122263       2.337769                    0.997517       3.388154       8.985318       0.540847       1.139750      -0.743326      -0.029615      -0.025386      -0.000057       0.039006       0.013510       0.000510       0.000107      -0.019914      -0.040490      -0.013547      -0.009987       0.023534              1.873766       2.537631       0.201056      -0.042991       1.702526      -0.010208       1.381141           0.000098
           21              H       9.939147       3.400374       9.302685       0.124248       1.139730 0.82009514E+01  0.79203638E+02                                 1.662881                            1.568421      -0.899975       2.456807                    0.999000       3.154604       8.136913       0.563810       1.124844      -0.748877       0.010723      -0.036680       0.017036       0.041840      -0.012345      -0.004055      -0.003941      -0.020603      -0.005462      -0.017055      -0.000123       0.017178              1.711060       1.397331      -0.146707       0.008602       1.870195      -0.368204       1.865653           0.000209
           22              H      10.519535       3.754500       7.073271       0.115271       1.253420 0.90400747E+01  0.89832736E+02                                 1.788630                            1.657666      -1.122239       2.337761                    0.997517       3.388310       8.986365       0.540742       1.139865      -0.743302       0.022179      -0.029678      -0.012184       0.039002      -0.015571      -0.000298      -0.002344      -0.018664      -0.031695      -0.013561      -0.009980       0.023541              1.874247       1.715589      -0.339360      -0.411986       1.817621       0.277148       2.089529          -0.000098
           23              H      23.037453       9.904113       0.105009       0.124248       1.139587 0.81996356E+01  0.79187065E+02                                 1.662652                            1.568220      -0.899978       2.456805                    0.999000       3.154579       8.136419       0.563892       1.124736      -0.748901      -0.010722       0.003834      -0.040261       0.041840       0.007936       0.010284       0.001033      -0.006539       0.036719      -0.017049      -0.000126       0.017175              1.710815       1.397163       0.040782       0.141157       1.634492      -0.284879       2.100791           0.000210
           24              H      22.457065       7.920244       1.182020       0.115271       1.253126 0.90373984E+01  0.89797726E+02                                 1.788154                            1.657264      -1.122248       2.337755                    0.997517       3.388164       8.984979       0.540895       1.139649      -0.743352      -0.022179      -0.021380      -0.023919       0.039002       0.005464       0.014577       0.006093       0.005198       0.039858      -0.013550      -0.009986       0.023535              1.873721       1.715138       0.501318       0.182548       2.232820       0.130058       1.673205          -0.000098
           25              H      10.855897       8.605650      14.106155       0.124230       1.139631 0.82000040E+01  0.79191219E+02                                 1.662668                            1.568234      -0.900037       2.456760                    0.998999       3.154643       8.136516       0.563903       1.124705      -0.748909      -0.035083       0.022615       0.002858       0.041838      -0.008291      -0.001189       0.001773      -0.004448      -0.050760      -0.017054      -0.000123       0.017177              1.710833       2.213974      -0.154892       0.002794       1.588187       0.020273       1.330339          -0.000209
           26              H      12.880660       9.755608      14.208471       0.115300       1.252994 0.90362751E+01  0.89784630E+02                                 1.788102                            1.657218      -1.122214       2.337797                    0.997517       3.388043       8.984841       0.540870       1.139727      -0.743332      -0.007178       0.038341      -0.000058       0.039007      -0.015378      -0.000162      -0.000496      -0.013445      -0.040490      -0.013547      -0.009988       0.023535              1.873660       1.737079       0.261056       0.012653       2.502824       0.042332       1.381078           0.000098
           27              H      22.120703      16.167960       3.411433       0.124228       1.139623 0.82000361E+01  0.79192659E+02                                 1.662749                            1.568306      -0.900052       2.456753                    0.998999       3.154758       8.137224       0.563845       1.124805      -0.748883       0.035082       0.010233       0.020368       0.041837       0.003883       0.007417       0.010054       0.018971       0.019506      -0.017052      -0.000121       0.017173              1.710920       2.214099       0.048999       0.146973       1.371791       0.096810       1.546870          -0.000208
           28              H      20.095940      16.647744       4.461519       0.115300       1.253004 0.90363699E+01  0.89785975E+02                                 1.788128                            1.657239      -1.122210       2.337799                    0.997517       3.388054       8.984945       0.540859       1.139745      -0.743328       0.007177       0.012726       0.036167       0.039007       0.005279       0.014443       0.008090       0.010836       0.032358      -0.013546      -0.009987       0.023533              1.873689       1.737105      -0.098951      -0.241915       1.532344       0.385465       2.351618           0.000099
           29              H      18.513063      14.854266      14.106155       0.124229       1.139635 0.82001411E+01  0.79194000E+02                                 1.662768                            1.568322      -0.900065       2.456747                    0.998999       3.154766       8.137286       0.563838       1.124814      -0.748881       0.037125       0.019076       0.002858       0.041837       0.002218       0.002131       0.000143       0.016579      -0.050750      -0.017051      -0.000122       0.017173              1.710941       1.878890       0.348452       0.016161       1.923524      -0.012558       1.330408          -0.000208
           30              H      18.496575      12.525790      14.208471       0.115291       1.253064 0.90369159E+01  0.89792759E+02                                 1.788183                            1.657287      -1.122242       2.337776                    0.997517       3.388151       8.985271       0.540852       1.139742      -0.743328       0.036792      -0.012953      -0.000057       0.039006       0.001867      -0.000348       0.000388       0.033355      -0.040492      -0.013547      -0.009986       0.023533              1.873749       2.085405      -0.462136       0.030337       2.154712      -0.032127       1.381131           0.000098
           31              H      19.429813       1.317502       3.411433       0.124617       1.138913 0.81935940E+01  0.79114570E+02                                 1.662086                            1.567716      -0.902497       2.455871                    0.998992       3.152988       8.131733       0.563940       1.124842      -0.748880      -0.008647      -0.035517       0.020499       0.041910       0.006172       0.004883      -0.011531      -0.016175       0.019471      -0.016923      -0.000319       0.017242              1.710205       1.539321       0.339995       0.010358       2.044998      -0.175595       1.546297          -0.000000
           32              H      20.857699       2.831106       4.461519       0.115532       1.251283 0.90206033E+01  0.89586729E+02                                 1.786261                            1.655616      -1.121278       2.338431                    0.997529       3.385117       8.973889       0.541232       1.139501      -0.743396       0.007445      -0.012579       0.036183       0.039024       0.002054      -0.000212      -0.016545      -0.014545       0.032361      -0.013542      -0.009980       0.023522              1.871681       1.667526       0.137872       0.454113       1.598558       0.016735       2.348959           0.000000
           33              H      14.463537      18.250832       9.302685       0.124229       1.139738 0.82010195E+01  0.79204078E+02                                 1.662823                            1.568371      -0.900071       2.456745                    0.998999       3.154827       8.137349       0.563853       1.124763      -0.748894      -0.037125       0.009054       0.017032       0.041837      -0.002749      -0.001382       0.005482       0.031678      -0.005461      -0.017052      -0.000122       0.017175              1.710999       1.878953      -0.131394      -0.323153       1.388458       0.176641       1.865587           0.000209
           34              H      14.480025      17.571138       7.073271       0.115290       1.253084 0.90371032E+01  0.89795122E+02                                 1.788206                            1.657307      -1.122255       2.337769                    0.997517       3.388171       8.985361       0.540847       1.139746      -0.743327      -0.036792      -0.004372      -0.012193       0.039005      -0.000295      -0.001877       0.001424       0.036283      -0.031709      -0.013547      -0.009986       0.023534              1.873774       2.085430       0.125446       0.445825       1.446908       0.218131       2.088985          -0.000098
           35              H      13.546787       3.655497       0.105009       0.124616       1.139142 0.81957397E+01  0.79141647E+02                                 1.662439                            1.568027      -0.902513       2.455864                    0.998992       3.153179       8.132948       0.563818       1.124994      -0.748843       0.008648       0.007488      -0.040318       0.041909      -0.006665      -0.004193      -0.009486      -0.010395       0.036823      -0.016928      -0.000314       0.017243              1.710582       1.539643      -0.123151      -0.317214       1.491644       0.020171       2.100459           0.000001
           36              H      12.118900       5.150063       1.182020       0.115532       1.251600 0.90234861E+01  0.89624427E+02                                 1.786772                            1.656049      -1.121276       2.338433                    0.997529       3.385284       8.975410       0.541067       1.139733      -0.743343      -0.007445       0.029921      -0.023920       0.039024      -0.000491      -0.002011      -0.015670      -0.012071       0.039813      -0.013553      -0.009974       0.023527              1.872246       1.667999      -0.474336       0.021388       2.276860      -0.222905       1.671879           0.000000
           37              H      46.523387      34.422600      26.820272       0.124617       1.138909 0.81935528E+01  0.79114055E+02                                 1.662079                            1.567710      -0.902495       2.455871                    0.998992       3.152983       8.131708       0.563942       1.124840      -0.748880       0.008647      -0.007488       0.040319       0.041910       0.006661       0.004191      -0.009486      -0.010392       0.036820      -0.016923      -0.000319       0.017242              1.710199       1.539315       0.123096       0.317095       1.491334       0.020152       2.099947           0.000000
           38              H      45.095500      32.928034      25.743261       0.115532       1.251280 0.90205671E+01  0.89586265E+02                                 1.786256                            1.655611      -1.121276       2.338432                    0.997529       3.385111       8.973863       0.541233       1.139500      -0.743397      -0.007445      -0.029921       0.023920       0.039024       0.000485       0.002007      -0.015668      -0.012064       0.039803      -0.013542      -0.009980       0.023522              1.871676       1.667522       0.474098      -0.021385       2.276093      -0.222811       1.671413           0.000001
           39              H      47.440137      19.827265      17.622596       0.124229       1.139632 0.82001209E+01  0.79193735E+02                                 1.662763                            1.568318      -0.900066       2.456746                    0.998999       3.154766       8.137275       0.563840       1.124810      -0.748881      -0.037124      -0.009053      -0.017032       0.041836       0.002748       0.001381       0.005481       0.031677      -0.005459      -0.017051      -0.000122       0.017173              1.710936       1.878884       0.131387       0.323135       1.388413       0.176630       1.865510           0.000209
           40              H      47.456625      20.506959      19.852010       0.115291       1.253063 0.90369076E+01  0.89792645E+02                                 1.788181                            1.657285      -1.122243       2.337775                    0.997517       3.388151       8.985266       0.540853       1.139740      -0.743329      -0.036792       0.004372       0.012193       0.039006       0.000294       0.001876       0.001423       0.036283      -0.031709      -0.013547      -0.009986       0.023533              1.873747       2.085402      -0.125443      -0.445818       1.446890       0.218125       2.088949          -0.000099
           41              H      52.406413      36.760595      23.513848       0.124616       1.139143 0.81957487E+01  0.79141766E+02                                 1.662441                            1.568029      -0.902513       2.455864                    0.998992       3.153179       8.132953       0.563817       1.124995      -0.748843      -0.008648       0.035516      -0.020499       0.041909      -0.006175      -0.004886      -0.011531      -0.016178       0.019472      -0.016928      -0.000314       0.017243              1.710584       1.539645      -0.340123      -0.010370       2.045494      -0.175643       1.546613           0.000001
           42              H      53.834299      35.246991      22.463762       0.115532       1.251601 0.90235040E+01  0.89624669E+02                                 1.786776                            1.656052      -1.121275       2.338434                    0.997529       3.385286       8.975425       0.541065       1.139735      -0.743342       0.007445       0.012579      -0.036183       0.039024      -0.002060       0.000207      -0.016547      -0.014552       0.032371      -0.013553      -0.009974       0.023527              1.872250       1.668002      -0.137948      -0.454338       1.598997       0.016756       2.349750           0.000001
           43              H      51.489663      23.223831      12.819126       0.124230       1.139734 0.82009781E+01  0.79203553E+02                                 1.662816                            1.568364      -0.900071       2.456745                    0.998999       3.154822       8.137321       0.563855       1.124759      -0.748895       0.037125      -0.019076      -0.002858       0.041837      -0.002220      -0.002131       0.000144       0.016581      -0.050754      -0.017052      -0.000122       0.017175              1.710992       1.878945      -0.348467      -0.016162       1.923589      -0.012559       1.330441          -0.000208
           44              H      51.473175      25.552307      12.716810       0.115291       1.253082 0.90370772E+01  0.89794756E+02                                 1.788199                            1.657302      -1.122254       2.337769                    0.997517       3.388168       8.985334       0.540850       1.139741      -0.743328       0.036792       0.012953       0.000057       0.039005      -0.001868       0.000348       0.000389       0.033356      -0.040492      -0.013547      -0.009986       0.023534              1.873767       2.085422       0.462141      -0.030337       2.154737      -0.032128       1.381142           0.000098
           45              H      58.038816      31.170730      17.622596       0.124251       1.139696 0.82006304E+01  0.79199623E+02                                 1.662836                            1.568380      -0.899959       2.456817                    0.999000       3.154552       8.136685       0.563824       1.124830      -0.748881       0.026404      -0.027627      -0.017035       0.041840      -0.015094      -0.005440      -0.001542      -0.011081      -0.005463      -0.017054      -0.000123       0.017178              1.711014       1.624888      -0.278104      -0.314562       1.642560       0.191551       1.865593           0.000210
           46              H      57.441940      30.845162      19.852010       0.115302       1.253148 0.90376630E+01  0.89803054E+02                                 1.788405                            1.657472      -1.122003       2.337905                    0.997519       3.387925       8.985147       0.540759       1.139903      -0.743294       0.014613      -0.034054       0.012192       0.039011      -0.015863      -0.002174       0.000908      -0.017639      -0.031694      -0.013557      -0.009979       0.023537              1.873994       1.498044      -0.213817       0.034022       2.034709      -0.495267       2.089228          -0.000098
           47              H      45.857260      23.079134      26.820272       0.124226       1.139746 0.82011000E+01  0.79205033E+02                                 1.662828                            1.568376      -0.900072       2.456742                    0.998999       3.154851       8.137414       0.563853       1.124759      -0.748895       0.002043       0.011201       0.040258       0.041837       0.001135       0.006037       0.008391       0.017024       0.036714      -0.017054      -0.000121       0.017175              1.711005       1.610660      -0.082395      -0.176175       1.421317       0.264727       2.101037          -0.000209
           48              H      47.865535      22.589831      25.743261       0.115294       1.253073 0.90370018E+01  0.89793923E+02                                 1.788201                            1.657302      -1.122262       2.337769                    0.997517       3.388155       8.985329       0.540845       1.139752      -0.743326       0.029615       0.008515       0.023915       0.039006       0.004984       0.012567       0.009575       0.006866       0.039847      -0.013547      -0.009987       0.023534              1.873769       2.537636       0.026487       0.203888       1.410437       0.093062       1.673234           0.000099
           49              H      53.072540      32.979440      12.819126       0.124228       1.139652 0.82001977E+01  0.79193611E+02                                 1.662692                            1.568255      -0.900053       2.456750                    0.998999       3.154678       8.136651       0.563897       1.124710      -0.748908      -0.002043       0.041690      -0.002859       0.041838      -0.006071       0.000941      -0.001916      -0.012137      -0.050761      -0.017055      -0.000123       0.017177              1.710860       1.610520       0.193535       0.018954       2.191702      -0.007716       1.330356          -0.000209
           50              H      51.064265      31.800923      12.716810       0.115295       1.253046 0.90367475E+01  0.89790588E+02                                 1.788157                            1.657265      -1.122254       2.337772                    0.997517       3.388128       8.985159       0.540859       1.139733      -0.743330      -0.029614       0.025386       0.000057       0.039006      -0.013511      -0.000511       0.000107      -0.019915      -0.040492      -0.013548      -0.009988       0.023535              1.873720       2.537559      -0.201054       0.042989       1.702488      -0.010208       1.381114           0.000098
           51              H      40.890984      27.004986      23.513848       0.124251       1.139455 0.81984781E+01  0.79173504E+02                                 1.662559                            1.568137      -0.899955       2.456818                    0.999000       3.154471       8.136156       0.563889       1.124775      -0.748891      -0.026404      -0.025269      -0.020368       0.041840       0.010155       0.012414       0.001401      -0.002755       0.019498      -0.017047      -0.000126       0.017173              1.710718       1.624622       0.389164       0.157308       1.960833       0.078881       1.546700           0.000209
           52              H      41.487860      28.998375      22.463762       0.115302       1.252838 0.90348377E+01  0.89766209E+02                                 1.787915                            1.657057      -1.122000       2.337906                    0.997519       3.387764       8.983708       0.540914       1.139687      -0.743343      -0.014613       0.000143      -0.036170       0.039011       0.007330       0.014226       0.008460       0.003723       0.032361      -0.013546      -0.009984       0.023530              1.873452       1.497679       0.039175       0.212840       1.771369      -0.402147       2.351308          -0.000098
           53              H      43.832497      29.472447      12.819126       0.124229       1.139609 0.81999032E+01  0.79190949E+02                                 1.662724                            1.568284      -0.900054       2.456751                    0.998999       3.154747       8.137138       0.563855       1.124791      -0.748886      -0.035082      -0.022614      -0.002859       0.041837       0.008288       0.001189       0.001774      -0.004449      -0.050754      -0.017052      -0.000121       0.017174              1.710893       2.214060       0.154897      -0.002794       1.588241       0.020274       1.330378          -0.000209
           54              H      45.857260      28.322489      12.716810       0.115300       1.253003 0.90363600E+01  0.89785827E+02                                 1.788125                            1.657236      -1.122212       2.337799                    0.997517       3.388052       8.984929       0.540860       1.139742      -0.743328      -0.007177      -0.038341       0.000057       0.039007       0.015377       0.000163      -0.000495      -0.013446      -0.040488      -0.013546      -0.009987       0.023533              1.873685       1.737102      -0.261063      -0.012653       2.502862       0.042333       1.381092           0.000098
           55              H      55.097303      21.910137      23.513848       0.124229       1.139635 0.82000372E+01  0.79191632E+02                                 1.662673                            1.568238      -0.900039       2.456759                    0.998999       3.154648       8.136538       0.563902       1.124707      -0.748909       0.035083      -0.010233      -0.020369       0.041838      -0.003884      -0.007421       0.010054       0.018975       0.019508      -0.017054      -0.000123       0.017177              1.710838       2.213981      -0.048996      -0.146965       1.371735       0.096802       1.546799           0.000210
           56              H      53.072540      21.430353      22.463762       0.115300       1.252995 0.90362921E+01  0.89784856E+02                                 1.788105                            1.657220      -1.122216       2.337796                    0.997517       3.388047       8.984859       0.540869       1.139728      -0.743332       0.007178      -0.012726      -0.036167       0.039007      -0.005279      -0.014445       0.008089       0.010838       0.032359      -0.013547      -0.009988       0.023535              1.873663       1.737082       0.098948       0.241908       1.532326       0.385456       2.351582          -0.000098
           57              H      42.915747      34.677723      17.622596       0.124248       1.139573 0.81994979E+01  0.79185287E+02                                 1.662626                            1.568196      -0.899980       2.456803                    0.999000       3.154569       8.136331       0.563902       1.124721      -0.748905       0.010722       0.036680      -0.017035       0.041840       0.012341       0.004054      -0.003939      -0.020601      -0.005469      -0.017050      -0.000126       0.017176              1.710787       1.397143       0.146674      -0.008603       1.869890      -0.368106       1.865328           0.000210
           58              H      43.496135      34.323597      19.852010       0.115271       1.253128 0.90374162E+01  0.89797959E+02                                 1.788157                            1.657266      -1.122249       2.337755                    0.997517       3.388166       8.984991       0.540894       1.139650      -0.743352       0.022179       0.029678       0.012184       0.039002       0.015564       0.000293      -0.002341      -0.018656      -0.031706      -0.013550      -0.009986       0.023535              1.873724       1.715141       0.339215       0.411798       1.817135       0.277027       2.088898          -0.000098
           59              H      56.014053      28.173984      26.820272       0.124249       1.139724 0.82009003E+01  0.79202993E+02                                 1.662873                            1.568414      -0.899974       2.456807                    0.999000       3.154599       8.136883       0.563813       1.124841      -0.748878      -0.010723      -0.003835       0.040261       0.041840      -0.007938      -0.010287       0.001031      -0.006542       0.036723      -0.017055      -0.000123       0.017178              1.711051       1.397325      -0.040792      -0.141183       1.634718      -0.284950       2.101109          -0.000209
           60              H      55.433665      30.157853      25.743261       0.115271       1.253418 0.90400587E+01  0.89832523E+02                                 1.788627                            1.657664      -1.122239       2.337761                    0.997517       3.388308       8.986352       0.540743       1.139864      -0.743302      -0.022179       0.021380       0.023919       0.039002      -0.005471      -0.014581       0.006090       0.005191       0.039870      -0.013561      -0.009981       0.023541              1.874243       1.715587      -0.501543      -0.182623       2.233511       0.130107       1.673633           0.000098
           61              H      53.072540      23.079134      26.820272       0.124228       1.139650 0.82001794E+01  0.79193362E+02                                 1.662687                            1.568251      -0.900055       2.456749                    0.998999       3.154678       8.136638       0.563899       1.124706      -0.748909      -0.002043       0.011201       0.040258       0.041838      -0.001137      -0.006038       0.008393       0.017022       0.036715      -0.017055      -0.000123       0.017177              1.710854       1.610516       0.082381       0.176148       1.421208       0.264692       2.100839          -0.000209
           62              H      51.064265      22.589831      25.743261       0.115295       1.253044 0.90367314E+01  0.89790374E+02                                 1.788154                            1.657262      -1.122255       2.337772                    0.997517       3.388127       8.985149       0.540861       1.139731      -0.743331      -0.029614       0.008516       0.023915       0.039006      -0.004985      -0.012568       0.009575       0.006865       0.039848      -0.013548      -0.009988       0.023535              1.873717       2.537555      -0.026488      -0.203885       1.410405       0.093058       1.673192           0.000099
           63              H      40.890984      31.170730      17.622596       0.124251       1.139441 0.81983440E+01  0.79171774E+02                                 1.662533                            1.568114      -0.899957       2.456816                    0.999000       3.154460       8.136068       0.563899       1.124761      -0.748894      -0.026404      -0.027626      -0.017034       0.041840       0.015089       0.005436      -0.001542      -0.011077      -0.005468      -0.017047      -0.000126       0.017173              1.710691       1.624597       0.278026       0.314463       1.642269       0.191497       1.865207          -0.000209
           64              H      41.487860      30.845162      19.852010       0.115302       1.252837 0.90348274E+01  0.89766068E+02                                 1.787913                            1.657055      -1.122000       2.337906                    0.997519       3.387761       8.983694       0.540914       1.139686      -0.743344      -0.014613      -0.034054       0.012192       0.039011       0.015856       0.002169       0.000910      -0.017632      -0.031704      -0.013546      -0.009984       0.023530              1.873450       1.497678       0.213725      -0.034012       2.034104      -0.495037       2.088569           0.000098
           65              H      58.038816      27.004986      23.513848       0.124251       1.139695 0.82006195E+01  0.79199492E+02                                 1.662834                            1.568379      -0.899958       2.456817                    0.999000       3.154551       8.136681       0.563824       1.124830      -0.748881       0.026404      -0.025270      -0.020369       0.041840      -0.010160      -0.012417       0.001401      -0.002759       0.019502      -0.017054      -0.000124       0.017178              1.711013       1.624887      -0.389273      -0.157344       1.961207       0.078892       1.546943           0.000210
           66              H      57.441940      28.998375      22.463762       0.115302       1.253148 0.90376611E+01  0.89803026E+02                                 1.788405                            1.657472      -1.122003       2.337905                    0.997519       3.387926       8.985148       0.540759       1.139902      -0.743294       0.014613       0.000143      -0.036170       0.039011      -0.007337      -0.014231       0.008458       0.003716       0.032371      -0.013557      -0.009979       0.023537              1.873993       1.498044      -0.039196      -0.212929       1.771875      -0.402341       2.352060          -0.000098
           67              H      45.857260      32.979440      12.819126       0.124227       1.139729 0.82009294E+01  0.79202840E+02                                 1.662796                            1.568347      -0.900074       2.456740                    0.998999       3.154837       8.137305       0.563866       1.124742      -0.748899       0.002043       0.041689      -0.002859       0.041837       0.006070      -0.000942      -0.001918      -0.012134      -0.050759      -0.017054      -0.000121       0.017175              1.710970       1.610628      -0.193557      -0.018957       2.191855      -0.007716       1.330428           0.000210
           68              H      47.865535      31.800923      12.716810       0.115295       1.253073 0.90370000E+01  0.89793888E+02                                 1.788199                            1.657301      -1.122262       2.337769                    0.997517       3.388154       8.985321       0.540846       1.139750      -0.743326       0.029615       0.025386       0.000057       0.039006       0.013510       0.000510       0.000107      -0.019914      -0.040491      -0.013547      -0.009987       0.023534              1.873767       2.537633       0.201057      -0.042991       1.702527      -0.010208       1.381142          -0.000098
           69              H      56.014053      34.677723      17.622596       0.124248       1.139728 0.82009402E+01  0.79203498E+02                                 1.662880                            1.568420      -0.899975       2.456807                    0.999000       3.154603       8.136907       0.563811       1.124844      -0.748877      -0.010723       0.036680      -0.017036       0.041840      -0.012345      -0.004055      -0.003941      -0.020604      -0.005462      -0.017055      -0.000123       0.017178              1.711058       1.397330      -0.146707       0.008602       1.870193      -0.368203       1.865651          -0.000208
           70              H      55.433665      34.323597      19.852010       0.115271       1.253420 0.90400758E+01  0.89832755E+02                                 1.788630                            1.657667      -1.122238       2.337761                    0.997517       3.388310       8.986367       0.540742       1.139866      -0.743302      -0.022179       0.029678       0.012184       0.039002      -0.015571      -0.000298      -0.002344      -0.018664      -0.031696      -0.013561      -0.009980       0.023541              1.874247       1.715590      -0.339360      -0.411986       1.817622       0.277148       2.089530           0.000099
           71              H      42.915747      28.173984      26.820272       0.124249       1.139585 0.81996187E+01  0.79186857E+02                                 1.662650                            1.568218      -0.899977       2.456806                    0.999000       3.154577       8.136410       0.563893       1.124735      -0.748901       0.010722      -0.003834       0.040261       0.041840       0.007936       0.010284       0.001033      -0.006539       0.036719      -0.017049      -0.000126       0.017175              1.710813       1.397161       0.040781       0.141157       1.634490      -0.284878       2.100787          -0.000209
           72              H      43.496135      30.157853      25.743261       0.115271       1.253126 0.90373984E+01  0.89797727E+02                                 1.788154                            1.657264      -1.122247       2.337756                    0.997517       3.388164       8.984979       0.540895       1.139649      -0.743352       0.022179       0.021380       0.023919       0.039002       0.005464       0.014577       0.006093       0.005198       0.039858      -0.013550      -0.009986       0.023535              1.873721       1.715138       0.501318       0.182548       2.232820       0.130058       1.673205           0.000098
           73              H      55.097303      29.472447      12.819126       0.124230       1.139631 0.82000051E+01  0.79191232E+02                                 1.662668                            1.568234      -0.900038       2.456759                    0.998999       3.154643       8.136516       0.563903       1.124705      -0.748909       0.035083      -0.022615      -0.002858       0.041838      -0.008291      -0.001189       0.001773      -0.004448      -0.050760      -0.017054      -0.000123       0.017177              1.710833       2.213974      -0.154892       0.002794       1.588187       0.020273       1.330339           0.000210
           74              H      53.072540      28.322489      12.716810       0.115300       1.252993 0.90362692E+01  0.89784551E+02                                 1.788101                            1.657216      -1.122215       2.337797                    0.997517       3.388042       8.984835       0.540870       1.139726      -0.743332       0.007178      -0.038341       0.000057       0.039007      -0.015378      -0.000162      -0.000496      -0.013445      -0.040490      -0.013547      -0.009988       0.023535              1.873659       1.737078       0.261055       0.012653       2.502822       0.042332       1.381077          -0.000098
           75              H      43.832497      21.910137      23.513848       0.124228       1.139626 0.82000634E+01  0.79193001E+02                                 1.662753                            1.568310      -0.900053       2.456752                    0.998999       3.154761       8.137240       0.563844       1.124806      -0.748882      -0.035082      -0.010233      -0.020368       0.041837       0.003883       0.007417       0.010054       0.018971       0.019505      -0.017052      -0.000121       0.017173              1.710924       2.214106       0.048999       0.146973       1.371794       0.096811       1.546873           0.000209
           76              H      45.857260      21.430353      22.463762       0.115300       1.253004 0.90363769E+01  0.89786069E+02                                 1.788129                            1.657240      -1.122211       2.337799                    0.997517       3.388055       8.984951       0.540859       1.139745      -0.743328      -0.007177      -0.012726      -0.036167       0.039007       0.005279       0.014443       0.008090       0.010836       0.032358      -0.013546      -0.009987       0.023533              1.873690       1.737106      -0.098951      -0.241916       1.532345       0.385465       2.351619          -0.000099
           77              H      47.440137      23.223831      12.819126       0.124230       1.139632 0.82001135E+01  0.79193645E+02                                 1.662763                            1.568317      -0.900066       2.456747                    0.998999       3.154764       8.137269       0.563841       1.124810      -0.748881      -0.037124      -0.019076      -0.002858       0.041836       0.002218       0.002131       0.000143       0.016579      -0.050750      -0.017051      -0.000122       0.017173              1.710935       1.878883       0.348450       0.016161       1.923517      -0.012558       1.330404           0.000209
           78              H      47.456625      25.552307      12.716810       0.115291       1.253064 0.90369077E+01  0.89792634E+02                                 1.788180                            1.657284      -1.122244       2.337775                    0.997517       3.388151       8.985261       0.540854       1.139739      -0.743329      -0.036792       0.012953       0.000057       0.039005       0.001867      -0.000348       0.000388       0.033356      -0.040492      -0.013547      -0.009986       0.023533              1.873746       2.085401      -0.462135       0.030336       2.154707      -0.032127       1.381129          -0.000098
           79              H      46.523387      36.760595      23.513848       0.124617       1.138914 0.81936068E+01  0.79114738E+02                                 1.662088                            1.567718      -0.902497       2.455871                    0.998992       3.152989       8.131742       0.563939       1.124843      -0.748879       0.008647       0.035517      -0.020499       0.041910       0.006172       0.004883      -0.011531      -0.016175       0.019471      -0.016923      -0.000319       0.017242              1.710208       1.539324       0.339996       0.010358       2.045002      -0.175596       1.546299           0.000001
           80              H      45.095500      35.246991      22.463762       0.115532       1.251285 0.90206156E+01  0.89586900E+02                                 1.786264                            1.655618      -1.121277       2.338432                    0.997529       3.385118       8.973900       0.541231       1.139503      -0.743396      -0.007445       0.012579      -0.036183       0.039024       0.002054      -0.000212      -0.016545      -0.014545       0.032361      -0.013542      -0.009980       0.023522              1.871684       1.667529       0.137872       0.454115       1.598561       0.016735       2.348963          -0.000000
           81              H      51.489663      19.827265      17.622596       0.124229       1.139738 0.82010234E+01  0.79204126E+02                                 1.662823                            1.568371      -0.900072       2.456744                    0.998999       3.154828       8.137352       0.563853       1.124762      -0.748894       0.037125      -0.009054      -0.017032       0.041837      -0.002749      -0.001382       0.005482       0.031678      -0.005461      -0.017052      -0.000122       0.017175              1.711000       1.878954      -0.131394      -0.323153       1.388458       0.176642       1.865587          -0.000208
           82              H      51.473175      20.506959      19.852010       0.115290       1.253084 0.90371008E+01  0.89795080E+02                                 1.788205                            1.657306      -1.122255       2.337769                    0.997517       3.388172       8.985359       0.540848       1.139745      -0.743328       0.036792       0.004372       0.012193       0.039005      -0.000295      -0.001877       0.001424       0.036283      -0.031709      -0.013547      -0.009986       0.023534              1.873773       2.085428       0.125445       0.445824       1.446907       0.218130       2.088983           0.000098
           83              H      52.406413      34.422600      26.820272       0.124616       1.139143 0.81957467E+01  0.79141747E+02                                 1.662441                            1.568029      -0.902512       2.455864                    0.998992       3.153178       8.132952       0.563817       1.124996      -0.748843      -0.008648      -0.007488       0.040318       0.041909      -0.006665      -0.004193      -0.009486      -0.010395       0.036823      -0.016928      -0.000314       0.017243              1.710585       1.539646      -0.123151      -0.317215       1.491646       0.020171       2.100462           0.000000
           84              H      53.834299      32.928034      25.743261       0.115532       1.251600 0.90234861E+01  0.89624432E+02                                 1.786773                            1.656049      -1.121275       2.338434                    0.997529       3.385284       8.975412       0.541067       1.139734      -0.743342       0.007445      -0.029921       0.023920       0.039024      -0.000491      -0.002011      -0.015670      -0.012071       0.039813      -0.013553      -0.009974       0.023527              1.872246       1.667999      -0.474335       0.021388       2.276861      -0.222905       1.671879           0.000000
           85              H      19.429813       3.655497       0.105009       0.124617       1.138908 0.81935499E+01  0.79114009E+02                                 1.662078                            1.567709      -0.902497       2.455871                    0.998992       3.152984       8.131706       0.563942       1.124838      -0.748880      -0.008647       0.007488      -0.040319       0.041910       0.006661       0.004191      -0.009486      -0.010392       0.036820      -0.016923      -0.000319       0.017242              1.710197       1.539314       0.123096       0.317095       1.491333       0.020152       2.099944           0.000001
           86              H      20.857699       5.150063       1.182020       0.115532       1.251280 0.90205682E+01  0.89586277E+02                                 1.786256                            1.655611      -1.121277       2.338432                    0.997529       3.385112       8.973865       0.541233       1.139499      -0.743397       0.007445       0.029921      -0.023920       0.039024       0.000485       0.002007      -0.015668      -0.012064       0.039803      -0.013542      -0.009980       0.023522              1.871675       1.667521       0.474097      -0.021385       2.276093      -0.222812       1.671412          -0.000000
           87              H      18.513063      18.250832       9.302685       0.124229       1.139633 0.82001214E+01  0.79193741E+02                                 1.662764                            1.568318      -0.900066       2.456747                    0.998999       3.154765       8.137273       0.563840       1.124811      -0.748881       0.037124       0.009053       0.017032       0.041836       0.002748       0.001381       0.005481       0.031677      -0.005459      -0.017051      -0.000122       0.017173              1.710936       1.878885       0.131387       0.323136       1.388413       0.176630       1.865510          -0.000208
           88              H      18.496575      17.571138       7.073271       0.115291       1.253062 0.90368987E+01  0.89792533E+02                                 1.788180                            1.657284      -1.122243       2.337776                    0.997517       3.388149       8.985259       0.540853       1.139740      -0.743329       0.036792      -0.004372      -0.012193       0.039006       0.000294       0.001876       0.001423       0.036283      -0.031709      -0.013547      -0.009986       0.023533              1.873746       2.085401      -0.125443      -0.445817       1.446889       0.218125       2.088948           0.000099
           89              H      13.546787       1.317502       3.411433       0.124616       1.139143 0.81957516E+01  0.79141806E+02                                 1.662441                            1.568029      -0.902513       2.455864                    0.998992       3.153179       8.132955       0.563817       1.124996      -0.748843       0.008648      -0.035516       0.020499       0.041909      -0.006175      -0.004886      -0.011531      -0.016178       0.019472      -0.016928      -0.000314       0.017243              1.710585       1.539646      -0.340124      -0.010370       2.045495      -0.175644       1.546614           0.000000
           90              H      12.118900       2.831106       4.461519       0.115532       1.251602 0.90235059E+01  0.89624689E+02                                 1.786776                            1.656052      -1.121275       2.338434                    0.997529       3.385286       8.975424       0.541066       1.139735      -0.743342      -0.007445      -0.012579       0.036183       0.039024      -0.002060       0.000207      -0.016547      -0.014552       0.032371      -0.013553      -0.009974       0.023527              1.872250       1.668002      -0.137948      -0.454339       1.598997       0.016757       2.349750          -0.000000
           91              H      14.463537      14.854266      14.106155       0.124230       1.139734 0.82009788E+01  0.79203566E+02                                 1.662816                            1.568365      -0.900070       2.456745                    0.998999       3.154822       8.137323       0.563855       1.124760      -0.748895      -0.037125       0.019076       0.002858       0.041837      -0.002220      -0.002131       0.000144       0.016581      -0.050754      -0.017052      -0.000122       0.017175              1.710992       1.878946      -0.348467      -0.016162       1.923590      -0.012559       1.330441           0.000209
           92              H      14.480025      12.525790      14.208471       0.115291       1.253082 0.90370795E+01  0.89794795E+02                                 1.788201                            1.657303      -1.122254       2.337770                    0.997517       3.388168       8.985338       0.540849       1.139743      -0.743328      -0.036792      -0.012953      -0.000058       0.039005      -0.001868       0.000348       0.000389       0.033356      -0.040492      -0.013547      -0.009986       0.023534              1.873768       2.085423       0.462141      -0.030337       2.154739      -0.032128       1.381143          -0.000098
           93              H       7.914384       6.907367       9.302685       0.124251       1.139694 0.82006054E+01  0.79199301E+02                                 1.662831                            1.568376      -0.899958       2.456817                    0.999000       3.154550       8.136669       0.563826       1.124827      -0.748881      -0.026404       0.027627       0.017035       0.041840      -0.015094      -0.005440      -0.001542      -0.011081      -0.005463      -0.017054      -0.000124       0.017178              1.711009       1.624884      -0.278102      -0.314561       1.642556       0.191550       1.865588          -0.000209
           94              H       8.511260       7.232935       7.073271       0.115302       1.253148 0.90376608E+01  0.89803023E+02                                 1.788405                            1.657472      -1.122002       2.337905                    0.997519       3.387924       8.985143       0.540759       1.139902      -0.743294      -0.014613       0.034054      -0.012192       0.039011      -0.015863      -0.002174       0.000908      -0.017639      -0.031694      -0.013557      -0.009979       0.023537              1.873993       1.498044      -0.213817       0.034022       2.034709      -0.495267       2.089228           0.000099
           95              H      20.095940      14.998963       0.105009       0.124226       1.139748 0.82011182E+01  0.79205261E+02                                 1.662831                            1.568378      -0.900073       2.456741                    0.998999       3.154853       8.137425       0.563852       1.124760      -0.748894      -0.002043      -0.011201      -0.040258       0.041837       0.001135       0.006037       0.008391       0.017024       0.036714      -0.017054      -0.000121       0.017175              1.711008       1.610663      -0.082395      -0.176175       1.421319       0.264728       2.101041           0.000210
           96              H      18.087665      15.488266       1.182020       0.115295       1.253073 0.90370049E+01  0.89793964E+02                                 1.788201                            1.657302      -1.122262       2.337769                    0.997517       3.388156       8.985333       0.540845       1.139752      -0.743326      -0.029615      -0.008515      -0.023915       0.039006       0.004984       0.012567       0.009575       0.006866       0.039847      -0.013547      -0.009987       0.023534              1.873769       2.537637       0.026487       0.203888       1.410437       0.093062       1.673234          -0.000099
           97              H      12.880660       5.098657      14.106155       0.124228       1.139654 0.82002168E+01  0.79193852E+02                                 1.662695                            1.568258      -0.900054       2.456750                    0.998999       3.154680       8.136663       0.563896       1.124711      -0.748908       0.002043      -0.041690       0.002859       0.041838      -0.006071       0.000941      -0.001916      -0.012137      -0.050761      -0.017055      -0.000123       0.017177              1.710863       1.610524       0.193536       0.018954       2.191707      -0.007716       1.330359           0.000210
           98              H      14.888935       6.277174      14.208471       0.115295       1.253045 0.90367422E+01  0.89790515E+02                                 1.788156                            1.657264      -1.122255       2.337772                    0.997517       3.388128       8.985156       0.540860       1.139732      -0.743331       0.029614      -0.025386      -0.000057       0.039006      -0.013511      -0.000511       0.000107      -0.019915      -0.040492      -0.013547      -0.009988       0.023535              1.873719       2.537557      -0.201054       0.042989       1.702486      -0.010208       1.381114          -0.000098
           99              H      25.062216      11.073111       3.411433       0.124251       1.139453 0.81984639E+01  0.79173330E+02                                 1.662557                            1.568135      -0.899954       2.456819                    0.999000       3.154469       8.136148       0.563890       1.124775      -0.748891       0.026404       0.025269       0.020368       0.041840       0.010155       0.012414       0.001401      -0.002755       0.019498      -0.017047      -0.000126       0.017173              1.710716       1.624620       0.389163       0.157308       1.960831       0.078881       1.546698          -0.000208
          100              H      24.465340       9.079722       4.461519       0.115302       1.252838 0.90348401E+01  0.89766244E+02                                 1.787916                            1.657057      -1.121999       2.337906                    0.997519       3.387764       8.983710       0.540913       1.139688      -0.743343       0.014613      -0.000143       0.036170       0.039011       0.007330       0.014227       0.008460       0.003723       0.032361      -0.013546      -0.009984       0.023530              1.873453       1.497680       0.039175       0.212840       1.771370      -0.402147       2.351309           0.000098
          101              H      22.120703       8.605650      14.106155       0.124229       1.139609 0.81999042E+01  0.79190962E+02                                 1.662724                            1.568284      -0.900052       2.456752                    0.998999       3.154747       8.137139       0.563855       1.124791      -0.748886       0.035082       0.022614       0.002859       0.041837       0.008288       0.001189       0.001774      -0.004449      -0.050754      -0.017052      -0.000121       0.017174              1.710893       2.214060       0.154897      -0.002794       1.588242       0.020274       1.330378           0.000210
          102              H      20.095940       9.755608      14.208471       0.115300       1.253003 0.90363645E+01  0.89785903E+02                                 1.788127                            1.657238      -1.122210       2.337800                    0.997517       3.388052       8.984937       0.540859       1.139744      -0.743328       0.007177       0.038341      -0.000057       0.039007       0.015377       0.000163      -0.000495      -0.013446      -0.040488      -0.013546      -0.009987       0.023533              1.873688       1.737104      -0.261063      -0.012653       2.502866       0.042333       1.381094          -0.000098
          103              H      10.855897      16.167960       3.411433       0.124230       1.139633 0.82000188E+01  0.79191398E+02                                 1.662669                            1.568235      -0.900039       2.456759                    0.998999       3.154646       8.136526       0.563903       1.124705      -0.748909      -0.035083       0.010233       0.020369       0.041838      -0.003884      -0.007421       0.010054       0.018975       0.019508      -0.017054      -0.000123       0.017177              1.710835       2.213976      -0.048996      -0.146964       1.371732       0.096802       1.546796          -0.000209
          104              H      12.880660      16.647744       4.461519       0.115300       1.252996 0.90362957E+01  0.89784905E+02                                 1.788106                            1.657221      -1.122215       2.337796                    0.997517       3.388047       8.984861       0.540869       1.139729      -0.743332      -0.007178       0.012726       0.036167       0.039007      -0.005279      -0.014445       0.008089       0.010838       0.032359      -0.013547      -0.009988       0.023535              1.873664       1.737083       0.098948       0.241909       1.532327       0.385457       2.351583           0.000098
          105              H      23.037453       3.400374       9.302685       0.124248       1.139572 0.81994863E+01  0.79185127E+02                                 1.662622                            1.568193      -0.899981       2.456803                    0.999000       3.154569       8.136322       0.563904       1.124719      -0.748905      -0.010722      -0.036680       0.017035       0.041840       0.012341       0.004054      -0.003939      -0.020601      -0.005469      -0.017050      -0.000126       0.017176              1.710783       1.397140       0.146673      -0.008603       1.869886      -0.368105       1.865323          -0.000209
          106              H      22.457065       3.754500       7.073271       0.115271       1.253127 0.90374063E+01  0.89797817E+02                                 1.788154                            1.657264      -1.122250       2.337755                    0.997516       3.388165       8.984980       0.540895       1.139648      -0.743352      -0.022179      -0.029678      -0.012184       0.039002       0.015564       0.000293      -0.002341      -0.018656      -0.031706      -0.013550      -0.009986       0.023535              1.873721       1.715138       0.339214       0.411797       1.817132       0.277026       2.088894           0.000098
          107              H       9.939147       9.904113       0.105009       0.124248       1.139727 0.82009299E+01  0.79203368E+02                                 1.662878                            1.568418      -0.899975       2.456807                    0.999000       3.154602       8.136901       0.563811       1.124843      -0.748877       0.010723       0.003835      -0.040261       0.041840      -0.007938      -0.010287       0.001031      -0.006542       0.036723      -0.017055      -0.000123       0.017178              1.711056       1.397329      -0.040793      -0.141184       1.634723      -0.284952       2.101116           0.000210
          108              H      10.519535       7.920244       1.182020       0.115271       1.253418 0.90400599E+01  0.89832530E+02                                 1.788626                            1.657663      -1.122240       2.337760                    0.997517       3.388309       8.986352       0.540743       1.139863      -0.743303       0.022179      -0.021380      -0.023919       0.039002      -0.005471      -0.014581       0.006090       0.005191       0.039870      -0.013561      -0.009981       0.023541              1.874243       1.715586      -0.501542      -0.182623       2.233510       0.130107       1.673632          -0.000098
          109              C      12.877033      15.305682       0.994351      -0.104616      35.548015 0.41801333E+03  0.97235117E+04                                 9.439427                            6.823924       0.061152       1.991366                    0.999662      28.998744      82.702700       0.630324       0.417743      -1.064230       0.007291       0.011888       0.019242       0.023764      -0.005439      -0.007844       0.013047      -0.008579       0.080515      -0.020406      -0.012328       0.032734             12.716540      20.978126       2.906070       5.102991       6.258846       2.246670      10.912649          -0.001083
          110              C      14.074083      15.618684       1.630864      -0.115140      37.453099 0.42588585E+03  0.99822272E+04                                 9.838888                            6.936184      -0.054253       1.952385                    0.999589      29.502851      85.274931       0.616868       0.423623      -1.057408      -0.025545      -0.004100       0.001718       0.025929      -0.013185      -0.025770      -0.001997      -0.006855       0.027340      -0.031341       0.002281       0.029060             13.483137      20.800802       3.082893       6.268214       6.685270       3.100445      12.963338          -0.000572
          111              C      24.513156       6.281553       8.864610      -0.104570      35.543979 0.41797009E+03  0.97222194E+04                                 9.438694                            6.823583       0.061311       1.991446                    0.999662      28.996609      82.694427       0.630340       0.417745      -1.064233      -0.008846      -0.012776      -0.017964       0.023752       0.019246       0.009618       0.012500      -0.010093      -0.045608      -0.020397      -0.012296       0.032692             12.715201       7.242665       0.965891       3.730538       8.596114      -3.435366      22.306825          -0.001082
          112              C      24.174156       6.463947       7.527501      -0.115105      37.448882 0.42584743E+03  0.99810356E+04                                 9.837959                            6.935768      -0.054062       1.952456                    0.999589      29.501211      85.267108       0.616905       0.423610      -1.057423      -0.003773      -0.012826       0.022229       0.025939       0.011151      -0.008572      -0.004591      -0.014212      -0.088132      -0.031356       0.002289       0.029067             13.481425       7.946804       1.333100       5.030107       8.948377      -2.243679      23.549095          -0.000572
          113              C       8.463444      10.451486       2.967435      -0.104572      35.544343 0.41796782E+03  0.97221868E+04                                 9.438837                            6.823581       0.061296       1.991441                    0.999662      28.996965      82.696451       0.630336       0.417747      -1.064228       0.008849      -0.021194      -0.006056       0.023752      -0.015493      -0.014948       0.018474       0.006795       0.005098      -0.020394      -0.012310       0.032703             12.715552       7.242805      -3.839354       0.332873      18.624769      -6.981056      12.279083           0.001082
          114              C       8.802444       9.251645       3.585101      -0.115105      37.449105 0.42584257E+03  0.99809393E+04                                 9.838062                            6.935719      -0.054068       1.952454                    0.999589      29.501524      85.269371       0.616905       0.423609      -1.057419       0.003772       0.016682      -0.019502       0.025939       0.004354      -0.013378       0.012510       0.034153       0.056994      -0.031350       0.002274       0.029076             13.481694       7.946864      -5.186850       0.419769      20.516837      -6.333881      11.981382           0.000572
          115              C      20.099567       6.039376      14.098885      -0.104617      35.549012 0.41802450E+03  0.97238724E+04                                 9.439722                            6.824096       0.061157       1.991367                    0.999662      28.999155      82.705306       0.630302       0.417753      -1.064220      -0.007291       0.022104       0.004795       0.023765       0.009203       0.002508      -0.001158      -0.048746      -0.040008      -0.020399      -0.012332       0.032730             12.716995      20.978884      -5.780104      -1.038912      11.808142       0.284877       5.363958           0.001083
          116              C      18.902517       6.743821      14.181815      -0.115140      37.453508 0.42588864E+03  0.99823307E+04                                 9.839044                            6.936261      -0.054249       1.952386                    0.999589      29.502918      85.275896       0.616857       0.423629      -1.057401       0.025545       0.000253      -0.004438       0.025928       0.028685       0.003837      -0.004773      -0.014702       0.003795      -0.031334       0.002281       0.029053             13.483401      20.801243      -6.937552      -0.817193      14.214806       0.438462       5.434154           0.000572
          117              C       9.671707       4.188781       8.864610      -0.104579      35.545468 0.41797807E+03  0.97225040E+04                                 9.439088                            6.823693       0.061255       1.991424                    0.999662      28.997414      82.698601       0.630325       0.417750      -1.064223      -0.006643       0.014051      -0.017964       0.023755      -0.014003       0.006015      -0.014588      -0.028313      -0.045593      -0.020395      -0.012313       0.032708             12.716067       7.421724      -1.069143      -4.841024       8.417844      -1.512934      22.308634          -0.001082
          118              C       9.999165       4.391166       7.527501      -0.115137      37.451726 0.42587061E+03  0.99817954E+04                                 9.838573                            6.935979      -0.054177       1.952403                    0.999589      29.502955      85.275324       0.616888       0.423613      -1.057412      -0.009228       0.009679       0.022234       0.025946      -0.011747       0.000303       0.009704      -0.012247      -0.088108      -0.031341       0.002256       0.029086             13.482543       7.544166      -1.100536      -4.458902       9.352301      -3.234162      23.551161          -0.000572
          119              C      23.304893       9.753895       0.994351      -0.104578      35.545498 0.41798338E+03  0.97226386E+04                                 9.439056                            6.823747       0.061269       1.991429                    0.999662      28.997284      82.697725       0.630323       0.417752      -1.064225       0.006645      -0.012254       0.019235       0.023755      -0.001011       0.015197       0.000269       0.013712       0.080449      -0.020400      -0.012300       0.032700             12.715916       7.421689       4.920440      -0.605682      19.814016      -5.542061      10.912044          -0.001082
          120              C      22.977435       8.560718       1.630864      -0.115136      37.451811 0.42587728E+03  0.99819591E+04                                 9.838589                            6.936086      -0.054173       1.952404                    0.999589      29.502673      85.273656       0.616878       0.423619      -1.057412       0.009227       0.024189       0.001714       0.025946       0.003619       0.011168       0.023319       0.026263       0.027389      -0.031346       0.002271       0.029075             13.482495       7.544091       4.570555      -0.448807      19.940595      -6.977924      12.962799          -0.000572
          121              C      11.668770       8.132149      14.098885      -0.104612      35.547507 0.41800817E+03  0.97233539E+04                                 9.439318                            6.823872       0.061170       1.991374                    0.999662      28.998522      82.701693       0.630328       0.417742      -1.064231       0.022788      -0.004736       0.004792       0.023763      -0.025713      -0.002257      -0.001600       0.008423      -0.039997      -0.020407      -0.012325       0.032732             12.716347      19.105467       6.860670       0.766099      13.679821       0.757267       5.363754           0.001084
          122              C      12.877362       8.816602      14.181815      -0.115133      37.452385 0.42587821E+03  0.99819933E+04                                 9.838743                            6.936111      -0.054228       1.952396                    0.999589      29.502499      85.273392       0.616874       0.423621      -1.057410      -0.012554      -0.022248      -0.004441       0.025929      -0.020714      -0.006052      -0.000943      -0.042343       0.003804      -0.031344       0.002285       0.029059             13.482882      21.868569       6.320449       0.788257      13.146076       0.488474       5.434002           0.000572
          123              C      21.307830      16.003272       2.967435      -0.104612      35.548116 0.41801543E+03  0.97235922E+04                                 9.439509                            6.823984       0.061176       1.991376                    0.999662      28.998714      82.703294       0.630314       0.417749      -1.064224      -0.022788       0.002940      -0.006063       0.023763       0.010693       0.023485       0.003720       0.023462       0.005116      -0.020396      -0.012329       0.032726             12.716630      19.105919      -3.009237      -6.213057       6.763856       3.202557      12.280115           0.001083
          124              C      20.099238      16.309611       3.585101      -0.115133      37.452532 0.42587934E+03  0.99820338E+04                                 9.838792                            6.936131      -0.054221       1.952399                    0.999589      29.502540      85.273783       0.616871       0.423623      -1.057408       0.012554      -0.011602      -0.019496       0.025928       0.012605       0.017506       0.005324      -0.024623       0.056962      -0.031337       0.002284       0.029054             13.482967      21.868697      -2.850015      -5.696277       6.597953       2.803628      11.982251           0.000573
          125              C      17.696563      14.387047      14.098885      -0.104607      35.547827 0.41801033E+03  0.97234435E+04                                 9.439468                            6.823946       0.061185       1.991383                    0.999662      28.998501      82.702543       0.630315       0.417749      -1.064224      -0.015496      -0.017364       0.004790       0.023761       0.016501      -0.000256       0.002751       0.040302      -0.039972      -0.020397      -0.012320       0.032717             12.716635       9.094869      -1.080954       0.272759      23.691206      -1.042145       5.363830           0.001083
          126              C      17.685021      12.998149      14.181815      -0.115140      37.453059 0.42588575E+03  0.99822258E+04                                 9.838877                            6.936177      -0.054227       1.952391                    0.999589      29.502885      85.275078       0.616869       0.423622      -1.057408      -0.012994       0.021998      -0.004442       0.025932      -0.007983       0.002211       0.005708       0.057043       0.003790      -0.031338       0.002279       0.029059             13.483139       9.853164       0.616724       0.028896      25.162184      -0.926928       5.434069           0.000573
          127              C      19.693626       2.103815       2.967435      -0.104979      35.541738 0.41793053E+03  0.97206933E+04                                 9.437230                            6.822346       0.062425       1.991797                    0.999663      28.995222      82.677443       0.630548       0.417633      -1.064345       0.014290       0.018424      -0.005496       0.023956       0.004114      -0.009118      -0.022406      -0.029957       0.004793      -0.021190      -0.011577       0.032767             12.715409      12.455116       6.848942       5.880988      13.411953       3.780433      12.279157          -0.000000
          128              C      20.563218       2.997317       3.585101      -0.114766      37.421595 0.42548619E+03  0.99700764E+04                                 9.832888                            6.932504      -0.053546       1.952813                    0.999589      29.485282      85.199890       0.617116       0.423571      -1.057487      -0.016418      -0.005277      -0.019473       0.026012      -0.016872      -0.004196      -0.017746      -0.009590       0.056305      -0.031167       0.002323       0.028844             13.475793      12.877670       8.033548       5.273599      15.574407       3.530122      11.975303          -0.000000
          129              C      15.280037      18.088238       8.864610      -0.104608      35.548305 0.41801461E+03  0.97235809E+04                                 9.439597                            6.824011       0.061182       1.991382                    0.999662      28.998752      82.703783       0.630307       0.417753      -1.064220       0.015497      -0.001272      -0.017968       0.023761      -0.005263      -0.015645       0.002089       0.038427      -0.045601      -0.020399      -0.012321       0.032720             12.716861       9.094978       0.103156       1.110041       6.745275       4.949298      22.310331          -0.001082
          130              C      15.291579      17.703459       7.527501      -0.115140      37.453426 0.42588826E+03  0.99823162E+04                                 9.839013                            6.936246      -0.054232       1.952390                    0.999589      29.502930      85.275806       0.616859       0.423628      -1.057403       0.012994       0.003144       0.022220       0.025932       0.000572       0.008259      -0.005119       0.026416      -0.088084      -0.031337       0.002280       0.029057             13.483383       9.853273      -0.232830      -0.571865       7.043582       5.479136      23.553296          -0.000573
          131              C      13.282974       3.498996       0.994351      -0.104980      35.542676 0.41793522E+03  0.97208872E+04                                 9.437551                            6.822452       0.062416       1.991794                    0.999663      28.995757      82.680933       0.630530       0.417641      -1.064334      -0.014289       0.000962       0.019204       0.023956       0.007211      -0.006925      -0.013476      -0.004691       0.080598      -0.021176      -0.011595       0.032771             12.716014      12.455668      -7.828093      -4.497239      14.781863       3.296542      10.910512           0.000001
          132              C      12.413382       4.379172       1.630864      -0.114767      37.421924 0.42548222E+03  0.99700116E+04                                 9.833024                            6.932469      -0.053546       1.952813                    0.999589      29.485622      85.202435       0.617115       0.423571      -1.057482       0.016417      -0.020119       0.001516       0.026011       0.009568       0.014502      -0.021144      -0.019203       0.027491      -0.031155       0.002307       0.028848             13.476111      12.877887      -7.650159      -5.816274      14.594570       3.876680      12.955876           0.000001
          133              C      46.259574      34.579101      25.930930      -0.104979      35.541708 0.41793024E+03  0.97206837E+04                                 9.437221                            6.822341       0.062426       1.991797                    0.999663      28.995215      82.677382       0.630549       0.417633      -1.064345      -0.014290      -0.000960      -0.019203       0.023956      -0.007225       0.006918      -0.013473      -0.004690       0.080594      -0.021190      -0.011577       0.032767             12.715393      12.455100       7.827620       4.496902      14.781163       3.296331      10.909917           0.000000
          134              C      45.389982      33.698925      25.294417      -0.114766      37.421556 0.42548601E+03  0.99700693E+04                                 9.832876                            6.932499      -0.053544       1.952814                    0.999589      29.485267      85.199790       0.617117       0.423570      -1.057488       0.016418       0.020118      -0.001516       0.026012      -0.009580      -0.014509      -0.021143      -0.019198       0.027480      -0.031167       0.002323       0.028844             13.475771      12.877649       7.649834       5.816215      14.594009       3.876725      12.955656           0.000000
          135              C      48.256637      19.989859      18.060671      -0.104607      35.547882 0.41801107E+03  0.97234654E+04                                 9.439480                            6.823954       0.061182       1.991381                    0.999662      28.998521      82.702628       0.630314       0.417749      -1.064224       0.015496       0.001272       0.017967       0.023761       0.005258       0.015642       0.002088       0.038427      -0.045599      -0.020397      -0.012320       0.032717             12.716655       9.094878      -0.103162      -1.110059       6.745186       4.949192      22.309900          -0.001083
          136              C      48.268179      20.374638      19.397780      -0.115140      37.453091 0.42588615E+03  0.99822378E+04                                 9.838884                            6.936182      -0.054230       1.952390                    0.999589      29.502893      85.275122       0.616869       0.423622      -1.057408       0.012994      -0.003145      -0.022220       0.025932      -0.000577      -0.008263      -0.005119       0.026418      -0.088083      -0.031338       0.002279       0.029059             13.483152       9.853168       0.232817       0.571818       7.043477       5.479011      23.552810          -0.000572
          137              C      52.670226      35.974282      23.957846      -0.104980      35.542682 0.41793530E+03  0.97208895E+04                                 9.437553                            6.822452       0.062417       1.991795                    0.999663      28.995754      82.680928       0.630530       0.417641      -1.064334       0.014289      -0.018426       0.005495       0.023956      -0.004126       0.009107      -0.022409      -0.029957       0.004798      -0.021176      -0.011595       0.032771             12.716018      12.455673      -6.849407      -5.881318      13.412676       3.780626      12.279705           0.000001
          138              C      53.539818      35.080780      23.340180      -0.114767      37.421932 0.42548210E+03  0.99700089E+04                                 9.833028                            6.932470      -0.053545       1.952814                    0.999589      29.485624      85.202469       0.617115       0.423571      -1.057482      -0.016417       0.005278       0.019474       0.026011       0.016861       0.004187      -0.017748      -0.009597       0.056310      -0.031155       0.002307       0.028848             13.476119      12.877895      -8.033698      -5.273881      15.574616       3.530189      11.975847           0.000000
          139              C      50.673163      23.691050      12.826396      -0.104608      35.548259 0.41801418E+03  0.97235669E+04                                 9.439584                            6.824005       0.061184       1.991382                    0.999662      28.998736      82.703681       0.630308       0.417752      -1.064221      -0.015497       0.017364      -0.004790       0.023761      -0.016505       0.000253       0.002752       0.040302      -0.039974      -0.020399      -0.012321       0.032720             12.716838       9.094966       1.080943      -0.272758      23.691657      -1.042170       5.363891           0.001083
          140              C      50.661621      25.079948      12.743466      -0.115140      37.453367 0.42588771E+03  0.99822980E+04                                 9.838996                            6.936238      -0.054232       1.952390                    0.999589      29.502917      85.275692       0.616860       0.423627      -1.057403      -0.012994      -0.021997       0.004443       0.025932       0.007977      -0.002214       0.005709       0.057042       0.003793      -0.031337       0.002280       0.029057             13.483351       9.853257      -0.616767      -0.028893      25.162662      -0.926948       5.434133           0.000572
          141              C      57.489756      31.796544      18.060671      -0.104572      35.544356 0.41796781E+03  0.97221874E+04                                 9.438840                            6.823582       0.061296       1.991442                    0.999662      28.996969      82.696490       0.630335       0.417747      -1.064228      -0.008849       0.012774       0.017964       0.023752      -0.019257      -0.009624       0.012500      -0.010103      -0.045594      -0.020394      -0.012310       0.032703             12.715557       7.242810      -0.965952      -3.730744       8.596292      -3.435446      22.307568          -0.001081
          142              C      57.150756      31.614150      19.397780      -0.115105      37.449131 0.42584271E+03  0.99809441E+04                                 9.838068                            6.935721      -0.054069       1.952454                    0.999589      29.501527      85.269401       0.616905       0.423609      -1.057418      -0.003772       0.012826      -0.022228       0.025939      -0.011161       0.008564      -0.004592      -0.014220      -0.088123      -0.031350       0.002274       0.029076             13.481704       7.946869      -1.333189      -5.030140       8.948676      -2.243917      23.549565          -0.000571
          143              C      45.853633      22.772415      25.930930      -0.104617      35.549018 0.41802379E+03  0.97238548E+04                                 9.439727                            6.824090       0.061158       1.991368                    0.999662      28.999157      82.705388       0.630302       0.417753      -1.064219       0.007291      -0.011889      -0.019242       0.023765       0.005432       0.007840       0.013046      -0.008571       0.080513      -0.020398      -0.012332       0.032730             12.717012      20.978911      -2.906205      -5.103245       6.259037       2.246793      10.913089           0.001083
          144              C      47.050683      22.459413      25.294417      -0.115140      37.453545 0.42588867E+03  0.99823324E+04                                 9.839055                            6.936263      -0.054247       1.952387                    0.999589      29.502915      85.275913       0.616856       0.423630      -1.057401      -0.025545       0.004099      -0.001718       0.025928       0.013179       0.025765      -0.001998      -0.006855       0.027339      -0.031334       0.002281       0.029053             13.483431      20.801301      -3.082988      -6.268419       6.685382       3.100527      12.963610           0.000573
          145              C      53.076167      32.038721      12.826396      -0.104616      35.547982 0.41801336E+03  0.97235119E+04                                 9.439421                            6.823925       0.061154       1.991366                    0.999662      28.998732      82.702647       0.630324       0.417743      -1.064230      -0.007291      -0.022104      -0.004795       0.023764      -0.009208      -0.002513      -0.001156      -0.048751      -0.040002      -0.020406      -0.012328       0.032734             12.716525      20.978090       5.779825       1.038869      11.807672       0.284860       5.363812           0.001083
          146              C      51.879117      31.334276      12.743466      -0.115140      37.453068 0.42588566E+03  0.99822219E+04                                 9.838883                            6.936183      -0.054251       1.952385                    0.999589      29.502844      85.274911       0.616868       0.423623      -1.057408       0.025545      -0.000253       0.004438       0.025929      -0.028692      -0.003841      -0.004772      -0.014705       0.003792      -0.031341       0.002281       0.029060             13.483123      20.800769       6.937348       0.817174      14.214521       0.438450       5.434079           0.000572
          147              C      41.440044      27.626611      23.957846      -0.104570      35.543935 0.41796925E+03  0.97221977E+04                                 9.438689                            6.823576       0.061312       1.991447                    0.999662      28.996603      82.694470       0.630340       0.417745      -1.064232       0.008846       0.021195       0.006057       0.023752       0.015483       0.014939       0.018475       0.006805       0.005088      -0.020396      -0.012296       0.032692             12.715197       7.242668       3.839158      -0.332855      18.624147      -6.980796      12.278777          -0.001082
          148              C      41.779044      28.826452      23.340180      -0.115104      37.448896 0.42584748E+03  0.99810374E+04                                 9.837964                            6.935768      -0.054061       1.952457                    0.999589      29.501212      85.267118       0.616905       0.423610      -1.057423       0.003773      -0.016682       0.019502       0.025939      -0.004365       0.013370       0.012511       0.034160       0.056983      -0.031356       0.002289       0.029067             13.481440       7.946811       5.186810      -0.419848      20.516590      -6.333655      11.980920          -0.000572
          149              C      44.645370      29.945948      12.826396      -0.104612      35.548105 0.41801550E+03  0.97235920E+04                                 9.439503                            6.823984       0.061174       1.991375                    0.999662      28.998710      82.703210       0.630314       0.417748      -1.064225       0.022788       0.004736      -0.004793       0.023763       0.025706       0.002253      -0.001597       0.008422      -0.040001      -0.020397      -0.012329       0.032726             12.716614      19.105885      -6.860804      -0.766114      13.680117       0.757284       5.363839           0.001083
          150              C      45.853962      29.261495      12.743466      -0.115133      37.452505 0.42587912E+03  0.99820262E+04                                 9.838781                            6.936126      -0.054223       1.952398                    0.999589      29.502539      85.273737       0.616872       0.423622      -1.057408      -0.012554       0.022248       0.004440       0.025928       0.020707       0.006049      -0.000940      -0.042343       0.003804      -0.031337       0.002284       0.029054             13.482941      21.868647      -6.320484      -0.788258      13.146165       0.488477       5.434012           0.000572
          151              C      54.284430      22.074825      23.957846      -0.104612      35.547536 0.41800859E+03  0.97233666E+04                                 9.439325                            6.823876       0.061169       1.991373                    0.999662      28.998531      82.701747       0.630328       0.417742      -1.064231      -0.022788      -0.002939       0.006063       0.023763      -0.010699      -0.023491       0.003717       0.023462       0.005119      -0.020407      -0.012326       0.032732             12.716363      19.105491       3.009182       6.212947       6.763740       3.202478      12.279857          -0.001082
          152              C      53.075838      21.768486      23.340180      -0.115133      37.452416 0.42587863E+03  0.99820065E+04                                 9.838752                            6.936117      -0.054230       1.952396                    0.999589      29.502512      85.273472       0.616873       0.423622      -1.057409       0.012554       0.011603       0.019496       0.025929      -0.012611      -0.017511       0.005323      -0.024622       0.056968      -0.031343       0.002285       0.029058             13.482901      21.868599       2.850000       5.696237       6.597931       2.803600      11.982171          -0.000572
          153              C      42.648307      33.889316      18.060671      -0.104579      35.545546 0.41798441E+03  0.97226666E+04                                 9.439064                            6.823757       0.061267       1.991428                    0.999662      28.997298      82.697732       0.630322       0.417752      -1.064225      -0.006645      -0.014050       0.017965       0.023755       0.013991      -0.006019      -0.014586      -0.028307      -0.045608      -0.020401      -0.012300       0.032701             12.715924       7.421699       1.069101       4.840940       8.417742      -1.512863      22.308332          -0.001082
          154              C      42.975765      33.686931      19.397780      -0.115136      37.451830 0.42587774E+03  0.99819739E+04                                 9.838595                            6.936092      -0.054175       1.952404                    0.999589      29.502686      85.273739       0.616877       0.423620      -1.057411      -0.009227      -0.009679      -0.022234       0.025946       0.011735      -0.000310       0.009706      -0.012239      -0.088117      -0.031346       0.002271       0.029075             13.482495       7.544098       1.100384       4.458764       9.352217      -3.234355      23.551172          -0.000571
          155              C      56.281493      28.324202      25.930930      -0.104579      35.545467 0.41797803E+03  0.97225021E+04                                 9.439087                            6.823692       0.061255       1.991424                    0.999662      28.997409      82.698560       0.630325       0.417750      -1.064224       0.006643       0.012253      -0.019236       0.023755       0.001003      -0.015207       0.000267       0.013703       0.080455      -0.020395      -0.012313       0.032708             12.716067       7.421726      -4.920548       0.605678      19.814281      -5.542175      10.912193           0.001082
          156              C      55.954035      29.517379      25.294417      -0.115137      37.451699 0.42587024E+03  0.99817838E+04                                 9.838565                            6.935974      -0.054176       1.952403                    0.999589      29.502948      85.275269       0.616888       0.423613      -1.057413       0.009228      -0.024189      -0.001714       0.025946      -0.003630      -0.011176       0.023317       0.026256       0.027402      -0.031341       0.002256       0.029086             13.482531       7.544161      -4.570735       0.448706      19.940697      -6.977724      12.962736           0.000572
          157              C      53.076167      22.772415      25.930930      -0.104616      35.548024 0.41801354E+03  0.97235170E+04                                 9.439428                            6.823926       0.061152       1.991365                    0.999662      28.998744      82.702681       0.630323       0.417743      -1.064230      -0.007291      -0.011888      -0.019242       0.023764      -0.005439      -0.007844       0.013047      -0.008579       0.080515      -0.020406      -0.012328       0.032734             12.716541      20.978135       2.906070       5.102989       6.258847       2.246667      10.912642           0.001083
          158              C      51.879117      22.459413      25.294417      -0.115140      37.453084 0.42588571E+03  0.99822231E+04                                 9.838885                            6.936183      -0.054252       1.952385                    0.999589      29.502845      85.274907       0.616868       0.423623      -1.057408       0.025545       0.004100      -0.001718       0.025929      -0.013185      -0.025770      -0.001997      -0.006855       0.027340      -0.031341       0.002281       0.029060             13.483131      20.800794       3.082890       6.268207       6.685268       3.100443      12.963330           0.000572
          159              C      41.440044      31.796544      18.060671      -0.104570      35.543982 0.41797009E+03  0.97222200E+04                                 9.438694                            6.823583       0.061310       1.991446                    0.999662      28.996613      82.694451       0.630340       0.417745      -1.064233       0.008846       0.012776       0.017964       0.023752       0.019246       0.009618       0.012500      -0.010093      -0.045607      -0.020397      -0.012296       0.032692             12.715202       7.242666       0.965893       3.730540       8.596114      -3.435363      22.306824           0.001082
          160              C      41.779044      31.614150      19.397780      -0.115105      37.448893 0.42584755E+03  0.99810390E+04                                 9.837961                            6.935768      -0.054063       1.952456                    0.999589      29.501216      85.267124       0.616905       0.423610      -1.057423       0.003773       0.012826      -0.022229       0.025939       0.011151      -0.008572      -0.004591      -0.014212      -0.088132      -0.031356       0.002289       0.029067             13.481428       7.946806       1.333101       5.030109       8.948378      -2.243677      23.549100           0.000572
          161              C      57.489756      27.626611      23.957846      -0.104572      35.544332 0.41796760E+03  0.97221811E+04                                 9.438836                            6.823580       0.061297       1.991442                    0.999662      28.996963      82.696461       0.630336       0.417747      -1.064228      -0.008849       0.021194       0.006056       0.023752      -0.015492      -0.014948       0.018474       0.006795       0.005098      -0.020394      -0.012309       0.032703             12.715551       7.242807      -3.839358       0.332872      18.624770      -6.981051      12.279078          -0.001081
          162              C      57.150756      28.826452      23.340180      -0.115105      37.449117 0.42584266E+03  0.99809422E+04                                 9.838065                            6.935720      -0.054069       1.952454                    0.999589      29.501527      85.269386       0.616905       0.423609      -1.057418      -0.003772      -0.016682       0.019502       0.025939       0.004354      -0.013378       0.012510       0.034153       0.056994      -0.031350       0.002274       0.029076             13.481700       7.946867      -5.186855       0.419770      20.516850      -6.333884      11.981382          -0.000571
          163              C      45.853633      32.038721      12.826396      -0.104617      35.549009 0.41802449E+03  0.97238719E+04                                 9.439721                            6.824096       0.061158       1.991368                    0.999662      28.999153      82.705291       0.630302       0.417753      -1.064220       0.007291      -0.022104      -0.004795       0.023765       0.009203       0.002508      -0.001158      -0.048746      -0.040008      -0.020399      -0.012332       0.032731             12.716993      20.978885      -5.780103      -1.038912      11.808137       0.284877       5.363958          -0.001083
          164              C      47.050683      31.334276      12.743466      -0.115140      37.453503 0.42588858E+03  0.99823293E+04                                 9.839043                            6.936261      -0.054248       1.952386                    0.999589      29.502916      85.275894       0.616856       0.423629      -1.057401      -0.025545      -0.000253       0.004438       0.025928       0.028685       0.003837      -0.004773      -0.014702       0.003795      -0.031334       0.002281       0.029053             13.483400      20.801243      -6.937550      -0.817193      14.214803       0.438462       5.434154          -0.000572
          165              C      56.281493      33.889316      18.060671      -0.104579      35.545476 0.41797818E+03  0.97225075E+04                                 9.439091                            6.823695       0.061255       1.991424                    0.999662      28.997415      82.698612       0.630325       0.417750      -1.064223       0.006643      -0.014051       0.017964       0.023755      -0.014003       0.006015      -0.014588      -0.028313      -0.045593      -0.020395      -0.012313       0.032708             12.716071       7.421726      -1.069144      -4.841027       8.417845      -1.512934      22.308641           0.001083
          166              C      55.954035      33.686931      19.397780      -0.115137      37.451733 0.42587069E+03  0.99817982E+04                                 9.838575                            6.935980      -0.054177       1.952403                    0.999589      29.502957      85.275343       0.616887       0.423613      -1.057412       0.009228      -0.009679      -0.022234       0.025946      -0.011747       0.000303       0.009704      -0.012247      -0.088108      -0.031341       0.002255       0.029086             13.482546       7.544168      -1.100536      -4.458904       9.352303      -3.234162      23.551167           0.000573
          167              C      42.648307      28.324202      25.930930      -0.104579      35.545506 0.41798350E+03  0.97226420E+04                                 9.439058                            6.823748       0.061269       1.991429                    0.999662      28.997285      82.697729       0.630323       0.417752      -1.064225      -0.006645       0.012254      -0.019235       0.023755      -0.001011       0.015197       0.000269       0.013712       0.080449      -0.020400      -0.012300       0.032700             12.715920       7.421692       4.920443      -0.605683      19.814024      -5.542063      10.912044           0.001082
          168              C      42.975765      29.517379      25.294417      -0.115136      37.451807 0.42587722E+03  0.99819575E+04                                 9.838589                            6.936086      -0.054172       1.952405                    0.999589      29.502670      85.273651       0.616878       0.423619      -1.057412      -0.009227      -0.024189      -0.001714       0.025946       0.003619       0.011168       0.023319       0.026263       0.027390      -0.031346       0.002271       0.029075             13.482495       7.544092       4.570556      -0.448807      19.940596      -6.977923      12.962798           0.000572
          169              C      54.284430      29.945948      12.826396      -0.104612      35.547498 0.41800808E+03  0.97233511E+04                                 9.439315                            6.823871       0.061170       1.991374                    0.999662      28.998520      82.701678       0.630328       0.417742      -1.064232      -0.022788       0.004736      -0.004792       0.023763      -0.025713      -0.002257      -0.001600       0.008423      -0.039997      -0.020407      -0.012325       0.032732             12.716343      19.105460       6.860665       0.766098      13.679815       0.757267       5.363753          -0.001083
          170              C      53.075838      29.261495      12.743466      -0.115133      37.452374 0.42587811E+03  0.99819897E+04                                 9.838739                            6.936109      -0.054228       1.952396                    0.999589      29.502496      85.273366       0.616874       0.423621      -1.057410       0.012554       0.022248       0.004441       0.025929      -0.020714      -0.006052      -0.000943      -0.042343       0.003804      -0.031344       0.002285       0.029059             13.482876      21.868559       6.320444       0.788257      13.146069       0.488473       5.434000          -0.000572
          171              C      44.645370      22.074825      23.957846      -0.104612      35.548107 0.41801527E+03  0.97235877E+04                                 9.439507                            6.823982       0.061175       1.991376                    0.999662      28.998713      82.703292       0.630314       0.417748      -1.064224       0.022788      -0.002940       0.006063       0.023763       0.010693       0.023485       0.003720       0.023461       0.005115      -0.020397      -0.012329       0.032726             12.716627      19.105915      -3.009235      -6.213053       6.763853       3.202556      12.280111          -0.001083
          172              C      45.853962      21.768486      23.340180      -0.115133      37.452537 0.42587938E+03  0.99820350E+04                                 9.838793                            6.936131      -0.054222       1.952399                    0.999589      29.502543      85.273792       0.616871       0.423623      -1.057408      -0.012554       0.011602       0.019496       0.025928       0.012605       0.017506       0.005324      -0.024623       0.056962      -0.031337       0.002284       0.029054             13.482968      21.868699      -2.850016      -5.696277       6.597953       2.803628      11.982252          -0.000573
          173              C      48.256637      23.691050      12.826396      -0.104607      35.547844 0.41801061E+03  0.97234514E+04                                 9.439472                            6.823949       0.061183       1.991382                    0.999662      28.998506      82.702559       0.630315       0.417749      -1.064224       0.015496       0.017363      -0.004790       0.023761       0.016500      -0.000256       0.002751       0.040302      -0.039972      -0.020397      -0.012320       0.032717             12.716640       9.094871      -1.080958       0.272759      23.691217      -1.042146       5.363832          -0.001083
          174              C      48.268179      25.079948      12.743466      -0.115140      37.453051 0.42588569E+03  0.99822235E+04                                 9.838873                            6.936176      -0.054229       1.952391                    0.999589      29.502884      85.275056       0.616870       0.423622      -1.057408       0.012994      -0.021998       0.004442       0.025932      -0.007982       0.002211       0.005708       0.057043       0.003790      -0.031338       0.002279       0.029059             13.483132       9.853160       0.616723       0.028896      25.162170      -0.926928       5.434068          -0.000572
          175              C      46.259574      35.974282      23.957846      -0.104979      35.541736 0.41793045E+03  0.97206910E+04                                 9.437230                            6.822345       0.062426       1.991797                    0.999663      28.995221      82.677444       0.630548       0.417633      -1.064345      -0.014290      -0.018424       0.005495       0.023956       0.004114      -0.009118      -0.022406      -0.029957       0.004793      -0.021190      -0.011577       0.032767             12.715409      12.455117       6.848943       5.880988      13.411954       3.780433      12.279157           0.000001
          176              C      45.389982      35.080780      23.340180      -0.114766      37.421612 0.42548635E+03  0.99700811E+04                                 9.832892                            6.932506      -0.053545       1.952813                    0.999589      29.485283      85.199908       0.617116       0.423571      -1.057487       0.016418       0.005277       0.019473       0.026012      -0.016872      -0.004196      -0.017746      -0.009590       0.056305      -0.031167       0.002323       0.028844             13.475801      12.877680       8.033552       5.273606      15.574414       3.530125      11.975310           0.000000
          177              C      50.673163      19.989859      18.060671      -0.104608      35.548307 0.41801465E+03  0.97235821E+04                                 9.439597                            6.824011       0.061182       1.991382                    0.999662      28.998754      82.703792       0.630307       0.417753      -1.064220      -0.015496       0.001272       0.017968       0.023761      -0.005263      -0.015645       0.002089       0.038427      -0.045601      -0.020399      -0.012321       0.032721             12.716861       9.094978       0.103156       1.110039       6.745275       4.949298      22.310329           0.001083
          178              C      50.661621      20.374638      19.397780      -0.115140      37.453436 0.42588840E+03  0.99823202E+04                                 9.839015                            6.936248      -0.054233       1.952389                    0.999589      29.502935      85.275822       0.616859       0.423628      -1.057403      -0.012994      -0.003144      -0.022220       0.025932       0.000572       0.008259      -0.005119       0.026416      -0.088084      -0.031337       0.002280       0.029057             13.483385       9.853274      -0.232830      -0.571866       7.043583       5.479137      23.553299           0.000573
          179              C      52.670226      34.579101      25.930930      -0.104980      35.542662 0.41793505E+03  0.97208823E+04                                 9.437549                            6.822450       0.062418       1.991795                    0.999663      28.995752      82.680916       0.630530       0.417641      -1.064334       0.014289      -0.000962      -0.019204       0.023956       0.007211      -0.006925      -0.013476      -0.004691       0.080598      -0.021176      -0.011595       0.032771             12.716011      12.455664      -7.828090      -4.497238      14.781858       3.296541      10.910511           0.000000
          180              C      53.539818      33.698925      25.294417      -0.114767      37.421911 0.42548204E+03  0.99700066E+04                                 9.833023                            6.932469      -0.053544       1.952814                    0.999589      29.485618      85.202430       0.617115       0.423571      -1.057482      -0.016417       0.020119      -0.001516       0.026011       0.009568       0.014502      -0.021144      -0.019203       0.027491      -0.031155       0.002307       0.028848             13.476110      12.877885      -7.650156      -5.816275      14.594568       3.876680      12.955878          -0.000000
          181              C      19.693626       3.498996       0.994351      -0.104979      35.541720 0.41793041E+03  0.97206886E+04                                 9.437224                            6.822343       0.062425       1.991797                    0.999663      28.995220      82.677403       0.630549       0.417633      -1.064345       0.014290       0.000960       0.019203       0.023956      -0.007225       0.006918      -0.013473      -0.004690       0.080594      -0.021190      -0.011577       0.032767             12.715398      12.455104       7.827624       4.496903      14.781171       3.296333      10.909919           0.000001
          182              C      20.563218       4.379172       1.630864      -0.114766      37.421553 0.42548599E+03  0.99700690E+04                                 9.832875                            6.932499      -0.053546       1.952813                    0.999589      29.485272      85.199809       0.617117       0.423570      -1.057488      -0.016418      -0.020118       0.001516       0.026012      -0.009580      -0.014509      -0.021143      -0.019198       0.027480      -0.031167       0.002323       0.028844             13.475770      12.877646       7.649831       5.816215      14.594009       3.876724      12.955656           0.000000
          183              C      17.696563      18.088238       8.864610      -0.104607      35.547853 0.41801072E+03  0.97234544E+04                                 9.439473                            6.823949       0.061184       1.991382                    0.999662      28.998510      82.702570       0.630315       0.417749      -1.064224      -0.015496      -0.001272      -0.017967       0.023761       0.005259       0.015642       0.002088       0.038427      -0.045599      -0.020397      -0.012320       0.032717             12.716643       9.094872      -0.103161      -1.110056       6.745180       4.949186      22.309878           0.001083
          184              C      17.685021      17.703459       7.527501      -0.115140      37.453075 0.42588597E+03  0.99822323E+04                                 9.838880                            6.936179      -0.054229       1.952391                    0.999589      29.502886      85.275082       0.616869       0.423622      -1.057408      -0.012994       0.003145       0.022220       0.025932      -0.000577      -0.008263      -0.005119       0.026418      -0.088083      -0.031338       0.002279       0.029059             13.483145       9.853164       0.232817       0.571819       7.043474       5.479007      23.552797           0.000572
          185              C      13.282974       2.103815       2.967435      -0.104980      35.542689 0.41793536E+03  0.97208916E+04                                 9.437554                            6.822453       0.062417       1.991794                    0.999663      28.995757      82.680943       0.630530       0.417641      -1.064334      -0.014289       0.018426      -0.005495       0.023956      -0.004126       0.009107      -0.022409      -0.029957       0.004798      -0.021176      -0.011595       0.032771             12.716020      12.455675      -6.849408      -5.881318      13.412679       3.780627      12.279706          -0.000000
          186              C      12.413382       2.997317       3.585101      -0.114767      37.421946 0.42548226E+03  0.99700135E+04                                 9.833030                            6.932471      -0.053545       1.952814                    0.999589      29.485626      85.202475       0.617115       0.423571      -1.057482       0.016417      -0.005278      -0.019474       0.026011       0.016861       0.004187      -0.017748      -0.009597       0.056310      -0.031155       0.002307       0.028848             13.476123      12.877901      -8.033701      -5.273885      15.574619       3.530192      11.975849           0.000000
          187              C      15.280037      14.387047      14.098885      -0.104608      35.548269 0.41801427E+03  0.97235698E+04                                 9.439587                            6.824007       0.061184       1.991382                    0.999662      28.998738      82.703698       0.630307       0.417752      -1.064221       0.015497      -0.017364       0.004790       0.023761      -0.016505       0.000253       0.002752       0.040302      -0.039974      -0.020399      -0.012321       0.032720             12.716842       9.094969       1.080943      -0.272758      23.691666      -1.042170       5.363892          -0.001082
          188              C      15.291579      12.998149      14.181815      -0.115140      37.453375 0.42588777E+03  0.99823000E+04                                 9.838998                            6.936239      -0.054231       1.952390                    0.999589      29.502918      85.275708       0.616860       0.423628      -1.057403       0.012994       0.021997      -0.004443       0.025932       0.007977      -0.002214       0.005709       0.057042       0.003793      -0.031337       0.002280       0.029057             13.483355       9.853261      -0.616767      -0.028893      25.162671      -0.926949       5.434134          -0.000572
          189              C       8.463444       6.281553       8.864610      -0.104572      35.544356 0.41796784E+03  0.97221878E+04                                 9.438839                            6.823582       0.061297       1.991442                    0.999662      28.996967      82.696469       0.630336       0.417747      -1.064228       0.008849      -0.012774      -0.017964       0.023752      -0.019257      -0.009624       0.012500      -0.010102      -0.045594      -0.020394      -0.012310       0.032703             12.715556       7.242808      -0.965951      -3.730741       8.596292      -3.435449      22.307567           0.001082
          190              C       8.802444       6.463947       7.527501      -0.115105      37.449120 0.42584261E+03  0.99809409E+04                                 9.838066                            6.935720      -0.054068       1.952454                    0.999589      29.501524      85.269383       0.616905       0.423609      -1.057418       0.003772      -0.012826       0.022228       0.025939      -0.011161       0.008564      -0.004592      -0.014220      -0.088123      -0.031350       0.002274       0.029076             13.481699       7.946867      -1.333189      -5.030136       8.948675      -2.243917      23.549555           0.000572
          191              C      20.099567      15.305682       0.994351      -0.104617      35.549015 0.41802373E+03  0.97238531E+04                                 9.439726                            6.824089       0.061158       1.991368                    0.999662      28.999158      82.705395       0.630302       0.417753      -1.064219      -0.007291       0.011889       0.019242       0.023765       0.005432       0.007840       0.013046      -0.008571       0.080513      -0.020398      -0.012332       0.032730             12.717011      20.978907      -2.906204      -5.103244       6.259037       2.246794      10.913089          -0.001082
          192              C      18.902517      15.618684       1.630864      -0.115140      37.453555 0.42588878E+03  0.99823356E+04                                 9.839057                            6.936264      -0.054248       1.952387                    0.999589      29.502919      85.275930       0.616856       0.423630      -1.057401       0.025545      -0.004099       0.001718       0.025928       0.013179       0.025765      -0.001998      -0.006855       0.027339      -0.031334       0.002281       0.029053             13.483435      20.801307      -3.082989      -6.268423       6.685384       3.100528      12.963613          -0.000572
          193              C      12.877033       6.039376      14.098885      -0.104616      35.547980 0.41801332E+03  0.97235110E+04                                 9.439421                            6.823924       0.061153       1.991366                    0.999662      28.998734      82.702657       0.630324       0.417743      -1.064230       0.007291       0.022104       0.004795       0.023764      -0.009208      -0.002513      -0.001156      -0.048751      -0.040002      -0.020406      -0.012328       0.032734             12.716524      20.978084       5.779825       1.038869      11.807675       0.284860       5.363811          -0.001083
          194              C      14.074083       6.743821      14.181815      -0.115140      37.453072 0.42588570E+03  0.99822227E+04                                 9.838883                            6.936183      -0.054252       1.952385                    0.999589      29.502845      85.274908       0.616868       0.423623      -1.057408      -0.025545       0.000253      -0.004438       0.025929      -0.028692      -0.003841      -0.004772      -0.014705       0.003792      -0.031341       0.002281       0.029060             13.483124      20.800768       6.937351       0.817174      14.214524       0.438450       5.434079          -0.000572
          195              C      24.513156      10.451486       2.967435      -0.104570      35.543938 0.41796929E+03  0.97221988E+04                                 9.438690                            6.823576       0.061313       1.991447                    0.999662      28.996602      82.694465       0.630340       0.417745      -1.064232      -0.008846      -0.021195      -0.006057       0.023752       0.015484       0.014940       0.018475       0.006805       0.005088      -0.020396      -0.012296       0.032692             12.715198       7.242668       3.839158      -0.332855      18.624149      -6.980798      12.278779           0.001082
          196              C      24.174156       9.251645       3.585101      -0.115104      37.448893 0.42584744E+03  0.99810365E+04                                 9.837965                            6.935769      -0.054060       1.952457                    0.999589      29.501210      85.267119       0.616905       0.423610      -1.057423      -0.003773       0.016682      -0.019502       0.025939      -0.004365       0.013370       0.012511       0.034160       0.056983      -0.031356       0.002289       0.029067             13.481441       7.946811       5.186810      -0.419847      20.516589      -6.333655      11.980922           0.000572
          197              C      21.307830       8.132149      14.098885      -0.104612      35.548104 0.41801547E+03  0.97235913E+04                                 9.439504                            6.823984       0.061176       1.991376                    0.999662      28.998708      82.703209       0.630314       0.417749      -1.064225      -0.022788      -0.004736       0.004793       0.023763       0.025706       0.002253      -0.001597       0.008422      -0.040001      -0.020397      -0.012329       0.032726             12.716616      19.105888      -6.860806      -0.766114      13.680120       0.757284       5.363840          -0.001083
          198              C      20.099238       8.816602      14.181815      -0.115133      37.452509 0.42587915E+03  0.99820277E+04                                 9.838783                            6.936127      -0.054221       1.952399                    0.999589      29.502539      85.273754       0.616872       0.423622      -1.057408       0.012554      -0.022248      -0.004440       0.025928       0.020707       0.006049      -0.000941      -0.042343       0.003804      -0.031337       0.002284       0.029054             13.482946      21.868652      -6.320487      -0.788258      13.146171       0.488477       5.434013          -0.000572
          199              C      11.668770      16.003272       2.967435      -0.104612      35.547546 0.41800873E+03  0.97233707E+04                                 9.439328                            6.823878       0.061169       1.991373                    0.999662      28.998532      82.701753       0.630327       0.417742      -1.064231       0.022788       0.002939      -0.006063       0.023763      -0.010699      -0.023491       0.003717       0.023462       0.005119      -0.020407      -0.012326       0.032733             12.716366      19.105493       3.009183       6.212951       6.763743       3.202480      12.279863           0.001083
          200              C      12.877362      16.309611       3.585101      -0.115133      37.452413 0.42587860E+03  0.99820057E+04                                 9.838752                            6.936117      -0.054229       1.952396                    0.999589      29.502511      85.273474       0.616873       0.423622      -1.057409      -0.012554      -0.011603      -0.019496       0.025929      -0.012611      -0.017511       0.005323      -0.024622       0.056968      -0.031343       0.002285       0.029059             13.482899      21.868593       2.849999       5.696236       6.597932       2.803601      11.982173           0.000573
          201              C      23.304893       4.188781       8.864610      -0.104579      35.545543 0.41798440E+03  0.97226660E+04                                 9.439063                            6.823757       0.061266       1.991428                    0.999662      28.997296      82.697715       0.630322       0.417752      -1.064225       0.006645       0.014050      -0.017965       0.023755       0.013991      -0.006019      -0.014586      -0.028307      -0.045608      -0.020401      -0.012300       0.032701             12.715923       7.421698       1.069100       4.840939       8.417740      -1.512862      22.308330           0.001082
          202              C      22.977435       4.391166       7.527501      -0.115136      37.451818 0.42587764E+03  0.99819703E+04                                 9.838590                            6.936090      -0.054176       1.952404                    0.999589      29.502683      85.273707       0.616877       0.423619      -1.057412       0.009227       0.009679       0.022234       0.025946       0.011735      -0.000311       0.009706      -0.012239      -0.088117      -0.031346       0.002271       0.029075             13.482489       7.544094       1.100383       4.458761       9.352213      -3.234354      23.551159           0.000571
          203              C       9.671707       9.753895       0.994351      -0.104579      35.545460 0.41797790E+03  0.97224985E+04                                 9.439086                            6.823691       0.061254       1.991424                    0.999662      28.997409      82.698567       0.630325       0.417750      -1.064224      -0.006643      -0.012253       0.019236       0.023755       0.001004      -0.015207       0.000267       0.013703       0.080455      -0.020395      -0.012313       0.032708             12.716065       7.421723      -4.920545       0.605677      19.814275      -5.542177      10.912196          -0.001081
          204              C       9.999165       8.560718       1.630864      -0.115137      37.451706 0.42587031E+03  0.99817857E+04                                 9.838565                            6.935974      -0.054178       1.952403                    0.999589      29.502952      85.275275       0.616888       0.423613      -1.057413      -0.009228       0.024189       0.001714       0.025946      -0.003630      -0.011176       0.023317       0.026256       0.027401      -0.031341       0.002256       0.029086             13.482533       7.544160      -4.570734       0.448707      19.940699      -6.977728      12.962740          -0.000572
          205              C      10.350365      15.018192       1.028546       0.604000      22.253890 0.24311288E+03  0.50003230E+04                                 7.457710                            5.573254      -0.015774       2.059184                    0.999519      22.022819      61.509115       0.621548       0.479116      -1.015664      -0.047025      -0.009595      -0.025405       0.054303      -0.029440      -0.018727      -0.063443      -0.176029      -0.058945      -0.096836      -0.030611       0.127447             10.197371      15.835584       2.643467       4.509216       5.768876       2.034899       8.987654          -0.000000
          206              C      11.667451      15.445047       1.684176      -0.017841      40.676451 0.44333295E+03  0.10365759E+05                                10.307701                            6.949728       0.054926       2.020580                    0.999279      27.101139      75.110625       0.641207       0.408542      -1.080440       0.033243       0.013395       0.015621       0.039097      -0.005881       0.005161       0.001643       0.019869       0.014963      -0.014505       0.002408       0.012097             15.815750      26.214773       4.986420       8.345477       7.739860       3.749278      13.492617           0.000001
          207              C      14.072434      16.123409       2.917085       0.016255      43.225231 0.42643806E+03  0.99161965E+04                                10.832388                            6.885308      -0.130275       1.966172                    0.999200      26.985817      75.623645       0.631822       0.416891      -1.070453      -0.027338      -0.008781      -0.013636       0.031787       0.000786       0.008846      -0.003258       0.004326      -0.012334      -0.010681       0.000727       0.009954             17.125460      28.576079       4.242436       9.270125       7.490569       3.834762      15.309731          -0.000000
          208              C      15.377978      16.459448       3.597756       0.384006      35.143600 0.30906322E+03  0.66869199E+04                                 9.793412                            6.066997      -0.184879       1.978780                    0.999222      23.690598      65.817098       0.633864       0.446613      -1.043394       0.032808       0.008632       0.017037       0.037962      -0.004699       0.002727      -0.048278      -0.126667      -0.092672      -0.049630      -0.047571       0.097201             15.531301      25.020769       2.940208       7.071532       6.733880       3.583039      14.839252          -0.000002
          209              C      24.319253       4.998321      11.051751       0.603997      22.252950 0.24310600E+03  0.50001239E+04                                 7.457379                            5.573108      -0.015738       2.059207                    0.999519      22.022292      61.506394       0.621571       0.479105      -1.015674       0.015201      -0.008776       0.051386       0.054301      -0.063490      -0.042790       0.024704       0.073306      -0.256040      -0.096819      -0.030637       0.127456             10.196669       5.995979       0.548299       3.027424       6.628992      -1.747714      17.965036           0.000000
          210              C      24.030378       5.165103       9.556590      -0.017751      40.669511 0.44326066E+03  0.10363603E+05                                10.306484                            6.949141       0.055108       2.020671                    0.999279      27.098651      75.101019       0.641239       0.408540      -1.080446      -0.005023       0.002900      -0.038651       0.039084       0.002725       0.011244      -0.006492      -0.003152       0.004524      -0.014460       0.002394       0.012065             15.813291       8.039255       0.962796       5.499354       9.150796      -3.174702      30.249824          -0.000001
          211              C      23.415365       5.520182       6.862177       0.016169      43.224457 0.42645055E+03  0.99165099E+04                                10.832000                            6.885279      -0.130053       1.966231                    0.999200      26.986328      75.623934       0.631845       0.416875      -1.070468       0.006072      -0.003501       0.031028       0.031810      -0.006320       0.003829      -0.002210       0.007293       0.020301      -0.010680       0.000695       0.009985             17.124263       9.087461       1.097605       7.045549      10.354841      -4.067752      31.930486           0.000000
          212              C      23.053611       5.729040       5.410904       0.384072      35.140445 0.30904548E+03  0.66864168E+04                                 9.792825                            6.066854      -0.184945       1.978777                    0.999222      23.689333      65.812240       0.633868       0.446618      -1.043395      -0.008942       0.005130      -0.036551       0.037977      -0.058200      -0.035122       0.020285       0.067196      -0.105594      -0.049602      -0.047621       0.097223             15.530043       8.758685       1.741398       6.223082      10.769645      -3.593196      27.061799           0.000001
          213              C       8.657347      12.085798       1.028546       0.603997      22.253177 0.24310854E+03  0.50002010E+04                                 7.457507                            5.573187      -0.015757       2.059201                    0.999519      22.022424      61.507385       0.621556       0.479113      -1.015667      -0.015199       0.045522      -0.025402       0.054300       0.061501       0.045593       0.047927       0.138995      -0.058973      -0.096817      -0.030633       0.127450             10.196951       5.996088      -3.037156       0.492254      15.607493      -4.922135       8.987274          -0.000000
          214              C       8.946222      10.731741       1.684176      -0.017752      40.668477 0.44324510E+03  0.10363183E+05                                10.306438                            6.949081       0.055093       2.020666                    0.999279      27.098866      75.102243       0.641231       0.408547      -1.080437       0.005025      -0.035473       0.015619       0.039084      -0.011513       0.001174      -0.005265       0.000314       0.014938      -0.014464       0.002399       0.012065             15.813325       8.039265      -5.505805       0.925319      25.910071      -9.099965      13.490639          -0.000000
          215              C       9.561235       8.309783       2.917085       0.016171      43.225712 0.42645989E+03  0.99168014E+04                                10.832292                            6.885409      -0.130058       1.966229                    0.999200      26.986508      75.625223       0.631830       0.416881      -1.070462      -0.006071       0.028086      -0.013643       0.031809      -0.001508       0.007232      -0.006056      -0.003585      -0.012319      -0.010676       0.000688       0.009988             17.124827       9.087770      -7.008758       1.313602      26.977238      -9.944585      15.309473          -0.000000
          216              C       9.922989       7.011130       3.597756       0.384072      35.141312 0.30905135E+03  0.66865919E+04                                 9.793053                            6.066958      -0.184954       1.978774                    0.999222      23.689495      65.813450       0.633854       0.446625      -1.043389       0.008942      -0.032751       0.017020       0.037978       0.052508       0.043160       0.021810       0.071510      -0.092642      -0.049598      -0.047619       0.097216             15.530543       8.758931      -6.447912       0.432609      22.993928      -7.915158      14.838770           0.000001
          217              C      22.626235       5.975786      13.816439       0.603998      22.253793 0.24311187E+03  0.50002884E+04                                 7.457616                            5.573188      -0.015794       2.059176                    0.999519      22.022856      61.508791       0.621562       0.479107      -1.015670       0.047026      -0.027150      -0.000578       0.054303       0.027465       0.021511      -0.012422      -0.031718       0.373980      -0.096831      -0.030615       0.127446             10.197234      15.835366      -5.132388      -0.989201       9.908900       0.571133       4.847435           0.000000
          218              C      21.309149       6.736206      14.000338      -0.017840      40.676668 0.44333415E+03  0.10365808E+05                                10.307776                            6.949763       0.054924       2.020579                    0.999279      27.101223      75.111271       0.641201       0.408545      -1.080436      -0.033243       0.019193       0.007422       0.039097      -0.002909       0.007262      -0.004195       0.003357      -0.034577      -0.014503       0.002404       0.012099             15.815885      26.214981      -9.530391      -1.919432      15.210161       1.108201       6.022514          -0.000000
          219              C      18.904166       8.124723      14.228934       0.016254      43.225135 0.42643643E+03  0.99161495E+04                                10.832377                            6.885295      -0.130268       1.966175                    0.999200      26.985762      75.623469       0.631823       0.416891      -1.070453       0.027338      -0.015783      -0.003733       0.031787      -0.008604       0.002207      -0.001275       0.009933       0.004489      -0.010683       0.000728       0.009955             17.125456      28.576040     -10.154112      -0.909761      16.851272       0.525268       5.949056           0.000000
          220              C      17.598622       8.878479      14.318864       0.384006      35.143429 0.30906190E+03  0.66868788E+04                                 9.793357                            6.066966      -0.184870       1.978783                    0.999222      23.690531      65.816668       0.633868       0.446611      -1.043397      -0.032808       0.018939       0.002459       0.037962      -0.001009       0.005338      -0.003084       0.001162       0.290814      -0.049633      -0.047568       0.097201             15.531219      25.020622      -7.647180      -0.414874      16.190665       0.239537       5.382369          -0.000000
          221              C       8.657347       4.998321      11.051751       0.603997      22.253179 0.24310868E+03  0.50002044E+04                                 7.457507                            5.573188      -0.015757       2.059201                    0.999519      22.022429      61.507399       0.621556       0.479113      -1.015667      -0.015199      -0.008775       0.051386       0.054300       0.063485       0.042786       0.024702       0.073305      -0.256042      -0.096818      -0.030633       0.127450             10.196948       5.996086      -0.548284      -3.027538       6.629101      -1.747795      17.965657           0.000000
          222              C       8.946222       5.165103       9.556590      -0.017752      40.668462 0.44324515E+03  0.10363184E+05                                10.306436                            6.949081       0.055094       2.020666                    0.999279      27.098866      75.102240       0.641231       0.408547      -1.080437       0.005025       0.002901      -0.038651       0.039084      -0.002731      -0.011246      -0.006492      -0.003155       0.004531      -0.014464       0.002399       0.012065             15.813317       8.039262      -0.962870      -5.499357       9.150890      -3.174700      30.249798          -0.000000
          223              C       9.561235       5.520182       6.862177       0.016170      43.225709 0.42645997E+03  0.99168041E+04                                10.832292                            6.885410      -0.130058       1.966229                    0.999200      26.986509      75.625232       0.631830       0.416881      -1.070462      -0.006071      -0.003501       0.031028       0.031810       0.006316      -0.003832      -0.002211       0.007290       0.020304      -0.010676       0.000688       0.009987             17.124827       9.087771      -1.097779      -7.045788      10.355330      -4.067849      31.931379          -0.000000
          224              C       9.922989       5.729040       5.410904       0.384072      35.141265 0.30905111E+03  0.66865854E+04                                 9.793045                            6.066956      -0.184953       1.978774                    0.999222      23.689495      65.813454       0.633854       0.446625      -1.043389       0.008942       0.005129      -0.036552       0.037977       0.058195       0.035118       0.020284       0.067193      -0.105591      -0.049598      -0.047618       0.097216             15.530523       8.758925      -1.741443      -6.223340      10.769913      -3.593305      27.062732           0.000001
          225              C      24.319253      12.085798       1.028546       0.603998      22.252897 0.24310534E+03  0.50001070E+04                                 7.457363                            5.573098      -0.015733       2.059209                    0.999519      22.022277      61.506332       0.621572       0.479104      -1.015675       0.015201       0.045521      -0.025402       0.054300      -0.061506      -0.045596       0.047928       0.138994      -0.058975      -0.096819      -0.030637       0.127456             10.196648       5.995967       3.037045      -0.492201      15.606942      -4.921898       8.987035          -0.000000
          226              C      24.030378      10.731741       1.684176      -0.017752      40.669562 0.44326100E+03  0.10363612E+05                                10.306490                            6.949143       0.055110       2.020672                    0.999279      27.098663      75.101052       0.641239       0.408540      -1.080446      -0.005024      -0.035474       0.015618       0.039084       0.011510      -0.001178      -0.005264       0.000318       0.014936      -0.014460       0.002395       0.012065             15.813306       8.039262       5.505781      -0.925380      25.910085      -9.099999      13.490570           0.000000
          227              C      23.415365       8.309783       2.917085       0.016171      43.224447 0.42645017E+03  0.99164987E+04                                10.831998                            6.885275      -0.130052       1.966231                    0.999200      26.986317      75.623884       0.631845       0.416875      -1.070469       0.006071       0.028086      -0.013643       0.031809       0.001503      -0.007234      -0.006055      -0.003582      -0.012325      -0.010680       0.000695       0.009985             17.124267       9.087462       7.008480      -1.313686      26.976460      -9.944383      15.308878          -0.000000
          228              C      23.053611       7.011130       3.597756       0.384071      35.140499 0.30904576E+03  0.66864239E+04                                 9.792833                            6.066856      -0.184946       1.978777                    0.999222      23.689334      65.812232       0.633868       0.446618      -1.043395      -0.008942      -0.032751       0.017020       0.037977      -0.052513      -0.043163       0.021811       0.071512      -0.092646      -0.049602      -0.047621       0.097223             15.530069       8.758694       6.447661      -0.432569      22.993155      -7.914869      14.838359          -0.000001
          229              C      10.350365       5.975786      13.816439       0.604000      22.253879 0.24311291E+03  0.50003237E+04                                 7.457707                            5.573254      -0.015774       2.059184                    0.999519      22.022815      61.509096       0.621549       0.479116      -1.015664      -0.047025      -0.027150      -0.000578       0.054303      -0.027470      -0.021514      -0.012422      -0.031719       0.373982      -0.096836      -0.030611       0.127447             10.197360      15.835556       5.132475       0.989210       9.909024       0.571134       4.847501           0.000000
          230              C      11.667451       6.736206      14.000338      -0.017841      40.676431 0.44333321E+03  0.10365766E+05                                10.307697                            6.949729       0.054927       2.020580                    0.999279      27.101139      75.110616       0.641207       0.408542      -1.080440       0.033243       0.019193       0.007422       0.039097       0.002906      -0.007265      -0.004195       0.003355      -0.034578      -0.014505       0.002408       0.012097             15.815732      26.214724       9.530318       1.919411      15.209988       1.108187       6.022483           0.000000
          231              C      14.072434       8.124723      14.228934       0.016255      43.225199 0.42643780E+03  0.99161884E+04                                10.832381                            6.885306      -0.130275       1.966172                    0.999200      26.985810      75.623613       0.631822       0.416891      -1.070453      -0.027337      -0.015783      -0.003733       0.031786       0.008602      -0.002208      -0.001276       0.009933       0.004487      -0.010681       0.000727       0.009954             17.125441      28.576039      10.154087       0.909762      16.851222       0.525266       5.949061          -0.000000
          232              C      15.377978       8.878479      14.318864       0.384005      35.143588 0.30906318E+03  0.66869187E+04                                 9.793409                            6.066996      -0.184878       1.978780                    0.999222      23.690595      65.817076       0.633864       0.446613      -1.043394       0.032808       0.018940       0.002459       0.037962       0.001005      -0.005340      -0.003084       0.001162       0.290813      -0.049630      -0.047571       0.097201             15.531288      25.020743       7.647167       0.414877      16.190728       0.239537       5.382393           0.000000
          233              C      22.626235      15.018192       1.028546       0.603999      22.253759 0.24311137E+03  0.50002757E+04                                 7.457605                            5.573179      -0.015789       2.059178                    0.999519      22.022852      61.508770       0.621563       0.479106      -1.015671       0.047025      -0.009595      -0.025405       0.054303       0.029436       0.018724      -0.063443      -0.176026      -0.058945      -0.096831      -0.030615       0.127446             10.197223      15.835363      -2.643424      -4.509126       5.768791       2.034875       8.987516           0.000000
          234              C      21.309149      15.445047       1.684176      -0.017841      40.676726 0.44333428E+03  0.10365812E+05                                10.307785                            6.949763       0.054926       2.020580                    0.999279      27.101235      75.111314       0.641201       0.408545      -1.080436      -0.033243       0.013395       0.015621       0.039097       0.005877      -0.005163       0.001643       0.019870       0.014961      -0.014504       0.002405       0.012099             15.815913      26.215045      -4.986464      -8.345535       7.739917       3.749338      13.492777          -0.000000
          235              C      18.904166      16.123409       2.917085       0.016255      43.225156 0.42643642E+03  0.99161492E+04                                10.832383                            6.885295      -0.130268       1.966175                    0.999200      26.985758      75.623462       0.631823       0.416891      -1.070453       0.027338      -0.008781      -0.013636       0.031787      -0.000787      -0.008848      -0.003258       0.004325      -0.012335      -0.010683       0.000728       0.009955             17.125482      28.576091      -4.242447      -9.270160       7.490573       3.834785      15.309782          -0.000000
          236              C      17.598622      16.459448       3.597756       0.384006      35.143446 0.30906195E+03  0.66868801E+04                                 9.793362                            6.066967      -0.184871       1.978783                    0.999222      23.690534      65.816685       0.633868       0.446611      -1.043397      -0.032808       0.008632       0.017037       0.037962       0.004696      -0.002730      -0.048278      -0.126666      -0.092673      -0.049633      -0.047568       0.097201             15.531238      25.020658      -2.940215      -7.071559       6.733854       3.583030      14.839201           0.000000
          237              C      16.488300      16.607000      13.816439       0.604002      22.253376 0.24310749E+03  0.50001757E+04                                 7.457529                            5.573143      -0.015777       2.059188                    0.999519      22.022631      61.508020       0.621564       0.479108      -1.015670       0.000000       0.054301      -0.000580       0.054304      -0.000002      -0.000002       0.024842       0.063413       0.373992      -0.096825      -0.030625       0.127450             10.197135       6.945623       0.000016       0.000004      18.798365      -1.142242       4.847417          -0.000000
          238              C      16.488300      15.086161      14.000338      -0.017813      40.674853 0.44331300E+03  0.10365177E+05                                10.307466                            6.949590       0.054977       2.020607                    0.999279      27.100476      75.108401       0.641211       0.408544      -1.080438       0.000000      -0.038384       0.007418       0.039094      -0.000001      -0.000001       0.008391      -0.006704      -0.034511      -0.014488       0.002400       0.012088             15.815424       9.707528      -0.000001       0.000002      31.716378      -2.216345       6.022366           0.000001
          239              C      16.488300      12.309126      14.228934       0.016236      43.225635 0.42644265E+03  0.99163263E+04                                10.832427                            6.885324      -0.130245       1.966178                    0.999200      26.986016      75.624204       0.631825       0.416888      -1.070455      -0.000000       0.031572      -0.003736       0.031792      -0.000001      -0.000000       0.002547      -0.019880       0.004456      -0.010683       0.000720       0.009962             17.125592      10.988788      -0.000034       0.000002      34.438896      -1.050532       5.949091          -0.000000
          240              C      16.488300      10.801614      14.318864       0.384017      35.143331 0.30906093E+03  0.66868548E+04                                 9.793360                            6.066971      -0.184897       1.978776                    0.999222      23.690462      65.816543       0.633866       0.446613      -1.043395       0.000000      -0.037886       0.002459       0.037966      -0.000001      -0.000001       0.006164      -0.002313       0.290822      -0.049627      -0.047577       0.097204             15.531273      11.775438      -0.000032       0.000001      29.436001      -0.479069       5.382379           0.000000
          241              C      18.181319       1.454583       1.028546       0.601808      22.301656 0.24361035E+03  0.50127100E+04                                 7.467546                            5.578029      -0.014302       2.059392                    0.999518      22.038731      61.550503       0.621487       0.478958      -1.015830      -0.032303      -0.035956      -0.025425       0.054614      -0.089501      -0.063287       0.017184       0.037494      -0.061796      -0.093971      -0.032749       0.126720             10.218691      10.599274       5.700748       4.031035      11.053525       2.899485       9.003273           0.000000
          242              C      19.209529       2.381785       1.684176      -0.014679      40.652534 0.44293641E+03  0.10354123E+05                                10.304424                            6.946715       0.057103       2.021156                    0.999296      27.087639      75.063532       0.641336       0.408553      -1.080437       0.027056       0.020885       0.014768       0.037233       0.006507       0.004601       0.004668      -0.019568       0.012966      -0.014448       0.001021       0.013427             15.815731      16.678701      10.495738       7.421603      17.277635       5.355302      13.490857           0.000000
          243              C      20.999499       4.125381       2.917085       0.016498      43.206670 0.42626111E+03  0.99107995E+04                                10.829101                            6.883705      -0.129816       1.966402                    0.999200      26.978258      75.591254       0.631936       0.416869      -1.070494      -0.021220      -0.019212      -0.013585       0.031685       0.002146       0.001517       0.009294      -0.000706      -0.012438      -0.010718       0.000870       0.009847             17.121482      16.433046      11.249532       7.954613      19.626075       6.110437      15.305324          -0.000000
          244              C      21.943289       5.087995       3.597756       0.383923      35.138727 0.30903906E+03  0.66861591E+04                                 9.792103                            6.066525      -0.184413       1.978951                    0.999222      23.689128      65.808381       0.633935       0.446579      -1.043431       0.023846       0.024063       0.017015       0.037910      -0.057161      -0.040419       0.026559       0.055203      -0.092763      -0.049701      -0.047487       0.097188             15.529381      13.850190       9.387197       6.637744      17.900461       4.331672      14.837491           0.000000
          245              C      16.488300      18.561930      11.051751       0.604002      22.253376 0.24310755E+03  0.50001776E+04                                 7.457529                            5.573143      -0.015777       2.059188                    0.999519      22.022640      61.508053       0.621564       0.479108      -1.015670       0.000000       0.017553       0.051389       0.054304      -0.000002      -0.000001      -0.049410      -0.146603      -0.256058      -0.096825      -0.030625       0.127450             10.197135       6.945626       0.000009       0.000016       5.679577       3.495948      17.966202          -0.000000
          246              C      16.488300      18.228366       9.556590      -0.017813      40.674858 0.44331308E+03  0.10365179E+05                                10.307468                            6.949591       0.054977       2.020607                    0.999279      27.100475      75.108402       0.641210       0.408544      -1.080438       0.000000      -0.005801      -0.038661       0.039094      -0.000002      -0.000001       0.013003       0.006340       0.004621      -0.014488       0.002400       0.012088             15.815431       9.707530       0.000002       0.000002       7.484199       6.351030      30.254564          -0.000000
          247              C      16.488300      17.518209       6.862177       0.016235      43.225677 0.42644299E+03  0.99163364E+04                                10.832436                            6.885328      -0.130245       1.966178                    0.999200      26.986023      75.624243       0.631824       0.416888      -1.070455      -0.000000       0.007002       0.031012       0.031793      -0.000001      -0.000001       0.004404      -0.014626       0.020218      -0.010682       0.000720       0.009962             17.125615      10.988796      -0.000012      -0.000041       8.454331       8.136413      31.933718          -0.000000
          248              C      16.488300      17.100493       5.410904       0.384017      35.143318 0.30906074E+03  0.66868505E+04                                 9.793361                            6.066970      -0.184897       1.978776                    0.999222      23.690463      65.816564       0.633866       0.446613      -1.043395       0.000000      -0.010310      -0.036539       0.037966      -0.000001      -0.000001      -0.040541      -0.134414      -0.105478      -0.049627      -0.047576       0.097204             15.531276      11.775450      -0.000012      -0.000039       7.753890       7.186714      27.064489           0.000002
          249              C      14.795281       1.454583       1.028546       0.601806      22.301794 0.24361191E+03  0.50127532E+04                                 7.467580                            5.578041      -0.014339       2.059378                    0.999517      22.038904      61.551175       0.621487       0.478957      -1.015830       0.032305      -0.035955      -0.025424       0.054614       0.089496       0.063283       0.017184       0.037490      -0.061793      -0.093965      -0.032749       0.126714             10.218839      10.599457      -5.700904      -4.031145      11.053690       2.899581       9.003371           0.000000
          250              C      13.767071       2.381785       1.684176      -0.014679      40.651747 0.44292214E+03  0.10353756E+05                                10.304460                            6.946691       0.057085       2.021150                    0.999296      27.087944      75.065434       0.641321       0.408564      -1.080425      -0.027054       0.020886       0.014769       0.037233      -0.006512      -0.004605       0.004666      -0.019565       0.012966      -0.014451       0.001022       0.013428             15.815918      16.678824     -10.495859      -7.421689      17.277837       5.355254      13.491094           0.000000
          251              C      11.977101       4.125381       2.917085       0.016498      43.207848 0.42626911E+03  0.99110533E+04                                10.829387                            6.883825      -0.129815       1.966403                    0.999200      26.978389      75.592404       0.631921       0.416876      -1.070487       0.021220      -0.019212      -0.013585       0.031685      -0.002150      -0.001520       0.009293      -0.000709      -0.012434      -0.010716       0.000865       0.009850             17.122059      16.433474     -11.249878      -7.954862      19.626736       6.110478      15.305966          -0.000000
          252              C      11.033311       5.087995       3.597756       0.383923      35.139383 0.30904336E+03  0.66862867E+04                                 9.792272                            6.066597      -0.184413       1.978951                    0.999222      23.689224      65.809179       0.633926       0.446583      -1.043427      -0.023846       0.024062       0.017015       0.037910       0.057156       0.040416       0.026559       0.055201      -0.092761      -0.049700      -0.047482       0.097182             15.529789      13.850567      -9.387519      -6.637977      17.900953       4.331876      14.837849          -0.000002
          253              C      47.771881      36.623514      25.896735       0.601808      22.301655 0.24361035E+03  0.50127099E+04                                 7.467544                            5.578029      -0.014302       2.059392                    0.999518      22.038731      61.550497       0.621487       0.478958      -1.015830       0.032303       0.035956       0.025425       0.054614      -0.089501      -0.063287       0.017184       0.037494      -0.061796      -0.093971      -0.032749       0.126720             10.218689      10.599272       5.700746       4.031035      11.053522       2.899484       9.003272          -0.000000
          254              C      46.743671      35.696312      25.241105      -0.014679      40.652531 0.44293638E+03  0.10354122E+05                                10.304423                            6.946714       0.057103       2.021156                    0.999296      27.087638      75.063525       0.641336       0.408553      -1.080437      -0.027056      -0.020885      -0.014768       0.037233       0.006507       0.004601       0.004668      -0.019568       0.012966      -0.014448       0.001022       0.013427             15.815729      16.678699      10.495735       7.421603      17.277631       5.355300      13.490857           0.000000
          255              C      44.953701      33.952716      24.008196       0.016498      43.206660 0.42626104E+03  0.99107975E+04                                10.829099                            6.883705      -0.129816       1.966403                    0.999200      26.978256      75.591248       0.631936       0.416869      -1.070494       0.021220       0.019212       0.013585       0.031685       0.002146       0.001517       0.009294      -0.000706      -0.012438      -0.010718       0.000870       0.009847             17.121479      16.433041      11.249529       7.954610      19.626073       6.110435      15.305322          -0.000000
          256              C      44.009911      32.990102      23.327525       0.383922      35.138728 0.30903906E+03  0.66861591E+04                                 9.792104                            6.066526      -0.184413       1.978951                    0.999222      23.689128      65.808382       0.633935       0.446579      -1.043431      -0.023846      -0.024063      -0.017015       0.037910      -0.057161      -0.040419       0.026559       0.055203      -0.092763      -0.049701      -0.047487       0.097188             15.529382      13.850191       9.387197       6.637744      17.900463       4.331672      14.837492           0.000000
          257              C      49.464900      19.516167      15.873530       0.604002      22.253376 0.24310755E+03  0.50001776E+04                                 7.457529                            5.573144      -0.015778       2.059188                    0.999519      22.022641      61.508062       0.621564       0.479108      -1.015670      -0.000000      -0.017553      -0.051389       0.054304      -0.000003      -0.000001      -0.049410      -0.146603      -0.256058      -0.096825      -0.030625       0.127450             10.197136       6.945626       0.000009       0.000015       5.679578       3.495949      17.966203          -0.000000
          258              C      49.464900      19.849731      17.368691      -0.017813      40.674864 0.44331314E+03  0.10365181E+05                                10.307469                            6.949592       0.054977       2.020606                    0.999279      27.100477      75.108415       0.641210       0.408544      -1.080438      -0.000000       0.005801       0.038661       0.039094      -0.000002      -0.000000       0.013003       0.006340       0.004621      -0.014488       0.002400       0.012088             15.815434       9.707532       0.000002       0.000000       7.484201       6.351033      30.254570           0.000001
          259              C      49.464900      20.559888      20.063104       0.016235      43.225686 0.42644306E+03  0.99163386E+04                                10.832437                            6.885328      -0.130246       1.966178                    0.999200      26.986026      75.624255       0.631824       0.416888      -1.070455       0.000000      -0.007002      -0.031012       0.031793      -0.000001      -0.000001       0.004404      -0.014626       0.020218      -0.010682       0.000720       0.009962             17.125618      10.988797      -0.000011      -0.000041       8.454333       8.136414      31.933724          -0.000000
          260              C      49.464900      20.977604      21.514377       0.384017      35.143320 0.30906076E+03  0.66868509E+04                                 9.793361                            6.066970      -0.184898       1.978776                    0.999222      23.690464      65.816566       0.633866       0.446613      -1.043395      -0.000000       0.010310       0.036539       0.037966      -0.000001      -0.000001      -0.040541      -0.134414      -0.105478      -0.049627      -0.047576       0.097204             15.531277      11.775451      -0.000012      -0.000039       7.753890       7.186714      27.064490          -0.000002
          261              C      51.157919      36.623514      25.896735       0.601806      22.301792 0.24361189E+03  0.50127528E+04                                 7.467580                            5.578041      -0.014339       2.059379                    0.999517      22.038903      61.551171       0.621487       0.478957      -1.015830      -0.032305       0.035955       0.025424       0.054614       0.089496       0.063283       0.017184       0.037490      -0.061793      -0.093965      -0.032749       0.126714             10.218839      10.599456      -5.700903      -4.031145      11.053689       2.899581       9.003370           0.000000
          262              C      52.186129      35.696312      25.241105      -0.014679      40.651744 0.44292213E+03  0.10353756E+05                                10.304458                            6.946691       0.057085       2.021150                    0.999296      27.087944      75.065428       0.641321       0.408564      -1.080425       0.027054      -0.020886      -0.014769       0.037233      -0.006512      -0.004605       0.004666      -0.019565       0.012966      -0.014451       0.001022       0.013429             15.815915      16.678820     -10.495856      -7.421687      17.277834       5.355252      13.491092          -0.000001
          263              C      53.976099      33.952716      24.008196       0.016498      43.207850 0.42626910E+03  0.99110527E+04                                10.829387                            6.883825      -0.129814       1.966403                    0.999200      26.978388      75.592399       0.631921       0.416876      -1.070487      -0.021220       0.019212       0.013585       0.031685      -0.002150      -0.001520       0.009293      -0.000709      -0.012434      -0.010716       0.000865       0.009850             17.122060      16.433476     -11.249879      -7.954863      19.626736       6.110479      15.305967          -0.000000
          264              C      54.919889      32.990102      23.327525       0.383923      35.139384 0.30904336E+03  0.66862866E+04                                 9.792272                            6.066597      -0.184412       1.978951                    0.999222      23.689224      65.809183       0.633926       0.446583      -1.043427       0.023846      -0.024062      -0.017015       0.037910       0.057156       0.040416       0.026559       0.055201      -0.092760      -0.049700      -0.047482       0.097182             15.529791      13.850569      -9.387520      -6.637979      17.900954       4.331877      14.837851           0.000002
          265              C      49.464900      21.471097      13.108842       0.604002      22.253378 0.24310751E+03  0.50001764E+04                                 7.457529                            5.573143      -0.015777       2.059188                    0.999519      22.022632      61.508024       0.621564       0.479108      -1.015670      -0.000000      -0.054301       0.000580       0.054304      -0.000002      -0.000002       0.024842       0.063413       0.373992      -0.096825      -0.030625       0.127450             10.197135       6.945623       0.000016       0.000004      18.798366      -1.142241       4.847417          -0.000000
          266              C      49.464900      22.991936      12.924943      -0.017813      40.674854 0.44331303E+03  0.10365178E+05                                10.307466                            6.949590       0.054977       2.020606                    0.999279      27.100477      75.108406       0.641211       0.408544      -1.080438      -0.000000       0.038384      -0.007418       0.039094      -0.000001      -0.000001       0.008391      -0.006704      -0.034511      -0.014488       0.002400       0.012088             15.815424       9.707527      -0.000000       0.000002      31.716379      -2.216344       6.022366           0.000001
          267              C      49.464900      25.768971      12.696347       0.016236      43.225635 0.42644269E+03  0.99163272E+04                                10.832426                            6.885324      -0.130245       1.966178                    0.999200      26.986017      75.624205       0.631825       0.416888      -1.070455       0.000000      -0.031572       0.003736       0.031792      -0.000001      -0.000000       0.002547      -0.019880       0.004456      -0.010683       0.000720       0.009962             17.125590      10.988786      -0.000036       0.000002      34.438894      -1.050532       5.949091          -0.000000
          268              C      49.464900      27.276483      12.606417       0.384017      35.143326 0.30906091E+03  0.66868542E+04                                 9.793359                            6.066970      -0.184898       1.978776                    0.999222      23.690461      65.816534       0.633866       0.446613      -1.043395      -0.000000       0.037886      -0.002459       0.037966      -0.000001      -0.000001       0.006164      -0.002313       0.290822      -0.049627      -0.047577       0.097204             15.531269      11.775435      -0.000033       0.000002      29.435993      -0.479069       5.382378           0.000000
          269              C      57.295853      33.079776      15.873530       0.603997      22.253177 0.24310867E+03  0.50002041E+04                                 7.457506                            5.573188      -0.015757       2.059201                    0.999519      22.022429      61.507400       0.621556       0.479113      -1.015667       0.015199       0.008775      -0.051386       0.054300       0.063485       0.042786       0.024702       0.073306      -0.256042      -0.096818      -0.030633       0.127450             10.196947       5.996085      -0.548284      -3.027538       6.629101      -1.747795      17.965655           0.000000
          270              C      57.006978      32.912994      17.368691      -0.017752      40.668460 0.44324515E+03  0.10363184E+05                                10.306435                            6.949081       0.055094       2.020666                    0.999279      27.098866      75.102241       0.641231       0.408547      -1.080437      -0.005025      -0.002901       0.038651       0.039084      -0.002731      -0.011246      -0.006492      -0.003155       0.004531      -0.014464       0.002399       0.012065             15.813316       8.039262      -0.962870      -5.499357       9.150891      -3.174700      30.249795           0.000000
          271              C      56.391965      32.557915      20.063104       0.016170      43.225711 0.42645997E+03  0.99168041E+04                                10.832293                            6.885410      -0.130058       1.966229                    0.999200      26.986509      75.625235       0.631830       0.416882      -1.070462       0.006071       0.003501      -0.031028       0.031809       0.006316      -0.003832      -0.002211       0.007290       0.020304      -0.010676       0.000688       0.009987             17.124829       9.087773      -1.097780      -7.045789      10.355331      -4.067849      31.931382          -0.000000
          272              C      56.030211      32.349057      21.514377       0.384072      35.141267 0.30905110E+03  0.66865854E+04                                 9.793046                            6.066956      -0.184953       1.978774                    0.999222      23.689495      65.813459       0.633854       0.446625      -1.043389      -0.008942      -0.005129       0.036552       0.037977       0.058195       0.035118       0.020284       0.067193      -0.105591      -0.049598      -0.047618       0.097216             15.530526       8.758926      -1.741443      -6.223342      10.769914      -3.593306      27.062737          -0.000001
          273              C      43.326965      23.059905      25.896735       0.603999      22.253757 0.24311134E+03  0.50002751E+04                                 7.457604                            5.573179      -0.015789       2.059178                    0.999519      22.022851      61.508766       0.621563       0.479106      -1.015671      -0.047025       0.009595       0.025405       0.054303       0.029436       0.018724      -0.063443      -0.176026      -0.058945      -0.096831      -0.030615       0.127446             10.197222      15.835359      -2.643424      -4.509126       5.768791       2.034875       8.987516           0.000000
          274              C      44.644051      22.633050      25.241105      -0.017841      40.676722 0.44333425E+03  0.10365811E+05                                10.307784                            6.949763       0.054926       2.020580                    0.999279      27.101234      75.111307       0.641201       0.408545      -1.080436       0.033243      -0.013395      -0.015621       0.039097       0.005877      -0.005163       0.001643       0.019870       0.014962      -0.014504       0.002405       0.012099             15.815911      26.215038      -4.986463      -8.345534       7.739917       3.749339      13.492777           0.000000
          275              C      47.049034      21.954688      24.008196       0.016255      43.225155 0.42643642E+03  0.99161492E+04                                10.832382                            6.885295      -0.130268       1.966175                    0.999200      26.985758      75.623460       0.631823       0.416891      -1.070453      -0.027338       0.008781       0.013636       0.031787      -0.000787      -0.008848      -0.003258       0.004325      -0.012335      -0.010683       0.000728       0.009955             17.125481      28.576089      -4.242447      -9.270159       7.490573       3.834784      15.309781          -0.000000
          276              C      48.354578      21.618649      23.327525       0.384006      35.143445 0.30906194E+03  0.66868800E+04                                 9.793361                            6.066967      -0.184871       1.978783                    0.999222      23.690534      65.816683       0.633868       0.446611      -1.043397       0.032808      -0.008632      -0.017037       0.037962       0.004696      -0.002730      -0.048278      -0.126666      -0.092673      -0.049633      -0.047568       0.097201             15.531237      25.020657      -2.940215      -7.071559       6.733854       3.583030      14.839201          -0.000000
          277              C      55.602835      32.102311      13.108842       0.604000      22.253881 0.24311293E+03  0.50003240E+04                                 7.457708                            5.573255      -0.015774       2.059184                    0.999519      22.022815      61.509095       0.621549       0.479116      -1.015664       0.047025       0.027150       0.000578       0.054303      -0.027470      -0.021514      -0.012422      -0.031719       0.373982      -0.096836      -0.030611       0.127447             10.197361      15.835557       5.132476       0.989210       9.909024       0.571134       4.847501           0.000000
          278              C      54.285749      31.341891      12.924943      -0.017841      40.676433 0.44333324E+03  0.10365766E+05                                10.307697                            6.949729       0.054926       2.020580                    0.999279      27.101140      75.110618       0.641207       0.408542      -1.080440      -0.033243      -0.019193      -0.007422       0.039097       0.002906      -0.007265      -0.004195       0.003355      -0.034578      -0.014505       0.002408       0.012097             15.815732      26.214726       9.530318       1.919411      15.209986       1.108187       6.022483           0.000000
          279              C      51.880766      29.953374      12.696347       0.016255      43.225197 0.42643782E+03  0.99161890E+04                                10.832380                            6.885306      -0.130275       1.966172                    0.999200      26.985811      75.623612       0.631822       0.416891      -1.070453       0.027337       0.015783       0.003733       0.031786       0.008602      -0.002208      -0.001276       0.009933       0.004487      -0.010681       0.000727       0.009954             17.125437      28.576033      10.154083       0.909762      16.851218       0.525266       5.949061          -0.000000
          280              C      50.575222      29.199618      12.606417       0.384005      35.143583 0.30906316E+03  0.66869180E+04                                 9.793407                            6.066995      -0.184879       1.978780                    0.999222      23.690594      65.817067       0.633864       0.446613      -1.043394      -0.032808      -0.018940      -0.002459       0.037962       0.001005      -0.005340      -0.003084       0.001162       0.290813      -0.049630      -0.047571       0.097201             15.531284      25.020735       7.647163       0.414877      16.190724       0.239537       5.382392           0.000000
          281              C      41.633947      25.992299      25.896735       0.603998      22.252899 0.24310536E+03  0.50001074E+04                                 7.457363                            5.573098      -0.015733       2.059209                    0.999519      22.022278      61.506334       0.621572       0.479104      -1.015675      -0.015201      -0.045521       0.025402       0.054300      -0.061506      -0.045596       0.047928       0.138994      -0.058975      -0.096819      -0.030637       0.127456             10.196648       5.995967       3.037045      -0.492201      15.606942      -4.921899       8.987036          -0.000000
          282              C      41.922822      27.346356      25.241105      -0.017752      40.669563 0.44326100E+03  0.10363613E+05                                10.306490                            6.949143       0.055110       2.020672                    0.999279      27.098663      75.101054       0.641239       0.408540      -1.080446       0.005024       0.035474      -0.015618       0.039084       0.011510      -0.001178      -0.005265       0.000318       0.014937      -0.014460       0.002395       0.012065             15.813307       8.039262       5.505781      -0.925380      25.910087      -9.100001      13.490571          -0.000000
          283              C      42.537835      29.768314      24.008196       0.016171      43.224447 0.42645017E+03  0.99164985E+04                                10.831998                            6.885274      -0.130052       1.966231                    0.999200      26.986317      75.623882       0.631845       0.416875      -1.070469      -0.006071      -0.028086       0.013643       0.031809       0.001503      -0.007234      -0.006055      -0.003582      -0.012325      -0.010680       0.000695       0.009985             17.124267       9.087462       7.008480      -1.313686      26.976461      -9.944383      15.308878          -0.000000
          284              C      42.899589      31.066967      23.327525       0.384071      35.140501 0.30904576E+03  0.66864240E+04                                 9.792834                            6.066857      -0.184946       1.978777                    0.999222      23.689334      65.812235       0.633868       0.446618      -1.043395       0.008942       0.032751      -0.017020       0.037977      -0.052513      -0.043163       0.021811       0.071512      -0.092646      -0.049602      -0.047621       0.097223             15.530071       8.758694       6.447662      -0.432570      22.993158      -7.914871      14.838361           0.000001
          285              C      43.326965      32.102311      13.108842       0.603998      22.253795 0.24311188E+03  0.50002887E+04                                 7.457617                            5.573188      -0.015794       2.059176                    0.999519      22.022856      61.508790       0.621562       0.479107      -1.015670      -0.047026       0.027150       0.000578       0.054303       0.027465       0.021511      -0.012422      -0.031718       0.373980      -0.096831      -0.030615       0.127446             10.197234      15.835367      -5.132388      -0.989200       9.908900       0.571132       4.847435           0.000000
          286              C      44.644051      31.341891      12.924943      -0.017840      40.676668 0.44333415E+03  0.10365808E+05                                10.307775                            6.949763       0.054924       2.020579                    0.999279      27.101223      75.111270       0.641201       0.408545      -1.080436       0.033243      -0.019193      -0.007422       0.039097      -0.002909       0.007262      -0.004195       0.003357      -0.034577      -0.014503       0.002404       0.012099             15.815885      26.214981      -9.530390      -1.919432      15.210160       1.108201       6.022514          -0.000000
          287              C      47.049034      29.953374      12.696347       0.016254      43.225133 0.42643644E+03  0.99161496E+04                                10.832376                            6.885295      -0.130268       1.966175                    0.999200      26.985762      75.623468       0.631823       0.416891      -1.070453      -0.027338       0.015783       0.003733       0.031787      -0.008604       0.002207      -0.001275       0.009933       0.004489      -0.010683       0.000728       0.009955             17.125455      28.576038     -10.154111      -0.909761      16.851270       0.525268       5.949056           0.000000
          288              C      48.354578      29.199618      12.606417       0.384006      35.143426 0.30906190E+03  0.66868786E+04                                 9.793355                            6.066966      -0.184870       1.978783                    0.999222      23.690531      65.816662       0.633869       0.446610      -1.043397       0.032808      -0.018939      -0.002459       0.037962      -0.001009       0.005338      -0.003084       0.001163       0.290814      -0.049633      -0.047568       0.097201             15.531215      25.020616      -7.647178      -0.414874      16.190662       0.239537       5.382368          -0.000000
          289              C      55.602835      23.059905      25.896735       0.604000      22.253892 0.24311289E+03  0.50003234E+04                                 7.457711                            5.573255      -0.015775       2.059183                    0.999519      22.022819      61.509116       0.621548       0.479116      -1.015664       0.047025       0.009595       0.025405       0.054303      -0.029440      -0.018727      -0.063443      -0.176029      -0.058946      -0.096836      -0.030611       0.127447             10.197373      15.835586       2.643468       4.509217       5.768877       2.034900       8.987655          -0.000000
          290              C      54.285749      22.633050      25.241105      -0.017841      40.676451 0.44333294E+03  0.10365758E+05                                10.307702                            6.949728       0.054926       2.020579                    0.999279      27.101139      75.110625       0.641207       0.408542      -1.080440      -0.033243      -0.013395      -0.015621       0.039097      -0.005881       0.005161       0.001643       0.019869       0.014963      -0.014505       0.002408       0.012097             15.815751      26.214776       4.986421       8.345479       7.739860       3.749277      13.492616          -0.000000
          291              C      51.880766      21.954688      24.008196       0.016255      43.225230 0.42643807E+03  0.99161965E+04                                10.832387                            6.885308      -0.130276       1.966172                    0.999200      26.985817      75.623644       0.631822       0.416891      -1.070453       0.027338       0.008781       0.013636       0.031787       0.000786       0.008846      -0.003258       0.004326      -0.012334      -0.010681       0.000727       0.009954             17.125459      28.576081       4.242435       9.270124       7.490568       3.834761      15.309727          -0.000000
          292              C      50.575222      21.618649      23.327525       0.384006      35.143598 0.30906321E+03  0.66869198E+04                                 9.793411                            6.066997      -0.184879       1.978780                    0.999222      23.690598      65.817094       0.633864       0.446613      -1.043394      -0.032808      -0.008632      -0.017037       0.037962      -0.004699       0.002727      -0.048278      -0.126667      -0.092672      -0.049630      -0.047571       0.097201             15.531299      25.020767       2.940208       7.071530       6.733880       3.583038      14.839249           0.000002
          293              C      41.633947      33.079776      15.873530       0.603997      22.252946 0.24310598E+03  0.50001234E+04                                 7.457378                            5.573108      -0.015738       2.059208                    0.999519      22.022292      61.506392       0.621571       0.479105      -1.015674      -0.015201       0.008776      -0.051386       0.054301      -0.063490      -0.042790       0.024704       0.073306      -0.256040      -0.096819      -0.030637       0.127456             10.196666       5.995978       0.548299       3.027423       6.628991      -1.747713      17.965031           0.000000
          294              C      41.922822      32.912994      17.368691      -0.017751      40.669510 0.44326067E+03  0.10363603E+05                                10.306483                            6.949141       0.055108       2.020671                    0.999279      27.098651      75.101021       0.641239       0.408540      -1.080446       0.005023      -0.002900       0.038651       0.039084       0.002725       0.011244      -0.006491      -0.003152       0.004524      -0.014460       0.002394       0.012065             15.813290       8.039255       0.962797       5.499354       9.150797      -3.174701      30.249818           0.000000
          295              C      42.537835      32.557915      20.063104       0.016169      43.224460 0.42645056E+03  0.99165102E+04                                10.832001                            6.885279      -0.130053       1.966231                    0.999200      26.986329      75.623937       0.631845       0.416875      -1.070468      -0.006072       0.003501      -0.031028       0.031810      -0.006320       0.003829      -0.002210       0.007293       0.020301      -0.010680       0.000695       0.009985             17.124263       9.087462       1.097606       7.045549      10.354843      -4.067752      31.930486           0.000000
          296              C      42.899589      32.349057      21.514377       0.384072      35.140450 0.30904551E+03  0.66864175E+04                                 9.792826                            6.066855      -0.184945       1.978777                    0.999222      23.689334      65.812246       0.633868       0.446618      -1.043395       0.008942      -0.005130       0.036551       0.037977      -0.058199      -0.035122       0.020285       0.067196      -0.105594      -0.049602      -0.047621       0.097223             15.530046       8.758686       1.741399       6.223083      10.769647      -3.593197      27.061804          -0.000001
          297              C      57.295853      25.992299      25.896735       0.603997      22.253176 0.24310853E+03  0.50002008E+04                                 7.457507                            5.573187      -0.015757       2.059201                    0.999519      22.022424      61.507385       0.621556       0.479113      -1.015667       0.015199      -0.045522       0.025402       0.054300       0.061501       0.045593       0.047927       0.138995      -0.058973      -0.096818      -0.030633       0.127450             10.196951       5.996087      -3.037156       0.492254      15.607491      -4.922135       8.987275          -0.000000
          298              C      57.006978      27.346356      25.241105      -0.017752      40.668477 0.44324510E+03  0.10363183E+05                                10.306438                            6.949081       0.055093       2.020666                    0.999279      27.098866      75.102242       0.641231       0.408547      -1.080437      -0.005025       0.035473      -0.015619       0.039084      -0.011513       0.001174      -0.005265       0.000314       0.014938      -0.014464       0.002399       0.012065             15.813325       8.039265      -5.505805       0.925319      25.910070      -9.099964      13.490639           0.000000
          299              C      56.391965      29.768314      24.008196       0.016171      43.225711 0.42645986E+03  0.99168008E+04                                10.832292                            6.885409      -0.130058       1.966229                    0.999200      26.986507      75.625222       0.631830       0.416881      -1.070462       0.006071      -0.028086       0.013643       0.031809      -0.001508       0.007232      -0.006056      -0.003585      -0.012319      -0.010676       0.000688       0.009988             17.124828       9.087772      -7.008761       1.313602      26.977242      -9.944583      15.309472          -0.000000
          300              C      56.030211      31.066967      23.327525       0.384072      35.141313 0.30905135E+03  0.66865919E+04                                 9.793054                            6.066958      -0.184953       1.978774                    0.999222      23.689495      65.813455       0.633854       0.446625      -1.043389      -0.008942       0.032751      -0.017020       0.037978       0.052508       0.043160       0.021810       0.071510      -0.092642      -0.049598      -0.047619       0.097216             15.530545       8.758932      -6.447914       0.432610      22.993932      -7.915158      14.838771          -0.000001
          301              N      16.488300      16.210608       2.923009      -0.406344      43.962140 0.50610792E+03  0.12083673E+05                                10.284556                            7.123108       0.482795       2.154063                    0.999655      28.920010      77.832937       0.682375       0.375947      -1.116661      -0.000000       0.044752       0.133733       0.141022      -0.000003      -0.000002      -0.082205       0.011714      -0.411831      -0.166722       0.074495       0.092226             14.657246      28.512582      -0.000020      -0.000056       6.124591       1.290714       9.334563          -0.000077
          302              N      23.460872       6.854057       4.846551      -0.406156      43.947476 0.50592772E+03  0.12078211E+05                                10.282173                            7.121744       0.483010       2.154208                    0.999655      28.915117      77.814283       0.682459       0.375937      -1.116677      -0.083305      -0.092826      -0.065638       0.140942      -0.099399      -0.070286      -0.073464       0.036410       0.067483      -0.166728       0.074442       0.092286             14.653250       7.046011       1.586297       1.121676      15.107692      -9.472927      21.806046          -0.000000
          303              N       9.515728       6.854057       4.846551      -0.406156      43.948629 0.50593835E+03  0.12078569E+05                                10.282485                            7.121903       0.482998       2.154204                    0.999655      28.915353      77.816097       0.682437       0.375946      -1.116666       0.083304      -0.092826      -0.065638       0.140942       0.099389       0.070278      -0.073466       0.036403       0.067493      -0.166717       0.074446       0.092271             14.653841       7.046223      -1.586377      -1.121737      15.108305      -9.473386      21.806995           0.000077
          304              N      16.488300       8.159375      14.309171      -0.406344      43.962108 0.50610756E+03  0.12083661E+05                                10.284549                            7.123104       0.482796       2.154064                    0.999655      28.920007      77.832915       0.682375       0.375947      -1.116661      -0.000000       0.141002      -0.002385       0.141022      -0.000003      -0.000002      -0.001065       0.241213       0.276666      -0.166722       0.074495       0.092226             14.657228      28.512543      -0.000052       0.000000       9.789154      -0.004907       5.669986           0.000000
          305              N      10.693652       4.813833       4.846551      -0.406337      43.953319 0.50602054E+03  0.12080993E+05                                10.282911                            7.122321       0.483165       2.154191                    0.999655      28.918630      77.825811       0.682441       0.375929      -1.116681      -0.038825       0.118677      -0.065620       0.141059       0.065460      -0.028530       0.097578       0.153958       0.067752      -0.166735       0.074518       0.092217             14.654844      11.719703      -4.284440      -8.765605      10.436300       3.765263      21.808528          -0.000039
          306              N      22.282948       6.173983       2.923009      -0.406337      43.952469 0.50601365E+03  0.12080754E+05                                10.282663                            7.122202       0.483171       2.154192                    0.999655      28.918459      77.824389       0.682459       0.375922      -1.116690       0.038824      -0.022307       0.133763       0.141059       0.005067      -0.071234       0.041057      -0.005906      -0.411865      -0.166741       0.074509       0.092232             14.654346      11.719310       9.692012       1.117460      22.910730      -0.645433       9.332997          -0.000038
          307              N      15.310376      10.199599      14.309171      -0.406329      43.961073 0.50609472E+03  0.12083273E+05                                10.284388                            7.123010       0.482804       2.154073                    0.999655      28.919630      77.831533       0.682381       0.375947      -1.116662       0.122107      -0.070493      -0.002387       0.141015       0.104442      -0.000922       0.000529      -0.120615       0.276679      -0.166721       0.074490       0.092231             14.657013      14.469630       8.107314      -0.004264      23.831496       0.002460       5.669911           0.000000
          308              N      17.666224      16.890682       4.846551      -0.406329      43.960805 0.50609109E+03  0.12083160E+05                                10.284332                            7.122972       0.482809       2.154074                    0.999655      28.919571      77.831173       0.682385       0.375946      -1.116664      -0.122108      -0.025747      -0.065666       0.141015      -0.033950      -0.098781      -0.024111      -0.190309       0.067593      -0.166726       0.074495       0.092230             14.656941      14.469607      -2.698421      -7.645079       7.689368       5.709506      21.811850           0.000077
          309              N      17.666224      10.199599      14.309171      -0.406329      43.960777 0.50609095E+03  0.12083155E+05                                10.284325                            7.122970       0.482810       2.154074                    0.999655      28.919567      77.831145       0.682385       0.375945      -1.116664      -0.122108      -0.070493      -0.002386       0.141015      -0.104448       0.000918       0.000530      -0.120615       0.276679      -0.166726       0.074495       0.092231             14.656923      14.469579      -8.107304       0.004265      23.831310       0.002460       5.669880           0.000000
          310              N      22.282948       4.813833       4.846551      -0.406336      43.952485 0.50601396E+03  0.12080763E+05                                10.282667                            7.122205       0.483171       2.154193                    0.999655      28.918462      77.824416       0.682459       0.375922      -1.116690       0.038824       0.118678      -0.065619       0.141059      -0.065471       0.028522       0.097580       0.153964       0.067743      -0.166741       0.074509       0.092232             14.654345      11.719313       4.284229       8.765223      10.435967       3.765066      21.807755           0.000038
          311              N      15.310376      16.890682       4.846551      -0.406329      43.961112 0.50609502E+03  0.12083283E+05                                10.284397                            7.123014       0.482804       2.154073                    0.999655      28.919634      77.831572       0.682380       0.375947      -1.116662       0.122107      -0.025748      -0.065666       0.141015       0.033945       0.098777      -0.024111      -0.190309       0.067594      -0.166721       0.074490       0.092231             14.657031      14.469654       2.698423       7.645080       7.689417       5.709555      21.812022           0.000000
          312              N      10.693652       6.173983       2.923009      -0.406337      43.953315 0.50602042E+03  0.12080989E+05                                10.282909                            7.122320       0.483164       2.154190                    0.999655      28.918631      77.825804       0.682442       0.375929      -1.116681      -0.038825      -0.022308       0.133763       0.141058      -0.005078       0.071227       0.041055      -0.005911      -0.411856      -0.166735       0.074518       0.092217             14.654842      11.719700      -9.692439      -1.117536      22.911569      -0.645413       9.333258          -0.000038
          313              N      43.670252      31.904114      24.002272      -0.406337      43.952466 0.50601361E+03  0.12080752E+05                                10.282662                            7.122201       0.483172       2.154193                    0.999655      28.918458      77.824384       0.682459       0.375922      -1.116690      -0.038824       0.022307      -0.133763       0.141059       0.005067      -0.071234       0.041057      -0.005906      -0.411865      -0.166741       0.074509       0.092232             14.654345      11.719309       9.692011       1.117460      22.910728      -0.645433       9.332996           0.000038
          314              N      48.286976      21.187415      22.078730      -0.406329      43.960811 0.50609116E+03  0.12083162E+05                                10.284333                            7.122972       0.482808       2.154074                    0.999655      28.919573      77.831180       0.682385       0.375946      -1.116664       0.122108       0.025747       0.065666       0.141015      -0.033950      -0.098781      -0.024111      -0.190309       0.067593      -0.166726       0.074495       0.092230             14.656944      14.469609      -2.698422      -7.645080       7.689369       5.709507      21.811853          -0.000077
          315              N      55.259548      33.264264      22.078730      -0.406337      43.953330 0.50602066E+03  0.12080997E+05                                10.282914                            7.122323       0.483165       2.154191                    0.999655      28.918630      77.825820       0.682441       0.375929      -1.116681       0.038824      -0.118677       0.065620       0.141058       0.065460      -0.028530       0.097578       0.153958       0.067752      -0.166735       0.074518       0.092217             14.654849      11.719707      -4.284442      -8.765609      10.436303       3.765264      21.808536           0.000038
          316              N      50.642824      27.878498      12.616110      -0.406329      43.961059 0.50609458E+03  0.12083269E+05                                10.284384                            7.123008       0.482804       2.154072                    0.999655      28.919630      77.831523       0.682381       0.375947      -1.116662      -0.122107       0.070493       0.002387       0.141015       0.104443      -0.000922       0.000529      -0.120615       0.276679      -0.166721       0.074490       0.092231             14.657006      14.469623       8.107309      -0.004264      23.831485       0.002460       5.669909          -0.000000
          317              N      56.437472      31.224040      22.078730      -0.406156      43.948640 0.50593849E+03  0.12078573E+05                                10.282487                            7.121905       0.482998       2.154204                    0.999655      28.915355      77.816108       0.682437       0.375946      -1.116666      -0.083304       0.092826       0.065638       0.140942       0.099389       0.070278      -0.073466       0.036403       0.067493      -0.166717       0.074446       0.092271             14.653845       7.046225      -1.586378      -1.121737      15.108309      -9.473389      21.807000          -0.000077
          318              N      49.464900      21.867489      24.002272      -0.406344      43.962132 0.50610783E+03  0.12083670E+05                                10.284555                            7.123107       0.482796       2.154064                    0.999655      28.920008      77.832929       0.682375       0.375947      -1.116661       0.000000      -0.044752      -0.133733       0.141022      -0.000003      -0.000002      -0.082205       0.011714      -0.411831      -0.166722       0.074495       0.092226             14.657243      28.512578      -0.000020      -0.000056       6.124591       1.290714       9.334562           0.000077
          319              N      49.464900      29.918722      12.616110      -0.406344      43.962104 0.50610751E+03  0.12083660E+05                                10.284548                            7.123104       0.482796       2.154064                    0.999655      28.920006      77.832911       0.682375       0.375947      -1.116661       0.000000      -0.141002       0.002385       0.141022      -0.000003      -0.000002      -0.001065       0.241213       0.276666      -0.166722       0.074495       0.092226             14.657226      28.512540      -0.000053       0.000000       9.789153      -0.004907       5.669985          -0.000000
          320              N      42.492328      31.224040      22.078730      -0.406156      43.947482 0.50592779E+03  0.12078213E+05                                10.282174                            7.121744       0.483010       2.154208                    0.999655      28.915119      77.814290       0.682459       0.375937      -1.116677       0.083305       0.092826       0.065638       0.140942      -0.099399      -0.070286      -0.073464       0.036410       0.067483      -0.166728       0.074442       0.092286             14.653251       7.046012       1.586297       1.121676      15.107693      -9.472928      21.806048          -0.000000
          321              N      48.286976      27.878498      12.616110      -0.406329      43.960769 0.50609088E+03  0.12083153E+05                                10.284323                            7.122969       0.482808       2.154074                    0.999655      28.919568      77.831142       0.682385       0.375945      -1.116664       0.122108       0.070493       0.002386       0.141015      -0.104448       0.000918       0.000530      -0.120615       0.276679      -0.166726       0.074495       0.092231             14.656919      14.469575      -8.107301       0.004265      23.831304       0.002461       5.669879          -0.000000
          322              N      50.642824      21.187415      22.078730      -0.406329      43.961111 0.50609501E+03  0.12083283E+05                                10.284397                            7.123014       0.482804       2.154072                    0.999655      28.919635      77.831573       0.682380       0.375947      -1.116662      -0.122107       0.025748       0.065666       0.141015       0.033945       0.098777      -0.024111      -0.190309       0.067594      -0.166721       0.074490       0.092231             14.657030      14.469654       2.698423       7.645080       7.689417       5.709554      21.812020          -0.000000
          323              N      43.670252      33.264264      22.078730      -0.406336      43.952488 0.50601398E+03  0.12080764E+05                                10.282668                            7.122206       0.483172       2.154193                    0.999655      28.918460      77.824414       0.682459       0.375922      -1.116690      -0.038824      -0.118678       0.065619       0.141059      -0.065471       0.028522       0.097580       0.153964       0.067744      -0.166741       0.074509       0.092232             14.654348      11.719315       4.284230       8.765225      10.435969       3.765067      21.807759          -0.000038
          324              N      55.259548      31.904114      24.002272      -0.406337      43.953323 0.50602051E+03  0.12080992E+05                                10.282911                            7.122321       0.483165       2.154191                    0.999655      28.918630      77.825810       0.682441       0.375929      -1.116681       0.038825       0.022308      -0.133763       0.141058      -0.005078       0.071227       0.041055      -0.005911      -0.411856      -0.166735       0.074518       0.092217             14.654847      11.719704      -9.692443      -1.117536      22.911575      -0.645413       9.333261           0.000038
          325              O      42.336019      15.254086       1.711909      -0.512356      30.422308 0.45281228E+03  0.10443375E+05                                 7.787107                            6.559071       0.381752       2.174108                    0.999092      26.843678      69.446143       0.745394       0.356285      -1.139477       0.015204       0.017794      -0.004050       0.023752      -0.015393      -0.025739      -0.031982      -0.016886      -0.121972      -0.064613       0.022196       0.042418              9.612690      15.867931       1.363063       2.067016       6.228474       0.508775       6.741664          -0.047379
          326              O      40.385782      32.505368      11.521866      -0.512349      30.422663 0.45282344E+03  0.10443675E+05                                 7.787115                            6.559134       0.381742       2.174107                    0.999092      26.843582      69.445569       0.745395       0.356283      -1.139481       0.013589      -0.001175      -0.019426       0.023736      -0.028433      -0.034967      -0.026317      -0.000849      -0.078349      -0.064635       0.022208       0.042427              9.612553       6.090991      -0.184007       0.973048       7.700915      -3.468276      15.045753          -0.047373
          327              O      25.567418      21.698042      26.805733      -0.512348      30.421899 0.45280962E+03  0.10443298E+05                                 7.787033                            6.559060       0.381760       2.174113                    0.999092      26.843553      69.445757       0.745393       0.356286      -1.139477      -0.013586      -0.018706       0.005368       0.023734       0.042435       0.015149      -0.008024       0.050900       0.076865      -0.064627       0.022206       0.042422              9.612499       6.090924      -0.856085       0.497846      12.049687      -5.005822      10.696885           0.047374
          328              O      23.617181       6.698699      13.811054      -0.512359      30.422839 0.45282092E+03  0.10443612E+05                                 7.787175                            6.559115       0.381705       2.174092                    0.999092      26.843791      69.446310       0.745395       0.356283      -1.139480      -0.015204       0.002112       0.018127       0.023753       0.029394       0.005930      -0.003051       0.064935       0.123472      -0.064610       0.022195       0.042415              9.612801      15.868164      -2.403204      -0.596114       7.004508       0.234442       5.965730           0.047383
          329              O      40.934183       5.889349      11.521866      -0.512346      30.421729 0.45280638E+03  0.10443203E+05                                 7.787001                            6.559033       0.381764       2.174115                    0.999092      26.843501      69.445531       0.745395       0.356286      -1.139477      -0.007809      -0.011177      -0.019426       0.023734       0.013850      -0.005313       0.043434       0.049657      -0.078360      -0.064627       0.022206       0.042422              9.612498       7.457784      -0.605175      -3.490241       6.334041       0.891608      15.045668          -0.047371
          330              O      25.019017      12.826036       1.711909      -0.512345      30.421366 0.45280019E+03  0.10443006E+05                                 7.786874                            6.558947       0.381788       2.174124                    0.999092      26.843358      69.444561       0.745408       0.356281      -1.139483       0.007811      -0.022042      -0.004063       0.023736       0.000384      -0.014829       0.038292       0.035115      -0.121998      -0.064628       0.022201       0.042428              9.612257       7.457681       3.492255      -0.592803      14.637644      -2.044172       6.741448          -0.047372
          331              O      26.969253      33.314718      13.811054      -0.512358      30.422499 0.45281591E+03  0.10443481E+05                                 7.787145                            6.559102       0.381747       2.174106                    0.999092      26.843736      69.446398       0.745391       0.356286      -1.139477       0.009431       0.012111       0.018127       0.023753       0.013417      -0.005612      -0.003611      -0.083385       0.123480      -0.064614       0.022196       0.042418              9.612736      11.301606       5.039607       0.501071      11.570859       0.399070       5.965743           0.047381
          332              O      38.983947      24.126092      26.805733      -0.512360      30.424508 0.45285027E+03  0.10444465E+05                                 7.787514                            6.559374       0.381666       2.174079                    0.999092      26.844012      69.447603       0.745372       0.356288      -1.139476      -0.009430       0.021128       0.005376       0.023754       0.000808      -0.014527      -0.009107      -0.098933       0.076846      -0.064617       0.022203       0.042414              9.613287      11.302401      -2.152485      -4.584736       6.839685       2.072060      10.697776           0.047382
          333              O      48.343366      17.103729      13.811054      -0.512357      30.424612 0.45285303E+03  0.10444547E+05                                 7.787540                            6.559403       0.381669       2.174080                    0.999092      26.844005      69.447697       0.745369       0.356289      -1.139475       0.005779      -0.014211       0.018125       0.023746      -0.042826      -0.000325       0.006663       0.018441       0.123487      -0.064623       0.022202       0.042421              9.613351       7.139398      -2.636510       0.095057      15.734583      -0.633560       5.966071           0.047377
          334              O      34.378435      11.293011      26.805733      -0.507250      30.309923 0.45057114E+03  0.10378138E+05                                 7.766027                            6.540911       0.383435       2.176004                    0.999067      26.772112      69.201318       0.746802       0.356077      -1.139717       0.020930      -0.004185       0.004320       0.021777      -0.042826       0.000643       0.017858       0.047135       0.078954      -0.064769       0.023330       0.041439              9.586113       9.792189       3.003873       4.076946       8.299541       2.924530      10.666609           0.000000
          335              O      17.609834      18.722429      11.521866      -0.512356      30.423300 0.45282988E+03  0.10443878E+05                                 7.787282                            6.559205       0.381707       2.174093                    0.999092      26.843843      69.446790       0.745385       0.356286      -1.139477      -0.005778       0.012351      -0.019441       0.023746       0.014576       0.040261      -0.017120      -0.048828      -0.078322      -0.064617       0.022194       0.042422              9.612981       7.139211       0.789204       2.517340       6.653025       2.577063      15.046707          -0.047375
          336              O      31.574765      29.037024       1.711909      -0.507252      30.310969 0.45058802E+03  0.10378636E+05                                 7.766263                            6.541069       0.383370       2.175982                    0.999067      26.772358      69.202561       0.746786       0.356081      -1.139712      -0.020928       0.002679      -0.005386       0.021776       0.013661       0.040586      -0.005923      -0.020138      -0.122840      -0.064765       0.023334       0.041431              9.586533       9.792661      -4.845438      -1.473276      12.242324       1.530908       6.724615           0.000000
          337              O      31.574765       9.041073      25.213372      -0.507250      30.309937 0.45057131E+03  0.10378144E+05                                 7.766031                            6.540914       0.383436       2.176005                    0.999067      26.772111      69.201329       0.746802       0.356078      -1.139717      -0.020930      -0.002678       0.005386       0.021777      -0.013669      -0.040591      -0.005923      -0.020129      -0.122837      -0.064769       0.023330       0.041439              9.586119       9.792194       4.845076       1.473099      12.241793       1.530739       6.724371           0.000000
          338              O      17.609834      19.355668      15.403415      -0.512357      30.424646 0.45285361E+03  0.10444564E+05                                 7.787547                            6.559408       0.381670       2.174080                    0.999092      26.844014      69.447742       0.745368       0.356289      -1.139474      -0.005779      -0.012351       0.019440       0.023746      -0.014582      -0.040268      -0.017120      -0.048826      -0.078314      -0.064623       0.022202       0.042421              9.613363       7.139405      -0.789217      -2.517413       6.653252       2.577185      15.047431          -0.047375
          339              O      34.378435      26.785086       0.119548      -0.507252      30.310974 0.45058818E+03  0.10378640E+05                                 7.766265                            6.541071       0.383371       2.175982                    0.999067      26.772357      69.202562       0.746786       0.356081      -1.139712       0.020928       0.004185      -0.004321       0.021776       0.042818      -0.000649       0.017860       0.047130       0.078965      -0.064765       0.023334       0.041431              9.586536       9.792665      -3.004166      -4.077232       8.299933       2.924756      10.667010           0.000000
          340              O      48.343366      20.974368      13.114227      -0.512356      30.423289 0.45282978E+03  0.10443875E+05                                 7.787280                            6.559205       0.381706       2.174092                    0.999092      26.843837      69.446768       0.745385       0.356286      -1.139477       0.005778       0.014212      -0.018125       0.023746       0.042817       0.000322       0.006664       0.018444       0.123493      -0.064617       0.022195       0.042422              9.612977       7.139208       2.636438      -0.095043      15.733853      -0.633494       5.965871           0.047377
          341              O      40.385782       5.572729      15.403415      -0.512348      30.421867 0.45280903E+03  0.10443281E+05                                 7.787026                            6.559055       0.381761       2.174113                    0.999092      26.843549      69.445732       0.745393       0.356286      -1.139477       0.013586       0.001174       0.019426       0.023734       0.028427       0.034959      -0.026317      -0.000841      -0.078358      -0.064627       0.022206       0.042421              9.612487       6.090917       0.184010      -0.973070       7.700834      -3.468269      15.045710          -0.047371
          342              O      42.336019      22.824011      25.213372      -0.512357      30.422989 0.45282324E+03  0.10443682E+05                                 7.787215                            6.559143       0.381709       2.174094                    0.999092      26.843783      69.446414       0.745391       0.356284      -1.139479       0.015204      -0.017794       0.004050       0.023753       0.015389       0.025736      -0.031979      -0.016884      -0.121984      -0.064610       0.022195       0.042415              9.612864      15.868285      -1.363107      -2.067092       6.228536       0.508807       6.741771           0.047382
          343              O      23.617181      31.379398      13.114227      -0.512356      30.422302 0.45281235E+03  0.10443377E+05                                 7.787105                            6.559071       0.381753       2.174109                    0.999092      26.843676      69.446133       0.745394       0.356285      -1.139477      -0.015204      -0.002113      -0.018126       0.023752      -0.029398      -0.005933      -0.003056       0.064931       0.123479      -0.064613       0.022196       0.042418              9.612684      15.867915       2.403152       0.596102       7.004427       0.234433       5.965709           0.047381
          344              O      25.567418      16.380055       0.119548      -0.512347      30.422838 0.45282654E+03  0.10443768E+05                                 7.787161                            6.559170       0.381747       2.174109                    0.999092      26.843577      69.445694       0.745390       0.356285      -1.139480      -0.013588       0.018707      -0.005368       0.023736      -0.042445      -0.015151      -0.008025       0.050891       0.076872      -0.064635       0.022208       0.042427              9.612621       6.091027       0.856078      -0.497844      12.049817      -5.005854      10.697018          -0.047372
          345              O      26.969253       4.763379      13.114227      -0.512362      30.424331 0.45284724E+03  0.10444374E+05                                 7.787467                            6.559338       0.381662       2.174076                    0.999092      26.844019      69.447480       0.745377       0.356287      -1.139477       0.009429      -0.012112      -0.018128       0.023753      -0.013427       0.005604      -0.003612      -0.083393       0.123467      -0.064617       0.022203       0.042414              9.613216      11.302292      -5.039969      -0.501129      11.571399       0.399116       5.965957           0.047382
          346              O      38.983947      13.952005       0.119548      -0.512358      30.422492 0.45281583E+03  0.10443479E+05                                 7.787143                            6.559100       0.381746       2.174105                    0.999092      26.843738      69.446393       0.745391       0.356286      -1.139477      -0.009431      -0.021127      -0.005376       0.023753      -0.000819       0.014520      -0.009108      -0.098935       0.076828      -0.064614       0.022196       0.042418              9.612735      11.301606       2.152283       4.584364       6.839363       2.071906      10.697236          -0.047379
          347              O      40.934183      32.188748      15.403415      -0.512346      30.421218 0.45279788E+03  0.10442936E+05                                 7.786834                            6.558918       0.381784       2.174122                    0.999092      26.843363      69.444447       0.745412       0.356280      -1.139484      -0.007811       0.011179       0.019427       0.023736      -0.013853       0.005305       0.043435       0.049662      -0.078359      -0.064628       0.022201       0.042428              9.612196       7.457643       0.605186       3.490100       6.333936       0.891626      15.045009          -0.047373
          348              O      25.019017      25.252061      25.213372      -0.512346      30.421752 0.45280660E+03  0.10443210E+05                                 7.787006                            6.559036       0.381764       2.174115                    0.999092      26.843505      69.445561       0.745395       0.356286      -1.139477       0.007809       0.022041       0.004063       0.023734      -0.000392       0.014829       0.038292       0.035114      -0.121989      -0.064628       0.022206       0.042422              9.612509       7.457793      -3.492363       0.592853      14.638141      -2.044334       6.741593           0.047374
          349              O      23.617181      22.824011      25.213372      -0.512357      30.422347 0.45281292E+03  0.10443394E+05                                 7.787115                            6.559077       0.381752       2.174108                    0.999092      26.843686      69.446187       0.745393       0.356285      -1.139477      -0.015204      -0.017794       0.004050       0.023752      -0.015393      -0.025739      -0.031982      -0.016887      -0.121973      -0.064613       0.022195       0.042418              9.612703      15.867955       1.363067       2.067024       6.228482       0.508776       6.741672           0.047382
          350              O      25.567418       5.572729      15.403415      -0.512349      30.422665 0.45282355E+03  0.10443678E+05                                 7.787116                            6.559135       0.381741       2.174107                    0.999092      26.843583      69.445574       0.745394       0.356283      -1.139481      -0.013589       0.001174       0.019426       0.023736      -0.028433      -0.034967      -0.026317      -0.000849      -0.078349      -0.064635       0.022208       0.042427              9.612553       6.090992      -0.184007       0.973048       7.700916      -3.468276      15.045750           0.047375
          351              O      40.385782      16.380055       0.119548      -0.512348      30.421859 0.45280895E+03  0.10443278E+05                                 7.787025                            6.559054       0.381760       2.174113                    0.999092      26.843544      69.445710       0.745393       0.356286      -1.139477       0.013586       0.018706      -0.005368       0.023734       0.042435       0.015149      -0.008024       0.050900       0.076866      -0.064627       0.022206       0.042421              9.612485       6.090917      -0.856083       0.497844      12.049665      -5.005812      10.696873          -0.047372
          352              O      42.336019      31.379398      13.114227      -0.512358      30.422838 0.45282086E+03  0.10443611E+05                                 7.787175                            6.559114       0.381706       2.174092                    0.999092      26.843790      69.446305       0.745395       0.356283      -1.139480       0.015204      -0.002112      -0.018127       0.023753       0.029394       0.005930      -0.003051       0.064935       0.123472      -0.064610       0.022196       0.042415              9.612801      15.868165      -2.403205      -0.596113       7.004508       0.234441       5.965729          -0.047381
          353              O      25.019017      32.188748      15.403415      -0.512346      30.421740 0.45280661E+03  0.10443210E+05                                 7.787004                            6.559036       0.381764       2.174115                    0.999092      26.843500      69.445538       0.745395       0.356286      -1.139477       0.007809       0.011177       0.019426       0.023734       0.013850      -0.005313       0.043434       0.049657      -0.078360      -0.064627       0.022206       0.042422              9.612502       7.457788      -0.605175      -3.490243       6.334044       0.891607      15.045676           0.047374
          354              O      40.934183      25.252061      25.213372      -0.512345      30.421343 0.45279981E+03  0.10442995E+05                                 7.786870                            6.558944       0.381787       2.174124                    0.999092      26.843350      69.444529       0.745409       0.356281      -1.139483      -0.007811       0.022042       0.004063       0.023736       0.000383      -0.014829       0.038292       0.035115      -0.121999      -0.064629       0.022201       0.042428              9.612251       7.457676       3.492252      -0.592802      14.637632      -2.044169       6.741444           0.047375
          355              O      38.983947       4.763379      13.114227      -0.512358      30.422488 0.45281572E+03  0.10443475E+05                                 7.787142                            6.559100       0.381747       2.174106                    0.999092      26.843736      69.446390       0.745391       0.356286      -1.139477      -0.009431      -0.012111      -0.018127       0.023753       0.013417      -0.005612      -0.003611      -0.083385       0.123479      -0.064614       0.022196       0.042418              9.612732      11.301601       5.039604       0.501069      11.570855       0.399069       5.965740          -0.047379
          356              O      26.969253      13.952005       0.119548      -0.512360      30.424532 0.45285068E+03  0.10444477E+05                                 7.787519                            6.559377       0.381668       2.174079                    0.999092      26.844020      69.447637       0.745372       0.356288      -1.139476       0.009430      -0.021128      -0.005376       0.023754       0.000808      -0.014527      -0.009107      -0.098933       0.076846      -0.064617       0.022203       0.042414              9.613295      11.302411      -2.152487      -4.584741       6.839690       2.072062      10.697784          -0.047380
          357              O      17.609834      20.974368      13.114227      -0.512357      30.424614 0.45285309E+03  0.10444549E+05                                 7.787540                            6.559403       0.381670       2.174080                    0.999092      26.844006      69.447700       0.745369       0.356289      -1.139475      -0.005779       0.014211      -0.018125       0.023746      -0.042826      -0.000325       0.006663       0.018441       0.123487      -0.064623       0.022202       0.042421              9.613351       7.139398      -2.636510       0.095057      15.734584      -0.633558       5.966072          -0.047375
          358              O      31.574765      26.785086       0.119548      -0.507250      30.309930 0.45057125E+03  0.10378142E+05                                 7.766028                            6.540912       0.383436       2.176005                    0.999067      26.772113      69.201325       0.746802       0.356077      -1.139717      -0.020930       0.004185      -0.004320       0.021777      -0.042826       0.000643       0.017858       0.047135       0.078954      -0.064769       0.023330       0.041439              9.586116       9.792191       3.003875       4.076947       8.299544       2.924531      10.666612           0.000000
          359              O      48.343366      19.355668      15.403415      -0.512356      30.423301 0.45282996E+03  0.10443880E+05                                 7.787282                            6.559206       0.381706       2.174092                    0.999092      26.843844      69.446793       0.745385       0.356286      -1.139477       0.005778      -0.012351       0.019441       0.023746       0.014576       0.040261      -0.017120      -0.048827      -0.078322      -0.064617       0.022195       0.042422              9.612981       7.139212       0.789205       2.517340       6.653027       2.577064      15.046705           0.047377
          360              O      34.378435       9.041073      25.213372      -0.507252      30.310960 0.45058787E+03  0.10378631E+05                                 7.766261                            6.541068       0.383370       2.175982                    0.999067      26.772355      69.202549       0.746786       0.356081      -1.139712       0.020928      -0.002679       0.005386       0.021776       0.013661       0.040586      -0.005923      -0.020138      -0.122840      -0.064765       0.023334       0.041431              9.586530       9.792658      -4.845436      -1.473275      12.242320       1.530907       6.724614           0.000000
          361              O      34.378435      29.037024       1.711909      -0.507250      30.309942 0.45057138E+03  0.10378146E+05                                 7.766031                            6.540914       0.383436       2.176005                    0.999067      26.772114      69.201338       0.746802       0.356077      -1.139717       0.020930       0.002678      -0.005386       0.021777      -0.013669      -0.040591      -0.005923      -0.020129      -0.122838      -0.064769       0.023330       0.041439              9.586120       9.792195       4.845077       1.473099      12.241795       1.530739       6.724371          -0.000000
          362              O      48.343366      18.722429      11.521866      -0.512357      30.424632 0.45285332E+03  0.10444556E+05                                 7.787544                            6.559405       0.381669       2.174080                    0.999092      26.844011      69.447725       0.745368       0.356289      -1.139474       0.005779       0.012351      -0.019440       0.023746      -0.014582      -0.040268      -0.017120      -0.048826      -0.078314      -0.064623       0.022202       0.042421              9.613358       7.139402      -0.789216      -2.517412       6.653247       2.577182      15.047425           0.047377
          363              O      31.574765      11.293011      26.805733      -0.507252      30.310968 0.45058808E+03  0.10378637E+05                                 7.766263                            6.541070       0.383370       2.175982                    0.999067      26.772356      69.202556       0.746786       0.356081      -1.139712      -0.020928      -0.004185       0.004321       0.021776       0.042818      -0.000649       0.017860       0.047130       0.078965      -0.064765       0.023334       0.041431              9.586534       9.792662      -3.004165      -4.077231       8.299931       2.924755      10.667008           0.000000
          364              O      17.609834      17.103729      13.811054      -0.512356      30.423302 0.45282996E+03  0.10443880E+05                                 7.787284                            6.559207       0.381708       2.174093                    0.999092      26.843837      69.446778       0.745385       0.356286      -1.139477      -0.005778      -0.014212       0.018125       0.023746       0.042817       0.000322       0.006664       0.018444       0.123493      -0.064617       0.022194       0.042422              9.612983       7.139210       2.636439      -0.095044      15.733864      -0.633497       5.965873          -0.047375
          365              O      25.567418      32.505368      11.521866      -0.512348      30.421870 0.45280902E+03  0.10443281E+05                                 7.787027                            6.559055       0.381761       2.174113                    0.999092      26.843548      69.445732       0.745393       0.356286      -1.139477      -0.013586      -0.001174      -0.019426       0.023734       0.028427       0.034959      -0.026317      -0.000841      -0.078358      -0.064627       0.022206       0.042421              9.612489       6.090917       0.184010      -0.973071       7.700834      -3.468270      15.045716           0.047374
          366              O      23.617181      15.254086       1.711909      -0.512357      30.423009 0.45282357E+03  0.10443692E+05                                 7.787219                            6.559146       0.381710       2.174094                    0.999092      26.843792      69.446446       0.745391       0.356284      -1.139479      -0.015204       0.017794      -0.004050       0.023753       0.015389       0.025736      -0.031979      -0.016884      -0.121984      -0.064610       0.022195       0.042415              9.612870      15.868296      -1.363109      -2.067095       6.228539       0.508807       6.741774          -0.047380
          367              O      42.336019       6.698699      13.811054      -0.512356      30.422302 0.45281239E+03  0.10443378E+05                                 7.787105                            6.559071       0.381753       2.174108                    0.999092      26.843676      69.446135       0.745394       0.356285      -1.139477       0.015204       0.002113       0.018126       0.023752      -0.029398      -0.005933      -0.003056       0.064931       0.123479      -0.064613       0.022196       0.042418              9.612684      15.867914       2.403151       0.596104       7.004427       0.234434       5.965710          -0.047379
          368              O      40.385782      21.698042      26.805733      -0.512348      30.422814 0.45282614E+03  0.10443756E+05                                 7.787156                            6.559167       0.381746       2.174109                    0.999092      26.843569      69.445660       0.745390       0.356285      -1.139480       0.013588      -0.018707       0.005368       0.023736      -0.042445      -0.015151      -0.008024       0.050892       0.076872      -0.064635       0.022208       0.042427              9.612613       6.091023       0.856077      -0.497843      12.049806      -5.005849      10.697011           0.047375
          369              O      38.983947      33.314718      13.811054      -0.512361      30.424338 0.45284735E+03  0.10444377E+05                                 7.787469                            6.559339       0.381663       2.174077                    0.999092      26.844018      69.447482       0.745377       0.356287      -1.139477      -0.009429       0.012112       0.018128       0.023753      -0.013427       0.005604      -0.003612      -0.083393       0.123467      -0.064617       0.022203       0.042414              9.613219      11.302295      -5.039971      -0.501130      11.571402       0.399117       5.965959          -0.047380
          370              O      26.969253      24.126092      26.805733      -0.512358      30.422544 0.45281670E+03  0.10443504E+05                                 7.787155                            6.559109       0.381747       2.174106                    0.999092      26.843747      69.446449       0.745390       0.356286      -1.139477       0.009431       0.021127       0.005376       0.023753      -0.000818       0.014521      -0.009109      -0.098936       0.076828      -0.064614       0.022196       0.042418              9.612753      11.301632       2.152290       4.584377       6.839374       2.071909      10.697253           0.047382
          371              O      25.019017       5.889349      11.521866      -0.512346      30.421206 0.45279766E+03  0.10442929E+05                                 7.786831                            6.558916       0.381783       2.174121                    0.999092      26.843364      69.444441       0.745413       0.356280      -1.139484       0.007811      -0.011179      -0.019427       0.023736      -0.013853       0.005305       0.043435       0.049662      -0.078359      -0.064628       0.022201       0.042428              9.612191       7.457639       0.605186       3.490098       6.333933       0.891626      15.045001           0.047375
          372              O      40.934183      12.826036       1.711909      -0.512346      30.421704 0.45280580E+03  0.10443187E+05                                 7.786996                            6.559028       0.381763       2.174115                    0.999092      26.843496      69.445508       0.745395       0.356286      -1.139477      -0.007809      -0.022041      -0.004063       0.023734      -0.000392       0.014829       0.038292       0.035114      -0.121989      -0.064628       0.022206       0.042422              9.612493       7.457783      -3.492356       0.592850      14.638112      -2.044326       6.741583          -0.047372

******************************************************
Auxiliary information for the entire system
The total spin magnetic moment of the unit cell is   0.000209
The total net atomic charge of the unit cell is   -0.000007
Accuracy of reproducing the electrostatic potential in the unit cell:
  The inner radius (bohr) =    5.0000
  The outer radius (bohr) =   12.0000
  Valid grid points have density less than (e/(bohr^3)) =    0.0001
  The number of valid grid points were=      4995480
  The rms potential error without charges in kcal/mol is=      2.00002
  The rms potential error with partial charges in kcal/mol is=      0.58553
  The RRMSE value at monopole order=      0.29276
  The rms potential error with partial charges and cloud penetration in kcal/mol is=      0.58688
  The RRMSE value at monopole order with cloud penetration is=      0.29344
  The rms potential error with partial charges and atomic dipoles in kcal/mol is=      0.38381
  The RRMSE value at dipole order=      0.19190
  The rms potential error with partial charges, atomic dipoles and cloud penetration in kcal/mol is=      0.37380
  The RRMSE value at dipole order with cloud penetration=      0.18690

******************************************************
The electron densities and ab initio electrostatic potential were computed in VASP using the PBE functional and
projector augmented wave method. See the main text of the journal article for a description of computational details.
The atomic charges, dipoles, and quadrupoles were computed with the DDEC6 method as described in
(a) T. A. Manz and N. Gabaldon Limas, RSC Adv. 6 (2016) 47771-47801 DOI: 10.1039/c6ra04656h
(b) N. Gabaldon Limas and T. A. Manz, RSC Adv. 8 (2018) 2678-2707 DOI: 10.1039/c7ra11829e.
For each atom in the material, the electron cloud parameters were fit to the spherically averaged atom-in-material
electron density using radial positions for which this density was between 10^-4 and 10^-2 electrons per cubic bohr.
The polarizabilities, dispersion coefficients, and quantum Drude oscillator (QDO) parameters were fit using the MCLF method.
The magnetic structure of the system was optimized in VASP from the default ferromagnetic initial guess using spin polarization.
The atomic spin moments (ASMs) were computed on this optimized magnetic structure using the DDEC6 partition as inputs
to the method of T. A. Manz and D. S. Sholl, J. Chem. Theory Comput. 7 (2011) 4146-4164 DOI: 10.1021/ct200539n.
The RMSE and RRMSE were computed using a uniform grid with Ewald summation.
