# Supplementary material for: A collection of forcefield precursors for metal–organic frameworks
Source: RSC Adv. 2019 Nov 13;9(63):36492–507. doi: 10.1039/c9ra07327b (PMC9075174; doi:10.1039/c9ra07327b)
Supplement: RA-009-C9RA07327B-s5008 [file RA-009-C9RA07327B-s5008.xyz]

  188
jmolscript: load "" {1 1 1} spacegroup "x,y,z" unitcell [{     11.075700     0.000000     0.000000 }, {      0.000000    13.043300     0.000000 }, {      0.000000     0.000000    25.701400 }]
Gd    10.847762     8.569839     5.622952     2.090086
Gd     5.309912    10.995111     7.227748     2.090086
Gd     5.765788     8.569839    20.078448     2.090086
Gd     0.227938    10.995111    18.473652     2.090086
Gd     0.227938     4.473461    20.078448     2.090086
Gd     5.765788     2.048189    18.473652     2.090086
Gd     5.309912     4.473461     5.622952     2.090086
Gd    10.847762     2.048189     7.227748     2.090086
Gd     2.768925     6.418999     0.000000     2.127522
Gd     8.306775     0.102651    12.850700     2.127522
Gd     8.306775     6.624301     0.000000     2.127522
Gd     2.768925    12.940649    12.850700     2.127522
P      1.691813    10.583855     7.812198     1.294264
P      3.444432     9.153005     2.098519     1.190546
P      7.229663     8.981095     5.038502     1.294263
P      8.982282    10.411945    10.752181     1.190545
P      3.846037    10.583855    17.889202     1.294263
P      2.093418     9.153005    23.602881     1.190546
P      9.383887     8.981095    20.662898     1.294263
P      7.631268    10.411945    14.949219     1.190544
P      9.383887     2.459445    17.889202     1.294265
P      7.631268     3.890295    23.602881     1.190545
P      3.846037     4.062205    20.662898     1.294260
P      2.093418     2.631355    14.949219     1.190545
P      7.229663     2.459445     7.812198     1.294264
P      8.982282     3.890295     2.098519     1.190545
P      1.691813     4.062205     5.038502     1.294264
P      3.444432     2.631355    10.752181     1.190545
H      1.114215    11.616363     5.772534     0.122267
H      2.161977     0.109564     7.065315     0.417347
H      2.908479     7.482941     3.636748     0.130715
H      2.746774     8.946399     4.942379     0.404258
H      6.652065     7.948587     7.078166     0.122267
H      7.699827     6.412086     5.785385     0.417347
H      8.446329    12.082009     9.213952     0.130715
H      8.284624    10.618551     7.908321     0.404258
H      4.423635    11.616363    19.928866     0.122267
H      3.375873     0.109564    18.636085     0.417347
H      2.629371     7.482941    22.064652     0.130715
H      2.791076     8.946399    20.759021     0.404258
H      9.961485     7.948587    18.623234     0.122267
H      8.913723     6.412086    19.916015     0.417347
H      8.167221    12.082009    16.487448     0.130715
H      8.328926    10.618551    17.793079     0.404258
H      9.961485     1.426937    19.928866     0.122267
H      8.913723    12.933736    18.636085     0.417347
H      8.167221     5.560359    22.064652     0.130715
H      8.328926     4.096901    20.759021     0.404258
H      4.423635     5.094713    18.623234     0.122267
H      3.375873     6.631214    19.916015     0.417347
H      2.629371     0.961291    16.487448     0.130715
H      2.791076     2.424749    17.793079     0.404258
H      6.652065     1.426937     5.772534     0.122267
H      7.699827    12.933736     7.065315     0.417347
H      8.446329     5.560359     3.636748     0.130715
H      8.284624     4.096901     4.942379     0.404258
H      1.114215     5.094713     7.078166     0.122267
H      2.161977     6.631214     5.785385     0.417347
H      2.908479     0.961291     9.213952     0.130715
H      2.746774     2.424749     7.908321     0.404258
C      0.905992    11.834186     6.726056    -0.232128
C     10.467644    11.761144     6.936551     0.658823
C      2.390136     8.279887     3.327046    -0.229259
C      1.095387     7.749025     2.693507     0.698239
C      6.443842     7.730764     6.124644    -0.232128
C      4.929794     7.803806     5.914149     0.658823
C      7.927986    11.285063     9.523654    -0.229259
C      6.633237    11.815925    10.157193     0.698239
C      4.631858    11.834186    18.975344    -0.232129
C      6.145906    11.761144    18.764849     0.658823
C      3.147714     8.279887    22.374354    -0.229259
C      4.442463     7.749025    23.007893     0.698239
C     10.169708     7.730764    19.576756    -0.232128
C      0.608056     7.803806    19.787251     0.658823
C      8.685564    11.285063    16.177746    -0.229259
C      9.980313    11.815925    15.544207     0.698239
C     10.169708     1.209114    18.975344    -0.232128
C      0.608056     1.282156    18.764849     0.658823
C      8.685564     4.763413    22.374354    -0.229259
C      9.980313     5.294275    23.007893     0.698239
C      4.631858     5.312536    19.576756    -0.232129
C      6.145906     5.239494    19.787251     0.658823
C      3.147714     1.758237    16.177746    -0.229259
C      4.442463     1.227375    15.544207     0.698239
C      6.443842     1.209114     6.726056    -0.232129
C      4.929794     1.282156     6.936551     0.658823
C      7.927986     4.763413     3.327046    -0.229259
C      6.633237     5.294275     2.693507     0.698239
C      0.905992     5.312536     6.124644    -0.232129
C     10.467644     5.239494     5.914149     0.658823
C      2.390136     1.758237     9.523654    -0.229259
C      1.095387     1.227375    10.157193     0.698239
O      1.345698     9.246395     7.218238    -0.823937
O      1.093172    10.794635     9.238625    -0.531648
O      3.137746    10.927677     7.895984    -0.823520
O      1.352343     0.112172     7.009800    -0.566076
O      9.938226    10.626377     6.797506    -0.642575
O      9.849620    12.817651     7.224407    -0.600528
O      3.966208     8.058151     1.187662    -0.795641
O      2.596144    10.167252     1.297407    -0.452371
O      4.518886     9.884213     2.889094    -0.497963
O      2.054542     9.035094     4.500829    -0.569666
O      1.156303     7.274248     1.552108    -0.672269
O      0.038765     7.840328     3.381276    -0.632726
O      6.883548    10.318555     5.632462    -0.823936
O      6.631022     8.770315     3.612075    -0.531646
O      8.675596     8.637273     4.954716    -0.823519
O      6.890193     6.409478     5.840900    -0.566076
O      4.400376     8.938573     6.053194    -0.642575
O      4.311770     6.747299     5.626293    -0.600528
O      9.504058    11.506799    11.663038    -0.795642
O      8.133994     9.397698    11.553293    -0.452369
O     10.056736     9.680737     9.961606    -0.497963
O      7.592392    10.529856     8.349871    -0.569666
O      6.694153    12.290702    11.298592    -0.672269
O      5.576615    11.724622     9.469424    -0.632726
O      4.192152     9.246395    18.483162    -0.823936
O      4.444678    10.794635    16.462775    -0.531645
O      2.400104    10.927677    17.805416    -0.823519
O      4.185507     0.112172    18.691600    -0.566076
O      6.675324    10.626377    18.903894    -0.642575
O      6.763930    12.817651    18.476993    -0.600528
O      1.571642     8.058151    24.513738    -0.795641
O      2.941706    10.167252    24.403993    -0.452369
O      1.018964     9.884213    22.812306    -0.497965
O      3.483308     9.035094    21.200571    -0.569666
O      4.381547     7.274248    24.149292    -0.672269
O      5.499085     7.840328    22.320124    -0.632727
O      9.730002    10.318555    20.068938    -0.823936
O      9.982528     8.770315    22.089325    -0.531646
O      7.937954     8.637273    20.746684    -0.823519
O      9.723357     6.409478    19.860500    -0.566076
O      1.137474     8.938573    19.648206    -0.642575
O      1.226080     6.747299    20.075107    -0.600528
O      7.109492    11.506799    14.038362    -0.795641
O      8.479556     9.397698    14.148107    -0.452369
O      6.556814     9.680737    15.739794    -0.497963
O      9.021158    10.529856    17.351529    -0.569666
O      9.919397    12.290702    14.402808    -0.672269
O     11.036935    11.724622    16.231976    -0.632726
O      9.730002     3.796905    18.483162    -0.823937
O      9.982528     2.248665    16.462775    -0.531648
O      7.937954     2.115623    17.805416    -0.823519
O      9.723357    12.931128    18.691600    -0.566076
O      1.137474     2.416923    18.903894    -0.642575
O      1.226080     0.225649    18.476993    -0.600528
O      7.109492     4.985149    24.513738    -0.795641
O      8.479556     2.876048    24.403993    -0.452369
O      6.556814     3.159087    22.812306    -0.497964
O      9.021158     4.008206    21.200571    -0.569666
O      9.919397     5.769052    24.149292    -0.672269
O     11.036935     5.202972    22.320124    -0.632726
O      4.192152     2.724745    20.068938    -0.823936
O      4.444678     4.272985    22.089325    -0.531642
O      2.400104     4.406027    20.746684    -0.823518
O      4.185507     6.633822    19.860500    -0.566076
O      6.675324     4.104727    19.648206    -0.642575
O      6.763930     6.296001    20.075107    -0.600528
O      1.571642     1.536501    14.038362    -0.795642
O      2.941706     3.645602    14.148107    -0.452367
O      1.018964     3.362563    15.739794    -0.497963
O      3.483308     2.513444    17.351529    -0.569666
O      4.381547     0.752598    14.402808    -0.672269
O      5.499085     1.318678    16.231976    -0.632726
O      6.883548     3.796905     7.218238    -0.823937
O      6.631022     2.248665     9.238625    -0.531646
O      8.675596     2.115623     7.895984    -0.823520
O      6.890193    12.931128     7.009800    -0.566076
O      4.400376     2.416923     6.797506    -0.642575
O      4.311770     0.225649     7.224407    -0.600528
O      9.504058     4.985149     1.187662    -0.795641
O      8.133994     2.876048     1.297407    -0.452369
O     10.056736     3.159087     2.889094    -0.497963
O      7.592392     4.008206     4.500829    -0.569666
O      6.694153     5.769052     1.552108    -0.672269
O      5.576615     5.202972     3.381276    -0.632726
O      1.345698     2.724745     5.632462    -0.823937
O      1.093172     4.272985     3.612075    -0.531648
O      3.137746     4.406027     4.954716    -0.823520
O      1.352343     6.633822     5.840900    -0.566076
O      9.938226     4.104727     6.053194    -0.642575
O      9.849620     6.296001     5.626293    -0.600528
O      3.966208     1.536501    11.663038    -0.795642
O      2.596144     3.645602    11.553293    -0.452370
O      4.518886     3.362563     9.961606    -0.497962
O      2.054542     2.513444     8.349871    -0.569666
O      1.156303     0.752598    11.298592    -0.672269
O      0.038765     1.318678     9.469424    -0.632726

The following XYZ coordinates are in angstroms. Other properties are in atomic units.
The sperically averaged electron density of each atom fit to a function of the form exp(a - br)
eigen_1, eigen_2 and eigen_3 are the three eigenvalues of traceless quadrupole moment tensor
  atom number  atomic symbol              X              Y              Z     net charge C6 coefficient C8 coefficient C10 coefficient fluctuating dipole atomic polarizability isotropic forcefield polarizability              a              b squared Pearson coefficient          <r^3>          <r^4>         wp_QDO          m_QDO          q_QDO       dipole_x       dipole_y       dipole_z         dipole            Qxy            Qxz            Qyz     Q(x^2-y^2)  Q(3z^2 - R^2)        eigen_1        eigen_2        eigen_3 static polarizability      alpha(xx)      alpha(xy)      alpha(xz)      alpha(yy)      alpha(yz)      alpha(zz) atomic spin moment
            1             Gd      10.847762       8.569839       5.622952       2.090086     136.464502 0.29934066E+04  0.10143615E+06                                17.546660                           14.813099       2.344763       2.465041                    0.999598      76.209320     179.630177       0.657539       0.274889      -1.326855      -0.057838       0.005233       0.006697       0.058459       0.026549      -0.009069      -0.166132      -0.072493       0.336833      -0.138911      -0.087654       0.226564             20.724823      23.066580      -0.806333      -0.249833      22.927640       7.208776      16.180250           0.004758
            2             Gd       5.309912      10.995111       7.227748       2.090086     136.464523 0.29934072E+04  0.10143617E+06                                17.546662                           14.813100       2.344764       2.465041                    0.999598      76.209326     179.630197       0.657539       0.274889      -1.326855      -0.057838      -0.005233      -0.006697       0.058459      -0.026549       0.009069      -0.166132      -0.072494       0.336834      -0.138911      -0.087654       0.226565             20.724826      23.066583       0.806334       0.249833      22.927642       7.208777      16.180252           0.004758
            3             Gd       5.765788       8.569839      20.078448       2.090086     136.464472 0.29934060E+04  0.10143612E+06                                17.546657                           14.813097       2.344764       2.465041                    0.999598      76.209316     179.630162       0.657539       0.274889      -1.326855       0.057838       0.005233      -0.006697       0.058459      -0.026549      -0.009069       0.166132      -0.072493       0.336833      -0.138911      -0.087653       0.226564             20.724819      23.066570       0.806333      -0.249834      22.927638      -7.208776      16.180248           0.004757
            4             Gd       0.227938      10.995111      18.473652       2.090086     136.464476 0.29934062E+04  0.10143613E+06                                17.546658                           14.813099       2.344762       2.465041                    0.999598      76.209312     179.630157       0.657539       0.274889      -1.326854       0.057838      -0.005233       0.006697       0.058459       0.026549       0.009069       0.166131      -0.072493       0.336833      -0.138911      -0.087653       0.226564             20.724820      23.066574      -0.806335       0.249836      22.927637      -7.208775      16.180249           0.004757
            5             Gd       0.227938       4.473461      20.078448       2.090086     136.464493 0.29934066E+04  0.10143615E+06                                17.546660                           14.813099       2.344762       2.465041                    0.999598      76.209315     179.630168       0.657539       0.274889      -1.326855       0.057838      -0.005233      -0.006697       0.058459       0.026549      -0.009069      -0.166132      -0.072493       0.336832      -0.138910      -0.087654       0.226564             20.724823      23.066578      -0.806333      -0.249834      22.927638       7.208777      16.180253           0.004757
            6             Gd       5.765788       2.048189      18.473652       2.090086     136.464471 0.29934059E+04  0.10143612E+06                                17.546657                           14.813097       2.344764       2.465041                    0.999598      76.209316     179.630160       0.657539       0.274889      -1.326855       0.057838       0.005233       0.006697       0.058459      -0.026549       0.009069      -0.166132      -0.072493       0.336833      -0.138911      -0.087654       0.226564             20.724819      23.066575       0.806334       0.249833      22.927635       7.208775      16.180249           0.004757
            7             Gd       5.309912       4.473461       5.622952       2.090086     136.464496 0.29934064E+04  0.10143614E+06                                17.546659                           14.813098       2.344764       2.465041                    0.999598      76.209320     179.630174       0.657539       0.274889      -1.326855      -0.057838      -0.005233       0.006697       0.058459      -0.026549      -0.009069       0.166132      -0.072493       0.336833      -0.138911      -0.087654       0.226564             20.724823      23.066580       0.806333      -0.249833      22.927638      -7.208776      16.180251           0.004758
            8             Gd      10.847762       2.048189       7.227748       2.090086     136.464498 0.29934065E+04  0.10143614E+06                                17.546660                           14.813099       2.344763       2.465041                    0.999598      76.209319     179.630174       0.657539       0.274889      -1.326855      -0.057838       0.005233      -0.006697       0.058459       0.026549       0.009069       0.166132      -0.072493       0.336833      -0.138911      -0.087654       0.226564             20.724824      23.066582      -0.806334       0.249833      22.927638      -7.208776      16.180251           0.004758
            9             Gd       2.768925       6.418999       0.000000       2.127522      92.223386 0.21448713E+04  0.67446196E+05                                13.600322                           12.619186       2.082810       2.416173                    0.999699      74.634416     174.271812       0.699612       0.278415      -1.311352       0.000000      -0.012040      -0.000000       0.012040      -0.000000       0.057671       0.000000       0.075650      -0.476055      -0.170257       0.041518       0.128739             14.678039      12.153798       0.000000      -2.211954      11.344815       0.000001      20.535503           0.000210
           10             Gd       8.306775       0.102651      12.850700       2.127522      92.223450 0.21448731E+04  0.67446267E+05                                13.600328                           12.619191       2.082809       2.416173                    0.999699      74.634433     174.271876       0.699612       0.278415      -1.311352       0.000000       0.012040       0.000000       0.012040      -0.000000      -0.057671       0.000000       0.075650      -0.476055      -0.170257       0.041518       0.128739             14.678047      12.153804      -0.000000       2.211957      11.344820      -0.000000      20.535516           0.000209
           11             Gd       8.306775       6.624301       0.000000       2.127522      92.223440 0.21448728E+04  0.67446254E+05                                13.600327                           12.619190       2.082809       2.416173                    0.999699      74.634434     174.271873       0.699612       0.278415      -1.311352      -0.000000       0.012039      -0.000000       0.012039      -0.000000       0.057671      -0.000000       0.075649      -0.476056      -0.170257       0.041518       0.128739             14.678045      12.153802      -0.000000      -2.211957      11.344819       0.000001      20.535515           0.000210
           12             Gd       2.768925      12.940649      12.850700       2.127522      92.223472 0.21448737E+04  0.67446291E+05                                13.600330                           12.619193       2.082809       2.416173                    0.999699      74.634444     174.271908       0.699612       0.278415      -1.311352      -0.000000      -0.012040       0.000000       0.012040       0.000000      -0.057671      -0.000000       0.075650      -0.476055      -0.170257       0.041518       0.128739             14.678049      12.153806      -0.000000       2.211957      11.344822      -0.000001      20.535520           0.000209
           13              P       1.691813      10.583855       7.812198       1.294264      75.196538 0.12938836E+04  0.39388581E+05                                14.133011                           11.216515       0.184915       1.852368                    0.999400      49.316293     153.990865       0.551797       0.364630      -1.115922       0.088380      -0.105935       0.063036       0.151680      -0.000742      -0.022288      -0.013298      -0.071811      -0.167257      -0.065778       0.000494       0.065284             16.621985      19.951686       1.099570       0.130577      16.766392       3.653245      13.147878          -0.000651
           14              P       3.444432       9.153005       2.098519       1.190546      71.392007 0.14536300E+04  0.45355716E+05                                13.563054                           11.813358       0.270188       1.868732                    0.999518      50.624351     157.720974       0.545260       0.360018      -1.124482       0.109711       0.004190      -0.089310       0.141528      -0.063720      -0.051345      -0.022881       0.077942       0.057213      -0.101995       0.016221       0.085773             14.569725      13.539880       0.959076       0.683313      12.032935       0.931733      18.136359          -0.005639
           15              P       7.229663       8.981095       5.038502       1.294263      75.196424 0.12938812E+04  0.39388491E+05                                14.133000                           11.216506       0.184907       1.852367                    0.999400      49.316241     153.990688       0.551797       0.364630      -1.115922       0.088380       0.105934      -0.063035       0.151679       0.000741       0.022288      -0.013296      -0.071809      -0.167259      -0.065779       0.000495       0.065284             16.621973      19.951668      -1.099568      -0.130575      16.766379       3.653242      13.147872          -0.000653
           16              P       8.982282      10.411945      10.752181       1.190545      71.392020 0.14536303E+04  0.45355729E+05                                13.563059                           11.813362       0.270185       1.868731                    0.999518      50.624363     157.721059       0.545260       0.360018      -1.124482       0.109711      -0.004190       0.089310       0.141529       0.063720       0.051345      -0.022881       0.077942       0.057213      -0.101995       0.016222       0.085774             14.569731      13.539886      -0.959077      -0.683314      12.032940       0.931735      18.136368          -0.005641
           17              P       3.846037      10.583855      17.889202       1.294263      75.196409 0.12938810E+04  0.39388482E+05                                14.132997                           11.216504       0.184907       1.852367                    0.999400      49.316229     153.990619       0.551797       0.364630      -1.115922      -0.088380      -0.105935      -0.063035       0.151679       0.000741      -0.022288       0.013296      -0.071808      -0.167258      -0.065778       0.000495       0.065283             16.621968      19.951661      -1.099567       0.130575      16.766374      -3.653241      13.147868          -0.000653
           18              P       2.093418       9.153005      23.602881       1.190546      71.392026 0.14536305E+04  0.45355735E+05                                13.563057                           11.813360       0.270188       1.868732                    0.999518      50.624357     157.721001       0.545260       0.360018      -1.124482      -0.109711       0.004190       0.089310       0.141528       0.063720      -0.051345       0.022881       0.077942       0.057213      -0.101994       0.016221       0.085773             14.569728      13.539882      -0.959078       0.683312      12.032937      -0.931736      18.136365          -0.005638
           19              P       9.383887       8.981095      20.662898       1.294263      75.196541 0.12938839E+04  0.39388594E+05                                14.133013                           11.216518       0.184913       1.852367                    0.999400      49.316290     153.990859       0.551796       0.364630      -1.115922      -0.088380       0.105935       0.063036       0.151680      -0.000742       0.022288       0.013298      -0.071810      -0.167256      -0.065778       0.000494       0.065284             16.621986      19.951685       1.099569      -0.130577      16.766395      -3.653245      13.147879          -0.000652
           20              P       7.631268      10.411945      14.949219       1.190544      71.392088 0.14536322E+04  0.45355802E+05                                13.563067                           11.813368       0.270185       1.868731                    0.999518      50.624398     157.721186       0.545260       0.360018      -1.124482      -0.109710      -0.004190      -0.089310       0.141528      -0.063720       0.051345       0.022880       0.077942       0.057213      -0.101995       0.016221       0.085774             14.569739      13.539893       0.959079      -0.683314      12.032945      -0.931736      18.136378          -0.005641
           21              P       9.383887       2.459445      17.889202       1.294265      75.196439 0.12938814E+04  0.39388498E+05                                14.132998                           11.216504       0.184911       1.852368                    0.999400      49.316248     153.990684       0.551797       0.364630      -1.115922      -0.088380       0.105935      -0.063035       0.151679      -0.000741      -0.022288      -0.013297      -0.071809      -0.167257      -0.065778       0.000495       0.065283             16.621970      19.951664       1.099568       0.130575      16.766376       3.653242      13.147871          -0.000651
           22              P       7.631268       3.890295      23.602881       1.190545      71.392040 0.14536307E+04  0.45355744E+05                                13.563058                           11.813360       0.270188       1.868732                    0.999518      50.624373     157.721065       0.545260       0.360018      -1.124482      -0.109710      -0.004190       0.089310       0.141528      -0.063720      -0.051345      -0.022880       0.077941       0.057212      -0.101994       0.016221       0.085773             14.569730      13.539886       0.959078       0.683315      12.032937       0.931735      18.136368          -0.005642
           23              P       3.846037       4.062205      20.662898       1.294260      75.196351 0.12938798E+04  0.39388441E+05                                14.132996                           11.216503       0.184901       1.852365                    0.999400      49.316205     153.990579       0.551796       0.364630      -1.115922      -0.088379      -0.105934       0.063035       0.151678       0.000739       0.022288      -0.013295      -0.071808      -0.167260      -0.065778       0.000495       0.065283             16.621967      19.951661      -1.099566      -0.130574      16.766372       3.653240      13.147870          -0.000654
           24              P       2.093418       2.631355      14.949219       1.190545      71.392021 0.14536304E+04  0.45355736E+05                                13.563061                           11.813364       0.270183       1.868731                    0.999518      50.624359     157.721055       0.545260       0.360018      -1.124482      -0.109711       0.004190      -0.089310       0.141528       0.063721       0.051346      -0.022881       0.077942       0.057213      -0.101996       0.016221       0.085774             14.569733      13.539888      -0.959079      -0.683314      12.032940       0.931737      18.136371          -0.005642
           25              P       7.229663       2.459445       7.812198       1.294264      75.196435 0.12938813E+04  0.39388496E+05                                14.133001                           11.216506       0.184909       1.852367                    0.999400      49.316248     153.990714       0.551797       0.364630      -1.115922       0.088380       0.105935       0.063035       0.151680       0.000741      -0.022288       0.013297      -0.071810      -0.167258      -0.065778       0.000494       0.065284             16.621974      19.951670      -1.099568       0.130575      16.766380      -3.653243      13.147873          -0.000653
           26              P       8.982282       3.890295       2.098519       1.190545      71.392045 0.14536309E+04  0.45355751E+05                                13.563060                           11.813361       0.270187       1.868732                    0.999518      50.624376     157.721086       0.545260       0.360018      -1.124482       0.109710      -0.004190      -0.089310       0.141528       0.063720      -0.051345       0.022880       0.077942       0.057213      -0.101995       0.016221       0.085773             14.569732      13.539887      -0.959077       0.683315      12.032939      -0.931734      18.136370          -0.005639
           27              P       1.691813       4.062205       5.038502       1.294264      75.196344 0.12938794E+04  0.39388423E+05                                14.132991                           11.216498       0.184908       1.852367                    0.999400      49.316201     153.990527       0.551797       0.364630      -1.115922       0.088380      -0.105934      -0.063035       0.151679      -0.000740       0.022288       0.013296      -0.071809      -0.167258      -0.065778       0.000495       0.065284             16.621961      19.951654       1.099567      -0.130574      16.766366      -3.653239      13.147864          -0.000654
           28              P       3.444432       2.631355      10.752181       1.190545      71.392052 0.14536311E+04  0.45355764E+05                                13.563065                           11.813366       0.270186       1.868731                    0.999518      50.624383     157.721154       0.545260       0.360018      -1.124482       0.109711       0.004190       0.089310       0.141528      -0.063720       0.051346       0.022881       0.077942       0.057212      -0.101996       0.016221       0.085774             14.569737      13.539893       0.959079      -0.683316      12.032944      -0.931736      18.136376          -0.005640
           29              H       1.114215      11.616363       5.772534       0.122267       1.259993 0.10376196E+02  0.10807331E+03                                 1.906145                            1.864379      -0.965264       2.413707                    0.997583       3.576333      10.117048       0.468128       1.256208      -0.716411       0.018097       0.007666      -0.046486       0.050470       0.006324      -0.005934      -0.004623       0.000574       0.019939      -0.009702      -0.002843       0.012545              1.932015       1.710851      -0.077869      -0.207299       1.859135       0.362974       2.226060          -0.000315
           30              H       2.161977       0.109564       7.065315       0.417347       0.354310 0.20158544E+01  0.14617637E+02                                 0.973126                            0.948110      -1.252468       2.459982                    0.999985       2.275510       6.272762       0.505124       1.672206      -0.636023       0.019920      -0.001198      -0.000675       0.019967       0.004538       0.000376       0.003738      -0.010672      -0.004236      -0.006509      -0.002481       0.008990              0.994744       1.200481       0.100217       0.049913       0.939213       0.036555       0.844538          -0.000044
           31              H       2.908479       7.482941       3.636748       0.130715       1.001782 0.81708452E+01  0.82266513E+02                                 1.776384                            1.764884      -1.462609       2.189054                    0.989848       4.004872      12.119580       0.425553       1.429542      -0.675942       0.024765      -0.033485       0.019944       0.046177      -0.006196       0.000533       0.004602      -0.008621      -0.011894      -0.007819      -0.002751       0.010571              1.793551       1.820648      -0.268131       0.136450       1.849133      -0.163975       1.710872           0.001405
           32              H       2.746774       8.946399       4.942379       0.404258       0.371610 0.22099718E+01  0.16596063E+02                                 1.049361                            1.027695      -1.356572       2.399989                    0.999059       2.545583       7.426998       0.455109       1.792143      -0.617637       0.019656      -0.003293       0.007176       0.021183      -0.004732      -0.001260       0.006406      -0.005982       0.012023      -0.008054      -0.002085       0.010139              1.066503       1.149036      -0.005461       0.167338       0.939767       0.055621       1.110707           0.000014
           33              H       6.652065       7.948587       7.078166       0.122267       1.259996 0.10376226E+02  0.10807371E+03                                 1.906148                            1.864382      -0.965267       2.413705                    0.997583       3.576338      10.117066       0.468127       1.256208      -0.716411       0.018097      -0.007666       0.046486       0.050470      -0.006324       0.005934      -0.004623       0.000574       0.019938      -0.009702      -0.002843       0.012545              1.932018       1.710853       0.077869       0.207299       1.859138       0.362975       2.226063          -0.000315
           34              H       7.699827       6.412086       5.785385       0.417347       0.354310 0.20158544E+01  0.14617637E+02                                 0.973126                            0.948110      -1.252468       2.459982                    0.999985       2.275510       6.272762       0.505124       1.672206      -0.636023       0.019920       0.001198       0.000675       0.019967      -0.004538      -0.000376       0.003738      -0.010672      -0.004236      -0.006509      -0.002481       0.008990              0.994744       1.200481      -0.100217      -0.049913       0.939213       0.036555       0.844538          -0.000044
           35              H       8.446329      12.082009       9.213952       0.130715       1.001782 0.81708452E+01  0.82266514E+02                                 1.776384                            1.764884      -1.462609       2.189054                    0.989848       4.004872      12.119580       0.425553       1.429542      -0.675942       0.024765       0.033485      -0.019944       0.046177       0.006196      -0.000533       0.004602      -0.008621      -0.011894      -0.007819      -0.002752       0.010571              1.793551       1.820648       0.268131      -0.136450       1.849133      -0.163975       1.710872           0.001405
           36              H       8.284624      10.618551       7.908321       0.404258       0.371610 0.22099724E+01  0.16596068E+02                                 1.049361                            1.027694      -1.356572       2.399989                    0.999059       2.545583       7.426997       0.455109       1.792142      -0.617637       0.019656       0.003293      -0.007176       0.021183       0.004732       0.001260       0.006406      -0.005982       0.012024      -0.008054      -0.002085       0.010139              1.066503       1.149036       0.005461      -0.167338       0.939767       0.055621       1.110707           0.000014
           37              H       4.423635      11.616363      19.928866       0.122267       1.259996 0.10376225E+02  0.10807370E+03                                 1.906148                            1.864382      -0.965266       2.413705                    0.997583       3.576337      10.117063       0.468127       1.256208      -0.716411      -0.018097       0.007666       0.046486       0.050470      -0.006324      -0.005934       0.004623       0.000574       0.019938      -0.009702      -0.002843       0.012545              1.932018       1.710853       0.077869      -0.207299       1.859138      -0.362975       2.226063          -0.000316
           38              H       3.375873       0.109564      18.636085       0.417347       0.354309 0.20158538E+01  0.14617633E+02                                 0.973126                            0.948110      -1.252468       2.459982                    0.999985       2.275510       6.272763       0.505124       1.672207      -0.636023      -0.019920      -0.001198       0.000675       0.019967      -0.004538       0.000376      -0.003738      -0.010672      -0.004236      -0.006509      -0.002481       0.008990              0.994744       1.200481      -0.100217       0.049913       0.939213      -0.036555       0.844538          -0.000044
           39              H       2.629371       7.482941      22.064652       0.130715       1.001781 0.81708336E+01  0.82266368E+02                                 1.776383                            1.764883      -1.462609       2.189054                    0.989848       4.004869      12.119569       0.425553       1.429542      -0.675942      -0.024765      -0.033485      -0.019944       0.046177       0.006196       0.000533      -0.004602      -0.008622      -0.011894      -0.007819      -0.002752       0.010571              1.793550       1.820647       0.268130       0.136449       1.849132       0.163974       1.710871           0.001405
           40              H       2.791076       8.946399      20.759021       0.404258       0.371610 0.22099735E+01  0.16596077E+02                                 1.049361                            1.027694      -1.356572       2.399990                    0.999059       2.545583       7.426995       0.455109       1.792141      -0.617637      -0.019656      -0.003293      -0.007176       0.021183       0.004732      -0.001260      -0.006406      -0.005982       0.012024      -0.008054      -0.002085       0.010139              1.066503       1.149036       0.005461       0.167338       0.939767      -0.055621       1.110707           0.000014
           41              H       9.961485       7.948587      18.623234       0.122267       1.259993 0.10376194E+02  0.10807330E+03                                 1.906145                            1.864379      -0.965264       2.413707                    0.997583       3.576332      10.117046       0.468127       1.256209      -0.716411      -0.018097      -0.007666      -0.046486       0.050470       0.006324       0.005934       0.004623       0.000574       0.019939      -0.009702      -0.002843       0.012545              1.932015       1.710851      -0.077869       0.207299       1.859135      -0.362974       2.226060          -0.000316
           42              H       8.913723       6.412086      19.916015       0.417347       0.354309 0.20158538E+01  0.14617633E+02                                 0.973126                            0.948110      -1.252468       2.459982                    0.999985       2.275510       6.272763       0.505124       1.672207      -0.636023      -0.019920       0.001198      -0.000675       0.019967       0.004538      -0.000376      -0.003738      -0.010672      -0.004236      -0.006509      -0.002481       0.008990              0.994744       1.200481       0.100217      -0.049913       0.939213      -0.036555       0.844538          -0.000044
           43              H       8.167221      12.082009      16.487448       0.130715       1.001782 0.81708448E+01  0.82266507E+02                                 1.776383                            1.764884      -1.462609       2.189054                    0.989848       4.004872      12.119579       0.425553       1.429541      -0.675942      -0.024765       0.033485       0.019944       0.046177      -0.006196      -0.000533      -0.004602      -0.008621      -0.011894      -0.007819      -0.002752       0.010571              1.793551       1.820648      -0.268131      -0.136450       1.849133       0.163975       1.710872           0.001405
           44              H       8.328926      10.618551      17.793079       0.404258       0.371610 0.22099747E+01  0.16596089E+02                                 1.049361                            1.027695      -1.356572       2.399989                    0.999059       2.545584       7.426999       0.455109       1.792141      -0.617637      -0.019656       0.003293       0.007176       0.021183      -0.004732       0.001260      -0.006406      -0.005982       0.012023      -0.008054      -0.002085       0.010139              1.066504       1.149036      -0.005461      -0.167338       0.939767      -0.055621       1.110707           0.000014
           45              H       9.961485       1.426937      19.928866       0.122267       1.259995 0.10376213E+02  0.10807355E+03                                 1.906147                            1.864381      -0.965266       2.413706                    0.997583       3.576335      10.117058       0.468127       1.256209      -0.716411      -0.018097      -0.007666       0.046486       0.050470       0.006324      -0.005934      -0.004623       0.000574       0.019938      -0.009702      -0.002843       0.012545              1.932017       1.710852      -0.077869      -0.207299       1.859137       0.362975       2.226062          -0.000315
           46              H       8.913723      12.933736      18.636085       0.417347       0.354309 0.20158538E+01  0.14617633E+02                                 0.973126                            0.948110      -1.252468       2.459982                    0.999985       2.275510       6.272763       0.505124       1.672207      -0.636023      -0.019920       0.001198       0.000675       0.019967       0.004538       0.000376       0.003738      -0.010672      -0.004236      -0.006509      -0.002481       0.008990              0.994744       1.200481       0.100217       0.049913       0.939213       0.036555       0.844538          -0.000044
           47              H       8.167221       5.560359      22.064652       0.130715       1.001782 0.81708469E+01  0.82266538E+02                                 1.776384                            1.764885      -1.462610       2.189053                    0.989848       4.004873      12.119585       0.425552       1.429542      -0.675942      -0.024765       0.033485      -0.019944       0.046177      -0.006196       0.000533       0.004602      -0.008621      -0.011894      -0.007819      -0.002751       0.010571              1.793552       1.820649      -0.268131       0.136450       1.849134      -0.163975       1.710872           0.001405
           48              H       8.328926       4.096901      20.759021       0.404258       0.371610 0.22099718E+01  0.16596063E+02                                 1.049361                            1.027695      -1.356572       2.399989                    0.999059       2.545583       7.426998       0.455109       1.792143      -0.617637      -0.019656       0.003293      -0.007176       0.021183      -0.004732      -0.001260       0.006406      -0.005982       0.012024      -0.008054      -0.002085       0.010139              1.066503       1.149036      -0.005461       0.167338       0.939767       0.055621       1.110707           0.000014
           49              H       4.423635       5.094713      18.623234       0.122267       1.259998 0.10376250E+02  0.10807401E+03                                 1.906150                            1.864383      -0.965268       2.413704                    0.997583       3.576341      10.117076       0.468127       1.256207      -0.716411      -0.018097       0.007666      -0.046486       0.050470      -0.006324       0.005934      -0.004623       0.000574       0.019938      -0.009702      -0.002843       0.012545              1.932020       1.710854       0.077869       0.207300       1.859140       0.362975       2.226066          -0.000316
           50              H       3.375873       6.631214      19.916015       0.417347       0.354310 0.20158549E+01  0.14617642E+02                                 0.973126                            0.948110      -1.252468       2.459982                    0.999985       2.275510       6.272761       0.505124       1.672206      -0.636023      -0.019920      -0.001198      -0.000675       0.019967      -0.004538      -0.000376       0.003738      -0.010672      -0.004236      -0.006509      -0.002481       0.008990              0.994744       1.200481      -0.100217      -0.049913       0.939213       0.036555       0.844538          -0.000044
           51              H       2.629371       0.961291      16.487448       0.130715       1.001782 0.81708452E+01  0.82266514E+02                                 1.776384                            1.764884      -1.462609       2.189054                    0.989848       4.004872      12.119580       0.425553       1.429542      -0.675942      -0.024765      -0.033485       0.019944       0.046177       0.006196      -0.000533       0.004602      -0.008621      -0.011894      -0.007819      -0.002751       0.010571              1.793551       1.820648       0.268131      -0.136450       1.849133      -0.163975       1.710872           0.001405
           52              H       2.791076       2.424749      17.793079       0.404258       0.371610 0.22099735E+01  0.16596077E+02                                 1.049361                            1.027694      -1.356572       2.399989                    0.999059       2.545583       7.426995       0.455109       1.792141      -0.617637      -0.019656      -0.003293       0.007176       0.021183       0.004732       0.001260       0.006406      -0.005982       0.012024      -0.008054      -0.002085       0.010139              1.066503       1.149036       0.005461      -0.167338       0.939767       0.055621       1.110707           0.000014
           53              H       6.652065       1.426937       5.772534       0.122267       1.259995 0.10376218E+02  0.10807360E+03                                 1.906148                            1.864381      -0.965266       2.413705                    0.997583       3.576336      10.117061       0.468127       1.256208      -0.716411       0.018097      -0.007666      -0.046486       0.050470      -0.006324      -0.005934       0.004623       0.000574       0.019938      -0.009702      -0.002843       0.012545              1.932018       1.710853       0.077869      -0.207299       1.859137      -0.362975       2.226063          -0.000315
           54              H       7.699827      12.933736       7.065315       0.417347       0.354310 0.20158544E+01  0.14617637E+02                                 0.973126                            0.948110      -1.252468       2.459982                    0.999985       2.275510       6.272762       0.505124       1.672206      -0.636023       0.019920       0.001198      -0.000675       0.019967      -0.004538       0.000376      -0.003738      -0.010672      -0.004236      -0.006509      -0.002481       0.008990              0.994744       1.200481      -0.100217       0.049913       0.939213      -0.036555       0.844538          -0.000044
           55              H       8.446329       5.560359       3.636748       0.130715       1.001782 0.81708412E+01  0.82266463E+02                                 1.776383                            1.764884      -1.462609       2.189054                    0.989848       4.004871      12.119576       0.425553       1.429542      -0.675942       0.024765       0.033485       0.019944       0.046177       0.006196       0.000533      -0.004602      -0.008621      -0.011894      -0.007819      -0.002751       0.010571              1.793551       1.820648       0.268130       0.136449       1.849133       0.163975       1.710871           0.001405
           56              H       8.284624       4.096901       4.942379       0.404258       0.371610 0.22099717E+01  0.16596062E+02                                 1.049361                            1.027694      -1.356572       2.399989                    0.999059       2.545583       7.426997       0.455109       1.792142      -0.617637       0.019656       0.003293       0.007176       0.021183       0.004732      -0.001260      -0.006406      -0.005982       0.012024      -0.008054      -0.002085       0.010139              1.066503       1.149036       0.005461       0.167338       0.939767      -0.055621       1.110707           0.000014
           57              H       1.114215       5.094713       7.078166       0.122267       1.259996 0.10376230E+02  0.10807376E+03                                 1.906149                            1.864382      -0.965267       2.413705                    0.997583       3.576338      10.117068       0.468127       1.256208      -0.716411       0.018097       0.007666       0.046486       0.050470       0.006324       0.005934       0.004623       0.000574       0.019938      -0.009702      -0.002843       0.012545              1.932019       1.710854      -0.077869       0.207299       1.859138      -0.362975       2.226064          -0.000315
           58              H       2.161977       6.631214       5.785385       0.417347       0.354310 0.20158544E+01  0.14617637E+02                                 0.973126                            0.948110      -1.252468       2.459982                    0.999985       2.275510       6.272762       0.505124       1.672206      -0.636023       0.019920      -0.001198       0.000675       0.019967       0.004538      -0.000376      -0.003738      -0.010672      -0.004236      -0.006509      -0.002481       0.008990              0.994744       1.200481       0.100217      -0.049913       0.939213      -0.036555       0.844538          -0.000044
           59              H       2.908479       0.961291       9.213952       0.130715       1.001783 0.81708498E+01  0.82266568E+02                                 1.776384                            1.764885      -1.462609       2.189054                    0.989848       4.004873      12.119582       0.425553       1.429541      -0.675943       0.024765      -0.033485      -0.019944       0.046177      -0.006196      -0.000533      -0.004602      -0.008621      -0.011894      -0.007819      -0.002752       0.010571              1.793551       1.820649      -0.268131      -0.136450       1.849133       0.163975       1.710872           0.001405
           60              H       2.746774       2.424749       7.908321       0.404258       0.371610 0.22099724E+01  0.16596068E+02                                 1.049361                            1.027694      -1.356572       2.399989                    0.999059       2.545583       7.426997       0.455109       1.792142      -0.617637       0.019656      -0.003293      -0.007176       0.021183      -0.004732       0.001260      -0.006406      -0.005982       0.012024      -0.008054      -0.002085       0.010139              1.066503       1.149036      -0.005461      -0.167338       0.939767      -0.055621       1.110707           0.000014
           61              C       0.905992      11.834186       6.726056      -0.232128      32.722159 0.51319650E+03  0.12517565E+05                                 8.720289                            7.367543      -0.138788       1.936200                    0.998664      30.420439      87.730741       0.633107       0.396637      -1.082268       0.043922       0.200397      -0.027032       0.206927       0.064749      -0.033750       0.038610      -0.052339       0.009931      -0.096398       0.024836       0.071562              9.930687      11.781976       0.975844      -0.017074      11.365448       1.007697       6.644638          -0.001922
           62              C      10.467644      11.761144       6.936551       0.658823      22.005953 0.24557311E+03  0.50792111E+04                                 7.311349                            5.630001      -0.157839       2.008200                    0.999131      22.127468      62.598280       0.611819       0.484025      -1.009976      -0.075310      -0.001458       0.037056       0.083946       0.017671       0.014233      -0.031839       0.046842       0.330954      -0.090504      -0.025892       0.116396              8.504354      10.670188       0.121079      -0.733336      10.514759       1.280074       4.328114          -0.000022
           63              C       2.390136       8.279887       3.327046      -0.229259      33.670105 0.55955418E+03  0.14049103E+05                                 9.161205                            7.906668      -0.423275       1.845764                    0.995260      31.531356      94.493887       0.582269       0.418963      -1.059762      -0.042915       0.071968       0.165112       0.185156      -0.074919       0.022812       0.069367      -0.053475       0.013473      -0.113566       0.012037       0.101529             10.132082      10.411943       1.242448      -0.299618       7.447944       1.017526      12.536359           0.008145
           64              C       1.095387       7.749025       2.693507       0.698239      21.763364 0.23986400E+03  0.49759727E+04                                 7.468131                            5.717700      -0.576811       1.882249                    0.998043      22.392710      65.308031       0.577676       0.511104      -0.987528      -0.077663      -0.015457      -0.040914       0.089131      -0.016711       0.040239      -0.068221      -0.146608      -0.116773      -0.093990      -0.033235       0.127225              8.584938       9.464093       0.944946      -1.447557       4.944971       1.906937      11.345751           0.000023
           65              C       6.443842       7.730764       6.124644      -0.232128      32.722168 0.51319667E+03  0.12517570E+05                                 8.720289                            7.367543      -0.138787       1.936200                    0.998664      30.420448      87.730767       0.633107       0.396637      -1.082268       0.043922      -0.200397       0.027032       0.206927      -0.064749       0.033750       0.038610      -0.052339       0.009930      -0.096398       0.024836       0.071562              9.930688      11.781975      -0.975844       0.017074      11.365448       1.007697       6.644640          -0.001923
           66              C       4.929794       7.803806       5.914149       0.658823      22.005956 0.24557314E+03  0.50792119E+04                                 7.311350                            5.630001      -0.157840       2.008200                    0.999131      22.127470      62.598290       0.611819       0.484025      -1.009976      -0.075310       0.001458      -0.037056       0.083946      -0.017671      -0.014233      -0.031839       0.046842       0.330954      -0.090504      -0.025892       0.116396              8.504355      10.670190      -0.121079       0.733336      10.514760       1.280075       4.328114          -0.000022
           67              C       7.927986      11.285063       9.523654      -0.229259      33.670092 0.55955391E+03  0.14049094E+05                                 9.161202                            7.906666      -0.423274       1.845764                    0.995260      31.531347      94.493850       0.582269       0.418963      -1.059762      -0.042915      -0.071968      -0.165112       0.185156       0.074919      -0.022812       0.069367      -0.053475       0.013473      -0.113566       0.012037       0.101529             10.132079      10.411939      -1.242448       0.299618       7.447942       1.017526      12.536356           0.008145
           68              C       6.633237      11.815925      10.157193       0.698239      21.763370 0.23986408E+03  0.49759748E+04                                 7.468132                            5.717701      -0.576812       1.882249                    0.998043      22.392715      65.308049       0.577676       0.511104      -0.987528      -0.077663       0.015456       0.040914       0.089131       0.016711      -0.040239      -0.068221      -0.146608      -0.116773      -0.093990      -0.033235       0.127224              8.584940       9.464094      -0.944947       1.447557       4.944972       1.906937      11.345753           0.000022
           69              C       4.631858      11.834186      18.975344      -0.232129      32.722172 0.51319674E+03  0.12517572E+05                                 8.720288                            7.367543      -0.138786       1.936200                    0.998664      30.420450      87.730764       0.633107       0.396637      -1.082268      -0.043922       0.200397       0.027032       0.206927      -0.064749      -0.033751      -0.038610      -0.052339       0.009930      -0.096398       0.024836       0.071562              9.930687      11.781974      -0.975844      -0.017074      11.365447      -1.007697       6.644640          -0.001923
           70              C       6.145906      11.761144      18.764849       0.658823      22.005955 0.24557312E+03  0.50792115E+04                                 7.311349                            5.630001      -0.157840       2.008200                    0.999131      22.127469      62.598287       0.611819       0.484025      -1.009976       0.075310      -0.001458      -0.037056       0.083946      -0.017671       0.014233       0.031839       0.046842       0.330954      -0.090504      -0.025892       0.116396              8.504355      10.670189      -0.121079      -0.733336      10.514760      -1.280074       4.328114          -0.000022
           71              C       3.147714       8.279887      22.374354      -0.229259      33.670097 0.55955402E+03  0.14049097E+05                                 9.161202                            7.906666      -0.423274       1.845764                    0.995260      31.531346      94.493839       0.582269       0.418963      -1.059762       0.042915       0.071968      -0.165112       0.185156       0.074919       0.022812      -0.069367      -0.053475       0.013473      -0.113566       0.012037       0.101529             10.132079      10.411939      -1.242448      -0.299618       7.447941      -1.017527      12.536355           0.008144
           72              C       4.442463       7.749025      23.007893       0.698239      21.763362 0.23986398E+03  0.49759721E+04                                 7.468130                            5.717699      -0.576810       1.882249                    0.998043      22.392707      65.308014       0.577676       0.511104      -0.987528       0.077663      -0.015457       0.040914       0.089131       0.016711       0.040239       0.068221      -0.146608      -0.116773      -0.093990      -0.033235       0.127225              8.584937       9.464091      -0.944946      -1.447557       4.944971      -1.906937      11.345749           0.000022
           73              C      10.169708       7.730764      19.576756      -0.232128      32.722157 0.51319647E+03  0.12517564E+05                                 8.720288                            7.367543      -0.138788       1.936200                    0.998664      30.420438      87.730736       0.633107       0.396637      -1.082268      -0.043922      -0.200397      -0.027032       0.206927       0.064749       0.033751      -0.038610      -0.052339       0.009931      -0.096398       0.024836       0.071562              9.930687      11.781974       0.975844       0.017074      11.365447      -1.007697       6.644638          -0.001923
           74              C       0.608056       7.803806      19.787251       0.658823      22.005954 0.24557312E+03  0.50792113E+04                                 7.311348                            5.630001      -0.157839       2.008201                    0.999131      22.127468      62.598276       0.611820       0.484024      -1.009976       0.075310       0.001458       0.037056       0.083946       0.017671      -0.014233       0.031839       0.046842       0.330954      -0.090504      -0.025892       0.116396              8.504353      10.670188       0.121080       0.733336      10.514759      -1.280074       4.328113          -0.000022
           75              C       8.685564      11.285063      16.177746      -0.229259      33.670096 0.55955398E+03  0.14049097E+05                                 9.161203                            7.906666      -0.423275       1.845764                    0.995260      31.531351      94.493868       0.582269       0.418963      -1.059762       0.042915      -0.071968       0.165112       0.185156      -0.074919      -0.022812      -0.069367      -0.053475       0.013473      -0.113566       0.012037       0.101529             10.132080      10.411941       1.242448       0.299618       7.447942      -1.017527      12.536357           0.008144
           76              C       9.980313      11.815925      15.544207       0.698239      21.763377 0.23986416E+03  0.49759772E+04                                 7.468134                            5.717702      -0.576813       1.882248                    0.998043      22.392721      65.308075       0.577676       0.511104      -0.987528       0.077663       0.015456      -0.040914       0.089131      -0.016711      -0.040239       0.068221      -0.146608      -0.116773      -0.093990      -0.033235       0.127224              8.584942       9.464097       0.944947       1.447558       4.944973      -1.906938      11.345755           0.000022
           77              C      10.169708       1.209114      18.975344      -0.232128      32.722172 0.51319674E+03  0.12517572E+05                                 8.720289                            7.367544      -0.138787       1.936200                    0.998664      30.420449      87.730767       0.633107       0.396637      -1.082268      -0.043922      -0.200397       0.027032       0.206927       0.064749      -0.033751       0.038610      -0.052339       0.009930      -0.096398       0.024836       0.071562              9.930687      11.781975       0.975844      -0.017074      11.365447       1.007697       6.644640          -0.001923
           78              C       0.608056       1.282156      18.764849       0.658823      22.005955 0.24557313E+03  0.50792117E+04                                 7.311349                            5.630001      -0.157840       2.008200                    0.999131      22.127469      62.598284       0.611819       0.484025      -1.009976       0.075310       0.001458      -0.037056       0.083946       0.017671       0.014233      -0.031839       0.046842       0.330954      -0.090504      -0.025892       0.116396              8.504354      10.670189       0.121079      -0.733336      10.514759       1.280075       4.328114          -0.000022
           79              C       8.685564       4.763413      22.374354      -0.229259      33.670114 0.55955434E+03  0.14049108E+05                                 9.161206                            7.906668      -0.423275       1.845764                    0.995260      31.531363      94.493911       0.582269       0.418963      -1.059762       0.042915      -0.071968      -0.165112       0.185156      -0.074919       0.022812       0.069367      -0.053475       0.013473      -0.113566       0.012037       0.101529             10.132083      10.411944       1.242449      -0.299618       7.447944       1.017527      12.536361           0.008144
           80              C       9.980313       5.294275      23.007893       0.698239      21.763380 0.23986421E+03  0.49759784E+04                                 7.468136                            5.717703      -0.576814       1.882248                    0.998043      22.392725      65.308095       0.577676       0.511104      -0.987528       0.077663       0.015456       0.040914       0.089131      -0.016711       0.040239      -0.068221      -0.146608      -0.116773      -0.093990      -0.033235       0.127224              8.584944       9.464099       0.944947      -1.447558       4.944974       1.906938      11.345759           0.000022
           81              C       4.631858       5.312536      19.576756      -0.232129      32.722177 0.51319682E+03  0.12517574E+05                                 8.720289                            7.367543      -0.138786       1.936200                    0.998664      30.420456      87.730785       0.633107       0.396637      -1.082268      -0.043922       0.200397      -0.027032       0.206927      -0.064749       0.033750       0.038610      -0.052339       0.009930      -0.096398       0.024836       0.071562              9.930687      11.781974      -0.975844       0.017075      11.365446       1.007697       6.644641          -0.001923
           82              C       6.145906       5.239494      19.787251       0.658823      22.005960 0.24557319E+03  0.50792133E+04                                 7.311350                            5.630002      -0.157841       2.008200                    0.999131      22.127473      62.598301       0.611819       0.484025      -1.009976       0.075310      -0.001458       0.037057       0.083946      -0.017671      -0.014233      -0.031839       0.046842       0.330953      -0.090503      -0.025892       0.116396              8.504356      10.670191      -0.121080       0.733337      10.514761       1.280074       4.328115          -0.000022
           83              C       3.147714       1.758237      16.177746      -0.229259      33.670094 0.55955394E+03  0.14049096E+05                                 9.161203                            7.906666      -0.423275       1.845764                    0.995260      31.531348      94.493857       0.582269       0.418963      -1.059762       0.042915       0.071968       0.165111       0.185156       0.074919      -0.022812       0.069367      -0.053475       0.013472      -0.113565       0.012037       0.101529             10.132080      10.411941      -1.242448       0.299618       7.447942       1.017527      12.536356           0.008145
           84              C       4.442463       1.227375      15.544207       0.698239      21.763370 0.23986408E+03  0.49759748E+04                                 7.468132                            5.717700      -0.576811       1.882249                    0.998043      22.392715      65.308046       0.577676       0.511103      -0.987528       0.077663      -0.015456      -0.040914       0.089131       0.016711      -0.040239      -0.068221      -0.146608      -0.116773      -0.093990      -0.033235       0.127224              8.584939       9.464094      -0.944946       1.447557       4.944972       1.906937      11.345752           0.000022
           85              C       6.443842       1.209114       6.726056      -0.232129      32.722174 0.51319677E+03  0.12517573E+05                                 8.720290                            7.367544      -0.138787       1.936200                    0.998664      30.420451      87.730777       0.633107       0.396637      -1.082268       0.043922      -0.200397      -0.027032       0.206927      -0.064749      -0.033750      -0.038610      -0.052339       0.009931      -0.096398       0.024836       0.071562              9.930689      11.781977      -0.975844      -0.017074      11.365449      -1.007697       6.644640          -0.001922
           86              C       4.929794       1.282156       6.936551       0.658823      22.005958 0.24557317E+03  0.50792128E+04                                 7.311350                            5.630001      -0.157840       2.008200                    0.999131      22.127472      62.598294       0.611819       0.484025      -1.009976      -0.075310       0.001458       0.037056       0.083946      -0.017671       0.014233       0.031839       0.046842       0.330954      -0.090504      -0.025892       0.116396              8.504355      10.670190      -0.121079      -0.733336      10.514760      -1.280075       4.328114          -0.000022
           87              C       7.927986       4.763413       3.327046      -0.229259      33.670109 0.55955423E+03  0.14049105E+05                                 9.161205                            7.906668      -0.423275       1.845764                    0.995260      31.531358      94.493893       0.582269       0.418963      -1.059762      -0.042915      -0.071968       0.165112       0.185156       0.074919       0.022812      -0.069367      -0.053475       0.013473      -0.113566       0.012037       0.101529             10.132083      10.411943      -1.242449      -0.299619       7.447944      -1.017526      12.536361           0.008145
           88              C       6.633237       5.294275       2.693507       0.698239      21.763369 0.23986406E+03  0.49759744E+04                                 7.468132                            5.717701      -0.576812       1.882249                    0.998043      22.392714      65.308047       0.577676       0.511104      -0.987528      -0.077663       0.015456      -0.040914       0.089131       0.016711       0.040239       0.068221      -0.146608      -0.116773      -0.093990      -0.033235       0.127224              8.584940       9.464094      -0.944947      -1.447557       4.944972      -1.906937      11.345753           0.000022
           89              C       0.905992       5.312536       6.124644      -0.232129      32.722175 0.51319679E+03  0.12517573E+05                                 8.720289                            7.367543      -0.138786       1.936200                    0.998664      30.420452      87.730773       0.633107       0.396637      -1.082268       0.043922       0.200397       0.027032       0.206927       0.064749       0.033750      -0.038610      -0.052339       0.009930      -0.096398       0.024836       0.071562              9.930688      11.781975       0.975844       0.017074      11.365447      -1.007697       6.644640          -0.001923
           90              C      10.467644       5.239494       5.914149       0.658823      22.005958 0.24557317E+03  0.50792128E+04                                 7.311350                            5.630001      -0.157840       2.008200                    0.999131      22.127472      62.598295       0.611819       0.484025      -1.009976      -0.075310      -0.001458      -0.037056       0.083946       0.017671      -0.014233       0.031839       0.046842       0.330953      -0.090504      -0.025892       0.116396              8.504355      10.670190       0.121079       0.733336      10.514760      -1.280075       4.328114          -0.000022
           91              C       2.390136       1.758237       9.523654      -0.229259      33.670093 0.55955391E+03  0.14049095E+05                                 9.161203                            7.906666      -0.423275       1.845764                    0.995260      31.531350      94.493869       0.582269       0.418963      -1.059762      -0.042915       0.071968      -0.165112       0.185156      -0.074919      -0.022812      -0.069367      -0.053475       0.013472      -0.113566       0.012037       0.101529             10.132080      10.411942       1.242448       0.299617       7.447943      -1.017527      12.536357           0.008145
           92              C       1.095387       1.227375      10.157193       0.698239      21.763374 0.23986412E+03  0.49759763E+04                                 7.468134                            5.717702      -0.576813       1.882248                    0.998043      22.392720      65.308075       0.577676       0.511104      -0.987528      -0.077663      -0.015456       0.040914       0.089131      -0.016711      -0.040239       0.068221      -0.146608      -0.116773      -0.093990      -0.033235       0.127224              8.584942       9.464098       0.944947       1.447558       4.944973      -1.906938      11.345756           0.000022
           93              O       1.345698       9.246395       7.218238      -0.823937      47.391923 0.77117428E+03  0.20273066E+05                                10.442461                            8.628013      -0.024991       1.990425                    0.997817      31.783175      87.151607       0.643634       0.361993      -1.137482       0.083732      -0.079031       0.075684       0.137786      -0.012584      -0.024669      -0.014306       0.002307       0.006180      -0.034697       0.008796       0.025901             12.255687       9.193698       2.213449       1.452361      17.121576       6.215354      10.451787           0.044950
           94              O       1.093172      10.794635       9.238625      -0.531648      30.891310 0.55098325E+03  0.13287611E+05                                 7.854366                            7.322946       0.593210       2.244068                    0.997082      27.492249      71.686960       0.695878       0.364976      -1.137649      -0.062499      -0.031121       0.038771       0.079861       0.090918      -0.056052       0.032765       0.074228      -0.157592      -0.122861      -0.006448       0.129308              8.287022       8.517704      -0.235501      -2.994652       5.981128       1.070038      10.362234           0.411463
           95              O       3.137746      10.927677       7.895984      -0.823520      55.081141 0.82144108E+03  0.21965782E+05                                11.621071                            8.977766      -0.087731       1.969269                    0.996070      31.926682      88.658746       0.622507       0.367952      -1.131421      -0.021818       0.021176       0.066861       0.073450       0.017425       0.007635       0.014090      -0.079943       0.003543      -0.044685      -0.003380       0.048065             14.081129      25.196927       2.877325       0.288055       9.635388       1.006462       7.411074           0.072199
           96              O       1.352343       0.112172       7.009800      -0.566076      35.227765 0.55766133E+03  0.13696706E+05                                 8.949210                            7.585801      -0.540819       1.875316                    0.996735      28.323566      78.342978       0.644461       0.386958      -1.104153      -0.029712      -0.173222      -0.045968       0.181664       0.099951       0.012126       0.039816      -0.058580      -0.128036      -0.088065      -0.046134       0.134199             10.194389      10.179686       2.704307       0.912929      14.588419       1.568810       5.815062           0.000350
           97              O       9.938226      10.626377       6.797506      -0.642575      41.854487 0.64892045E+03  0.16335667E+05                                 9.583265                            7.939859       0.169245       2.088296                    0.994736      29.049967      77.901842       0.667875       0.364305      -1.135885      -0.058209       0.060152       0.058107       0.101897       0.039945       0.025419      -0.026980      -0.056746       0.099974      -0.076891       0.025279       0.051612             11.021419      10.983038       3.263434       0.019382      15.117670       2.982841       6.963549           0.000155
           98              O       9.849620      12.817651       7.224407      -0.600528      37.266504 0.54992661E+03  0.13259242E+05                                 8.814171                            7.248467       0.502349       2.224469                    0.994125      27.519802      71.812487       0.709044       0.358277      -1.142630      -0.034012      -0.077249       0.038708       0.092858      -0.049380       0.008084       0.014023      -0.018547       0.128966      -0.073716       0.027017       0.046699             10.097091      10.907322      -3.498356      -1.125161      13.823889       1.345701       5.560063           0.000782
           99              O       3.966208       8.058151       1.187662      -0.795641      45.359339 0.86410134E+03  0.23415105E+05                                10.233865                            9.257140      -0.159450       1.943131                    0.996898      32.446174      90.881324       0.607791       0.371895      -1.127724       0.129537       0.092045      -0.001878       0.158921      -0.009355       0.001653      -0.009186       0.039715       0.066077      -0.034285       0.009986       0.024299             11.016086       8.623693      -1.337028      -1.197418       9.289348       4.128244      15.135217           0.058546
          100              O       2.596144      10.167252       1.297407      -0.452371      25.042553 0.44160496E+03  0.10077800E+05                                 6.732981                            6.493716       0.562372       2.245785                    0.998436      26.177205      66.424186       0.749532       0.358083      -1.142955      -0.009581       0.031186      -0.077669       0.084243      -0.004429       0.034620       0.039684      -0.017469       0.202551      -0.061281      -0.028280       0.089561              6.781910       5.642627      -1.162505       1.286813       6.600147      -1.535732       8.102955           0.504503
          101              O       4.518886       9.884213       2.889094      -0.497963      28.809397 0.48727239E+03  0.11403819E+05                                 7.454568                            6.856275       0.488781       2.217519                    0.997356      26.810238      69.029329       0.723422       0.361773      -1.139341       0.082664      -0.007982       0.014292       0.084269      -0.060350       0.059752      -0.004221      -0.002414      -0.160884      -0.091893      -0.009330       0.101222              7.830561       9.132874       1.655880       3.038018       6.366583       1.233459       7.992226           0.393544
          102              O       2.054542       9.035094       4.500829      -0.569666      33.783541 0.57439653E+03  0.14234402E+05                                 8.668949                            7.660492      -0.445734       1.892169                    0.997499      29.027365      81.057671       0.645128       0.383118      -1.105199       0.066679      -0.061352      -0.150783       0.175913      -0.023476       0.042987       0.084202      -0.026290       0.338819      -0.115404      -0.038422       0.153826              9.541706       8.551807      -0.470487      -0.758891       7.602125       3.482758      12.471188           0.004367
          103              O       1.156303       7.274248       1.552108      -0.672269      46.671010 0.69151097E+03  0.17764312E+05                                10.416089                            8.260814       0.082859       2.036683                    0.996118      30.377817      83.478273       0.644286       0.370065      -1.126495      -0.098103       0.074518       0.050381       0.133099      -0.022395      -0.009632      -0.042689      -0.131485       0.118800      -0.091525       0.005361       0.086164             12.217098       8.407405       0.534608      -2.220635       7.243233       3.331289      21.000656           0.001361
          104              O       0.038765       7.840328       3.381276      -0.632726      39.401971 0.59077965E+03  0.14565225E+05                                 9.248544                            7.567379       0.301866       2.130313                    0.996582      28.904786      77.368013       0.683467       0.363494      -1.133545       0.002094      -0.050368      -0.080885       0.095309      -0.015022      -0.067147      -0.044959      -0.058553      -0.084677      -0.102302       0.032152       0.070151             10.577506      13.832059      -0.126853      -5.506945       6.116091       0.978496      11.784368           0.000898
          105              O       6.883548      10.318555       5.632462      -0.823936      47.391895 0.77117375E+03  0.20273049E+05                                10.442460                            8.628012      -0.024990       1.990425                    0.997817      31.783155      87.151556       0.643634       0.361993      -1.137482       0.083732       0.079031      -0.075684       0.137786       0.012584       0.024671      -0.014305       0.002308       0.006180      -0.034698       0.008795       0.025903             12.255686       9.193696      -2.213449      -1.452360      17.121575       6.215355      10.451788           0.044951
          106              O       6.631022       8.770315       3.612075      -0.531646      30.891256 0.55098212E+03  0.13287582E+05                                 7.854383                            7.322961       0.593193       2.244063                    0.997082      27.492120      71.686724       0.695874       0.364978      -1.137647      -0.062498       0.031121      -0.038768       0.079859      -0.090931       0.056049       0.032769       0.074232      -0.157610      -0.122870      -0.006452       0.129321              8.287041       8.517724       0.235502       2.994661       5.981140       1.070041      10.362259           0.411463
          107              O       8.675596       8.637273       4.954716      -0.823519      55.081110 0.82144053E+03  0.21965764E+05                                11.621071                            8.977765      -0.087729       1.969269                    0.996070      31.926663      88.658700       0.622507       0.367952      -1.131421      -0.021818      -0.021177      -0.066861       0.073450      -0.017425      -0.007634       0.014092      -0.079943       0.003547      -0.044685      -0.003381       0.048066             14.081129      25.196927      -2.877324      -0.288053       9.635387       1.006462       7.411073           0.072199
          108              O       6.890193       6.409478       5.840900      -0.566076      35.227775 0.55766149E+03  0.13696711E+05                                 8.949211                            7.585802      -0.540819       1.875316                    0.996735      28.323570      78.342992       0.644461       0.386958      -1.104153      -0.029712       0.173222       0.045968       0.181664      -0.099951      -0.012126       0.039816      -0.058580      -0.128036      -0.088065      -0.046134       0.134199             10.194391      10.179687      -2.704308      -0.912929      14.588423       1.568811       5.815063           0.000350
          109              O       4.400376       8.938573       6.053194      -0.642575      41.854476 0.64892023E+03  0.16335660E+05                                 9.583263                            7.939857       0.169246       2.088297                    0.994736      29.049963      77.901825       0.667875       0.364305      -1.135885      -0.058209      -0.060152      -0.058107       0.101897      -0.039945      -0.025419      -0.026980      -0.056746       0.099975      -0.076891       0.025279       0.051612             11.021416      10.983035      -3.263433      -0.019382      15.117667       2.982840       6.963547           0.000156
          110              O       4.311770       6.747299       5.626293      -0.600528      37.266516 0.54992684E+03  0.13259249E+05                                 8.814173                            7.248469       0.502348       2.224468                    0.994125      27.519806      71.812505       0.709044       0.358277      -1.142630      -0.034012       0.077249      -0.038708       0.092858       0.049380      -0.008084       0.014024      -0.018547       0.128966      -0.073716       0.027017       0.046699             10.097094      10.907326       3.498357       1.125162      13.823893       1.345702       5.560064           0.000782
          111              O       9.504058      11.506799      11.663038      -0.795642      45.359358 0.86410177E+03  0.23415119E+05                                10.233867                            9.257141      -0.159449       1.943131                    0.996898      32.446184      90.881351       0.607791       0.371895      -1.127724       0.129537      -0.092046       0.001878       0.158921       0.009354      -0.001653      -0.009186       0.039715       0.066078      -0.034285       0.009986       0.024299             11.016088       8.623694       1.337028       1.197418       9.289350       4.128245      15.135220           0.058546
          112              O       8.133994       9.397698      11.553293      -0.452369      25.042567 0.44160527E+03  0.10077809E+05                                 6.732983                            6.493718       0.562374       2.245786                    0.998436      26.177212      66.424210       0.749532       0.358083      -1.142955      -0.009580      -0.031186       0.077669       0.084243       0.004429      -0.034617       0.039680      -0.017463       0.202550      -0.061277      -0.028280       0.089558              6.781912       5.642628       1.162505      -1.286813       6.600149      -1.535733       8.102959           0.504507
          113              O      10.056736       9.680737       9.961606      -0.497963      28.809432 0.48727310E+03  0.11403841E+05                                 7.454576                            6.856282       0.488783       2.217519                    0.997356      26.810244      69.029370       0.723421       0.361773      -1.139341       0.082663       0.007982      -0.014292       0.084268       0.060351      -0.059751      -0.004221      -0.002415      -0.160887      -0.091893      -0.009330       0.101223              7.830569       9.132884      -1.655883      -3.038023       6.366589       1.233461       7.992235           0.393546
          114              O       7.592392      10.529856       8.349871      -0.569666      33.783535 0.57439640E+03  0.14234398E+05                                 8.668949                            7.660492      -0.445734       1.892169                    0.997499      29.027360      81.057658       0.645128       0.383118      -1.105199       0.066679       0.061352       0.150783       0.175913       0.023476      -0.042987       0.084202      -0.026290       0.338819      -0.115403      -0.038422       0.153826              9.541707       8.551806       0.470487       0.758892       7.602125       3.482758      12.471188           0.004367
          115              O       6.694153      12.290702      11.298592      -0.672269      46.671043 0.69151153E+03  0.17764330E+05                                10.416095                            8.260819       0.082857       2.036682                    0.996118      30.377826      83.478315       0.644286       0.370065      -1.126495      -0.098103      -0.074519      -0.050381       0.133099       0.022395       0.009632      -0.042689      -0.131485       0.118799      -0.091525       0.005361       0.086164             12.217105       8.407410      -0.534608       2.220638       7.243237       3.331290      21.000669           0.001360
          116              O       5.576615      11.724622       9.469424      -0.632726      39.401964 0.59077950E+03  0.14565221E+05                                 9.248543                            7.567378       0.301866       2.130313                    0.996582      28.904783      77.368001       0.683467       0.363494      -1.133545       0.002094       0.050368       0.080885       0.095309       0.015022       0.067147      -0.044959      -0.058553      -0.084677      -0.102302       0.032151       0.070151             10.577505      13.832057       0.126853       5.506945       6.116090       0.978496      11.784367           0.000898
          117              O       4.192152       9.246395      18.483162      -0.823936      47.391892 0.77117373E+03  0.20273048E+05                                10.442459                            8.628011      -0.024990       1.990425                    0.997817      31.783159      87.151562       0.643634       0.361993      -1.137482      -0.083732      -0.079031      -0.075683       0.137786       0.012584      -0.024671       0.014305       0.002308       0.006179      -0.034698       0.008795       0.025903             12.255684       9.193694      -2.213447       1.452359      17.121573      -6.215353      10.451786           0.044952
          118              O       4.444678      10.794635      16.462775      -0.531645      30.891211 0.55098113E+03  0.13287553E+05                                 7.854379                            7.322958       0.593190       2.244063                    0.997082      27.492085      71.686631       0.695873       0.364979      -1.137646       0.062498      -0.031121      -0.038767       0.079859      -0.090931      -0.056047      -0.032770       0.074240      -0.157611      -0.122870      -0.006453       0.129323              8.287036       8.517719       0.235501      -2.994659       5.981137      -1.070040      10.362253           0.411465
          119              O       2.400104      10.927677      17.805416      -0.823519      55.081049 0.82143956E+03  0.21965731E+05                                11.621061                            8.977759      -0.087728       1.969270                    0.996070      31.926649      88.658637       0.622507       0.367952      -1.131421       0.021818       0.021177      -0.066861       0.073450      -0.017425       0.007634      -0.014092      -0.079942       0.003548      -0.044685      -0.003380       0.048065             14.081116      25.196901      -2.877321       0.288054       9.635379      -1.006461       7.411068           0.072201
          120              O       4.185507       0.112172      18.691600      -0.566076      35.227782 0.55766164E+03  0.13696716E+05                                 8.949212                            7.585803      -0.540820       1.875315                    0.996735      28.323574      78.343007       0.644461       0.386958      -1.104153       0.029712      -0.173222       0.045968       0.181664      -0.099951       0.012126      -0.039816      -0.058580      -0.128036      -0.088065      -0.046134       0.134199             10.194392      10.179688      -2.704308       0.912929      14.588424      -1.568811       5.815064           0.000349
          121              O       6.675324      10.626377      18.903894      -0.642575      41.854476 0.64892025E+03  0.16335660E+05                                 9.583262                            7.939857       0.169246       2.088297                    0.994736      29.049965      77.901828       0.667875       0.364305      -1.135885       0.058209       0.060152      -0.058107       0.101897      -0.039945       0.025419       0.026980      -0.056746       0.099975      -0.076891       0.025279       0.051612             11.021416      10.983034      -3.263433       0.019382      15.117666      -2.982840       6.963547           0.000155
          122              O       6.763930      12.817651      18.476993      -0.600528      37.266512 0.54992678E+03  0.13259247E+05                                 8.814172                            7.248468       0.502348       2.224468                    0.994125      27.519805      71.812500       0.709044       0.358277      -1.142630       0.034012      -0.077249      -0.038709       0.092858       0.049380       0.008084      -0.014023      -0.018547       0.128965      -0.073716       0.027017       0.046699             10.097093      10.907324       3.498357      -1.125162      13.823891      -1.345701       5.560063           0.000782
          123              O       1.571642       8.058151      24.513738      -0.795641      45.359322 0.86410091E+03  0.23415090E+05                                10.233861                            9.257137      -0.159449       1.943132                    0.996898      32.446170      90.881298       0.607791       0.371895      -1.127724      -0.129537       0.092045       0.001878       0.158920       0.009354       0.001653       0.009186       0.039714       0.066078      -0.034284       0.009986       0.024299             11.016082       8.623689       1.337027      -1.197417       9.289344      -4.128242      15.135211           0.058547
          124              O       2.941706      10.167252      24.403993      -0.452369      25.042510 0.44160397E+03  0.10077771E+05                                 6.732970                            6.493706       0.562374       2.245786                    0.998436      26.177195      66.424126       0.749533       0.358083      -1.142955       0.009581       0.031186       0.077669       0.084243       0.004429       0.034619      -0.039683      -0.017468       0.202550      -0.061280      -0.028280       0.089560              6.781899       5.642618       1.162502       1.286810       6.600136       1.535729       8.102942           0.504512
          125              O       1.018964       9.884213      22.812306      -0.497965      28.809449 0.48727347E+03  0.11403851E+05                                 7.454575                            6.856282       0.488784       2.217519                    0.997356      26.810270      69.029429       0.723422       0.361773      -1.139341      -0.082663      -0.007981      -0.014292       0.084269       0.060349       0.059751       0.004220      -0.002414      -0.160884      -0.091892      -0.009329       0.101221              7.830568       9.132882      -1.655882       3.038021       6.366589      -1.233461       7.992234           0.393537
          126              O       3.483308       9.035094      21.200571      -0.569666      33.783531 0.57439632E+03  0.14234396E+05                                 8.668948                            7.660491      -0.445735       1.892169                    0.997499      29.027360      81.057655       0.645128       0.383118      -1.105199      -0.066679      -0.061352       0.150782       0.175913       0.023476       0.042987      -0.084202      -0.026290       0.338819      -0.115403      -0.038422       0.153826              9.541705       8.551805       0.470487      -0.758891       7.602124      -3.482757      12.471187           0.004367
          127              O       4.381547       7.274248      24.149292      -0.672269      46.670989 0.69151058E+03  0.17764299E+05                                10.416085                            8.260812       0.082860       2.036683                    0.996118      30.377810      83.478244       0.644286       0.370065      -1.126495       0.098103       0.074518      -0.050381       0.133099       0.022395      -0.009632       0.042690      -0.131485       0.118799      -0.091525       0.005361       0.086164             12.217094       8.407402      -0.534607      -2.220635       7.243231      -3.331287      21.000649           0.001361
          128              O       5.499085       7.840328      22.320124      -0.632727      39.401971 0.59077967E+03  0.14565226E+05                                 9.248544                            7.567379       0.301866       2.130313                    0.996582      28.904788      77.368018       0.683467       0.363494      -1.133545      -0.002094      -0.050369       0.080885       0.095309       0.015022      -0.067147       0.044959      -0.058553      -0.084677      -0.102302       0.032152       0.070151             10.577505      13.832057       0.126852      -5.506944       6.116091      -0.978496      11.784368           0.000897
          129              O       9.730002      10.318555      20.068938      -0.823936      47.391861 0.77117318E+03  0.20273029E+05                                10.442450                            8.628005      -0.024990       1.990426                    0.997817      31.783162      87.151541       0.643634       0.361993      -1.137482      -0.083732       0.079031       0.075684       0.137786      -0.012583       0.024669       0.014306       0.002307       0.006180      -0.034697       0.008796       0.025901             12.255672       9.193687       2.213445      -1.452358      17.121555      -6.215344      10.451775           0.044952
          130              O       9.982528       8.770315      22.089325      -0.531646      30.891251 0.55098198E+03  0.13287572E+05                                 7.854359                            7.322940       0.593207       2.244067                    0.997082      27.492213      71.686853       0.695878       0.364976      -1.137649       0.062498       0.031121       0.038770       0.079860       0.090918       0.056051      -0.032765       0.074231      -0.157593      -0.122860      -0.006448       0.129309              8.287013       8.517694      -0.235500       2.994647       5.981122      -1.070036      10.362222           0.411470
          131              O       7.937954       8.637273      20.746684      -0.823519      55.081068 0.82143999E+03  0.21965744E+05                                11.621059                            8.977758      -0.087729       1.969269                    0.996070      31.926667      88.658675       0.622508       0.367952      -1.131421       0.021818      -0.021176       0.066861       0.073450       0.017425      -0.007635      -0.014090      -0.079943       0.003544      -0.044685      -0.003380       0.048065             14.081112      25.196891       2.877320      -0.288055       9.635378      -1.006461       7.411067           0.072201
          132              O       9.723357       6.409478      19.860500      -0.566076      35.227771 0.55766144E+03  0.13696709E+05                                 8.949210                            7.585801      -0.540819       1.875316                    0.996735      28.323569      78.342985       0.644461       0.386958      -1.104153       0.029712       0.173222      -0.045968       0.181664       0.099951      -0.012126      -0.039816      -0.058581      -0.128036      -0.088065      -0.046134       0.134199             10.194389      10.179686       2.704307      -0.912929      14.588419      -1.568810       5.815062           0.000349
          133              O       1.137474       8.938573      19.648206      -0.642575      41.854468 0.64892008E+03  0.16335654E+05                                 9.583261                            7.939856       0.169247       2.088297                    0.994736      29.049962      77.901815       0.667875       0.364305      -1.135885       0.058209      -0.060152       0.058107       0.101897       0.039945      -0.025419       0.026980      -0.056746       0.099974      -0.076891       0.025279       0.051612             11.021414      10.983032       3.263432      -0.019382      15.117664      -2.982840       6.963546           0.000155
          134              O       1.226080       6.747299      20.075107      -0.600528      37.266509 0.54992674E+03  0.13259246E+05                                 8.814171                            7.248468       0.502349       2.224469                    0.994125      27.519806      71.812499       0.709044       0.358277      -1.142630       0.034012       0.077249       0.038708       0.092858      -0.049380      -0.008084      -0.014024      -0.018547       0.128966      -0.073716       0.027017       0.046700             10.097092      10.907323      -3.498355       1.125161      13.823889      -1.345701       5.560063           0.000781
          135              O       7.109492      11.506799      14.038362      -0.795641      45.359343 0.86410141E+03  0.23415108E+05                                10.233866                            9.257141      -0.159450       1.943131                    0.996898      32.446174      90.881327       0.607791       0.371895      -1.127724      -0.129537      -0.092046      -0.001878       0.158921      -0.009355      -0.001653       0.009186       0.039715       0.066078      -0.034285       0.009986       0.024299             11.016087       8.623693      -1.337028       1.197417       9.289348      -4.128244      15.135219           0.058546
          136              O       8.479556       9.397698      14.148107      -0.452369      25.042551 0.44160489E+03  0.10077797E+05                                 6.732976                            6.493712       0.562375       2.245786                    0.998436      26.177224      66.424214       0.749533       0.358083      -1.142955       0.009581      -0.031186      -0.077669       0.084243      -0.004431      -0.034619      -0.039683      -0.017469       0.202557      -0.061283      -0.028279       0.089562              6.781905       5.642623      -1.162503      -1.286811       6.600142       1.535730       8.102950           0.504512
          137              O       6.556814       9.680737      15.739794      -0.497963      28.809424 0.48727294E+03  0.11403836E+05                                 7.454574                            6.856280       0.488780       2.217518                    0.997356      26.810244      69.029365       0.723421       0.361773      -1.139341      -0.082663       0.007982       0.014292       0.084269      -0.060350      -0.059752       0.004221      -0.002415      -0.160886      -0.091893      -0.009330       0.101223              7.830567       9.132881       1.655882      -3.038021       6.366588      -1.233460       7.992233           0.393542
          138              O       9.021158      10.529856      17.351529      -0.569666      33.783538 0.57439646E+03  0.14234400E+05                                 8.668949                            7.660492      -0.445735       1.892169                    0.997499      29.027364      81.057670       0.645128       0.383118      -1.105199      -0.066679       0.061352      -0.150783       0.175913      -0.023476      -0.042987      -0.084202      -0.026290       0.338819      -0.115404      -0.038422       0.153826              9.541707       8.551806      -0.470487       0.758891       7.602125      -3.482758      12.471188           0.004366
          139              O       9.919397      12.290702      14.402808      -0.672269      46.671043 0.69151151E+03  0.17764330E+05                                10.416095                            8.260819       0.082856       2.036682                    0.996118      30.377825      83.478314       0.644286       0.370065      -1.126495       0.098103      -0.074518       0.050381       0.133099      -0.022395       0.009632       0.042689      -0.131485       0.118800      -0.091525       0.005361       0.086164             12.217106       8.407410       0.534608       2.220638       7.243237      -3.331290      21.000670           0.001361
          140              O      11.036935      11.724622      16.231976      -0.632726      39.401972 0.59077964E+03  0.14565225E+05                                 9.248544                            7.567379       0.301865       2.130312                    0.996582      28.904786      77.368015       0.683467       0.363494      -1.133545      -0.002094       0.050369      -0.080885       0.095309      -0.015022       0.067147       0.044959      -0.058553      -0.084677      -0.102302       0.032151       0.070151             10.577506      13.832059      -0.126853       5.506946       6.116091      -0.978496      11.784369           0.000897
          141              O       9.730002       3.796905      18.483162      -0.823937      47.391942 0.77117463E+03  0.20273077E+05                                10.442466                            8.628016      -0.024990       1.990425                    0.997817      31.783176      87.151623       0.643634       0.361993      -1.137482      -0.083732       0.079031      -0.075684       0.137786      -0.012584      -0.024670      -0.014306       0.002308       0.006179      -0.034698       0.008796       0.025902             12.255693       9.193701       2.213449       1.452361      17.121585       6.215359      10.451794           0.044950
          142              O       9.982528       2.248665      16.462775      -0.531648      30.891306 0.55098320E+03  0.13287613E+05                                 7.854384                            7.322962       0.593199       2.244065                    0.997082      27.492175      71.686851       0.695875       0.364978      -1.137647       0.062499       0.031121      -0.038769       0.079860       0.090926      -0.056048       0.032768       0.074238      -0.157603      -0.122866      -0.006451       0.129317              8.287042       8.517725      -0.235502      -2.994662       5.981140       1.070042      10.362261           0.411457
          143              O       7.937954       2.115623      17.805416      -0.823519      55.081116 0.82144065E+03  0.21965767E+05                                11.621070                            8.977765      -0.087729       1.969269                    0.996070      31.926669      88.658711       0.622507       0.367952      -1.131421       0.021818      -0.021177      -0.066861       0.073450       0.017425       0.007634       0.014091      -0.079943       0.003547      -0.044685      -0.003380       0.048065             14.081128      25.196925       2.877324       0.288054       9.635386       1.006462       7.411073           0.072200
          144              O       9.723357      12.931128      18.691600      -0.566076      35.227779 0.55766159E+03  0.13696714E+05                                 8.949212                            7.585803      -0.540820       1.875315                    0.996735      28.323573      78.343002       0.644461       0.386958      -1.104153       0.029712       0.173222       0.045968       0.181664       0.099951       0.012126       0.039816      -0.058580      -0.128036      -0.088065      -0.046134       0.134199             10.194391      10.179687       2.704308       0.912929      14.588422       1.568811       5.815063           0.000350
          145              O       1.137474       2.416923      18.903894      -0.642575      41.854467 0.64892009E+03  0.16335655E+05                                 9.583261                            7.939857       0.169247       2.088297                    0.994736      29.049960      77.901815       0.667875       0.364305      -1.135885       0.058209      -0.060152      -0.058107       0.101897       0.039945       0.025419      -0.026980      -0.056746       0.099974      -0.076891       0.025280       0.051612             11.021415      10.983034       3.263433       0.019382      15.117664       2.982840       6.963547           0.000155
          146              O       1.226080       0.225649      18.476993      -0.600528      37.266509 0.54992673E+03  0.13259246E+05                                 8.814171                            7.248468       0.502349       2.224469                    0.994125      27.519805      71.812497       0.709044       0.358277      -1.142630       0.034012       0.077249      -0.038709       0.092858      -0.049380       0.008084       0.014023      -0.018547       0.128966      -0.073716       0.027017       0.046699             10.097092      10.907323      -3.498356      -1.125161      13.823889       1.345701       5.560063           0.000782
          147              O       7.109492       4.985149      24.513738      -0.795641      45.359344 0.86410144E+03  0.23415109E+05                                10.233868                            9.257142      -0.159451       1.943131                    0.996898      32.446170      90.881324       0.607791       0.371895      -1.127724      -0.129537      -0.092045       0.001878       0.158921      -0.009355       0.001653      -0.009186       0.039716       0.066077      -0.034285       0.009987       0.024299             11.016089       8.623695      -1.337028      -1.197418       9.289350       4.128246      15.135224           0.058546
          148              O       8.479556       2.876048      24.403993      -0.452369      25.042556 0.44160502E+03  0.10077802E+05                                 6.732981                            6.493716       0.562374       2.245786                    0.998436      26.177209      66.424195       0.749532       0.358083      -1.142955       0.009581      -0.031186       0.077668       0.084242      -0.004429       0.034622       0.039686      -0.017474       0.202553      -0.061285      -0.028279       0.089564              6.781910       5.642627      -1.162505       1.286813       6.600146      -1.535732       8.102957           0.504508
          149              O       6.556814       3.159087      22.812306      -0.497964      28.809442 0.48727331E+03  0.11403847E+05                                 7.454580                            6.856285       0.488775       2.217517                    0.997356      26.810240      69.029374       0.723421       0.361773      -1.139341      -0.082664       0.007981      -0.014293       0.084270      -0.060350       0.059752      -0.004221      -0.002414      -0.160885      -0.091893      -0.009330       0.101223              7.830574       9.132890       1.655884       3.038026       6.366592       1.233462       7.992240           0.393540
          150              O       9.021158       4.008206      21.200571      -0.569666      33.783547 0.57439664E+03  0.14234406E+05                                 8.668951                            7.660493      -0.445736       1.892168                    0.997499      29.027366      81.057681       0.645128       0.383118      -1.105199      -0.066679       0.061352       0.150782       0.175913      -0.023476       0.042987       0.084202      -0.026290       0.338819      -0.115404      -0.038422       0.153826              9.541709       8.551808      -0.470488      -0.758892       7.602126       3.482760      12.471193           0.004367
          151              O       9.919397       5.769052      24.149292      -0.672269      46.671055 0.69151170E+03  0.17764336E+05                                10.416097                            8.260820       0.082856       2.036682                    0.996118      30.377828      83.478329       0.644286       0.370065      -1.126495       0.098103      -0.074519      -0.050381       0.133100      -0.022395      -0.009632      -0.042689      -0.131485       0.118799      -0.091525       0.005361       0.086164             12.217109       8.407412       0.534608      -2.220638       7.243238       3.331292      21.000677           0.001361
          152              O      11.036935       5.202972      22.320124      -0.632726      39.401975 0.59077968E+03  0.14565227E+05                                 9.248545                            7.567380       0.301865       2.130312                    0.996582      28.904785      77.368016       0.683467       0.363494      -1.133545      -0.002094       0.050368       0.080885       0.095309      -0.015022      -0.067147      -0.044959      -0.058553      -0.084677      -0.102302       0.032151       0.070151             10.577508      13.832061      -0.126852      -5.506947       6.116091       0.978496      11.784372           0.000897
          153              O       4.192152       2.724745      20.068938      -0.823936      47.391870 0.77117332E+03  0.20273035E+05                                10.442459                            8.628011      -0.024988       1.990426                    0.997817      31.783141      87.151517       0.643634       0.361993      -1.137481      -0.083732      -0.079030       0.075683       0.137785       0.012584       0.024672      -0.014305       0.002310       0.006179      -0.034699       0.008794       0.025905             12.255684       9.193694      -2.213446      -1.452359      17.121571       6.215353      10.451786           0.044952
          154              O       4.444678       4.272985      22.089325      -0.531642      30.891147 0.55097975E+03  0.13287516E+05                                 7.854388                            7.322965       0.593180       2.244061                    0.997082      27.491977      71.686412       0.695870       0.364980      -1.137645       0.062497      -0.031121       0.038764       0.079857      -0.090942       0.056045       0.032772       0.074241      -0.157626      -0.122878      -0.006456       0.129334              8.287046       8.517729       0.235502       2.994664       5.981142       1.070042      10.362266           0.411466
          155              O       2.400104       4.406027      20.746684      -0.823518      55.081014 0.82143894E+03  0.21965711E+05                                11.621059                            8.977758      -0.087726       1.969271                    0.996070      31.926630      88.658587       0.622507       0.367952      -1.131421       0.021819       0.021177       0.066861       0.073450      -0.017424      -0.007633       0.014094      -0.079942       0.003551      -0.044685      -0.003381       0.048065             14.081114      25.196899      -2.877320      -0.288053       9.635377       1.006460       7.411067           0.072201
          156              O       4.185507       6.633822      19.860500      -0.566076      35.227781 0.55766160E+03  0.13696714E+05                                 8.949212                            7.585803      -0.540820       1.875315                    0.996735      28.323574      78.343004       0.644461       0.386958      -1.104153       0.029712      -0.173222      -0.045968       0.181664      -0.099951      -0.012126       0.039816      -0.058580      -0.128036      -0.088065      -0.046134       0.134199             10.194391      10.179688      -2.704308      -0.912930      14.588423       1.568811       5.815063           0.000349
          157              O       6.675324       4.104727      19.648206      -0.642575      41.854464 0.64892000E+03  0.16335652E+05                                 9.583260                            7.939856       0.169247       2.088297                    0.994736      29.049959      77.901808       0.667875       0.364305      -1.135885       0.058209       0.060152       0.058108       0.101897      -0.039945      -0.025419      -0.026980      -0.056746       0.099975      -0.076891       0.025280       0.051612             11.021414      10.983032      -3.263433      -0.019382      15.117663       2.982839       6.963546           0.000155
          158              O       6.763930       6.296001      20.075107      -0.600528      37.266530 0.54992710E+03  0.13259257E+05                                 8.814175                            7.248471       0.502347       2.224468                    0.994125      27.519812      71.812527       0.709044       0.358277      -1.142630       0.034012      -0.077249       0.038709       0.092858       0.049380      -0.008084       0.014023      -0.018547       0.128965      -0.073716       0.027017       0.046699             10.097096      10.907328       3.498357       1.125162      13.823896       1.345702       5.560065           0.000782
          159              O       1.571642       1.536501      14.038362      -0.795642      45.359362 0.86410185E+03  0.23415122E+05                                10.233868                            9.257142      -0.159450       1.943131                    0.996898      32.446182      90.881353       0.607791       0.371895      -1.127724      -0.129537       0.092046      -0.001878       0.158921       0.009355      -0.001653      -0.009186       0.039715       0.066077      -0.034285       0.009986       0.024299             11.016090       8.623695       1.337028       1.197417       9.289350       4.128246      15.135225           0.058546
          160              O       2.941706       3.645602      14.148107      -0.452367      25.042501 0.44160378E+03  0.10077766E+05                                 6.732970                            6.493707       0.562374       2.245786                    0.998436      26.177179      66.424092       0.749533       0.358083      -1.142955       0.009580       0.031186      -0.077669       0.084242       0.004431      -0.034616       0.039683      -0.017464       0.202559      -0.061280      -0.028280       0.089560              6.781899       5.642619       1.162502      -1.286810       6.600136      -1.535729       8.102942           0.504514
          161              O       1.018964       3.362563      15.739794      -0.497963      28.809423 0.48727292E+03  0.11403835E+05                                 7.454575                            6.856281       0.488780       2.217518                    0.997356      26.810238      69.029354       0.723421       0.361773      -1.139341      -0.082663      -0.007982       0.014292       0.084268       0.060351      -0.059751      -0.004220      -0.002415      -0.160886      -0.091893      -0.009330       0.101223              7.830569       9.132883      -1.655882      -3.038022       6.366589       1.233461       7.992234           0.393544
          162              O       3.483308       2.513444      17.351529      -0.569666      33.783526 0.57439618E+03  0.14234392E+05                                 8.668947                            7.660491      -0.445734       1.892169                    0.997499      29.027356      81.057641       0.645128       0.383118      -1.105199      -0.066679      -0.061352      -0.150782       0.175913       0.023476      -0.042987       0.084202      -0.026290       0.338820      -0.115403      -0.038422       0.153826              9.541705       8.551805       0.470488       0.758892       7.602123       3.482758      12.471186           0.004366
          163              O       4.381547       0.752598      14.402808      -0.672269      46.671043 0.69151151E+03  0.17764330E+05                                10.416095                            8.260818       0.082857       2.036682                    0.996118      30.377826      83.478314       0.644286       0.370065      -1.126495       0.098103       0.074518       0.050381       0.133099       0.022396       0.009632      -0.042689      -0.131485       0.118799      -0.091525       0.005361       0.086164             12.217105       8.407410      -0.534608       2.220638       7.243236       3.331290      21.000670           0.001360
          164              O       5.499085       1.318678      16.231976      -0.632726      39.401973 0.59077964E+03  0.14565225E+05                                 9.248544                            7.567379       0.301865       2.130312                    0.996582      28.904786      77.368014       0.683467       0.363494      -1.133545      -0.002094      -0.050368      -0.080885       0.095309       0.015022       0.067147      -0.044959      -0.058553      -0.084677      -0.102302       0.032151       0.070151             10.577507      13.832060       0.126853       5.506946       6.116091       0.978496      11.784370           0.000897
          165              O       6.883548       3.796905       7.218238      -0.823937      47.391944 0.77117466E+03  0.20273079E+05                                10.442468                            8.628017      -0.024991       1.990425                    0.997817      31.783171      87.151616       0.643633       0.361993      -1.137482       0.083732       0.079031       0.075684       0.137786       0.012584      -0.024670       0.014306       0.002307       0.006179      -0.034698       0.008796       0.025902             12.255696       9.193703      -2.213450       1.452362      17.121588      -6.215361      10.451796           0.044951
          166              O       6.631022       2.248665       9.238625      -0.531646      30.891280 0.55098263E+03  0.13287597E+05                                 7.854383                            7.322960       0.593196       2.244064                    0.997082      27.492150      71.686788       0.695874       0.364978      -1.137647      -0.062499       0.031121       0.038769       0.079860      -0.090926      -0.056049      -0.032768       0.074234      -0.157605      -0.122867      -0.006451       0.129318              8.287040       8.517723       0.235502      -2.994661       5.981139      -1.070041      10.362258           0.411465
          167              O       8.675596       2.115623       7.895984      -0.823520      55.081133 0.82144088E+03  0.21965776E+05                                11.621074                            8.977767      -0.087730       1.969269                    0.996070      31.926669      88.658723       0.622507       0.367952      -1.131421      -0.021818      -0.021177       0.066861       0.073450      -0.017425       0.007634      -0.014091      -0.079943       0.003546      -0.044685      -0.003381       0.048065             14.081134      25.196937      -2.877326       0.288054       9.635389      -1.006462       7.411076           0.072199
          168              O       6.890193      12.931128       7.009800      -0.566076      35.227775 0.55766150E+03  0.13696711E+05                                 8.949211                            7.585802      -0.540820       1.875316                    0.996735      28.323571      78.342994       0.644461       0.386958      -1.104153      -0.029712       0.173222      -0.045968       0.181664      -0.099951       0.012126      -0.039816      -0.058580      -0.128036      -0.088065      -0.046134       0.134199             10.194390      10.179687      -2.704307       0.912929      14.588422      -1.568811       5.815063           0.000350
          169              O       4.400376       2.416923       6.797506      -0.642575      41.854485 0.64892042E+03  0.16335666E+05                                 9.583264                            7.939859       0.169245       2.088296                    0.994736      29.049966      77.901840       0.667875       0.364305      -1.135885      -0.058209      -0.060152       0.058107       0.101897      -0.039945       0.025419       0.026980      -0.056746       0.099974      -0.076891       0.025279       0.051612             11.021419      10.983038      -3.263434       0.019382      15.117670      -2.982841       6.963549           0.000155
          170              O       4.311770       0.225649       7.224407      -0.600528      37.266509 0.54992671E+03  0.13259245E+05                                 8.814171                            7.248468       0.502348       2.224468                    0.994125      27.519804      71.812495       0.709044       0.358277      -1.142630      -0.034012       0.077249       0.038708       0.092858       0.049380       0.008084      -0.014024      -0.018547       0.128965      -0.073716       0.027017       0.046699             10.097092      10.907323       3.498357      -1.125162      13.823891      -1.345701       5.560063           0.000782
          171              O       9.504058       4.985149       1.187662      -0.795641      45.359335 0.86410121E+03  0.23415101E+05                                10.233865                            9.257140      -0.159450       1.943131                    0.996898      32.446169      90.881311       0.607791       0.371895      -1.127724       0.129537      -0.092045      -0.001878       0.158921       0.009355       0.001653       0.009186       0.039716       0.066078      -0.034285       0.009987       0.024299             11.016087       8.623693       1.337028      -1.197417       9.289348      -4.128244      15.135219           0.058547
          172              O       8.133994       2.876048       1.297407      -0.452369      25.042572 0.44160540E+03  0.10077813E+05                                 6.732986                            6.493721       0.562371       2.245785                    0.998436      26.177205      66.424205       0.749532       0.358083      -1.142954      -0.009581      -0.031186      -0.077669       0.084242       0.004428       0.034620      -0.039684      -0.017470       0.202551      -0.061282      -0.028280       0.089562              6.781915       5.642631       1.162506       1.286815       6.600152       1.535734       8.102964           0.504512
          173              O      10.056736       3.159087       2.889094      -0.497963      28.809430 0.48727306E+03  0.11403839E+05                                 7.454576                            6.856282       0.488780       2.217518                    0.997356      26.810243      69.029366       0.723421       0.361773      -1.139341       0.082664       0.007982       0.014292       0.084269       0.060350       0.059752       0.004221      -0.002413      -0.160885      -0.091893      -0.009330       0.101222              7.830569       9.132885      -1.655882       3.038023       6.366588      -1.233460       7.992235           0.393543
          174              O       7.592392       4.008206       4.500829      -0.569666      33.783549 0.57439668E+03  0.14234407E+05                                 8.668951                            7.660494      -0.445736       1.892168                    0.997499      29.027367      81.057683       0.645128       0.383118      -1.105199       0.066679       0.061352      -0.150783       0.175913       0.023476       0.042987      -0.084202      -0.026290       0.338819      -0.115404      -0.038422       0.153826              9.541709       8.551808       0.470488      -0.758892       7.602126      -3.482759      12.471193           0.004367
          175              O       6.694153       5.769052       1.552108      -0.672269      46.671020 0.69151110E+03  0.17764316E+05                                10.416091                            8.260816       0.082858       2.036683                    0.996118      30.377818      83.478283       0.644286       0.370065      -1.126495      -0.098103      -0.074519       0.050381       0.133099       0.022395      -0.009632       0.042689      -0.131485       0.118799      -0.091525       0.005361       0.086164             12.217101       8.407407      -0.534608      -2.220637       7.243234      -3.331289      21.000662           0.001361
          176              O       5.576615       5.202972       3.381276      -0.632726      39.401969 0.59077959E+03  0.14565224E+05                                 9.248544                            7.567379       0.301865       2.130313                    0.996582      28.904784      77.368008       0.683467       0.363494      -1.133545       0.002094       0.050368      -0.080885       0.095309       0.015022      -0.067147       0.044959      -0.058553      -0.084677      -0.102302       0.032151       0.070151             10.577506      13.832059       0.126852      -5.506945       6.116091      -0.978496      11.784369           0.000898
          177              O       1.345698       2.724745       5.632462      -0.823937      47.391909 0.77117403E+03  0.20273058E+05                                10.442463                            8.628014      -0.024990       1.990425                    0.997817      31.783159      87.151572       0.643634       0.361993      -1.137482       0.083732      -0.079031      -0.075684       0.137786      -0.012584       0.024671       0.014305       0.002308       0.006180      -0.034698       0.008795       0.025903             12.255689       9.193699       2.213449      -1.452361      17.121579      -6.215357      10.451791           0.044951
          178              O       1.093172       4.272985       3.612075      -0.531648      30.891263 0.55098226E+03  0.13287587E+05                                 7.854388                            7.322965       0.593190       2.244062                    0.997082      27.492110      71.686714       0.695873       0.364979      -1.137646      -0.062498      -0.031121      -0.038768       0.079859       0.090932       0.056049      -0.032769       0.074231      -0.157611      -0.122870      -0.006452       0.129322              8.287046       8.517730      -0.235502       2.994664       5.981142      -1.070042      10.362266           0.411457
          179              O       3.137746       4.406027       4.954716      -0.823520      55.081110 0.82144052E+03  0.21965764E+05                                11.621071                            8.977766      -0.087729       1.969269                    0.996070      31.926662      88.658697       0.622507       0.367952      -1.131421      -0.021818       0.021177      -0.066861       0.073450       0.017425      -0.007634      -0.014092      -0.079943       0.003547      -0.044685      -0.003381       0.048066             14.081130      25.196930       2.877324      -0.288053       9.635387      -1.006461       7.411074           0.072199
          180              O       1.352343       6.633822       5.840900      -0.566076      35.227776 0.55766151E+03  0.13696712E+05                                 8.949211                            7.585802      -0.540819       1.875316                    0.996735      28.323571      78.342994       0.644461       0.386958      -1.104153      -0.029712      -0.173222       0.045968       0.181664       0.099951      -0.012126      -0.039816      -0.058580      -0.128036      -0.088065      -0.046134       0.134199             10.194391      10.179687       2.704308      -0.912929      14.588422      -1.568811       5.815063           0.000350
          181              O       9.938226       4.104727       6.053194      -0.642575      41.854477 0.64892025E+03  0.16335660E+05                                 9.583263                            7.939858       0.169246       2.088297                    0.994736      29.049963      77.901827       0.667875       0.364305      -1.135885      -0.058209       0.060152      -0.058107       0.101897       0.039945      -0.025419       0.026980      -0.056746       0.099975      -0.076891       0.025279       0.051612             11.021417      10.983035       3.263434      -0.019383      15.117668      -2.982840       6.963548           0.000156
          182              O       9.849620       6.296001       5.626293      -0.600528      37.266520 0.54992691E+03  0.13259251E+05                                 8.814173                            7.248469       0.502348       2.224468                    0.994125      27.519808      71.812511       0.709044       0.358277      -1.142630      -0.034012      -0.077249      -0.038708       0.092858      -0.049380      -0.008084      -0.014024      -0.018547       0.128965      -0.073716       0.027017       0.046699             10.097095      10.907326      -3.498357       1.125162      13.823894      -1.345702       5.560064           0.000782
          183              O       3.966208       1.536501      11.663038      -0.795642      45.359365 0.86410192E+03  0.23415125E+05                                10.233869                            9.257143      -0.159450       1.943131                    0.996898      32.446183      90.881358       0.607791       0.371895      -1.127724       0.129537       0.092046       0.001878       0.158921      -0.009354      -0.001653       0.009186       0.039715       0.066078      -0.034285       0.009986       0.024299             11.016090       8.623696      -1.337028       1.197418       9.289351      -4.128247      15.135225           0.058545
          184              O       2.596144       3.645602      11.553293      -0.452370      25.042577 0.44160548E+03  0.10077814E+05                                 6.732979                            6.493715       0.562377       2.245786                    0.998436      26.177246      66.424275       0.749533       0.358083      -1.142955      -0.009580       0.031187       0.077669       0.084243      -0.004432      -0.034616      -0.039680      -0.017464       0.202556      -0.061280      -0.028278       0.089558              6.781908       5.642626      -1.162504      -1.286813       6.600145       1.535731       8.102953           0.504506
          185              O       4.518886       3.362563       9.961606      -0.497962      28.809443 0.48727333E+03  0.11403848E+05                                 7.454580                            6.856285       0.488781       2.217519                    0.997356      26.810240      69.029373       0.723421       0.361773      -1.139341       0.082663      -0.007982      -0.014292       0.084268      -0.060351      -0.059751       0.004220      -0.002415      -0.160888      -0.091893      -0.009330       0.101223              7.830574       9.132890       1.655884      -3.038025       6.366592      -1.233462       7.992240           0.393546
          186              O       2.054542       2.513444       8.349871      -0.569666      33.783533 0.57439634E+03  0.14234397E+05                                 8.668948                            7.660491      -0.445734       1.892169                    0.997499      29.027359      81.057652       0.645128       0.383118      -1.105199       0.066679      -0.061352       0.150783       0.175914      -0.023476      -0.042987      -0.084202      -0.026290       0.338819      -0.115403      -0.038422       0.153826              9.541706       8.551806      -0.470487       0.758891       7.602124      -3.482758      12.471188           0.004367
          187              O       1.156303       0.752598      11.298592      -0.672269      46.671077 0.69151212E+03  0.17764350E+05                                10.416101                            8.260823       0.082854       2.036681                    0.996118      30.377836      83.478359       0.644286       0.370065      -1.126495      -0.098103       0.074519      -0.050381       0.133099      -0.022395       0.009632       0.042689      -0.131485       0.118800      -0.091525       0.005361       0.086164             12.217113       8.407415       0.534609       2.220639       7.243240      -3.331292      21.000683           0.001361
          188              O       0.038765       1.318678       9.469424      -0.632726      39.401967 0.59077952E+03  0.14565221E+05                                 9.248543                            7.567378       0.301866       2.130313                    0.996582      28.904783      77.368002       0.683467       0.363494      -1.133545       0.002094      -0.050368       0.080885       0.095309      -0.015022       0.067147       0.044959      -0.058553      -0.084677      -0.102302       0.032151       0.070151             10.577506      13.832059      -0.126853       5.506946       6.116090      -0.978496      11.784369           0.000898

******************************************************
Auxiliary information for the entire system
The total spin magnetic moment of the unit cell is   11.991801
The total net atomic charge of the unit cell is   0.000009
Accuracy of reproducing the electrostatic potential in the unit cell:
  The inner radius (bohr) =    5.0000
  The outer radius (bohr) =   12.0000
  Valid grid points have density less than (e/(bohr^3)) =    0.0001
  The number of valid grid points were=       196652
  The rms potential error without charges in kcal/mol is=     14.63761
  The rms potential error with partial charges in kcal/mol is=      1.57442
  The RRMSE value at monopole order=      0.10756
  The rms potential error with partial charges and cloud penetration in kcal/mol is=      1.57603
  The RRMSE value at monopole order with cloud penetration is=      0.10767
  The rms potential error with partial charges and atomic dipoles in kcal/mol is=      0.61601
  The RRMSE value at dipole order=      0.04208
  The rms potential error with partial charges, atomic dipoles and cloud penetration in kcal/mol is=      0.60228
  The RRMSE value at dipole order with cloud penetration=      0.04115

******************************************************
The electron densities and ab initio electrostatic potential were computed in VASP using the PBE functional and
projector augmented wave method. See the main text of the journal article for a description of computational details.
The atomic charges, dipoles, and quadrupoles were computed with the DDEC6 method as described in
(a) T. A. Manz and N. Gabaldon Limas, RSC Adv. 6 (2016) 47771-47801 DOI: 10.1039/c6ra04656h
(b) N. Gabaldon Limas and T. A. Manz, RSC Adv. 8 (2018) 2678-2707 DOI: 10.1039/c7ra11829e.
For each atom in the material, the electron cloud parameters were fit to the spherically averaged atom-in-material
electron density using radial positions for which this density was between 10^-4 and 10^-2 electrons per cubic bohr.
The polarizabilities, dispersion coefficients, and quantum Drude oscillator (QDO) parameters were fit using the MCLF method.
The magnetic structure of the system was optimized in VASP from the default ferromagnetic initial guess using spin polarization.
The atomic spin moments (ASMs) were computed on this optimized magnetic structure using the DDEC6 partition as inputs
to the method of T. A. Manz and D. S. Sholl, J. Chem. Theory Comput. 7 (2011) 4146-4164 DOI: 10.1021/ct200539n.
The RMSE and RRMSE were computed using a uniform grid with Ewald summation.
