# Supplementary material for: A collection of forcefield precursors for metal–organic frameworks
Source: RSC Adv. 2019 Nov 13;9(63):36492–507. doi: 10.1039/c9ra07327b (PMC9075174; doi:10.1039/c9ra07327b)
Supplement: RA-009-C9RA07327B-s5009 [file RA-009-C9RA07327B-s5009.xyz]

  240
jmolscript: load "" {1 1 1} spacegroup "x,y,z" unitcell [{     14.766000     0.000000     0.000000 }, {      7.383018    16.021623     0.000000 }, {      7.382990    -0.000010    16.021636 }]
Cd    15.393857     9.337398     6.837714     0.949080
Cd     8.010866    14.695032     1.173104     0.947774
Cd    19.085360     9.183914     1.326591     0.948526
Cd    11.702363    14.848516     6.684227     0.948299
Cd    14.138151     6.684215     9.183922     0.949080
Cd    21.521142     1.326581    14.848532     0.947774
Cd    10.446648     6.837699    14.695045     0.948526
Cd    17.829645     1.173097     9.337409     0.948299
H     14.374707     6.902114     2.701248     0.399683
H     18.190247    11.990580     3.515147     0.101752
H     19.570869    13.639205     4.484456     0.129112
H     18.868001     9.419108     6.592903     0.132347
H     21.830065    13.927592     8.425778     0.112101
H     21.834492    11.745446     9.226860     0.107901
H     20.241239    10.160908     8.494671     0.130630
H     20.907192    14.348962     6.270868     0.119788
H     14.374699     1.108693     5.309570     0.400498
H     10.807246    12.041849     4.495671     0.102313
H     12.187866    10.393225     3.526362     0.129745
H     11.485010    14.613321     1.417915     0.132644
H     21.830056    10.104828    15.606676     0.111972
H     21.834489    12.286973    14.805594     0.108839
H     20.241239    13.871511    15.537783     0.131008
H     13.524189     9.683468     1.739950     0.119647
H     25.449207    13.320368    14.912939     0.399642
H     21.881747    12.506476     3.979774     0.102499
H      8.496366    11.537167     5.628401     0.129710
H      7.793505     9.428724     1.408302     0.131840
H     10.755559     7.595848     5.916790     0.112873
H     10.759990     6.794768     3.734643     0.108585
H      9.166740     7.526957     2.150104     0.131100
H      9.832686     9.750756     6.338159     0.119532
H     10.683207    10.712051     9.119515     0.400655
H     14.498746    11.525953     4.031044     0.102171
H     15.879369    12.495262     2.382417     0.129003
H     15.176507    14.603705     6.602516     0.132368
H     10.755554     0.414959     2.094028     0.113023
H     10.759983     1.216039     4.276175     0.108406
H      9.166730     0.483849     5.860714     0.130385
H     17.215694    14.281674     1.672659     0.119817
H     15.157301     9.119499    13.320388     0.399684
H     11.341761     4.031033    12.506489     0.101752
H      9.961139     2.382408    11.537180     0.129112
H     10.664007     6.602505     9.428733     0.132347
H      7.701943     2.094021     7.595858     0.112101
H      7.697516     4.276167     6.794776     0.107901
H      9.290769     5.860705     7.526965     0.130630
H      8.624816     1.672651     9.750768     0.119788
H     15.157309    14.912920    10.712066     0.400498
H     18.724762     3.979764    11.525965     0.102313
H     17.344142     5.628388    12.495274     0.129745
H     18.046998     1.408292    14.603721     0.132644
H      7.701952     5.916785     0.414960     0.111972
H      7.697519     3.734640     1.216042     0.108839
H      9.290769     2.150102     0.483853     0.131008
H     16.007819     6.338145    14.281686     0.119648
H      4.082801     2.701245     1.108697     0.399642
H      7.650261     3.515137    12.041862     0.102499
H     21.035642     4.484446    10.393235     0.129710
H     21.738503     6.592889    14.613334     0.131840
H     18.776449     8.425765    10.104846     0.112873
H     18.772018     9.226845    12.286993     0.108585
H     20.365268     8.494656    13.871532     0.131100
H     19.699322     6.270857     9.683477     0.119532
H     18.848801     5.309562     6.902121     0.400656
H     15.033262     4.495660    11.990592     0.102171
H     13.652639     3.526351    13.639219     0.129003
H     14.355501     1.417908     9.419120     0.132368
H     18.776454    15.606654    13.927608     0.113023
H     18.772025    14.805574    11.745461     0.108406
H     20.365278    15.537764    10.160922     0.130385
H     12.316314     1.739939    14.348977     0.119817
C     17.494765     9.598552     4.276175     0.332718
C     15.761235     8.310413     3.962151    -0.038459
C     14.513507     7.635903     4.303411     0.588016
C     16.527591     8.358479     2.792571     0.006069
C     16.345970     7.653528     1.514045     0.576006
C     18.405828    10.548634     4.931460     0.007226
C     18.605171    11.814342     4.329046    -0.145772
C     19.824840    11.235960     6.769141     0.095331
C     19.941493    12.522497     6.187556     0.086071
C     19.406965    12.828510     4.910631    -0.134865
C     19.005326    10.241018     6.177943    -0.207395
C     21.375272    13.261092     7.964355    -0.091561
C     21.285197    11.953728     8.505887    -0.086859
C     20.412526    10.944366     8.025237    -0.158744
C     20.769867    13.543074     6.714668    -0.163384
C     10.111771    14.433878     3.734643     0.332828
C     23.144244    15.722016     4.048667    -0.038304
C     14.513500     0.374904     3.707407     0.588819
C     23.910598    15.673951     5.218247     0.005175
C     16.345958     0.357278     6.496773     0.577040
C     11.022832    13.483796     3.079358     0.006473
C     11.222171    12.218087     3.681772    -0.146141
C     12.441845    12.796470     1.241677     0.095518
C     12.558495    11.509933     1.823262     0.086106
C     12.023964    11.203919     3.100187    -0.135445
C     11.622333    13.791412     1.832875    -0.207753
C     13.992274    10.771337     0.046463    -0.091499
C     21.285193    12.078692    15.526567    -0.088851
C     13.029533    13.088064    -0.014419    -0.158643
C     13.386867    10.489356     1.296150    -0.162757
C      6.420269    11.745451     1.587744     0.333023
C     19.452742    12.059475     0.299605    -0.038670
C     25.588005    11.718205    15.646730     0.588717
C     20.219098    13.229054     0.347670     0.005014
C     27.420469    14.507570    15.664354     0.576256
C      7.331330    11.090166     2.537827     0.006487
C      7.530671    11.692578     3.803536    -0.146143
C      8.750340     9.252485     3.225155     0.095906
C      8.866991     9.834069     4.511693     0.085289
C      8.332463    11.110993     4.817706    -0.135208
C      7.930828     9.843684     2.230212    -0.207357
C     10.300767     8.057271     5.250290    -0.092256
C     10.210695     7.515741     3.942925    -0.088713
C      9.338026     7.996390     2.933562    -0.158873
C      9.695363     9.306957     5.532271    -0.162037
C     13.803267    12.286979     6.423074     0.332645
C     12.069737    11.972954     7.711213    -0.038041
C     10.822010    12.314214     8.385724     0.587545
C     12.836091    10.803376     7.663148     0.005160
C     12.654467     9.524850     8.368100     0.577855
C     14.714330    12.942264     5.472991     0.006569
C     14.913671    12.339851     4.207282    -0.145133
C     16.133345    14.779944     4.785663     0.096419
C     16.249997    14.198360     3.499125     0.084538
C     15.715466    12.921437     3.193112    -0.134572
C     15.313831    14.188746     5.780606    -0.207640
C     17.683778    15.975159     2.760528    -0.093195
C     10.210687     0.495066     4.067893    -0.087933
C      9.338015     0.014416     5.077256    -0.158658
C     17.078371    14.725472     2.478547    -0.161856
C     12.037243     6.423061    11.745461     0.332718
C     13.770773     7.711200    12.059485    -0.038459
C     15.018501     8.385710    11.718225     0.588016
C     13.004417     7.663134    13.229065     0.006069
C     13.186038     8.368085    14.507591     0.576006
C     11.126180     5.472979    11.090176     0.007226
C     10.926837     4.207271    11.692590    -0.145772
C      9.707168     4.785653     9.252495     0.095331
C      9.590515     3.499116     9.834080     0.086071
C     10.125043     3.193103    11.111005    -0.134865
C     10.526682     5.780595     9.843693    -0.207395
C      8.156736     2.760521     8.057281    -0.091561
C      8.246811     4.067885     7.515749    -0.086859
C      9.119482     5.077247     7.996399    -0.158744
C      8.762141     2.478539     9.306968    -0.163384
C     19.420237     1.587735    12.286993     0.332828
C      6.387764     0.299597    11.972969    -0.038304
C     15.018508    15.646709    12.314229     0.588819
C      5.621410     0.347662    10.803389     0.005175
C     13.186050    15.664335     9.524863     0.577040
C     18.509176     2.537817    12.942278     0.006473
C     18.309837     3.803526    12.339864    -0.146141
C     17.090163     3.225143    14.779959     0.095518
C     16.973513     4.511680    14.198374     0.086106
C     17.508044     4.817694    12.921449    -0.135445
C     17.909675     2.230201    14.188761    -0.207753
C     15.539734     5.250276    15.975173    -0.091499
C      8.246815     3.942921     0.495069    -0.088852
C      9.119485     2.933559     0.014419    -0.158643
C     16.145141     5.532257    14.725486    -0.162757
C     23.111739     4.276162    14.433892     0.333023
C     10.079266     3.962138    15.722031    -0.038670
C      3.944003     4.303408     0.374906     0.588717
C      9.312910     2.792559    15.673966     0.005014
C      2.111539     1.514043     0.357282     0.576256
C     22.200678     4.931447    13.483809     0.006487
C     22.001337     4.329035    12.218100    -0.146143
C     20.781668     6.769128    12.796481     0.095906
C     20.665017     6.187544    11.509943     0.085289
C     21.199545     4.910620    11.203930    -0.135208
C     21.601180     6.177929    13.791424    -0.207357
C     19.231241     7.964342    10.771346    -0.092256
C     19.321313     8.505872    12.078711    -0.088712
C     20.193982     8.025223    13.088074    -0.158873
C     19.836645     6.714656    10.489365    -0.162037
C     15.728741     3.734634     9.598562     0.332645
C     17.462271     4.048659     8.310423    -0.038041
C     18.709998     3.707399     7.635912     0.587545
C     16.695917     5.218237     8.358488     0.005160
C     16.877541     6.496763     7.653536     0.577855
C     14.817678     3.079349    10.548645     0.006568
C     14.618337     3.681762    11.814354    -0.145133
C     13.398663     1.241669    11.235973     0.096419
C     13.282011     1.823253    12.522511     0.084538
C     13.816542     3.100176    12.828524    -0.134572
C     14.218177     1.832867    10.241030    -0.207640
C     11.848230     0.046454    13.261108    -0.093195
C     19.321321    15.526547    11.953743    -0.087933
C     12.810975    -0.014426    10.944380    -0.158658
C     12.453637     1.296141    13.543089    -0.161856
N     16.376978     9.124311     4.901018    -0.376256
N     17.601080     9.170775     3.018476    -0.370328
N      8.993985    14.908118     3.109800    -0.375735
N     10.218086    14.861654     4.992342    -0.369904
N     20.068482    11.120608     1.113504    -0.375742
N      6.526586    13.003149     1.159966    -0.369628
N     12.685481    12.911822     6.897314    -0.375125
N     13.909580    11.029281     6.850852    -0.371074
N     13.155030     6.897302    11.120618    -0.376256
N     11.930928     6.850838    13.003160    -0.370328
N     20.538023     1.113495    12.911836    -0.375735
N     19.313922     1.159959    11.029294    -0.369904
N      9.463526     4.901005    14.908132    -0.375742
N      8.239422     3.018464    14.861670    -0.369628
N     16.846527     3.109791     9.124322    -0.375125
N     15.622428     4.992332     9.170784    -0.371074
O     14.007033     7.768882     5.420119    -0.500638
O     13.942063     6.870070     3.396587    -0.495175
O     17.234884     7.815347     0.660091    -0.548474
O     15.335975     6.905319     1.339409    -0.555491
O     14.007026     0.241925     2.590699    -0.500543
O     13.942056     1.140737     4.614231    -0.496425
O     17.234871     0.195459     7.350727    -0.548854
O     15.335965     1.105488     6.671409    -0.555974
O     25.081530    10.601498    15.779709    -0.501187
O     25.016562    12.625030    14.880896    -0.495310
O     28.309383    15.361522    15.826172    -0.548142
O     26.410475    14.682206    14.916143    -0.555384
O     10.315538    13.430921     8.252745    -0.500268
O     10.250564    11.407390     9.151558    -0.496025
O     13.543380     8.670897     8.206282    -0.549494
O     11.644472     9.350213     9.116311    -0.556194
O     15.524975     8.252731    10.601517    -0.500638
O     15.589945     9.151543    12.625049    -0.495175
O     12.297124     8.206266    15.361545    -0.548474
O     14.196033     9.116294    14.682227    -0.555491
O     15.524982    15.779688    13.430937    -0.500543
O     15.589952    14.880876    11.407405    -0.496425
O     12.297137    15.826154     8.670909    -0.548854
O     14.196043    14.916125     9.350227    -0.555974
O      4.450478     5.420115     0.241927    -0.501187
O      4.515446     3.396583     1.140740    -0.495310
O      1.222625     0.660091     0.195464    -0.548142
O      3.121533     1.339407     1.105493    -0.555384
O     19.216470     2.590692     7.768891    -0.500268
O     19.281444     4.614223     6.870078    -0.496025
O     15.988628     7.350716     7.815354    -0.549494
O     17.887536     6.671400     6.905325    -0.556194

The following XYZ coordinates are in angstroms. Other properties are in atomic units.
The sperically averaged electron density of each atom fit to a function of the form exp(a - br)
eigen_1, eigen_2 and eigen_3 are the three eigenvalues of traceless quadrupole moment tensor
  atom number  atomic symbol              X              Y              Z     net charge C6 coefficient C8 coefficient C10 coefficient fluctuating dipole atomic polarizability isotropic forcefield polarizability              a              b squared Pearson coefficient          <r^3>          <r^4>         wp_QDO          m_QDO          q_QDO       dipole_x       dipole_y       dipole_z         dipole            Qxy            Qxz            Qyz     Q(x^2-y^2)  Q(3z^2 - R^2)        eigen_1        eigen_2        eigen_3 static polarizability      alpha(xx)      alpha(xy)      alpha(xz)      alpha(yy)      alpha(yz)      alpha(zz) atomic spin moment
            1             Cd      15.393857       9.337398       6.837714       0.949080     153.360606 0.35598693E+04  0.12907795E+06                                21.652283                           18.412989       0.930459       2.014929                    0.997315      76.397173     201.689487       0.472979       0.357146      -1.212907       0.011950      -0.063315       0.104105       0.122431       0.104072       0.107472       0.045256       0.049263       0.126183      -0.136000      -0.043763       0.179763             25.256962      23.361597      -7.296090      -5.135214      27.368654      -5.090112      25.040637           0.000002
            2             Cd       8.010866      14.695032       1.173104       0.947774     153.557465 0.35661609E+04  0.12936647E+06                                21.672245                           18.431031       0.929777       2.014359                    0.997339      76.445730     201.881581       0.472667       0.357215      -1.212817       0.012022       0.062672      -0.104062       0.122071      -0.104482      -0.107928       0.045661       0.049909       0.126183      -0.136397      -0.044257       0.180655             25.279071      23.381633       7.299311       5.140973      27.390009      -5.096418      25.065571           0.000002
            3             Cd      19.085360       9.183914       1.326591       0.948526     153.356772 0.35599605E+04  0.12908051E+06                                21.650182                           18.411814       0.934587       2.015957                    0.997339      76.405956     201.704080       0.473055       0.357091      -1.212968       0.012064      -0.103878      -0.063223       0.122202      -0.107990       0.104883      -0.045677      -0.038815      -0.136840      -0.136864      -0.043983       0.180847             25.253670      23.358556       5.133924      -7.295824      25.037201       5.087834      27.365251           0.000002
            4             Cd      11.702363      14.848516       6.684227       0.948299     153.554056 0.35659811E+04  0.12935958E+06                                21.673415                           18.431804       0.929260       2.014298                    0.997313      76.436070     201.862200       0.472605       0.357263      -1.212765       0.012449       0.104243       0.063543       0.122716       0.108118      -0.104359      -0.045420      -0.039112      -0.137500      -0.136605      -0.043972       0.180577             25.280911      23.381815      -5.139912       7.299543      25.066280       5.099025      27.394637           0.000002
            5             Cd      14.138151       6.684215       9.183922       0.949080     153.360624 0.35598698E+04  0.12907797E+06                                21.652285                           18.412990       0.930459       2.014929                    0.997315      76.397175     201.689498       0.472979       0.357146      -1.212907      -0.011950       0.063315      -0.104105       0.122431       0.104072       0.107472       0.045256       0.049263       0.126183      -0.136000      -0.043763       0.179763             25.256965      23.361600      -7.296091      -5.135215      27.368656      -5.090113      25.040639           0.000002
            6             Cd      21.521142       1.326581      14.848532       0.947774     153.557473 0.35661611E+04  0.12936648E+06                                21.672246                           18.431032       0.929777       2.014359                    0.997339      76.445731     201.881585       0.472667       0.357215      -1.212817      -0.012022      -0.062672       0.104062       0.122071      -0.104482      -0.107928       0.045661       0.049909       0.126183      -0.136397      -0.044257       0.180655             25.279072      23.381634       7.299310       5.140973      27.390009      -5.096419      25.065573           0.000002
            7             Cd      10.446648       6.837699      14.695045       0.948526     153.356778 0.35599606E+04  0.12908052E+06                                21.650183                           18.411815       0.934587       2.015957                    0.997339      76.405957     201.704083       0.473055       0.357091      -1.212968      -0.012064       0.103878       0.063223       0.122202      -0.107990       0.104883      -0.045677      -0.038815      -0.136840      -0.136864      -0.043983       0.180847             25.253670      23.358556       5.133923      -7.295825      25.037202       5.087835      27.365253           0.000002
            8             Cd      17.829645       1.173097       9.337409       0.948299     153.554034 0.35659805E+04  0.12935955E+06                                21.673412                           18.431802       0.929261       2.014298                    0.997313      76.436067     201.862185       0.472605       0.357263      -1.212765      -0.012449      -0.104243      -0.063543       0.122716       0.108118      -0.104359      -0.045420      -0.039112      -0.137500      -0.136605      -0.043972       0.180577             25.280908      23.381812      -5.139911       7.299542      25.066277       5.099024      27.394635           0.000002
            9              H      14.374707       6.902114       2.701248       0.399683       0.421483 0.23524657E+01  0.17377309E+02                                 0.996435                            0.946905      -1.220008       2.444399                    0.999731       2.307866       6.013285       0.580131       1.429291      -0.674900      -0.001380      -0.005744      -0.010424       0.011982       0.006905       0.008792       0.006882      -0.002315      -0.005015      -0.009834      -0.005244       0.015078              1.011876       0.961380       0.005629      -0.202320       0.850050       0.047192       1.224197           0.000001
           10              H      18.190247      11.990580       3.515147       0.101752       0.960121 0.72694248E+01  0.70928631E+02                                 1.703441                            1.651581      -1.277885       2.263906                    0.993368       3.914269      11.578506       0.446122       1.407120      -0.680094      -0.015859       0.011221      -0.033861       0.039038       0.009458       0.010184      -0.007452      -0.009732       0.024285      -0.020268       0.006466       0.013801              1.719744       1.713105      -0.091952       0.326678       1.507685      -0.135607       1.938441          -0.000000
           11              H      19.570869      13.639205       4.484456       0.129112       0.887107 0.64732221E+01  0.60952683E+02                                 1.589097                            1.540428      -0.971242       2.433286                    0.997780       3.458917       9.837706       0.473195       1.374654      -0.688585       0.007469       0.032383      -0.018913       0.038238       0.009482       0.004603      -0.003762      -0.011299       0.008228      -0.014415       0.004571       0.009845              1.595959       1.455007       0.097452      -0.004895       1.860389      -0.270858       1.472481           0.000000
           12              H      18.868001       9.419108       6.592903       0.132347       1.083526 0.79702016E+01  0.78586456E+02                                 1.771090                            1.672890      -1.343511       2.255096                    0.993829       3.595088      10.262073       0.471771       1.316730      -0.700185       0.000915      -0.034343       0.016695       0.038197       0.000127       0.007581      -0.003038      -0.009537       0.020044      -0.011439       0.000740       0.010700              1.813761       1.539313       0.255863       0.014970       2.191200      -0.399324       1.710770           0.000002
           13              H      21.830065      13.927592       8.425778       0.112101       1.083476 0.76018714E+01  0.73474585E+02                                 1.731454                            1.603724      -0.771986       2.514324                    0.999641       3.361422       9.251343       0.499482       1.268732      -0.712474       0.018188       0.030267       0.021094       0.041132       0.007408       0.011509      -0.000661      -0.024589       0.010753      -0.021286       0.007684       0.013602              1.806091       1.666452       0.361237       0.250792       2.007647       0.447688       1.744173           0.000001
           14              H      21.834492      11.745446       9.226860       0.107901       1.172608 0.85790772E+01  0.84579831E+02                                 1.755270                            1.652052      -0.823426       2.486146                    0.999263       3.327691       8.940541       0.520765       1.192993      -0.731093       0.029826      -0.011586       0.027597       0.042255       0.005720       0.016348      -0.008088      -0.016711      -0.005695      -0.024006       0.009617       0.014389              1.789290       1.831958      -0.077111       0.463274       1.492091      -0.149502       2.043820           0.000002
           15              H      20.241239      10.160908       8.494671       0.130630       1.002571 0.69667467E+01  0.65874224E+02                                 1.636362                            1.529722      -0.877679       2.475171                    0.999173       3.286767       8.943222       0.514274       1.259581      -0.713861      -0.009253      -0.030023       0.020884       0.037725       0.010528       0.009426      -0.004874      -0.005439       0.006458      -0.017524       0.006761       0.010762              1.683760       1.365961       0.195161      -0.058703       1.981652      -0.488300       1.703668           0.000001
           16              H      20.907192      14.348962       6.270868       0.119788       1.062168 0.79463959E+01  0.78512319E+02                                 1.768037                            1.687277      -1.111489       2.357296                    0.996035       3.638700      10.492570       0.461429       1.343489      -0.694728       0.006843       0.030887      -0.016635       0.035743       0.005792       0.009401      -0.003475      -0.015068       0.013541      -0.016530       0.007219       0.009311              1.781555       1.541846       0.245092      -0.045220       2.157825      -0.283390       1.644995           0.000001
           17              H      14.374699       1.108693       5.309570       0.400498       0.420225 0.23432802E+01  0.17288090E+02                                 0.993366                            0.944207      -1.214108       2.447129                    0.999788       2.302026       5.989333       0.581891       1.426730      -0.675377      -0.001369       0.005911       0.010520       0.012144      -0.006779      -0.008908       0.006724      -0.002337      -0.005511      -0.010008      -0.004961       0.014968              1.008688       0.958476      -0.005602       0.201187       0.847777       0.046913       1.219813           0.000001
           18              H      10.807246      12.041849       4.495671       0.102313       0.960667 0.72794639E+01  0.71095263E+02                                 1.708252                            1.655991      -1.298772       2.255282                    0.993075       3.925458      11.640823       0.443933       1.412692      -0.679000      -0.015459      -0.010924       0.033465       0.038447      -0.009229      -0.010374      -0.007551      -0.009528       0.024247      -0.020215       0.006232       0.013983              1.724682       1.717997       0.092429      -0.328300       1.511546      -0.136289       1.944504          -0.000000
           19              H      12.187866      10.393225       3.526362       0.129745       0.885639 0.64624979E+01  0.60848685E+02                                 1.589821                            1.541148      -0.977329       2.431204                    0.997641       3.459599       9.851137       0.471993       1.378224      -0.687888       0.007359      -0.032190       0.018725       0.037960      -0.009452      -0.004608      -0.003706      -0.011213       0.008343      -0.014372       0.004610       0.009762              1.596676       1.455710      -0.097527       0.004901       1.861223      -0.270927       1.473095           0.000000
           20              H      11.485010      14.613321       1.417915       0.132644       1.083466 0.79663631E+01  0.78502669E+02                                 1.767309                            1.669575      -1.342929       2.254838                    0.994021       3.590991      10.231841       0.473695       1.312149      -0.701121       0.000962       0.034123      -0.016349       0.037850      -0.000158      -0.007568      -0.003192      -0.009722       0.020568      -0.011571       0.000690       0.010881              1.809757       1.536246      -0.254886      -0.014946       2.185825      -0.397944       1.707201           0.000002
           21              H      21.830056      10.104828      15.606676       0.111972       1.084591 0.76095487E+01  0.73546720E+02                                 1.730296                            1.602691      -0.766533       2.515979                    0.999687       3.362314       9.245194       0.500645       1.265820      -0.713084       0.018122      -0.030177      -0.020937       0.040956      -0.007558      -0.011611      -0.000582      -0.024650       0.010896      -0.021437       0.007652       0.013785              1.804843       1.665342      -0.360919      -0.250536       2.006247       0.447261       1.742940           0.000001
           22              H      21.834489      12.286973      14.805594       0.108839       1.169549 0.85537284E+01  0.84282117E+02                                 1.753689                            1.650802      -0.823983       2.486601                    0.999254       3.323115       8.930754       0.520308       1.194720      -0.730703       0.029428       0.011384      -0.027510       0.041862      -0.005734      -0.016253      -0.008179      -0.016353      -0.005698      -0.023878       0.009520       0.014358              1.787585       1.830163       0.076870      -0.462231       1.491084      -0.149152       2.041508           0.000002
           23              H      20.241239      13.871511      15.537783       0.131008       1.002040 0.69633360E+01  0.65857381E+02                                 1.638533                            1.531467      -0.883414       2.473356                    0.999055       3.286860       8.954940       0.512732       1.263074      -0.713113      -0.009380       0.029947      -0.020511       0.037490      -0.010489      -0.009488      -0.004938      -0.005263       0.006932      -0.017573       0.006848       0.010725              1.686147       1.367423      -0.195651       0.058939       1.984945      -0.489722       1.706073           0.000001
           24              H      13.524189       9.683468       1.739950       0.119647       1.060840 0.79343364E+01  0.78370049E+02                                 1.767333                            1.686614      -1.101246       2.361623                    0.996222       3.637260      10.489774       0.461227       1.344472      -0.694542       0.006591      -0.030905       0.016718       0.035749      -0.005912      -0.009274      -0.003638      -0.015014       0.013612      -0.016529       0.007223       0.009307              1.780843       1.541226      -0.244957       0.045228       2.156964      -0.283289       1.644338           0.000001
           25              H      25.449207      13.320368      14.912939       0.399642       0.421341 0.23511987E+01  0.17363511E+02                                 0.995721                            0.946267      -1.220398       2.443986                    0.999730       2.306607       6.006864       0.580749       1.428136      -0.675119      -0.001427       0.010496      -0.005945       0.012147      -0.008768       0.006909      -0.006765       0.001407       0.006292      -0.009857      -0.005136       0.014993              1.011138       0.960702       0.202087       0.005622       1.223204      -0.047108       0.849508           0.000001
           26              H      21.881747      12.506476       3.979774       0.102499       0.959663 0.72700919E+01  0.70985092E+02                                 1.707564                            1.655332      -1.301510       2.254549                    0.993017       3.923796      11.636630       0.443831       1.413388      -0.678876      -0.015695       0.033518       0.011260       0.038686      -0.010298       0.009456       0.007344      -0.017082       0.002418      -0.020309       0.006479       0.013829              1.723980       1.717282      -0.328128      -0.092386       1.943694       0.136216       1.510963          -0.000000
           27              H       8.496366      11.537167       5.628401       0.129710       0.883614 0.64443684E+01  0.60639847E+02                                 1.588127                            1.539617      -0.980534       2.430626                    0.997643       3.455609       9.839049       0.471902       1.379356      -0.687696       0.007250       0.018670       0.032221       0.037939      -0.004619       0.009570       0.003732      -0.009686       0.012160      -0.014428       0.004664       0.009764              1.594947       1.454300       0.004859       0.097306       1.471608       0.270365       1.858931           0.000000
           28              H       7.793505       9.428724       1.408302       0.131840       1.082015 0.79520909E+01  0.78309138E+02                                 1.764108                            1.666850      -1.335865       2.257661                    0.994037       3.588053      10.212448       0.474714       1.310216      -0.701539       0.000855      -0.016795      -0.034682       0.038544      -0.007495       0.000024       0.003065      -0.014777       0.004149      -0.011334       0.000642       0.010692              1.806343       1.533811      -0.014996       0.254055       1.704151       0.396513       2.181066           0.000002
           29              H      10.755559       7.595848       5.916790       0.112873       1.082243 0.75900675E+01  0.73322232E+02                                 1.729025                            1.601580      -0.768911       2.515548                    0.999668       3.358454       9.236743       0.500303       1.267310      -0.712769       0.018069      -0.020817       0.029830       0.040616      -0.011477       0.007500       0.000684      -0.017780       0.031686      -0.021360       0.007691       0.013670              1.803478       1.664124      -0.250264       0.360533       1.741620      -0.446777       2.004689           0.000001
           30              H      10.759990       6.794768       3.734643       0.108585       1.169697 0.85546352E+01  0.84288246E+02                                 1.753270                            1.650442      -0.818794       2.488431                    0.999259       3.323959       8.931129       0.520608       1.194071      -0.730846       0.029509      -0.027403      -0.011445       0.041866      -0.016411       0.005702       0.008116      -0.005461       0.027633      -0.024028       0.009607       0.014421              1.787155       1.829727      -0.462021      -0.076809       2.040967       0.149064       1.490771           0.000002
           31              H       9.166740       7.526957       2.150104       0.131100       1.001744 0.69614225E+01  0.65839901E+02                                 1.638801                            1.531725      -0.885673       2.472688                    0.999025       3.286723       8.956893       0.512413       1.263848      -0.712948      -0.009360      -0.020646      -0.029804       0.037445      -0.009563       0.010540       0.004923      -0.006070       0.004983      -0.017668       0.006854       0.010815              1.686422       1.367670       0.058918       0.195667       1.706384       0.489772       1.985212           0.000001
           32              H       9.832686       9.750756       6.338159       0.119532       1.060844 0.79329787E+01  0.78339552E+02                                 1.765975                            1.685406      -1.102356       2.361148                    0.996142       3.635797      10.478410       0.461910       1.342777      -0.694883       0.006571       0.016729       0.031001       0.035834      -0.009300       0.005931       0.003553      -0.014005       0.015802      -0.016463       0.007303       0.009160              1.779452       1.540145       0.045167       0.244615       1.643117       0.282894       2.155094           0.000001
           33              H      10.683207      10.712051       9.119515       0.400655       0.420259 0.23454415E+01  0.17324625E+02                                 0.997518                            0.947867      -1.235733       2.438731                    0.999652       2.308408       6.028358       0.577252       1.436486      -0.673581      -0.001397      -0.010354       0.005761       0.011930       0.008841      -0.006883      -0.006776       0.001214       0.006120      -0.009891      -0.005132       0.015023              1.013007       0.962410      -0.202694      -0.005641       1.225736      -0.047299       0.850874           0.000001
           34              H      14.498746      11.525953       4.031044       0.102171       0.959314 0.72678071E+01  0.70970812E+02                                 1.708625                            1.656236      -1.308639       2.251749                    0.992919       3.925891      11.650795       0.443157       1.415378      -0.678507      -0.015492      -0.033522      -0.011045       0.038545       0.010306      -0.009380       0.007479      -0.017021       0.002326      -0.020292       0.006381       0.013911              1.725091       1.718334       0.328658       0.092568       1.945255       0.136464       1.511685          -0.000000
           35              H      15.879369      12.495262       2.382417       0.129003       0.884757 0.64511655E+01  0.60687974E+02                                 1.585971                            1.537632      -0.970707       2.434298                    0.997811       3.452298       9.811519       0.473744       1.374352      -0.688682       0.007403      -0.018857      -0.032507       0.038303       0.004618      -0.009396       0.003854      -0.009827       0.012450      -0.014383       0.004666       0.009717              1.592736       1.452365      -0.004829      -0.097114       1.469689       0.269776       1.856155           0.000000
           36              H      15.176507      14.603705       6.602516       0.132368       1.083497 0.79673238E+01  0.78518265E+02                                 1.767762                            1.670012      -1.344648       2.254311                    0.994032       3.591779      10.236088       0.473467       1.312677      -0.701017       0.000938       0.016588       0.034362       0.038167       0.007561      -0.000053       0.003160      -0.014879       0.004096      -0.011420       0.000603       0.010818              1.810230       1.536698       0.014980      -0.254999       1.707639       0.397986       2.186354           0.000002
           37              H      10.755554       0.414959       2.094028       0.113023       1.083694 0.76057809E+01  0.73547167E+02                                 1.734242                            1.606113      -0.773388       2.514272                    0.999632       3.362909       9.268055       0.498017       1.271861      -0.711791       0.017943       0.020683      -0.030024       0.040635       0.011506      -0.007405       0.000617      -0.017727       0.031284      -0.021259       0.007672       0.013587              1.809117       1.669118       0.251472      -0.362204       1.747057      -0.448866       2.011176           0.000001
           38              H      10.759983       1.216039       4.276175       0.108406       1.169766 0.85545097E+01  0.84278899E+02                                 1.752521                            1.649774      -0.817024       2.489224                    0.999338       3.324380       8.929130       0.521072       1.193122      -0.731058       0.029549       0.027552       0.011843       0.042101       0.016362      -0.005896       0.008010      -0.005505       0.027009      -0.023947       0.009756       0.014191              1.786370       1.828852       0.461712       0.076825       2.040026       0.149067       1.490231           0.000002
           39              H       9.166730       0.483849       5.860714       0.130385       1.003631 0.69749247E+01  0.65967935E+02                                 1.637179                            1.530325      -0.875489       2.475857                    0.999156       3.288347       8.947320       0.514344       1.259097      -0.713962      -0.009524       0.020890       0.030135       0.037884       0.009593      -0.010535       0.004926      -0.006044       0.004699      -0.017673       0.006837       0.010836              1.684694       1.366482      -0.058821      -0.195375       1.704575       0.488923       1.983024           0.000001
           40              H      17.215694      14.281674       1.672659       0.119817       1.063601 0.79630226E+01  0.78759086E+02                                 1.773685                            1.692227      -1.192496       2.320967                    0.995082       3.645225      10.534959       0.459212       1.348561      -0.693709       0.006695      -0.016593      -0.030845       0.035659       0.009237      -0.005814       0.003429      -0.014246       0.015389      -0.016340       0.007120       0.009221              1.787360       1.546238      -0.045588      -0.246569       1.649911       0.285183       2.165931           0.000001
           41              H      15.157301       9.119499      13.320388       0.399684       0.421483 0.23524640E+01  0.17377294E+02                                 0.996434                            0.946904      -1.220008       2.444399                    0.999731       2.307865       6.013282       0.580132       1.429290      -0.674901       0.001380       0.005744       0.010424       0.011982       0.006905       0.008792       0.006882      -0.002315      -0.005015      -0.009834      -0.005244       0.015078              1.011875       0.961380       0.005629      -0.202320       0.850050       0.047192       1.224196           0.000001
           42              H      11.341761       4.031033      12.506489       0.101752       0.960121 0.72694257E+01  0.70928640E+02                                 1.703440                            1.651581      -1.277884       2.263906                    0.993368       3.914269      11.578505       0.446122       1.407120      -0.680094       0.015859      -0.011221       0.033861       0.039038       0.009458       0.010184      -0.007452      -0.009732       0.024285      -0.020268       0.006466       0.013801              1.719743       1.713104      -0.091952       0.326678       1.507685      -0.135607       1.938441          -0.000000
           43              H       9.961139       2.382408      11.537180       0.129112       0.887107 0.64732221E+01  0.60952683E+02                                 1.589097                            1.540428      -0.971241       2.433286                    0.997780       3.458917       9.837706       0.473195       1.374654      -0.688585      -0.007469      -0.032383       0.018913       0.038238       0.009482       0.004603      -0.003762      -0.011299       0.008228      -0.014415       0.004571       0.009845              1.595959       1.455007       0.097452      -0.004895       1.860389      -0.270858       1.472481           0.000000
           44              H      10.664007       6.602505       9.428733       0.132347       1.083526 0.79702008E+01  0.78586444E+02                                 1.771089                            1.672890      -1.343511       2.255096                    0.993829       3.595088      10.262072       0.471771       1.316730      -0.700185      -0.000915       0.034343      -0.016695       0.038197       0.000127       0.007581      -0.003038      -0.009537       0.020044      -0.011439       0.000740       0.010700              1.813761       1.539313       0.255863       0.014970       2.191199      -0.399324       1.710770           0.000002
           45              H       7.701943       2.094021       7.595858       0.112101       1.083476 0.76018714E+01  0.73474585E+02                                 1.731454                            1.603724      -0.771986       2.514324                    0.999641       3.361422       9.251343       0.499482       1.268732      -0.712474      -0.018188      -0.030267      -0.021094       0.041132       0.007408       0.011509      -0.000661      -0.024589       0.010753      -0.021286       0.007684       0.013602              1.806091       1.666452       0.361237       0.250792       2.007647       0.447688       1.744173           0.000001
           46              H       7.697516       4.276167       6.794776       0.107901       1.172607 0.85790719E+01  0.84579767E+02                                 1.755269                            1.652051      -0.823425       2.486146                    0.999263       3.327690       8.940538       0.520765       1.192993      -0.731093      -0.029826       0.011586      -0.027597       0.042255       0.005720       0.016348      -0.008088      -0.016711      -0.005695      -0.024006       0.009617       0.014389              1.789289       1.831958      -0.077111       0.463273       1.492091      -0.149501       2.043819           0.000002
           47              H       9.290769       5.860705       7.526965       0.130630       1.002571 0.69667421E+01  0.65874175E+02                                 1.636362                            1.529722      -0.877678       2.475172                    0.999173       3.286766       8.943221       0.514274       1.259582      -0.713861       0.009253       0.030023      -0.020884       0.037725       0.010528       0.009426      -0.004874      -0.005439       0.006458      -0.017524       0.006761       0.010762              1.683760       1.365961       0.195161      -0.058703       1.981652      -0.488300       1.703668           0.000001
           48              H       8.624816       1.672651       9.750768       0.119788       1.062168 0.79463953E+01  0.78512314E+02                                 1.768037                            1.687278      -1.111489       2.357296                    0.996035       3.638700      10.492571       0.461428       1.343489      -0.694728      -0.006843      -0.030887       0.016635       0.035743       0.005792       0.009401      -0.003475      -0.015068       0.013541      -0.016530       0.007219       0.009311              1.781555       1.541846       0.245092      -0.045220       2.157825      -0.283390       1.644995           0.000001
           49              H      15.157309      14.912920      10.712066       0.400498       0.420225 0.23432814E+01  0.17288099E+02                                 0.993366                            0.944207      -1.214108       2.447129                    0.999788       2.302026       5.989331       0.581891       1.426729      -0.675377       0.001369      -0.005911      -0.010520       0.012144      -0.006779      -0.008908       0.006724      -0.002337      -0.005511      -0.010008      -0.004961       0.014968              1.008688       0.958475      -0.005602       0.201187       0.847777       0.046913       1.219813           0.000001
           50              H      18.724762       3.979764      11.525965       0.102313       0.960667 0.72794576E+01  0.71095190E+02                                 1.708251                            1.655990      -1.298772       2.255282                    0.993075       3.925457      11.640822       0.443933       1.412693      -0.679000       0.015459       0.010924      -0.033465       0.038447      -0.009229      -0.010374      -0.007551      -0.009528       0.024247      -0.020215       0.006232       0.013983              1.724682       1.717997       0.092429      -0.328300       1.511546      -0.136289       1.944504          -0.000000
           51              H      17.344142       5.628388      12.495274       0.129745       0.885639 0.64625023E+01  0.60848731E+02                                 1.589821                            1.541148      -0.977329       2.431204                    0.997641       3.459600       9.851138       0.471993       1.378223      -0.687888      -0.007359       0.032190      -0.018725       0.037960      -0.009452      -0.004608      -0.003706      -0.011213       0.008343      -0.014372       0.004610       0.009762              1.596676       1.455710      -0.097527       0.004901       1.861223      -0.270927       1.473095           0.000000
           52              H      18.046998       1.408292      14.603721       0.132644       1.083466 0.79663623E+01  0.78502658E+02                                 1.767309                            1.669575      -1.342929       2.254838                    0.994021       3.590991      10.231840       0.473695       1.312149      -0.701121      -0.000962      -0.034123       0.016349       0.037850      -0.000158      -0.007568      -0.003192      -0.009722       0.020568      -0.011571       0.000690       0.010881              1.809757       1.536246      -0.254886      -0.014946       2.185824      -0.397944       1.707201           0.000002
           53              H       7.701952       5.916785       0.414960       0.111972       1.084591 0.76095487E+01  0.73546720E+02                                 1.730296                            1.602691      -0.766533       2.515979                    0.999687       3.362314       9.245194       0.500645       1.265820      -0.713084      -0.018122       0.030177       0.020937       0.040956      -0.007558      -0.011611      -0.000582      -0.024650       0.010896      -0.021437       0.007652       0.013785              1.804843       1.665342      -0.360919      -0.250536       2.006247       0.447261       1.742940           0.000001
           54              H       7.697519       3.734640       1.216042       0.108839       1.169549 0.85537304E+01  0.84282137E+02                                 1.753688                            1.650802      -0.823983       2.486601                    0.999254       3.323116       8.930755       0.520308       1.194719      -0.730703      -0.029428      -0.011384       0.027510       0.041862      -0.005734      -0.016253      -0.008179      -0.016353      -0.005698      -0.023878       0.009520       0.014358              1.787585       1.830163       0.076870      -0.462231       1.491084      -0.149152       2.041507           0.000002
           55              H       9.290769       2.150102       0.483853       0.131008       1.002040 0.69633354E+01  0.65857378E+02                                 1.638533                            1.531467      -0.883414       2.473356                    0.999055       3.286860       8.954942       0.512731       1.263075      -0.713113       0.009380      -0.029947       0.020511       0.037490      -0.010489      -0.009488      -0.004938      -0.005263       0.006932      -0.017573       0.006848       0.010725              1.686148       1.367424      -0.195651       0.058939       1.984945      -0.489722       1.706074           0.000001
           56              H      16.007819       6.338145      14.281686       0.119648       1.060839 0.79343331E+01  0.78370013E+02                                 1.767332                            1.686613      -1.101246       2.361623                    0.996222       3.637259      10.489773       0.461227       1.344473      -0.694542      -0.006591       0.030905      -0.016718       0.035749      -0.005912      -0.009274      -0.003638      -0.015014       0.013612      -0.016529       0.007223       0.009307              1.780843       1.541226      -0.244957       0.045228       2.156964      -0.283289       1.644338           0.000001
           57              H       4.082801       2.701245       1.108697       0.399642       0.421341 0.23511981E+01  0.17363507E+02                                 0.995721                            0.946267      -1.220398       2.443986                    0.999730       2.306607       6.006865       0.580749       1.428136      -0.675118       0.001427      -0.010496       0.005945       0.012147      -0.008768       0.006909      -0.006765       0.001407       0.006292      -0.009857      -0.005136       0.014993              1.011138       0.960702       0.202087       0.005622       1.223204      -0.047108       0.849508           0.000001
           58              H       7.650261       3.515137      12.041862       0.102499       0.959663 0.72700919E+01  0.70985092E+02                                 1.707564                            1.655332      -1.301510       2.254549                    0.993017       3.923796      11.636630       0.443831       1.413388      -0.678876       0.015695      -0.033518      -0.011260       0.038686      -0.010298       0.009456       0.007344      -0.017082       0.002418      -0.020309       0.006479       0.013829              1.723980       1.717282      -0.328128      -0.092386       1.943694       0.136216       1.510963          -0.000000
           59              H      21.035642       4.484446      10.393235       0.129710       0.883614 0.64443634E+01  0.60639795E+02                                 1.588127                            1.539617      -0.980534       2.430626                    0.997643       3.455608       9.839049       0.471902       1.379358      -0.687696      -0.007250      -0.018670      -0.032221       0.037939      -0.004619       0.009570       0.003732      -0.009686       0.012160      -0.014428       0.004664       0.009764              1.594947       1.454300       0.004859       0.097306       1.471608       0.270365       1.858932           0.000000
           60              H      21.738503       6.592889      14.613334       0.131840       1.082015 0.79520896E+01  0.78309122E+02                                 1.764108                            1.666850      -1.335865       2.257662                    0.994037       3.588053      10.212448       0.474714       1.310216      -0.701539      -0.000855       0.016795       0.034682       0.038544      -0.007495       0.000024       0.003065      -0.014777       0.004149      -0.011334       0.000642       0.010692              1.806342       1.533811      -0.014996       0.254055       1.704151       0.396513       2.181065           0.000002
           61              H      18.776449       8.425765      10.104846       0.112873       1.082243 0.75900685E+01  0.73322246E+02                                 1.729025                            1.601580      -0.768911       2.515548                    0.999668       3.358454       9.236744       0.500303       1.267311      -0.712769      -0.018069       0.020817      -0.029830       0.040616      -0.011477       0.007500       0.000684      -0.017780       0.031686      -0.021360       0.007691       0.013670              1.803478       1.664124      -0.250264       0.360534       1.741621      -0.446777       2.004690           0.000001
           62              H      18.772018       9.226845      12.286993       0.108585       1.169697 0.85546358E+01  0.84288248E+02                                 1.753270                            1.650441      -0.818794       2.488431                    0.999259       3.323959       8.931127       0.520608       1.194070      -0.730846      -0.029509       0.027403       0.011445       0.041866      -0.016411       0.005702       0.008116      -0.005461       0.027633      -0.024028       0.009607       0.014420              1.787155       1.829727      -0.462021      -0.076809       2.040966       0.149064       1.490771           0.000002
           63              H      20.365268       8.494656      13.871532       0.131100       1.001744 0.69614225E+01  0.65839901E+02                                 1.638801                            1.531725      -0.885673       2.472688                    0.999025       3.286723       8.956893       0.512413       1.263848      -0.712948       0.009360       0.020646       0.029804       0.037445      -0.009563       0.010540       0.004923      -0.006070       0.004983      -0.017668       0.006854       0.010815              1.686422       1.367670       0.058918       0.195667       1.706384       0.489772       1.985212           0.000002
           64              H      19.699322       6.270857       9.683477       0.119532       1.060844 0.79329792E+01  0.78339557E+02                                 1.765975                            1.685405      -1.102356       2.361148                    0.996142       3.635797      10.478409       0.461910       1.342777      -0.694883      -0.006571      -0.016729      -0.031001       0.035834      -0.009300       0.005931       0.003553      -0.014005       0.015802      -0.016463       0.007303       0.009160              1.779452       1.540145       0.045167       0.244615       1.643117       0.282894       2.155093           0.000001
           65              H      18.848801       5.309562       6.902121       0.400656       0.420259 0.23454392E+01  0.17324605E+02                                 0.997517                            0.947866      -1.235732       2.438731                    0.999652       2.308407       6.028356       0.577252       1.436486      -0.673581       0.001397       0.010354      -0.005761       0.011930       0.008841      -0.006883      -0.006776       0.001214       0.006120      -0.009891      -0.005132       0.015023              1.013006       0.962410      -0.202694      -0.005641       1.225735      -0.047299       0.850873           0.000001
           66              H      15.033262       4.495660      11.990592       0.102171       0.959314 0.72678074E+01  0.70970817E+02                                 1.708626                            1.656236      -1.308639       2.251749                    0.992919       3.925891      11.650796       0.443157       1.415378      -0.678507       0.015492       0.033522       0.011045       0.038545       0.010306      -0.009380       0.007479      -0.017021       0.002326      -0.020292       0.006381       0.013911              1.725092       1.718334       0.328658       0.092568       1.945255       0.136464       1.511685          -0.000000
           67              H      13.652639       3.526351      13.639219       0.129003       0.884757 0.64511662E+01  0.60687980E+02                                 1.585971                            1.537632      -0.970707       2.434298                    0.997811       3.452298       9.811518       0.473744       1.374352      -0.688682      -0.007403       0.018857       0.032507       0.038303       0.004618      -0.009396       0.003854      -0.009827       0.012450      -0.014383       0.004666       0.009717              1.592736       1.452365      -0.004829      -0.097114       1.469689       0.269776       1.856155           0.000000
           68              H      14.355501       1.417908       9.419120       0.132368       1.083497 0.79673208E+01  0.78518229E+02                                 1.767762                            1.670012      -1.344648       2.254312                    0.994032       3.591778      10.236085       0.473467       1.312678      -0.701017      -0.000938      -0.016588      -0.034362       0.038167       0.007561      -0.000053       0.003160      -0.014879       0.004096      -0.011420       0.000603       0.010818              1.810230       1.536697       0.014980      -0.254998       1.707639       0.397986       2.186354           0.000002
           69              H      18.776454      15.606654      13.927608       0.113023       1.083694 0.76057854E+01  0.73547217E+02                                 1.734242                            1.606113      -0.773388       2.514272                    0.999632       3.362910       9.268056       0.498018       1.271860      -0.711791      -0.017943      -0.020683       0.030024       0.040635       0.011506      -0.007405       0.000617      -0.017727       0.031284      -0.021259       0.007672       0.013587              1.809117       1.669118       0.251472      -0.362204       1.747057      -0.448866       2.011176           0.000001
           70              H      18.772025      14.805574      11.745461       0.108406       1.169766 0.85545077E+01  0.84278879E+02                                 1.752522                            1.649774      -0.817023       2.489224                    0.999338       3.324379       8.929129       0.521071       1.193123      -0.731058      -0.029549      -0.027552      -0.011843       0.042101       0.016362      -0.005896       0.008010      -0.005505       0.027009      -0.023947       0.009756       0.014191              1.786370       1.828852       0.461713       0.076825       2.040027       0.149067       1.490231           0.000002
           71              H      20.365278      15.537764      10.160922       0.130385       1.003631 0.69749247E+01  0.65967935E+02                                 1.637179                            1.530325      -0.875489       2.475857                    0.999156       3.288347       8.947320       0.514344       1.259097      -0.713962       0.009524      -0.020890      -0.030135       0.037884       0.009593      -0.010535       0.004926      -0.006044       0.004699      -0.017673       0.006837       0.010836              1.684694       1.366482      -0.058821      -0.195375       1.704575       0.488923       1.983024           0.000001
           72              H      12.316314       1.739939      14.348977       0.119817       1.063601 0.79630268E+01  0.78759132E+02                                 1.773685                            1.692227      -1.192496       2.320967                    0.995082       3.645226      10.534960       0.459212       1.348560      -0.693709      -0.006695       0.016593       0.030845       0.035659       0.009237      -0.005815       0.003429      -0.014246       0.015389      -0.016340       0.007120       0.009221              1.787360       1.546238      -0.045588      -0.246569       1.649911       0.285183       2.165931           0.000001
           73              C      17.494765       9.598552       4.276175       0.332718      34.614268 0.33981274E+03  0.75967890E+04                                 9.800599                            6.478087      -0.374019       1.907340                    0.998601      25.312629      73.618870       0.591603       0.463111      -1.024699      -0.026874      -0.031193      -0.021839       0.046607      -0.021920       0.037650      -0.039417      -0.052824      -0.066632      -0.059363      -0.013636       0.072998             12.660738      13.744738       6.956147       2.882565      11.747140       4.872706      12.490337           0.000000
           74              C      15.761235       8.310413       3.962151      -0.038459      37.202076 0.45265464E+03  0.10708274E+05                                 9.625951                            7.062586       0.195462       2.047379                    0.999642      28.363409      80.766553       0.626559       0.413230      -1.070384       0.067948       0.050977       0.059894       0.103937      -0.001493       0.019742       0.007360      -0.027706      -0.004678      -0.028619       0.009249       0.019369             11.445365      14.569034       4.671622      -3.340905       8.267339       0.503104      11.499723           0.000001
           75              C      14.513507       7.635903       4.303411       0.588016      22.995049 0.25952255E+03  0.54001119E+04                                 7.382065                            5.706014       0.093901       2.092810                    0.999702      21.950295      60.717750       0.625686       0.470459      -1.025142      -0.071682      -0.060593       0.007354       0.094148      -0.041168       0.043445      -0.018934      -0.053123      -0.096942      -0.067376      -0.011309       0.078685              8.221516       8.943687       2.346477      -1.561298       6.144475       1.071171       9.576385           0.000002
           76              C      16.527591       8.358479       2.792571       0.006069      40.129140 0.43417339E+03  0.10169488E+05                                10.200952                            6.938522       0.158558       2.040253                    0.999462      27.801657      78.898602       0.628881       0.415817      -1.068200       0.068560       0.058000       0.032528       0.095512      -0.004915       0.013679      -0.015488      -0.023896      -0.052289      -0.028308      -0.000703       0.029011             13.124215       9.512458       2.253040      -1.231737       9.790195       6.416480      20.069992           0.000001
           77              C      16.345970       7.653528       1.514045       0.576006      25.048457 0.25603230E+03  0.53335544E+04                                 7.863490                            5.670667       0.052670       2.068320                    0.999598      22.655463      63.637343       0.624280       0.470983      -1.020232       0.010527      -0.026852      -0.072886       0.078385      -0.055263       0.028321      -0.052596      -0.062548      -0.117804      -0.063743      -0.043691       0.107433              9.461800       8.547650       1.721353      -1.561226       7.491129       3.709859      12.346622           0.000002
           78              C      18.405828      10.548634       4.931460       0.007226      40.349549 0.47004786E+03  0.11250384E+05                                10.326278                            7.292274      -0.165590       1.943022                    0.999094      28.182591      81.318302       0.603206       0.424243      -1.060974       0.017376       0.021307       0.003368       0.027700       0.009980       0.007468       0.006659      -0.014729      -0.005405      -0.013163      -0.004662       0.017825             12.704256      12.733945       5.873681       5.583432      13.170625       1.667956      12.208199          -0.000000
           79              C      18.605171      11.814342       4.329046      -0.145772      33.853263 0.51688629E+03  0.12785574E+05                                 9.333546                            7.780800      -0.199004       1.896543                    0.998418      31.538279      95.327414       0.563762       0.439223      -1.042199       0.011374       0.002579       0.028562       0.030851      -0.004064       0.004631      -0.013625       0.014855       0.069915      -0.023444      -0.004828       0.028272             10.187666       9.939221       3.598820       2.689354      11.820991      -0.017347       8.802784          -0.000000
           80              C      19.824840      11.235960       6.769141       0.095331      33.193874 0.41277263E+03  0.95681711E+04                                 9.093186                            6.871601      -0.255302       1.931903                    0.999072      26.652581      75.796322       0.615959       0.428979      -1.057545       0.009017      -0.008892      -0.007833       0.014891       0.013760       0.019311       0.006725      -0.014348       0.019780      -0.025474      -0.001575       0.027049             10.428668       9.641024       3.366040       4.634484      10.118253       0.219242      11.526725           0.000002
           81              C      19.941493      12.522497       6.187556       0.086071      31.509467 0.41475372E+03  0.96399878E+04                                 8.828760                            6.921161      -0.252414       1.933765                    0.999064      26.804126      76.702984       0.608445       0.433111      -1.053440      -0.004348      -0.000901       0.006631       0.007981       0.010675       0.018590       0.006303       0.022145       0.040619      -0.022203      -0.008637       0.030841              9.914795       9.028576       3.228801       3.904923      10.246095       0.408848      10.469715           0.000001
           82              C      19.406965      12.828510       4.910631      -0.134865      32.312875 0.47970704E+03  0.11596452E+05                                 8.941913                            7.420240       0.050875       1.993219                    0.998580      30.013609      88.429440       0.588662       0.430419      -1.052011      -0.006972      -0.003005      -0.006504       0.009997       0.004479      -0.010205      -0.001942      -0.000567      -0.022256      -0.013577       0.001214       0.012363              9.704103       9.783656       2.546698       3.584410       9.330743       0.124541       9.997910          -0.000001
           83              C      19.005326      10.241018       6.177943      -0.207395      38.500407 0.50882302E+03  0.12484057E+05                                10.000614                            7.594588      -0.032135       1.944903                    0.999542      31.587339      93.788565       0.587279       0.425082      -1.055195       0.027906      -0.003060      -0.002475       0.028182      -0.022342      -0.004627      -0.019744      -0.037882      -0.009697      -0.033590      -0.003961       0.037550             11.582373      11.459056       4.176999       5.340066      10.820261       0.645305      12.467802           0.000003
           84              C      21.375272      13.261092       7.964355      -0.091561      30.880018 0.44631405E+03  0.10562299E+05                                 8.562458                            7.072744       0.210114       2.039369                    0.999799      29.251698      84.382068       0.615774       0.420307      -1.061693      -0.007780      -0.023746      -0.001609       0.025039       0.018898       0.022318       0.005223      -0.017865      -0.002940      -0.030839      -0.000385       0.031224              9.178127       7.216337       1.970164       2.813669      10.197148       0.499640      10.120895           0.000004
           85              C      21.285197      11.953728       8.505887      -0.086859      30.519023 0.43696362E+03  0.10290232E+05                                 8.484690                            6.998855       0.090642       1.998560                    0.999713      29.305658      84.431923       0.618709       0.420378      -1.061255      -0.000418       0.011875      -0.037050       0.038908       0.006174       0.035582      -0.013823      -0.006949       0.027875      -0.040661       0.002108       0.038553              9.017736       8.418581       2.403914       2.762682      10.190572      -0.401651       8.444054           0.000005
           86              C      20.412526      10.944366       8.025237      -0.158744      33.737749 0.45855883E+03  0.10909326E+05                                 9.029076                            7.132501       0.200890       2.029857                    0.999720      29.834854      85.867787       0.618847       0.416025      -1.066017      -0.001085      -0.001780      -0.000352       0.002115       0.011641       0.012037      -0.012598      -0.029963      -0.033814      -0.028388       0.001767       0.026621              9.953046       8.790605       2.718660       3.443003       9.635851      -1.058026      11.432681           0.000005
           87              C      20.769867      13.543074       6.714668      -0.163384      33.239812 0.47324691E+03  0.11386725E+05                                 9.017788                            7.288877       0.145022       2.011325                    0.999471      30.379542      88.918555       0.604687       0.420983      -1.059237       0.004007      -0.006469      -0.000807       0.007652      -0.002272      -0.000084      -0.008860      -0.025549       0.003017      -0.013542      -0.003720       0.017262              9.897971       8.994598       3.314145       3.520069      10.085033       0.931224      10.614280           0.000002
           88              C      10.111771      14.433878       3.734643       0.332828      34.637662 0.34006505E+03  0.76037984E+04                                 9.804585                            6.480410      -0.369947       1.908400                    0.998617      25.320742      73.647774       0.591512       0.463099      -1.024711      -0.027101       0.031054       0.021948       0.046696       0.021552      -0.038109      -0.039072      -0.052628      -0.066346      -0.059692      -0.012936       0.072628             12.666162      13.750251      -6.959971      -2.884281      11.753082       4.875465      12.495153           0.000000
           89              C      23.144244      15.722016       4.048667      -0.038304      37.200575 0.45262503E+03  0.10707366E+05                                 9.625589                            7.062192       0.196284       2.047468                    0.999632      28.362645      80.762797       0.626600       0.413211      -1.070399       0.068316      -0.050985      -0.059320       0.103853       0.000978      -0.020015       0.006956      -0.028238      -0.003312      -0.028860       0.009377       0.019483             11.445009      14.568021      -4.671371       3.340304       8.267281       0.503449      11.499726           0.000001
           90              C      14.513500       0.374904       3.707407       0.588819      22.976200 0.25926645E+03  0.53936729E+04                                 7.379997                            5.704592       0.097597       2.093998                    0.999713      21.937453      60.684120       0.625509       0.470689      -1.024974      -0.071883       0.060403      -0.007468       0.094188       0.040975      -0.043199      -0.018435      -0.052630      -0.096441      -0.067035      -0.011005       0.078040              8.219119       8.942069      -2.346185       1.561010       6.142962       1.070158       9.572325           0.000002
           91              C      23.910598      15.673951       5.218247       0.005175      40.194502 0.43496236E+03  0.10192674E+05                                10.211586                            6.944722       0.159745       2.040089                    0.999458      27.828442      78.994894       0.628609       0.415805      -1.068200       0.068913      -0.058166      -0.032695       0.095923       0.004472      -0.014299      -0.015860      -0.024155      -0.052098      -0.028997      -0.000246       0.029243             13.139047       9.522177      -2.254973       1.234194       9.800203       6.424765      20.094760           0.000001
           92              C      16.345958       0.357278       6.496773       0.577040      25.008002 0.25554962E+03  0.53209772E+04                                 7.855803                            5.665722       0.054581       2.069507                    0.999573      22.631840      63.555480       0.624487       0.471050      -1.020198       0.010323       0.027116       0.072927       0.078486       0.054644      -0.028508      -0.052712      -0.062677      -0.116726      -0.063626      -0.043410       0.107036              9.452001       8.539296      -1.719409       1.559159       7.483605       3.705141      12.333101           0.000002
           93              C      11.022832      13.483796       3.079358       0.006473      40.374705 0.47039277E+03  0.11260686E+05                                10.330000                            7.294688      -0.162860       1.943621                    0.999097      28.194638      81.360011       0.603140       0.424213      -1.060995       0.017679      -0.020910      -0.004634       0.027771      -0.009289      -0.007438       0.006254      -0.015438      -0.003295      -0.013329      -0.003726       0.017055             12.708878      12.738615      -5.876316      -5.584959      13.176186       1.668089      12.211832          -0.000000
           94              C      11.222171      12.218087       3.681772      -0.146141      33.831999 0.51646191E+03  0.12771943E+05                                 9.325951                            7.773820      -0.198479       1.896837                    0.998429      31.528146      95.272666       0.564450       0.438795      -1.042494       0.011346      -0.001601      -0.028860       0.031052       0.004436      -0.004073      -0.014862       0.015309       0.067426      -0.024120      -0.004010       0.028130             10.179374       9.930324      -3.593829      -2.689022      11.808973      -0.018610       8.798824          -0.000000
           95              C      12.441845      12.796470       1.241677       0.095518      33.212828 0.41307620E+03  0.95765878E+04                                 9.094841                            6.872826      -0.254361       1.931942                    0.999064      26.662791      75.820991       0.616104       0.428817      -1.057687       0.009201       0.008347       0.007641       0.014585      -0.013389      -0.019438       0.006562      -0.013629       0.021003      -0.025285      -0.001636       0.026921             10.430541       9.642467      -3.364971      -4.636516      10.117867       0.218422      11.531288           0.000002
           96              C      12.558495      11.509933       1.823262       0.086106      31.501876 0.41465575E+03  0.96368862E+04                                 8.826463                            6.919690      -0.255134       1.932958                    0.999043      26.801777      76.686348       0.608611       0.433029      -1.053518      -0.004377       0.000803      -0.006777       0.008107      -0.009944      -0.019656       0.006605       0.023139       0.041324      -0.022162      -0.009816       0.031978              9.911869       9.025656      -3.226798      -3.903844      10.242246       0.408049      10.467706           0.000001
           97              C      12.023964      11.203919       3.100187      -0.135445      32.343713 0.48032124E+03  0.11614872E+05                                 8.946363                            7.423740       0.048916       1.992471                    0.998590      30.032259      88.494455       0.588679       0.430274      -1.052113      -0.007441       0.004033       0.006070       0.010415      -0.004874       0.009833      -0.002195       0.000666      -0.024431      -0.013545       0.000647       0.012898              9.709098       9.789416      -2.548442      -3.587147       9.334547       0.125426      10.003332          -0.000001
           98              C      11.622333      13.791412       1.832875      -0.207753      38.488083 0.50860910E+03  0.12477524E+05                                10.000553                            7.595181      -0.036161       1.943927                    0.999537      31.579192      93.760218       0.587000       0.425327      -1.055041       0.028292       0.002446       0.002390       0.028498       0.022930       0.004787      -0.020327      -0.037574      -0.009375      -0.034332      -0.003766       0.038098             11.581981      11.459746      -4.175916      -5.341372      10.817195       0.646562      12.469002           0.000003
           99              C      13.992274      10.771337       0.046463      -0.091499      30.853756 0.44579324E+03  0.10546790E+05                                 8.557935                            7.069213       0.205197       2.038106                    0.999791      29.235556      84.320020       0.615856       0.420378      -1.061659      -0.007384       0.023661       0.000688       0.024796      -0.019066      -0.022498       0.005422      -0.017318      -0.002533      -0.030870      -0.000685       0.031555              9.173074       7.212251      -1.968739      -2.811483      10.191892       0.498609      10.115079           0.000004
          100              C      21.285193      12.078692      15.526567      -0.088851      30.589974 0.43832206E+03  0.10330486E+05                                 8.498299                            7.010237       0.089764       1.997823                    0.999692      29.349878      84.599872       0.618124       0.420439      -1.061191      -0.000462      -0.012302       0.037685       0.039645      -0.005762      -0.035016      -0.013842      -0.006879       0.026999      -0.039978       0.001966       0.038012              9.032144       8.431862      -2.409736      -2.765767      10.208507      -0.401619       8.456064           0.000005
          101              C      13.029533      13.088064      -0.014419      -0.158643      33.698444 0.45788423E+03  0.10888433E+05                                 9.018230                            7.123437       0.207596       2.032082                    0.999723      29.817790      85.778102       0.619786       0.415580      -1.066384      -0.000447       0.001225      -0.000430       0.001373      -0.011415      -0.011956      -0.012193      -0.029297      -0.035557      -0.028075       0.001761       0.026314              9.941320       8.778184      -2.715024      -3.436461       9.627323      -1.059754      11.418453           0.000004
          102              C      13.386867      10.489356       1.296150      -0.162757      33.218342 0.47289104E+03  0.11375729E+05                                 9.013498                            7.285773       0.147869       2.012312                    0.999453      30.363674      88.855097       0.604876       0.420941      -1.059290       0.004694       0.006096       0.000625       0.007719       0.002127      -0.000359      -0.009028      -0.025282       0.004290      -0.013547      -0.003707       0.017254              9.892939       8.989712      -3.311682      -3.517925      10.079765       0.929726      10.609341           0.000002
          103              C       6.420269      11.745451       1.587744       0.333023      34.614992 0.33982732E+03  0.75967975E+04                                 9.799203                            6.477192      -0.370159       1.908424                    0.998629      25.309542      73.595729       0.591817       0.462963      -1.024835      -0.027020       0.021469      -0.030699       0.046189      -0.038648      -0.021345       0.039232       0.006069       0.113011      -0.060311      -0.012669       0.072980             12.659052      13.742530      -2.883056       6.955785      12.488021      -4.872714      11.746604           0.000001
          104              C      19.452742      12.059475       0.299605      -0.038670      37.207587 0.45273929E+03  0.10710802E+05                                 9.626468                            7.062914       0.194456       2.047006                    0.999663      28.367718      80.781425       0.626587       0.413191      -1.070407       0.067761      -0.058820       0.050451       0.102940      -0.020321      -0.001121      -0.007050      -0.012270       0.043979      -0.029159       0.009577       0.019583             11.445980      14.568130       3.340966       4.670814      11.502313      -0.503836       8.267497           0.000001
          105              C      25.588005      11.718205      15.646730       0.588717      22.975420 0.25925825E+03  0.53934022E+04                                 7.379463                            5.704252       0.091773       2.092367                    0.999720      21.937316      60.681064       0.625576       0.470648      -1.025008      -0.072246      -0.007722      -0.060411       0.094491      -0.043679      -0.041052       0.018745       0.021928       0.128307      -0.067646      -0.010951       0.078596              8.218475       8.940440       1.561000       2.345453       9.572814      -1.070240       6.142172           0.000003
          106              C      20.219098      13.229054       0.347670       0.005014      40.201504 0.43500396E+03  0.10194171E+05                                10.213691                            6.945716       0.159514       2.040144                    0.999476      27.830469      79.009737       0.628457       0.415884      -1.068119       0.068723      -0.032955       0.057898       0.095713      -0.014235      -0.004883       0.016049       0.013306       0.062213      -0.028747      -0.000827       0.029574             13.142094       9.523746       1.234310       2.255281      20.100318      -6.426747       9.802218           0.000001
          107              C      27.420469      14.507570      15.664354       0.576256      25.052552 0.25606120E+03  0.53344629E+04                                 7.865181                            5.671557       0.058064       2.069861                    0.999588      22.657163      63.650029       0.624119       0.471077      -1.020151       0.010506       0.073056      -0.026693       0.078487      -0.028432      -0.055038       0.052540       0.027063       0.150713      -0.063312      -0.043628       0.106940              9.464175       8.549373       1.562173       1.721123      12.350546      -3.711112       7.492608           0.000002
          108              C       7.331330      11.090166       2.537827       0.006487      40.364928 0.47026515E+03  0.11257012E+05                                10.329004                            7.294148      -0.164869       1.943047                    0.999108      28.191066      81.350882       0.603098       0.424265      -1.060948       0.017642      -0.004271       0.021266       0.027959      -0.007228       0.009935      -0.007146      -0.005168       0.024561      -0.012993      -0.005008       0.018000             12.707635      12.738370      -5.584233       5.876583      12.209353      -1.668665      13.175181          -0.000000
          109              C       7.530671      11.692578       3.803536      -0.146143      33.831554 0.51649108E+03  0.12772307E+05                                 9.323746                            7.772355      -0.192312       1.898549                    0.998406      31.526763      95.254042       0.564710       0.438605      -1.042651       0.011702      -0.029517       0.001676       0.031797      -0.003975      -0.003965       0.013786      -0.026528      -0.056439      -0.023345      -0.004271       0.027617             10.176613       9.927634      -2.688104       3.592225       8.796803       0.019019      11.805402          -0.000000
          110              C       8.750340       9.252485       3.225155       0.095906      33.190658 0.41275070E+03  0.95669934E+04                                 9.090162                            6.869550      -0.249193       1.933528                    0.999103      26.652488      75.779376       0.616337       0.428746      -1.057749       0.009293       0.007711      -0.008742       0.014908      -0.019609       0.013821      -0.006588      -0.016754       0.011028      -0.025614      -0.001588       0.027201             10.424969       9.637308      -4.634197       3.361962      11.526206      -0.217731      10.111393           0.000002
          111              C       8.866991       9.834069       4.511693       0.085289      31.504988 0.41473020E+03  0.96387960E+04                                 8.825633                            6.919309      -0.251395       1.934190                    0.999020      26.804842      76.689249       0.608776       0.432904      -1.053622      -0.004787      -0.007172      -0.000973       0.008677      -0.018962       0.010255      -0.006317      -0.009023      -0.055330      -0.022361      -0.008946       0.031307              9.910676       9.024811      -3.903237       3.226224      10.466337      -0.408032      10.240880           0.000000
          112              C       8.332463      11.110993       4.817706      -0.135208      32.354533 0.48058521E+03  0.11623620E+05                                 8.951500                            7.428410       0.050972       1.992878                    0.998548      30.037759      88.538780       0.588142       0.430579      -1.051857      -0.006718       0.006156      -0.004237       0.010049       0.009940       0.004425       0.002289       0.011326       0.012129      -0.013465       0.001078       0.012387              9.714530       9.796234      -3.589885       2.549579      10.008988      -0.126414       9.338368          -0.000001
          113              C       7.930828       9.843684       2.230212      -0.207357      38.538370 0.50942781E+03  0.12503270E+05                                10.012073                            7.603939      -0.033510       1.944357                    0.999526      31.601330      93.862735       0.586326       0.425624      -1.054803       0.027890       0.002467      -0.004038       0.028289       0.004894      -0.022429       0.019910      -0.013730       0.061934      -0.033838      -0.003853       0.037691             11.595720      11.476443      -5.350667       4.181825      12.484334      -0.650572      10.826383           0.000003
          114              C      10.300767       8.057271       5.250290      -0.092256      30.851137 0.44579696E+03  0.10546281E+05                                 8.555141                            7.067225       0.208985       2.039234                    0.999780      29.234270      84.297782       0.616243       0.420138      -1.061872      -0.008095       0.001045      -0.024847       0.026153      -0.022351       0.018647      -0.005164      -0.007111       0.028871      -0.030784      -0.000270       0.031054              9.169877       7.209763      -2.810078       1.967776      10.111375      -0.498154      10.188493           0.000004
          115              C      10.210695       7.515741       3.942925      -0.088713      30.592945 0.43837646E+03  0.10332475E+05                                 8.500557                            7.012170       0.089537       1.997703                    0.999703      29.350663      84.615359       0.617817       0.420619      -1.061037      -0.000369       0.037180       0.011805       0.039011      -0.035456       0.005491       0.013882      -0.017595      -0.004632      -0.040139       0.001341       0.038798              9.034530       8.434320      -2.766442       2.410612       8.458413       0.401527      10.210856           0.000005
          116              C       9.338026       7.996390       2.933562      -0.158873      33.714205 0.45814454E+03  0.10896530E+05                                 9.022363                            7.126357       0.207413       2.031894                    0.999733      29.824184      85.813228       0.619522       0.415685      -1.066282      -0.000886      -0.000035      -0.001268       0.001547      -0.011953       0.011222       0.011960       0.003194       0.061406      -0.027854       0.001814       0.026041              9.946163       8.782850      -3.439001       2.716298      11.424635       1.059943       9.631004           0.000004
          117              C       9.695363       9.306957       5.532271      -0.162037      33.219373 0.47290781E+03  0.11376522E+05                                 9.015406                            7.287581       0.146256       2.011708                    0.999472      30.362732      88.861239       0.604577       0.421135      -1.059141       0.004735       0.000799      -0.006635       0.008190      -0.000673      -0.002125       0.008967      -0.015384       0.035947      -0.013858      -0.003472       0.017330              9.894950       8.992036      -3.518919       3.312319      10.611499      -0.930683      10.081314           0.000002
          118              C      13.803267      12.286979       6.423074       0.332645      34.622784 0.33991996E+03  0.75994948E+04                                 9.800399                            6.478140      -0.369776       1.908686                    0.998599      25.315885      73.620638       0.591756       0.462973      -1.024815      -0.026738      -0.022300       0.030535       0.046310       0.038192       0.022357       0.039469       0.005385       0.111553      -0.059425      -0.014013       0.073438             12.660265      13.743943       2.882543      -6.955687      12.490099      -4.872794      11.746755           0.000000
          119              C      12.069737      11.972954       7.711213      -0.038041      37.213981 0.45281291E+03  0.10713190E+05                                 9.628628                            7.064435       0.194779       2.046957                    0.999652      28.367964      80.789734       0.626381       0.413302      -1.070314       0.067508       0.058882      -0.050309       0.102739       0.019727       0.001043      -0.006952      -0.011951       0.043835      -0.028501       0.009234       0.019267             11.448588      14.573307      -3.341588      -4.673430      11.502672      -0.503392       8.269786           0.000001
          120              C      10.822010      12.314214       8.385724       0.587545      22.989515 0.25944175E+03  0.53980401E+04                                 7.381510                            5.705598       0.091650       2.092079                    0.999700      21.946014      60.704798       0.625628       0.470537      -1.025094      -0.071974       0.007749       0.060385       0.094269       0.044156       0.041153       0.018468       0.021120       0.129635      -0.068338      -0.010482       0.078821              8.220900       8.942442      -1.561349      -2.345945       9.576492      -1.071375       6.143766           0.000002
          121              C      12.836091      10.803376       7.663148       0.005160      40.154574 0.43450202E+03  0.10179249E+05                                10.205526                            6.941484       0.157826       2.039927                    0.999455      27.812742      78.941550       0.628692       0.415857      -1.068160       0.069424       0.033350      -0.058528       0.096734       0.014408       0.004906       0.015739       0.013973       0.061547      -0.028840      -0.000413       0.029253             13.130341       9.517561      -1.232896      -2.254447      20.078938      -6.419239       9.794524           0.000001
          122              C      12.654467       9.524850       8.368100       0.577855      24.990831 0.25534912E+03  0.53158732E+04                                 7.853407                            5.664214       0.055877       2.069865                    0.999578      22.621945      63.526591       0.624438       0.471168      -1.020111       0.010679      -0.072866       0.027070       0.078462       0.028455       0.054586       0.052386       0.027248       0.151891      -0.063444      -0.043265       0.106709              9.448936       8.537403      -1.558585      -1.719459      12.328163      -3.703223       7.481243           0.000002
          123              C      14.714330      12.942264       5.472991       0.006569      40.389010 0.47060624E+03  0.11266885E+05                                10.331645                            7.295965      -0.163093       1.943276                    0.999088      28.200539      81.376532       0.603144       0.424169      -1.061040       0.017444       0.004107      -0.020948       0.027567       0.007162      -0.009740      -0.006761      -0.005297       0.025989      -0.013158      -0.004615       0.017774             12.710976      12.740586       5.586834      -5.877006      12.214812      -1.669468      13.177529          -0.000000
          124              C      14.913671      12.339851       4.207282      -0.145133      33.785435 0.51559455E+03  0.12743626E+05                                 9.312475                            7.763106      -0.187281       1.900364                    0.998427      31.493025      95.104064       0.565363       0.438323      -1.042899       0.011386       0.028969      -0.001805       0.031178       0.004612       0.004392       0.014173      -0.026179      -0.056287      -0.023580      -0.004328       0.027908             10.164048       9.914330       2.686134      -3.585661       8.788615       0.019410      11.789200          -0.000000
          125              C      16.133345      14.779944       4.785663       0.096419      33.181464 0.41259466E+03  0.95628892E+04                                 9.090674                            6.869701      -0.252175       1.932785                    0.999086      26.646376      75.770845       0.616108       0.428927      -1.057591       0.009176      -0.007213       0.008493       0.014435       0.019787      -0.013839      -0.006276      -0.017663       0.010003      -0.025947      -0.001305       0.027251             10.425860       9.638309       4.633581      -3.364427      11.524470      -0.219239      10.114801           0.000001
          126              C      16.249997      14.198360       3.499125       0.084538      31.539309 0.41525306E+03  0.96541918E+04                                 8.832929                            6.924250      -0.252297       1.933728                    0.999031      26.822428      76.757751       0.608470       0.432976      -1.053556      -0.004415       0.006998       0.000603       0.008296       0.018668      -0.010107      -0.006526      -0.009148      -0.053693      -0.021819      -0.009025       0.030843              9.919683       9.033580       3.906648      -3.232265      10.472819      -0.410398      10.252650           0.000001
          127              C      15.715466      12.921437       3.193112      -0.134572      32.333284 0.48017301E+03  0.11610395E+05                                 8.946406                            7.424903       0.048423       1.992427                    0.998612      30.022451      88.462246       0.588358       0.430542      -1.051949      -0.006576      -0.006125       0.003178       0.009532      -0.010789      -0.004451       0.003058       0.012014       0.011337      -0.014246       0.000788       0.013459              9.708659       9.790413       3.588236      -2.548025      10.003341      -0.127698       9.332222          -0.000001
          128              C      15.313831      14.188746       5.780606      -0.207640      38.514988 0.50903335E+03  0.12490990E+05                                10.006641                            7.599235      -0.036843       1.943619                    0.999540      31.592062      93.821062       0.586720       0.425427      -1.054941       0.028355      -0.002552       0.002802       0.028608      -0.005023       0.022433       0.020012      -0.013134       0.062681      -0.033893      -0.003980       0.037873             11.589703      11.468371       5.345534      -4.180263      12.476395      -0.648666      10.824344           0.000003
          129              C      17.683778      15.975159       2.760528      -0.093195      30.897661 0.44662658E+03  0.10571231E+05                                 8.563524                            7.072818       0.209516       2.038935                    0.999770      29.266281      84.422046       0.616103       0.420022      -1.061905      -0.008152      -0.000989       0.024765       0.026091       0.022177      -0.018972      -0.004987      -0.007058       0.027571      -0.030680      -0.000359       0.031040              9.179718       7.217083       2.814369      -1.971366      10.122455      -0.500072      10.199617           0.000004
          130              C      10.210687       0.495066       4.067893      -0.087933      30.571610 0.43795948E+03  0.10320314E+05                                 8.497823                            7.009660       0.088738       1.997583                    0.999695      29.335293      84.564787       0.617811       0.420718      -1.060962      -0.000369      -0.037340      -0.012348       0.039331       0.035527      -0.006337       0.013127      -0.016311      -0.004448      -0.040223       0.001963       0.038260              9.031816       8.430900       2.764715      -2.410377       8.454521       0.401505      10.210028           0.000005
          131              C       9.338015       0.014416       5.077256      -0.158658      33.708263 0.45801006E+03  0.10892750E+05                                 9.023176                            7.127316       0.202551       2.030621                    0.999739      29.819095      85.801900       0.619206       0.415919      -1.066111      -0.000393       0.000732       0.002179       0.002332       0.011939      -0.011550       0.012158       0.003219       0.062455      -0.028187       0.001622       0.026565              9.946869       8.783827       3.439143      -2.717171      11.424464       1.058852       9.632316           0.000005
          132              C      17.078371      14.725472       2.478547      -0.161856      33.179470 0.47214460E+03  0.11352971E+05                                 9.003382                            7.276541       0.152616       2.013830                    0.999469      30.347586      88.781148       0.605711       0.420539      -1.059573       0.004386      -0.000565       0.007527       0.008730       0.000821       0.002305       0.008734      -0.014935       0.035644      -0.013617      -0.003431       0.017048              9.882000       8.977319       3.511620      -3.308044      10.596167      -0.924715      10.072515           0.000002
          133              C      12.037243       6.423061      11.745461       0.332718      34.614267 0.33981274E+03  0.75967890E+04                                 9.800599                            6.478087      -0.374019       1.907340                    0.998601      25.312629      73.618870       0.591603       0.463111      -1.024699       0.026874       0.031193       0.021839       0.046607      -0.021920       0.037650      -0.039417      -0.052824      -0.066632      -0.059363      -0.013636       0.072998             12.660738      13.744737       6.956147       2.882565      11.747140       4.872706      12.490337           0.000000
          134              C      13.770773       7.711200      12.059485      -0.038459      37.202074 0.45265461E+03  0.10708273E+05                                 9.625951                            7.062586       0.195462       2.047379                    0.999642      28.363408      80.766551       0.626559       0.413230      -1.070384      -0.067948      -0.050977      -0.059894       0.103937      -0.001493       0.019742       0.007360      -0.027706      -0.004678      -0.028619       0.009249       0.019369             11.445365      14.569033       4.671622      -3.340905       8.267338       0.503103      11.499723           0.000001
          135              C      15.018501       8.385710      11.718225       0.588016      22.995050 0.25952257E+03  0.54001124E+04                                 7.382065                            5.706014       0.093901       2.092810                    0.999702      21.950295      60.717748       0.625686       0.470459      -1.025142       0.071682       0.060593      -0.007354       0.094148      -0.041168       0.043445      -0.018934      -0.053123      -0.096942      -0.067376      -0.011309       0.078685              8.221516       8.943687       2.346477      -1.561298       6.144475       1.071171       9.576385           0.000002
          136              C      13.004417       7.663134      13.229065       0.006069      40.129138 0.43417337E+03  0.10169488E+05                                10.200952                            6.938522       0.158558       2.040253                    0.999462      27.801656      78.898599       0.628881       0.415817      -1.068200      -0.068560      -0.058000      -0.032529       0.095512      -0.004915       0.013679      -0.015488      -0.023896      -0.052289      -0.028308      -0.000703       0.029011             13.124215       9.512458       2.253040      -1.231738       9.790195       6.416480      20.069992           0.000001
          137              C      13.186038       8.368085      14.507591       0.576006      25.048458 0.25603231E+03  0.53335546E+04                                 7.863490                            5.670667       0.052671       2.068320                    0.999598      22.655463      63.637341       0.624280       0.470983      -1.020232      -0.010527       0.026852       0.072886       0.078385      -0.055263       0.028321      -0.052596      -0.062548      -0.117804      -0.063743      -0.043691       0.107433              9.461800       8.547650       1.721353      -1.561226       7.491129       3.709859      12.346622           0.000002
          138              C      11.126180       5.472979      11.090176       0.007226      40.349547 0.47004783E+03  0.11250383E+05                                10.326278                            7.292274      -0.165590       1.943022                    0.999094      28.182590      81.318300       0.603206       0.424243      -1.060974      -0.017377      -0.021307      -0.003368       0.027700       0.009980       0.007468       0.006659      -0.014729      -0.005405      -0.013163      -0.004662       0.017825             12.704256      12.733945       5.873681       5.583432      13.170625       1.667956      12.208199          -0.000000
          139              C      10.926837       4.207271      11.692590      -0.145772      33.853263 0.51688630E+03  0.12785574E+05                                 9.333546                            7.780800      -0.199004       1.896543                    0.998418      31.538279      95.327412       0.563762       0.439223      -1.042199      -0.011374      -0.002579      -0.028562       0.030851      -0.004064       0.004631      -0.013625       0.014855       0.069915      -0.023444      -0.004828       0.028272             10.187665       9.939221       3.598820       2.689354      11.820991      -0.017348       8.802784          -0.000000
          140              C       9.707168       4.785653       9.252495       0.095331      33.193876 0.41277265E+03  0.95681717E+04                                 9.093187                            6.871601      -0.255302       1.931902                    0.999072      26.652582      75.796328       0.615959       0.428979      -1.057545      -0.009017       0.008892       0.007833       0.014891       0.013760       0.019311       0.006725      -0.014349       0.019780      -0.025474      -0.001575       0.027049             10.428668       9.641024       3.366040       4.634484      10.118254       0.219242      11.526726           0.000002
          141              C       9.590515       3.499116       9.834080       0.086071      31.509466 0.41475372E+03  0.96399878E+04                                 8.828760                            6.921161      -0.252414       1.933765                    0.999064      26.804126      76.702984       0.608445       0.433111      -1.053440       0.004348       0.000901      -0.006631       0.007981       0.010675       0.018590       0.006303       0.022145       0.040619      -0.022203      -0.008637       0.030841              9.914795       9.028576       3.228801       3.904923      10.246095       0.408848      10.469715           0.000001
          142              C      10.125043       3.193103      11.111005      -0.134865      32.312873 0.47970701E+03  0.11596451E+05                                 8.941913                            7.420240       0.050875       1.993220                    0.998580      30.013608      88.429437       0.588662       0.430419      -1.052011       0.006972       0.003005       0.006504       0.009997       0.004479      -0.010205      -0.001942      -0.000567      -0.022256      -0.013577       0.001214       0.012363              9.704103       9.783656       2.546698       3.584410       9.330742       0.124541       9.997910          -0.000001
          143              C      10.526682       5.780595       9.843693      -0.207395      38.500410 0.50882306E+03  0.12484059E+05                                10.000615                            7.594588      -0.032135       1.944903                    0.999542      31.587340      93.788570       0.587279       0.425082      -1.055195      -0.027906       0.003060       0.002475       0.028182      -0.022342      -0.004627      -0.019744      -0.037882      -0.009697      -0.033590      -0.003961       0.037550             11.582374      11.459057       4.176999       5.340067      10.820262       0.645306      12.467803           0.000003
          144              C       8.156736       2.760521       8.057281      -0.091561      30.880015 0.44631399E+03  0.10562298E+05                                 8.562458                            7.072743       0.210114       2.039370                    0.999799      29.251696      84.382063       0.615774       0.420307      -1.061693       0.007780       0.023746       0.001609       0.025039       0.018898       0.022318       0.005223      -0.017865      -0.002940      -0.030839      -0.000385       0.031224              9.178127       7.216337       1.970164       2.813669      10.197148       0.499641      10.120895           0.000004
          145              C       8.246811       4.067885       7.515749      -0.086859      30.519026 0.43696369E+03  0.10290234E+05                                 8.484691                            6.998855       0.090642       1.998560                    0.999713      29.305660      84.431930       0.618709       0.420378      -1.061255       0.000418      -0.011875       0.037050       0.038908       0.006174       0.035582      -0.013823      -0.006949       0.027875      -0.040661       0.002108       0.038553              9.017736       8.418581       2.403915       2.762682      10.190573      -0.401651       8.444055           0.000005
          146              C       9.119482       5.077247       7.996399      -0.158744      33.737759 0.45855900E+03  0.10909331E+05                                 9.029078                            7.132503       0.200890       2.029857                    0.999720      29.834859      85.867809       0.618847       0.416026      -1.066017       0.001085       0.001780       0.000352       0.002115       0.011641       0.012037      -0.012598      -0.029963      -0.033814      -0.028388       0.001767       0.026621              9.953048       8.790607       2.718661       3.443003       9.635853      -1.058026      11.432684           0.000005
          147              C       8.762141       2.478539       9.306968      -0.163384      33.239814 0.47324696E+03  0.11386727E+05                                 9.017789                            7.288877       0.145022       2.011325                    0.999471      30.379544      88.918561       0.604687       0.420983      -1.059237      -0.004007       0.006469       0.000807       0.007652      -0.002272      -0.000084      -0.008860      -0.025549       0.003017      -0.013542      -0.003720       0.017262              9.897971       8.994598       3.314145       3.520069      10.085034       0.931224      10.614280           0.000002
          148              C      19.420237       1.587735      12.286993       0.332828      34.637660 0.34006503E+03  0.76037979E+04                                 9.804585                            6.480410      -0.369947       1.908400                    0.998617      25.320741      73.647770       0.591512       0.463099      -1.024711       0.027101      -0.031054      -0.021948       0.046696       0.021552      -0.038109      -0.039072      -0.052628      -0.066346      -0.059692      -0.012936       0.072628             12.666162      13.750251      -6.959970      -2.884281      11.753082       4.875465      12.495152           0.000000
          149              C       6.387764       0.299597      11.972969      -0.038304      37.200573 0.45262501E+03  0.10707366E+05                                 9.625589                            7.062192       0.196284       2.047468                    0.999632      28.362644      80.762795       0.626600       0.413211      -1.070399      -0.068316       0.050985       0.059320       0.103853       0.000978      -0.020015       0.006956      -0.028238      -0.003312      -0.028860       0.009377       0.019483             11.445009      14.568021      -4.671371       3.340304       8.267281       0.503449      11.499726           0.000001
          150              C      15.018508      15.646709      12.314229       0.588819      22.976198 0.25926642E+03  0.53936721E+04                                 7.379997                            5.704592       0.097597       2.093998                    0.999713      21.937451      60.684112       0.625509       0.470689      -1.024974       0.071883      -0.060403       0.007468       0.094188       0.040975      -0.043199      -0.018435      -0.052630      -0.096441      -0.067035      -0.011005       0.078040              8.219118       8.942068      -2.346185       1.561010       6.142962       1.070158       9.572325           0.000002
          151              C       5.621410       0.347662      10.803389       0.005175      40.194500 0.43496233E+03  0.10192673E+05                                10.211585                            6.944722       0.159745       2.040089                    0.999458      27.828441      78.994890       0.628609       0.415805      -1.068200      -0.068913       0.058166       0.032695       0.095923       0.004472      -0.014299      -0.015860      -0.024155      -0.052098      -0.028997      -0.000246       0.029243             13.139046       9.522177      -2.254974       1.234194       9.800203       6.424765      20.094758           0.000001
          152              C      13.186050      15.664335       9.524863       0.577040      25.008002 0.25554963E+03  0.53209773E+04                                 7.855803                            5.665722       0.054581       2.069508                    0.999573      22.631840      63.555478       0.624487       0.471050      -1.020198      -0.010323      -0.027116      -0.072927       0.078486       0.054644      -0.028508      -0.052712      -0.062677      -0.116726      -0.063626      -0.043410       0.107036              9.452000       8.539296      -1.719409       1.559159       7.483605       3.705141      12.333101           0.000002
          153              C      18.509176       2.537817      12.942278       0.006473      40.374705 0.47039277E+03  0.11260686E+05                                10.330000                            7.294688      -0.162859       1.943621                    0.999097      28.194638      81.360011       0.603140       0.424213      -1.060995      -0.017679       0.020910       0.004634       0.027771      -0.009289      -0.007438       0.006254      -0.015438      -0.003295      -0.013329      -0.003726       0.017055             12.708878      12.738615      -5.876316      -5.584959      13.176186       1.668089      12.211833          -0.000000
          154              C      18.309837       3.803526      12.339864      -0.146141      33.831999 0.51646192E+03  0.12771944E+05                                 9.325951                            7.773820      -0.198479       1.896837                    0.998429      31.528145      95.272661       0.564450       0.438795      -1.042494      -0.011346       0.001601       0.028860       0.031052       0.004436      -0.004073      -0.014862       0.015309       0.067426      -0.024120      -0.004010       0.028130             10.179373       9.930324      -3.593829      -2.689022      11.808973      -0.018610       8.798823          -0.000000
          155              C      17.090163       3.225143      14.779959       0.095518      33.212828 0.41307619E+03  0.95765875E+04                                 9.094842                            6.872826      -0.254362       1.931942                    0.999064      26.662791      75.820995       0.616103       0.428817      -1.057687      -0.009201      -0.008347      -0.007641       0.014585      -0.013389      -0.019438       0.006562      -0.013629       0.021003      -0.025285      -0.001636       0.026921             10.430542       9.642468      -3.364971      -4.636517      10.117868       0.218422      11.531289           0.000001
          156              C      16.973513       4.511680      14.198374       0.086106      31.501875 0.41465575E+03  0.96368862E+04                                 8.826463                            6.919690      -0.255134       1.932958                    0.999043      26.801777      76.686349       0.608611       0.433029      -1.053518       0.004377      -0.000803       0.006777       0.008108      -0.009944      -0.019656       0.006605       0.023139       0.041324      -0.022162      -0.009816       0.031978              9.911869       9.025656      -3.226798      -3.903844      10.242246       0.408048      10.467706           0.000000
          157              C      17.508044       4.817694      12.921449      -0.135445      32.343714 0.48032124E+03  0.11614872E+05                                 8.946363                            7.423740       0.048916       1.992471                    0.998590      30.032260      88.494459       0.588679       0.430274      -1.052113       0.007441      -0.004033      -0.006070       0.010415      -0.004874       0.009833      -0.002195       0.000666      -0.024431      -0.013545       0.000647       0.012898              9.709098       9.789416      -2.548442      -3.587147       9.334547       0.125426      10.003332          -0.000001
          158              C      17.909675       2.230201      14.188761      -0.207753      38.488090 0.50860921E+03  0.12477528E+05                                10.000555                            7.595182      -0.036161       1.943927                    0.999537      31.579195      93.760233       0.587000       0.425327      -1.055041      -0.028292      -0.002446      -0.002390       0.028498       0.022930       0.004787      -0.020327      -0.037574      -0.009376      -0.034332      -0.003767       0.038098             11.581983      11.459749      -4.175917      -5.341374      10.817196       0.646563      12.469005           0.000003
          159              C      15.539734       5.250276      15.975173      -0.091499      30.853753 0.44579317E+03  0.10546788E+05                                 8.557934                            7.069212       0.205197       2.038106                    0.999791      29.235554      84.320010       0.615856       0.420378      -1.061659       0.007384      -0.023661      -0.000688       0.024796      -0.019066      -0.022498       0.005422      -0.017318      -0.002532      -0.030870      -0.000685       0.031555              9.173073       7.212250      -1.968739      -2.811483      10.191891       0.498609      10.115077           0.000004
          160              C       8.246815       3.942921       0.495069      -0.088852      30.589979 0.43832214E+03  0.10330488E+05                                 8.498301                            7.010238       0.089764       1.997823                    0.999692      29.349881      84.599887       0.618123       0.420439      -1.061190       0.000462       0.012302      -0.037685       0.039645      -0.005763      -0.035016      -0.013841      -0.006879       0.026999      -0.039978       0.001966       0.038012              9.032146       8.431863      -2.409737      -2.765768      10.208509      -0.401619       8.456066           0.000005
          161              C       9.119485       2.933559       0.014419      -0.158643      33.698455 0.45788442E+03  0.10888440E+05                                 9.018233                            7.123439       0.207596       2.032082                    0.999723      29.817796      85.778132       0.619786       0.415580      -1.066384       0.000447      -0.001225       0.000430       0.001373      -0.011415      -0.011956      -0.012193      -0.029297      -0.035557      -0.028075       0.001761       0.026314              9.941323       8.778187      -2.715025      -3.436462       9.627325      -1.059754      11.418457           0.000005
          162              C      16.145141       5.532257      14.725486      -0.162757      33.218343 0.47289107E+03  0.11375730E+05                                 9.013498                            7.285774       0.147869       2.012312                    0.999453      30.363674      88.855099       0.604876       0.420941      -1.059290      -0.004694      -0.006096      -0.000625       0.007719       0.002127      -0.000359      -0.009028      -0.025282       0.004290      -0.013547      -0.003707       0.017254              9.892940       8.989713      -3.311682      -3.517925      10.079766       0.929726      10.609341           0.000002
          163              C      23.111739       4.276162      14.433892       0.333023      34.614992 0.33982732E+03  0.75967974E+04                                 9.799203                            6.477192      -0.370159       1.908424                    0.998629      25.309542      73.595730       0.591817       0.462963      -1.024835       0.027020      -0.021469       0.030699       0.046189      -0.038648      -0.021345       0.039232       0.006069       0.113011      -0.060311      -0.012669       0.072980             12.659053      13.742531      -2.883057       6.955787      12.488023      -4.872715      11.746606           0.000000
          164              C      10.079266       3.962138      15.722031      -0.038670      37.207591 0.45273934E+03  0.10710804E+05                                 9.626468                            7.062915       0.194456       2.047006                    0.999663      28.367720      80.781431       0.626587       0.413191      -1.070407      -0.067761       0.058820      -0.050451       0.102940      -0.020321      -0.001121      -0.007050      -0.012271       0.043979      -0.029159       0.009577       0.019583             11.445980      14.568130       3.340966       4.670814      11.502313      -0.503836       8.267497           0.000001
          165              C       3.944003       4.303408       0.374906       0.588717      22.975420 0.25925825E+03  0.53934023E+04                                 7.379463                            5.704252       0.091773       2.092367                    0.999720      21.937316      60.681064       0.625576       0.470648      -1.025008       0.072246       0.007722       0.060411       0.094491      -0.043679      -0.041052       0.018745       0.021928       0.128307      -0.067646      -0.010951       0.078596              8.218475       8.940440       1.561000       2.345453       9.572814      -1.070240       6.142173           0.000003
          166              C       9.312910       2.792559      15.673966       0.005014      40.201506 0.43500398E+03  0.10194172E+05                                10.213692                            6.945716       0.159514       2.040144                    0.999476      27.830470      79.009743       0.628457       0.415884      -1.068119      -0.068723       0.032955      -0.057898       0.095713      -0.014235      -0.004883       0.016049       0.013306       0.062213      -0.028747      -0.000827       0.029574             13.142095       9.523747       1.234310       2.255281      20.100320      -6.426748       9.802218           0.000001
          167              C       2.111539       1.514043       0.357282       0.576256      25.052554 0.25606121E+03  0.53344633E+04                                 7.865181                            5.671557       0.058064       2.069861                    0.999588      22.657164      63.650031       0.624119       0.471077      -1.020151      -0.010506      -0.073056       0.026693       0.078487      -0.028432      -0.055038       0.052540       0.027063       0.150713      -0.063312      -0.043628       0.106940              9.464175       8.549373       1.562173       1.721123      12.350545      -3.711112       7.492608           0.000002
          168              C      22.200678       4.931447      13.483809       0.006487      40.364925 0.47026512E+03  0.11257011E+05                                10.329004                            7.294148      -0.164869       1.943047                    0.999108      28.191065      81.350879       0.603098       0.424265      -1.060948      -0.017642       0.004271      -0.021266       0.027959      -0.007228       0.009935      -0.007146      -0.005168       0.024561      -0.012993      -0.005008       0.018000             12.707635      12.738370      -5.584232       5.876584      12.209353      -1.668665      13.175182          -0.000000
          169              C      22.001337       4.329035      12.218100      -0.146143      33.831554 0.51649108E+03  0.12772307E+05                                 9.323746                            7.772355      -0.192312       1.898549                    0.998406      31.526763      95.254042       0.564710       0.438605      -1.042651      -0.011702       0.029517      -0.001676       0.031797      -0.003975      -0.003965       0.013786      -0.026528      -0.056439      -0.023345      -0.004271       0.027617             10.176614       9.927634      -2.688104       3.592226       8.796804       0.019019      11.805404          -0.000000
          170              C      20.781668       6.769128      12.796481       0.095906      33.190658 0.41275070E+03  0.95669934E+04                                 9.090162                            6.869551      -0.249193       1.933528                    0.999103      26.652488      75.779378       0.616337       0.428746      -1.057749      -0.009293      -0.007711       0.008742       0.014908      -0.019609       0.013821      -0.006588      -0.016754       0.011029      -0.025614      -0.001588       0.027202             10.424969       9.637308      -4.634197       3.361962      11.526206      -0.217731      10.111393           0.000002
          171              C      20.665017       6.187544      11.509943       0.085289      31.504988 0.41473020E+03  0.96387959E+04                                 8.825633                            6.919309      -0.251395       1.934190                    0.999020      26.804842      76.689249       0.608776       0.432904      -1.053622       0.004787       0.007172       0.000973       0.008677      -0.018962       0.010255      -0.006317      -0.009023      -0.055330      -0.022361      -0.008946       0.031307              9.910676       9.024811      -3.903237       3.226225      10.466337      -0.408032      10.240880           0.000000
          172              C      21.199545       4.910620      11.203930      -0.135208      32.354536 0.48058526E+03  0.11623621E+05                                 8.951501                            7.428410       0.050971       1.992878                    0.998548      30.037760      88.538785       0.588142       0.430579      -1.051857       0.006718      -0.006156       0.004237       0.010049       0.009940       0.004425       0.002289       0.011326       0.012129      -0.013465       0.001078       0.012387              9.714531       9.796234      -3.589885       2.549579      10.008989      -0.126414       9.338369          -0.000001
          173              C      21.601180       6.177929      13.791424      -0.207357      38.538375 0.50942789E+03  0.12503272E+05                                10.012074                            7.603940      -0.033510       1.944357                    0.999526      31.601332      93.862745       0.586326       0.425624      -1.054803      -0.027890      -0.002467       0.004038       0.028289       0.004894      -0.022429       0.019910      -0.013730       0.061934      -0.033838      -0.003853       0.037691             11.595721      11.476444      -5.350668       4.181826      12.484336      -0.650572      10.826384           0.000003
          174              C      19.231241       7.964342      10.771346      -0.092256      30.851137 0.44579695E+03  0.10546281E+05                                 8.555141                            7.067224       0.208985       2.039234                    0.999780      29.234270      84.297780       0.616243       0.420138      -1.061872       0.008095      -0.001045       0.024847       0.026153      -0.022351       0.018647      -0.005164      -0.007111       0.028871      -0.030784      -0.000270       0.031054              9.169877       7.209763      -2.810078       1.967776      10.111375      -0.498154      10.188493           0.000004
          175              C      19.321313       8.505872      12.078711      -0.088712      30.592942 0.43837641E+03  0.10332473E+05                                 8.500556                            7.012169       0.089537       1.997703                    0.999703      29.350661      84.615349       0.617817       0.420619      -1.061038       0.000369      -0.037180      -0.011805       0.039011      -0.035456       0.005491       0.013882      -0.017595      -0.004632      -0.040139       0.001341       0.038798              9.034529       8.434319      -2.766442       2.410612       8.458412       0.401527      10.210855           0.000005
          176              C      20.193982       8.025223      13.088074      -0.158873      33.714205 0.45814455E+03  0.10896531E+05                                 9.022364                            7.126358       0.207413       2.031894                    0.999733      29.824184      85.813230       0.619522       0.415685      -1.066282       0.000886       0.000035       0.001268       0.001547      -0.011953       0.011222       0.011960       0.003194       0.061407      -0.027854       0.001814       0.026041              9.946163       8.782850      -3.439001       2.716298      11.424635       1.059943       9.631005           0.000004
          177              C      19.836645       6.714656      10.489365      -0.162037      33.219376 0.47290785E+03  0.11376524E+05                                 9.015406                            7.287581       0.146256       2.011708                    0.999472      30.362734      88.861244       0.604577       0.421135      -1.059141      -0.004735      -0.000799       0.006635       0.008190      -0.000673      -0.002125       0.008967      -0.015384       0.035947      -0.013858      -0.003472       0.017330              9.894950       8.992037      -3.518919       3.312319      10.611499      -0.930684      10.081314           0.000002
          178              C      15.728741       3.734634       9.598562       0.332645      34.622782 0.33991994E+03  0.75994941E+04                                 9.800399                            6.478140      -0.369776       1.908686                    0.998599      25.315884      73.620636       0.591756       0.462973      -1.024815       0.026738       0.022300      -0.030535       0.046310       0.038192       0.022357       0.039469       0.005385       0.111553      -0.059425      -0.014013       0.073438             12.660265      13.743943       2.882543      -6.955687      12.490098      -4.872794      11.746755           0.000000
          179              C      17.462271       4.048659       8.310423      -0.038041      37.213982 0.45281291E+03  0.10713190E+05                                 9.628629                            7.064435       0.194779       2.046957                    0.999652      28.367964      80.789735       0.626381       0.413302      -1.070314      -0.067508      -0.058882       0.050309       0.102739       0.019727       0.001043      -0.006952      -0.011951       0.043835      -0.028501       0.009234       0.019267             11.448589      14.573307      -3.341588      -4.673430      11.502672      -0.503392       8.269787           0.000001
          180              C      18.709998       3.707399       7.635912       0.587545      22.989516 0.25944177E+03  0.53980405E+04                                 7.381511                            5.705598       0.091649       2.092079                    0.999700      21.946015      60.704804       0.625628       0.470537      -1.025094       0.071974      -0.007749      -0.060385       0.094269       0.044156       0.041153       0.018468       0.021119       0.129635      -0.068338      -0.010482       0.078821              8.220901       8.942443      -1.561349      -2.345946       9.576492      -1.071375       6.143767           0.000002
          181              C      16.695917       5.218237       8.358488       0.005160      40.154574 0.43450202E+03  0.10179249E+05                                10.205526                            6.941484       0.157826       2.039927                    0.999455      27.812742      78.941550       0.628692       0.415857      -1.068160      -0.069424      -0.033350       0.058528       0.096734       0.014408       0.004906       0.015739       0.013973       0.061547      -0.028840      -0.000413       0.029253             13.130341       9.517561      -1.232896      -2.254446      20.078938      -6.419239       9.794524           0.000001
          182              C      16.877541       6.496763       7.653536       0.577855      24.990830 0.25534911E+03  0.53158728E+04                                 7.853407                            5.664214       0.055877       2.069865                    0.999578      22.621944      63.526588       0.624438       0.471168      -1.020111      -0.010679       0.072866      -0.027070       0.078462       0.028455       0.054586       0.052386       0.027248       0.151891      -0.063444      -0.043265       0.106709              9.448936       8.537402      -1.558585      -1.719459      12.328163      -3.703223       7.481243           0.000002
          183              C      14.817678       3.079349      10.548645       0.006568      40.389009 0.47060623E+03  0.11266885E+05                                10.331645                            7.295965      -0.163093       1.943276                    0.999088      28.200539      81.376531       0.603144       0.424169      -1.061040      -0.017444      -0.004107       0.020948       0.027567       0.007162      -0.009740      -0.006761      -0.005297       0.025989      -0.013158      -0.004615       0.017774             12.710976      12.740586       5.586834      -5.877006      12.214812      -1.669468      13.177530          -0.000000
          184              C      14.618337       3.681762      11.814354      -0.145133      33.785435 0.51559455E+03  0.12743626E+05                                 9.312475                            7.763105      -0.187281       1.900364                    0.998427      31.493025      95.104061       0.565363       0.438323      -1.042899      -0.011386      -0.028969       0.001805       0.031179       0.004612       0.004392       0.014173      -0.026179      -0.056287      -0.023580      -0.004328       0.027908             10.164048       9.914329       2.686134      -3.585661       8.788614       0.019410      11.789199          -0.000000
          185              C      13.398663       1.241669      11.235973       0.096419      33.181462 0.41259464E+03  0.95628884E+04                                 9.090674                            6.869701      -0.252174       1.932785                    0.999086      26.646375      75.770841       0.616109       0.428927      -1.057591      -0.009176       0.007213      -0.008493       0.014435       0.019788      -0.013839      -0.006276      -0.017663       0.010003      -0.025947      -0.001305       0.027251             10.425859       9.638308       4.633581      -3.364427      11.524469      -0.219239      10.114801           0.000002
          186              C      13.282011       1.823253      12.522511       0.084538      31.539307 0.41525303E+03  0.96541911E+04                                 8.832929                            6.924250      -0.252297       1.933728                    0.999031      26.822427      76.757750       0.608470       0.432976      -1.053555       0.004415      -0.006998      -0.000603       0.008296       0.018668      -0.010107      -0.006526      -0.009148      -0.053693      -0.021819      -0.009025       0.030843              9.919683       9.033581       3.906648      -3.232265      10.472819      -0.410398      10.252650           0.000000
          187              C      13.816542       3.100176      12.828524      -0.134572      32.333287 0.48017306E+03  0.11610397E+05                                 8.946407                            7.424904       0.048423       1.992427                    0.998612      30.022453      88.462255       0.588358       0.430542      -1.051949       0.006576       0.006125      -0.003178       0.009532      -0.010789      -0.004451       0.003058       0.012014       0.011337      -0.014246       0.000788       0.013459              9.708660       9.790414       3.588237      -2.548025      10.003342      -0.127698       9.332223          -0.000001
          188              C      14.218177       1.832867      10.241030      -0.207640      38.514989 0.50903336E+03  0.12490991E+05                                10.006641                            7.599235      -0.036842       1.943619                    0.999540      31.592062      93.821061       0.586720       0.425427      -1.054941      -0.028355       0.002552      -0.002802       0.028608      -0.005023       0.022433       0.020012      -0.013134       0.062681      -0.033893      -0.003980       0.037873             11.589703      11.468370       5.345534      -4.180263      12.476395      -0.648666      10.824344           0.000003
          189              C      11.848230       0.046454      13.261108      -0.093195      30.897658 0.44662650E+03  0.10571228E+05                                 8.563523                            7.072817       0.209516       2.038935                    0.999770      29.266279      84.422037       0.616103       0.420022      -1.061905       0.008152       0.000989      -0.024765       0.026091       0.022177      -0.018972      -0.004987      -0.007058       0.027571      -0.030680      -0.000359       0.031040              9.179718       7.217082       2.814369      -1.971366      10.122454      -0.500071      10.199616           0.000004
          190              C      19.321321      15.526547      11.953743      -0.087933      30.571607 0.43795943E+03  0.10320312E+05                                 8.497822                            7.009659       0.088738       1.997583                    0.999695      29.335291      84.564777       0.617811       0.420718      -1.060962       0.000369       0.037340       0.012348       0.039331       0.035527      -0.006337       0.013127      -0.016311      -0.004448      -0.040223       0.001963       0.038260              9.031815       8.430899       2.764715      -2.410376       8.454520       0.401505      10.210026           0.000005
          191              C      12.810975      -0.014426      10.944380      -0.158658      33.708259 0.45800998E+03  0.10892748E+05                                 9.023175                            7.127316       0.202551       2.030621                    0.999739      29.819092      85.801890       0.619206       0.415919      -1.066111       0.000393      -0.000732      -0.002179       0.002332       0.011939      -0.011550       0.012158       0.003219       0.062455      -0.028187       0.001622       0.026564              9.946869       8.783827       3.439142      -2.717170      11.424463       1.058852       9.632316           0.000005
          192              C      12.453637       1.296141      13.543089      -0.161856      33.179474 0.47214467E+03  0.11352973E+05                                 9.003383                            7.276542       0.152616       2.013830                    0.999469      30.347589      88.781160       0.605711       0.420539      -1.059573      -0.004386       0.000565      -0.007527       0.008730       0.000821       0.002305       0.008734      -0.014935       0.035644      -0.013617      -0.003431       0.017048              9.882001       8.977321       3.511620      -3.308045      10.596168      -0.924716      10.072516           0.000002
          193              N      16.376978       9.124311       4.901018      -0.376256      44.703974 0.66253984E+03  0.17033715E+05                                10.527504                            8.312586      -0.088119       1.954833                    0.998291      31.102859      88.778277       0.609140       0.391103      -1.098325       0.008740      -0.064163      -0.114741       0.131752       0.029559       0.014639      -0.003532       0.018205      -0.098764      -0.039351      -0.009219       0.048570             12.235043      14.054316       4.345752      -2.401760       9.399271       1.090369      13.251544          -0.000001
          194              N      17.601080       9.170775       3.018476      -0.370328      42.763643 0.58464184E+03  0.14547973E+05                                10.140358                            7.743090       0.229358       2.062954                    0.999338      30.126106      84.213795       0.640064       0.384565      -1.104500      -0.113510      -0.038652       0.050682       0.130181       0.001302       0.044566       0.019525      -0.056547      -0.003837      -0.062213       0.014773       0.047441             12.090440      10.803432       3.168119      -1.175003       9.329748       4.210157      16.138139           0.000000
          195              N       8.993985      14.908118       3.109800      -0.375735      44.664490 0.66183455E+03  0.17011204E+05                                10.522337                            8.308906      -0.084758       1.956237                    0.998287      31.085389      88.719575       0.609188       0.391174      -1.098266       0.008960       0.063681       0.114377       0.131216      -0.029677      -0.014817      -0.003472       0.018603      -0.097853      -0.039225      -0.009419       0.048644             12.228625      14.046122      -4.343822       2.398711       9.395665       1.090220      13.244088          -0.000001
          196              N      10.218086      14.861654       4.992342      -0.369904      42.673051 0.58324621E+03  0.14503234E+05                                10.122750                            7.731361       0.231032       2.063848                    0.999311      30.091753      84.063347       0.640917       0.384319      -1.104779      -0.113115       0.038453      -0.050807       0.129826      -0.001126      -0.044858       0.019743      -0.056539      -0.004204      -0.062563       0.014901       0.047662             12.067750      10.783045      -3.161881       1.170094       9.314504       4.202454      16.105701          -0.000000
          197              N      20.068482      11.120608       1.113504      -0.375742      44.698014 0.66243030E+03  0.17031010E+05                                10.529169                            8.313848      -0.086388       1.955429                    0.998270      31.100012      88.784313       0.608850       0.391287      -1.098144       0.008374       0.114834      -0.064054       0.131757      -0.014978       0.029793       0.003589       0.058318       0.021455      -0.039489      -0.009305       0.048794             12.237036      14.055549       2.400474       4.346771      13.253896      -1.091895       9.401664          -0.000001
          198              N       6.526586      13.003149       1.159966      -0.369628      42.665334 0.58314324E+03  0.14499468E+05                                10.119880                            7.729419       0.229169       2.063332                    0.999302      30.089868      84.043875       0.641179       0.384193      -1.104912      -0.113218      -0.050930      -0.038677       0.130031      -0.045190       0.001291      -0.019612      -0.025691       0.085768      -0.062593       0.014924       0.047669             12.063998      10.780457       1.168965       3.161543      16.099498      -4.200739       9.312038           0.000000
          199              N      12.685481      12.911822       6.897314      -0.375125      44.639615 0.66141210E+03  0.16996687E+05                                10.516120                            8.304513      -0.083714       1.956469                    0.998242      31.074454      88.662719       0.609574       0.391010      -1.098442       0.009195      -0.115198       0.064106       0.132154       0.014458      -0.029524       0.003505       0.058019       0.020843      -0.038902      -0.009457       0.048360             12.220988      14.037523      -2.397089      -4.340670      13.235675      -1.089469       9.389766          -0.000001
          200              N      13.909580      11.029281       6.850852      -0.371074      42.774054 0.58483423E+03  0.14553342E+05                                10.139351                            7.742512       0.224674       2.061105                    0.999313      30.135243      84.229385       0.640345       0.384381      -1.104679      -0.113346       0.050320       0.039053       0.130017       0.045282      -0.000941      -0.019293      -0.026058       0.085886      -0.062761       0.015449       0.047313             12.089079      10.802450      -1.174746      -3.167749      16.135786      -4.209740       9.329002           0.000000
          201              N      13.155030       6.897302      11.120618      -0.376256      44.703976 0.66253987E+03  0.17033716E+05                                10.527505                            8.312586      -0.088119       1.954833                    0.998291      31.102860      88.778281       0.609140       0.391103      -1.098325      -0.008740       0.064163       0.114741       0.131752       0.029559       0.014639      -0.003532       0.018205      -0.098764      -0.039351      -0.009219       0.048570             12.235044      14.054316       4.345752      -2.401760       9.399271       1.090369      13.251545          -0.000001
          202              N      11.930928       6.850838      13.003160      -0.370328      42.763643 0.58464185E+03  0.14547974E+05                                10.140359                            7.743090       0.229358       2.062954                    0.999338      30.126106      84.213797       0.640064       0.384565      -1.104500       0.113510       0.038652      -0.050682       0.130181       0.001302       0.044566       0.019525      -0.056547      -0.003837      -0.062213       0.014773       0.047441             12.090440      10.803432       3.168119      -1.175003       9.329749       4.210157      16.138141           0.000000
          203              N      20.538023       1.113495      12.911836      -0.375735      44.664488 0.66183452E+03  0.17011202E+05                                10.522337                            8.308906      -0.084759       1.956237                    0.998287      31.085388      88.719573       0.609188       0.391174      -1.098266      -0.008960      -0.063681      -0.114377       0.131216      -0.029677      -0.014817      -0.003472       0.018603      -0.097853      -0.039225      -0.009419       0.048644             12.228625      14.046122      -4.343822       2.398711       9.395665       1.090220      13.244088          -0.000001
          204              N      19.313922       1.159959      11.029294      -0.369904      42.673051 0.58324620E+03  0.14503234E+05                                10.122749                            7.731361       0.231032       2.063848                    0.999311      30.091753      84.063345       0.640917       0.384318      -1.104779       0.113115      -0.038453       0.050807       0.129826      -0.001126      -0.044858       0.019743      -0.056539      -0.004204      -0.062563       0.014901       0.047662             12.067750      10.783045      -3.161881       1.170094       9.314504       4.202454      16.105701          -0.000000
          205              N       9.463526       4.901005      14.908132      -0.375742      44.698016 0.66243033E+03  0.17031011E+05                                10.529170                            8.313848      -0.086388       1.955429                    0.998270      31.100013      88.784316       0.608850       0.391287      -1.098144      -0.008374      -0.114834       0.064054       0.131757      -0.014978       0.029793       0.003589       0.058318       0.021455      -0.039489      -0.009305       0.048794             12.237037      14.055549       2.400474       4.346771      13.253896      -1.091895       9.401665          -0.000001
          206              N       8.239422       3.018464      14.861670      -0.369628      42.665334 0.58314325E+03  0.14499468E+05                                10.119881                            7.729419       0.229169       2.063332                    0.999302      30.089868      84.043877       0.641179       0.384193      -1.104912       0.113218       0.050930       0.038677       0.130031      -0.045190       0.001291      -0.019612      -0.025691       0.085768      -0.062593       0.014924       0.047669             12.063996      10.780458       1.168964       3.161541      16.099494      -4.200737       9.312036           0.000000
          207              N      16.846527       3.109791       9.124322      -0.375125      44.639615 0.66141211E+03  0.16996687E+05                                10.516120                            8.304513      -0.083714       1.956469                    0.998242      31.074454      88.662718       0.609574       0.391010      -1.098442      -0.009195       0.115198      -0.064106       0.132154       0.014458      -0.029524       0.003505       0.058019       0.020843      -0.038902      -0.009457       0.048360             12.220988      14.037523      -2.397089      -4.340670      13.235674      -1.089469       9.389766          -0.000001
          208              N      15.622428       4.992332       9.170784      -0.371074      42.774052 0.58483421E+03  0.14553342E+05                                10.139351                            7.742512       0.224674       2.061105                    0.999313      30.135242      84.229383       0.640345       0.384381      -1.104679       0.113346      -0.050320      -0.039053       0.130017       0.045282      -0.000941      -0.019293      -0.026058       0.085886      -0.062761       0.015449       0.047313             12.089079      10.802450      -1.174746      -3.167749      16.135785      -4.209740       9.329002           0.000000
          209              O      14.007033       7.768882       5.420119      -0.500638      31.075353 0.46305208E+03  0.10717532E+05                                 7.792954                            6.663999       0.519907       2.235804                    0.997771      26.452638      68.100982       0.735817       0.359643      -1.139129       0.000665      -0.013630      -0.011126       0.017607      -0.067157       0.002523       0.005087      -0.046309       0.123072      -0.091738       0.040499       0.051239              8.444457       7.817753      -0.013385      -2.971421       5.562818       0.229117      11.952801           0.000003
          210              O      13.942063       6.870070       3.396587      -0.495175      21.663423 0.30928041E+03  0.65087307E+04                                 6.069443                            5.339793       0.480403       2.247580                    0.998920      24.561520      61.438364       0.841850       0.345722      -1.143828       0.000260       0.005305       0.046811       0.047111      -0.007120       0.033021       0.070712      -0.048281       0.252853      -0.084599      -0.039457       0.124056              6.306299       5.826653       1.160753       0.144683       5.626735       1.738486       7.465508           0.000004
          211              O      17.234884       7.815347       0.660091      -0.548474      46.812006 0.62555359E+03  0.15669654E+05                                10.519079                            7.884848      -0.192390       1.991700                    0.994645      28.184821      76.440531       0.656082       0.372695      -1.124686      -0.033373      -0.007827       0.012295       0.036417      -0.014831      -0.036451      -0.025427       0.012947      -0.021419      -0.053010       0.013553       0.039457             12.972336      12.282092      -0.104550      -6.781756       9.346503       3.812077      17.288412           0.000000
          212              O      15.335975       6.905319       1.339409      -0.555491      28.815119 0.43376572E+03  0.98236458E+04                                 7.243937                            6.285512       1.101007       2.414468                    0.999497      26.395973      66.040380       0.791829       0.341552      -1.160193       0.012958      -0.009331      -0.003272       0.016300       0.037073       0.006852      -0.040386       0.039387      -0.240967      -0.096874       0.013217       0.083658              7.762593       8.560132       2.535539       0.204965       7.505526       1.923942       7.222120           0.000004
          213              O      14.007026       0.241925       2.590699      -0.500543      31.061145 0.46281612E+03  0.10710567E+05                                 7.790140                            6.661946       0.520466       2.235845                    0.997721      26.446885      68.078497       0.735999       0.359604      -1.139174       0.000955       0.013545       0.011207       0.017606       0.067075      -0.002138       0.005286      -0.046096       0.123890      -0.091747       0.040513       0.051234              8.441133       7.815052       0.013569       2.969916       5.560882       0.229203      11.947466           0.000003
          214              O      13.942056       1.140737       4.614231      -0.496425      21.682303 0.30966237E+03  0.65187027E+04                                 6.073346                            5.343810       0.480455       2.247406                    0.998903      24.574296      61.477058       0.841373       0.345816      -1.143764      -0.000661      -0.005046      -0.047204       0.047477       0.007095      -0.033289       0.070453      -0.049121       0.250698      -0.084618      -0.038886       0.123504              6.310188       5.830777      -1.162377      -0.147096       5.631801       1.740110       7.467988           0.000004
          215              O      17.234871       0.195459       7.350727      -0.548854      46.870207 0.62647264E+03  0.15698868E+05                                10.528260                            7.891069      -0.196808       1.990034                    0.994640      28.203087      76.512036       0.655751       0.372736      -1.124624      -0.033598       0.007626      -0.012661       0.036705       0.014570       0.036489      -0.025818       0.012898      -0.022020      -0.053219       0.013642       0.039577             12.984665      12.292634       0.104895       6.787990       9.355477       3.817728      17.305883           0.000000
          216              O      15.335965       1.105488       6.671409      -0.555974      28.814333 0.43377554E+03  0.98237655E+04                                 7.243130                            6.285039       1.133224       2.425013                    0.999575      26.399714      66.045922       0.791974       0.341493      -1.160262       0.012441       0.009415       0.003326       0.015952      -0.036979      -0.007014      -0.040362       0.039186      -0.241424      -0.096996       0.013418       0.083578              7.761702       8.559139      -2.535620      -0.206244       7.505299       1.923933       7.220669           0.000005
          217              O      25.081530      10.601498      15.779709      -0.501187      31.093172 0.46340727E+03  0.10727796E+05                                 7.795499                            6.666218       0.516246       2.234379                    0.997751      26.463316      68.134679       0.735751       0.359606      -1.139159       0.000594       0.010746      -0.013579       0.017327      -0.002050      -0.067359      -0.005064      -0.084277       0.007947      -0.091763       0.040168       0.051594              8.447168       7.820567       2.972517      -0.013218      11.956405      -0.229069       5.564533           0.000003
          218              O      25.016562      12.625030      14.880896      -0.495310      21.659750 0.30922397E+03  0.65071281E+04                                 6.068310                            5.339028       0.481432       2.247800                    0.998909      24.562048      61.434097       0.841991       0.345687      -1.143878       0.000393      -0.046986       0.005421       0.047300      -0.033119      -0.006915      -0.070674      -0.150498      -0.054115      -0.084465      -0.039592       0.124057              6.305002       5.825494      -0.144911       1.160553       7.463672      -1.737817       5.625839           0.000005
          219              O      28.309383      15.361522      15.826172      -0.548142      46.799054 0.62531147E+03  0.15662332E+05                                10.518053                            7.883909      -0.195606       1.990862                    0.994643      28.177439      76.421574       0.656037       0.372750      -1.124625      -0.033176      -0.012611      -0.007763       0.036331       0.036741      -0.014731       0.025355       0.016004      -0.009906      -0.052948       0.013082       0.039866             12.971283      12.281355       6.781803      -0.105131      17.287384      -3.811664       9.345109           0.000001
          220              O      26.410475      14.682206      14.916143      -0.555384      28.799045 0.43345967E+03  0.98148652E+04                                 7.240934                            6.283001       1.102312       2.414944                    0.999507      26.388967      66.014053       0.792052       0.341521      -1.160234       0.013023       0.003104      -0.009311       0.016307      -0.006948       0.036896       0.040318       0.140470       0.061197      -0.096938       0.013363       0.083576              7.759374       8.556323      -0.205723       2.534447       7.218857      -1.923215       7.502943           0.000004
          221              O      10.315538      13.430921       8.252745      -0.500268      31.056471 0.46270806E+03  0.10707387E+05                                 7.789327                            6.660965       0.519677       2.235786                    0.997724      26.445757      68.072314       0.736090       0.359583      -1.139197       0.000768      -0.011572       0.013773       0.018006       0.002127       0.067208      -0.005326      -0.085411       0.007193      -0.092012       0.040685       0.051326              8.440502       7.813894      -2.970060       0.013639      11.947494      -0.229258       5.560120           0.000003
          222              O      10.250564      11.407390       9.151558      -0.496025      21.674833 0.30952641E+03  0.65150436E+04                                 6.069972                            5.340062       0.482645       2.248230                    0.998917      24.569469      61.458709       0.842287       0.345483      -1.144054       0.000061       0.047322      -0.005218       0.047609       0.033333       0.007104      -0.070895      -0.150393      -0.052678      -0.084861      -0.039255       0.124116              6.306931       5.827226       0.143932      -1.160713       7.466822      -1.738542       5.626744           0.000004
          223              O      13.543380       8.670897       8.206282      -0.549494      46.873808 0.62653981E+03  0.15700847E+05                                10.529007                            7.891527      -0.188556       1.992560                    0.994674      28.203351      76.511491       0.655733       0.372739      -1.124631      -0.033499       0.011996       0.007597       0.036384      -0.036575       0.014904       0.025564       0.016973      -0.008263      -0.053229       0.013725       0.039504             12.985819      12.293944      -6.788508       0.104343      17.307105      -3.817992       9.356409           0.000000
          224              O      11.644472       9.350213       9.116311      -0.556194      28.837859 0.43420673E+03  0.98360311E+04                                 7.247774                            6.288435       1.102177       2.414534                    0.999468      26.406200      66.071806       0.791704       0.341523      -1.160230       0.012983      -0.003524       0.009395       0.016409       0.007359      -0.037394       0.040151       0.140846       0.063220      -0.097336       0.013293       0.084042              7.767125       8.564891       0.204578      -2.537006       7.227405      -1.925507       7.509077           0.000005
          225              O      15.524975       8.252731      10.601517      -0.500638      31.075348 0.46305200E+03  0.10717530E+05                                 7.792952                            6.663998       0.519908       2.235804                    0.997771      26.452638      68.100978       0.735817       0.359643      -1.139129      -0.000665       0.013630       0.011126       0.017607      -0.067157       0.002523       0.005087      -0.046309       0.123071      -0.091738       0.040499       0.051239              8.444456       7.817751      -0.013385      -2.971420       5.562818       0.229116      11.952799           0.000003
          226              O      15.589945       9.151543      12.625049      -0.495175      21.663413 0.30928025E+03  0.65087261E+04                                 6.069440                            5.339790       0.480404       2.247581                    0.998920      24.561519      61.438350       0.841850       0.345722      -1.143828      -0.000260      -0.005305      -0.046811       0.047111      -0.007120       0.033021       0.070712      -0.048281       0.252853      -0.084599      -0.039457       0.124056              6.306296       5.826650       1.160752       0.144683       5.626733       1.738485       7.465504           0.000004
          227              O      12.297124       8.206266      15.361545      -0.548474      46.812005 0.62555358E+03  0.15669653E+05                                10.519079                            7.884848      -0.192390       1.991700                    0.994645      28.184821      76.440531       0.656082       0.372695      -1.124686       0.033373       0.007827      -0.012295       0.036417      -0.014831      -0.036451      -0.025427       0.012947      -0.021419      -0.053010       0.013553       0.039457             12.972335      12.282092      -0.104550      -6.781755       9.346503       3.812077      17.288412           0.000001
          228              O      14.196033       9.116294      14.682227      -0.555491      28.815111 0.43376558E+03  0.98236416E+04                                 7.243935                            6.285510       1.101007       2.414468                    0.999497      26.395972      66.040372       0.791829       0.341552      -1.160193      -0.012958       0.009331       0.003272       0.016300       0.037073       0.006852      -0.040386       0.039387      -0.240967      -0.096874       0.013217       0.083658              7.762591       8.560130       2.535538       0.204965       7.505524       1.923941       7.222118           0.000004
          229              O      15.524982      15.779688      13.430937      -0.500543      31.061142 0.46281607E+03  0.10710565E+05                                 7.790140                            6.661946       0.520466       2.235844                    0.997721      26.446885      68.078495       0.735999       0.359604      -1.139174      -0.000955      -0.013545      -0.011207       0.017606       0.067075      -0.002138       0.005286      -0.046096       0.123890      -0.091747       0.040513       0.051234              8.441133       7.815051       0.013569       2.969916       5.560882       0.229203      11.947465           0.000003
          230              O      15.589952      14.880876      11.407405      -0.496425      21.682297 0.30966225E+03  0.65186995E+04                                 6.073344                            5.343809       0.480455       2.247406                    0.998903      24.574295      61.477050       0.841373       0.345816      -1.143764       0.000661       0.005046       0.047204       0.047477       0.007095      -0.033289       0.070453      -0.049121       0.250698      -0.084618      -0.038886       0.123504              6.310187       5.830775      -1.162376      -0.147096       5.631800       1.740109       7.467986           0.000005
          231              O      12.297137      15.826154       8.670909      -0.548854      46.870204 0.62647259E+03  0.15698866E+05                                10.528260                            7.891069      -0.196808       1.990034                    0.994640      28.203086      76.512032       0.655751       0.372736      -1.124624       0.033598      -0.007626       0.012661       0.036705       0.014570       0.036489      -0.025818       0.012898      -0.022020      -0.053219       0.013642       0.039577             12.984664      12.292633       0.104895       6.787989       9.355476       3.817728      17.305882           0.000001
          232              O      14.196043      14.916125       9.350227      -0.555974      28.814332 0.43377552E+03  0.98237651E+04                                 7.243129                            6.285039       1.133224       2.425013                    0.999575      26.399715      66.045923       0.791974       0.341493      -1.160262      -0.012441      -0.009415      -0.003326       0.015952      -0.036979      -0.007014      -0.040362       0.039186      -0.241423      -0.096995       0.013418       0.083578              7.761702       8.559138      -2.535620      -0.206244       7.505299       1.923933       7.220668           0.000004
          233              O       4.450478       5.420115       0.241927      -0.501187      31.093167 0.46340717E+03  0.10727793E+05                                 7.795497                            6.666217       0.516246       2.234379                    0.997751      26.463315      68.134672       0.735751       0.359606      -1.139159      -0.000594      -0.010746       0.013579       0.017327      -0.002050      -0.067359      -0.005064      -0.084277       0.007947      -0.091763       0.040168       0.051594              8.447167       7.820565       2.972516      -0.013218      11.956402      -0.229069       5.564532           0.000003
          234              O       4.515446       3.396583       1.140740      -0.495310      21.659752 0.30922401E+03  0.65071293E+04                                 6.068310                            5.339028       0.481432       2.247800                    0.998909      24.562049      61.434101       0.841991       0.345687      -1.143878      -0.000393       0.046987      -0.005421       0.047300      -0.033119      -0.006915      -0.070674      -0.150498      -0.054115      -0.084464      -0.039592       0.124057              6.305002       5.825495      -0.144911       1.160553       7.463672      -1.737817       5.625839           0.000004
          235              O       1.222625       0.660091       0.195464      -0.548142      46.799055 0.62531149E+03  0.15662333E+05                                10.518053                            7.883909      -0.195606       1.990862                    0.994643      28.177439      76.421576       0.656036       0.372750      -1.124625       0.033176       0.012611       0.007763       0.036331       0.036741      -0.014731       0.025355       0.016004      -0.009906      -0.052948       0.013082       0.039866             12.971283      12.281356       6.781803      -0.105131      17.287385      -3.811664       9.345109           0.000001
          236              O       3.121533       1.339407       1.105493      -0.555384      28.799049 0.43345975E+03  0.98148674E+04                                 7.240935                            6.283002       1.102312       2.414943                    0.999507      26.388968      66.014058       0.792052       0.341521      -1.160234      -0.013023      -0.003104       0.009311       0.016307      -0.006948       0.036896       0.040318       0.140470       0.061197      -0.096938       0.013363       0.083575              7.759375       8.556325      -0.205723       2.534447       7.218858      -1.923215       7.502944           0.000004
          237              O      19.216470       2.590692       7.768891      -0.500268      31.056479 0.46270822E+03  0.10707391E+05                                 7.789329                            6.660967       0.519676       2.235786                    0.997724      26.445760      68.072326       0.736090       0.359583      -1.139197      -0.000768       0.011572      -0.013773       0.018006       0.002127       0.067208      -0.005326      -0.085411       0.007193      -0.092012       0.040685       0.051326              8.440504       7.813895      -2.970060       0.013639      11.947496      -0.229258       5.560121           0.000003
          238              O      19.281444       4.614223       6.870078      -0.496025      21.674834 0.30952644E+03  0.65150443E+04                                 6.069972                            5.340062       0.482645       2.248230                    0.998917      24.569470      61.458711       0.842287       0.345483      -1.144054      -0.000061      -0.047322       0.005218       0.047609       0.033333       0.007104      -0.070895      -0.150393      -0.052677      -0.084861      -0.039255       0.124116              6.306931       5.827226       0.143932      -1.160713       7.466822      -1.738542       5.626744           0.000004
          239              O      15.988628       7.350716       7.815354      -0.549494      46.873806 0.62653977E+03  0.15700846E+05                                10.529007                            7.891527      -0.188556       1.992560                    0.994674      28.203350      76.511489       0.655733       0.372739      -1.124630       0.033499      -0.011996      -0.007597       0.036384      -0.036575       0.014904       0.025564       0.016973      -0.008263      -0.053229       0.013725       0.039504             12.985819      12.293944      -6.788508       0.104343      17.307105      -3.817992       9.356409           0.000000
          240              O      17.887536       6.671400       6.905325      -0.556194      28.837856 0.43420669E+03  0.98360298E+04                                 7.247773                            6.288435       1.102177       2.414534                    0.999468      26.406200      66.071804       0.791704       0.341523      -1.160230      -0.012983       0.003524      -0.009395       0.016409       0.007359      -0.037394       0.040151       0.140846       0.063220      -0.097336       0.013293       0.084042              7.767124       8.564891       0.204578      -2.537006       7.227404      -1.925507       7.509077           0.000004

******************************************************
Auxiliary information for the entire system
The total spin magnetic moment of the unit cell is   0.000392
The total net atomic charge of the unit cell is   0.000002
Accuracy of reproducing the electrostatic potential in the unit cell:
  The inner radius (bohr) =    5.0000
  The outer radius (bohr) =   12.0000
  Valid grid points have density less than (e/(bohr^3)) =    0.0001
  The number of valid grid points were=       117734
  The rms potential error without charges in kcal/mol is=      3.85335
  The rms potential error with partial charges in kcal/mol is=      1.85797
  The RRMSE value at monopole order=      0.48217
  The rms potential error with partial charges and cloud penetration in kcal/mol is=      1.86675
  The RRMSE value at monopole order with cloud penetration is=      0.48445
  The rms potential error with partial charges and atomic dipoles in kcal/mol is=      0.59346
  The RRMSE value at dipole order=      0.15401
  The rms potential error with partial charges, atomic dipoles and cloud penetration in kcal/mol is=      0.58700
  The RRMSE value at dipole order with cloud penetration=      0.15233

******************************************************
The electron densities and ab initio electrostatic potential were computed in VASP using the PBE functional and
projector augmented wave method. See the main text of the journal article for a description of computational details.
The atomic charges, dipoles, and quadrupoles were computed with the DDEC6 method as described in
(a) T. A. Manz and N. Gabaldon Limas, RSC Adv. 6 (2016) 47771-47801 DOI: 10.1039/c6ra04656h
(b) N. Gabaldon Limas and T. A. Manz, RSC Adv. 8 (2018) 2678-2707 DOI: 10.1039/c7ra11829e.
For each atom in the material, the electron cloud parameters were fit to the spherically averaged atom-in-material
electron density using radial positions for which this density was between 10^-4 and 10^-2 electrons per cubic bohr.
The polarizabilities, dispersion coefficients, and quantum Drude oscillator (QDO) parameters were fit using the MCLF method.
The magnetic structure of the system was optimized in VASP from the default ferromagnetic initial guess using spin polarization.
The atomic spin moments (ASMs) were computed on this optimized magnetic structure using the DDEC6 partition as inputs
to the method of T. A. Manz and D. S. Sholl, J. Chem. Theory Comput. 7 (2011) 4146-4164 DOI: 10.1021/ct200539n.
The RMSE and RRMSE were computed using a uniform grid with Ewald summation.
