# Supplementary material for: A collection of forcefield precursors for metal–organic frameworks
Source: RSC Adv. 2019 Nov 13;9(63):36492–507. doi: 10.1039/c9ra07327b (PMC9075174; doi:10.1039/c9ra07327b)
Supplement: RA-009-C9RA07327B-s5010 [file RA-009-C9RA07327B-s5010.xyz]

  298
jmolscript: load "" {1 1 1} spacegroup "x,y,z" unitcell [{     18.500000     0.000000     0.000000 }, {      9.250010    22.910003     0.000000 }, {      9.250010     6.405200    21.996401 }]
Cu    16.243755    17.978933    20.773181     0.862648
Cu     5.601065    11.769272     1.048568     0.911013
Cu    16.243745    11.336270     1.223220     0.862704
Cu    24.101075    17.545931    20.947833     0.910548
Cu    16.243745     4.343845    10.542215     0.862664
Cu    24.101075    25.017985    10.989622     0.910670
Cu    16.243755    24.971358    11.454186     0.862704
Cu     5.601065     4.297218    11.006779     0.911004
Cu    20.511337    24.314909    18.244475     0.855105
Cu    20.554258    26.434984    19.835255     0.780154
Cu    20.511323     5.000294     3.751926     0.856253
Cu     2.054242     2.880219     2.161146     0.780247
H     23.047316    21.803884    20.630424     0.121488
H     16.701807    15.658658     1.383574     0.118536
H     14.620558    18.877329     0.336545     0.111530
H     14.940609    19.490774     2.419604     0.097984
H     19.110509    18.309031     3.994546     0.123037
H     18.081908    17.175804     2.329419     0.094061
H      7.810708    19.158774     0.083586     0.119213
H     23.987107    16.015584     1.201003     0.129265
H     17.658266    21.919269    20.397263     0.138117
H     22.225908    18.069429     1.181207     0.106796
H     21.021559    19.555637     2.461397     0.121051
H     25.794559    19.808876     2.166645     0.133690
H     12.827914    17.857669    18.140432     0.122961
H     27.254214    17.557819    18.149230     0.136490
H     29.346565    17.772769    21.593867     0.127456
H     30.097664    19.597453    16.255340     0.124322
H     27.683412    16.305898    13.802742     0.126260
H     28.271712    16.046522    15.980385     0.096223
H      4.547304     7.511319     1.365977     0.121265
H     16.701813    13.656545    20.612827     0.118575
H     14.620562    10.437874    21.659856     0.110538
H     14.940611     9.824429    19.576797     0.097769
H     19.110511    11.006172    18.001855     0.122872
H     18.081912    12.139399    19.666982     0.092175
H     26.310712    10.156429    21.912815     0.119554
H     23.987113    13.299619    20.795398     0.128459
H     17.658254     7.395934     1.599138     0.139060
H     22.225912    11.245774    20.815194     0.108638
H     21.021561     9.759566    19.535004     0.121414
H     25.794561     9.506327    19.829756     0.133730
H     12.827906    11.457534     3.855969     0.123662
H      8.754206    11.757384     3.847171     0.136854
H     10.846555    11.542434     0.402534     0.127164
H     11.597656     9.717750     5.741061     0.124035
H      9.183408    13.009305     8.193659     0.126395
H      9.771708    13.268681     6.016016     0.096809
H      4.547304     3.411526     6.829883     0.121263
H     16.701813    23.608941     7.348998     0.118574
H     14.620562    23.714338     3.965951     0.110539
H     14.940611    21.542839     3.959352     0.097769
H     19.110511    20.361095     5.534294     0.122873
H     18.081912    22.276649     6.156793     0.092171
H     26.310712    23.878522     3.625007     0.119552
H     23.987113    23.684441     6.955262     0.128456
H     17.658254     3.603130     6.653911     0.139059
H     22.225912    23.129233     4.977786     0.108635
H     21.021561    21.484578     3.908760     0.121413
H     25.794561    21.696775     3.583214     0.133730
H     12.827906     6.905509     9.922576     0.123665
H      8.754206     6.980894    10.212929     0.136857
H     10.846555     3.613526    10.969605     0.127176
H     11.597656     8.229017     7.725136     0.124033
H      9.183408    11.504067    10.199731     0.126395
H      9.771708     9.485780    11.057591     0.096807
H     23.047316    25.903677    15.166518     0.121491
H     16.701807     5.706262    14.647403     0.118540
H     14.620558     5.600865    18.030450     0.111536
H     14.940609     7.772364    18.037049     0.097983
H     19.110509     8.954108    16.462107     0.123040
H     18.081908     7.038554    15.839608     0.094059
H      7.810708     5.436681    18.371394     0.119216
H     23.987107     5.630762    15.041139     0.129266
H     17.658266    25.712073    15.342490     0.138117
H     22.225908     6.185970    17.018615     0.106795
H     21.021559     7.830625    18.087641     0.121051
H     25.794559     7.618428    18.413187     0.133690
H     12.827914    22.409694    12.073825     0.122963
H     27.254214    22.334309    11.783472     0.136493
H     29.346565    25.701677    11.026796     0.127468
H     30.097664    21.086186    14.271265     0.124320
H     27.683412    17.811136    11.796670     0.126261
H     28.271712    19.829423    10.938810     0.096222
H     22.529319    28.306760    21.239725     0.129494
H     18.488919    28.418158    21.323311     0.118984
H      4.029301     1.008443     0.756676     0.130925
H     18.488901     0.897045     0.673090     0.118126
C     22.249042    24.258839    20.479089     0.606710
C     23.280972    23.636190    21.343108    -0.005858
C     23.540712    22.304492    21.267000    -0.104588
C     15.212557    15.207587     0.042233    -0.006727
C     15.974757    16.042380     0.905152    -0.135983
C     15.699108    17.403909     1.081343     0.087150
C     14.774108    17.941970     0.271436    -0.134621
C     15.469706    13.772753     0.018697     0.568234
C     16.326259    18.118502     2.167965     0.078881
C     15.802709    19.249514     2.735033    -0.188489
C     18.263209    18.597944     3.679118    -0.160262
C     17.602759    17.907844     2.703358    -0.130020
C     18.659302    24.337242    20.363608     0.603097
C     17.516557    23.788392    21.161638    -0.005115
C      7.548748    18.248177     0.015397    -0.158743
C     24.976858    17.797100     0.744798     0.074065
C     24.667907    16.385518     0.652413    -0.168472
C     16.115367    21.973988    21.760600    -0.010507
C     17.182817    22.475718    21.002164    -0.120782
C     15.745366    20.519732    21.764779     0.627818
C     24.096259    18.769434     1.508073     0.065216
C     22.699509    18.746976     1.647310    -0.141858
C     21.968759    19.619080     2.397608    -0.144403
C     24.847359    19.767545     2.211958    -0.216893
C     31.925095    17.932363    20.685635     0.594735
C     30.591614    17.838912    20.046860     0.001065
C     30.517614    17.808500    18.634031    -0.154887
C     29.278114    17.709022    17.903751     0.083589
C     28.086714    17.640027    18.595977    -0.161178
C     28.169964    17.697426    19.990549    -0.000128
C     29.366915    17.770233    20.643402    -0.095938
C     26.819464    17.633678    20.670898     0.585956
C     29.240188    17.811506    16.406016     0.070319
C     29.623138    18.932540    15.773619    -0.203581
C     28.184762    16.978540    14.252788    -0.149672
C     28.528862    16.859864    15.559594    -0.143083
C      3.749028     5.056364     1.517312     0.607067
C      4.780958     5.679013     0.653293    -0.006419
C      5.040698     7.010711     0.729401    -0.104717
C     15.212563    14.107616    21.954168    -0.005820
C     15.974763    13.272823    21.091249    -0.136526
C     15.699112    11.911294    20.915058     0.087105
C     14.774112    11.373233    21.724965    -0.132517
C      6.219704     9.137250    -0.018697     0.568475
C     16.326261    11.196701    19.828436     0.077377
C     15.802711    10.065689    19.261368    -0.187567
C     18.263211    10.717259    18.317283    -0.159657
C     17.602761    11.407359    19.293043    -0.128590
C     18.659288     4.977961     1.632793     0.602171
C     17.516543     5.526811     0.834763    -0.004343
C     16.798742     4.661826    -0.015397    -0.160521
C     24.976862    11.518103    21.251603     0.075692
C     24.667913    12.929685    21.343988    -0.167951
C     16.115353     7.341215     0.235801    -0.010230
C     17.182803     6.839485     0.994237    -0.122527
C     15.745354     8.795471     0.231622     0.626675
C     24.096261    10.545769    20.488328     0.065739
C     22.699511    10.568227    20.349091    -0.145560
C     21.968761     9.696123    19.598793    -0.144029
C     24.847361     9.547658    19.784443    -0.216082
C     13.425085    11.382840     1.310766     0.595937
C     12.091606    11.476291     1.949541     0.001606
C     12.017606    11.506703     3.362370    -0.154474
C     10.778106    11.606181     4.092650     0.081828
C      9.586706    11.675176     3.400424    -0.161178
C      9.669956    11.617777     2.005852    -0.000333
C     10.866905    11.544970     1.352999    -0.095391
C      8.319456    11.681525     1.325503     0.585888
C     10.740182    11.503697     5.590385     0.070617
C     11.123132    10.382663     6.222782    -0.202771
C      9.684758    12.336663     7.743613    -0.149672
C     10.028858    12.455339     6.436807    -0.144178
C      3.749028     2.870467     4.430515     0.607069
C      4.780958     2.214985     5.269898    -0.006417
C      5.040698     2.660375     6.527212    -0.104720
C     15.212563    25.022903     7.407068    -0.005823
C     15.974763    23.961003     6.846820    -0.136525
C     15.699112    23.411180     5.588846     0.087109
C     14.774112    24.038359     4.845807    -0.132511
C      6.219704     2.536650     8.778104     0.568476
C     16.326261    22.168104     5.206548     0.077371
C     15.802711    21.307441     4.279180    -0.187566
C     18.263211    20.583170     5.168714    -0.159657
C     17.602761    21.712958     5.558491    -0.128596
C     18.659288     2.959423     4.322953     0.602185
C     17.516543     2.346666     5.073030    -0.004342
C     16.798742     1.288574     4.480227    -0.160532
C     24.976862    23.624376     5.117243     0.075687
C     24.667913    24.107728     6.446705    -0.167969
C     16.115353     2.278862     6.982538    -0.010241
C     17.182803     2.866779     6.288771    -0.122542
C     15.745354     2.681431     8.379969     0.626695
C     24.096261    22.619693     4.397081     0.065743
C     22.699511    22.492287     4.457571    -0.145564
C     21.968761    21.528086     3.830013    -0.144032
C     24.847361    21.664825     3.635565    -0.216082
C     13.425085     4.440920    10.562452     0.595949
C     12.091606     5.080350    10.473586     0.001608
C     12.017606     6.445341    10.107786    -0.154468
C     10.778106     7.174311     9.999124     0.081830
C      9.586706     6.528979    10.258901    -0.161172
C      9.669956     5.173972    10.593687    -0.000332
C     10.866905     4.526797    10.706308    -0.095403
C      8.319456     4.538577    10.845106     0.585899
C     10.740182     8.583667     9.481989     0.070615
C     11.123132     8.877425     8.228854    -0.202775
C      9.684758    10.883910     9.679736    -0.149670
C     10.028858     9.662396    10.159038    -0.144181
C     22.249042    26.444736    17.565886     0.606697
C     23.280972    27.100218    16.726503    -0.005849
C     23.540712    26.654828    15.469189    -0.104592
C     15.212557     4.292300    14.589333    -0.006725
C     15.974757     5.354200    15.149581    -0.135965
C     15.699108     5.904023    16.407555     0.087159
C     14.774108     5.276844    17.150594    -0.134603
C     15.469706     3.868550    13.218297     0.568226
C     16.326259     7.147099    16.789853     0.078872
C     15.802709     8.007762    17.717221    -0.188485
C     18.263209     8.732033    16.827687    -0.160258
C     17.602759     7.602245    16.437910    -0.130023
C     18.659302    26.355780    17.673448     0.603097
C     17.516557    26.968537    16.923371    -0.005113
C      7.548748     5.116626    17.516174    -0.158739
C     24.976858     5.690827    16.879158     0.074067
C     24.667907     5.207475    15.549696    -0.168471
C     16.115367    27.036341    15.013863    -0.010505
C     17.182817    26.448424    15.707630    -0.120782
C     15.745366    26.633772    13.616432     0.627818
C     24.096259     6.695510    17.599320     0.065216
C     22.699509     6.822916    17.538830    -0.141854
C     21.968759     7.787117    18.166388    -0.144402
C     24.847359     7.650378    18.360836    -0.216893
C     31.925095    24.874283    11.433949     0.594749
C     30.591614    24.234853    11.522815     0.001067
C     30.517614    22.869862    11.888615    -0.154881
C     29.278114    22.140892    11.997277     0.083592
C     28.086714    22.786224    11.737500    -0.161174
C     28.169964    24.141231    11.402714    -0.000127
C     29.366915    24.788406    11.290093    -0.095945
C     26.819464    24.776626    11.151295     0.585972
C     29.240188    20.731536    12.514412     0.070319
C     29.623138    20.437778    13.767547    -0.203587
C     28.184762    18.431293    12.316665    -0.149671
C     28.528862    19.652807    11.837363    -0.143084
C     29.329913    19.151329    14.370029     0.084755
C     28.601012    18.132919    13.605874     0.084435
C     21.717170    28.702515    21.536676     0.041301
C     19.321420    28.786064    21.599366     0.039579
C     10.829907    10.163874     7.626372     0.083241
C     10.101008    11.182284     8.390527     0.085915
C      3.217150     0.612688     0.459725     0.036429
C      0.821400     0.529139     0.397035     0.040300
C     16.342910    20.121021     3.716952     0.084718
C     17.647160    19.754285     4.205712     0.078759
C     22.692110    20.609233     3.066298     0.086421
C     24.099960    20.678554     2.973913     0.102550
C     16.342910     9.194182    18.279449     0.084718
C     17.647160     9.560918    17.790689     0.078760
C     22.692110     8.705970    18.930103     0.086424
C     24.099960     8.636649    19.022488     0.102551
N     20.497464    28.192724    21.154159    -0.185709
N      1.997446     1.122479     0.842242    -0.184498
O     16.061706    13.245721     1.008095    -0.500915
O     24.086275    19.505843    21.015362    -0.551097
O     21.903463    25.453563    20.827512    -0.546128
O     21.875157    23.670933    19.470334    -0.512235
O     19.123653    25.428872    20.793858    -0.540184
O     19.114217    23.640455    19.466375    -0.519412
O      5.820661    13.647750     0.660992    -0.546566
O     16.231916    19.947767    20.806836    -0.522344
O     14.508084    17.931362    19.996928    -0.531588
O     31.776170    18.155885    21.917434    -0.515108
O     25.668949    17.621994    20.230310    -0.523671
O     17.781095    11.273022     0.001320    -0.567467
O     16.061714    16.069482    20.988306    -0.501156
O      5.586265     9.809360     0.981039    -0.551013
O      3.403447     3.861640     1.168889    -0.545809
O      3.375143     5.644270     2.526067    -0.512906
O     19.123637     3.886331     1.202543    -0.539245
O     19.114203     5.674748     2.530026    -0.519750
O     24.320669    15.667453    21.335409    -0.546166
O     16.231904     9.367436     1.189565    -0.521340
O     14.508076    11.383841     1.999473    -0.533214
O     13.276160    11.159318     0.078967    -0.515423
O      7.168941    11.693209     1.766091    -0.524235
O      8.531095    11.636981    -0.001320    -0.567581
O     16.061714    24.644058     9.560736    -0.501155
O      5.586265     3.684428     9.143904    -0.551010
O      3.403447     2.201917     3.380847    -0.545834
O      3.375143     4.003363     4.712949    -0.512887
O     19.123637     2.241132     3.395144    -0.539346
O     19.114203     4.015685     4.741104    -0.519769
O     24.320669    24.864919     9.077695    -0.546244
O     16.231904     3.761085     8.661303    -0.521357
O     14.508076     5.102443    10.370863    -0.533241
O     13.276160     3.195751    10.692231    -0.515426
O      7.168941     4.964861    10.733144    -0.524272
O      8.531095     3.252211    11.173292    -0.567570
O     16.061706     4.671145    12.435665    -0.500856
O     24.086275    25.630775    12.852497    -0.551042
O     21.903463    27.113286    18.615554    -0.546065
O     21.875157    25.311840    17.283452    -0.512217
O     19.123653    27.074071    18.601257    -0.540174
O     19.114217    25.299518    17.255297    -0.519425
O      5.820661     4.450284    12.918706    -0.546560
O     16.231916    25.554118    13.335098    -0.522334
O     14.508084    24.212760    11.625538    -0.531626
O     31.776170    26.119452    11.304170    -0.515102
O     25.668949    24.350342    11.263257    -0.523720
O     17.781095     3.152989    10.823109    -0.567448

The following XYZ coordinates are in angstroms. Other properties are in atomic units.
The sperically averaged electron density of each atom fit to a function of the form exp(a - br)
eigen_1, eigen_2 and eigen_3 are the three eigenvalues of traceless quadrupole moment tensor
  atom number  atomic symbol              X              Y              Z     net charge C6 coefficient C8 coefficient C10 coefficient fluctuating dipole atomic polarizability isotropic forcefield polarizability              a              b squared Pearson coefficient          <r^3>          <r^4>         wp_QDO          m_QDO          q_QDO       dipole_x       dipole_y       dipole_z         dipole            Qxy            Qxz            Qyz     Q(x^2-y^2)  Q(3z^2 - R^2)        eigen_1        eigen_2        eigen_3 static polarizability      alpha(xx)      alpha(xy)      alpha(xz)      alpha(yy)      alpha(yz)      alpha(zz) atomic spin moment
            1             Cu      16.243755      17.978933      20.773181       0.862648      50.869292 0.74147557E+03  0.18680883E+05                                12.006184                            9.415303       0.986686       2.251463                    0.996079      39.792344      95.995903       0.542254       0.448335      -1.114092       0.069533      -0.015034      -0.120319       0.139777       0.013096       0.085877      -0.003575      -0.043587      -0.188474      -0.120410       0.049228       0.071182             16.568857      17.061798       2.443014       5.231131      22.454181       0.067555      10.190592           0.643685
            2             Cu       5.601065      11.769272       1.048568       0.911013      49.885649 0.66952073E+03  0.16435510E+05                                11.736122                            8.868096       1.060430       2.287707                    0.996675      38.775322      92.197802       0.566447       0.440482      -1.119536      -0.055107       0.008629       0.110915       0.124151       0.006469       0.084938      -0.021657      -0.035340      -0.291339      -0.141847       0.066429       0.075418             16.378395      19.202090       1.629472       6.228104      19.562846      -0.467031      10.370249          -0.651711
            3             Cu      16.243745      11.336270       1.223220       0.862704      50.832321 0.74079936E+03  0.18658808E+05                                11.997888                            9.408788       0.994753       2.253691                    0.996112      39.788203      95.959826       0.542656       0.448124      -1.114270       0.069225       0.015224       0.120804       0.140063      -0.012893      -0.085847      -0.003914      -0.044376      -0.188181      -0.120470       0.049753       0.070717             16.556827      17.052166      -2.440845      -5.228271      22.434504       0.067273      10.183812           0.643853
            4             Cu      24.101075      17.545931      20.947833       0.910548      49.942503 0.67043528E+03  0.16464150E+05                                11.746261                            8.875427       1.057921       2.286551                    0.996667      38.792162      92.265638       0.566071       0.440609      -1.119417      -0.055464      -0.008529      -0.110362       0.123810      -0.006975      -0.084280      -0.021156      -0.035257      -0.289796      -0.140920       0.066612       0.074307             16.393269      19.218875      -1.631773      -6.233884      19.581762      -0.467282      10.379170          -0.651049
            5             Cu      16.243745       4.343845      10.542215       0.862664      50.835238 0.74084744E+03  0.18660347E+05                                11.998404                            9.409146       0.994657       2.253653                    0.996112      39.789036      95.963113       0.542641       0.448129      -1.114266       0.069223       0.120256      -0.019172       0.140075      -0.086042       0.011624       0.027899       0.064901       0.139616      -0.120465       0.049734       0.070731             16.557621      17.052941      -5.702498      -0.881838      11.178029       3.345472      21.441895          -0.642104
            6             Cu      24.101075      25.017985      10.989622       0.910670      49.932618 0.67028516E+03  0.16459446E+05                                11.744499                            8.874224       1.058302       2.286698                    0.996668      38.789523      92.254761       0.566133       0.440588      -1.119437      -0.055459      -0.108356       0.022640       0.123811      -0.082870       0.016875       0.025803       0.125888       0.193762      -0.140920       0.066622       0.074298             16.390580      19.215627      -6.440317       0.176160      10.845934       2.075594      19.110178           0.653077
            7             Cu      16.243755      24.971358      11.454186       0.862704      50.864321 0.74139401E+03  0.18678267E+05                                12.005301                            9.414689       0.986827       2.251520                    0.996079      39.791035      95.990502       0.542281       0.448326      -1.114101       0.069525      -0.119733       0.019205       0.139780       0.086119      -0.011438       0.028122       0.065266       0.138127      -0.120401       0.049217       0.071184             16.567492      17.060368       5.705006       0.882956      11.184585       3.348598      21.457525           0.643841
            8             Cu       5.601065       4.297218      11.006779       0.911004      49.886263 0.66952951E+03  0.16435784E+05                                11.736223                            8.868160       1.060415       2.287700                    0.996674      38.775526      92.198518       0.566444       0.440482      -1.119536      -0.055106       0.108908      -0.022727       0.124154       0.083373      -0.017539       0.025573       0.126851       0.195268      -0.141858       0.066433       0.075425             16.378540      19.202227       6.435374      -0.176761      10.838163       2.073594      19.095231          -0.651858
            9             Cu      20.511337      24.314909      18.244475       0.855105      48.880647 0.73900637E+03  0.18590841E+05                                11.638255                            9.386928       1.155269       2.300935                    0.996831      39.785910      95.701423       0.544534       0.447126      -1.115583       0.005800      -0.115163      -0.086412       0.144094      -0.002009      -0.001516      -0.086135       0.118563      -0.018225      -0.120907       0.058554       0.062354             14.836856      18.243555       0.013199       0.009964      11.565564      -5.384492      14.701448          -0.656032
           10             Cu      20.554258      26.434984      19.835255       0.780154      73.270313 0.12187352E+04  0.34491368E+05                                14.885904                           11.898496       1.235446       2.298087                    0.994103      42.413205     105.663903       0.496820       0.435618      -1.131092       0.001393       0.073949       0.055495       0.092467       0.002067       0.001549      -0.164370       0.223838      -0.032345      -0.229873       0.112544       0.117329             19.490071      22.587405      -0.019914      -0.014803      16.846903      -3.758764      19.035906           0.658639
           11             Cu      20.511323       5.000294       3.751926       0.856253      48.825194 0.73787862E+03  0.18554905E+05                                11.629008                            9.379002       1.160310       2.302563                    0.996814      39.763657      95.620322       0.544845       0.447054      -1.115657       0.005072       0.114785       0.086123       0.143592       0.001516       0.001159      -0.086579       0.119079      -0.018265      -0.121484       0.058880       0.062604             14.825893      18.230600      -0.013098      -0.009928      11.556716      -5.380785      14.690363          -0.656694
           12             Cu       2.054242       2.880219       2.161146       0.780247      73.184943 0.12171910E+04  0.34433795E+05                                14.870584                           11.887742       1.249026       2.302209                    0.994186      42.395199     105.568194       0.497289       0.435383      -1.131342       0.002788      -0.074242      -0.055682       0.092845      -0.002671      -0.002011      -0.163824       0.224530      -0.033785      -0.229603       0.111676       0.117928             19.468485      22.561580       0.017981       0.013288      16.829170      -3.752652      19.014705           0.659743
           13              H      23.047316      21.803884      20.630424       0.121488       1.194415 0.90937804E+01  0.91056073E+02                                 1.774549                            1.696041      -1.195474       2.314872                    0.995978       3.447287       9.362977       0.515682       1.186204      -0.731442      -0.020174      -0.022466      -0.029311       0.042082       0.006645       0.007313       0.007571       0.001204       0.004349      -0.007767      -0.006683       0.014450              1.803906       1.708126       0.073956       0.330903       1.965068       0.173979       1.738523          -0.000546
           14              H      16.701807      15.658658       1.383574       0.118536       1.197212 0.90267438E+01  0.90284942E+02                                 1.780422                            1.692420      -1.130080       2.341316                    0.996471       3.466379       9.432521       0.514642       1.189916      -0.730328       0.031004      -0.017321       0.018374       0.039986      -0.007985       0.007765       0.000064       0.008515      -0.009144      -0.010549      -0.002829       0.013379              1.825622       1.934595      -0.174151       0.347904       1.952146       0.002040       1.590125           0.000211
           15              H      14.620558      18.877329       0.336545       0.111530       1.236145 0.92885628E+01  0.93767867E+02                                 1.828813                            1.723528      -1.237508       2.284164                    0.995981       3.575771       9.842996       0.505919       1.199277      -0.727361      -0.004479       0.035250      -0.000030       0.035533       0.001904       0.001455      -0.000809      -0.021217      -0.014755      -0.008902      -0.004360       0.013262              1.889625       1.608832      -0.188206       0.224178       2.395398       0.076209       1.664646           0.000240
           16              H      14.940609      19.490774       2.419604       0.097984       1.303006 0.10081471E+02  0.10337660E+03                                 1.867154                            1.776168      -1.043185       2.364861                    0.997350       3.569455       9.747494       0.509017       1.173480      -0.734873      -0.031985       0.006393      -0.010176       0.034168      -0.004184       0.005065       0.007255       0.008289      -0.019018      -0.013458       0.004030       0.009428              1.906828       2.197889      -0.132587       0.382687       1.712968       0.186334       1.809627          -0.000007
           17              H      19.110509      18.309031       3.994546       0.123037       1.288230 0.92535296E+01  0.92567093E+02                                 1.852562                            1.702423      -0.854677       2.475595                    0.999038       3.268473       8.720499       0.521312       1.174516      -0.737159       0.032000      -0.014079       0.014635       0.037900      -0.010603       0.010808       0.011716       0.002676      -0.010810      -0.022399       0.009880       0.012518              1.952924       2.606325      -0.241768       0.306194       1.652423      -0.003115       1.600022          -0.000006
           18              H      18.081908      17.175804       2.329419       0.094061       1.273640 0.94051409E+01  0.94168606E+02                                 1.798588                            1.683320      -0.958309       2.405906                    0.997963       3.404830       8.995045       0.541459       1.129794      -0.746705       0.019994      -0.026577      -0.014179       0.036154      -0.009688       0.005782       0.010645       0.007496      -0.014898      -0.018596       0.005584       0.013012              1.867434       1.833727      -0.260689      -0.061163       2.136734       0.439749       1.631840          -0.000008
           19              H       7.810708      19.158774       0.083586       0.119213       1.173748 0.87446328E+01  0.87418195E+02                                 1.798816                            1.696910      -1.285472       2.264651                    0.995506       3.607422      10.054627       0.496179       1.234830      -0.718243       0.011562       0.035627       0.002751       0.037557       0.002937      -0.000561       0.001085      -0.019383      -0.015531      -0.007741      -0.005029       0.012770              1.864889       1.677357       0.249680      -0.208442       2.327769       0.102298       1.589541           0.000203
           20              H      23.987107      16.015584       1.201003       0.129265       1.246250 0.95428597E+01  0.96770380E+02                                 1.837684                            1.750126      -1.167270       2.333568                    0.996060       3.428806       9.390697       0.501823       1.203626      -0.728335      -0.026492      -0.016911       0.026180       0.040905       0.005298      -0.012170      -0.000623       0.004742       0.007597      -0.011911      -0.003021       0.014933              1.873558       1.935488       0.189859      -0.369565       2.018767      -0.091482       1.666419          -0.000204
           21              H      17.658266      21.919269      20.397263       0.138117       1.134928 0.84724997E+01  0.83323945E+02                                 1.717267                            1.640446      -1.165815       2.339457                    0.996795       3.307287       8.894133       0.522882       1.191088      -0.730898       0.021384      -0.025870      -0.028488       0.044024      -0.008574      -0.007621       0.009934      -0.002134       0.000839      -0.009475      -0.008074       0.017549              1.745522       1.665934      -0.068619      -0.285833       1.930758       0.190456       1.639872          -0.000042
           22              H      22.225908      18.069429       1.181207       0.106796       1.303212 0.97287792E+01  0.98399933E+02                                 1.846790                            1.731301      -0.919082       2.432957                    0.998386       3.370084       8.997172       0.524145       1.155362      -0.741305      -0.022024      -0.024775      -0.017772       0.037613       0.004433       0.000249       0.013236       0.014405      -0.029129      -0.019963       0.005668       0.014295              1.901170       1.903334       0.282150       0.171464       2.108916       0.466149       1.691259           0.000005
           23              H      21.021559      19.555637       2.461397       0.121051       1.250177 0.87223031E+01  0.86852483E+02                                 1.868463                            1.687775      -1.049603       2.382430                    0.996986       3.467713       9.542921       0.502257       1.224698      -0.722101      -0.035182      -0.002590      -0.000225       0.035278       0.000916      -0.000360       0.013686       0.005440      -0.022051      -0.017529       0.006367       0.011162              2.020225       3.046218       0.122605      -0.172634       1.539074       0.104135       1.475383          -0.000002
           24              H      25.794559      19.808876       2.166645       0.133690       1.182280 0.88847981E+01  0.88412309E+02                                 1.770058                            1.686219      -1.078022       2.379287                    0.997292       3.318374       8.973056       0.512896       1.200084      -0.729612       0.038393       0.001264       0.000617       0.038419       0.000492       0.001518       0.008029       0.018709      -0.025014      -0.014970       0.001273       0.013696              1.805501       2.231254      -0.044508      -0.172594       1.606659       0.213256       1.578590          -0.000003
           25              H      12.827914      17.857669      18.140432       0.122961       1.282608 0.99780762E+01  0.10212744E+03                                 1.860432                            1.779667      -1.145991       2.338084                    0.996391       3.459834       9.461916       0.502746       1.190315      -0.731727       0.037621       0.001307      -0.020375       0.042804       0.000389      -0.009838       0.000871       0.016010       0.008849      -0.009674      -0.005068       0.014742              1.877959       2.246881       0.016502      -0.161856       1.464574      -0.067512       1.922423           0.000247
           26              H      27.254214      17.557819      18.149230       0.136490       1.226032 0.94072377E+01  0.95221522E+02                                 1.835420                            1.753066      -1.158423       2.346546                    0.996079       3.381914       9.307113       0.493932       1.225084      -0.723851      -0.034764      -0.002354      -0.018788       0.039586       0.001212       0.007893      -0.001121       0.016378       0.001289      -0.008985      -0.003973       0.012958              1.851118       2.217197       0.080923       0.174605       1.437092       0.020181       1.899064          -0.000184
           27              H      29.346565      17.772769      21.593867       0.127456       1.152913 0.86798765E+01  0.85931073E+02                                 1.734404                            1.657610      -1.171187       2.327428                    0.996652       3.399624       9.190265       0.521179       1.187087      -0.731087       0.000260      -0.000265       0.043037       0.043038      -0.001033       0.001743      -0.000888      -0.002881       0.049030      -0.010019      -0.006480       0.016499              1.756977       1.791408       0.021391      -0.035801       1.389900      -0.033352       2.089621           0.000106
           28              H      30.097664      19.597453      16.255340       0.124322       1.226954 0.94645074E+01  0.95282724E+02                                 1.786871                            1.719694      -1.051045       2.384710                    0.997434       3.338670       8.957697       0.519223       1.171752      -0.737051       0.018729       0.024133       0.018420       0.035672       0.010399       0.005277       0.000573      -0.009477       0.007381      -0.013741       0.002212       0.011529              1.793942       1.596989       0.283939       0.248214       1.853752       0.093110       1.931085          -0.000001
           29              H      27.683412      16.305898      13.802742       0.126260       1.212589 0.86634434E+01  0.84782550E+02                                 1.738680                            1.617005      -0.837992       2.486183                    0.999194       3.156521       8.182149       0.553002       1.131784      -0.748108      -0.020258      -0.026161      -0.015480       0.036529       0.013567       0.007187      -0.003841      -0.018905       0.016769      -0.021758       0.008017       0.013741              1.791108       1.569685       0.387443       0.243765       2.043443       0.304435       1.760198          -0.000003
           30              H      28.271712      16.046522      15.980385       0.096223       1.407184 0.10643251E+02  0.10993620E+03                                 1.934358                            1.802048      -0.976721       2.397058                    0.997927       3.473709       9.327929       0.518263       1.144168      -0.744180      -0.010091      -0.035779       0.011896       0.039032       0.012501       0.007069      -0.002391      -0.023484       0.009577      -0.021031       0.005442       0.015589              2.023934       1.533583       0.256117      -0.100693       2.467512      -0.487417       2.070707           0.000001
           31              H       4.547304       7.511319       1.365977       0.121265       1.192082 0.90700695E+01  0.90742988E+02                                 1.770757                            1.692650      -1.179856       2.321261                    0.996207       3.444326       9.345515       0.516831       1.184554      -0.731829      -0.020318       0.022382       0.029660       0.042350      -0.006644      -0.007283       0.007518       0.001219       0.003711      -0.007703      -0.006670       0.014373              1.799967       1.704561      -0.073714      -0.329729       1.960481       0.173350       1.734857          -0.000547
           32              H      16.701813      13.656545      20.612827       0.118575       1.199749 0.90533608E+01  0.90648197E+02                                 1.785951                            1.697345      -1.142217       2.337122                    0.996392       3.468825       9.454571       0.512619       1.193334      -0.729560       0.031436       0.017237      -0.018365       0.040281       0.007743      -0.007683       0.000174       0.008223      -0.008798      -0.010408      -0.002615       0.013022              1.831456       1.940944       0.175185      -0.349575       1.958722       0.002045       1.594702           0.000211
           33              H      14.620562      10.437874      21.659856       0.110538       1.238129 0.93041404E+01  0.93939920E+02                                 1.828603                            1.723251      -1.228580       2.287269                    0.996022       3.578118       9.841826       0.506851       1.196884      -0.727915      -0.004658      -0.035750       0.000086       0.036052      -0.001882      -0.001501      -0.000768      -0.021074      -0.015133      -0.008830      -0.004418       0.013248              1.889399       1.608351       0.188252      -0.223969       2.395630       0.076272       1.664215           0.000241
           34              H      14.940611       9.824429      19.576797       0.097769       1.307181 0.10121166E+02  0.10388468E+03                                 1.870948                            1.779491      -1.044258       2.363971                    0.997359       3.574755       9.766423       0.508619       1.173255      -0.734915      -0.031921      -0.006276       0.010266       0.034114       0.004444      -0.005138       0.007438       0.008317      -0.019319      -0.013779       0.004158       0.009621              1.910801       2.203047       0.133051      -0.384081       1.716177       0.186885       1.813180          -0.000006
           35              H      19.110511      11.006172      18.001855       0.122872       1.288422 0.92546701E+01  0.92584068E+02                                 1.853143                            1.702814      -0.859194       2.474152                    0.999040       3.268303       8.721143       0.521106       1.174910      -0.737076       0.032056       0.013968      -0.014608       0.037896       0.010652      -0.010742       0.011648       0.002748      -0.010324      -0.022317       0.009822       0.012494              1.953624       2.607556       0.242075      -0.306382       1.652913      -0.003171       1.600403          -0.000006
           36              H      18.081912      12.139399      19.666982       0.092175       1.271073 0.93768629E+01  0.93742182E+02                                 1.788999                            1.675064      -0.927838       2.417073                    0.998239       3.407433       8.972319       0.545999       1.122113      -0.748559       0.020323       0.027477       0.014611       0.037168       0.009822      -0.005732       0.010616       0.007835      -0.015123      -0.018666       0.005443       0.013222              1.857058       1.823699       0.258209       0.060570       2.123931       0.435894       1.623543          -0.000007
           37              H      26.310712      10.156429      21.912815       0.119554       1.171500 0.87229660E+01  0.87129124E+02                                 1.794836                            1.693505      -1.282498       2.265939                    0.995548       3.602710      10.030397       0.497356       1.232934      -0.718671       0.011649      -0.035610      -0.002797       0.037571      -0.002979       0.000547       0.001174      -0.019172      -0.015704      -0.007640      -0.005081       0.012720              1.860597       1.673866      -0.248542       0.207741       2.321433       0.101973       1.586493           0.000205
           38              H      23.987113      13.299619      20.795398       0.128459       1.248340 0.95604113E+01  0.96970297E+02                                 1.837518                            1.749935      -1.159751       2.335794                    0.996195       3.432947       9.395942       0.502742       1.201153      -0.728879      -0.026740       0.016996      -0.026398       0.041240      -0.005382       0.012238      -0.000724       0.004503       0.007497      -0.012009      -0.002988       0.014996              1.873358       1.935415      -0.189894       0.369660       2.018339      -0.091555       1.666322          -0.000204
           39              H      17.658254       7.395934       1.599138       0.139060       1.131051 0.84367495E+01  0.82885045E+02                                 1.713370                            1.636998      -1.169976       2.338167                    0.996754       3.301565       8.874197       0.523423       1.191111      -0.730892       0.021323       0.025871       0.028122       0.043759       0.008489       0.007504       0.009967      -0.001947       0.000863      -0.009555      -0.007882       0.017437              1.741474       1.662227       0.068279       0.284681       1.925967       0.189632       1.636227          -0.000044
           40              H      22.225912      11.245774      20.815194       0.108638       1.298325 0.96882820E+01  0.97929288E+02                                 1.846250                            1.730972      -0.934983       2.428059                    0.998276       3.360805       8.981909       0.522487       1.159751      -0.740292      -0.021684       0.024134       0.017666       0.036942      -0.004434      -0.000180       0.012999       0.014173      -0.029418      -0.019743       0.005552       0.014191              1.900583       1.902898      -0.281606      -0.171091       2.108051       0.465652       1.690801           0.000006
           41              H      21.021561       9.759566      19.535004       0.121414       1.248594 0.87084024E+01  0.86681103E+02                                 1.867097                            1.686592      -1.046024       2.384106                    0.997000       3.465079       9.534437       0.502351       1.224934      -0.722052      -0.035044       0.002638       0.000055       0.035143      -0.000916       0.000228       0.013881       0.005431      -0.021821      -0.017671       0.006303       0.011368              2.018679       3.043656      -0.122396       0.172514       1.537988       0.104016       1.474392          -0.000004
           42              H      25.794561       9.506327      19.829756       0.133730       1.181033 0.88731536E+01  0.88269416E+02                                 1.769088                            1.685348      -1.075126       2.380886                    0.997434       3.316376       8.966920       0.512910       1.200418      -0.729546       0.038296      -0.001159      -0.000721       0.038320      -0.000646      -0.001474       0.007909       0.018657      -0.025260      -0.014868       0.001146       0.013722              1.804494       2.229830       0.044462       0.172419       1.605885       0.213058       1.577766          -0.000002
           43              H      12.827906      11.457534       3.855969       0.123662       1.283500 0.99875629E+01  0.10226262E+03                                 1.862472                            1.781448      -1.153660       2.335206                    0.996307       3.459885       9.467988       0.502031       1.191566      -0.731436       0.037279      -0.001298       0.020129       0.042386      -0.000474       0.009957       0.000851       0.016079       0.008544      -0.009679      -0.005188       0.014867              1.880054       2.249861      -0.016562       0.162276       1.465825      -0.067624       1.924477           0.000244
           44              H       8.754206      11.757384       3.847171       0.136854       1.224923 0.93973666E+01  0.95104214E+02                                 1.835050                            1.752743      -1.159241       2.346531                    0.996139       3.380034       9.303508       0.493686       1.225918      -0.723671      -0.034716       0.002137       0.018752       0.039514      -0.001212      -0.007938      -0.001139       0.016226       0.001187      -0.008923      -0.004023       0.012947              1.850743       2.216702      -0.080897      -0.174482       1.436880       0.020161       1.898648          -0.000184
           45              H      10.846555      11.542434       0.402534       0.127164       1.152384 0.86744512E+01  0.85862716E+02                                 1.733886                            1.657112      -1.170057       2.328324                    0.996685       3.398609       9.186310       0.521255       1.187116      -0.731093       0.000503       0.000258      -0.043415       0.043418       0.001070      -0.001626      -0.000921      -0.002891       0.048402      -0.009927      -0.006352       0.016279              1.756435       1.790689      -0.021375       0.035786       1.389494      -0.033340       2.089123           0.000107
           46              H      11.597656       9.717750       5.741061       0.124035       1.226087 0.94545816E+01  0.95143270E+02                                 1.784674                            1.717693      -1.044271       2.387137                    0.997492       3.338172       8.950026       0.520104       1.170254      -0.737400       0.018903      -0.024007      -0.018504       0.035722      -0.010309      -0.005220       0.000691      -0.009663       0.007223      -0.013635       0.002099       0.011535              1.791698       1.595165      -0.283395      -0.247731       1.851423       0.092981       1.928505          -0.000004
           47              H       9.183408      13.009305       8.193659       0.126395       1.213719 0.86735597E+01  0.84917436E+02                                 1.741088                            1.619011      -0.843146       2.484402                    0.999149       3.156223       8.186606       0.552043       1.133270      -0.747764      -0.020196       0.026071       0.015627       0.036494      -0.013446      -0.007248      -0.003888      -0.018875       0.016299      -0.021642       0.007929       0.013712              1.793703       1.571753      -0.388407      -0.244363       2.046684       0.305216       1.762670          -0.000004
           48              H       9.771708      13.268681       6.016016       0.096809       1.402044 0.10596584E+02  0.10933239E+03                                 1.929443                            1.797952      -0.976502       2.397692                    0.997956       3.468158       9.307398       0.518922       1.143988      -0.744220      -0.009852       0.035307      -0.012137       0.038613      -0.012541      -0.007108      -0.002350      -0.023712       0.008762      -0.021041       0.005205       0.015836              2.018473       1.530302      -0.254911       0.100184       2.459888      -0.485106       2.065230           0.000006
           49              H       4.547304       3.411526       6.829883       0.121263       1.192086 0.90701109E+01  0.90743508E+02                                 1.770762                            1.692654      -1.179857       2.321260                    0.996207       3.444331       9.345535       0.516830       1.184555      -0.731829      -0.020319       0.034734       0.013196       0.042349      -0.008850      -0.004342       0.005681      -0.005089      -0.015215      -0.007703      -0.006670       0.014373              1.799972       1.704566      -0.337191       0.021411       1.845565       0.206817       1.849785          -0.000548
           50              H      16.701813      23.608941       7.348998       0.118574       1.199758 0.90534445E+01  0.90649246E+02                                 1.785959                            1.697353      -1.142223       2.337119                    0.996392       3.468839       9.454621       0.512618       1.193333      -0.729560       0.031436      -0.012814       0.021683       0.040281      -0.005212       0.009582       0.000224       0.008395      -0.008282      -0.010407      -0.002615       0.013022              1.831465       1.940953      -0.286659       0.265935       1.624262       0.099441       1.929179           0.000211
           51              H      14.620562      23.714338       3.965951       0.110539       1.238134 0.93041940E+01  0.93940558E+02                                 1.828604                            1.723252      -1.228602       2.287257                    0.996022       3.578126       9.841840       0.506852       1.196879      -0.727916      -0.004658      -0.009913      -0.034348       0.036052      -0.001966      -0.001388       0.004212      -0.003974       0.036169      -0.008829      -0.004419       0.013248              1.889400       1.608352      -0.162406       0.243362       1.762335       0.260683       2.297513           0.000241
           52              H      14.940611      21.542839       3.959352       0.097769       1.307180 0.10121156E+02  0.10388454E+03                                 1.870945                            1.779489      -1.044257       2.363971                    0.997359       3.574755       9.766415       0.508620       1.173253      -0.734915      -0.031921       0.008102      -0.008896       0.034114      -0.003691       0.005703       0.007752       0.009395      -0.016086      -0.013780       0.004158       0.009621              1.910798       2.203042      -0.331565       0.235126       1.905926       0.131631       1.623426          -0.000006
           53              H      19.110511      20.361095       5.534294       0.122873       1.288414 0.92546032E+01  0.92583187E+02                                 1.853130                            1.702803      -0.859197       2.474151                    0.999040       3.268303       8.721119       0.521110       1.174903      -0.737077       0.032056      -0.010121       0.017494       0.037895      -0.007335       0.013231       0.010844      -0.000013      -0.018608      -0.022317       0.009822       0.012494              1.953609       2.607532      -0.226481       0.318076       1.602795       0.011420       1.650500          -0.000005
           54              H      18.081912      22.276649       6.156793       0.092171       1.271092 0.93770388E+01  0.93744350E+02                                 1.789014                            1.675076      -0.927858       2.417061                    0.998238       3.407469       8.972424       0.545999       1.122108      -0.748560       0.020323       0.021710       0.022296       0.037168      -0.002758       0.011033       0.009935       0.005495      -0.022146      -0.018666       0.005444       0.013223              1.857073       1.823715       0.130346       0.230981       1.896687       0.502076       1.850817          -0.000008
           55              H      26.310712      23.878522       3.625007       0.119552       1.171528 0.87232343E+01  0.87132475E+02                                 1.794862                            1.693528      -1.282540       2.265915                    0.995547       3.602774      10.030614       0.497353       1.232930      -0.718672       0.011650      -0.012641      -0.033406       0.037570      -0.000308      -0.003012       0.005672      -0.003726       0.030627      -0.007639      -0.005081       0.012720              1.860625       1.673893       0.129974      -0.296717       1.698711       0.283317       2.209272           0.000189
           56              H      23.987113      23.684441       6.955262       0.128456       1.248386 0.95608706E+01  0.96976248E+02                                 1.837569                            1.749981      -1.159802       2.335765                    0.996194       3.433042       9.396305       0.502733       1.201159      -0.728877      -0.026736      -0.020594       0.023699       0.041238       0.010248      -0.008586      -0.002222      -0.000642      -0.007920      -0.012008      -0.002988       0.014996              1.873412       1.935468       0.301839      -0.285680       1.644729       0.017256       2.040039           0.000218
           57              H      17.658254       3.603130       6.653911       0.139059       1.131106 0.84372892E+01  0.82891872E+02                                 1.713440                            1.637062      -1.170015       2.338144                    0.996754       3.301669       8.874628       0.523406       1.191128      -0.730887       0.021320       0.034230       0.016974       0.043753       0.009579       0.006051       0.008555      -0.006797      -0.013690      -0.009554      -0.007882       0.017436              1.741546       1.662295       0.292435      -0.014040       1.760752       0.237776       1.801592          -0.000406
           58              H      22.225912      23.129233       4.977786       0.108635       1.298378 0.96887918E+01  0.97935941E+02                                 1.846318                            1.731032      -0.935011       2.428044                    0.998276       3.360873       8.982223       0.522470       1.159770      -0.740287      -0.021684       0.023709       0.018233       0.036942      -0.001413      -0.004207       0.013013       0.014222      -0.029274      -0.019743       0.005552       0.014192              1.900656       1.902971      -0.243012      -0.222554       1.973484       0.504888       1.825513          -0.000005
           59              H      21.021561      21.484578       3.908760       0.121413       1.248600 0.87084640E+01  0.86681910E+02                                 1.867107                            1.686600      -1.046030       2.384102                    0.997000       3.465096       9.534509       0.502348       1.224938      -0.722052      -0.035044       0.000790       0.002518       0.035143      -0.000037      -0.000944       0.013911       0.005533      -0.021514      -0.017671       0.006303       0.011368              2.018690       3.043675       0.131418      -0.165746       1.535214       0.104828       1.477182          -0.000003
           60              H      25.794561      21.696775       3.583214       0.133730       1.181031 0.88731416E+01  0.88269313E+02                                 1.769090                            1.685350      -1.075128       2.380886                    0.997434       3.316377       8.966939       0.512908       1.200422      -0.729544       0.038296      -0.001016      -0.000911       0.038320      -0.001595      -0.000209       0.007559       0.017455      -0.028868      -0.014868       0.001145       0.013723              1.804496       2.229831       0.177974      -0.005515       1.694351       0.187300       1.489306          -0.000005
           61              H      12.827906       6.905509       9.922576       0.123665       1.283499 0.99875756E+01  0.10226296E+03                                 1.862487                            1.781461      -1.153653       2.335211                    0.996307       3.459881       9.468039       0.502023       1.191582      -0.731432       0.037278       0.018963      -0.006875       0.042385       0.009427      -0.003239      -0.002586       0.004272      -0.026872      -0.009679      -0.005188       0.014866              1.880069       2.249881       0.151174      -0.061271       1.852336      -0.180172       1.537991          -0.000246
           62              H       8.754206       6.980894      10.212929       0.136857       1.224896 0.93970927E+01  0.95100675E+02                                 1.835015                            1.752712      -1.159237       2.346536                    0.996139       3.379996       9.303342       0.493693       1.225910      -0.723672      -0.034716       0.018601      -0.003191       0.039514      -0.007960       0.001054      -0.003299       0.008811      -0.021054      -0.008923      -0.004023       0.012946              1.850708       2.216657      -0.190136      -0.028888       1.873340      -0.106940       1.462127          -0.000176
           63              H      10.846555       3.613526      10.969605       0.127176       1.152278 0.86734427E+01  0.85850198E+02                                 1.733783                            1.657020      -1.169902       2.328409                    0.996686       3.398415       9.185636       0.521268       1.187121      -0.731093       0.000500      -0.041614       0.012386       0.043421      -0.001260       0.001479      -0.006888      -0.023387      -0.013054      -0.009931      -0.006357       0.016288              1.756329       1.790572       0.028380      -0.030525       2.016410      -0.215910       1.462004           0.000503
           64              H      11.597656       8.229017       7.725136       0.124033       1.226096 0.94546803E+01  0.95144616E+02                                 1.784693                            1.717711      -1.044269       2.387139                    0.997492       3.338180       8.950096       0.520097       1.170266      -0.737397       0.018903      -0.024478      -0.017877       0.035722      -0.007894      -0.008438       0.000910      -0.008910       0.009484      -0.013635       0.002100       0.011535              1.791718       1.595181      -0.317089      -0.202836       1.972421       0.057754       1.807551           0.000005
           65              H       9.183408      11.504067      10.199731       0.126395       1.213716 0.86735299E+01  0.84917044E+02                                 1.741082                            1.619005      -0.843148       2.484401                    0.999149       3.156222       8.186590       0.552046       1.133266      -0.747765      -0.020196       0.022293       0.020662       0.036494      -0.010718      -0.010883      -0.002934      -0.015600       0.026122      -0.021641       0.007929       0.013712              1.793696       1.571748      -0.343207      -0.304597       1.948722       0.333739       1.860618          -0.000002
           66              H       9.771708       9.485780      11.057591       0.096807       1.402052 0.10596654E+02  0.10933324E+03                                 1.929445                            1.797953      -0.976511       2.397686                    0.997956       3.468176       9.307437       0.518924       1.143982      -0.744222      -0.009852      -0.001782       0.037292       0.038613      -0.010331      -0.010054       0.000024      -0.015560       0.033220      -0.021041       0.005205       0.015836              2.018475       1.530303       0.024921      -0.272756       1.835644      -0.303330       2.689478           0.000004
           67              H      23.047316      25.903677      15.166518       0.121491       1.194381 0.90934509E+01  0.91051894E+02                                 1.774514                            1.696009      -1.195446       2.314888                    0.995979       3.447221       9.362734       0.515688       1.186202      -0.731443      -0.020175      -0.034426      -0.013376       0.042084       0.008877       0.004335       0.005643      -0.005422      -0.015522      -0.007767      -0.006682       0.014449              1.803868       1.708093       0.338374      -0.021505       1.849597       0.207587       1.853915           0.000146
           68              H      16.701807       5.706262      14.647403       0.118540       1.197201 0.90266303E+01  0.90283467E+02                                 1.780407                            1.692406      -1.130060       2.341326                    0.996471       3.466345       9.432392       0.514646       1.189912      -0.730329       0.031007       0.012799      -0.021766       0.039987       0.005221      -0.009839       0.000139       0.008772      -0.008384      -0.010551      -0.002829       0.013380              1.825606       1.934580       0.285338      -0.264473       1.619504       0.098895       1.922735          -0.000217
           69              H      14.620558       5.600865      18.030450       0.111536       1.236102 0.92881538E+01  0.93762658E+02                                 1.828770                            1.723490      -1.237466       2.284190                    0.995981       3.575682       9.842678       0.505925       1.199277      -0.727361      -0.004477       0.009826       0.033855       0.035535       0.001928       0.001422       0.004144      -0.004205       0.036294      -0.008904      -0.004360       0.013264              1.889579       1.608792       0.162611      -0.243367       1.762636       0.260445       2.297308           0.000238
           70              H      14.940609       7.772364      18.037049       0.097983       1.303014 0.10081539E+02  0.10337745E+03                                 1.867160                            1.776173      -1.043180       2.364863                    0.997350       3.569460       9.747509       0.509017       1.173479      -0.734873      -0.031984      -0.007982       0.008984       0.034168       0.003693      -0.005434       0.007561       0.009339      -0.015866      -0.013457       0.004030       0.009428              1.906834       2.197898       0.330358      -0.234295       1.902111       0.131257       1.620493          -0.000007
           71              H      19.110509       8.954108      16.462107       0.123040       1.288193 0.92532023E+01  0.92562829E+02                                 1.852509                            1.702379      -0.854671       2.475599                    0.999038       3.268439       8.720309       0.521326       1.174497      -0.737163       0.032000       0.010115      -0.017609       0.037900       0.007413      -0.013202       0.010975       0.000135      -0.018431      -0.022398       0.009880       0.012519              1.952864       2.606233       0.226378      -0.317718       1.602403       0.011438       1.649956          -0.000007
           72              H      18.081908       7.038554      15.839608       0.094059       1.273645 0.94051773E+01  0.94169005E+02                                 1.798588                            1.683319      -0.958305       2.405906                    0.997963       3.404836       8.995045       0.541462       1.129789      -0.746706       0.019994      -0.021043      -0.021552       0.036154       0.002843      -0.010918       0.009975       0.005193      -0.021810      -0.018597       0.005585       0.013012              1.867434       1.833727      -0.131609      -0.233195       1.907390       0.506533       1.861185           0.000008
           73              H       7.810708       5.436681      18.371394       0.119216       1.173729 0.87444539E+01  0.87415974E+02                                 1.798800                            1.696895      -1.285446       2.264666                    0.995506       3.607384      10.054502       0.496180       1.234834      -0.718243       0.011561       0.012602       0.033438       0.037558       0.000283       0.002976       0.005601      -0.003873       0.031000      -0.007741      -0.005029       0.012770              1.864871       1.677341      -0.130322       0.297996       1.702149       0.284466       2.215123           0.000204
           74              H      23.987107       5.630762      15.041139       0.129266       1.246235 0.95426971E+01  0.96768190E+02                                 1.837657                            1.750102      -1.167266       2.333570                    0.996060       3.428782       9.390564       0.501831       1.203613      -0.728338      -0.026492       0.020409      -0.023557       0.040905      -0.010204       0.008489      -0.002183      -0.000611      -0.008461      -0.011911      -0.003022       0.014933              1.873530       1.935460      -0.301740       0.285605       1.644824       0.017399       2.040307          -0.000204
           75              H      17.658266      25.712073      15.342490       0.138117       1.134929 0.84725121E+01  0.83324100E+02                                 1.717269                            1.640448      -1.165819       2.339455                    0.996795       3.307287       8.894136       0.522882       1.191088      -0.730898       0.021384      -0.034585      -0.016873       0.044024      -0.009714      -0.006101       0.008555      -0.006870      -0.013370      -0.009475      -0.008074       0.017549              1.745523       1.665936      -0.293620       0.014031       1.764860       0.238765       1.805774          -0.000042
           76              H      22.225908       6.185970      17.018615       0.106795       1.303202 0.97286810E+01  0.98398586E+02                                 1.846773                            1.731286      -0.919078       2.432958                    0.998386       3.370069       8.997084       0.524151       1.155353      -0.741307      -0.022024      -0.023990      -0.018818       0.037612       0.001478       0.004186       0.013143       0.014085      -0.030087      -0.019962       0.005668       0.014295              1.901151       1.903314       0.243508       0.222958       1.974144       0.505380       1.825994           0.000009
           77              H      21.021559       7.830625      18.087641       0.121051       1.250172 0.87222590E+01  0.86851869E+02                                 1.868453                            1.687766      -1.049600       2.382431                    0.996987       3.467700       9.542852       0.502261       1.224691      -0.722102      -0.035182      -0.000941      -0.002424       0.035278      -0.000090       0.000980       0.013776       0.005749      -0.021124      -0.017528       0.006367       0.011162              2.020212       3.046195      -0.131471       0.165978       1.536259       0.104951       1.478181          -0.000004
           78              H      25.794559       7.618428      18.413187       0.133690       1.182280 0.88847997E+01  0.88412309E+02                                 1.770056                            1.686218      -1.078019       2.379288                    0.997292       3.318372       8.973043       0.512897       1.200083      -0.729613       0.038393       0.000946       0.001042       0.038419       0.001595       0.000048       0.007620       0.017304      -0.029226      -0.014970       0.001273       0.013696              1.805500       2.231253      -0.178154       0.005521       1.695271       0.187451       1.489975          -0.000002
           79              H      12.827914      22.409694      12.073825       0.122963       1.282597 0.99779782E+01  0.10212626E+03                                 1.860429                            1.779664      -1.145977       2.338093                    0.996391       3.459816       9.461882       0.502743       1.190323      -0.731725       0.037621      -0.019197       0.006951       0.042804      -0.009336       0.003124      -0.002601       0.004083      -0.026927      -0.009673      -0.005068       0.014741              1.877956       2.246876      -0.150787       0.061096       1.850386      -0.179859       1.536605           0.000247
           80              H      27.254214      22.334309      11.783472       0.136493       1.226018 0.94071074E+01  0.95219900E+02                                 1.835408                            1.753056      -1.158411       2.346554                    0.996079       3.381892       9.307046       0.493932       1.225087      -0.723851      -0.034764      -0.018696       0.002991       0.039586       0.007916      -0.001041      -0.003318       0.008837      -0.021333      -0.008986      -0.003972       0.012957              1.851106       2.217183       0.190264       0.028880       1.873774      -0.106981       1.462361           0.000178
           81              H      29.346565      25.701677      11.026796       0.127468       1.152796 0.86787608E+01  0.85917215E+02                                 1.734290                            1.657508      -1.171026       2.327516                    0.996654       3.399411       9.189521       0.521193       1.187093      -0.731087       0.000258       0.041249      -0.012289       0.043042       0.001383      -0.001476      -0.006946      -0.023691      -0.013360      -0.010023      -0.006485       0.016508              1.756858       1.791279      -0.028390       0.030544       2.016882      -0.215943       1.462414          -0.000502
           82              H      30.097664      21.086186      14.271265       0.124320       1.226968 0.94646588E+01  0.95284716E+02                                 1.786893                            1.719715      -1.051050       2.384707                    0.997434       3.338688       8.957794       0.519217       1.171761      -0.737049       0.018729       0.024432       0.018022       0.035672       0.007974       0.008509       0.000764      -0.008818       0.009358      -0.013741       0.002212       0.011529              1.793965       1.597008       0.317705       0.203224       1.975053       0.057796       1.809833          -0.000001
           83              H      27.683412      17.811136      11.796670       0.126261       1.212568 0.86632536E+01  0.84780148E+02                                 1.738651                            1.616981      -0.837986       2.486186                    0.999194       3.156500       8.182043       0.553010       1.131775      -0.748110      -0.020258      -0.022176      -0.020790       0.036529       0.010694       0.011016      -0.002954      -0.015858       0.025909      -0.021758       0.008017       0.013741              1.791078       1.569661       0.342356       0.303833       1.945741       0.332865       1.857831          -0.000002
           84              H      28.271712      19.829423      10.938810       0.096222       1.407171 0.10643124E+02  0.10993452E+03                                 1.934345                            1.802037      -0.976711       2.397063                    0.997927       3.473691       9.327858       0.518265       1.144167      -0.744180      -0.010091       0.001418      -0.037679       0.039032       0.010282       0.010026      -0.000151      -0.015791       0.032658      -0.021032       0.005442       0.015590              2.023920       1.533574      -0.025072       0.274054       1.840033      -0.304700       2.698152          -0.000001
           85              H      22.529319      28.306760      21.239725       0.129494       1.229253 0.88261537E+01  0.87480341E+02                                 1.808990                            1.675259      -0.952364       2.446518                    0.998296       3.227322       8.643793       0.518255       1.192405      -0.732481       0.045538      -0.023046      -0.017291       0.053887      -0.002056      -0.001543       0.009266       0.023951      -0.034743      -0.018534       0.000388       0.018146              1.884120       2.224177      -0.386888      -0.290298       1.778115       0.219862       1.650069          -0.000038
           86              H      18.488919      28.418158      21.323311       0.118984       1.169695 0.82567250E+01  0.80779546E+02                                 1.771795                            1.634254      -0.863790       2.481596                    0.998886       3.258866       8.776424       0.516119       1.213004      -0.726676      -0.042361      -0.017897      -0.013428       0.047907       0.001684       0.001264       0.010895       0.021849      -0.034538      -0.019688       0.002690       0.016998              1.853973       2.206868       0.406554       0.305054       1.748447       0.243554       1.606605          -0.000029
           87              H       4.029301       1.008443       0.756676       0.130925       1.220448 0.87527694E+01  0.86571164E+02                                 1.799970                            1.668022      -0.945185       2.449876                    0.998400       3.217845       8.609069       0.519504       1.192036      -0.732545       0.045162       0.022764       0.017081       0.053381       0.002026       0.001520       0.009274       0.023839      -0.034643      -0.018506       0.000441       0.018065              1.874163       2.210474       0.382777       0.287212       1.769405       0.217715       1.642610          -0.000038
           88              H      18.488901       0.897045       0.673090       0.118126       1.174456 0.82935746E+01  0.81192738E+02                                 1.772415                            1.634579      -0.855462       2.483356                    0.998979       3.265894       8.784872       0.517880       1.208096      -0.727751      -0.042608       0.017859       0.013402       0.048104      -0.001835      -0.001377       0.010915       0.022056      -0.034770      -0.019780       0.002587       0.017193              1.854742       2.208161      -0.407211      -0.305548       1.749041       0.243857       1.607023          -0.000028
           89              C      22.249042      24.258839      20.479089       0.606710      24.127670 0.24671529E+03  0.50806095E+04                                 7.783504                            5.575122      -0.021923       2.058276                    0.999632      21.845171      60.562013       0.629568       0.472437      -1.021743      -0.039782       0.020584      -0.029476       0.053620       0.063568      -0.083628      -0.022654       0.037582      -0.044312      -0.088783      -0.034047       0.122830             10.255869      10.860264      -4.595744       5.252575      10.118324      -2.359471       9.789018          -0.000190
           90              C      23.280972      23.636190      21.343108      -0.005858      41.542189 0.39583992E+03  0.89974735E+04                                10.304648                            6.521136       0.084977       2.041374                    0.999276      26.184956      71.570956       0.668878       0.402864      -1.084146       0.023609      -0.004436       0.021062       0.031948       0.001624      -0.012731       0.011201      -0.013287       0.029285      -0.019533      -0.001170       0.020703             14.837371      15.046111      -5.631278       8.358917      16.641676      -3.035439      12.824327          -0.001448
           91              C      23.540712      22.304492      21.267000      -0.104588      36.944575 0.41686093E+03  0.97228987E+04                                 9.749717                            6.877736      -0.083332       1.948391                    0.999466      29.178566      84.255094       0.617121       0.425531      -1.055744       0.022452       0.008601       0.017925       0.029990       0.033894      -0.024967       0.012482       0.043111       0.094256      -0.061720       0.014248       0.047471             13.011618      10.445286      -5.743896       3.909480      20.237459      -2.540036       8.352110           0.001022
           92              C      15.212557      15.207587       0.042233      -0.006727      43.416327 0.41498022E+03  0.95454705E+04                                10.637674                            6.687240       0.057005       2.028003                    0.999255      26.566917      73.071468       0.658929       0.404108      -1.083205      -0.017965       0.025349       0.000123       0.031069       0.009186       0.010445       0.004116       0.010161       0.058854      -0.020397      -0.004391       0.024788             16.180603       9.649267      -3.832182       2.975898      30.485879       0.443858       8.406664          -0.000407
           93              C      15.974757      16.042380       0.905152      -0.135983      38.905740 0.45713990E+03  0.10890337E+05                                10.123803                            7.195437       0.008732       1.971904                    0.999541      29.814008      86.466025       0.605365       0.424714      -1.058265      -0.017406      -0.002063      -0.010463       0.020413      -0.007039      -0.013237      -0.033115       0.060546       0.074826      -0.058022       0.015613       0.042409             13.507290       9.002904       1.126004       3.155605      22.366119       5.401343       9.152846          -0.000972
           94              C      15.699108      17.403909       1.081343       0.087150      41.680276 0.37531204E+03  0.84628052E+04                                10.481039                            6.455373      -0.107850       1.983826                    0.999192      25.807567      71.484839       0.652383       0.416372      -1.069558      -0.001292       0.001959       0.009376       0.009665       0.000117       0.002386       0.009748       0.009815      -0.042129      -0.018770       0.006472       0.012298             15.186523      11.992436       2.429877       7.696076      17.978799       6.820712      15.588335          -0.000830
           95              C      14.774108      17.941970       0.271436      -0.134621      37.313174 0.42306904E+03  0.99146248E+04                                 9.817085                            6.933811      -0.058846       1.953904                    0.999585      29.559195      85.850492       0.613306       0.426152      -1.054253      -0.010838      -0.023601      -0.011788       0.028521       0.006906      -0.055505      -0.002994      -0.023366       0.005734      -0.061488       0.009740       0.051748             12.334175      12.708900      -0.340990       7.821553      11.176875       1.181984      13.116752          -0.000451
           96              C      15.469706      13.772753       0.018697       0.568234      26.615827 0.28498525E+03  0.60705472E+04                                 8.305573                            5.973148       0.001188       2.050037                    0.999717      22.770626      63.736965       0.612470       0.469478      -1.025639       0.009516      -0.053372      -0.003295       0.054314       0.014620      -0.055289       0.005094       0.167433       0.028340      -0.090877      -0.019199       0.110076             11.635732       6.191368      -2.474962       1.036549      22.188408       0.092780       6.527421          -0.000260
           97              C      16.326259      18.118502       2.167965       0.078881      43.091496 0.39117229E+03  0.89098706E+04                                10.729442                            6.597724      -0.105939       1.979159                    0.999288      26.174261      72.805608       0.644394       0.417303      -1.069237      -0.001165      -0.017982      -0.004698       0.018622      -0.001376       0.011599      -0.001455      -0.017299      -0.033805      -0.019458       0.004765       0.014693             15.651506      13.538512       3.690758       7.059936      16.720541      10.173045      16.695464          -0.000236
           98              C      15.802709      19.249514       2.735033      -0.188489      43.415691 0.46455824E+03  0.11126098E+05                                10.788453                            7.206714       0.043735       1.969448                    0.999637      30.771233      89.859407       0.610011       0.419243      -1.060325       0.028592       0.003754       0.026794       0.039363      -0.009874       0.015169      -0.031613       0.075248      -0.019927      -0.054978       0.004936       0.050043             14.814223       9.950915       1.174366       3.278052      19.084554      10.844286      15.407201          -0.000077
           99              C      18.263209      18.597944       3.679118      -0.160262      37.376440 0.43460822E+03  0.10210618E+05                                 9.642446                            6.906268       0.167761       2.016067                    0.999777      29.800477      85.473541       0.633478       0.411548      -1.067981      -0.014054      -0.002610      -0.000073       0.014294      -0.017546       0.020501       0.007688       0.037844      -0.021148      -0.032442      -0.003609       0.036050             11.875916      12.258799      -0.479583       2.676880      12.912922       5.624684      10.456028          -0.000010
          100              C      17.602759      17.907844       2.703358      -0.130020      37.678385 0.43400088E+03  0.10204550E+05                                 9.757213                            6.938620       0.076090       1.984711                    0.999755      29.796619      85.819610       0.626204       0.415994      -1.063888      -0.018783       0.031856       0.016665       0.040563      -0.028211      -0.023014       0.010664      -0.033436      -0.038686      -0.037633      -0.009134       0.046767             12.164042      13.806671       1.719449       5.242377      11.230928       5.468072      11.454526          -0.000061
          101              C      18.659302      24.337242      20.363608       0.603097      22.837891 0.24372639E+03  0.50145131E+04                                 7.526475                            5.561421      -0.049652       2.047443                    0.999596      22.004751      61.404736       0.625575       0.475883      -1.017707       0.045087       0.017207      -0.027277       0.055434      -0.064640       0.084947      -0.035984      -0.004913       0.018605      -0.092837      -0.032702       0.125539              9.570508      11.393973       4.011578      -4.494349       9.083065      -1.148633       8.234487          -0.000273
          102              C      17.516557      23.788392      21.161638      -0.005115      41.086963 0.41743658E+03  0.96233738E+04                                10.264170                            6.719026       0.031497       2.017019                    0.999227      26.685610      73.660141       0.655112       0.405558      -1.081423      -0.034152      -0.007119       0.031955       0.047309       0.000287       0.003654       0.009386       0.009266       0.004151      -0.012162       0.002407       0.009755             14.328645      15.984874       5.254205      -7.242495      16.360436      -1.421010      10.640624          -0.002793
          103              C       7.548748      18.248177       0.015397      -0.158743      38.662974 0.46753156E+03  0.11231409E+05                                10.065319                            7.299031      -0.103454       1.927778                    0.999483      30.598441      89.914416       0.596667       0.427318      -1.053756       0.016189      -0.019042      -0.010857       0.027250       0.002154       0.040211      -0.003660      -0.030428       0.000879      -0.048749       0.015201       0.033547             12.409472      14.070721      -0.186785      -7.157574      11.968134       2.000879      11.189560          -0.000203
          104              C      24.976858      17.797100       0.744798       0.074065      43.908100 0.43061996E+03  0.10031425E+05                                10.863184                            6.913780      -0.097675       1.973749                    0.999218      26.800432      75.013268       0.631640       0.416263      -1.071547      -0.001122      -0.003289       0.004780       0.005910       0.005157       0.002817       0.020108      -0.000774       0.002880      -0.019846      -0.002090       0.021936             15.552143      13.727938      -3.839136      -6.828077      21.024095       6.275673      11.904397           0.000044
          105              C      24.667907      16.385518       0.652413      -0.168472      39.289448 0.47943371E+03  0.11560186E+05                                10.138021                            7.340973       0.017176       1.962971                    0.999598      30.682203      89.572789       0.602643       0.421512      -1.060087       0.015429       0.004733      -0.001314       0.016192       0.008881       0.000792      -0.026443       0.050618       0.023344      -0.044017       0.018605       0.025412             13.238684       8.720600      -0.613955      -2.848327      22.680183       4.004116       8.315268           0.002350
          106              C      16.115367      21.973988      21.760600      -0.010507      42.174646 0.42763451E+03  0.99113738E+04                                10.473548                            6.798985       0.047053       2.019740                    0.999259      26.852062      74.152763       0.651926       0.405365      -1.082290       0.019812       0.042658      -0.014506       0.049221      -0.000879      -0.004005       0.012611      -0.011540       0.042164      -0.013519      -0.008080       0.021599             15.594710      10.590166       4.701415      -3.116321      28.021976       0.677369       8.171987           0.001266
          107              C      17.182817      22.475718      21.002164      -0.120782      36.638422 0.43045530E+03  0.10110988E+05                                 9.679800                            6.980255      -0.066810       1.950224                    0.999466      29.449153      85.065393       0.614320       0.424469      -1.057434      -0.015775       0.000270       0.008841       0.018085      -0.027658       0.015505       0.006823       0.025561       0.060769      -0.043771       0.012605       0.031166             12.656429      11.488082       5.995223      -3.747105      18.719407      -1.692529       7.761798           0.000537
          108              C      15.745366      20.519732      21.764779       0.627818      21.550760 0.22560358E+03  0.45617629E+04                                 7.319203                            5.381291      -0.092514       2.042476                    0.999494      21.556837      60.017245       0.629305       0.481347      -1.012823      -0.019432      -0.051215      -0.002405       0.054830      -0.032750       0.069212      -0.010958       0.169239       0.017087      -0.093635      -0.034373       0.128009              9.927591       5.923609       2.942998      -1.140147      17.881822      -0.094308       5.977343          -0.000659
          109              C      24.096259      18.769434       1.508073       0.065216      43.360869 0.44651038E+03  0.10490947E+05                                10.783195                            7.045491      -0.112350       1.964041                    0.999250      27.116054      76.096131       0.625318       0.416891      -1.071686      -0.016709      -0.006016      -0.003946       0.018192       0.001801      -0.016410       0.015285      -0.024535      -0.020384      -0.027686       0.003055       0.024631             15.129093      16.544231      -5.214727      -5.057278      16.815400       8.489379      12.027647           0.000042
          110              C      22.699509      18.746976       1.647310      -0.141858      36.702371 0.43452472E+03  0.10232179E+05                                 9.594432                            6.953531       0.074438       1.985047                    0.999740      29.996793      86.799322       0.623340       0.417280      -1.061797       0.013862       0.023459       0.011873       0.029723       0.022972       0.019213       0.019711      -0.011755      -0.038739      -0.026983      -0.016490       0.043473             11.717769      14.942866      -2.869668      -3.132797      11.438297       5.069270       8.772142          -0.000108
          111              C      21.968759      19.619080       2.397608      -0.144403      37.282171 0.43239632E+03  0.10164250E+05                                 9.697332                            6.932563       0.134989       2.010361                    0.999764      29.680216      85.661632       0.625138       0.416809      -1.062652       0.005936      -0.000571      -0.009805       0.011476      -0.000075       0.000457       0.005488       0.026099      -0.033396      -0.015096      -0.003527       0.018623             11.934395      14.546194      -0.338570      -1.407209      12.222589       5.533768       9.034403           0.000004
          112              C      24.847359      19.767545       2.211958      -0.216893      41.130946 0.49030551E+03  0.11873084E+05                                10.390136                            7.370437       0.048572       1.969699                    0.999788      31.098898      90.591968       0.608777       0.415481      -1.065321       0.010158       0.011130       0.011318       0.018845       0.006277       0.004601      -0.011604       0.045202      -0.009037      -0.027894       0.002576       0.025317             13.597122      10.957556      -2.096853      -2.369208      17.359361       9.201928      12.474448           0.000053
          113              C      31.925095      17.932363      20.685635       0.594735      24.355309 0.26150498E+03  0.54591382E+04                                 7.849209                            5.739648      -0.012655       2.055842                    0.999572      22.184268      61.738588       0.621069       0.472413      -1.022689       0.046848       0.006963       0.019247       0.051124      -0.011507      -0.026756      -0.024347      -0.193378      -0.112049      -0.093466      -0.025959       0.119425             10.265565      17.046602       0.445869       4.443275       4.867379       0.385824       8.882713           0.000396
          114              C      30.591614      17.838912      20.046860       0.001065      41.751880 0.40644735E+03  0.93012363E+04                                10.367762                            6.618165       0.089832       2.040573                    0.999302      26.373257      72.364608       0.662320       0.404112      -1.083147      -0.027894       0.004737       0.004535       0.028655       0.002329      -0.007110       0.006285      -0.035163       0.076515      -0.031493       0.003556       0.027937             14.764126      24.996328       0.768518       5.959289       5.540598      -0.127586      13.755452          -0.000723
          115              C      30.517614      17.808500      18.634031      -0.154887      38.338892 0.47617721E+03  0.11454205E+05                                 9.970736                            7.310841       0.035822       1.971792                    0.999594      30.413994      88.483708       0.604940       0.420918      -1.061194      -0.011314       0.002117       0.015969       0.019684      -0.007191      -0.034745      -0.005865      -0.016775      -0.101044      -0.054189       0.023601       0.030587             12.342989      14.034572      -0.189686       5.331085       5.308504      -0.905503      17.685891          -0.001409
          116              C      29.278114      17.709022      17.903751       0.083589      42.840121 0.42343623E+03  0.98211851E+04                                10.716191                            6.868469      -0.134055       1.967698                    0.999097      26.500511      73.975598       0.632073       0.417795      -1.070727       0.001123       0.008669      -0.004394       0.009783       0.011352       0.005381       0.000886      -0.015943       0.040354      -0.021154       0.005861       0.015293             15.130177      12.639618       0.361109       0.898007       6.091998      -3.027733      26.658916           0.000025
          117              C      28.086714      17.640027      18.595977      -0.161178      35.655316 0.44285208E+03  0.10478421E+05                                 9.488067                            7.045897       0.068351       1.989224                    0.999512      29.973043      86.953576       0.615777       0.420383      -1.059777      -0.005007       0.007249       0.008769       0.012430      -0.004695       0.027428      -0.005680      -0.048119      -0.096478      -0.050098       0.008351       0.041746             11.548335      12.271634       0.938209      -4.027595       5.115650      -1.065729      17.257720           0.000898
          118              C      28.169964      17.697426      19.990549      -0.000128      41.750365 0.41649092E+03  0.95892417E+04                                10.353939                            6.699801       0.074081       2.030060                    0.999296      26.654770      73.355476       0.658230       0.404156      -1.083137       0.044175       0.006605      -0.001956       0.044709      -0.003447      -0.006749      -0.002770      -0.007280       0.084587      -0.020210      -0.009085       0.029295             14.454890      23.003483       0.919812      -4.895588       5.494225      -0.607235      14.866962          -0.000268
          119              C      29.366915      17.770233      20.643402      -0.095938      36.754224 0.41366099E+03  0.96367278E+04                                 9.732297                            6.873105      -0.193441       1.916114                    0.999259      29.104271      84.190880       0.613943       0.428245      -1.053298      -0.000443       0.001309      -0.030918       0.030949      -0.005292       0.002137      -0.000428      -0.101024       0.047264      -0.058725       0.015804       0.042922             12.522018      22.705305       0.829574       0.006469       5.286699      -0.319371       9.574049           0.000116
          120              C      26.819464      17.633678      20.670898       0.585956      26.074993 0.27082365E+03  0.57020941E+04                                 8.212483                            5.846714       0.001790       2.059515                    0.999511      22.378800      62.500014       0.614596       0.473335      -1.022422      -0.056509      -0.000202       0.024799       0.061711      -0.004208       0.032059      -0.004007      -0.195145      -0.077933      -0.098738      -0.012082       0.110820             10.955719      18.658622       0.432712      -5.316575       5.020583      -0.363926       9.187953          -0.001179
          121              C      29.240188      17.811506      16.406016       0.070319      42.175547 0.42111374E+03  0.97668286E+04                                10.634239                            6.863484      -0.143160       1.961970                    0.999198      26.736909      74.957342       0.629551       0.419489      -1.068227      -0.011977      -0.010249       0.010074       0.018708      -0.001523       0.012449       0.003544       0.030913       0.023463      -0.020182      -0.002121       0.022304             15.286533       6.678444       1.759722       1.382057      11.104490      -4.897044      28.076665           0.000003
          122              C      29.623138      18.932540      15.773619      -0.203581      40.772226 0.46412746E+03  0.11105343E+05                                10.353207                            7.183719       0.090528       1.983740                    0.999604      30.837220      89.802021       0.613930       0.416958      -1.062526      -0.008226       0.013798      -0.022173       0.027380       0.008640       0.009043       0.028871       0.017582      -0.062301      -0.040663       0.008060       0.032603             14.312677       6.501782       1.511679       1.039578      12.992646      -8.261244      23.443605          -0.000037
          123              C      28.184762      16.978540      14.252788      -0.149672      36.333934 0.41978225E+03  0.97851514E+04                                 9.498186                            6.807306       0.119685       2.004231                    0.999757      29.542815      84.629934       0.634753       0.413959      -1.065544      -0.001021       0.004315       0.002682       0.005182       0.013674       0.017298       0.006115      -0.019081       0.000722      -0.024487      -0.000600       0.025087             11.712987       6.005225       2.106255       1.357706      12.584105      -3.856799      16.549632           0.000012
          124              C      28.528862      16.859864      15.559594      -0.143083      37.636647 0.45900578E+03  0.10952939E+05                                 9.781190                            7.155831       0.064393       1.975693                    0.999786      30.453801      88.579868       0.613565       0.418344      -1.061590       0.013604       0.035289      -0.017086       0.041501       0.023561      -0.014435      -0.017623      -0.060738      -0.059586      -0.035021      -0.019534       0.054555             11.890128       6.144319       1.691638       2.515707      10.573066      -1.648483      18.952999          -0.000108
          125              C       3.749028       5.056364       1.517312       0.607067      24.119401 0.24661844E+03  0.50781097E+04                                 7.781879                            5.573991      -0.024825       2.057337                    0.999629      21.840786      60.546576       0.629639       0.472431      -1.021748      -0.038907      -0.020478       0.029938       0.053192      -0.063860       0.083591      -0.022538       0.037257      -0.043157      -0.088952      -0.033890       0.122842             10.253509      10.857278       4.594491      -5.250598      10.116634      -2.358589       9.786614          -0.000183
          126              C       4.780958       5.679013       0.653293      -0.006419      41.588080 0.39631991E+03  0.90114786E+04                                10.313447                            6.526019       0.082520       2.040273                    0.999273      26.200864      71.636220       0.668458       0.402979      -1.084024       0.023920       0.005442      -0.020846       0.032192      -0.002216       0.012264       0.011851      -0.013706       0.027051      -0.019691      -0.000780       0.020471             14.851312      15.061824       5.638685      -8.368774      16.654799      -3.041064      12.837315          -0.001418
          127              C       5.040698       7.010711       0.729401      -0.104717      36.956322 0.41697160E+03  0.97263624E+04                                 9.754356                            6.880548      -0.087154       1.947296                    0.999465      29.177459      84.262432       0.616725       0.425766      -1.055573       0.022379      -0.009271      -0.018033       0.030199      -0.034725       0.025594       0.013027       0.042103       0.093187      -0.062447       0.014713       0.047735             13.019429      10.452413       5.751282      -3.912112      20.249634      -2.545566       8.356240           0.001020
          128              C      15.212563      14.107616      21.954168      -0.005820      43.408898 0.41484019E+03  0.95418513E+04                                10.638566                            6.687389       0.059522       2.028789                    0.999261      26.561079      73.064064       0.658705       0.404263      -1.083056      -0.018329      -0.025487      -0.000344       0.031395      -0.009346      -0.011530       0.004888       0.010161       0.059899      -0.020706      -0.005377       0.026083             16.182820       9.651016       3.832486      -2.976803      30.489417       0.444262       8.408027          -0.000404
          129              C      15.974763      13.272823      21.091249      -0.136526      38.903208 0.45711753E+03  0.10889492E+05                                10.120068                            7.192465       0.012312       1.972973                    0.999520      29.820641      86.479393       0.605853       0.424384      -1.058488      -0.017435       0.002019       0.010061       0.020231       0.007128       0.013106      -0.032615       0.059939       0.076871      -0.057626       0.015164       0.042462             13.502012       9.001956      -1.123590      -3.155852      22.353791       5.397719       9.150288          -0.000974
          130              C      15.699112      11.911294      20.915058       0.087105      41.694117 0.37544050E+03  0.84666995E+04                                10.485272                            6.457762      -0.110191       1.983100                    0.999165      25.811011      71.506133       0.652047       0.416538      -1.069417      -0.000105      -0.001871      -0.009987       0.010161      -0.000594      -0.002357       0.010512       0.010409      -0.041105      -0.019151       0.006535       0.012615             15.193196      11.995510      -2.430480      -7.697835      17.989835       6.825201      15.594242          -0.000827
          131              C      14.774112      11.373233      21.724965      -0.132517      37.209560 0.42175067E+03  0.98753722E+04                                 9.797402                            6.921719      -0.059186       1.954539                    0.999600      29.513332      85.662702       0.614052       0.425994      -1.054420      -0.010686       0.022697       0.010791       0.027309      -0.006846       0.054289      -0.003069      -0.023293       0.006176      -0.060235       0.009594       0.050641             12.306690      12.678460       0.340377      -7.800264      11.155695       1.179625      13.085915          -0.000451
          132              C       6.219704       9.137250      -0.018697       0.568475      26.627642 0.28511045E+03  0.60741368E+04                                 8.309562                            5.975538       0.002246       2.050157                    0.999725      22.774799      63.762254       0.612157       0.469648      -1.025503       0.010098       0.053099       0.003218       0.054146      -0.014436       0.054571       0.004988       0.168121       0.027369      -0.090963      -0.018817       0.109779             11.642576       6.194318       2.476552      -1.036886      22.203106       0.093432       6.530304          -0.000259
          133              C      16.326261      11.196701      19.828436       0.077377      43.138484 0.39169770E+03  0.89246140E+04                                10.735053                            6.600731      -0.107361       1.978634                    0.999278      26.194501      72.867408       0.644471       0.417123      -1.069379      -0.000364       0.018798       0.003818       0.019186       0.001873      -0.012225      -0.001973      -0.015623      -0.034210      -0.019844       0.005445       0.014399             15.660736      13.541033      -3.694551      -7.061980      16.735441      10.183027      16.705735          -0.000244
          134              C      15.802711      10.065689      19.261368      -0.187567      43.339748 0.46360996E+03  0.11097584E+05                                10.775201                            7.198528       0.043656       1.969872                    0.999613      30.743785      89.752285       0.610470       0.419147      -1.060399       0.028637      -0.003249      -0.026117       0.038894       0.009966      -0.014512      -0.031644       0.075081      -0.019090      -0.054964       0.005458       0.049507             14.794565       9.941485      -1.171232      -3.274130      19.057365      10.826528      15.384846          -0.000036
          135              C      18.263211      10.717259      18.317283      -0.159657      37.351897 0.43426938E+03  0.10200637E+05                                 9.638113                            6.903307       0.170820       2.017134                    0.999754      29.787068      85.425790       0.633653       0.411516      -1.068005      -0.013890       0.002982       0.000961       0.014239       0.017843      -0.021288       0.008075       0.036421      -0.020817      -0.033121      -0.002977       0.036098             11.870304      12.256874       0.480113      -2.676706      12.904296       5.619137      10.449742          -0.000018
          136              C      17.602761      11.407359      19.293043      -0.128590      37.665399 0.43375579E+03  0.10198101E+05                                 9.762879                            6.943202       0.064047       1.981632                    0.999751      29.774820      85.774666       0.625067       0.416779      -1.063308      -0.017831      -0.030469      -0.015334       0.038489       0.029184       0.023236       0.010922      -0.034567      -0.038769      -0.038427      -0.009553       0.047979             12.171707      13.817681      -1.727561      -5.251293      11.233873       5.470913      11.463566          -0.000024
          137              C      18.659288       4.977961       1.632793       0.602171      22.864483 0.24402656E+03  0.50220947E+04                                 7.531215                            5.563999      -0.043691       2.049154                    0.999574      22.018994      61.447517       0.625590       0.475738      -1.017812       0.044749      -0.017067       0.027437       0.055195       0.064674      -0.085273      -0.036184      -0.005852       0.016411      -0.093249      -0.032578       0.125827              9.578030      11.403733      -4.015696       4.499051       9.089685      -1.150527       8.240673          -0.000262
          138              C      17.516543       5.526811       0.834763      -0.004343      41.059663 0.41706338E+03  0.96127316E+04                                10.259875                            6.715969       0.030832       2.017040                    0.999231      26.675144      73.626225       0.655262       0.405552      -1.081415      -0.033569       0.007272      -0.032264       0.047124      -0.000161      -0.003727       0.009664       0.008658       0.004652      -0.012267       0.002261       0.010006             14.323370      15.979323      -5.253477       7.239634      16.354145      -1.421837      10.636643          -0.002756
          139              C      16.798742       4.661826      -0.015397      -0.160521      38.757545 0.46885060E+03  0.11271583E+05                                10.084562                            7.312018      -0.107555       1.926135                    0.999463      30.637767      90.078255       0.595778       0.427633      -1.053510       0.016319       0.018691       0.011632       0.027404      -0.001761      -0.040957      -0.003862      -0.030767       0.004371      -0.049441       0.014699       0.034742             12.435214      14.102126       0.191094       7.176144      11.988628       2.006978      11.214889          -0.000208
          140              C      24.976862      11.518103      21.251603       0.075692      43.842188 0.42992922E+03  0.10011070E+05                                10.852649                            6.908178      -0.095711       1.974447                    0.999239      26.775414      74.921301       0.631919       0.416257      -1.071578      -0.000600       0.003564      -0.004294       0.005613      -0.004807      -0.002500       0.020206      -0.000495       0.000774      -0.020158      -0.001452       0.021610             15.536063      13.715194       3.835964       6.821133      21.000243       6.268635      11.892751           0.000049
          141              C      24.667913      12.929685      21.343988      -0.167951      39.234741 0.47871375E+03  0.11538116E+05                                10.127912                            7.335114       0.017271       1.963331                    0.999578      30.660357      89.481276       0.602945       0.421472      -1.060147       0.014460      -0.003673       0.001163       0.014965      -0.008517      -0.000267      -0.026557       0.050923       0.023913      -0.044126       0.018390       0.025736             13.222924       8.713003       0.612612       2.846043      22.648531       3.997577       8.307236           0.002344
          142              C      16.115353       7.341215       0.235801      -0.010230      42.224503 0.42814903E+03  0.99270694E+04                                10.483871                            6.804761       0.046371       2.019194                    0.999250      26.868888      74.232539       0.651355       0.405566      -1.082070       0.020104      -0.042925       0.014840       0.049668       0.000460       0.003762       0.012696      -0.011237       0.042388      -0.013458      -0.008137       0.021595             15.612088      10.599616      -4.708951       3.117995      28.058152       0.677574       8.178496           0.001268
          143              C      17.182803       6.839485       0.994237      -0.122527      36.698640 0.43126686E+03  0.10134801E+05                                 9.690322                            6.987083      -0.064962       1.950476                    0.999481      29.474575      85.158231       0.613988       0.424499      -1.057417      -0.016003      -0.001527      -0.009056       0.018451       0.027980      -0.016109       0.006324       0.024582       0.063156      -0.044209       0.012104       0.032105             12.672722      11.501881      -6.007966       3.750558      18.747470      -1.698065       7.768816           0.000531
          144              C      15.745354       8.795471       0.231622       0.626675      21.557464 0.22566696E+03  0.45632549E+04                                 7.320097                            5.381549      -0.092011       2.042656                    0.999503      21.559870      60.022342       0.629392       0.481258      -1.012894      -0.019754       0.050868       0.001788       0.054599       0.031930      -0.069801      -0.011690       0.168902       0.015099      -0.092818      -0.035555       0.128372              9.929402       5.924658      -2.944580       1.140410      17.885602      -0.095011       5.977947          -0.000655
          145              C      24.096261      10.545769      20.488328       0.065739      43.286513 0.44565772E+03  0.10465664E+05                                10.771237                            7.038688      -0.110929       1.964875                    0.999209      27.089069      75.995479       0.625644       0.416882      -1.071717      -0.017273       0.006127       0.003854       0.018728      -0.001692       0.016238       0.014637      -0.024330      -0.020630      -0.027224       0.003200       0.024024             15.110595      16.527088       5.206105       5.050102      16.791826       8.476561      12.012870          -0.000001
          146              C      22.699511      10.568227      20.349091      -0.145560      36.856471 0.43677591E+03  0.10298560E+05                                 9.618667                            6.969841       0.078367       1.984979                    0.999747      30.078567      87.094552       0.622831       0.417079      -1.061917       0.014485      -0.024301      -0.012553       0.030951      -0.022405      -0.018693       0.018563      -0.012320      -0.038725      -0.026405      -0.015711       0.042116             11.748992      14.983399       2.880104       3.143381      11.468752       5.083955       8.794825           0.000031
          147              C      21.968761       9.696123      19.598793      -0.144029      37.243096 0.43184418E+03  0.10147783E+05                                 9.689872                            6.927446       0.136730       2.011054                    0.999750      29.662200      85.588136       0.625477       0.416726      -1.062731       0.006427       0.001237       0.010481       0.012357       0.000454      -0.000597       0.004780       0.025354      -0.033453      -0.014335      -0.003935       0.018270             11.924800      14.532822       0.338885       1.406308      12.213636       5.529623       9.027943          -0.000036
          148              C      24.847361       9.547658      19.784443      -0.216082      41.135217 0.49039523E+03  0.11875934E+05                                10.391899                            7.371897       0.054598       1.971322                    0.999815      31.097472      90.593748       0.608613       0.415569      -1.065252       0.009477      -0.011319      -0.011367       0.018632      -0.006709      -0.004215      -0.010747       0.045853      -0.009906      -0.027486       0.001682       0.025804             13.599249      10.958999       2.095866       2.368589      17.362047       9.203525      12.476700           0.000219
          149              C      13.425085      11.382840       1.310766       0.595937      24.314604 0.26102029E+03  0.54466146E+04                                 7.841387                            5.734900      -0.009911       2.057030                    0.999561      22.163756      61.672380       0.621219       0.472507      -1.022615       0.047948      -0.006824      -0.019147       0.052079       0.011342       0.028238      -0.024854      -0.192621      -0.110636      -0.094497      -0.024460       0.118958             10.253537      17.024058      -0.445388      -4.436067       4.862950       0.385474       8.873604           0.000397
          150              C      12.091606      11.476291       1.949541       0.001606      41.768701 0.40661619E+03  0.93064236E+04                                10.372588                            6.621075       0.091393       2.040918                    0.999320      26.375616      72.385309       0.661918       0.404300      -1.082980      -0.027621      -0.005129      -0.004957       0.028527      -0.002478       0.006336       0.006399      -0.033353       0.076356      -0.030426       0.002688       0.027738             14.771611      25.009371      -0.768840      -5.964003       5.542900      -0.127624      13.762562          -0.000722
          151              C      12.017606      11.506703       3.362370      -0.154474      38.287707 0.47543674E+03  0.11431648E+05                                 9.960276                            7.303656       0.036363       1.972312                    0.999559      30.393296      88.397676       0.605440       0.420745      -1.061330      -0.012625      -0.001825      -0.016046       0.020499       0.007188       0.033829      -0.005890      -0.017109      -0.100993      -0.053445       0.023305       0.030140             12.328876      14.021382       0.188871      -5.322500       5.303072      -0.903628      17.662173          -0.001417
          152              C      10.778106      11.606181       4.092650       0.081828      42.915096 0.42425081E+03  0.98446374E+04                                10.726507                            6.873841      -0.133258       1.967648                    0.999092      26.529907      74.070631       0.632006       0.417645      -1.070841       0.000266      -0.008953       0.004567       0.010054      -0.010823      -0.005202       0.001274      -0.017171       0.040734      -0.021102       0.005667       0.015434             15.146356      12.651870      -0.361394      -0.900093       6.097465      -3.031309      26.689734           0.000027
          153              C       9.586706      11.675176       3.400424      -0.161178      35.666607 0.44299814E+03  0.10482857E+05                                 9.490321                            7.047170       0.062694       1.987133                    0.999538      29.978259      86.975900       0.615700       0.420396      -1.059757      -0.004521      -0.006714      -0.008537       0.011764       0.004798      -0.026596      -0.005618      -0.048938      -0.097304      -0.049610       0.007374       0.042236             11.551735      12.275062      -0.938557       4.030444       5.116951      -1.066217      17.263194           0.000893
          154              C       9.669956      11.617777       2.005852      -0.000333      41.747881 0.41646503E+03  0.95882132E+04                                10.352631                            6.698904       0.073566       2.030117                    0.999223      26.654131      73.344986       0.658395       0.404073      -1.083225       0.043576      -0.006477       0.001803       0.044092       0.003116       0.007955      -0.003192      -0.007185       0.084455      -0.020345      -0.009321       0.029667             14.453366      23.000729      -0.919756       4.895626       5.493639      -0.607199      14.865729          -0.000270
          155              C      10.866905      11.544970       1.352999      -0.095391      36.725312 0.41332205E+03  0.96263037E+04                                 9.725004                            6.868586      -0.191087       1.916813                    0.999272      29.092618      84.130270       0.614409       0.428033      -1.053489      -0.001104      -0.001160       0.030828       0.030870       0.005346      -0.001950      -0.000194      -0.101062       0.047615      -0.058799       0.015919       0.042881             12.511673      22.684341      -0.828726      -0.007426       5.283021      -0.319033       9.567656           0.000117
          156              C       8.319456      11.681525       1.325503       0.585888      26.067930 0.27073995E+03  0.57000121E+04                                 8.211663                            5.846298      -0.002405       2.058384                    0.999515      22.376195      62.495317       0.614528       0.473414      -1.022357      -0.056425       0.000128      -0.024340       0.061451       0.003514      -0.032508      -0.003895      -0.195012      -0.075482      -0.099212      -0.011092       0.110304             10.954362      18.655234      -0.432736       5.316151       5.020215      -0.363873       9.187638          -0.001179
          157              C      10.740182      11.503697       5.590385       0.070617      42.158596 0.42088911E+03  0.97602648E+04                                10.630865                            6.861262      -0.141700       1.962488                    0.999169      26.731261      74.935013       0.629710       0.419442      -1.068263      -0.011729       0.010617      -0.010693       0.019095       0.001298      -0.012794       0.003572       0.031083       0.023304      -0.020212      -0.002486       0.022697             15.281451       6.676342      -1.758337      -1.382013      11.098954      -4.894585      28.069057          -0.000042
          158              C      11.123132      10.382663       6.222782      -0.202771      40.760090 0.46396307E+03  0.11100375E+05                                10.352274                            7.183473       0.052248       1.974240                    0.999739      30.828329      89.770594       0.613812       0.417078      -1.062455      -0.008109      -0.014296       0.022251       0.027663      -0.008989      -0.008550       0.028906       0.016990      -0.061840      -0.040474       0.007920       0.032554             14.311258       6.501100      -1.511162      -1.039086      12.990905      -8.260974      23.441770           0.000089
          159              C       9.684758      12.336663       7.743613      -0.149672      36.329996 0.41975386E+03  0.97840555E+04                                 9.494761                            6.804842       0.121525       2.004714                    0.999768      29.546920      84.632221       0.635198       0.413688      -1.065748      -0.001388      -0.004191      -0.003686       0.005751      -0.013796      -0.017175       0.006095      -0.019809       0.000421      -0.024651      -0.000512       0.025163             11.708194       6.003933      -2.106550      -1.358494      12.578971      -3.851156      16.541677          -0.000032
          160              C      10.028858      12.455339       6.436807      -0.144178      37.689119 0.45978508E+03  0.10976428E+05                                 9.792216                            7.163717       0.061339       1.974545                    0.999788      30.473645      88.663671       0.612981       0.418556      -1.061433       0.014130      -0.035484       0.017063       0.041832      -0.023858       0.014966      -0.016781      -0.060454      -0.063260      -0.035749      -0.019050       0.054799             11.904233       6.151124      -1.692246      -2.521521      10.579782      -1.646552      18.981793           0.000100
          161              C       3.749028       2.870467       4.430515       0.607069      24.119315 0.24661772E+03  0.50780912E+04                                 7.781862                            5.573984      -0.024829       2.057337                    0.999629      21.840745      60.546442       0.629639       0.472431      -1.021747      -0.038910       0.023019      -0.028027       0.053192       0.062404      -0.084681      -0.018224       0.052077       0.001294      -0.088950      -0.033891       0.122841             10.253469      10.857248      -3.756660       5.879207       8.546144      -1.901256      11.357014          -0.000181
          162              C       4.780958       2.214985       5.269898      -0.006417      41.587956 0.39631891E+03  0.90114496E+04                                10.313426                            6.526011       0.082522       2.040274                    0.999273      26.200827      71.636082       0.668458       0.402979      -1.084024       0.023918      -0.018496       0.011053       0.032192       0.011157      -0.005556       0.008207      -0.026218      -0.010493      -0.019691      -0.000780       0.020472             14.851260      15.061784      -6.458549       7.753537      11.503039      -1.540890      17.988958          -0.001430
          163              C       5.040698       2.660375       6.527212      -0.104720      36.956311 0.41697170E+03  0.97263645E+04                                 9.754345                            6.880544      -0.087145       1.947298                    0.999465      29.177480      84.262460       0.616725       0.425765      -1.055573       0.022378      -0.019907      -0.003859       0.030199       0.014865      -0.040495      -0.007167      -0.027248      -0.114874      -0.062448       0.014713       0.047735             13.019391      10.452393      -2.148154       6.615651       7.919268       1.044961      20.686511           0.001022
          164              C      15.212563      25.022903       7.407068      -0.005823      43.408919 0.41484117E+03  0.95418774E+04                                10.638557                            6.687390       0.059534       2.028791                    0.999261      26.561116      73.064125       0.658706       0.404262      -1.083056      -0.018330      -0.007456      -0.024374       0.031395      -0.013684      -0.005748      -0.005278      -0.024757      -0.044838      -0.020703      -0.005379       0.026082             16.182774       9.651002      -1.786613       4.511878      10.372541       6.302150      28.524778          -0.000405
          165              C      15.974763      23.961003       6.846820      -0.136525      38.903201 0.45711748E+03  0.10889491E+05                                10.120066                            7.192464       0.012312       1.972973                    0.999520      29.820649      86.479429       0.605853       0.424384      -1.058488      -0.017435       0.010223      -0.000876       0.020230       0.014575       0.003178      -0.045880       0.014390      -0.059778      -0.057628       0.015164       0.042463             13.502001       9.001961      -3.344149      -0.196478      13.080199       8.098122      18.423843          -0.000970
          166              C      15.699112      23.411180       5.588846       0.087109      41.694049 0.37543966E+03  0.84666756E+04                                10.485263                            6.457757      -0.110194       1.983100                    0.999165      25.810971      71.506001       0.652047       0.416538      -1.069417      -0.000105      -0.010112       0.000996       0.010162      -0.002427       0.000088       0.012987       0.018918      -0.015590      -0.019150       0.006535       0.012615             15.193185      11.995504      -8.070381      -0.181402      19.445704       6.401267      14.138348          -0.000829
          167              C      14.774112      24.038359       4.845807      -0.132511      37.209347 0.42174796E+03  0.98752918E+04                                 9.797365                            6.921697      -0.059198       1.954536                    0.999600      29.513219      85.662268       0.614053       0.425994      -1.054420      -0.010689       0.016704       0.018776       0.027309       0.050212      -0.021755      -0.000292      -0.013754       0.034776      -0.060237       0.009590       0.050646             12.306639      12.678415      -7.394017       2.507588      13.568287       0.477084      10.673214          -0.000448
          168              C       6.219704       2.536650       8.778104       0.568476      26.627649 0.28511092E+03  0.60741489E+04                                 8.309563                            5.975544       0.002242       2.050156                    0.999725      22.774800      63.762260       0.612156       0.469648      -1.025503       0.010099       0.017934       0.050083       0.054147       0.048360      -0.029117      -0.022031       0.075335      -0.250982      -0.090963      -0.018817       0.109780             11.642554       6.194308      -0.303144       2.667664       7.805552       4.285902      20.927802          -0.000258
          169              C      16.326261      22.168104       5.206548       0.077371      43.138688 0.39169957E+03  0.89246674E+04                                10.735080                            6.600742      -0.107362       1.978633                    0.999278      26.194598      72.867734       0.644471       0.417123      -1.069379      -0.000364       0.008922       0.016980       0.019185      -0.011215       0.005216       0.005026       0.008403       0.037867      -0.019845       0.005448       0.014397             15.660785      13.541071      -7.813308      -1.572832      22.175027       8.599116      11.266256          -0.000235
          170              C      15.802711      21.307441       4.279180      -0.187566      43.339889 0.46361140E+03  0.11097628E+05                                10.775229                            7.198541       0.043652       1.969870                    0.999613      30.743835      89.752501       0.610469       0.419147      -1.060399       0.028637      -0.025985       0.004184       0.038895      -0.011146       0.013627      -0.034211       0.066265      -0.045550      -0.054965       0.005457       0.049508             14.794616       9.941504      -3.471009      -0.209134      21.484362      10.119880      12.957984          -0.000076
          171              C      18.263211      20.583170       5.168714      -0.159657      37.352109 0.43427186E+03  0.10200713E+05                                 9.638158                            6.903335       0.170807       2.017129                    0.999754      29.787151      85.426167       0.633651       0.411517      -1.068004      -0.013889       0.001757       0.002593       0.014238      -0.015451       0.023083       0.004718       0.024896      -0.055403      -0.033122      -0.002978       0.036100             11.870368      12.256918      -2.435732       1.209324      13.658406       5.399626       9.695782          -0.000009
          172              C      17.602761      21.712958       5.558491      -0.128596      37.665784 0.43376071E+03  0.10198248E+05                                 9.762943                            6.943240       0.064035       1.981625                    0.999751      29.775045      85.775513       0.625065       0.416779      -1.063308      -0.017831      -0.023241      -0.024970       0.038491       0.030469       0.021527       0.019061      -0.006627       0.045037      -0.038425      -0.009557       0.047983             12.171793      13.817772      -5.524902      -0.190509      14.382851       4.554032       8.314756          -0.000060
          173              C      18.659288       2.959423       4.322953       0.602185      22.864254 0.24402281E+03  0.50220062E+04                                 7.531200                            5.563975      -0.043728       2.049143                    0.999574      22.018955      61.447654       0.625588       0.475742      -1.017809       0.044751       0.021553      -0.024060       0.055191      -0.063780       0.085936      -0.031940       0.008682       0.060052      -0.093246      -0.032568       0.125814              9.578041      11.403775       3.196933      -5.113439       7.689347      -0.742775       9.641001           0.000023
          174              C      17.516543       2.346666       5.073030      -0.004342      41.060128 0.41706494E+03  0.96127912E+04                                10.260011                            6.716015       0.030729       2.017009                    0.999230      26.675181      73.626781       0.655254       0.405556      -1.081411      -0.033556      -0.028954       0.015998       0.047120      -0.003620       0.000885       0.006370      -0.002662      -0.029322      -0.012270       0.002265       0.010005             14.323641      15.979662       5.482254      -7.068266      10.320362       0.335190      16.670900          -0.001713
          175              C      16.798742       1.288574       4.480227      -0.160532      38.758473 0.46886167E+03  0.11271928E+05                                10.084751                            7.312122      -0.107624       1.926109                    0.999463      30.638196      90.080153       0.595771       0.427635      -1.053508       0.016324       0.016396       0.014697       0.027410      -0.039808       0.009752       0.000292      -0.016523       0.047087      -0.049432       0.014704       0.034728             12.435500      14.102487       6.943590      -1.822908      12.353108       1.900958      10.850905          -0.000902
          176              C      24.976862      23.624376       5.117243       0.075687      43.842976 0.42993516E+03  0.10011252E+05                                10.852793                            6.908231      -0.095734       1.974436                    0.999239      26.775664      74.922374       0.631915       0.416257      -1.071576      -0.000598      -0.003127       0.004626       0.005615      -0.003740      -0.003914       0.017014      -0.011471      -0.032160      -0.020163      -0.001449       0.021613             15.536338      13.715431       7.621746       1.775996      15.970340       7.733573      16.923244          -0.001267
          177              C      24.667913      24.107728       6.446705      -0.167969      39.236126 0.47873101E+03  0.11538656E+05                                10.128186                            7.335270       0.017211       1.963306                    0.999578      30.661007      89.484136       0.602935       0.421475      -1.060143       0.014460       0.000094      -0.003854       0.014965      -0.002623      -0.008110      -0.032447       0.030678      -0.036761      -0.044117       0.018370       0.025747             13.223345       8.713251       2.903927      -0.207514      11.574747       7.222572      19.382038          -0.001297
          178              C      16.115353       2.278862       6.982538      -0.010241      42.225693 0.42815868E+03  0.99273689E+04                                10.484127                            6.804875       0.046260       2.019158                    0.999250      26.869206      74.234193       0.651343       0.405571      -1.082065       0.020101       0.002260      -0.045353       0.049660       0.003740      -0.000606       0.006539      -0.032418      -0.021155      -0.013457      -0.008149       0.021605             15.612563      10.599907       1.677159      -5.393116      10.096439       5.908189      26.141342          -0.000444
          179              C      17.182803       2.866779       6.288771      -0.122542      36.699585 0.43127716E+03  0.10135124E+05                                 9.690538                            6.987197      -0.065077       1.950436                    0.999481      29.475020      85.160416       0.613978       0.424503      -1.057413      -0.016014      -0.009116       0.001062       0.018457      -0.007648       0.031377      -0.006439      -0.019245      -0.068396      -0.044225       0.012109       0.032115             12.673056      11.502196       1.921343      -6.817188       7.715526       1.514462      18.801446           0.001904
          180              C      15.745354       2.681431       8.379969       0.626695      21.557236 0.22566362E+03  0.45631795E+04                                 7.320092                            5.381537      -0.092072       2.042638                    0.999503      21.559824      60.022551       0.629387       0.481263      -1.012890      -0.019765       0.015928       0.048340       0.054600      -0.058083       0.050174      -0.034554       0.090350      -0.220515      -0.092821      -0.035542       0.128363              9.929411       5.924654       0.271670      -3.145989       6.857726       3.116274      17.005853           0.000852
          181              C      24.096261      22.619693       4.397081       0.065743      43.286880 0.44565941E+03  0.10465721E+05                                10.771326                            7.038716      -0.110952       1.964868                    0.999209      27.089130      75.995892       0.625641       0.416884      -1.071715      -0.017273       0.005412       0.004806       0.018728       0.015117      -0.006165       0.018381      -0.011464       0.017969      -0.027222       0.003201       0.024021             15.110787      16.527290       6.304372       3.586672      16.937408       8.434374      11.867663          -0.000364
          182              C      22.699511      22.492287       4.457571      -0.145564      36.856899 0.43678003E+03  0.10298692E+05                                 9.618763                            6.969883       0.078347       1.984971                    0.999747      30.078772      87.095584       0.622827       0.417080      -1.061915       0.014486      -0.018847      -0.019821       0.030950      -0.024211      -0.016285       0.022513       0.001243       0.001960      -0.026405      -0.015711       0.042116             11.749143      14.983571       3.823314       1.886464      11.733398       5.007042       8.530462          -0.000039
          183              C      21.968761      21.528086       3.830013      -0.144032      37.243437 0.43184772E+03  0.10147890E+05                                 9.689940                            6.927477       0.136720       2.011049                    0.999750      29.662341      85.588740       0.625475       0.416726      -1.062730       0.006427       0.010408      -0.001742       0.012356      -0.000446       0.000602       0.005121       0.026523      -0.029956      -0.014337      -0.003935       0.018271             11.924909      14.532919       1.445018      -0.067772      12.245754       5.520396       8.996055           0.000000
          184              C      24.847361      21.664825       3.635565      -0.216082      41.135457 0.49039700E+03  0.11875992E+05                                10.391956                            7.371918       0.054584       1.971318                    0.999815      31.097516      90.594029       0.608611       0.415570      -1.065251       0.009478      -0.014077      -0.007688       0.018631      -0.005921      -0.005262      -0.013891       0.035053      -0.042305      -0.027486       0.001682       0.025803             13.599369      10.959053       2.860141       1.350107      17.799799       9.076232      12.039254          -0.000230
          185              C      13.425085       4.440920      10.562452       0.595949      24.314384 0.26101779E+03  0.54465523E+04                                 7.841358                            5.734886      -0.009949       2.057019                    0.999562      22.163646      61.672116       0.621218       0.472510      -1.022614       0.047946      -0.020288      -0.001213       0.052076       0.030283       0.002993       0.019730      -0.039519       0.348709      -0.094500      -0.024453       0.118953             10.253479      17.023937      -4.383642       0.812571       8.767019      -0.751353       4.969482          -0.000516
          186              C      12.091606       5.080350      10.473586       0.001608      41.768481 0.40661455E+03  0.93063789E+04                                10.372567                            6.621073       0.091333       2.040900                    0.999320      26.375533      72.385105       0.661916       0.404301      -1.082979      -0.027615      -0.006197      -0.003540       0.028522       0.005384      -0.004154      -0.000374      -0.056617       0.006577      -0.030428       0.002685       0.027743             14.771559      25.009264      -5.941122       0.929214      13.051518      -2.314068       6.253896          -0.000098
          187              C      12.017606       6.445341      10.107786      -0.154468      38.287462 0.47543324E+03  0.11431551E+05                                 9.960267                            7.303653       0.036322       1.972304                    0.999559      30.393126      88.397326       0.605436       0.420748      -1.061328      -0.012626      -0.015917       0.002730       0.020499       0.034489      -0.002559       0.010882       0.040493       0.071807      -0.053447       0.023309       0.030138             12.328864      14.021394      -5.057452       1.669398      16.210961      -4.079915       6.754238           0.001186
          188              C      10.778106       7.174311       9.999124       0.081830      42.915027 0.42425027E+03  0.98446227E+04                                10.726502                            6.873841      -0.133266       1.967646                    0.999091      26.529876      74.070563       0.632006       0.417646      -1.070841       0.000267       0.001876      -0.009870       0.010051      -0.008024      -0.008942      -0.002088      -0.028725       0.006107      -0.021111       0.005672       0.015439             15.146344      12.651870      -0.965249      -0.095334      23.452702      -8.085026       9.334460           0.000863
          189              C       9.586706       6.528979      10.258901      -0.161172      35.666317 0.44299443E+03  0.10482747E+05                                 9.490287                            7.047156       0.062674       1.987131                    0.999538      29.978053      86.975203       0.615699       0.420398      -1.059756      -0.004524      -0.010077      -0.004069       0.011771      -0.024193       0.012042       0.014897       0.021482       0.113950      -0.049610       0.007375       0.042235             11.551692      12.275026       3.607332      -2.027970      15.741285      -4.159950       6.638764           0.001286
          190              C       9.669956       5.173972      10.593687      -0.000332      41.747619 0.41646294E+03  0.95881525E+04                                10.352593                            6.698891       0.073527       2.030106                    0.999223      26.654042      73.344674       0.658395       0.404074      -1.083225       0.043579      -0.000091      -0.006724       0.044095       0.008507       0.000763      -0.013068      -0.041107      -0.017250      -0.020351      -0.009327       0.029678             14.453296      23.000631       4.443256      -2.251814      13.807076      -3.028018       6.552179          -0.000962
          191              C      10.866905       4.526797      10.706308      -0.095403      36.725217 0.41332274E+03  0.96263104E+04                                 9.724956                            6.868574      -0.191030       1.916831                    0.999272      29.092514      84.129546       0.614413       0.428031      -1.053492      -0.001110       0.029275      -0.009743       0.030874      -0.000375       0.005677       0.007003      -0.076355       0.121804      -0.058810       0.015940       0.042870             12.511585      22.684196      -0.238823      -0.793618       9.061368      -1.419259       5.789190          -0.000560
          192              C       8.319456       4.538577      10.845106       0.585899      26.067706 0.27073712E+03  0.56999372E+04                                 8.211623                            5.846272      -0.002432       2.058378                    0.999515      22.376044      62.494794       0.614529       0.473414      -1.022357      -0.056429      -0.023330       0.006927       0.061453      -0.030233       0.012466       0.033017      -0.068265       0.304813      -0.099221      -0.011081       0.110302             10.954294      18.655098       4.983124      -1.901763       8.666491      -1.425649       5.541293          -0.001349
          193              C      10.740182       8.583667       9.481989       0.070615      42.158688 0.42089054E+03  0.97603059E+04                                10.630871                            6.861268      -0.141673       1.962494                    0.999169      26.731335      74.935241       0.629711       0.419441      -1.068264      -0.011730      -0.007302       0.013184       0.019098      -0.011924       0.004822      -0.004288       0.004087      -0.057650      -0.020211      -0.002488       0.022699             15.281450       6.676349      -1.818513      -1.301837      24.114839      -8.684704      15.053162           0.000292
          194              C      11.123132       8.877425       8.228854      -0.202775      40.760227 0.46396498E+03  0.11100435E+05                                10.352299                            7.183489       0.052246       1.974238                    0.999739      30.828416      89.770984       0.613811       0.417078      -1.062455      -0.008110       0.017368      -0.019949       0.027665      -0.010724      -0.006242       0.030407       0.022141      -0.046380      -0.040474       0.007918       0.032556             14.311290       6.501117      -1.420156      -1.160394      18.189896      -9.774880      18.242856           0.000217
          195              C       9.684758      10.883910       9.679736      -0.149670      36.329941 0.41975314E+03  0.97840335E+04                                 9.494749                            6.804836       0.121521       2.004714                    0.999768      29.546888      84.632081       0.635199       0.413688      -1.065748      -0.001388      -0.004711      -0.002993       0.005752      -0.020347      -0.008444       0.007744      -0.014144       0.017408      -0.024650      -0.000513       0.025163             11.708178       6.003926      -1.893269      -1.642734      14.164360      -4.312812      14.956249          -0.000018
          196              C      10.028858       9.662396      10.159038      -0.144181      37.689282 0.45978753E+03  0.10976500E+05                                 9.792238                            7.163732       0.061333       1.974541                    0.999788      30.473748      88.664009       0.612980       0.418555      -1.061433       0.014130       0.006463      -0.038841       0.041833       0.007698      -0.027092       0.002446       0.005577       0.134837      -0.035750      -0.019052       0.054801             11.904260       6.151141      -2.894099      -0.919800      17.441100      -3.644512      12.120539           0.000091
          197              C      22.249042      26.444736      17.565886       0.606697      24.127846 0.24671810E+03  0.50806759E+04                                 7.783510                            5.575136      -0.021884       2.058289                    0.999632      21.845228      60.561995       0.629570       0.472434      -1.021745      -0.039779      -0.022557       0.028002       0.053622      -0.062526       0.084415      -0.018216       0.052869       0.001507      -0.088783      -0.034058       0.122841             10.255856      10.860229       3.758212      -5.880976       8.548036      -1.902202      11.359302          -0.000347
          198              C      23.280972      27.100218      16.726503      -0.005849      41.541591 0.39583591E+03  0.89973513E+04                                10.304522                            6.521088       0.085044       2.041396                    0.999277      26.184816      71.570237       0.668883       0.402862      -1.084148       0.023616       0.018980      -0.010151       0.031953      -0.011774       0.005122       0.007299      -0.026671      -0.010875      -0.019537      -0.001166       0.020703             14.837129      15.045849       6.451070      -7.743540      11.492934      -1.536180      17.972603          -0.002155
          199              C      23.540712      26.654828      15.469189      -0.104592      36.944255 0.41685846E+03  0.97228140E+04                                 9.749617                            6.877688      -0.083240       1.948421                    0.999466      29.178456      84.254300       0.617128       0.425527      -1.055748       0.022441       0.019617       0.003245       0.029983      -0.014494       0.039514      -0.007907      -0.026916      -0.115768      -0.061709       0.014243       0.047466             13.011448      10.445165       2.147669      -6.607763       7.917386       1.047410      20.671793           0.000074
          200              C      15.212557       4.292300      14.589333      -0.006725      43.415831 0.41497819E+03  0.95454008E+04                                10.637547                            6.687197       0.057104       2.028033                    0.999255      26.566857      73.070929       0.658936       0.404105      -1.083209      -0.017960       0.007210       0.024307       0.031071       0.012593       0.005894      -0.005788      -0.023862      -0.043170      -0.020386      -0.004395       0.024781             16.180330       9.649152       1.785812      -4.511284      10.370635       6.301067      28.521204           0.001186
          201              C      15.974757       5.354200      15.149581      -0.135965      38.904731 0.45712822E+03  0.10889980E+05                                10.123612                            7.195335       0.008773       1.971921                    0.999542      29.813571      86.464211       0.605371       0.424713      -1.058266      -0.017407      -0.010620       0.000949       0.020413      -0.014685      -0.003049      -0.046113       0.015933      -0.059067      -0.058033       0.015611       0.042421             13.506974       9.002737       3.344503       0.198842      13.085158       8.103567      18.433027           0.000492
          202              C      15.699108       5.904023      16.407555       0.087159      41.679468 0.37530589E+03  0.84626266E+04                                10.480905                            6.455323      -0.107828       1.983838                    0.999192      25.807277      71.483728       0.652386       0.416372      -1.069558      -0.001288       0.009549      -0.000738       0.009664       0.002318      -0.000555       0.012557       0.019482      -0.013138      -0.018767       0.006470       0.012297             15.186269      11.992232       8.068358       0.181286      19.436653       6.395967      14.129923          -0.000027
          203              C      14.774108       5.276844      17.150594      -0.134603      37.312022 0.42305592E+03  0.99142269E+04                                 9.816858                            6.933687      -0.058780       1.953931                    0.999585      29.558607      85.848010       0.613314       0.426149      -1.054256      -0.010836      -0.017914      -0.019361       0.028516      -0.051369       0.022161      -0.000167      -0.013631       0.034931      -0.061497       0.009732       0.051765             12.333841      12.708537       7.414084      -2.514058      13.599330       0.476464      10.693656          -0.000561
          204              C      15.469706       3.868550      13.218297       0.568226      26.616020 0.28498843E+03  0.60706263E+04                                 8.305596                            5.973177       0.001201       2.050040                    0.999717      22.770639      63.736869       0.612470       0.469477      -1.025640       0.009512      -0.018099      -0.050321       0.054316      -0.049005       0.029493      -0.021986       0.074470      -0.250561      -0.090876      -0.019208       0.110084             11.635743       6.191384       0.303264      -2.666082       7.801383       4.282137      20.914463           0.000374
          205              C      16.326259       7.147099      16.789853       0.078872      43.091291 0.39117246E+03  0.89098702E+04                                10.729379                            6.597711      -0.105914       1.979166                    0.999288      26.174281      72.805505       0.644397       0.417301      -1.069239      -0.001163      -0.009540      -0.015949       0.018621       0.010755      -0.004564       0.005634       0.007030       0.039194      -0.019459       0.004768       0.014691             15.651352      13.538384       7.810126       1.569695      22.158711       8.589315      11.256961          -0.000000
          206              C      15.802709       8.007762      17.717221      -0.188485      43.415309 0.46455511E+03  0.11126001E+05                                10.788378                            7.206683       0.043745       1.969452                    0.999637      30.771131      89.858941       0.610013       0.419242      -1.060326       0.028593       0.026776      -0.003886       0.039365       0.011801      -0.013723      -0.034098       0.066722      -0.045501      -0.054980       0.004938       0.050043             14.814078       9.950845       3.475581       0.211007      21.516288      10.135977      12.975099           0.000077
          207              C      18.263209       8.732033      16.827687      -0.160258      37.376270 0.43460680E+03  0.10210572E+05                                 9.642415                            6.906260       0.167761       2.016068                    0.999777      29.800372      85.473068       0.633479       0.411548      -1.067981      -0.014053      -0.000799      -0.002486       0.014294       0.014778      -0.022577       0.004243       0.026019      -0.056615      -0.032440      -0.003610       0.036050             11.875861      12.258694       2.436003      -1.208857      13.667719       5.404875       9.701172          -0.000018
          208              C      17.602759       7.602245      16.437910      -0.130023      37.678368 0.43400192E+03  0.10204578E+05                                 9.757194                            6.938621       0.076098       1.984712                    0.999755      29.796674      85.819714       0.626205       0.415993      -1.063889      -0.018783       0.024907       0.025929       0.040565      -0.029983      -0.020654       0.018678      -0.005918       0.043858      -0.037632      -0.009138       0.046770             12.163991      13.806595       5.513969       0.185182      14.372585       4.553207       8.312794          -0.000036
          209              C      18.659302      26.355780      17.673448       0.603097      22.837898 0.24372639E+03  0.50145137E+04                                 7.526479                            5.561422      -0.049655       2.047442                    0.999596      22.004761      61.404793       0.625575       0.475883      -1.017706       0.045082      -0.021381       0.024151       0.055433       0.063486      -0.085812      -0.032196       0.008096       0.057629      -0.092836      -0.032703       0.125539              9.570517      11.393972      -3.193563       5.108153       7.684156      -0.741287       9.633425          -0.000274
          210              C      17.516557      26.968537      16.923371      -0.005113      41.086820 0.41743508E+03  0.96233298E+04                                10.264149                            6.719016       0.031499       2.017021                    0.999227      26.685546      73.659915       0.655113       0.405559      -1.081423      -0.034154       0.028687      -0.015767       0.047308       0.003589      -0.000747       0.006118      -0.001960      -0.029516      -0.012161       0.002406       0.009755             14.328615      15.984831      -5.484689       7.069541      10.324803       0.336499      16.676213          -0.002784
          211              C       7.548748       5.116626      17.516174      -0.158739      38.662630 0.46752746E+03  0.11231282E+05                                10.065253                            7.298995      -0.103432       1.927787                    0.999483      30.598251      89.913617       0.596669       0.427317      -1.053757       0.016187      -0.015751      -0.015244       0.027248       0.039210      -0.009174       0.000876      -0.014846       0.047632      -0.048749       0.015200       0.033549             12.409376      14.070608      -6.924307       1.821781      12.324526       1.897041      10.832996          -0.000208
          212              C      24.976858       5.690827      16.879158       0.074067      43.907850 0.43061826E+03  0.10031372E+05                                10.863132                            6.913762      -0.097670       1.973751                    0.999218      26.800369      75.012965       0.631641       0.416263      -1.071548      -0.001123       0.003669      -0.004493       0.005909       0.004147       0.004164       0.016682      -0.012541      -0.032416      -0.019845      -0.002091       0.021936             15.552039      13.727857      -7.629080      -1.777010      15.986310       7.742527      16.941951           0.000049
          213              C      24.667907       5.207475      15.549696      -0.168471      39.289286 0.47943227E+03  0.11560138E+05                                10.137986                            7.340959       0.017182       1.962973                    0.999598      30.682126      89.572387       0.602644       0.421512      -1.060088       0.015429       0.000062       0.004912       0.016192       0.003244       0.008305      -0.032239       0.030722      -0.036338      -0.044019       0.018607       0.025412             13.238617       8.720562      -2.906376       0.206865      11.587718       7.234095      19.407571           0.002344
          214              C      16.115367      27.036341      15.013863      -0.010505      42.174483 0.42763328E+03  0.99113358E+04                                10.473513                            6.798971       0.047069       2.019745                    0.999259      26.852017      74.152543       0.651927       0.405365      -1.082291       0.019810      -0.002002       0.045011       0.049219      -0.004091       0.000277       0.006530      -0.032427      -0.020483      -0.013522      -0.008078       0.021599             15.594636      10.590137      -1.677619       5.385198      10.087169       5.899768      26.106602           0.001270
          215              C      17.182817      26.448424      15.707630      -0.120782      36.638355 0.43045443E+03  0.10110961E+05                                 9.679784                            6.980245      -0.066803       1.950226                    0.999466      29.449129      85.065268       0.614321       0.424468      -1.057435      -0.015776       0.008561      -0.002209       0.018085       0.007154      -0.030890      -0.005832      -0.017897      -0.069595      -0.043771       0.012604       0.031167             12.656408      11.488069      -1.921532       6.803765       7.709632       1.513409      18.771522           0.000532
          216              C      15.745366      26.633772      13.616432       0.627818      21.550813 0.22560421E+03  0.45617781E+04                                 7.319215                            5.381299      -0.092519       2.042475                    0.999494      21.556829      60.017207       0.629304       0.481347      -1.012823      -0.019431      -0.016630      -0.048500       0.054830       0.057298      -0.050794      -0.034254       0.089236      -0.222906      -0.093635      -0.034374       0.128009              9.927601       5.923618      -0.271876       3.144420       6.857234       3.115950      17.001951          -0.000657
          217              C      24.096259       6.695510      17.599320       0.065216      43.360632 0.44650875E+03  0.10490895E+05                                10.783142                            7.045471      -0.112342       1.964044                    0.999250      27.115997      76.095820       0.625320       0.416890      -1.071687      -0.016709      -0.005472      -0.004672       0.018192      -0.015252       0.006317       0.018924      -0.012037       0.017112      -0.027686       0.003055       0.024631             15.128984      16.544132      -6.313486      -3.592814      16.959389       8.447325      11.883432          -0.000001
          218              C      22.699509       6.822916      17.538830      -0.141854      36.702044 0.43452095E+03  0.10232061E+05                                 9.594354                            6.953488       0.074448       1.985051                    0.999740      29.996630      86.798510       0.623344       0.417278      -1.061798       0.013862       0.017957       0.019206       0.029723       0.024870       0.016684       0.023404       0.000934      -0.000663      -0.026982      -0.016489       0.043471             11.717656      14.942732      -3.810133      -1.879337      11.701929       4.992400       8.508306           0.000033
          219              C      21.968759       7.787117      18.166388      -0.144402      37.281921 0.43239401E+03  0.10164177E+05                                 9.697271                            6.932535       0.134997       2.010364                    0.999764      29.680119      85.661115       0.625141       0.416808      -1.062654       0.005935      -0.009575       0.002195       0.011478       0.000418      -0.000201       0.005608       0.026514      -0.032145      -0.015094      -0.003527       0.018622             11.934299      14.546088      -1.445748       0.068353      12.254381       5.524415       9.002429          -0.000035
          220              C      24.847359       7.650378      18.360836      -0.216893      41.130759 0.49030388E+03  0.11873031E+05                                10.390092                            7.370418       0.048582       1.969703                    0.999788      31.098848      90.591686       0.608779       0.415480      -1.065322       0.010158       0.013977       0.007524       0.018845       0.006173       0.004741      -0.014644       0.034762      -0.040352      -0.027894       0.002577       0.025317             13.597036      10.957516      -2.860953      -1.350836      17.796329       9.074560      12.037262           0.000219
          221              C      31.925095      24.874283      11.433949       0.594749      24.355013 0.26150175E+03  0.54590558E+04                                 7.849163                            5.739626      -0.012694       2.055831                    0.999572      22.184108      61.738126       0.621068       0.472415      -1.022688       0.046850       0.020416       0.001307       0.051122      -0.028906      -0.003567       0.020446      -0.039548       0.349480      -0.093469      -0.025951       0.119419             10.265470      17.046371       4.390694      -0.814159       8.775957      -0.752336       4.974082           0.000531
          222              C      30.591614      24.234853      11.522815       0.001067      41.751527 0.40644477E+03  0.93011628E+04                                10.367717                            6.618153       0.089778       2.040558                    0.999302      26.373136      72.364231       0.662319       0.404114      -1.083146      -0.027889       0.005679       0.003273       0.028649      -0.006170       0.004228      -0.000250      -0.057604       0.009207      -0.031495       0.003555       0.027941             14.764021      24.996100       5.936498      -0.928235      13.044772      -2.312757       6.251191           0.000114
          223              C      30.517614      22.869862      11.888615      -0.154881      38.338502 0.47617203E+03  0.11454052E+05                                 9.970694                            7.310819       0.035794       1.971788                    0.999594      30.413758      88.483008       0.604939       0.420920      -1.061192      -0.011314       0.015922      -0.002435       0.019683      -0.035369       0.002810       0.010864       0.040685       0.071327      -0.054191       0.023604       0.030587             12.342924      14.034507       5.065443      -1.672586      16.232166      -4.086406       6.762098          -0.001175
          224              C      29.278114      22.140892      11.997277       0.083592      42.839948 0.42343487E+03  0.98211460E+04                                10.716167                            6.868462      -0.134063       1.967697                    0.999097      26.500451      73.975410       0.632073       0.417795      -1.070726       0.001123      -0.001791       0.009545       0.009776       0.008342       0.009400      -0.002530      -0.027680       0.005184      -0.021163       0.005866       0.015296             15.130123      12.639586       0.963157       0.095645      23.425687      -8.075201       9.325096          -0.000862
          225              C      28.086714      22.786224      11.737500      -0.161174      35.655074 0.44284931E+03  0.10478340E+05                                 9.488036                            7.045885       0.068345       1.989225                    0.999512      29.972896      86.953107       0.615777       0.420384      -1.059776      -0.005008       0.010447       0.004512       0.012433       0.025021      -0.012174       0.014622       0.021578       0.112600      -0.050097       0.008354       0.041744             11.548282      12.271584      -3.604662       2.026841      15.736373      -4.158431       6.636888          -0.001277
          226              C      28.169964      24.141231      11.402714      -0.000127      41.750030 0.41648888E+03  0.95891807E+04                                10.353881                            6.699785       0.074059       2.030055                    0.999296      26.654683      73.355127       0.658231       0.404157      -1.083138       0.044178      -0.000021       0.006882       0.044711      -0.007443      -0.001416      -0.012719      -0.041442      -0.017850      -0.020214      -0.009093       0.029307             14.454762      23.003241      -4.443158       2.251862      13.808211      -3.028232       6.552833           0.000979
          227              C      29.366915      24.788406      11.290093      -0.095945      36.753943 0.41365975E+03  0.96366766E+04                                 9.732214                            6.873077      -0.193388       1.916131                    0.999259      29.104073      84.189777       0.613948       0.428243      -1.053301      -0.000447      -0.029322       0.009902       0.030952       0.000571      -0.005679       0.006846      -0.076045       0.122272      -0.058738       0.015824       0.042913             12.521867      22.705026       0.238158       0.794690       9.067334      -1.420270       5.793241           0.000565
          228              C      26.819464      24.776626      11.151295       0.585972      26.074578 0.27081968E+03  0.57019893E+04                                 8.212401                            5.846679       0.001761       2.059509                    0.999511      22.378593      62.499312       0.614597       0.473336      -1.022421      -0.056518       0.023741      -0.007138       0.061716       0.029610      -0.013006       0.033270      -0.067147       0.306114      -0.098748      -0.012070       0.110818             10.955556      18.658239      -4.983478       1.901877       8.666752      -1.425692       5.541676           0.001368
          229              C      29.240188      20.731536      12.514412       0.070319      42.175537 0.42111425E+03  0.97668428E+04                                10.634228                            6.863483      -0.143131       1.961977                    0.999198      26.736948      74.957448       0.629552       0.419489      -1.068228      -0.011977       0.006810      -0.012660       0.018710       0.011528      -0.004943      -0.004311       0.003938      -0.057427      -0.020181      -0.002124       0.022304             15.286499       6.678437       1.818927       1.303155      24.120873      -8.687334      15.060188          -0.000290
          230              C      29.623138      20.437778      13.767547      -0.203587      40.772485 0.46413089E+03  0.11105449E+05                                10.353254                            7.183748       0.090522       1.983736                    0.999604      30.837367      89.802651       0.613928       0.416959      -1.062526      -0.008226      -0.017432       0.019448       0.027383       0.011099       0.005769       0.030360       0.022693      -0.046962      -0.040662       0.008057       0.032605             14.312741       6.501811       1.420773       1.160755      18.191595      -9.775161      18.244818          -0.000208
          231              C      28.184762      18.431293      12.316665      -0.149671      36.333896 0.41978221E+03  0.97851481E+04                                 9.498179                            6.807308       0.119684       2.004231                    0.999757      29.542778      84.629761       0.634753       0.413960      -1.065544      -0.001020       0.003781       0.003393       0.005182       0.020432       0.008292       0.007623      -0.013902       0.016260      -0.024488      -0.000599       0.025087             11.712974       6.005217       1.892421       1.642665      14.169048      -4.318347      14.964657           0.000016
          232              C      28.528862      19.652807      11.837363      -0.143084      37.636606 0.45900579E+03  0.10952937E+05                                 9.781178                            7.155829       0.064398       1.975695                    0.999786      30.453785      88.579762       0.613565       0.418343      -1.061591       0.013606      -0.006540       0.038658       0.041501      -0.007271       0.026658       0.001281       0.004182       0.135179      -0.035021      -0.019536       0.054557             11.890102       6.144313       2.888327       0.920837      17.412891      -3.640204      12.113101          -0.000076
          233              C      29.329913      19.151329      14.370029       0.084755      42.381060 0.44412021E+03  0.10431888E+05                                10.688138                            7.070094      -0.197853       1.942225                    0.998975      26.902498      75.749090       0.617821       0.422067      -1.067249      -0.002303       0.015248       0.011440       0.019201       0.015507       0.011635      -0.025297      -0.042104       0.071568      -0.043991       0.001154       0.042837             15.401670       6.516373       1.789719       1.342890      17.100592      -9.422342      22.588046           0.000019
          234              C      28.601012      18.132919      13.605874       0.084435      36.376751 0.40615920E+03  0.93617340E+04                                 9.670987                            6.791231      -0.161075       1.960866                    0.999370      26.565369      74.936749       0.624042       0.425826      -1.061217      -0.003895      -0.002689      -0.002017       0.005145       0.000706       0.000529      -0.016070      -0.023275       0.041993      -0.018705      -0.007350       0.026055             12.532851       5.886579       1.732866       1.300230      13.986916      -6.418676      17.725057          -0.000076
          235              C      21.717170      28.702515      21.536676       0.041301      28.823265 0.37643989E+03  0.84759306E+04                                 8.052253                            6.409813       0.357441       2.117928                    0.999656      26.535491      72.921673       0.664642       0.409285      -1.076524      -0.032919      -0.022862      -0.017147       0.043593      -0.011140      -0.008358      -0.027766       0.009795       0.022542      -0.034875       0.006526       0.028349              9.154693       9.980661      -0.200101      -0.150146       9.909434       4.010120       7.573982          -0.000759
          236              C      19.321420      28.786064      21.599366       0.039579      28.448997 0.33262405E+03  0.72913966E+04                                 7.999454                            6.039822       0.331329       2.118109                    0.999852      25.911676      71.218037       0.679396       0.411269      -1.070775       0.054802      -0.040594      -0.030453       0.074689       0.002717       0.002038      -0.032244       0.020775       0.016784      -0.037634       0.007845       0.029789              9.354443       9.554022      -0.208316      -0.156305      10.626830       4.712255       7.882477          -0.000266
          237              C      10.829907      10.163874       7.626372       0.083241      42.394741 0.44440010E+03  0.10438890E+05                                10.684321                            7.068203      -0.194797       1.942780                    0.998969      26.915917      75.759576       0.618516       0.421575      -1.067684      -0.002758      -0.015791      -0.011848       0.019933      -0.015045      -0.011289      -0.025329      -0.041261       0.070761      -0.043151       0.000558       0.042593             15.395094       6.514181      -1.788909      -1.342284      17.093196      -9.417668      22.577906          -0.000002
          238              C      10.101008      11.182284       8.390527       0.085915      36.356834 0.40588018E+03  0.93543544E+04                                 9.671448                            6.791728      -0.161545       1.960839                    0.999352      26.552504      74.913893       0.623586       0.426181      -1.060922      -0.003007       0.002719       0.002040       0.004538      -0.000746      -0.000560      -0.015675      -0.023090       0.041347      -0.018512      -0.007031       0.025544             12.533518       5.886819      -1.732999      -1.300336      13.987627      -6.419264      17.726110           0.000088
          239              C       3.217150       0.612688       0.459725       0.036429      29.020057 0.37977796E+03  0.85714032E+04                                 8.095401                            6.444636       0.341269       2.111703                    0.999632      26.637877      73.329569       0.661737       0.410108      -1.075806      -0.032796       0.023258       0.017456       0.043832       0.010900       0.008178      -0.028907       0.009770       0.023897      -0.035640       0.005983       0.029656              9.204692      10.024953       0.191480       0.143670       9.970364       4.037881       7.618758          -0.000760
          240              C       0.821400       0.529139       0.397035       0.040300      28.362175 0.33131686E+03  0.72550222E+04                                 7.982277                            6.027230       0.324383       2.116861                    0.999845      25.862467      71.026652       0.680280       0.411172      -1.070923       0.055341       0.041689       0.031288       0.076023      -0.003783      -0.002840      -0.032925       0.021981       0.016371      -0.038898       0.008736       0.030161              9.333838       9.535866       0.205201       0.153971      10.601371       4.699815       7.864275          -0.000264
          241              C      16.342910      20.121021       3.716952       0.084718      42.506764 0.41163934E+03  0.94952056E+04                                10.634113                            6.783943      -0.159592       1.960497                    0.999155      26.455879      74.025524       0.633344       0.419255      -1.068121      -0.028903       0.004687      -0.005682       0.029826      -0.010389       0.013918       0.025305      -0.003582      -0.025525      -0.035507       0.010408       0.025099             15.070485      10.409140      -1.224251       1.628028      20.548308      10.805321      14.254008          -0.000010
          242              C      17.647160      19.754285       4.205712       0.078759      36.247813 0.41502863E+03  0.96033299E+04                                 9.607363                            6.841546      -0.105981       1.975192                    0.999438      26.615426      74.850212       0.625894       0.422923      -1.064654       0.005074      -0.003730       0.004964       0.008019      -0.000172       0.000562       0.019300      -0.026707       0.007476      -0.014741      -0.012450       0.027190             12.157046      10.594555      -1.235688       1.646361      14.998171       7.074139      10.878412          -0.000017
          243              C      22.692110      20.609233       3.066298       0.086421      35.001377 0.39456851E+03  0.90343849E+04                                 9.409025                            6.696405      -0.196610       1.953596                    0.999201      26.302107      74.092747       0.627679       0.426179      -1.060363       0.007572       0.002719      -0.003470       0.008762      -0.002239       0.002471       0.018613      -0.028648       0.007143      -0.017418      -0.009716       0.027134             11.667411      12.566891       0.433696      -0.577127      13.076809       6.384313       9.358535          -0.000032
          244              C      24.099960      20.678554       2.973913       0.102550      38.182722 0.39337298E+03  0.89983455E+04                                 9.964836                            6.665244      -0.245437       1.934020                    0.999037      26.326320      74.075921       0.632250       0.423505      -1.062250       0.001619      -0.002313       0.002285       0.003632      -0.003945       0.003960       0.016674      -0.017228      -0.002244      -0.016826      -0.004686       0.021511             13.384145      12.396016       0.423954      -0.567527      16.370561       8.559225      11.385859           0.000009
          245              C      16.342910       9.194182      18.279449       0.084718      42.506558 0.41163800E+03  0.94951648E+04                                10.634073                            6.783929      -0.159587       1.960499                    0.999155      26.455823      74.025275       0.633345       0.419255      -1.068121      -0.028903      -0.004145       0.006090       0.029827       0.010459      -0.013866       0.025255      -0.003753      -0.026034      -0.035506       0.010407       0.025099             15.070403      10.409100       1.220790      -1.630619      20.546849      10.805628      14.255260          -0.000006
          246              C      17.647160       9.560918      17.790689       0.078760      36.247669 0.41502735E+03  0.96032899E+04                                 9.607329                            6.841531      -0.105976       1.975194                    0.999438      26.615373      74.849952       0.625895       0.422923      -1.064655       0.005074       0.003724      -0.004970       0.008019       0.000491      -0.000323       0.018863      -0.028205       0.002985      -0.014741      -0.012449       0.027189             12.156988      10.594509       1.235221      -1.646701      14.998207       7.074058      10.878247           0.000011
          247              C      22.692110       8.705970      18.930103       0.086424      35.001166 0.39456672E+03  0.90343309E+04                                 9.408978                            6.696387      -0.196604       1.953599                    0.999201      26.302026      74.092387       0.627681       0.426179      -1.060364       0.007572      -0.002573       0.003582       0.008762       0.001747      -0.002841       0.018588      -0.028729       0.006902      -0.017418      -0.009715       0.027132             11.667327      12.566836      -0.432883       0.577737      13.076567       6.384271       9.358579           0.000073
          248              C      24.099960       8.636649      19.022488       0.102551      38.182536 0.39337172E+03  0.89983074E+04                                 9.964797                            6.665231      -0.245434       1.934021                    0.999037      26.326263      74.075665       0.632251       0.423505      -1.062250       0.001619       0.001546      -0.002859       0.003631       0.002699      -0.004895       0.016680      -0.017205      -0.002175      -0.016825      -0.004686       0.021511             13.384059      12.395977      -0.426384       0.565706      16.370497       8.559115      11.385703          -0.000004
          249              N      20.497464      28.192724      21.154159      -0.185709      37.011535 0.51110494E+03  0.12226427E+05                                 9.227413                            7.306453       0.150922       2.083040                    0.998492      27.086569      72.840761       0.653706       0.391683      -1.105867      -0.007979       0.131873       0.098958       0.165066      -0.011172      -0.008383      -0.067415       0.130872      -0.052357      -0.108364       0.033133       0.075231             10.756959      12.666731      -0.621430      -0.466280      11.085413       4.407134       8.518733          -0.001350
          250              N       1.997446       1.122479       0.842242      -0.184498      36.947438 0.51007013E+03  0.12195057E+05                                 9.215238                            7.297663       0.151479       2.083522                    0.998459      27.063098      72.749436       0.654309       0.391534      -1.106011      -0.007089      -0.132613      -0.099498       0.165941       0.010838       0.008132      -0.067597       0.132224      -0.053482      -0.108916       0.032892       0.076024             10.741882      12.649772       0.619222       0.464622      11.068918       4.399121       8.506955          -0.001336
          251              O      16.061706      13.245721       1.008095      -0.500915      31.564044 0.47142699E+03  0.10979795E+05                                 7.999704                            6.697331       0.310637       2.145971                    0.999043      27.070185      70.314339       0.737065       0.356796      -1.139376      -0.015067       0.010864      -0.006050       0.019536      -0.019160      -0.026319      -0.052690       0.055903       0.021863      -0.077683       0.027390       0.050294              9.973915       6.777530      -2.399842       0.815744      16.673193      -2.348087       6.471022           0.050523
          252              O      24.086275      19.505843      21.015362      -0.551097      32.840471 0.52642665E+03  0.12569738E+05                                 8.173474                            7.050677       0.393705       2.157279                    0.998856      28.015614      73.034471       0.724374       0.354124      -1.144605      -0.000238       0.019349       0.004271       0.019817       0.025426      -0.003470       0.062909       0.030102      -0.010539      -0.076332       0.016213       0.060119              9.819763       6.448739      -0.197465       0.149381      16.242097       2.190372       6.768453          -0.073050
          253              O      21.903463      25.453563      20.827512      -0.546128      37.325111 0.54727787E+03  0.13212617E+05                                 8.918819                            7.214364       0.292348       2.127584                    0.998859      27.960694      73.612306       0.711386       0.356631      -1.141076      -0.001039      -0.012928      -0.015441       0.020165      -0.019795      -0.043363      -0.019186      -0.033194      -0.150125      -0.078850       0.027981       0.050869             11.028285      11.162526      -5.862147       2.613430      14.266773      -2.099098       7.655555           0.054589
          254              O      21.875157      23.670933      19.470334      -0.512235      30.012550 0.44467426E+03  0.10206900E+05                                 7.673550                            6.486374       0.396597       2.178199                    0.999192      26.760459      69.013146       0.752075       0.354808      -1.140929       0.011030       0.011887       0.012013       0.020181       0.052246      -0.016963      -0.011675       0.064354       0.105734      -0.079016       0.018576       0.060440              8.827131       9.073024      -1.299539       4.231855       6.716986      -0.982570      10.691382          -0.049379
          255              O      19.123653      25.428872      20.793858      -0.540184      36.141915 0.53671859E+03  0.12918697E+05                                 8.764233                            7.189150       0.259463       2.120746                    0.998656      27.890027      73.761758       0.704684       0.361110      -1.135411       0.004968      -0.019315       0.001536       0.020003       0.016805       0.050393      -0.021123      -0.026198      -0.091027      -0.074171       0.035046       0.039125             10.637624      11.994016       5.767224      -1.950800      12.806776      -1.129516       7.112081           0.051306
          256              O      19.114217      23.640455      19.466375      -0.519412      29.812952 0.45328206E+03  0.10457206E+05                                 7.635876                            6.559446       0.366687       2.166914                    0.999101      26.922773      69.666981       0.745868       0.355957      -1.139709      -0.001663       0.000446       0.027217       0.027272      -0.049687       0.008508      -0.014479       0.027990       0.093420      -0.067616       0.018155       0.049461              8.616556       9.583135       0.816155      -4.008358       6.857907      -0.411597       9.408626          -0.052301
          257              O       5.820661      13.647750       0.660992      -0.546566      32.754631 0.47794368E+03  0.11183873E+05                                 8.205971                            6.761730       0.294081       2.136499                    0.998802      27.383577      71.588195       0.729660       0.358732      -1.136408       0.002340       0.014943      -0.024697       0.028961       0.006937       0.033070      -0.050985       0.078436      -0.013407      -0.079651       0.016673       0.062978             10.262882       7.459604       3.157511      -1.182716      16.733830      -2.616130       6.595212          -0.048515
          258              O      16.231916      19.947767      20.806836      -0.522344      29.604618 0.44471716E+03  0.10212116E+05                                 7.635452                            6.489320       0.382192       2.173560                    0.999091      26.830029      69.295215       0.751153       0.355096      -1.140252      -0.008264       0.016710       0.007384       0.020051      -0.024910       0.030178       0.025036       0.049120      -0.003696      -0.057337       0.011442       0.045895              9.200264       5.771328       0.613488      -0.243828      15.195806       2.054923       6.633658           0.059639
          259              O      14.508084      17.931362      19.996928      -0.531588      32.377552 0.48354344E+03  0.11320540E+05                                 8.087922                            6.755620       0.391347       2.167287                    0.999105      27.340125      70.930783       0.739177       0.353937      -1.142994      -0.014651       0.007394      -0.000551       0.016420      -0.009593      -0.038700      -0.018759       0.003444      -0.208592      -0.085800       0.035887       0.049914              9.654949      16.095513       0.281942       2.095773       6.170136      -0.114187       6.699198           0.045155
          260              O      31.776170      18.155885      21.917434      -0.515108      30.314220 0.45740161E+03  0.10560209E+05                                 7.741706                            6.563864       0.399223       2.177288                    0.999137      26.874524      69.226696       0.751067       0.353226      -1.143628      -0.018989       0.009042      -0.017488       0.027353      -0.002555       0.008361      -0.002070      -0.108473       0.048056      -0.063179       0.016719       0.046460              9.065071      11.201208       0.585957       4.272405       5.971938       0.714359      10.022068          -0.052537
          261              O      25.668949      17.621994      20.230310      -0.523671      35.830042 0.48488658E+03  0.11415934E+05                                 8.735763                            6.824483       0.170237       2.091505                    0.999317      27.556149      72.854750       0.722278       0.360189      -1.132412       0.025971       0.008935       0.020218       0.034104      -0.003048       0.003171      -0.008698      -0.044567      -0.266206      -0.089301       0.021936       0.067366             10.945639      19.018886      -0.012619      -3.721480       6.590828      -0.194843       7.227202          -0.041686
          262              O      17.781095      11.273022       0.001320      -0.567467      32.215222 0.53410578E+03  0.12787948E+05                                 8.018264                            7.071700       0.449861       2.172918                    0.999111      28.070035      73.063203       0.728586       0.351117      -1.148071       0.011586      -0.002025      -0.015793       0.019691      -0.000314      -0.002286      -0.001055      -0.066758       0.140047      -0.056773       0.010010       0.046763              9.122173      10.825659      -0.085822      -3.900091       6.254074      -0.232924      10.286785           0.066957
          263              O      16.061714      16.069482      20.988306      -0.501156      31.555459 0.47126078E+03  0.10974761E+05                                 7.997619                            6.695556       0.315623       2.147392                    0.999065      27.066546      70.297078       0.737274       0.356733      -1.139447      -0.015040      -0.010500       0.005701       0.019208       0.019736       0.026456      -0.052392       0.056094       0.021377      -0.077774       0.027820       0.049953              9.971430       6.775789       2.399545      -0.815538      16.669198      -2.347214       6.469302           0.050504
          264              O       5.586265       9.809360       0.981039      -0.551013      32.822455 0.52608088E+03  0.12559280E+05                                 8.170066                            7.047977       0.393956       2.157489                    0.998853      28.009872      73.010451       0.724580       0.354085      -1.144649      -0.000059      -0.018956      -0.004720       0.019535      -0.025441       0.003278       0.062410       0.029973      -0.009707      -0.075747       0.015915       0.059833              9.815169       6.446473       0.196997      -0.149292      16.232851       2.189981       6.766184          -0.073063
          265              O       3.403447       3.861640       1.168889      -0.545809      37.286548 0.54663515E+03  0.13192711E+05                                 8.911464                            7.209052       0.291391       2.127384                    0.998831      27.950765      73.564607       0.711835       0.356525      -1.141205      -0.001300       0.013760       0.015395       0.020689       0.019383       0.042848      -0.018621      -0.034229      -0.151077      -0.078429       0.027385       0.051044             11.018151      11.150444       5.855271      -2.608544      14.255881      -2.094897       7.648129           0.054690
          266              O       3.375143       5.644270       2.526067      -0.512906      30.043116 0.44521007E+03  0.10222547E+05                                 7.679869                            6.491049       0.397570       2.178382                    0.999172      26.772265      69.060882       0.751650       0.354892      -1.140831       0.010794      -0.011264      -0.011700       0.019500      -0.052568       0.017545      -0.011925       0.064628       0.106384      -0.079467       0.018181       0.061286              8.835506       9.082205       1.301734      -4.236963       6.722654      -0.984963      10.701659          -0.049316
          267              O      19.123637       3.886331       1.202543      -0.539245      36.097807 0.53590199E+03  0.12893967E+05                                 8.757168                            7.183653       0.254868       2.119666                    0.998627      27.872285      73.697234       0.704966       0.361108      -1.135427       0.005084       0.019878      -0.001313       0.020560      -0.017452      -0.049713      -0.021221      -0.026921      -0.092390      -0.074075       0.035179       0.038897             10.628691      11.982963      -5.761594       1.947749      12.796932      -1.127535       7.106180           0.051414
          268              O      19.114203       5.674748       2.530026      -0.519750      29.812415 0.45324748E+03  0.10456131E+05                                 7.635421                            6.558822       0.365502       2.166435                    0.999086      26.925469      69.671333       0.745973       0.355916      -1.139750      -0.002358      -0.000366      -0.027539       0.027643       0.049886      -0.009425      -0.014562       0.027318       0.092439      -0.067487       0.017244       0.050243              8.616379       9.583358      -0.815768       4.008427       6.857287      -0.411639       9.408493          -0.052338
          269              O      24.320669      15.667453      21.335409      -0.546166      32.720168 0.47731821E+03  0.11165161E+05                                 8.198925                            6.756166       0.291682       2.136057                    0.998807      27.371842      71.535670       0.730172       0.358611      -1.136547       0.002420      -0.015332       0.024711       0.029182      -0.007350      -0.032934      -0.051041       0.078176      -0.014607      -0.079755       0.017101       0.062654             10.253309       7.453754      -3.155441       1.182368      16.715911      -2.614373       6.590264          -0.048346
          270              O      16.231904       9.367436       1.189565      -0.521340      29.604905 0.44470620E+03  0.10211890E+05                                 7.635924                            6.489524       0.378191       2.172268                    0.999056      26.828922      69.294392       0.751086       0.355127      -1.140217      -0.008545      -0.017449      -0.008100       0.021050       0.025210      -0.030185       0.025474       0.050111      -0.002378      -0.058067       0.011858       0.046209              9.201370       5.771660      -0.614198       0.243412      15.198633       2.055457       6.633818           0.059618
          271              O      14.508076      11.383841       1.999473      -0.533214      32.451947 0.48489904E+03  0.11360733E+05                                 8.101722                            6.766281       0.390792       2.166572                    0.999167      27.369002      71.042522       0.738365       0.354063      -1.142842      -0.013503      -0.007108       0.001371       0.015321       0.009363       0.038456      -0.018778       0.001732      -0.206560      -0.085149       0.036425       0.048724              9.672941      16.127310      -0.282617      -2.102891       6.180345      -0.114449       6.711167           0.045133
          272              O      13.276160      11.159318       0.078967      -0.515423      30.335483 0.45778766E+03  0.10571552E+05                                 7.746126                            6.567269       0.395939       2.176342                    0.999145      26.880552      69.254469       0.750749       0.353294      -1.143551      -0.018421      -0.009471       0.017311       0.026994       0.002600      -0.008011      -0.002455      -0.108258       0.049236      -0.063192       0.016967       0.046225              9.070579      11.208725      -0.586034      -4.275527       5.974886       0.714541      10.028126          -0.052482
          273              O       7.168941      11.693209       1.766091      -0.524235      35.873100 0.48558809E+03  0.11437001E+05                                 8.743908                            6.830469       0.170004       2.091137                    0.999297      27.570843      72.916808       0.721768       0.360300      -1.132283       0.026191      -0.009067      -0.020333       0.034375       0.002479      -0.004142      -0.008631      -0.045298      -0.267023      -0.089627       0.021839       0.067788             10.956686      19.038231       0.011995       3.727200       6.597149      -0.195305       7.234679          -0.041680
          274              O       8.531095      11.636981      -0.001320      -0.567581      32.209129 0.53399219E+03  0.12784463E+05                                 8.016949                            7.070758       0.412566       2.161167                    0.999070      28.067147      73.051902       0.728669       0.351098      -1.148094       0.011545       0.002075       0.016131       0.019945       0.000470       0.002182      -0.000599      -0.066284       0.139898      -0.056508       0.009820       0.046688              9.120215      10.822414       0.085934       3.898383       6.253014      -0.232737      10.285219           0.066969
          275              O      16.061714      24.644058       9.560736      -0.501155      31.555169 0.47125693E+03  0.10974647E+05                                 7.997560                            6.695525       0.315630       2.147394                    0.999065      27.066517      70.296877       0.737277       0.356733      -1.139447      -0.015043       0.002534      -0.011683       0.019215       0.030919       0.011552      -0.054595       0.048506      -0.001362      -0.077768       0.027817       0.049951              9.971322       6.775734      -0.112157       2.531809       6.006409       0.757660      17.131824           0.050527
          276              O       5.586265       3.684428       9.143904      -0.551010      32.822317 0.52607760E+03  0.12559181E+05                                 8.170045                            7.047955       0.393954       2.157489                    0.998853      28.009793      73.010179       0.724581       0.354085      -1.144649      -0.000058      -0.009827      -0.016882       0.019534      -0.003963      -0.025345       0.049934      -0.012876      -0.138247      -0.075749       0.015916       0.059833              9.815143       6.446450      -0.088256       0.230889       8.681872       4.388776      14.317107          -0.073085
          277              O       3.403447       2.201917       3.380847      -0.545834      37.287134 0.54664621E+03  0.13193045E+05                                 8.911546                            7.209120       0.291399       2.127383                    0.998831      27.951030      73.565486       0.711833       0.356525      -1.141205      -0.001313       0.018626       0.008907       0.020687       0.046574       0.006625       0.009163       0.061180       0.135165      -0.078446       0.027398       0.051048             11.018242      11.150578      -0.867502       6.351124       7.040011       0.006340      14.864136           0.054662
          278              O       3.375143       4.003363       4.712949      -0.512887      30.042676 0.44520277E+03  0.10222337E+05                                 7.679800                            6.491002       0.397560       2.178384                    0.999172      26.772019      69.060101       0.751652       0.354893      -1.140831       0.010791      -0.014390      -0.007547       0.019506       0.002145      -0.055366      -0.033016      -0.007788      -0.110863      -0.079457       0.018180       0.061277              8.835410       9.082104      -3.704005       2.434343       9.861761      -1.899031       7.562366          -0.049358
          279              O      19.123637       2.241132       3.395144      -0.539346      36.101073 0.53595848E+03  0.12895680E+05                                 8.757717                            7.184044       0.254788       2.119623                    0.998627      27.873569      73.701902       0.704944       0.361109      -1.135425       0.005091       0.004295       0.019463       0.020571      -0.052645      -0.002857      -0.001887       0.039469       0.106840      -0.074121       0.035201       0.038920             10.629452      11.983936       0.259326      -6.076961       6.946073       0.576298      12.958345           0.051552
          280              O      19.114203       4.015685       4.741104      -0.519769      29.813309 0.45326348E+03  0.10456595E+05                                 7.635579                            6.558938       0.365512       2.166431                    0.999086      26.925858      69.672718       0.745966       0.355916      -1.139750      -0.002360      -0.026548       0.007356       0.027649       0.004899       0.050517      -0.028365      -0.020046      -0.049710      -0.067476       0.017240       0.050236              8.616585       9.583611       3.620622      -1.904007       8.988288      -1.032157       7.277855          -0.052329
          281              O      24.320669      24.864919       9.077695      -0.546244      32.722496 0.47736046E+03  0.11166412E+05                                 8.199355                            6.756500       0.291607       2.136018                    0.998807      27.372889      71.539574       0.730147       0.358615      -1.136542       0.002438       0.019429      -0.021640       0.029184      -0.033681       0.002148      -0.051614       0.076292      -0.020296      -0.079781       0.017114       0.062667             10.253909       7.454142       0.253001      -3.360378       5.978480       0.512469      17.329106           0.048631
          282              O      16.231904       3.761085       8.661303      -0.521357      29.605713 0.44471933E+03  0.10212268E+05                                 7.636071                            6.489619       0.378216       2.172272                    0.999056      26.829190      69.295380       0.751080       0.355127      -1.140217      -0.008544      -0.012652      -0.014491       0.021049      -0.021937       0.032644       0.015094       0.014438      -0.109407      -0.058073       0.011862       0.046211              9.201598       5.771758       0.061964      -0.657811       8.406989       4.033362      13.426046          -0.059459
          283              O      14.508076       5.102443      10.370863      -0.533241      32.452833 0.48491394E+03  0.11361176E+05                                 8.101891                            6.766400       0.390760       2.166560                    0.999167      27.369268      71.043633       0.738356       0.354064      -1.142840      -0.013495      -0.000672      -0.007223       0.015322       0.039558      -0.001763       0.011654       0.106254       0.106939      -0.085177       0.036435       0.048742              9.673173      16.127735      -2.098161       0.316559       6.608380      -0.239034       6.283403          -0.045056
          284              O      13.276160       3.195751      10.692231      -0.515426      30.334959 0.45778064E+03  0.10571345E+05                                 7.746015                            6.567207       0.396002       2.176359                    0.999146      26.880550      69.254223       0.750755       0.353293      -1.143552      -0.018428       0.013976      -0.013953       0.027011      -0.006963       0.004739       0.005852      -0.079718       0.134775      -0.063179       0.016962       0.046217              9.070402      11.208397      -4.268712       0.632620      10.094770      -0.485143       5.908039           0.052624
          285              O       7.168941       4.964861      10.733144      -0.524272      35.874106 0.48560369E+03  0.11437463E+05                                 8.744069                            6.830577       0.169979       2.091122                    0.999297      27.571283      72.918333       0.721762       0.360300      -1.132283       0.026186      -0.022051      -0.003021       0.034367      -0.003297       0.003543       0.034647       0.103314       0.178774      -0.089648       0.021846       0.067802             10.956904      19.038616       3.582037      -1.030569       7.080132      -0.335915       6.751963          -0.041750
          286              O       8.531095       3.252211      11.173292      -0.567570      32.207884 0.53396860E+03  0.12783745E+05                                 8.016704                            7.070575       0.412636       2.161193                    0.999070      28.066812      73.050363       0.728683       0.351095      -1.148097       0.011547       0.016074      -0.002515       0.019951       0.002226      -0.000166      -0.010388      -0.099864       0.039022      -0.056486       0.009803       0.046683              9.119886      10.821915       3.766720      -1.007345       9.844784      -1.278679       6.692960           0.066953
          287              O      16.061706       4.671145      12.435665      -0.500856      31.562309 0.47139489E+03  0.10978849E+05                                 7.999384                            6.697078       0.310708       2.146004                    0.999043      27.069437      70.311527       0.737084       0.356794      -1.139379      -0.015056      -0.002764       0.012116       0.019522      -0.030624      -0.011037      -0.054887       0.048338      -0.000827      -0.077677       0.027386       0.050291              9.973474       6.777258       0.112274      -2.532069       6.007645       0.757473      17.135520          -0.050286
          288              O      24.086275      25.630775      12.852497      -0.551042      32.838630 0.52639322E+03  0.12568741E+05                                 8.173187                            7.050477       0.393706       2.157291                    0.998856      28.014834      73.031867       0.724380       0.354126      -1.144603      -0.000231       0.009513       0.017398       0.019830       0.003782       0.025373       0.050437      -0.012691      -0.138834      -0.076302       0.016195       0.060106              9.819343       6.448545       0.088222      -0.231325       8.684592       4.390707      14.324892           0.073356
          289              O      21.903463      27.113286      18.615554      -0.546065      37.323029 0.54724271E+03  0.13211547E+05                                 8.918477                            7.214126       0.292392       2.127609                    0.998859      27.959922      73.609515       0.711400       0.356631      -1.141077      -0.001031      -0.018447      -0.008082       0.020166      -0.047156      -0.006883       0.008412       0.061589       0.134228      -0.078830       0.027974       0.050857             11.027792      11.161959       0.870183      -6.358657       7.045137       0.003764      14.876280           0.054508
          290              O      21.875157      25.311840      17.283452      -0.512217      30.012056 0.44466602E+03  0.10206663E+05                                 7.673473                            6.486322       0.396589       2.178201                    0.999192      26.760206      69.012338       0.752076       0.354809      -1.140928       0.011029       0.014855       0.008063       0.020182      -0.001684       0.054911      -0.032675      -0.007777      -0.110672      -0.079021       0.018577       0.060444              8.827025       9.072905       3.699706      -2.430811       9.853096      -1.895784       7.555072          -0.049405
          291              O      19.123653      27.074071      18.601257      -0.540174      36.141769 0.53671558E+03  0.12918608E+05                                 8.764216                            7.189134       0.259453       2.120743                    0.998656      27.889953      73.761540       0.704684       0.361111      -1.135410       0.004962      -0.003930      -0.018970       0.019999       0.053076       0.002047      -0.002086       0.039177       0.105074      -0.074164       0.035042       0.039122             10.637607      11.993958      -0.260605       6.082638       6.950807       0.575694      12.968056           0.051322
          292              O      19.114217      25.299518      17.255297      -0.519425      29.813338 0.45328914E+03  0.10457412E+05                                 7.635944                            6.559498       0.366688       2.166911                    0.999101      26.922961      69.667643       0.745865       0.355957      -1.139709      -0.001665       0.026251      -0.007178       0.027265      -0.005721      -0.050089      -0.028509      -0.020201      -0.051150      -0.067621       0.018157       0.049464              8.616642       9.583233      -3.620376       1.904309       8.988353      -1.031972       7.278341          -0.052278
          293              O       5.820661       4.450284      12.918706      -0.546560      32.754358 0.47793838E+03  0.11183716E+05                                 8.205919                            6.761686       0.294080       2.136500                    0.998802      27.383473      71.587768       0.729663       0.358731      -1.136409       0.002338      -0.019530       0.021250       0.028956       0.033693      -0.002583      -0.051743       0.075832      -0.021219      -0.079651       0.016673       0.062978             10.262814       7.459548      -0.252777       3.362230       5.983159       0.514341      17.345733          -0.048523
          294              O      16.231916      25.554118      13.335098      -0.522334      29.604225 0.44471118E+03  0.10211942E+05                                 7.635378                            6.489275       0.382203       2.173565                    0.999091      26.829902      69.294703       0.751156       0.355096      -1.140253      -0.008268       0.011761       0.013987       0.020058       0.022010      -0.032350       0.015024       0.014738      -0.106818      -0.057331       0.011441       0.045891              9.200143       5.771278      -0.062584       0.657187       8.406060       4.031949      13.423092           0.059661
          295              O      14.508084      24.212760      11.625538      -0.531626      32.378384 0.48356028E+03  0.11321038E+05                                 8.088071                            6.755750       0.391312       2.167270                    0.999105      27.340548      70.932302       0.739167       0.353939      -1.142992      -0.014654       0.001537       0.007254       0.016423      -0.039851       0.001612       0.011714       0.108092       0.105307      -0.085820       0.035894       0.049926              9.655118      16.095767       2.091077      -0.315252       6.596665      -0.238360       6.272923           0.045214
          296              O      31.776170      26.119452      11.304170      -0.515102      30.313519 0.45738880E+03  0.10559832E+05                                 7.741556                            6.563748       0.399278       2.177307                    0.999137      26.874322      69.225741       0.751078       0.353223      -1.143631      -0.018988      -0.014259       0.013569       0.027349       0.007314      -0.004791       0.006362      -0.079509       0.134911      -0.063172       0.016720       0.046453              9.064866      11.200869       4.265713      -0.631873      10.088830      -0.484496       5.904898          -0.052515
          297              O      25.668949      24.350342      11.263257      -0.523720      35.831189 0.48490870E+03  0.11416591E+05                                 8.735966                            6.824662       0.170214       2.091488                    0.999317      27.556764      72.856932       0.722264       0.360192      -1.132409       0.025979       0.021900       0.002912       0.034103       0.002197      -0.003816       0.034381       0.103356       0.177542      -0.089314       0.021939       0.067375             10.945875      19.019227      -3.576685       1.028429       7.073014      -0.335239       6.745384           0.041885
          298              O      17.781095       3.152989      10.823109      -0.567448      32.213696 0.53407419E+03  0.12786986E+05                                 8.017965                            7.071452       0.449941       2.172952                    0.999111      28.069466      73.060825       0.728606       0.351113      -1.148075       0.011586      -0.015727       0.002450       0.019687      -0.002282       0.000339      -0.010728      -0.099964       0.040368      -0.056762       0.009997       0.046765              9.121791      10.825090      -3.768333       1.007961       9.846173      -1.278984       6.694111          -0.066735

******************************************************
Auxiliary information for the entire system
The total spin magnetic moment of the unit cell is   0.001550
The total net atomic charge of the unit cell is   -0.000005
Accuracy of reproducing the electrostatic potential in the unit cell:
  The inner radius (bohr) =    5.0000
  The outer radius (bohr) =   12.0000
  Valid grid points have density less than (e/(bohr^3)) =    0.0001
  The number of valid grid points were=      1449056
  The rms potential error without charges in kcal/mol is=      2.95232
  The rms potential error with partial charges in kcal/mol is=      0.76434
  The RRMSE value at monopole order=      0.25889
  The rms potential error with partial charges and cloud penetration in kcal/mol is=      0.76954
  The RRMSE value at monopole order with cloud penetration is=      0.26066
  The rms potential error with partial charges and atomic dipoles in kcal/mol is=      0.60083
  The RRMSE value at dipole order=      0.20351
  The rms potential error with partial charges, atomic dipoles and cloud penetration in kcal/mol is=      0.58853
  The RRMSE value at dipole order with cloud penetration=      0.19934

******************************************************
The electron densities and ab initio electrostatic potential were computed in VASP using the PBE functional and
projector augmented wave method. See the main text of the journal article for a description of computational details.
The atomic charges, dipoles, and quadrupoles were computed with the DDEC6 method as described in
(a) T. A. Manz and N. Gabaldon Limas, RSC Adv. 6 (2016) 47771-47801 DOI: 10.1039/c6ra04656h
(b) N. Gabaldon Limas and T. A. Manz, RSC Adv. 8 (2018) 2678-2707 DOI: 10.1039/c7ra11829e.
For each atom in the material, the electron cloud parameters were fit to the spherically averaged atom-in-material
electron density using radial positions for which this density was between 10^-4 and 10^-2 electrons per cubic bohr.
The polarizabilities, dispersion coefficients, and quantum Drude oscillator (QDO) parameters were fit using the MCLF method.
The magnetic structure of the system was optimized in VASP from the default ferromagnetic initial guess using spin polarization.
The atomic spin moments (ASMs) were computed on this optimized magnetic structure using the DDEC6 partition as inputs
to the method of T. A. Manz and D. S. Sholl, J. Chem. Theory Comput. 7 (2011) 4146-4164 DOI: 10.1021/ct200539n.
The RMSE and RRMSE were computed using a uniform grid with Ewald summation.
