# Supplementary material for: A collection of forcefield precursors for metal–organic frameworks
Source: RSC Adv. 2019 Nov 13;9(63):36492–507. doi: 10.1039/c9ra07327b (PMC9075174; doi:10.1039/c9ra07327b)
Supplement: RA-009-C9RA07327B-s5011 [file RA-009-C9RA07327B-s5011.xyz]

  288
jmolscript: load "" {1 1 1} spacegroup "x,y,z" unitcell [{     18.413000     0.000000     0.000000 }, {      9.206522    22.887745     0.000000 }, {      9.206522     6.310359    22.000641 }]
Cu    29.884331    17.413792    21.036353     0.867848
Cu    19.277410    11.309700     1.305298     0.874709
Cu    11.471311    11.784312     0.964288     0.868224
Cu    19.277246    17.888404    20.695343     0.875677
Cu    11.471311     4.175955    11.061702     0.868239
Cu    19.277338    24.825148    11.488955     0.875598
Cu    29.884331    25.022149    10.938939     0.867857
Cu    19.277318     4.372956    10.511686     0.874757
Cu    33.280432    26.256687    19.784296     0.862674
Cu    33.297553    24.138365    18.188150     0.868395
Cu    14.867397     2.941417     2.216345     0.863420
Cu    14.884524     5.059739     3.812491     0.870059
H     18.435136    25.492834    21.881838     0.124632
H     11.767765    16.195301     0.917427     0.126124
H     17.956393    21.819359    20.341793     0.130198
H      9.808626    19.856932     1.993258     0.118062
H     14.433971    19.530849     2.316667     0.109370
H     13.261061    18.094739     0.972428     0.112368
H     20.832487    18.850682     0.376211     0.121190
H     18.915691    15.570034     1.650048     0.121714
H     30.712920    21.617831    20.572799     0.134332
H     17.313762    17.119743     2.321068     0.110861
H     16.229239    18.412101     3.874313     0.114835
H     20.574707    19.417482     2.527874     0.119340
H     26.752277    17.242551    18.165929     0.127577
H     22.745609    17.792048    17.959123     0.124510
H     24.575864    17.606399    21.565028     0.132365
H     24.076869    19.467865    16.221073     0.116287
H     26.185153    16.196961    13.794402     0.106744
H     25.778227    15.854957    15.961465     0.113864
H     18.435099     3.705270     0.118803     0.124366
H     11.767776    13.002803    21.083214     0.126180
H     17.956366     7.378745     1.658848     0.130528
H      9.808629     9.341172    20.007383     0.118525
H     14.433974     9.667255    19.683974     0.108983
H     13.261069    11.103365    21.028213     0.112872
H     20.832494    10.347422    21.624430     0.121212
H     18.915703    13.628070    20.350593     0.122155
H     12.299892     7.580273     1.427842     0.133121
H     17.313770    12.078361    19.679573     0.110627
H     16.229242    10.786003    18.126328     0.115169
H     20.574710     9.780622    19.472767     0.119870
H      8.339262    11.955553     3.834712     0.127612
H     22.745593    11.406056     4.041518     0.124641
H      6.162843    11.591705     0.435613     0.133172
H      5.663852     9.730239     5.779568     0.114944
H      7.772146    13.001143     8.206239     0.107147
H      7.365217    13.343147     6.039176     0.114311
H     18.435099     1.135775     3.528903     0.124365
H     11.767776    23.851044     6.685995     0.126180
H     17.956366     3.628940     6.635393     0.130528
H      9.808629    21.807366     3.462901     0.118526
H     14.433974    21.586396     3.865513     0.108984
H     13.261069    23.274482     4.875342     0.112873
H     20.832494    23.639171     3.984316     0.121212
H     18.915703    23.319210     7.489018     0.122157
H     12.299892     3.462450     6.892801     0.133120
H     17.313770    22.246930     6.184380     0.110628
H     16.229242    20.397572     5.370356     0.115170
H     20.574710    21.414632     4.032717     0.119870
H      8.339262     6.982337    10.434904     0.127610
H     22.745593     7.029626     9.849687     0.124640
H      6.162843     3.614667    11.022321     0.133171
H      5.663852     8.238274     7.759626     0.114943
H      7.772146    11.472708    10.234698     0.107148
H      7.365217     9.483931    11.160925     0.114312
H     18.435136    28.062329    18.471738     0.124631
H     11.767765     5.347060    15.314646     0.126122
H     17.956393    25.569164    15.365248     0.130199
H      9.808626     7.390738    18.537740     0.118062
H     14.433971     7.611708    18.135128     0.109370
H     13.261061     5.923622    17.125299     0.112369
H     20.832487     5.558933    18.016325     0.121191
H     18.915691     5.878894    14.511623     0.121715
H     30.712920    25.735654    15.107840     0.134333
H     17.313762     6.951174    15.816261     0.110862
H     16.229239     8.800532    16.630285     0.114837
H     20.574707     7.783472    17.967924     0.119340
H     26.752277    22.215767    11.565737     0.127576
H     22.745609    22.168478    12.150954     0.124510
H     24.575864    25.583437    10.978320     0.132364
H     24.076869    20.959830    14.241015     0.116287
H     26.185153    17.725396    11.765943     0.106743
H     25.778227    19.714173    10.839716     0.113863
C     16.778884    24.196450    20.332112     0.614483
C     17.981621    23.704747    21.046033    -0.003072
C     18.712619    24.588187    21.815176    -0.153730
C     10.629290    17.862806     0.483794     0.075833
C     11.020381    16.501359     0.416472    -0.153155
C     19.526655    21.941587    21.632130    -0.002836
C     18.419481    22.411088    20.924590    -0.118571
C     19.842621    20.480714    21.655451     0.609685
C     11.427127    18.811804     1.365800     0.073075
C     10.755606    19.809915     2.062340    -0.204686
C     13.493988    19.638183     2.226465    -0.142030
C     12.790425    18.762076     1.459743    -0.142446
C     31.565812    24.134100    20.435515     0.598476
C     30.525294    23.484001    21.332922    -0.003413
C     20.657378    17.918403     0.309769    -0.147740
C     19.749985    17.339196     1.187815     0.078264
C     19.531422    15.989423     1.060651    -0.143562
C     20.167405    15.220293     0.115503    -0.005410
C     30.274875    22.136654    21.236559    -0.124746
C     20.015128    13.713385     0.082062     0.605693
C     19.063182    18.164968     2.241865     0.080134
C     17.758437    17.877357     2.679458    -0.143717
C     17.106986    18.646949     3.599085    -0.145286
C     19.678730    19.234213     2.782641    -0.202170
C     27.118146    17.423170    20.773005     0.604968
C     25.851699    17.461222    19.960082    -0.013541
C     25.914855    17.393590    18.588782    -0.143703
C     24.770486    17.540354    17.807759     0.079709
C     23.538657    17.699018    18.475038    -0.149554
C     23.441438    17.726480    19.882639    -0.013186
C     24.609927    17.600165    20.615261    -0.113266
C     22.172230    17.855811    20.578520     0.603786
C     24.867890    17.665956    16.348896     0.085571
C     24.510863    18.791652    15.716378    -0.204353
C     25.752448    16.883546    14.288976    -0.136814
C     25.514921    16.674181    15.561933    -0.145416
C     16.778852     5.001654     1.668529     0.616174
C     17.981589     5.493357     0.954608    -0.001631
C     18.712584     4.609917     0.185465    -0.154439
C     29.042299    11.335298    21.516847     0.075681
C     29.433392    12.696745    21.584169    -0.153162
C     19.526625     7.256517     0.368511    -0.004179
C     18.419452     6.787016     1.076051    -0.118450
C     19.842594     8.717390     0.345190     0.612368
C     11.427133    10.386300    20.634841     0.073860
C     10.755609     9.388189    19.938301    -0.205446
C     13.493991     9.559921    19.774176    -0.141682
C     12.790431    10.436028    20.540898    -0.143192
C     13.152780     5.064004     1.565126     0.596965
C     12.112262     5.714103     0.667719    -0.003816
C     20.657387    11.279701    21.690872    -0.148160
C     19.749994    11.858908    20.812826     0.080252
C     19.531433    13.208681    20.939990    -0.144961
C     20.167420    13.977811    21.885138    -0.005127
C     11.861846     7.061450     0.764082    -0.123202
C     20.015146    15.484719    21.918579     0.603229
C     19.063188    11.033136    19.758776     0.078475
C     17.758443    11.320747    19.321183    -0.142770
C     17.106989    10.551155    18.401556    -0.146342
C     19.678733     9.963891    19.218000    -0.201240
C      8.705126    11.774934     1.227636     0.604987
C      7.438681    11.736882     2.040559    -0.013669
C      7.501838    11.804514     3.411859    -0.142961
C      6.357471    11.657750     4.192882     0.080926
C     23.538640    11.499086     3.525603    -0.150891
C     23.441419    11.471624     2.118002    -0.011143
C      6.196907    11.597939     1.385380    -0.115259
C     22.172210    11.342293     1.422121     0.604586
C      6.454876    11.532148     5.651745     0.081300
C      6.097848    10.406452     6.284263    -0.200478
C      7.339439    12.314558     7.711665    -0.137415
C      7.101911    12.523923     6.438708    -0.144703
C     16.778852     2.982860     4.347767     0.616174
C     17.981589     2.432177     5.017246    -0.001632
C     18.712584     1.449273     4.380108    -0.154442
C     29.042299    23.808124     4.963565     0.075680
C     29.433392    24.248200     6.253682    -0.153164
C     19.526625     2.354915     6.873660    -0.004174
C     18.419452     2.905587     6.227281    -0.118449
C     19.842594     2.735274     8.284341     0.612350
C     11.427133    22.698656     4.294525     0.073862
C     10.755609    21.753925     3.527143    -0.205446
C     13.493991    21.643509     3.737469    -0.141682
C     12.790431    22.622065     4.368227    -0.143191
C     13.152780     2.900655     4.436209     0.596965
C     12.112262     2.217270     5.308535    -0.003815
C     20.657387    23.960075     4.862142    -0.148158
C     19.749994    23.275754     5.660985     0.080253
C     19.531433    23.770134     6.923382    -0.144960
C     20.167420    24.890705     7.402116    -0.005128
C     11.861846     2.681373     6.577092    -0.123202
C     20.015146    25.338318     8.841398     0.603252
C     19.063188    22.034884     5.157830     0.078473
C     17.758443    21.693549     5.554942    -0.142771
C     17.106989    20.597382     5.068728    -0.146341
C     19.678733    21.220268     4.279125    -0.201240
C      8.705126     4.426510    10.980080     0.604971
C      7.438681     5.197435    10.719372    -0.013668
C      7.501838     6.534231    10.406303    -0.142963
C      6.357471     7.244518    10.049893     0.080925
C     23.538640     6.559357    10.081354    -0.150891
C     23.441419     5.198741    10.443044    -0.011140
C      6.196907     4.529342    10.766454    -0.115260
C     22.172210     4.494175    10.510586     0.604582
C      6.454876     8.612208     9.526938     0.081302
C      6.097848     8.909846     8.270481    -0.200478
C      7.339439    10.808005     9.711083    -0.137416
C      7.101911     9.642110    10.263299    -0.144702
C     16.778884    26.215244    17.652874     0.614483
C     17.981621    26.765927    16.983395    -0.003074
C     18.712619    27.748831    17.620533    -0.153734
C     10.629290     5.389980    17.037076     0.075831
C     11.020381     4.949904    15.746959    -0.153160
C     19.526655    26.843189    15.126981    -0.002832
C     18.419481    26.292517    15.773360    -0.118567
C     19.842621    26.462830    13.716300     0.609725
C     11.427127     6.499448    17.706116     0.073076
C     10.755606     7.444179    18.473498    -0.204686
C     13.493988     7.554595    18.263172    -0.142031
C     12.790425     6.576039    17.632414    -0.142445
C     31.565812    26.297449    17.564432     0.598476
C     30.525294    26.980834    16.692106    -0.003412
C     20.657378     5.238029    17.138499    -0.147737
C     19.749985     5.922350    16.339656     0.078265
C     19.531422     5.427970    15.077259    -0.143562
C     20.167405     4.307399    14.598525    -0.005415
C     30.274875    26.516731    15.423549    -0.124743
C     20.015128     3.859786    13.159243     0.605714
C     19.063182     7.163220    16.842811     0.080132
C     17.758437     7.504555    16.445699    -0.143718
C     17.106986     8.600722    16.931913    -0.145285
C     19.678730     7.977836    17.721516    -0.202169
C     27.118146    24.771594    11.020561     0.604978
C     25.851699    24.000669    11.281269    -0.013541
C     25.914855    22.663873    11.594338    -0.143702
C     24.770486    21.953586    11.950748     0.079710
C     23.538657    22.638747    11.919287    -0.149553
C     23.441438    23.999363    11.557597    -0.013188
C     24.609927    24.668762    11.234187    -0.113265
C     22.172230    24.703929    11.490055     0.603783
C     24.867890    20.585896    12.473703     0.085569
C     24.510863    20.288258    13.730160    -0.204353
C     25.752448    18.390099    12.289558    -0.136814
C     25.514921    19.555994    11.737342    -0.145416
C     24.743418    19.031032    14.339798     0.098784
C     25.397078    18.067203    13.613557     0.076257
C     24.743405    10.167072     7.660843     0.096804
C      6.984068    11.130901     8.387084     0.077903
C     11.412399    20.739316     2.851283     0.103979
C     12.846772    20.708813     2.891764     0.071396
C     17.722534    19.771694     4.135460     0.080495
C     19.055636    20.092963     3.709088     0.095520
C     11.412399     8.458788    19.149358     0.103979
C     12.846772     8.489291    19.108877     0.071397
C     17.722534     9.426410    17.865181     0.080495
C     19.055636     9.105141    18.291553     0.095520
O     11.307989    13.713565     0.583017    -0.528489
O     19.341418    19.822283    20.698863    -0.537704
O     34.693630    25.241385    20.736264    -0.536568
O     16.335314    23.478556    19.390045    -0.539109
O     31.925972    25.307880    20.774985    -0.530194
O     31.961322    23.489465    19.432066    -0.521757
O     19.345816    13.228284     1.019290    -0.530959
O     29.786008    19.392148    21.164617    -0.534658
O     28.172474    17.368413    20.131247    -0.522210
O     17.796912    11.204193     0.032561    -0.541540
O     21.102618    17.807839    19.897380    -0.539577
O     22.245883    18.019290    21.832336    -0.527007
O     29.721006    15.484539    21.417624    -0.529392
O     19.341393     9.375821     1.301778    -0.538820
O     16.280595     3.956719     1.264377    -0.537682
O     16.335284     5.719548     2.610596    -0.540793
O     13.512937     3.890224     1.225656    -0.529603
O     13.548293     5.708639     2.568575    -0.520957
O     19.345833    15.969820    20.981351    -0.530105
O     11.372984     9.805956     0.836024    -0.533909
O      9.759455    11.829691     1.869394    -0.521840
O      8.590412    11.683552    -0.032561    -0.542127
O     21.102599    11.390265     2.103261    -0.540256
O     22.245861    11.178814     0.168305    -0.527296
O     29.721006    24.856730     8.979342    -0.529394
O     19.341393     3.836321     8.653512    -0.538793
O     16.280595     2.306274     3.454761    -0.537683
O     16.335284     4.086344     4.778099    -0.540792
O     13.512937     2.250721     3.401519    -0.529603
O     13.548293     4.042944     4.779199    -0.520956
O     19.345833    24.571163     9.566099    -0.530124
O     11.372984     3.507212     9.195388    -0.533908
O      9.759455     5.058492    10.855776    -0.521839
O      8.590412     3.189962    11.239687    -0.542066
O     21.102599     5.162141    10.368902    -0.540272
O     22.245861     3.243882    10.699132    -0.527297
O     11.307989     4.341374    13.021299    -0.528493
O     19.341418    25.361783    13.347129    -0.537780
O     34.693630    26.891830    18.545880    -0.536569
O     16.335314    25.111760    17.222542    -0.539108
O     31.925972    26.947383    18.599122    -0.530194
O     31.961322    25.155160    17.221442    -0.521756
O     19.345816     4.626941    12.434542    -0.531010
O     29.786008    25.690892    12.805253    -0.534660
O     28.172474    24.139612    11.144865    -0.522212
O     17.796912     3.120397    10.760954    -0.541569
O     21.102618    24.035963    11.631739    -0.539542
O     22.245883    25.954222    11.301509    -0.527005

The following XYZ coordinates are in angstroms. Other properties are in atomic units.
The sperically averaged electron density of each atom fit to a function of the form exp(a - br)
eigen_1, eigen_2 and eigen_3 are the three eigenvalues of traceless quadrupole moment tensor
  atom number  atomic symbol              X              Y              Z     net charge C6 coefficient C8 coefficient C10 coefficient fluctuating dipole atomic polarizability isotropic forcefield polarizability              a              b squared Pearson coefficient          <r^3>          <r^4>         wp_QDO          m_QDO          q_QDO       dipole_x       dipole_y       dipole_z         dipole            Qxy            Qxz            Qyz     Q(x^2-y^2)  Q(3z^2 - R^2)        eigen_1        eigen_2        eigen_3 static polarizability      alpha(xx)      alpha(xy)      alpha(xz)      alpha(yy)      alpha(yz)      alpha(zz) atomic spin moment
            1             Cu      29.884331      17.413792      21.036353       0.867848      50.006091 0.73197156E+03  0.18369230E+05                                11.849689                            9.344645       1.055469       2.272847                    0.996514      39.602294      95.133057       0.545565       0.447366      -1.115474       0.077022      -0.008855      -0.120293       0.143113       0.007335       0.073109      -0.013327      -0.057092      -0.219748      -0.117508       0.051059       0.066448             15.988350      17.724191       1.431203       5.952883      19.587078      -0.172255      10.653781           0.653118
            2             Cu      19.277410      11.309700       1.305298       0.874709      49.582570 0.72650793E+03  0.18200844E+05                                11.785441                            9.309320       1.124731       2.295338                    0.996727      39.536479      94.941911       0.546548       0.447329      -1.115323      -0.078876       0.009315       0.125126       0.148204       0.008015       0.083517      -0.010840      -0.039675      -0.195417      -0.119403       0.053390       0.066013             15.944747      15.735640       1.654783       4.917961      21.956281      -0.247989      10.142319          -0.645571
            3             Cu      11.471311      11.784312       0.964288       0.868224      50.020603 0.73224829E+03  0.18378785E+05                                11.855377                            9.349312       1.042268       2.269246                    0.996367      39.593721      95.133982       0.545149       0.447643      -1.115248       0.077108       0.008811       0.119711       0.142668      -0.007477      -0.073449      -0.013241      -0.057274      -0.221942      -0.118269       0.051381       0.066888             15.996417      17.729120      -1.432505      -5.953469      19.602773      -0.172400      10.657357           0.653543
            4             Cu      19.277246      17.888404      20.695343       0.875677      49.520217 0.72541225E+03  0.18166486E+05                                11.776482                            9.302786       1.119300       2.294279                    0.996673      39.510086      94.859613       0.546698       0.447376      -1.115297      -0.078490      -0.010108      -0.124210       0.147278      -0.009150      -0.084662      -0.011123      -0.038997      -0.195343      -0.120462       0.053035       0.067427             15.931493      15.725987      -1.652703      -4.916153      21.932012      -0.247337      10.136481          -0.645847
            5             Cu      11.471311       4.175955      11.061702       0.868239      50.019302 0.73222732E+03  0.18378128E+05                                11.855204                            9.349197       1.042156       2.269227                    0.996364      39.593121      95.132225       0.545151       0.447645      -1.115247       0.077091       0.117476      -0.024525       0.142637      -0.072639       0.013051       0.025751       0.078724       0.186055      -0.118231       0.051363       0.066867             15.996146      17.728793      -6.117566       0.264521      11.245875       2.224561      19.013768           0.653527
            6             Cu      19.277338      24.825148      11.488955       0.875598      49.522785 0.72545748E+03  0.18167846E+05                                11.776636                            9.302876       1.120210       2.294502                    0.996679      39.512018      94.863884       0.546715       0.447357      -1.115312      -0.078541      -0.122274       0.024645       0.147400      -0.083882       0.014495       0.021607       0.075195       0.147510      -0.120496       0.053146       0.067350             15.931799      15.726549      -5.181357      -0.233370      10.901831       2.916204      21.167017          -0.645864
            7             Cu      29.884331      25.022149      10.938939       0.867857      50.006045 0.73196577E+03  0.18369045E+05                                11.849678                            9.344599       1.055520       2.272867                    0.996516      39.602185      95.132620       0.545567       0.447365      -1.115475       0.077021      -0.118071       0.024651       0.143111       0.072319      -0.013106       0.025388       0.077897       0.185187      -0.117541       0.051076       0.066465             15.988382      17.724254       6.116789      -0.265594      11.241553       2.221560      18.999339           0.653111
            8             Cu      19.277318       4.372956      10.511686       0.874757      49.577784 0.72642750E+03  0.18198305E+05                                11.784662                            9.308772       1.125030       2.295457                    0.996731      39.534983      94.936607       0.546567       0.447326      -1.115326      -0.078887       0.122866      -0.025445       0.148211       0.082507      -0.015321       0.021908       0.074718       0.147914      -0.119452       0.053455       0.065997             15.943498      15.734227       5.183045       0.234783      10.908098       2.920108      21.188169          -0.645560
            9             Cu      33.280432      26.256687      19.784296       0.862674      50.551587 0.75127295E+03  0.18983156E+05                                11.940374                            9.482114       1.008438       2.256744                    0.996211      39.831299      96.118287       0.540122       0.448791      -1.114208       0.004361       0.114809       0.086508       0.143819       0.002063       0.001555      -0.086461       0.113169      -0.013971      -0.119441       0.058951       0.060491             15.610763      20.915727      -0.128459      -0.096793      11.423341      -5.351470      14.493222           0.651108
           10             Cu      33.297553      24.138365      18.188150       0.868395      48.480168 0.73109600E+03  0.18341800E+05                                11.601030                            9.344047       1.162033       2.305845                    0.996782      39.605971      95.128261       0.545145       0.447844      -1.115174       0.000597      -0.125080      -0.094247       0.156613      -0.003555      -0.002678      -0.080079       0.112989      -0.021113      -0.113429       0.053301       0.060128             14.974923      19.161785       0.027264       0.020544      11.297371      -5.522929      14.465613          -0.651735
           11             Cu      14.867397       2.941417       2.216345       0.863420      50.388081 0.74837415E+03  0.18889234E+05                                11.908133                            9.457832       1.026051       2.261921                    0.996237      39.798827      95.947455       0.541396       0.448225      -1.114701       0.005198      -0.115164      -0.086776       0.144291      -0.001941      -0.001463      -0.086834       0.113745      -0.014120      -0.119981       0.059259       0.060722             15.565897      20.853012       0.127966       0.096420      11.391969      -5.335531      14.452709          -0.652225
           12             Cu      14.884524       5.059739       3.812491       0.870059      48.313596 0.72805524E+03  0.18245103E+05                                11.572363                            9.322275       1.156981       2.305269                    0.996766      39.547976      94.912299       0.546026       0.447621      -1.115398       0.001839       0.124550       0.093848       0.155960       0.003347       0.002522      -0.080745       0.114165      -0.021524      -0.114436       0.053666       0.060770             14.935386      19.109969      -0.026792      -0.020186      11.268493      -5.507175      14.427698           0.649018
           13              H      18.435136      25.492834      21.881838       0.124632       1.184128 0.88992594E+01  0.88830866E+02                                 1.778761                            1.690192      -1.194086       2.315474                    0.996106       3.451460       9.429887       0.509738       1.203786      -0.727092      -0.011448       0.036500       0.000860       0.038262      -0.003341       0.001969       0.000049      -0.022000      -0.020707      -0.009511      -0.005439       0.014950              1.822798       1.645168      -0.174557       0.196805       2.239066       0.101966       1.584159           0.000150
           14              H      11.767765      16.195301       0.917427       0.126124       1.235657 0.93636981E+01  0.94418882E+02                                 1.817220                            1.724862      -1.168717       2.330597                    0.995960       3.430353       9.340676       0.509803       1.191496      -0.730845       0.029381      -0.015390       0.022026       0.039815      -0.006742       0.010389       0.000303       0.008122      -0.003130      -0.011671      -0.002449       0.014120              1.855640       2.029699      -0.129714       0.384148       1.927935      -0.025805       1.609286           0.000210
           15              H      17.956393      21.819359      20.341793       0.130198       1.175014 0.88713076E+01  0.88308882E+02                                 1.758320                            1.678386      -1.185157       2.323083                    0.996359       3.400279       9.218058       0.516728       1.190769      -0.730502      -0.019685      -0.026185      -0.029408       0.044022       0.007980       0.007198       0.009380      -0.002275       0.001419      -0.008832      -0.007685       0.016517              1.789728       1.708079       0.091049       0.288253       1.999998       0.207356       1.661106          -0.000462
           16              H       9.808626      19.856932       1.993258       0.118062       1.217746 0.92361672E+01  0.92440317E+02                                 1.772645                            1.692070      -1.047770       2.377986                    0.997508       3.381342       9.052778       0.526454       1.162454      -0.738342      -0.035617       0.003392      -0.001429       0.035806      -0.002227       0.000402       0.008673       0.016066      -0.027754      -0.015575       0.002580       0.012995              1.801787       2.204619       0.075273       0.168634       1.608722       0.230651       1.592018          -0.000005
           17              H      14.433971      19.530849       2.316667       0.109370       1.276305 0.90201416E+01  0.90618523E+02                                 1.894064                            1.715149      -1.025076       2.383810                    0.997128       3.559642       9.854781       0.498518       1.222986      -0.722009       0.034595      -0.005505       0.002642       0.035130      -0.002276       0.002813       0.014577       0.004308      -0.023327      -0.018878       0.006559       0.012318              2.037401       3.031138      -0.155113       0.231752       1.568117       0.098647       1.512948          -0.000002
           18              H      13.261061      18.094739       0.972428       0.112368       1.273473 0.93901878E+01  0.94147455E+02                                 1.819396                            1.701140      -0.953298       2.421407                    0.998219       3.327755       8.848280       0.528609       1.155679      -0.741179       0.020616      -0.023266      -0.020196       0.037070      -0.005723      -0.001315       0.013151       0.013658      -0.021807      -0.018802       0.004059       0.014743              1.881535       1.856881      -0.242477      -0.163955       2.088794       0.485138       1.698931          -0.000004
           19              H      20.832487      18.850682       0.376211       0.121190       1.230918 0.92958391E+01  0.93568743E+02                                 1.806275                            1.712481      -1.183782       2.315782                    0.996049       3.478419       9.464628       0.514363       1.183026      -0.732116       0.007002       0.038987       0.000340       0.039613       0.000983      -0.001866       0.000305      -0.023694      -0.019250      -0.009740      -0.005358       0.015099              1.850361       1.580384       0.126637      -0.214290       2.286618       0.104408       1.684081           0.000265
           20              H      18.915691      15.570034       1.650048       0.121714       1.207878 0.91001571E+01  0.91185763E+02                                 1.792342                            1.700663      -1.138830       2.339312                    0.996399       3.450010       9.390523       0.512872       1.191843      -0.730176      -0.023619      -0.018248       0.024230       0.038444       0.006156      -0.009726      -0.002745       0.003537       0.008591      -0.009833      -0.003846       0.013679              1.834160       1.814728       0.144222      -0.378109       1.987388      -0.068004       1.700365          -0.000243
           21              H      30.712920      21.617831      20.572799       0.134332       1.162504 0.87319346E+01  0.86560429E+02                                 1.745397                            1.665262      -1.201451       2.320194                    0.996145       3.365581       9.098961       0.518814       1.190929      -0.730627       0.019071      -0.022851      -0.031047       0.043009      -0.006185      -0.007566       0.009257       0.000747       0.010698      -0.009070      -0.006831       0.015900              1.772518       1.635398      -0.075669      -0.312479       1.914195       0.193815       1.767960           0.000003
           22              H      17.313762      17.119743       2.321068       0.110861       1.218355 0.88015004E+01  0.86672484E+02                                 1.748574                            1.631814      -0.931799       2.429776                    0.998472       3.283226       8.601106       0.548234       1.134529      -0.745949      -0.020129      -0.029972      -0.012553       0.038224       0.010635      -0.005715       0.010996       0.006040      -0.024817      -0.019897       0.004454       0.015443              1.820595       1.749644       0.234894       0.067521       2.139187       0.432502       1.572953           0.000008
           23              H      16.229239      18.412101       3.874313       0.114835       1.311011 0.94795651E+01  0.95428087E+02                                 1.873377                            1.721379      -0.851858       2.471222                    0.998927       3.329801       8.920118       0.519066       1.172184      -0.737324      -0.033529      -0.011564       0.011008       0.037137       0.008884      -0.008530       0.011975       0.003788      -0.018352      -0.020759       0.008493       0.012266              1.975899       2.701652       0.189877      -0.243527       1.647083       0.037537       1.578961          -0.000001
           24              H      20.574707      19.417482       2.527874       0.119340       1.204731 0.90403883E+01  0.89977760E+02                                 1.759898                            1.674015      -1.026523       2.390483                    0.997664       3.345494       8.925462       0.529413       1.162420      -0.738510       0.034056       0.005715      -0.007784       0.035398       0.005434      -0.004470       0.006846       0.012383      -0.023033      -0.014258       0.001988       0.012271              1.793458       2.121403       0.063011      -0.297986       1.590531       0.198497       1.668439          -0.000006
           25              H      26.752277      17.242551      18.165929       0.127577       1.216485 0.93305849E+01  0.94038481E+02                                 1.803869                            1.726777      -1.132841       2.348373                    0.996610       3.407855       9.288985       0.507125       1.198380      -0.729508       0.035800      -0.006203      -0.016476       0.039895      -0.003876      -0.009080       0.000406       0.015246       0.001706      -0.009381      -0.004796       0.014177              1.821401       2.167068      -0.142611      -0.133332       1.429993       0.041322       1.867141           0.000237
           26              H      22.745609      17.792048      17.959123       0.124510       1.292628 0.10079266E+02  0.10338447E+03                                 1.869320                            1.788493      -1.164656       2.331223                    0.996047       3.450924       9.435966       0.501768       1.190082      -0.732040      -0.036057       0.001943      -0.021186       0.041866      -0.001737       0.010251       0.001216       0.016989       0.009931      -0.010913      -0.004576       0.015488              1.884856       2.219526      -0.051326       0.182488       1.472599      -0.092734       1.962444          -0.000237
           27              H      24.575864      17.606399      21.565028       0.132365       1.150950 0.86841409E+01  0.86045593E+02                                 1.736595                            1.662187      -1.215743       2.310606                    0.996060       3.397982       9.211261       0.518132       1.193065      -0.729646      -0.002276      -0.000352       0.045110       0.045168       0.001352      -0.000813      -0.001464      -0.003538       0.048540      -0.010320      -0.005986       0.016306              1.759417       1.782657      -0.029231      -0.014153       1.393984      -0.033270       2.101610           0.000035
           28              H      24.076869      19.467865      16.221073       0.116287       1.260093 0.97663936E+01  0.98968354E+02                                 1.806193                            1.735772      -1.066076       2.368672                    0.997304       3.397002       9.105471       0.522470       1.156865      -0.740370      -0.015870       0.025007       0.017260       0.034280      -0.010042      -0.004647       0.001292      -0.013579       0.010662      -0.014590       0.002821       0.011770              1.817926       1.570798      -0.261361      -0.254156       1.879288       0.106069       2.003692           0.000004
           29              H      26.185153      16.196961      13.794402       0.106744       1.308716 0.94974202E+01  0.95081735E+02                                 1.824776                            1.687969      -0.859347       2.460881                    0.998815       3.301378       8.648771       0.543826       1.125005      -0.749410       0.015506      -0.027479      -0.014950       0.034915      -0.012141      -0.005667      -0.003175      -0.023948       0.017703      -0.021522       0.007342       0.014180              1.893667       1.576425      -0.370822      -0.258239       2.173620       0.377713       1.930956           0.000003
           30              H      25.778227      15.854957      15.961465       0.113864       1.291178 0.93795782E+01  0.93741103E+02                                 1.820123                            1.687629      -0.871478       2.460536                    0.998904       3.274487       8.610444       0.538217       1.138681      -0.746100       0.010852      -0.033515       0.011693       0.037118      -0.012478      -0.005129      -0.002391      -0.023890       0.012176      -0.020601       0.005353       0.015248              1.908331       1.456024      -0.259847       0.110509       2.357775      -0.453152       1.911195          -0.000003
           31              H      18.435099       3.705270       0.118803       0.124366       1.182791 0.88841969E+01  0.88615049E+02                                 1.774692                            1.686568      -1.184169       2.319069                    0.996253       3.450097       9.412993       0.511442       1.200662      -0.727794      -0.011561      -0.036599      -0.000823       0.038390       0.003305      -0.001895       0.000186      -0.021985      -0.021540      -0.009469      -0.005600       0.015069              1.818509       1.641490       0.173920      -0.196022       2.233268       0.101610       1.580769          -0.000172
           32              H      11.767776      13.002803      21.083214       0.126180       1.231420 0.93225665E+01  0.93882367E+02                                 1.811383                            1.719747      -1.155684       2.335901                    0.996146       3.425197       9.314642       0.511249       1.189665      -0.731269       0.029418       0.015433      -0.022034       0.039863       0.006653      -0.010567       0.000502       0.007902      -0.002698      -0.011874      -0.002227       0.014101              1.849518       2.022563       0.128818      -0.382029       1.921505      -0.025609       1.604485           0.000201
           33              H      17.956366       7.378745       1.658848       0.130528       1.176135 0.88826516E+01  0.88460834E+02                                 1.760368                            1.680190      -1.188337       2.321768                    0.996284       3.401780       9.227833       0.516051       1.191805      -0.730254      -0.019672       0.026232       0.029195       0.043902      -0.007984      -0.007290       0.009361      -0.002508       0.001623      -0.008731      -0.007846       0.016577              1.791873       1.710059      -0.091273      -0.288875       2.002558       0.207807       1.663003           0.000054
           34              H       9.808629       9.341172      20.007383       0.118525       1.216883 0.92294948E+01  0.92373287E+02                                 1.773533                            1.692864      -1.055352       2.375333                    0.997415       3.378648       9.050813       0.525581       1.164388      -0.737904      -0.035467      -0.003402       0.001708       0.035671       0.002230      -0.000329       0.008608       0.015583      -0.027150      -0.015329       0.002655       0.012674              1.802713       2.205860      -0.075308      -0.168740       1.609540       0.230825       1.592739           0.000003
           35              H      14.433974       9.667255      19.683974       0.108983       1.274897 0.90080234E+01  0.90458154E+02                                 1.891974                            1.713500      -1.026931       2.382954                    0.997064       3.557796       9.844647       0.499020       1.222277      -0.722179       0.034940       0.005511      -0.002661       0.035472       0.002249      -0.002753       0.014543       0.004180      -0.023230      -0.018792       0.006463       0.012329              2.034938       3.026748       0.154790      -0.231361       1.566566       0.098482       1.511500           0.000005
           36              H      13.261069      11.103365      21.028213       0.112872       1.274917 0.94054682E+01  0.94373696E+02                                 1.824397                            1.705422      -0.970682       2.415168                    0.998103       3.326430       8.858816       0.526406       1.159618      -0.740277       0.020404       0.022961       0.020083       0.036700       0.005695       0.001299       0.013139       0.013375      -0.022605      -0.018819       0.004077       0.014742              1.886929       1.862172       0.243686       0.164730       2.095115       0.487338       1.703500          -0.000005
           37              H      20.832494      10.347422      21.624430       0.121212       1.228675 0.92747977E+01  0.93298357E+02                                 1.803560                            1.710135      -1.181722       2.316848                    0.996186       3.475905       9.452927       0.514931       1.182463      -0.732248       0.007221      -0.039155      -0.000421       0.039817      -0.000864       0.001815       0.000175      -0.023586      -0.019374      -0.009637      -0.005417       0.015054              1.847507       1.578307      -0.126256       0.213809       2.282397       0.104126       1.681817          -0.000261
           38              H      18.915703      13.628070      20.350593       0.122155       1.207978 0.91025303E+01  0.91225741E+02                                 1.793334                            1.701592      -1.142551       2.337755                    0.996407       3.450206       9.395339       0.512355       1.192834      -0.729942      -0.023488       0.018302      -0.024383       0.038486      -0.006121       0.009469      -0.002739       0.003687       0.008484      -0.009611      -0.003840       0.013451              1.835192       1.815679      -0.144213       0.378351       1.988638      -0.067925       1.701259          -0.000238
           39              H      12.299892       7.580273       1.427842       0.133121       1.165003 0.87533984E+01  0.86809089E+02                                 1.746208                            1.665946      -1.195165       2.322004                    0.996188       3.370038       9.106935       0.519447       1.188984      -0.731072       0.019324       0.023241       0.031261       0.043483       0.006139       0.007639       0.009276       0.000726       0.010531      -0.009050      -0.006877       0.015928              1.773339       1.636086       0.075857       0.312803       1.915076       0.194109       1.768855           0.000434
           40              H      17.313770      12.078361      19.679573       0.110627       1.219875 0.88145048E+01  0.86834033E+02                                 1.750216                            1.633160      -0.898389       2.445355                    0.998618       3.284857       8.607506       0.547928       1.134725      -0.745904      -0.020268       0.030101       0.012669       0.038437      -0.010579       0.005754       0.011025       0.006115      -0.024612      -0.019906       0.004547       0.015359              1.822399       1.751227      -0.235399      -0.067711       2.141644       0.433293       1.574326           0.000007
           41              H      16.229242      10.786003      18.126328       0.115169       1.310229 0.94734742E+01  0.95349301E+02                                 1.872268                            1.720541      -0.847632       2.472811                    0.998939       3.329468       8.917753       0.519333       1.171796      -0.737402      -0.033319       0.011541      -0.011127       0.036975      -0.008816       0.008549       0.011876       0.003880      -0.018874      -0.020709       0.008447       0.012262              1.974609       2.699372      -0.189593       0.243195       1.646274       0.037550       1.578181           0.000006
           42              H      20.574710       9.780622      19.472767       0.119870       1.202819 0.90239670E+01  0.89787794E+02                                 1.759486                            1.673678      -1.030488       2.389684                    0.997681       3.342081       8.919675       0.528821       1.164066      -0.738131       0.033881      -0.005744       0.007528       0.035179      -0.005315       0.004637       0.006951       0.012440      -0.022986      -0.014386       0.002137       0.012249              1.793027       2.120727      -0.062980       0.297804       1.590276       0.198443       1.668077           0.000008
           43              H       8.339262      11.955553       3.834712       0.127612       1.218527 0.93514078E+01  0.94312635E+02                                 1.807014                            1.729617      -1.143426       2.344056                    0.996553       3.409926       9.301585       0.506243       1.199649      -0.729224       0.035952       0.006297       0.016655       0.040120       0.003980       0.008933       0.000367       0.014679       0.001315      -0.009215      -0.004671       0.013886              1.824589       2.171238       0.143036       0.133822       1.432049       0.041431       1.870479           0.000238
           44              H      22.745593      11.406056       4.041518       0.124641       1.286273 0.10014702E+02  0.10251962E+03                                 1.859592                            1.779842      -1.145522       2.338935                    0.996330       3.445375       9.400198       0.504407       1.186195      -0.732909      -0.035974      -0.002294       0.021050       0.041744       0.001609      -0.010400       0.001315       0.017309       0.010550      -0.011137      -0.004611       0.015748              1.874893       2.206506       0.050841      -0.180693       1.466359      -0.091922       1.951814          -0.000237
           45              H       6.162843      11.591705       0.435613       0.133172       1.145250 0.86289282E+01  0.85346628E+02                                 1.729349                            1.655690      -1.200301       2.317398                    0.996257       3.389621       9.174925       0.519810       1.191330      -0.730045      -0.002287       0.000335      -0.044607       0.044667      -0.001400       0.000737      -0.001524      -0.003409       0.049016      -0.010376      -0.006090       0.016466              1.751948       1.775003       0.029022       0.014145       1.389145      -0.032990       2.091695           0.000034
           46              H       5.663852       9.730239       5.779568       0.114944       1.262760 0.97898591E+01  0.99250022E+02                                 1.807465                            1.736836      -1.056241       2.372100                    0.997398       3.400943       9.113353       0.522853       1.155506      -0.740705      -0.016126      -0.025335      -0.017555       0.034787       0.009927       0.004502       0.001253      -0.013753       0.010692      -0.014515       0.002878       0.011637              1.819176       1.571827       0.261895       0.254562       1.880738       0.106583       2.004964           0.000005
           47              H       7.772146      13.001143       8.206239       0.107147       1.309362 0.95032518E+01  0.95158273E+02                                 1.825637                            1.688682      -0.859697       2.460989                    0.998837       3.301823       8.651818       0.543597       1.125265      -0.749339       0.015611       0.027402       0.014913       0.034885       0.012067       0.005609      -0.003308      -0.023972       0.017612      -0.021466       0.007280       0.014186              1.894615       1.577108       0.371107       0.258442       2.174785       0.378007       1.931953           0.000002
           48              H       7.365217      13.343147       6.039176       0.114311       1.289140 0.93619950E+01  0.93526733E+02                                 1.818770                            1.686504      -0.869777       2.461771                    0.998908       3.271316       8.601903       0.538147       1.139299      -0.745957       0.010943       0.033364      -0.011725       0.037019       0.012393       0.005166      -0.002273      -0.023799       0.011966      -0.020477       0.005290       0.015187              1.906825       1.455084       0.259497      -0.110384       2.355672      -0.452559       1.909720          -0.000003
           49              H      18.435099       1.135775       3.528903       0.124365       1.182798 0.88842660E+01  0.88615904E+02                                 1.774698                            1.686573      -1.184174       2.319066                    0.996253       3.450110       9.413035       0.511441       1.200660      -0.727794      -0.011561      -0.010881      -0.034953       0.038390      -0.000910       0.003699       0.005925      -0.001975       0.038489      -0.009469      -0.005600       0.015069              1.818515       1.641495      -0.140474       0.221224       1.684233       0.259090       2.129817          -0.000172
           50              H      11.767776      23.851044       6.685995       0.126180       1.231429 0.93226508E+01  0.93883475E+02                                 1.811395                            1.719757      -1.155691       2.335898                    0.996146       3.425210       9.314705       0.511246       1.189669      -0.731268       0.029418      -0.016925       0.020910       0.039863      -0.008323       0.009309      -0.000263       0.005231      -0.010710      -0.011874      -0.002227       0.014101              1.849531       2.022579      -0.331709       0.229157       1.615020       0.062302       1.910994           0.000201
           51              H      17.956366       3.628940       6.635393       0.130528       1.176142 0.88827206E+01  0.88461717E+02                                 1.760376                            1.680197      -1.188361       2.321757                    0.996284       3.401796       9.227895       0.516049       1.191807      -0.730254      -0.019672       0.035296       0.017166       0.043903      -0.009209      -0.005665       0.008054      -0.007061      -0.012037      -0.008732      -0.007846       0.016577              1.791881       1.710067      -0.302847      -0.008093       1.798971       0.266205       1.866604           0.000054
           52              H       9.808629      21.807366       3.462901       0.118526       1.216881 0.92294825E+01  0.92373127E+02                                 1.773531                            1.692862      -1.055353       2.375333                    0.997415       3.378647       9.050807       0.525582       1.164387      -0.737904      -0.035467       0.000704      -0.003741       0.035671       0.000298       0.002235       0.008832       0.016365      -0.024806      -0.015329       0.002655       0.012674              1.802711       2.205857      -0.182962      -0.025866       1.716362       0.200184       1.485914           0.000003
           53              H      14.433974      21.586396       3.865513       0.108984       1.274895 0.90080111E+01  0.90457997E+02                                 1.891973                            1.713498      -1.026929       2.382955                    0.997064       3.557793       9.844636       0.499021       1.222277      -0.722179       0.034940      -0.001039       0.006031       0.035472      -0.002026       0.002921       0.014856       0.005272      -0.019952      -0.018792       0.006463       0.012329              2.034936       3.026744      -0.179717       0.212580       1.567884       0.098103       1.510179           0.000005
           54              H      13.261069      23.274482       4.875342       0.112873       1.274912 0.94054224E+01  0.94373132E+02                                 1.824394                            1.705419      -0.970677       2.415171                    0.998103       3.326422       8.858793       0.526406       1.159619      -0.740277       0.020404       0.025635       0.016535       0.036700       0.002819       0.005116       0.012364       0.010675      -0.030703      -0.018819       0.004077       0.014742              1.886925       1.862168       0.225531       0.188824       1.991575       0.517032       1.807032          -0.000005
           55              H      20.832494      23.639171       3.984316       0.121212       1.228672 0.92747673E+01  0.93297978E+02                                 1.803557                            1.710133      -1.181720       2.316849                    0.996186       3.475899       9.452908       0.514931       1.182464      -0.732247       0.007221      -0.011200      -0.037521       0.039817       0.001506      -0.001331       0.005841      -0.003831       0.039890      -0.009637      -0.005417       0.015054              1.847505       1.578305       0.170711      -0.180311       1.782659       0.247463       2.181551          -0.000261
           56              H      18.915703      23.319210       7.489018       0.122157       1.207937 0.91021309E+01  0.91220700E+02                                 1.793292                            1.701554      -1.142502       2.337782                    0.996408       3.450140       9.395093       0.512361       1.192833      -0.729943      -0.023488      -0.018390       0.024317       0.038486       0.007414      -0.008495      -0.003933      -0.000485      -0.004019      -0.009612      -0.003837       0.013450              1.835148       1.815635       0.323913      -0.242929       1.687061       0.018564       2.002750          -0.000238
           57              H      12.299892       3.462450       6.892801       0.133120       1.164994 0.87533204E+01  0.86808173E+02                                 1.746205                            1.665943      -1.195153       2.322010                    0.996188       3.370025       9.106910       0.519445       1.188991      -0.731070       0.019324       0.036458       0.013721       0.043484       0.009035       0.003795       0.006374      -0.009391      -0.019820      -0.009050      -0.006877       0.015928              1.773336       1.636083       0.321592      -0.013327       1.882852       0.203349       1.801072           0.000433
           58              H      17.313770      22.246930       6.184380       0.110628       1.219871 0.88144676E+01  0.86833515E+02                                 1.750206                            1.633151      -0.898391       2.445354                    0.998618       3.284855       8.607474       0.547932       1.134718      -0.745906      -0.020268       0.020477       0.025442       0.038437       0.002614      -0.011755       0.011800       0.008817      -0.016508      -0.019906       0.004547       0.015359              1.822388       1.751217      -0.129988      -0.207604       1.847105       0.517767       1.868843           0.000008
           59              H      16.229242      20.397572       5.370356       0.115170       1.310227 0.94734585E+01  0.95349097E+02                                 1.872265                            1.720539      -0.847631       2.472811                    0.998939       3.329467       8.917746       0.519334       1.171795      -0.737402      -0.033319      -0.007514       0.014162       0.036975       0.005787      -0.010831       0.012057       0.004512      -0.016977      -0.020709       0.008447       0.012262              1.974606       2.699368       0.181495      -0.249295       1.603258       0.049888       1.621193           0.000005
           60              H      20.574710      21.414632       4.032717       0.119870       1.202817 0.90239444E+01  0.89787510E+02                                 1.759484                            1.673676      -1.030493       2.389682                    0.997681       3.342077       8.919660       0.528822       1.164066      -0.738131       0.033880       0.005652      -0.007597       0.035179       0.002991      -0.006387       0.007292       0.013628      -0.019423      -0.014386       0.002137       0.012249              1.793024       2.120723       0.268896      -0.142646       1.767344       0.147654       1.491005           0.000009
           61              H       8.339262       6.982337      10.434904       0.127610       1.218545 0.93515883E+01  0.94315044E+02                                 1.807043                            1.729643      -1.143435       2.344052                    0.996553       3.409956       9.301739       0.506235       1.199662      -0.729221       0.035952       0.017745       0.001461       0.040120       0.009684       0.001363      -0.001808       0.007095      -0.021435      -0.009215      -0.004671       0.013886              1.824618       2.171277       0.168075       0.100600       1.859142      -0.081064       1.443436           0.000238
           62              H      22.745593       7.029626       9.849687       0.124640       1.286283 0.10014803E+02  0.10252096E+03                                 1.859605                            1.779854      -1.145531       2.338931                    0.996330       3.445391       9.400271       0.504404       1.186199      -0.732908      -0.035975       0.019601      -0.008009       0.041744      -0.009553       0.004414      -0.002577       0.003741      -0.030154      -0.011138      -0.004610       0.015748              1.874906       2.206523      -0.159674       0.098689       1.866201      -0.206607       1.551994          -0.000237
           63              H       6.162843       3.614667      11.022321       0.133171       1.145262 0.86290501E+01  0.85348174E+02                                 1.729365                            1.655704      -1.200324       2.317387                    0.996257       3.389640       9.175008       0.519806       1.191334      -0.730045      -0.002287      -0.042786       0.012621       0.044668       0.000323      -0.001548      -0.007336      -0.023673      -0.011767      -0.010377      -0.006090       0.016467              1.751964       1.775019       0.021600       0.023995       2.020825      -0.214169       1.460047           0.000034
           64              H       5.663852       8.238274       7.759626       0.114943       1.262764 0.97899012E+01  0.99250586E+02                                 1.807471                            1.736842      -1.056237       2.372102                    0.997398       3.400947       9.113379       0.522851       1.155509      -0.740704      -0.016126      -0.023860      -0.019513       0.034787       0.007064       0.008302       0.001468      -0.013003       0.012941      -0.014515       0.002878       0.011637              1.819183       1.571832       0.316903       0.181560       2.052023       0.057456       1.833694           0.000005
           65              H       7.772146      11.472708      10.234698       0.107148       1.309359 0.95032217E+01  0.95157883E+02                                 1.825632                            1.688678      -0.859696       2.460989                    0.998837       3.301820       8.651802       0.543598       1.125263      -0.749339       0.015611       0.021890       0.022228       0.034885       0.008719       0.010053      -0.001962      -0.019280       0.031687      -0.021466       0.007280       0.014187              1.894610       1.577105       0.350741       0.285467       2.150767       0.384892       1.955959           0.000003
           66              H       7.365217       9.483931      11.160925       0.114312       1.289130 0.93619103E+01  0.93525668E+02                                 1.818760                            1.686496      -0.869773       2.461773                    0.998908       3.271305       8.601862       0.538149       1.139298      -0.745957       0.010943      -0.002073       0.035304       0.037019       0.008382       0.010488      -0.000360      -0.017127       0.031982      -0.020477       0.005290       0.015187              1.906815       1.455077      -0.034559       0.279871       1.703734      -0.265566       2.561633          -0.000002
           67              H      18.435136      28.062329      18.471738       0.124631       1.184136 0.88993431E+01  0.88831909E+02                                 1.778768                            1.690199      -1.194093       2.315470                    0.996106       3.451477       9.429944       0.509737       1.203785      -0.727092      -0.011448       0.010890       0.034848       0.038262       0.000972      -0.003755       0.005701      -0.002295       0.038406      -0.009512      -0.005438       0.014950              1.822805       1.645175       0.141051      -0.222053       1.687997       0.260030       2.135244           0.000150
           68              H      11.767765       5.347060      15.314646       0.126122       1.235673 0.93638619E+01  0.94420993E+02                                 1.817239                            1.724879      -1.168732       2.330589                    0.995960       3.430384       9.340798       0.509799       1.191499      -0.730845       0.029381       0.016930      -0.020865       0.039815       0.008128      -0.009345      -0.000406       0.005656      -0.010534      -0.011670      -0.002450       0.014121              1.855661       2.029722       0.333501      -0.230605       1.619846       0.062568       1.917413           0.000210
           69              H      17.956393      25.569164      15.365248       0.130199       1.174989 0.88710702E+01  0.88305954E+02                                 1.758299                            1.678367      -1.185130       2.323099                    0.996359       3.400241       9.217934       0.516729       1.190773      -0.730501      -0.019684      -0.035487      -0.017063       0.044022       0.009119       0.005684       0.008068      -0.006850      -0.012305      -0.008830      -0.007685       0.016516              1.789705       1.708060       0.302180       0.008049       1.796755       0.265640       1.864300          -0.000462
           70              H       9.808626       7.390738      18.537740       0.118062       1.217745 0.92361548E+01  0.92440149E+02                                 1.772643                            1.692067      -1.047772       2.377985                    0.997508       3.381341       9.052769       0.526455       1.162453      -0.738342      -0.035617      -0.000438       0.003654       0.035806      -0.000228      -0.002251       0.008903       0.016869      -0.025345      -0.015575       0.002580       0.012995              1.801784       2.204616       0.182851       0.025861       1.715540       0.200011       1.485195          -0.000005
           71              H      14.433971       7.611708      18.135128       0.109370       1.276307 0.90201607E+01  0.90618743E+02                                 1.894064                            1.715149      -1.025077       2.383809                    0.997128       3.559645       9.854784       0.498519       1.222984      -0.722009       0.034595       0.001021      -0.006020       0.035130       0.002076      -0.002963       0.014881       0.005368      -0.020146      -0.018878       0.006560       0.012318              2.037401       3.031136       0.180004      -0.212997       1.569429       0.098271       1.511636          -0.000002
           72              H      13.261061       5.923622      17.125299       0.112369       1.273475 0.93902115E+01  0.94147788E+02                                 1.819402                            1.701145      -0.953297       2.421408                    0.998219       3.327757       8.848301       0.528607       1.155683      -0.741178       0.020616      -0.025827      -0.016796       0.037070      -0.002841      -0.005139       0.012231       0.010452      -0.031425      -0.018802       0.004059       0.014743              1.881541       1.856887      -0.224454      -0.187877       1.985717       0.514707       1.802019          -0.000004
           73              H      20.832487       5.558933      18.016325       0.121191       1.230914 0.92957954E+01  0.93568180E+02                                 1.806270                            1.712477      -1.183779       2.315784                    0.996049       3.478410       9.464593       0.514364       1.183025      -0.732116       0.007002       0.011076       0.037383       0.039613      -0.001522       0.001460       0.005949      -0.004016       0.039785      -0.009740      -0.005359       0.015099              1.850357       1.580380      -0.171068       0.180811       1.785218       0.248220       2.185471           0.000265
           74              H      18.915691       5.878894      14.511623       0.121715       1.207857 0.90999526E+01  0.91183150E+02                                 1.792317                            1.700641      -1.138805       2.339324                    0.996399       3.449980       9.390395       0.512877       1.191838      -0.730177      -0.023619       0.018260      -0.024221       0.038444      -0.007652       0.008599      -0.003935      -0.000611      -0.003850      -0.009833      -0.003846       0.013679              1.834135       1.814701      -0.323682       0.242875       1.686114       0.018404       2.001590          -0.000243
           75              H      30.712920      25.735654      15.107840       0.134333       1.162491 0.87318095E+01  0.86558878E+02                                 1.745385                            1.665250      -1.201438       2.320201                    0.996145       3.365560       9.098888       0.518815       1.190929      -0.730627       0.019072      -0.036144      -0.013405       0.043010      -0.008978      -0.003859       0.006333      -0.009447      -0.019884      -0.009070      -0.006831       0.015900              1.772505       1.635387      -0.321227       0.013418       1.881792       0.203101       1.800335           0.000003
           76              H      17.313762       6.951174      15.816261       0.110862       1.218356 0.88014999E+01  0.86672444E+02                                 1.748571                            1.631811      -0.931801       2.429775                    0.998472       3.283227       8.601096       0.548236       1.134525      -0.745950      -0.020129      -0.020330      -0.025349       0.038224      -0.002561       0.011798       0.011812       0.008887      -0.016277      -0.019897       0.004454       0.015443              1.820592       1.749641       0.129667       0.207174       1.845239       0.516812       1.866896           0.000008
           77              H      16.229239       8.800532      16.630285       0.114837       1.310989 0.94793700E+01  0.95425516E+02                                 1.873344                            1.721352      -0.851856       2.471223                    0.998928       3.329783       8.920006       0.519075       1.172171      -0.737327      -0.033530       0.007393      -0.014151       0.037137      -0.005750       0.010892       0.012084       0.004169      -0.017208      -0.020759       0.008492       0.012266              1.975862       2.701594      -0.181732       0.249652       1.604010       0.049883       1.621982           0.000001
           78              H      20.574707       7.783472      17.967924       0.119340       1.204728 0.90403524E+01  0.89977287E+02                                 1.759892                            1.674010      -1.026521       2.390484                    0.997664       3.345488       8.925432       0.529415       1.162418      -0.738510       0.034056      -0.005906       0.007640       0.035399      -0.002798       0.006456       0.007216       0.013674      -0.019158      -0.014258       0.001987       0.012271              1.793452       2.121395      -0.269062       0.142726       1.767723       0.147671       1.491236          -0.000006
           79              H      26.752277      22.215767      11.565737       0.127576       1.216487 0.93306038E+01  0.94038776E+02                                 1.803876                            1.726783      -1.132838       2.348374                    0.996610       3.407858       9.289017       0.507121       1.198387      -0.729507       0.035801      -0.017548      -0.001420       0.039895      -0.009797      -0.001223      -0.001902       0.007199      -0.022435      -0.009381      -0.004796       0.014177              1.821408       2.167078      -0.167484      -0.100324       1.855822      -0.080814       1.441325           0.000237
           80              H      22.745609      22.168478      12.150954       0.124510       1.292624 0.10079218E+02  0.10338383E+03                                 1.869316                            1.788488      -1.164651       2.331226                    0.996047       3.450914       9.435927       0.501769       1.190081      -0.732040      -0.036058      -0.019829       0.007709       0.041866       0.009374      -0.004496      -0.002536       0.003909      -0.029314      -0.010913      -0.004575       0.015488              1.884852       2.219522       0.161263      -0.099648       1.876049      -0.208456       1.558984          -0.000237
           81              H      24.575864      25.583437      10.978320       0.132364       1.150939 0.86840422E+01  0.86044460E+02                                 1.736593                            1.662185      -1.215727       2.310615                    0.996060       3.397968       9.211246       0.518128       1.193076      -0.729644      -0.002275       0.043264      -0.012776       0.045169      -0.000408       0.001523      -0.007205      -0.023551      -0.011505      -0.010319      -0.005987       0.016305              1.759415       1.782656      -0.021661      -0.024194       2.030183      -0.215748       1.465407           0.000034
           82              H      24.076869      20.959830      14.241015       0.116287       1.260097 0.97664360E+01  0.98968915E+02                                 1.806200                            1.735778      -1.066077       2.368672                    0.997304       3.397005       9.105492       0.522468       1.156867      -0.740370      -0.015870       0.023486       0.019279       0.034280      -0.007236      -0.008371       0.001482      -0.012916       0.012651      -0.014590       0.002821       0.011769              1.817932       1.570803      -0.316367      -0.181158       2.050465       0.056973       1.832529           0.000004
           83              H      26.185153      17.725396      11.765943       0.106743       1.308723 0.94974868E+01  0.95082600E+02                                 1.824786                            1.687978      -0.859348       2.460881                    0.998815       3.301384       8.648805       0.543823       1.125009      -0.749409       0.015506      -0.021946      -0.022292       0.034915      -0.008795      -0.010108      -0.001864      -0.019380       0.031406      -0.021522       0.007342       0.014180              1.893678       1.576433      -0.350472      -0.285253       2.149622       0.384604       1.954980           0.000003
           84              H      25.778227      19.714173      10.839716       0.113863       1.291179 0.93795864E+01  0.93741224E+02                                 1.820126                            1.687632      -0.871478       2.460536                    0.998904       3.274487       8.610451       0.538216       1.138683      -0.746099       0.010852       0.001999      -0.035440       0.037118      -0.008371      -0.010580      -0.000476      -0.017211       0.032214      -0.020601       0.005353       0.015248              1.908335       1.456026       0.034584      -0.280245       1.704954      -0.265906       2.564023          -0.000003
           85              C      16.778884      24.196450      20.332112       0.614483      22.316174 0.24140197E+03  0.49542646E+04                                 7.438902                            5.548327      -0.062852       2.047345                    0.999605      21.804604      60.748414       0.624099       0.478205      -1.016580      -0.046390       0.015616      -0.021239       0.053357       0.066978      -0.077629      -0.038128      -0.017712       0.033872      -0.091323      -0.031053       0.122376              9.384194      12.234572      -3.534152       4.753423       7.787725      -1.038325       8.130285           0.000296
           86              C      17.981621      23.704747      21.046033      -0.003072      39.951486 0.40236765E+03  0.91925834E+04                                10.072611                            6.595954       0.060227       2.031427                    0.999298      26.358423      72.467087       0.661193       0.405474      -1.081306       0.030837      -0.008429       0.021079       0.038292      -0.000379      -0.007700       0.010663      -0.000340       0.023789      -0.012162      -0.004377       0.016540             13.924304      17.013488      -4.399414       7.550601      14.398181      -1.102284      10.361245           0.000175
           87              C      18.712619      24.588187      21.815176      -0.153730      36.794507 0.44132328E+03  0.10442057E+05                                 9.711151                            7.065657      -0.022078       1.959666                    0.999607      29.974665      87.198185       0.610235       0.424209      -1.056485      -0.010687      -0.016805      -0.008281       0.021569      -0.004502      -0.039976      -0.009043      -0.036439       0.025909      -0.051060       0.014014       0.037047             12.025737      14.070051       1.000150       7.062746      11.247496       2.195167      10.759665          -0.001273
           88              C      10.629290      17.862806       0.483794       0.075833      42.981767 0.41855786E+03  0.96782763E+04                                10.722454                            6.815256      -0.094525       1.978047                    0.999163      26.493945      73.802048       0.636537       0.416141      -1.071975      -0.001622      -0.005241      -0.000080       0.005487       0.005061      -0.000775       0.014865       0.006000      -0.028055      -0.020147       0.005907       0.014240             15.586750      13.983306       3.909664       7.151859      20.323026       6.719611      12.453919          -0.001004
           89              C      11.020381      16.501359       0.416472      -0.153155      37.820155 0.44735730E+03  0.10610943E+05                                 9.895851                            7.100698       0.003602       1.967547                    0.999594      30.011805      87.148545       0.610981       0.422648      -1.058444      -0.014499      -0.002897      -0.001493       0.014861      -0.005849      -0.008914      -0.027612       0.055318       0.048739      -0.048870       0.017520       0.031350             12.981770       9.162613       1.161772       2.951192      21.745987       4.354835       8.036711          -0.000882
           90              C      19.526655      21.941587      21.632130      -0.002836      40.904895 0.40814040E+03  0.93551826E+04                                10.256231                            6.642899       0.051734       2.026732                    0.999256      26.495079      72.897676       0.659062       0.405450      -1.081618      -0.013323       0.034934      -0.005500       0.037791      -0.004840       0.003260       0.005381       0.003744       0.059533      -0.016207      -0.004737       0.020944             15.008475      10.338392      -3.297953       3.029916      26.928568       1.104813       7.758466           0.000948
           91              C      18.419481      22.411088      20.924590      -0.118571      36.413412 0.43293132E+03  0.10187625E+05                                 9.649649                            7.011042      -0.077916       1.946889                    0.999520      29.480069      85.338304       0.611329       0.425772      -1.056221       0.020269       0.012750       0.009461       0.025747       0.034753      -0.017380       0.006645       0.013714       0.085587      -0.052943       0.016018       0.036925             12.308035      11.823725      -5.568048       3.825595      17.474851      -1.438747       7.625529           0.001366
           92              C      19.842621      20.480714      21.655451       0.609685      23.244445 0.24645618E+03  0.50796993E+04                                 7.652505                            5.596956      -0.054546       2.048092                    0.999518      21.901943      60.971364       0.623466       0.476645      -1.018324       0.014545      -0.052191      -0.002562       0.054240       0.025261      -0.066428      -0.001962       0.174851       0.015307      -0.094272      -0.030658       0.124930             10.328637       6.010684      -2.674032       1.131443      18.860623      -0.033010       6.114604           0.000608
           93              C      11.427127      18.811804       1.365800       0.073075      41.826189 0.41535369E+03  0.95977597E+04                                10.564156                            6.802721      -0.122080       1.967063                    0.999269      26.636814      74.479112       0.634418       0.417810      -1.069563       0.009569      -0.002359      -0.000667       0.009879       0.003300       0.017919       0.004065      -0.026816      -0.025803      -0.026781       0.006619       0.020162             15.274101      15.075866       4.920937       4.830551      17.789904       9.511704      12.956533          -0.000304
           94              C      10.755606      19.809915       2.062340      -0.204686      41.508815 0.46099033E+03  0.11007769E+05                                10.469801                            7.166087       0.076978       1.981776                    0.999675      30.629448      89.004870       0.614038       0.417738      -1.062399       0.011745       0.014541       0.007656       0.020199      -0.010304       0.000043      -0.018977       0.062987      -0.023209      -0.040139       0.002903       0.037236             14.248836      10.324039       2.135693       2.201125      18.890071      10.414651      13.532398          -0.000199
           95              C      13.493988      19.638183       2.226465      -0.142030      38.299756 0.44209518E+03  0.10451149E+05                                 9.881662                            7.017228       0.111080       1.999006                    0.999769      29.915544      86.615466       0.620313       0.417683      -1.061982      -0.022096      -0.000287      -0.008301       0.023605      -0.003627       0.002576       0.006493       0.051131      -0.046436      -0.023596      -0.010057       0.033653             12.321780      14.108572       0.559515       1.831356      13.177443       6.127983       9.679326          -0.000003
           96              C      12.790425      18.762076       1.459743      -0.142446      35.788343 0.41961000E+03  0.98006809E+04                                 9.455749                            6.836435       0.071540       1.988041                    0.999722      29.706411      85.769560       0.627843       0.417681      -1.060933      -0.005288       0.021124       0.008314       0.023309      -0.021864      -0.016329       0.009989      -0.016328      -0.005278      -0.025789      -0.007468       0.033257             11.690821      14.316439       2.962059       3.149995      11.693133       5.390594       9.062890          -0.000089
           97              C      31.565812      24.134100      20.435515       0.598476      23.828700 0.26101650E+03  0.54439652E+04                                 7.722444                            5.733200       0.003681       2.061863                    0.999611      22.129248      61.467704       0.621872       0.472234      -1.023242       0.041201       0.023437      -0.032283       0.057350      -0.068003       0.086487      -0.017038       0.026902      -0.027405      -0.097502      -0.025467       0.122969              9.880853      10.620057       3.874781      -5.395186       8.979492      -2.284199      10.043009          -0.000212
           98              C      30.525294      23.484001      21.332922      -0.003413      40.652351 0.41650880E+03  0.95852614E+04                                10.173674                            6.696544       0.066058       2.028952                    0.999237      26.609260      73.101422       0.659201       0.403746      -1.083920      -0.026355      -0.011087       0.023008       0.036700       0.002353       0.001097       0.007874      -0.012860       0.015166      -0.009384      -0.003259       0.012643             14.109677      13.967037       4.448520      -8.170723      15.083210      -2.431543      13.278785           0.000026
           99              C      20.657378      17.918403       0.309769      -0.147740      37.469854 0.45043432E+03  0.10705372E+05                                 9.835609                            7.140613      -0.057640       1.947859                    0.999496      30.061020      87.462234       0.607107       0.424493      -1.056983       0.007976      -0.018522      -0.010683       0.022821      -0.001014       0.043464      -0.003501      -0.027016      -0.041025      -0.053825       0.019686       0.034139             12.201595      11.932572      -0.136677      -7.615410      10.959626       1.567436      13.712588          -0.000795
          100              C      19.749985      17.339196       1.187815       0.078264      42.704950 0.40257947E+03  0.92242892E+04                                10.672764                            6.680040      -0.092349       1.982520                    0.999198      26.243119      72.915764       0.643113       0.415660      -1.071631       0.001160       0.000234       0.002127       0.002435       0.003289      -0.003948       0.011093       0.014347      -0.016759      -0.017065       0.006105       0.010961             15.663665      11.687777      -3.354945      -7.522525      19.685791       7.450291      15.617427           0.000030
          101              C      19.531422      15.989423       1.060651      -0.143562      38.036063 0.43379178E+03  0.10224544E+05                                 9.967202                            7.019118      -0.040925       1.956976                    0.999525      29.789033      86.623767       0.610138       0.425907      -1.054939       0.016619      -0.004316      -0.010906       0.020341       0.003801       0.012988      -0.031933       0.063161       0.041762      -0.054670       0.017140       0.037530             13.223389       8.289463      -1.611378      -3.401235      21.626016       5.281426       9.754687           0.000736
          102              C      20.167405      15.220293       0.115503      -0.005410      41.081248 0.41669173E+03  0.95914062E+04                                10.270201                            6.702656       0.076163       2.032444                    0.999256      26.600560      73.106862       0.658155       0.404306      -1.083445       0.004522       0.039263       0.007146       0.040163       0.006609      -0.007406      -0.001406       0.005473       0.031861      -0.012892      -0.001796       0.014688             14.879010       8.824077       1.963872      -3.270671      26.720983       1.346566       9.091970           0.001562
          103              C      30.274875      22.136654      21.236559      -0.124746      35.767495 0.43471602E+03  0.10236259E+05                                 9.516091                            7.011360      -0.074934       1.945515                    0.999501      29.597376      85.599380       0.613395       0.424063      -1.057685      -0.010719       0.008416       0.012604       0.018563      -0.030707       0.021435       0.013838       0.043584       0.064220      -0.054943       0.015288       0.039655             11.963422       9.496388       4.438082      -3.882550      17.628073      -2.152931       8.765804          -0.000025
          104              C      20.015128      13.713385       0.082062       0.605693      23.052254 0.25026150E+03  0.51745258E+04                                 7.589626                            5.629804      -0.016453       2.058103                    0.999555      22.004260      61.221941       0.623743       0.474924      -1.019916      -0.006350      -0.055885      -0.001835       0.056275      -0.007499       0.067234      -0.001963       0.173222       0.041341      -0.093836      -0.028052       0.121888             10.075349       5.676703       1.308893      -1.131143      18.482595       0.453532       6.066750           0.000722
          105              C      19.063182      18.164968       2.241865       0.080134      41.832518 0.40490482E+03  0.92996444E+04                                10.572438                            6.722890      -0.133079       1.966797                    0.999285      26.418337      73.715060       0.637092       0.418591      -1.068749      -0.007791      -0.007413      -0.000748       0.010780      -0.005116      -0.018921       0.001880      -0.018938      -0.006039      -0.024643       0.007322       0.017320             15.449581      13.483339      -3.349420      -6.083003      17.200840      10.118586      15.664565           0.000004
          106              C      17.758437      17.877357       2.679458      -0.143717      36.696476 0.43447166E+03  0.10209113E+05                                 9.581113                            6.937013       0.103503       1.995504                    0.999761      29.720138      85.318617       0.627574       0.415351      -1.065267       0.011529       0.018494       0.012061       0.024908       0.025024       0.012219       0.013416      -0.019492      -0.051291      -0.023726      -0.017249       0.040975             11.892682      13.295566      -1.823415      -4.465707      11.811773       5.546977      10.570706          -0.000003
          107              C      17.106986      18.646949       3.599085      -0.145286      36.806332 0.42325035E+03  0.98865893E+04                                 9.568754                            6.826579       0.159186       2.015824                    0.999794      29.556564      84.765542       0.635063       0.412896      -1.066199       0.015901      -0.001296      -0.003476       0.016328       0.013169      -0.014468       0.001127       0.039452      -0.030353      -0.022013      -0.011050       0.033063             11.908717      12.271759       0.141152      -2.215201      13.287923       6.017165      10.166469          -0.000013
          108              C      19.678730      19.234213       2.782641      -0.202170      41.496633 0.44792370E+03  0.10620404E+05                                10.458934                            7.058624       0.080502       1.985450                    0.999644      30.396972      88.051676       0.619301       0.417126      -1.062663      -0.008791       0.012897       0.016207       0.022501       0.009353      -0.006885      -0.025669       0.056134      -0.007622      -0.043310       0.008257       0.035054             14.440496       9.975162      -1.412834      -2.967870      18.629115      10.624093      14.717211           0.000086
          109              C      27.118146      17.423170      20.773005       0.604968      22.865335 0.25024107E+03  0.51748835E+04                                 7.544140                            5.629734      -0.015483       2.058479                    0.999593      22.009417      61.275150       0.623614       0.474951      -1.019727       0.047371       0.001787       0.030434       0.056333       0.001120      -0.030507      -0.010632      -0.196349      -0.128073      -0.094809      -0.025456       0.120264              9.578239      14.390771      -0.464482       4.626587       4.606397      -0.274565       9.737547          -0.001076
          110              C      25.851699      17.461222      19.960082      -0.013541      41.125174 0.42377997E+03  0.97954674E+04                                10.256534                            6.755629       0.060522       2.024722                    0.999194      26.782655      73.753685       0.656144       0.403852      -1.083785      -0.031938       0.008222      -0.024685       0.041194      -0.000873      -0.010533      -0.002325       0.012426       0.010555      -0.009680      -0.004891       0.014572             14.127686      21.132954      -1.181208       5.476282       5.463581      -0.631973      15.786522          -0.000648
          111              C      25.914855      17.393590      18.588782      -0.143703      36.532692 0.43832933E+03  0.10349979E+05                                 9.670990                            7.035403      -0.009966       1.966264                    0.999557      29.815689      86.548382       0.612574       0.423456      -1.057322      -0.002933       0.008452       0.015166       0.017608       0.006469      -0.026489      -0.002601      -0.033632      -0.110992      -0.050460       0.012981       0.037479             12.031899      12.127798      -1.371567       4.503590       5.333024      -1.328278      18.634875          -0.000855
          112              C      24.770486      17.540354      17.807759       0.079709      43.488818 0.41069653E+03  0.94591593E+04                                10.808866                            6.758895      -0.124695       1.971709                    0.999192      26.344012      73.431715       0.637548       0.417121      -1.070488       0.006295       0.006085      -0.004213       0.009716      -0.009014      -0.003433       0.008547      -0.020314       0.021417      -0.017151      -0.000745       0.017895             15.655187      12.407283      -0.644125      -1.176190       6.299255      -3.389717      28.259023          -0.000036
          113              C      23.538657      17.699018      18.475038      -0.149554      38.177554 0.46078529E+03  0.11003406E+05                                 9.947083                            7.199010       0.010882       1.967513                    0.999534      30.185164      87.761722       0.608134       0.421772      -1.059680       0.003333      -0.000867       0.026518       0.026741       0.009130       0.030702      -0.005978      -0.015947      -0.071022      -0.045095       0.018021       0.027074             12.449712      13.757087      -0.100486      -5.532136       5.296572      -0.880178      18.295476           0.000907
          114              C      23.441438      17.726480      19.882639      -0.013186      41.421397 0.41346204E+03  0.95087268E+04                                10.317343                            6.679684       0.023659       2.016178                    0.999207      26.650875      73.469075       0.658130       0.404676      -1.082041       0.028409      -0.002724      -0.024809       0.037816       0.001227       0.011718       0.003696      -0.003118       0.021492      -0.012300      -0.002791       0.015091             14.418061      22.670046      -1.061711      -6.036483       5.491486      -0.157245      15.092652           0.001023
          115              C      24.609927      17.600165      20.615261      -0.113266      36.500317 0.44430936E+03  0.10516138E+05                                 9.667755                            7.099811      -0.100467       1.937007                    0.999461      29.628310      85.822615       0.608269       0.425441      -1.057156       0.002722       0.001001      -0.017449       0.017689       0.014524      -0.005536       0.001185      -0.086460       0.040181      -0.052785       0.013874       0.038911             12.071697      21.033705      -1.281879       0.095606       5.322596      -0.363401       9.858789           0.000191
          116              C      22.172230      17.855811      20.578520       0.603786      23.811896 0.25177643E+03  0.52149070E+04                                 7.748857                            5.643299      -0.030493       2.052346                    0.999666      22.032698      61.400399       0.623436       0.474332      -1.020000      -0.044564       0.007761       0.026650       0.052502       0.005451       0.028877      -0.023673      -0.191978      -0.113717      -0.093594      -0.024936       0.118530             10.042344      16.213807      -0.603124      -4.628239       4.704548       0.448984       9.208678          -0.000450
          117              C      24.867890      17.665956      16.348896       0.085571      41.534280 0.39655985E+03  0.90678955E+04                                10.545797                            6.666610      -0.156872       1.963417                    0.999349      26.203801      73.145147       0.637347       0.420274      -1.066828       0.009675      -0.011165       0.003164       0.015108       0.006108      -0.011031       0.003811       0.037349       0.035995      -0.026491       0.003053       0.023438             15.555366       6.586236      -1.581364      -1.837396      11.237738      -5.089413      28.842122           0.000022
          118              C      24.510863      18.791652      15.716378      -0.204353      41.312808 0.44625134E+03  0.10572343E+05                                10.438941                            7.037198       0.113500       1.995726                    0.999681      30.403124      88.074812       0.621245       0.416151      -1.063135       0.013022       0.009275      -0.030870       0.034765      -0.009352      -0.010056       0.029882       0.007248      -0.060994      -0.039881       0.005387       0.034494             14.904410       6.360862      -1.273197      -1.192090      13.363560      -8.857957      24.988808           0.000035
          119              C      25.752448      16.883546      14.288976      -0.136814      36.694928 0.40752071E+03  0.94383881E+04                                 9.573039                            6.715750       0.095475       1.996769                    0.999829      29.371836      84.137215       0.637217       0.415021      -1.063824      -0.009635       0.020825       0.009526       0.024844      -0.017210      -0.013536       0.018024      -0.025319      -0.042569      -0.024887      -0.013071       0.037959             12.074843       5.756388      -1.925671      -1.174422      13.068405      -4.242440      17.399737           0.000003
          120              C      25.514921      16.674181      15.561933      -0.145416      35.046793 0.41456999E+03  0.96434608E+04                                 9.305106                            6.785631       0.125222       2.007728                    0.999755      29.487482      84.668031       0.632204       0.416499      -1.062819      -0.006280       0.019390      -0.004203       0.020811      -0.014732       0.011676      -0.006258      -0.039050      -0.055660      -0.027041      -0.008468       0.035509             11.371600       5.735712      -1.691847      -1.970763      10.504517      -1.767367      17.874570           0.000038
          121              C      16.778852       5.001654       1.668529       0.616174      22.276288 0.24095026E+03  0.49425220E+04                                 7.429061                            5.542451      -0.058725       2.049168                    0.999548      21.783693      60.668661       0.624565       0.478088      -1.016675      -0.047060      -0.015378       0.021771       0.054084      -0.067601       0.078634      -0.037292      -0.019758       0.033980      -0.093259      -0.029625       0.122884              9.369214      12.212738       3.526813      -4.742764       7.777187      -1.034667       8.117715          -0.000082
          122              C      17.981589       5.493357       0.954608      -0.001631      39.927830 0.40219920E+03  0.91873310E+04                                10.066944                            6.593533       0.067350       2.033640                    0.999252      26.351474      72.431060       0.661503       0.405347      -1.081443       0.031266       0.008152      -0.022488       0.039367       0.000813       0.006962       0.010781      -0.002610       0.022272      -0.011331      -0.004923       0.016254             13.914389      17.000434       4.395383      -7.543830      14.388773      -1.100568      10.353960           0.001066
          123              C      18.712584       4.609917       0.185465      -0.154439      36.792006 0.44131738E+03  0.10441549E+05                                 9.711319                            7.066555      -0.025826       1.958762                    0.999610      29.970872      87.176516       0.610094       0.424322      -1.056448      -0.010077       0.016060       0.007894       0.020538       0.005112       0.040701      -0.009213      -0.036878       0.028055      -0.052048       0.014133       0.037915             12.025323      14.070601      -1.001008      -7.063076      11.245137       2.195109      10.760232           0.000070
          124              C      29.042299      11.335298      21.516847       0.075681      42.955523 0.41832779E+03  0.96710668E+04                                10.715442                            6.811577      -0.097754       1.977246                    0.999172      26.487613      73.763247       0.636999       0.415920      -1.072179      -0.002014       0.004992       0.001012       0.005477      -0.005102       0.001300       0.015126       0.005373      -0.027680      -0.020353       0.006065       0.014288             15.575509      13.972392      -3.908521      -7.145742      20.308861       6.715655      12.445273           0.000117
          125              C      29.433392      12.696745      21.584169      -0.153162      37.868630 0.44799559E+03  0.10630420E+05                                 9.908445                            7.109308       0.001682       1.966803                    0.999567      30.024795      87.218755       0.610123       0.423070      -1.058125      -0.014750       0.002898       0.000865       0.015057       0.005823       0.009179      -0.027201       0.056672       0.050193      -0.049270       0.017542       0.031727             13.000504       9.170847      -1.167612      -2.953283      21.783917       4.365177       8.046749          -0.001531
          126              C      19.526625       7.256517       0.368511      -0.004179      40.925903 0.40845953E+03  0.93637481E+04                                10.256252                            6.643286       0.055444       2.027672                    0.999273      26.508408      72.924494       0.659413       0.405180      -1.081864      -0.012681      -0.035340       0.005089       0.037889       0.003731      -0.002977       0.005890       0.004425       0.059157      -0.015433      -0.005525       0.020959             15.007622      10.337470       3.296706      -3.029450      26.927106       1.105498       7.758291          -0.000041
          127              C      18.419452       6.787016       1.076051      -0.118450      36.380818 0.43253358E+03  0.10175740E+05                                 9.642645                            7.006986      -0.071049       1.948885                    0.999446      29.468244      85.288375       0.611626       0.425671      -1.056303       0.021105      -0.012650      -0.009130       0.026245      -0.034343       0.017235       0.005768       0.014560       0.088039      -0.052691       0.015101       0.037590             12.296917      11.813503       5.559063      -3.822647      17.456624      -1.434783       7.620626          -0.000706
          128              C      19.842594       8.717390       0.345190       0.612368      23.200890 0.24593208E+03  0.50661788E+04                                 7.643496                            5.591307      -0.054107       2.048598                    0.999553      21.875978      60.881915       0.623732       0.476697      -1.018301       0.015020       0.052776       0.002241       0.054917      -0.024893       0.066341      -0.002163       0.173941       0.014817      -0.093604      -0.030892       0.124496             10.314435       6.003735       2.669156      -1.130424      18.831102      -0.032554       6.108467           0.000410
          129              C      11.427133      10.386300      20.634841       0.073860      41.810157 0.41517067E+03  0.95924570E+04                                10.561933                            6.801532      -0.125350       1.965999                    0.999287      26.630426      74.456669       0.634432       0.417848      -1.069540       0.009636       0.002369       0.000888       0.009962      -0.002851      -0.017897       0.004410      -0.026673      -0.027723      -0.026907       0.006612       0.020295             15.270154      15.072560      -4.917033      -4.826927      17.785864       9.508526      12.952039           0.000026
          130              C      10.755609       9.388189      19.938301      -0.205446      41.529649 0.46128277E+03  0.11016380E+05                                10.471905                            7.167265       0.084733       1.983822                    0.999645      30.640767      89.041184       0.614135       0.417610      -1.062492       0.012137      -0.014402      -0.007913       0.020429       0.010867       0.000717      -0.018869       0.061911      -0.024407      -0.039827       0.002799       0.037028             14.251679      10.326563      -2.135232      -2.200847      18.894275      10.416434      13.534198          -0.000171
          131              C      13.493991       9.559921      19.774176      -0.141682      38.290427 0.44198455E+03  0.10447730E+05                                 9.880223                            7.016608       0.112923       1.999598                    0.999743      29.910240      86.592726       0.620316       0.417714      -1.061978      -0.021779       0.000253       0.007489       0.023032       0.003790      -0.002576       0.005863       0.051387      -0.049121      -0.023192      -0.011059       0.034250             12.319626      14.101394      -0.559438      -1.830298      13.178346       6.128984       9.679138           0.000034
          132              C      12.790431      10.436028      20.540898      -0.143192      35.801736 0.41983262E+03  0.98069071E+04                                 9.454577                            6.835254       0.073436       1.988505                    0.999746      29.720925      85.808137       0.628327       0.417315      -1.061195      -0.004562      -0.021723      -0.008256       0.023682       0.021572       0.016333       0.009951      -0.016635      -0.005381      -0.025681      -0.007361       0.033042             11.688858      14.311208      -2.957238      -3.145742      11.693619       5.390980       9.061746          -0.000016
          133              C      13.152780       5.064004       1.565126       0.596965      23.834866 0.26110741E+03  0.54461983E+04                                 7.722765                            5.733511      -0.000186       2.060822                    0.999596      22.134354      61.478740       0.621983       0.472121      -1.023329       0.040032      -0.022563       0.031965       0.055977       0.068110      -0.086650      -0.017835       0.027244      -0.029885      -0.097282      -0.026376       0.123658              9.880859      10.619757      -3.874125       5.395070       8.979390      -2.283956      10.043431          -0.000038
          134              C      12.112262       5.714103       0.667719      -0.003816      40.657227 0.41659312E+03  0.95875368E+04                                10.173482                            6.696531       0.067446       2.029306                    0.999256      26.612668      73.108319       0.659314       0.403663      -1.083993      -0.025816       0.011130      -0.023285       0.036503      -0.002024      -0.001535       0.007780      -0.013494       0.013244      -0.009268      -0.003284       0.012552             14.108989      13.966091      -4.449023       8.169917      15.083032      -2.432334      13.277844          -0.000898
          135              C      20.657387      11.279701      21.690872      -0.148160      37.535160 0.45132483E+03  0.10732374E+05                                 9.849435                            7.149760      -0.063472       1.945855                    0.999504      30.086188      87.573669       0.606422       0.424742      -1.056776       0.007753       0.018416       0.010903       0.022763       0.001288      -0.043347      -0.003772      -0.027165      -0.040636      -0.053704       0.019512       0.034191             12.220295      11.952550       0.137150       7.630293      10.972205       1.569101      13.736130           0.000846
          136              C      19.749994      11.858908      20.812826       0.080252      42.655326 0.40198597E+03  0.92076899E+04                                10.666892                            6.676591      -0.097196       1.981332                    0.999176      26.222115      72.855773       0.643038       0.415843      -1.071467       0.000758       0.000071      -0.002451       0.002566      -0.003181       0.004395       0.011121       0.014981      -0.017670      -0.017400       0.005841       0.011559             15.654598      11.680047       3.351697       7.516643      19.676328       7.445102      15.607420           0.000967
          137              C      19.531433      13.208681      20.939990      -0.144961      38.088717 0.43448305E+03  0.10244976E+05                                 9.975076                            7.023895      -0.038750       1.957530                    0.999541      29.816330      86.722344       0.610033       0.425809      -1.054993       0.017401       0.005022       0.011655       0.021538      -0.003672      -0.013282      -0.031842       0.065431       0.041334      -0.055462       0.017271       0.038191             13.235047       8.295267       1.612592       3.403478      21.648108       5.286640       9.761766           0.000863
          138              C      20.167420      13.977811      21.885138      -0.005127      41.094706 0.41681800E+03  0.95954104E+04                                10.273615                            6.704568       0.073568       2.031536                    0.999268      26.604362      73.130723       0.657904       0.404414      -1.083331       0.004649      -0.038387      -0.006624       0.039231      -0.005737       0.007639      -0.002261       0.004355       0.030252      -0.011538      -0.003037       0.014575             14.884420       8.826142      -1.963897       3.271158      26.732787       1.348079       9.094329           0.000404
          139              C      11.861846       7.061450       0.764082      -0.123202      35.703879 0.43380792E+03  0.10209580E+05                                 9.505957                            7.004819      -0.076270       1.945554                    0.999503      29.565737      85.486901       0.613575       0.424158      -1.057622      -0.010400      -0.008025      -0.011523       0.017474       0.031199      -0.020670       0.013883       0.042972       0.066692      -0.055324       0.016253       0.039071             11.948977       9.484778      -4.430115       3.877458      17.605684      -2.147967       8.756468          -0.001793
          140              C      20.015146      15.484719      21.918579       0.603229      23.086183 0.25067789E+03  0.51852657E+04                                 7.596470                            5.634126      -0.025096       2.055307                    0.999581      22.024675      61.290399       0.623566       0.474863      -1.019953      -0.005868       0.055514       0.001519       0.055844       0.008761      -0.067485      -0.002111       0.174663       0.042824      -0.094926      -0.027748       0.122674             10.085872       5.681204      -1.309898       1.131726      18.504981       0.455153       6.071431           0.000468
          141              C      19.063188      11.033136      19.758776       0.078475      41.861510 0.40528292E+03  0.93094941E+04                                10.571978                            6.722488      -0.129103       1.967785                    0.999282      26.433949      73.737196       0.637684       0.418151      -1.069146      -0.008342       0.007501       0.000213       0.011221       0.005305       0.018631       0.001261      -0.019797      -0.005170      -0.024678       0.007830       0.016848             15.449192      13.482489       3.349524       6.082844      17.201086      10.118602      15.663999           0.000280
          142              C      17.758443      11.320747      19.321183      -0.142770      36.652177 0.43384833E+03  0.10190499E+05                                 9.572056                            6.930861       0.102290       1.995473                    0.999757      29.701346      85.239635       0.628031       0.415210      -1.065389       0.011387      -0.018441      -0.012243       0.024892      -0.024790      -0.011903       0.013221      -0.019825      -0.050128      -0.023252      -0.017239       0.040491             11.880436      13.280271       1.819115       4.458727      11.801667       5.541215      10.559372           0.000059
          143              C      17.106989      10.551155      18.401556      -0.146342      36.847291 0.42383858E+03  0.99039469E+04                                 9.576380                            6.832081       0.151752       2.013371                    0.999793      29.576943      84.844498       0.634690       0.412987      -1.066121       0.016033       0.001340       0.003728       0.016515      -0.013476       0.014114       0.001379       0.040516      -0.028695      -0.022566      -0.010621       0.033187             11.918282      12.279488      -0.140645       2.216442      13.300385       6.023466      10.174972           0.000018
          144              C      19.678733       9.963891      19.218000      -0.201240      41.519033 0.44818169E+03  0.10628553E+05                                10.464709                            7.062088       0.082043       1.985815                    0.999678      30.402332      88.089229       0.618932       0.417295      -1.062505      -0.009484      -0.013021      -0.016442       0.023018      -0.008846       0.006968      -0.025143       0.054347      -0.005538      -0.042207       0.008303       0.033904             14.449364       9.979937       1.414815       2.970107      18.641451      10.631825      14.726703           0.000103
          145              C       8.705126      11.774934       1.227636       0.604987      22.886577 0.25046953E+03  0.51811858E+04                                 7.551200                            5.633938      -0.016864       2.057823                    0.999621      22.020215      61.329863       0.623062       0.475226      -1.019501       0.047476      -0.002035      -0.030426       0.056425      -0.000814       0.031338      -0.010684      -0.195720      -0.128629      -0.095301      -0.024741       0.120042              9.588618      14.407219       0.465139      -4.634207       4.610428      -0.275061       9.748206          -0.001078
          146              C       7.438681      11.736882       2.040559      -0.013669      41.176359 0.42430565E+03  0.98116631E+04                                10.268093                            6.762139       0.054586       2.022699                    0.999197      26.799364      73.839617       0.655423       0.404130      -1.083488      -0.032473      -0.008343       0.024057       0.041266       0.000776       0.011146      -0.002108       0.012403       0.009587      -0.009636      -0.005466       0.015102             14.145009      21.158675       1.182848      -5.488518       5.469417      -0.633136      15.806935          -0.000650
          147              C       7.501838      11.804514       3.411859      -0.142961      36.501630 0.43793233E+03  0.10338006E+05                                 9.662877                            7.030142      -0.007090       1.967226                    0.999584      29.806353      86.503397       0.613089       0.423207      -1.057504      -0.003372      -0.008537      -0.015680       0.018169      -0.006520       0.025979      -0.002645      -0.033924      -0.105876      -0.048908       0.012115       0.036793             12.020324      12.117024       1.370108      -4.495879       5.328364      -1.325796      18.615584          -0.000855
          148              C       6.357471      11.657750       4.192882       0.080926      43.435133 0.41007241E+03  0.94415110E+04                                10.802032                            6.754998      -0.125024       1.971965                    0.999182      26.323367      73.369491       0.637535       0.417274      -1.070353       0.005296      -0.006112       0.004454       0.009233       0.008611       0.003715       0.008967      -0.020929       0.024033      -0.017568      -0.000939       0.018507             15.644244      12.397414       0.643674       1.173334       6.295066      -3.385985      28.240252          -0.000036
          149              C      23.538640      11.499086       3.525603      -0.150891      38.270406 0.46204988E+03  0.11041658E+05                                 9.968673                            7.213669       0.003485       1.964914                    0.999550      30.212120      87.884921       0.606884       0.422333      -1.059281       0.002760       0.001408      -0.025759       0.025944      -0.010096      -0.030240      -0.006319      -0.016237      -0.069679      -0.044747       0.017364       0.027383             12.480314      13.786657       0.099258       5.557160       5.308131      -0.882588      18.346153           0.000909
          150              C      23.441419      11.471624       2.118002      -0.011143      41.326970 0.41236999E+03  0.94769170E+04                                10.301441                            6.669883       0.027975       2.018019                    0.999225      26.613374      73.329004       0.658788       0.404558      -1.082168       0.028901       0.002610       0.024687       0.038099      -0.000644      -0.011015       0.003388      -0.002125       0.022880      -0.011449      -0.003201       0.014651             14.396121      22.637574       1.060595       6.029778       5.484413      -0.156044      15.066376           0.001024
          151              C       6.196907      11.597939       1.385380      -0.115259      36.541629 0.44490138E+03  0.10533454E+05                                 9.676578                            7.106026      -0.106982       1.935285                    0.999480      29.639273      85.862473       0.607824       0.425619      -1.057065       0.002691      -0.001155       0.017168       0.017416      -0.014195       0.005605       0.000723      -0.087599       0.038564      -0.052955       0.013339       0.039616             12.084945      21.065690       1.283974      -0.095871       5.328006      -0.363459       9.861140           0.000190
          152              C      22.172210      11.342293       1.422121       0.604586      23.829911 0.25195369E+03  0.52197672E+04                                 7.754888                            5.646524      -0.027343       2.052980                    0.999707      22.039838      61.437695       0.623021       0.474540      -1.019835      -0.047256      -0.008054      -0.026890       0.054964      -0.005295      -0.029116      -0.023724      -0.190359      -0.113846      -0.093166      -0.024606       0.117772             10.052316      16.232258       0.603992       4.635061       4.707898       0.449402       9.216793          -0.000452
          153              C       6.454876      11.532148       5.651745       0.081300      41.673354 0.39812765E+03  0.91116048E+04                                10.560994                            6.674648      -0.150170       1.964805                    0.999263      26.263479      73.313796       0.637776       0.419629      -1.067370       0.009605       0.011290      -0.004061       0.015369      -0.006460       0.010803       0.004074       0.040205       0.035707      -0.027932       0.003954       0.023978             15.580263       6.594995       1.582902       1.840845      11.251660      -5.098352      28.894135           0.000021
          154              C       6.097848      10.406452       6.284263      -0.200478      41.172584 0.44456954E+03  0.10522702E+05                                10.417494                            7.025259       0.117233       1.997732                    0.999635      30.345176      87.869860       0.621587       0.416309      -1.063020       0.012954      -0.009037       0.029652       0.033596       0.010049       0.010394       0.029982       0.006385      -0.059597      -0.039574       0.004310       0.035264             14.868225       6.349155       1.272208       1.189968      13.332934      -8.829087      24.922587           0.000038
          155              C       7.339439      12.314558       7.711665      -0.137415      36.706585 0.40765387E+03  0.94421100E+04                                 9.573998                            6.715906       0.094567       1.996573                    0.999805      29.378259      84.154578       0.637353       0.414905      -1.063914      -0.009976      -0.020595      -0.009978       0.024964       0.017031       0.013266       0.017480      -0.025124      -0.041367      -0.024263      -0.012977       0.037241             12.076973       5.757110       1.925804       1.175299      13.069401      -4.242541      17.404409           0.000003
          156              C       7.101911      12.523923       6.438708      -0.144703      35.043968 0.41451505E+03  0.96421164E+04                                 9.306060                            6.786162       0.124860       2.007613                    0.999747      29.484332      84.665949       0.632025       0.416619      -1.062714      -0.007535      -0.020764       0.003296       0.022334       0.014410      -0.011390      -0.006246      -0.038321      -0.057414      -0.026882      -0.008381       0.035263             11.373268       5.736356       1.691237       1.971968      10.503233      -1.766556      17.880214           0.000038
          157              C      16.778852       2.982860       4.347767       0.616174      22.276304 0.24095041E+03  0.49425257E+04                                 7.429064                            5.542452      -0.058726       2.049167                    0.999548      21.783699      60.668679       0.624565       0.478088      -1.016675      -0.047060       0.016687      -0.020785       0.054084       0.056948      -0.086661      -0.033506      -0.006563       0.073569      -0.093260      -0.029624       0.122884              9.369216      12.212750      -3.586578       4.697734       7.543420      -0.967617       8.351479          -0.000082
          158              C      17.981589       2.432177       5.017246      -0.001632      39.927838 0.40219954E+03  0.91873410E+04                                10.066943                            6.593534       0.067352       2.033640                    0.999252      26.351503      72.431157       0.661503       0.405346      -1.081444       0.031266      -0.019369       0.014036       0.039367       0.006916      -0.001138       0.006537      -0.017407      -0.022123      -0.011331      -0.004922       0.016253             13.914376      17.000443      -6.039615       6.304900      10.077327       0.136061      14.665359           0.001066
          159              C      18.712584       1.449273       4.380108      -0.154442      36.792194 0.44131990E+03  0.10441624E+05                                 9.711350                            7.066574      -0.025832       1.958759                    0.999610      29.970985      87.176938       0.610093       0.424322      -1.056448      -0.010076       0.012016       0.013261       0.020537       0.040533      -0.006304      -0.006643      -0.027919       0.054936      -0.052049       0.014135       0.037914             12.025364      14.070663      -7.065346       0.985148      11.960647       1.989893      10.044783           0.000070
          160              C      29.042299      23.808124       4.963565       0.075680      42.955568 0.41832858E+03  0.96710898E+04                                10.715448                            6.811582      -0.097754       1.977245                    0.999172      26.487647      73.763369       0.636999       0.415920      -1.072179      -0.002014       0.002349       0.004520       0.005478      -0.000158      -0.005263       0.015783       0.007661      -0.020816      -0.020353       0.006064       0.014289             15.575501      13.972402      -7.946397      -1.786871      16.602621       7.778676      16.151482           0.000117
          161              C      29.433392      24.248200       6.253682      -0.153164      37.868622 0.44799619E+03  0.10630440E+05                                 9.908446                            7.109314       0.001684       1.966803                    0.999567      30.024847      87.219002       0.610122       0.423070      -1.058125      -0.014749       0.001631       0.002548       0.015056       0.010430       0.003068      -0.037226       0.021719      -0.054665      -0.049269       0.017542       0.031727             13.000474       9.170860      -3.160740      -0.308086      11.404692       7.342143      18.425869          -0.001531
          162              C      19.526625       2.354915       6.873660      -0.004174      40.925748 0.40846000E+03  0.93637657E+04                                10.256239                            6.643298       0.055426       2.027666                    0.999273      26.508426      72.924666       0.659411       0.405181      -1.081863      -0.012680      -0.004850      -0.035372       0.037887      -0.001829       0.004406      -0.003434      -0.028067      -0.038336      -0.015434      -0.005524       0.020958             15.007530      10.337479      -2.003131       4.004170       9.801326       6.017482      24.883783          -0.000041
          163              C      18.419452       2.905587       6.227281      -0.118449      36.380786 0.43253428E+03  0.10175763E+05                                 9.642646                            7.006995      -0.071061       1.948881                    0.999446      29.468274      85.288554       0.611625       0.425671      -1.056303       0.021105      -0.012263      -0.009641       0.026244       0.007101      -0.037766      -0.008707      -0.035897      -0.063334      -0.052693       0.015100       0.037593             12.296888      11.813509      -2.141834       6.397501       7.607820       1.390085      17.469334          -0.000706
          164              C      19.842594       2.735274       8.284341       0.612350      23.200846 0.24593359E+03  0.50662176E+04                                 7.643449                            5.591301      -0.053992       2.048632                    0.999554      21.876174      60.882503       0.623736       0.476693      -1.018303       0.015027       0.016691       0.050108       0.054911       0.056913      -0.042223      -0.026848       0.087893      -0.243341      -0.093600      -0.030903       0.124503             10.314289       6.003750      -0.350713       2.877397       7.058196       3.343949      17.880923           0.000410
          165              C      11.427133      22.698656       4.294525       0.073862      41.810120 0.41517033E+03  0.95924479E+04                                10.561930                            6.801531      -0.125353       1.965999                    0.999287      26.630413      74.456644       0.634431       0.417848      -1.069540       0.009636       0.001507       0.002033       0.009962      -0.017989       0.002194       0.010947      -0.003879       0.040658      -0.026906       0.006612       0.020294             15.270142      15.072553      -5.995504      -3.395617      18.359429       9.343996      12.378444           0.000026
          166              C      10.755609      21.753925       3.527143      -0.205446      41.529670 0.46128290E+03  0.11016384E+05                                10.471911                            7.167267       0.084733       1.983822                    0.999645      30.640769      89.041204       0.614134       0.417610      -1.062492       0.012137      -0.011577      -0.011662       0.020428       0.003685       0.010248      -0.020970       0.054586      -0.046380      -0.039826       0.002799       0.037027             14.251687      10.326565      -2.704248      -1.445677      19.462857      10.253363      12.965639          -0.000171
          167              C      13.493991      21.643509       3.737469      -0.141682      38.290423 0.44198481E+03  0.10447737E+05                                 9.880220                            7.016609       0.112926       1.999599                    0.999743      29.910233      86.592681       0.620316       0.417713      -1.061978      -0.021779       0.007269      -0.001821       0.023032      -0.001431       0.004354       0.004672       0.047233      -0.061584      -0.023192      -0.011059       0.034250             12.319622      14.101389      -1.913599      -0.033122      13.193772       6.124554       9.663704           0.000033
          168              C      12.790431      22.622065       4.368227      -0.143191      35.801661 0.41983185E+03  0.98068842E+04                                 9.454564                            6.835248       0.073437       1.988506                    0.999746      29.720889      85.807998       0.628327       0.417315      -1.061195      -0.004562      -0.013925      -0.018604       0.023682       0.021647       0.016232       0.011355      -0.011739       0.009312      -0.025681      -0.007360       0.033042             11.688837      14.311192      -3.839144      -1.975298      12.119250       5.268874       8.636070          -0.000016
          169              C      13.152780       2.900655       4.436209       0.596965      23.834857 0.26110729E+03  0.54461951E+04                                 7.722761                            5.733508      -0.000184       2.060823                    0.999596      22.134345      61.478697       0.621983       0.472121      -1.023330       0.040032       0.024505      -0.030502       0.055977      -0.064513       0.089361      -0.014774       0.037918       0.002136      -0.097282      -0.026376       0.123658              9.880857      10.619747       4.117818      -5.211446       8.751930      -2.218716      10.270894          -0.000038
          170              C      12.112262       2.217270       5.308535      -0.003815      40.657187 0.41659245E+03  0.95875168E+04                                10.173476                            6.696526       0.067449       2.029308                    0.999256      26.612638      73.108205       0.659314       0.403663      -1.083993      -0.025816      -0.019313       0.017117       0.036503      -0.002034      -0.001522       0.006631      -0.017502       0.001220      -0.009268      -0.003285       0.012552             14.108992      13.966070       6.626598      -6.529122      12.125789      -1.584128      16.235116          -0.000898
          171              C      20.657387      23.960075       4.862142      -0.148158      37.535039 0.45132345E+03  0.10732332E+05                                 9.849414                            7.149749      -0.063470       1.945856                    0.999504      30.086128      87.573439       0.606422       0.424742      -1.056776       0.007753       0.015558       0.014695       0.022762      -0.041312       0.013190       0.005786       0.006159       0.059330      -0.053704       0.019511       0.034193             12.220264      11.952508       7.372330      -1.971901      14.357674       0.598051      10.350610           0.000846
          172              C      19.749994      23.275754       5.660985       0.080253      42.655367 0.40198625E+03  0.92076976E+04                                10.666900                            6.676594      -0.097201       1.981330                    0.999176      26.222114      72.855767       0.643037       0.415844      -1.071467       0.000757      -0.002336       0.000743       0.002566       0.003347      -0.004270       0.009787       0.010330      -0.031626      -0.017400       0.005841       0.011559             15.654621      11.680047       8.149396       1.149400      19.862972       7.391606      15.420844           0.000967
          173              C      19.531433      23.770134       6.923382      -0.144960      38.088510 0.43447953E+03  0.10244865E+05                                 9.975029                            7.023860      -0.038727       1.957540                    0.999541      29.816133      86.721449       0.610036       0.425808      -1.054995       0.017400       0.012590       0.001616       0.021538      -0.013778       0.000128      -0.041145       0.032984      -0.055977      -0.055457       0.017272       0.038184             13.235016       8.295208       3.716125       0.611736      13.467384       7.633071      17.942456           0.000864
          174              C      20.167420      24.890705       7.402116      -0.005128      41.094582 0.41681435E+03  0.95953008E+04                                10.273589                            6.704533       0.073602       2.031549                    0.999268      26.604215      73.130107       0.657907       0.404414      -1.083332       0.004646      -0.016952      -0.035072       0.039230       0.005766      -0.007627      -0.006506      -0.010435      -0.014103      -0.011542      -0.003040       0.014582             14.884448       8.826106       2.602866      -2.789714      11.149583       5.817686      24.677653           0.000403
          175              C      11.861846       2.681373       6.577092      -0.123202      35.703933 0.43380764E+03  0.10209572E+05                                 9.505970                            7.004820      -0.076267       1.945556                    0.999503      29.565711      85.486826       0.613575       0.424158      -1.057621      -0.010400      -0.013289      -0.004537       0.017474      -0.011267       0.035689      -0.002759      -0.015050      -0.107375      -0.055323       0.016254       0.039070             11.949022       9.484790       2.505743      -5.327500       8.290623       0.523822      18.071652          -0.001793
          176              C      20.015146      25.338318       8.841398       0.603252      23.085716 0.25067048E+03  0.51850775E+04                                 7.596412                            5.634070      -0.025251       2.055263                    0.999581      22.024300      61.289273       0.623565       0.474868      -1.019950      -0.005879       0.016757       0.052954       0.055852      -0.062454       0.027028      -0.030612       0.075307      -0.255255      -0.094929      -0.027748       0.122676             10.085839       5.681138       0.726690      -1.571232       7.257698       3.680989      17.318681           0.000468
          177              C      19.063188      22.034884       5.157830       0.078473      41.861589 0.40528395E+03  0.93095239E+04                                10.571988                            6.722494      -0.129100       1.967785                    0.999282      26.433995      73.737349       0.637684       0.418151      -1.069146      -0.008343       0.002273       0.007151       0.011221       0.019372      -0.000038       0.004378      -0.008931       0.027423      -0.024677       0.007829       0.016848             15.449208      13.482498       6.770569       1.542610      21.144170       8.987649      11.720957           0.000280
          178              C      17.758443      21.693549       5.554942      -0.142771      36.652241 0.43384940E+03  0.10190529E+05                                 9.572061                            6.930867       0.102288       1.995472                    0.999757      29.701385      85.239727       0.628031       0.415210      -1.065390       0.011387      -0.016853      -0.014352       0.024893      -0.018277      -0.020549       0.020481       0.005485       0.025801      -0.023251      -0.017241       0.040492             11.880442      13.280277       4.787457       0.519304      13.590902       5.028022       8.770147           0.000059
          179              C      17.106989      20.597382       5.068728      -0.146341      36.847281 0.42383854E+03  0.99039450E+04                                 9.576376                            6.832079       0.151751       2.013371                    0.999793      29.576943      84.844481       0.634690       0.412987      -1.066121       0.016033       0.003953       0.000260       0.016515       0.009851      -0.016845      -0.000397       0.034324      -0.047270      -0.022565      -0.010621       0.033187             11.918275      12.279480       2.091753      -0.746285      13.605252       5.936019       9.870094           0.000017
          180              C      19.678733      21.220268       4.279125      -0.201240      41.519037 0.44818188E+03  0.10628558E+05                                10.464708                            7.062088       0.082042       1.985815                    0.999678      30.402333      88.089220       0.618932       0.417295      -1.062505      -0.009484      -0.019395      -0.007984       0.023019       0.004259      -0.010424      -0.027788       0.045126      -0.033204      -0.042207       0.008303       0.033904             14.449364       9.979931       3.245055       0.541089      20.659623      10.052967      12.708539           0.000103
          181              C       8.705126       4.426510      10.980080       0.604971      22.886569 0.25047062E+03  0.51812093E+04                                 7.551162                            5.633924      -0.016706       2.057874                    0.999621      22.020258      61.329807       0.623068       0.475222      -1.019504       0.047482      -0.029800       0.006436       0.056426       0.029885      -0.009421       0.033915      -0.040214       0.337894      -0.095288      -0.024750       0.120038              9.588552      14.407159      -4.326301       1.724735       9.211794      -1.594770       5.146704          -0.001078
          182              C       7.438681       5.197435      10.719372      -0.013668      41.176431 0.42430754E+03  0.98117210E+04                                10.268112                            6.762161       0.054566       2.022692                    0.999197      26.799430      73.839928       0.655421       0.404130      -1.083487      -0.032472       0.020825      -0.014651       0.041264       0.010929      -0.002327      -0.004700       0.003368      -0.017528      -0.009637      -0.005464       0.015101             14.145010      21.158701      -4.949628       2.650158      14.685548      -3.276507       6.590782          -0.000650
          183              C       7.501838       6.534231      10.406303      -0.142963      36.501679 0.43793327E+03  0.10338039E+05                                 9.662892                            7.030153      -0.007093       1.967224                    0.999584      29.806426      86.503787       0.613088       0.423207      -1.057504      -0.003372      -0.017426      -0.003883       0.018169       0.023173      -0.013428       0.016282       0.032067       0.092089      -0.048907       0.012115       0.036792             12.020330      12.117061      -3.943858       2.556545      16.902817      -4.645623       7.041111          -0.000855
          184              C       6.357471       7.244518      10.049893       0.080925      43.435164 0.41007296E+03  0.94415276E+04                                10.802037                            6.755002      -0.125021       1.971965                    0.999182      26.323392      73.369591       0.637535       0.417274      -1.070353       0.005296       0.002596      -0.007104       0.009233       0.005945       0.007254       0.007191      -0.027118       0.005470      -0.017568      -0.000938       0.018507             15.644238      12.397430       1.305316       0.295220      24.777329      -8.687175       9.757956          -0.000036
          185              C      23.538640       6.559357      10.081354      -0.150891      38.270458 0.46205091E+03  0.11041692E+05                                 9.968689                            7.213681       0.003477       1.964911                    0.999550      30.212162      87.885154       0.606883       0.422333      -1.059281       0.002759      -0.024374       0.008454       0.025945      -0.031849      -0.001365       0.006027       0.026810       0.059443      -0.044746       0.017364       0.027382             12.480326      13.786673       5.369127      -1.436775      16.887253      -4.203807       6.767054           0.000909
          186              C      23.441419       5.198741      10.443044      -0.011140      41.326864 0.41236940E+03  0.94769025E+04                                10.301432                            6.669883       0.027972       2.018018                    0.999225      26.613359      73.329026       0.658787       0.404558      -1.082168       0.028899       0.024450      -0.004299       0.038098      -0.010767       0.002419       0.000123      -0.013507      -0.011271      -0.011450      -0.003200       0.014650             14.396084      22.637488       6.088454      -0.643059      14.255273      -2.671781       6.295491           0.001024
          187              C       6.196907       4.529342      10.766454      -0.115260      36.541729 0.44490322E+03  0.10533511E+05                                 9.676598                            7.106042      -0.106990       1.935282                    0.999480      29.639346      85.862806       0.607823       0.425619      -1.057065       0.002691       0.016183      -0.005843       0.017415       0.001476      -0.015189       0.007111      -0.065330       0.105387      -0.052957       0.013338       0.039619             12.084956      21.065698       0.261878       1.260564       9.323938      -1.509584       5.865232           0.000190
          188              C      22.172210       4.494175      10.510586       0.604582      23.829971 0.25195509E+03  0.52198073E+04                                 7.754909                            5.646548      -0.027359       2.052975                    0.999707      22.039964      61.438260       0.623018       0.474541      -1.019833      -0.047251      -0.028071      -0.000334       0.054961      -0.029447       0.002942       0.020193      -0.037251       0.345529      -0.093173      -0.024609       0.117782             10.052313      16.232177       4.621910      -0.697458       9.112301      -0.813898       4.812461          -0.000452
          189              C       6.454876       8.612208       9.526938       0.081302      41.673322 0.39812737E+03  0.91115978E+04                                10.560993                            6.674649      -0.150174       1.964804                    0.999263      26.263463      73.313773       0.637775       0.419630      -1.067369       0.009605      -0.000791       0.011971       0.015369       0.008603      -0.009188      -0.006604       0.002978      -0.075982      -0.027931       0.003954       0.023978             15.580257       6.594994       2.205915       1.014012      24.850669      -8.998898      15.295109           0.000021
          190              C       6.097848       8.909846       8.270481      -0.200478      41.172586 0.44456969E+03  0.10522706E+05                                10.417497                            7.025262       0.117218       1.997727                    0.999635      30.345166      87.869851       0.621587       0.416310      -1.063020       0.012954       0.026010      -0.016862       0.033596       0.012762       0.006793       0.032474       0.015076      -0.033525      -0.039574       0.004310       0.035263             14.868227       6.349156       1.494606       0.894814      19.361771     -10.558315      18.893754           0.000037
          191              C       7.339439      10.808005       9.711083      -0.137416      36.706634 0.40765456E+03  0.94421298E+04                                 9.574006                            6.715912       0.094568       1.996573                    0.999805      29.378273      84.154628       0.637352       0.414905      -1.063914      -0.009975      -0.015270      -0.017045       0.024965       0.017448       0.012714       0.023633      -0.003671       0.022995      -0.024263      -0.012978       0.037241             12.076984       5.757114       1.660709       1.527119      14.826164      -4.746430      15.647675           0.000003
          192              C       7.101911       9.642110      10.263299      -0.144702      35.043909 0.41451417E+03  0.96420913E+04                                 9.306055                            6.786159       0.124859       2.007613                    0.999747      29.484293      84.665832       0.632025       0.416620      -1.062714      -0.007535      -0.002557      -0.020868       0.022333      -0.006976       0.016991       0.007389       0.009220       0.085202      -0.026882      -0.008380       0.035263             11.373259       5.736352       2.361826       1.081994      16.383093      -3.453051      12.000333           0.000039
          193              C      16.778884      26.215244      17.652874       0.614483      22.316208 0.24140227E+03  0.49542724E+04                                 7.438908                            5.548330      -0.062854       2.047345                    0.999605      21.804618      60.748459       0.624099       0.478205      -1.016580      -0.046390      -0.016111       0.020866       0.053357      -0.056153       0.085785      -0.034472      -0.004969       0.072105      -0.091323      -0.031052       0.122376              9.384205      12.234601       3.594809      -4.707728       7.553906      -0.971259       8.364108           0.000296
          194              C      17.981621      26.765927      16.983395      -0.003074      39.951537 0.40236865E+03  0.91926116E+04                                10.072612                            6.595958       0.060225       2.031426                    0.999298      26.358477      72.467245       0.661193       0.405474      -1.081307       0.030837       0.017939      -0.013914       0.038292      -0.007504       0.001758       0.005935      -0.016824      -0.025666      -0.012161      -0.004378       0.016539             13.924299      17.013530       6.045026      -6.310652      10.083871       0.135155      14.675495           0.000175
          195              C      18.712619      27.748831      17.620533      -0.153734      36.794723 0.44132610E+03  0.10442142E+05                                 9.711189                            7.065680      -0.022086       1.959662                    0.999607      29.974791      87.198678       0.610234       0.424209      -1.056485      -0.010688      -0.012593      -0.013872       0.021569      -0.039667       0.006693      -0.006271      -0.026780       0.054886      -0.051060       0.014015       0.037044             12.025789      14.070138       7.064803      -0.985896      11.960341       1.990705      10.046887          -0.001272
          196              C      10.629290       5.389980      17.037076       0.075831      42.981820 0.41855890E+03  0.96783072E+04                                10.722462                            6.815264      -0.094527       1.978046                    0.999163      26.493990      73.802224       0.636536       0.416141      -1.071975      -0.001622      -0.001522      -0.005016       0.005487       0.000652       0.005079       0.015529       0.008310      -0.021126      -0.020147       0.005906       0.014242             15.586738      13.983321       7.952588       1.786259      16.613774       7.783473      16.163117          -0.001004
          197              C      11.020381       4.949904      15.746959      -0.153160      37.820230 0.44735953E+03  0.10611013E+05                                 9.895867                            7.100720       0.003599       1.967545                    0.999594      30.011917      87.149040       0.610980       0.422648      -1.058443      -0.014499      -0.002232      -0.002372       0.014860      -0.010182      -0.003166      -0.037202       0.021881      -0.051575      -0.048870       0.017521       0.031349             12.981755       9.162635       3.157111       0.303022      11.387066       7.325983      18.395565          -0.000882
          198              C      19.526655      26.843189      15.126981      -0.002832      40.904379 0.40813764E+03  0.93551049E+04                                10.256160                            6.642886       0.051737       2.026737                    0.999256      26.494949      72.897296       0.659061       0.405451      -1.081617      -0.013326       0.004339       0.035095       0.037790       0.001803      -0.005548      -0.003813      -0.028350      -0.036729      -0.016204      -0.004742       0.020947             15.008294      10.338354       2.003202      -4.005517       9.801192       6.017206      24.885336           0.000949
          199              C      18.419481      26.292517      15.773360      -0.118567      36.413118 0.43292859E+03  0.10187544E+05                                 9.649608                            7.011027      -0.077914       1.946892                    0.999520      29.479911      85.337758       0.611328       0.425773      -1.056220       0.020270       0.012609       0.009643       0.025745      -0.007127       0.038195      -0.007517      -0.035685      -0.062584      -0.052937       0.016018       0.036919             12.307951      11.823706       2.142171      -6.406941       7.611600       1.390242      17.488547           0.001366
          200              C      19.842621      26.462830      13.716300       0.609725      23.243572 0.24644698E+03  0.50794710E+04                                 7.652384                            5.596901      -0.054634       2.048075                    0.999518      21.901506      60.970263       0.623459       0.476654      -1.018318       0.014536      -0.016867      -0.049472       0.054252      -0.056886       0.042594      -0.026860       0.088040      -0.245093      -0.094261      -0.030662       0.124922             10.328411       6.010616       0.350309      -2.882372       7.065844       3.349772      17.908772           0.000609
          201              C      11.427127       6.499448      17.706116       0.073076      41.826140 0.41535341E+03  0.95977521E+04                                10.564151                            6.802721      -0.122084       1.967062                    0.999269      26.636803      74.479094       0.634418       0.417810      -1.069563       0.009569      -0.001291      -0.002084       0.009878       0.018134      -0.001769       0.010418      -0.004660       0.040666      -0.026781       0.006620       0.020161             15.274076      15.075852       6.000052       3.398359      18.365558       9.346556      12.380819          -0.000304
          202              C      10.755606       7.444179      18.473498      -0.204686      41.508783 0.46098995E+03  0.11007758E+05                                10.469794                            7.166083       0.076978       1.981776                    0.999675      30.629436      89.004809       0.614038       0.417737      -1.062400       0.011745       0.011368       0.011866       0.020199      -0.002799      -0.009916      -0.021363       0.054668      -0.048163      -0.040138       0.002903       0.037235             14.248820      10.324029       2.704633       1.446038      19.459894      10.251190      12.962537          -0.000198
          203              C      13.493988       7.554595      18.263172      -0.142031      38.299790 0.44209592E+03  0.10451170E+05                                 9.881664                            7.017231       0.111081       1.999006                    0.999769      29.915564      86.615509       0.620314       0.417683      -1.061983      -0.022096      -0.008058       0.002013       0.023605       0.001476      -0.004196       0.004884       0.045521      -0.063266      -0.023596      -0.010057       0.033653             12.321780      14.108560       1.914636       0.032903      13.193358       6.123424       9.663422          -0.000002
          204              C      12.790425       6.576039      17.632414      -0.142445      35.788295 0.41960956E+03  0.98006685E+04                                 9.455742                            6.836432       0.071537       1.988040                    0.999722      29.706398      85.769529       0.627843       0.417681      -1.060933      -0.005288       0.013816       0.018013       0.023309      -0.021724      -0.016514       0.011333      -0.011642       0.008787      -0.025789      -0.007467       0.033256             11.690805      14.316422       3.844557       1.978754      12.120075       5.268120       8.635917          -0.000088
          205              C      31.565812      26.297449      17.564432       0.598476      23.828690 0.26101632E+03  0.54439598E+04                                 7.722439                            5.733197       0.003683       2.061863                    0.999611      22.129230      61.467618       0.621873       0.472234      -1.023243       0.041201      -0.024570       0.031429       0.057350       0.064386      -0.089212      -0.014381       0.036166       0.000386      -0.097502      -0.025467       0.122969              9.880853      10.620052      -4.117748       5.212114       8.751418      -2.218785      10.271088          -0.000212
          206              C      30.525294      26.980834      16.692106      -0.003412      40.652287 0.41650787E+03  0.95852333E+04                                10.173664                            6.696536       0.066061       2.028954                    0.999237      26.609218      73.101253       0.659201       0.403746      -1.083921      -0.026355       0.019059      -0.017000       0.036699       0.001704       0.001958       0.006371      -0.018099      -0.000550      -0.009383      -0.003259       0.012642             14.109679      13.967025      -6.627506       6.528877      12.127075      -1.583669      16.234936           0.000026
          207              C      20.657378       5.238029      17.138499      -0.147737      37.469672 0.45043224E+03  0.10705308E+05                                 9.835574                            7.140594      -0.057635       1.947862                    0.999496      30.060936      87.461877       0.607108       0.424493      -1.056984       0.007976      -0.015376      -0.014858       0.022821       0.041500      -0.012959       0.006047       0.006276       0.058844      -0.053826       0.019685       0.034141             12.201542      11.932510      -7.357868       1.968263      14.334040       0.599537      10.338074          -0.000795
          208              C      19.749985       5.922350      16.339656       0.078265      42.704951 0.40257944E+03  0.92242877E+04                                10.672762                            6.680039      -0.092348       1.982520                    0.999198      26.243109      72.915709       0.643113       0.415660      -1.071632       0.001160       0.002109      -0.000361       0.002434      -0.002887       0.004250       0.009726       0.009583      -0.031057      -0.017066       0.006105       0.010961             15.663668      11.687751      -8.155911      -1.150878      19.875650       7.395854      15.427603           0.000030
          209              C      19.531422       5.427970      15.077259      -0.143562      38.036031 0.43379034E+03  0.10224497E+05                                 9.967187                            7.019101      -0.040907       1.956982                    0.999525      29.788949      86.623332       0.610140       0.425907      -1.054940       0.016619      -0.011674      -0.001142       0.020341       0.013532       0.000073      -0.040982       0.031613      -0.052872      -0.054669       0.017141       0.037528             13.223405       8.289426      -3.713626      -0.611154      13.456446       7.624702      17.924344           0.000736
          210              C      20.167405       4.307399      14.598525      -0.005415      41.081376 0.41669064E+03  0.95913699E+04                                10.270209                            6.702636       0.076188       2.032452                    0.999256      26.600518      73.106581       0.658158       0.404305      -1.083447       0.004523       0.017695       0.035774       0.040166      -0.005299       0.008396      -0.006140      -0.011030      -0.017644      -0.012893      -0.001798       0.014691             14.879095       8.824095      -2.602399       2.789624      11.145738       5.813927      24.667450           0.001559
          211              C      30.274875      26.516731      15.423549      -0.124743      35.767436 0.43471392E+03  0.10236194E+05                                 9.516078                            7.011340      -0.074929       1.945517                    0.999501      29.597290      85.599000       0.613396       0.424062      -1.057686      -0.010719       0.014436       0.004615       0.018564       0.012138      -0.035427      -0.002551      -0.013554      -0.107200      -0.054943       0.015288       0.039655             11.963436       9.496394      -2.508434       5.336567       8.298290       0.523063      18.095623          -0.000025
          212              C      20.015128       3.859786      13.159243       0.605714      23.051929 0.25025583E+03  0.51743841E+04                                 7.589592                            5.629764      -0.016592       2.058064                    0.999554      22.004018      61.221308       0.623741       0.474928      -1.019913      -0.006357      -0.017162      -0.053220       0.056279       0.062556      -0.025742      -0.030100       0.075133      -0.252926      -0.093840      -0.028044       0.121884             10.075331       5.676706      -0.726412       1.570153       7.250838       3.674946      17.298449           0.000722
          213              C      19.063182       7.163220      16.842811       0.080132      41.832500 0.40490511E+03  0.92996514E+04                                10.572428                            6.722888      -0.133078       1.966797                    0.999285      26.418354      73.715078       0.637093       0.418591      -1.068749      -0.007791      -0.002762      -0.006919       0.010780      -0.019599       0.000299       0.004905      -0.008395       0.025587      -0.024643       0.007322       0.017321             15.449560      13.483302      -6.770654      -1.542453      21.144612       8.987405      11.720766           0.000004
          214              C      17.758437       7.504555      16.445699      -0.143718      36.696485 0.43447216E+03  0.10209126E+05                                 9.581106                            6.937012       0.103504       1.995503                    0.999761      29.720163      85.318643       0.627574       0.415350      -1.065267       0.011528       0.016692       0.014453       0.024909       0.018645       0.020686       0.020756       0.006099       0.025478      -0.023726      -0.017250       0.040976             11.892666      13.295531      -4.795321      -0.521502      13.605177       5.032584       8.777290          -0.000003
          215              C      17.106986       8.600722      16.931913      -0.145285      36.806295 0.42325018E+03  0.98865811E+04                                 9.568743                            6.826578       0.159187       2.015825                    0.999794      29.556534      84.765349       0.635063       0.412896      -1.066200       0.015901      -0.003699      -0.000287       0.016328      -0.010276       0.016648      -0.000251       0.034651      -0.044753      -0.022012      -0.011050       0.033063             11.908700      12.271710      -2.090408       0.746423      13.593114       5.929637       9.861277          -0.000012
          216              C      19.678730       7.977836      17.721516      -0.202169      41.496580 0.44792325E+03  0.10620389E+05                                10.458921                            7.058618       0.080504       1.985451                    0.999644      30.396948      88.051543       0.619302       0.417126      -1.062663      -0.008792       0.019134       0.007929       0.022501      -0.004039       0.010888      -0.028195       0.047329      -0.034041      -0.043311       0.008257       0.035054             14.440480       9.975141      -3.242344      -0.539795      20.645791      10.045647      12.700508           0.000087
          217              C      27.118146      24.771594      11.020561       0.604978      22.865018 0.25023683E+03  0.51747780E+04                                 7.544092                            5.629703      -0.015460       2.058492                    0.999593      22.009263      61.274773       0.623612       0.474953      -1.019725       0.047368       0.029750      -0.006681       0.056333      -0.029019       0.009488       0.033970      -0.040828       0.338494      -0.094813      -0.025455       0.120269              9.578161      14.390605       4.319168      -1.722004       9.201978      -1.592616       5.141901          -0.001077
          218              C      25.851699      24.000669      11.281269      -0.013541      41.125112 0.42377865E+03  0.97954279E+04                                10.256524                            6.755618       0.060533       2.024727                    0.999194      26.782601      73.753472       0.656144       0.403852      -1.083785      -0.031938      -0.021460       0.014708       0.041193      -0.010364       0.002064      -0.005019       0.003036      -0.017604      -0.009682      -0.004890       0.014572             14.127681      21.132917       4.938395      -2.645225      14.666909      -3.271678       6.583216          -0.000650
          219              C      25.914855      22.663873      11.594338      -0.143702      36.532671 0.43832847E+03  0.10349954E+05                                 9.670987                            7.035396      -0.009966       1.966265                    0.999557      29.815669      86.548322       0.612574       0.423456      -1.057322      -0.002932       0.016908       0.003943       0.017608      -0.023679       0.013521       0.016958       0.034562       0.093592      -0.050460       0.012981       0.037479             12.031899      12.127801       3.950883      -2.560072      16.919701      -4.651613       7.048193          -0.000854
          220              C      24.770486      21.953586      11.950748       0.079710      43.488843 0.41069648E+03  0.94591583E+04                                10.808874                            6.758898      -0.124695       1.971710                    0.999192      26.344004      73.431704       0.637548       0.417121      -1.070487       0.006295      -0.002372       0.007011       0.009717      -0.005786      -0.007718       0.007102      -0.025354       0.006299      -0.017151      -0.000744       0.017896             15.655206      12.407304      -1.308198      -0.294859      24.793074      -8.694222       9.765241          -0.000036
          221              C      23.538657      22.638747      11.919287      -0.149553      38.177361 0.46078237E+03  0.11003314E+05                                 9.947032                            7.198973       0.010883       1.967513                    0.999534      30.185076      87.761248       0.608138       0.421771      -1.059682       0.003333       0.025252      -0.008143       0.026741       0.032029       0.000309       0.006456       0.027402       0.059020      -0.045095       0.018023       0.027072             12.449651      13.757042      -5.345394       1.428689      16.840711      -4.191360       6.751200           0.000908
          222              C      23.441438      23.999363      11.557597      -0.013188      41.421583 0.41346289E+03  0.95087525E+04                                10.317380                            6.679697       0.023657       2.016177                    0.999207      26.650896      73.469189       0.658129       0.404677      -1.082040       0.028409      -0.024598       0.004224       0.037815       0.011602      -0.002053       0.000699      -0.013567      -0.009851      -0.012301      -0.002790       0.015091             14.418138      22.670241      -6.095263       0.643840      14.279483      -2.677890       6.304690           0.001023
          223              C      24.609927      24.668762      11.234187      -0.113265      36.500262 0.44430810E+03  0.10516100E+05                                 9.667746                            7.099801      -0.100462       1.937010                    0.999461      29.628232      85.822338       0.608270       0.425441      -1.057156       0.002723      -0.016496       0.005772       0.017688      -0.001315       0.015484       0.007135      -0.065706       0.102434      -0.052782       0.013874       0.038908             12.071695      21.033729      -0.261489      -1.258496       9.321344      -1.510338       5.860011           0.000191
          224              C      22.172230      24.703929      11.490055       0.603783      23.811876 0.25177546E+03  0.52148789E+04                                 7.748841                            5.643279      -0.030380       2.052385                    0.999667      22.032620      61.400027       0.623440       0.474330      -1.020001      -0.044568       0.027759       0.000119       0.052506       0.029258      -0.002725       0.020433      -0.038184       0.347606      -0.093586      -0.024942       0.118528             10.042342      16.213893      -4.615103       0.696404       9.104206      -0.812974       4.808927          -0.000450
          225              C      24.867890      20.585896      12.473703       0.085569      41.534310 0.39656016E+03  0.90679043E+04                                10.545801                            6.666612      -0.156872       1.963417                    0.999349      26.203812      73.145182       0.637347       0.420274      -1.066828       0.009675      -0.000037      -0.011604       0.015109      -0.008919       0.008912      -0.006487       0.001445      -0.071717      -0.026490       0.003053       0.023438             15.555374       6.586241      -2.202184      -1.013484      24.806316      -8.981227      15.273564           0.000022
          226              C      24.510863      20.288258      13.730160      -0.204353      41.312804 0.44625140E+03  0.10572345E+05                                10.438940                            7.037199       0.113501       1.995726                    0.999681      30.403116      88.074792       0.621245       0.416151      -1.063135       0.013022      -0.027117       0.017426       0.034765      -0.012245      -0.006217       0.032461       0.016240      -0.034020      -0.039881       0.005387       0.034494             14.904408       6.360863      -1.496922      -0.895178      19.409979     -10.592225      18.942383           0.000035
          227              C      25.752448      18.390099      12.289558      -0.136814      36.694936 0.40752062E+03  0.94383857E+04                                 9.573040                            6.715748       0.095476       1.996769                    0.999829      29.371834      84.137221       0.637217       0.415021      -1.063824      -0.009634       0.014898       0.017391       0.024844      -0.017756      -0.012811       0.024280      -0.003509       0.022862      -0.024887      -0.013071       0.037959             12.074848       5.756390      -1.659834      -1.527236      14.821819      -4.745358      15.646335           0.000003
          228              C      25.514921      19.555994      11.737342      -0.145416      35.046777 0.41456949E+03  0.96434467E+04                                 9.305103                            6.785627       0.125222       2.007729                    0.999755      29.487478      84.668021       0.632204       0.416499      -1.062819      -0.006280       0.001306       0.019797       0.020811       0.007162      -0.017380       0.007243       0.008023       0.085558      -0.027041      -0.008468       0.035509             11.371600       5.735711      -2.360840      -1.082915      16.377558      -3.451905      12.001530           0.000038
          229              C      24.743418      19.031032      14.339798       0.098784      39.361280 0.38376495E+03  0.87153064E+04                                10.202582                            6.574814      -0.168202       1.963380                    0.999249      25.988237      72.611238       0.638492       0.422409      -1.064055      -0.006337       0.023559       0.017751       0.030171      -0.002620      -0.001974      -0.018204      -0.018503       0.039386      -0.017484      -0.009362       0.026846             15.059695       6.112605      -1.595517      -1.202213      16.815338      -9.475773      22.251142          -0.000022
          230              C      25.397078      18.067203      13.613557       0.076257      36.060683 0.38725875E+03  0.88167387E+04                                 9.611529                            6.619522      -0.123505       1.979783                    0.999362      26.094370      73.057166       0.634039       0.424310      -1.062603       0.015174      -0.012862      -0.009691       0.022127       0.003475       0.002618      -0.018424      -0.023430       0.044569      -0.020828      -0.007910       0.028739             12.777010       5.728032      -1.661520      -1.251949      14.393059      -6.653648      18.209941           0.000029
          231              C      24.743405      10.167072       7.660843       0.096804      39.398302 0.38431491E+03  0.87298447E+04                                10.203259                            6.575913      -0.166130       1.963617                    0.999300      26.007546      72.644452       0.639044       0.421945      -1.064478      -0.006363      -0.023791      -0.017926       0.030461       0.002697       0.002033      -0.018524      -0.018571       0.039825      -0.017706      -0.009527       0.027233             15.060507       6.112979       1.595579       1.202261      16.816201      -9.476363      22.252341          -0.000023
          232              C       6.984068      11.130901       8.387084       0.077903      36.037896 0.38691937E+03  0.88078348E+04                                 9.612110                            6.619697      -0.124597       1.979542                    0.999435      26.079533      73.031148       0.633535       0.424705      -1.062265       0.015027       0.012239       0.009222       0.021463      -0.003265      -0.002460      -0.018607      -0.024214       0.045562      -0.021138      -0.008070       0.029208             12.779012       5.728456       1.661385       1.251844      14.395106      -6.656261      18.213473           0.000029
          233              C      11.412399      20.739316       2.851283       0.103979      38.988091 0.38428303E+03  0.87335845E+04                                10.095883                            6.574756      -0.182469       1.957109                    0.999295      26.073763      72.974735       0.638889       0.421832      -1.063984      -0.013840      -0.002104       0.003439       0.014415      -0.002208       0.003278       0.014352      -0.011024      -0.005074      -0.014205      -0.003036       0.017241             14.178586      10.958261      -0.270969       0.359726      18.734154      10.269820      12.843344           0.000009
          234              C      12.846772      20.708813       2.891764       0.071396      35.953356 0.41506823E+03  0.96031432E+04                                 9.554453                            6.843255      -0.118524       1.974276                    0.999339      26.562625      74.663598       0.625713       0.423094      -1.064694       0.006569       0.005021      -0.007148       0.010930      -0.002177       0.003251       0.023602      -0.014776      -0.012076      -0.022730      -0.004498       0.027227             12.027933      11.367270      -0.360691       0.477959      14.463087       7.338471      10.253442          -0.000060
          235              C      17.722534      19.771694       4.135460       0.080495      35.583682 0.39716409E+03  0.90973737E+04                                 9.496808                            6.701859      -0.138939       1.970405                    0.999330      26.301590      73.804308       0.630534       0.424084      -1.062996      -0.004315      -0.003064       0.004551       0.006979       0.000745      -0.001039       0.017631      -0.019214      -0.001571      -0.014055      -0.008998       0.023054             12.147622      10.733894       1.051278      -1.394500      14.944262       7.285820      10.764711           0.000022
          236              C      19.055636      20.092963       3.709088       0.095520      41.027520 0.39963589E+03  0.91511945E+04                                10.415959                            6.685690      -0.141117       1.968388                    0.999206      26.165393      72.967006       0.637725       0.419430      -1.067914       0.017273       0.001804      -0.003935       0.017807       0.003040      -0.005379       0.022739      -0.012012      -0.012944      -0.023557      -0.001971       0.025528             14.941672      10.726946       1.054130      -1.399153      20.142543      10.785928      13.955527           0.000017
          237              C      11.412399       8.458788      19.149358       0.103979      38.988081 0.38428300E+03  0.87335834E+04                                10.095880                            6.574755      -0.182469       1.957109                    0.999295      26.073761      72.974718       0.638889       0.421832      -1.063984      -0.013840       0.002726      -0.002971       0.014415       0.002542      -0.003026       0.014303      -0.011193      -0.005583      -0.014205      -0.003036       0.017241             14.178579      10.958256       0.271078      -0.359643      18.734609      10.269680      12.842872           0.000009
          238              C      12.846772       8.489291      19.108877       0.071397      35.953350 0.41506813E+03  0.96031401E+04                                 9.554450                            6.843253      -0.118517       1.974278                    0.999339      26.562623      74.663580       0.625713       0.423094      -1.064694       0.006569      -0.005487       0.006797       0.010930       0.002524      -0.002989       0.023572      -0.014881      -0.012390      -0.022729      -0.004498       0.027227             12.027929      11.367263       0.359994      -0.478483      14.463168       7.338446      10.253356          -0.000060
          239              C      17.722534       9.426410      17.865181       0.080495      35.583668 0.39716397E+03  0.90973697E+04                                 9.496803                            6.701856      -0.138938       1.970405                    0.999330      26.301586      73.804274       0.630534       0.424084      -1.062997      -0.004315       0.003530      -0.004200       0.006979      -0.000793       0.001002       0.017705      -0.018956      -0.000800      -0.014055      -0.008998       0.023054             12.147615      10.733881      -1.050606       1.395001      14.944228       7.285826      10.764735           0.000022
          240              C      19.055636       9.105141      18.291553       0.095520      41.027503 0.39963581E+03  0.91511918E+04                                10.415954                            6.685689      -0.141117       1.968388                    0.999206      26.165390      72.966983       0.637725       0.419430      -1.067914       0.017273      -0.003285       0.002819       0.017807      -0.004332       0.004406       0.022589      -0.012535      -0.014513      -0.023557      -0.001971       0.025528             14.941665      10.726938      -1.054269       1.399045      20.142842      10.785836      13.955215           0.000017
          241              O      11.307989      13.713565       0.583017      -0.528489      31.018625 0.46530839E+03  0.10804544E+05                                 7.871808                            6.646898       0.374470       2.164413                    0.999023      27.185687      70.562847       0.740819       0.356064      -1.139688       0.000869       0.010867      -0.022702       0.025183      -0.016530      -0.026323      -0.050858       0.074633       0.001103      -0.079899       0.027401       0.052498              9.500623       7.138161      -2.721128       1.121314      14.924416      -2.400634       6.439291           0.051428
          242              O      19.341418      19.822283      20.698863      -0.537704      31.488884 0.47652317E+03  0.11122147E+05                                 7.953114                            6.707852       0.391223       2.165683                    0.999197      27.380054      71.065214       0.741118       0.354090      -1.142184       0.009759       0.017907       0.008132       0.021955       0.028822      -0.024208       0.041171       0.031015      -0.004564      -0.066872       0.033159       0.033713              9.605059       5.998909      -0.259264       0.190863      16.087779       2.051920       6.728489          -0.057710
          243              O      34.693630      25.241385      20.736264      -0.536568      31.449702 0.47748535E+03  0.11166543E+05                                 7.953910                            6.753945       0.345719       2.153245                    0.999031      27.366540      71.440423       0.731074       0.358250      -1.137190       0.004105      -0.026922       0.003136       0.027413      -0.006147      -0.056466      -0.032546      -0.013212      -0.081576      -0.078267       0.022126       0.056142              9.269034      11.615446      -4.338668       2.036197       9.414010      -1.214071       6.777646           0.049039
          244              O      16.335314      23.478556      19.390045      -0.539109      30.500010 0.47613741E+03  0.11103869E+05                                 7.738914                            6.701527       0.427604       2.178224                    0.999120      27.349673      70.810290       0.742536       0.353709      -1.143214       0.006057       0.000118       0.021276       0.022121       0.048843       0.006523      -0.002199       0.019482       0.118392      -0.069849       0.028858       0.040992              8.780112      10.161305      -0.634456       4.213234       6.606395      -0.488828       9.572637          -0.059597
          245              O      31.925972      25.307880      20.774985      -0.530194      31.610436 0.48029460E+03  0.11222249E+05                                 7.933250                            6.724196       0.405942       2.171795                    0.999213      27.286761      70.654525       0.742557       0.353024      -1.144068      -0.012496      -0.014386      -0.003638       0.019399       0.010316       0.042857      -0.017974      -0.020535      -0.125062      -0.069998       0.034592       0.035406              9.282819      10.032231       4.006199      -2.735640      10.347478      -2.060024       7.468748           0.060079
          246              O      31.961322      23.489465      19.432066      -0.521757      30.512077 0.46128770E+03  0.10676317E+05                                 7.752412                            6.592942       0.417934       2.179524                    0.999228      27.055400      69.860923       0.748926       0.353360      -1.143108      -0.010911      -0.000175       0.014298       0.017987      -0.049629       0.007710      -0.001452       0.047866       0.112958      -0.073998       0.029664       0.044334              8.948423       9.462556       1.227164      -4.450851       6.570732      -1.104136      10.811980          -0.052297
          247              O      19.345816      13.228284       1.019290      -0.530959      31.300096 0.47347801E+03  0.11036345E+05                                 7.915947                            6.695977       0.366949       2.160473                    0.999128      27.255143      70.756033       0.739982       0.355107      -1.141059       0.002912       0.012368      -0.018032       0.022059       0.022207       0.022764      -0.040649       0.053936       0.004883      -0.066848       0.026980       0.039868              9.587038       6.858873       2.221630      -0.933994      15.539212      -1.979924       6.363028          -0.052819
          248              O      29.786008      19.392148      21.164617      -0.534658      31.075866 0.47657410E+03  0.11123070E+05                                 7.866934                            6.719265       0.396444       2.169682                    0.999120      27.301670      70.849203       0.738699       0.355258      -1.141302      -0.007168       0.016610       0.008494       0.019986      -0.029918       0.030761       0.042778       0.051882       0.000058      -0.075444       0.029041       0.046404              9.282993       6.159996      -0.669036      -0.410234      15.100902       2.177619       6.588081           0.053109
          249              O      28.172474      17.368413      20.131247      -0.522210      30.675421 0.46137687E+03  0.10690560E+05                                 7.815462                            6.617834       0.360523       2.163388                    0.999160      27.025629      70.073252       0.742599       0.355965      -1.139766      -0.021326       0.003926       0.004832       0.022216      -0.000963      -0.019623      -0.007598      -0.030697      -0.179703      -0.065276       0.019424       0.045852              9.180558      14.837918      -0.234069       2.388227       5.726719      -0.125951       6.977037           0.050719
          250              O      17.796912      11.204193       0.032561      -0.541540      31.944041 0.49527880E+03  0.11663172E+05                                 8.006918                            6.845569       0.413794       2.172043                    0.999181      27.482182      71.471049       0.733058       0.354814      -1.142467      -0.007988       0.001105      -0.017695       0.019445       0.002371       0.014690      -0.001861      -0.109573       0.105045      -0.074329       0.035626       0.038703              9.188340      10.221080       0.139278       4.316989       6.147896      -0.056026      11.196044          -0.056101
          251              O      21.102618      17.807839      19.897380      -0.539577      32.090576 0.48911615E+03  0.11487099E+05                                 8.049788                            6.809768       0.420639       2.174435                    0.999029      27.511651      71.554129       0.733540       0.355536      -1.141384       0.022005       0.005765       0.003708       0.023048       0.006534       0.035579      -0.015395      -0.009928      -0.198445      -0.080417       0.038905       0.041512              9.476727      15.775294      -0.261498      -1.909807       5.985717      -0.029938       6.669170          -0.053367
          252              O      22.245883      18.019290      21.832336      -0.527007      31.406841 0.47357928E+03  0.11025994E+05                                 7.929775                            6.678800       0.399291       2.172895                    0.999246      27.110347      70.063109       0.744810       0.353212      -1.143964       0.009117      -0.000815      -0.023002       0.024756      -0.003621      -0.020955      -0.000983      -0.093758       0.080685      -0.065243       0.031656       0.033586              9.287561      11.278515      -0.638665      -4.561408       5.984187       0.656228      10.599981           0.058591
          253              O      29.721006      15.484539      21.417624      -0.529392      31.029594 0.46553053E+03  0.10810846E+05                                 7.873110                            6.648083       0.375188       2.164650                    0.999067      27.193324      70.583284       0.740830       0.356021      -1.139737       0.001452      -0.010614       0.021339       0.023877       0.016409       0.027170      -0.050683       0.074009      -0.000588      -0.079760       0.026672       0.053088              9.501944       7.139253       2.721056      -1.121486      14.926027      -2.400705       6.440552           0.051230
          254              O      19.341393       9.375821       1.301778      -0.538820      31.532731 0.47730547E+03  0.11145120E+05                                 7.960823                            6.713590       0.391458       2.165581                    0.999146      27.398341      71.130729       0.740753       0.354115      -1.142149       0.009050      -0.017587      -0.007313       0.021087      -0.029088       0.024343       0.040655       0.031999      -0.004047      -0.066819       0.032900       0.033919              9.615821       6.004376       0.260883      -0.191082      16.108764       2.053678       6.734323          -0.057662
          255              O      16.280595       3.956719       1.264377      -0.537682      31.485382 0.47820372E+03  0.11187716E+05                                 7.960299                            6.759496       0.342240       2.152025                    0.999064      27.385554      71.507588       0.730686       0.358300      -1.137133       0.003923       0.026312      -0.003543       0.026837       0.004976       0.056265      -0.032222      -0.012442      -0.079132      -0.077144       0.020520       0.056624              9.276168      11.624167       4.341547      -2.037408       9.421289      -1.214628       6.783047          -0.049165
          256              O      16.335284       5.719548       2.610596      -0.540793      30.562500 0.47739428E+03  0.11140849E+05                                 7.750371                            6.711271       0.429212       2.178326                    0.999134      27.378226      70.915464       0.741825       0.353805      -1.143104       0.006003       0.000544      -0.020787       0.021643      -0.048736      -0.005578      -0.002089       0.018605       0.117750      -0.069486       0.029143       0.040343              8.793497      10.176972       0.636793      -4.219853       6.616641      -0.490985       9.586876           0.059302
          257              O      13.512937       3.890224       1.225656      -0.529603      31.630066 0.48066735E+03  0.11233494E+05                                 7.937824                            6.727909       0.405723       2.171467                    0.999213      27.293453      70.687189       0.742145       0.353140      -1.143938      -0.013090       0.015486       0.003501       0.020577      -0.010320      -0.043089      -0.018307      -0.020866      -0.125941      -0.070510       0.034752       0.035757              9.288522      10.038295      -4.008840       2.737635      10.353720      -2.062216       7.473550          -0.060261
          258              O      13.548293       5.708639       2.568575      -0.520957      30.495843 0.46102140E+03  0.10668545E+05                                 7.749494                            6.590944       0.417940       2.179606                    0.999204      27.051057      69.842988       0.749060       0.353350      -1.143123      -0.010945      -0.000719      -0.015103       0.018666       0.049577      -0.007257      -0.001209       0.047631       0.112191      -0.073772       0.030076       0.043695              8.944263       9.457874      -1.225153       4.447733       6.567888      -1.102354      10.807026           0.052030
          259              O      19.345833      15.969820      20.981351      -0.530105      31.261263 0.47278082E+03  0.11015741E+05                                 7.908533                            6.690412       0.363033       2.159579                    0.999136      27.239415      70.695061       0.740415       0.355040      -1.141143       0.003224      -0.012812       0.019105       0.023228      -0.022599      -0.022476      -0.041300       0.053357       0.006889      -0.067374       0.027961       0.039414              9.576826       6.852764      -2.219333       0.933028      15.520136      -1.977853       6.357578          -0.053148
          260              O      11.372984       9.805956       0.836024      -0.533909      31.066984 0.47638384E+03  0.11117604E+05                                 7.865648                            6.718004       0.401003       2.171039                    0.999094      27.297234      70.836163       0.738750       0.355267      -1.141287      -0.008100      -0.017609      -0.009099       0.021412       0.030377      -0.030200       0.043109       0.051736      -0.001369      -0.075694       0.029765       0.045928              9.281694       6.158916       0.669720       0.410171      15.099189       2.177913       6.586978           0.053186
          261              O       9.759455      11.829691       1.869394      -0.521840      30.604364 0.46009437E+03  0.10652620E+05                                 7.800648                            6.606372       0.363146       2.164566                    0.999181      26.999686      69.961659       0.743680       0.355722      -1.140047      -0.021230      -0.003788      -0.004993       0.022136       0.000763       0.019233      -0.007567      -0.028982      -0.180442      -0.065269       0.020146       0.045123              9.161276      14.804878       0.233351      -2.379179       5.716460      -0.125455       6.962489           0.050713
          262              O       8.590412      11.683552      -0.032561      -0.542127      31.971054 0.49574763E+03  0.11677268E+05                                 8.012121                            6.849164       0.413523       2.171698                    0.999174      27.493360      71.515336       0.732790       0.354851      -1.142408      -0.008856      -0.000930       0.018039       0.020117      -0.002659      -0.014616      -0.001569      -0.110542       0.105880      -0.074929       0.036237       0.038692              9.195418      10.229128      -0.139381      -4.322732       6.151996      -0.056158      11.205131          -0.056154
          263              O      21.102599      11.390265       2.103261      -0.540256      32.053812 0.48843762E+03  0.11466773E+05                                 8.042049                            6.803632       0.423506       2.175625                    0.999072      27.502267      71.507682       0.734125       0.355389      -1.141544       0.020569      -0.005589      -0.002637       0.021477      -0.006264      -0.034288      -0.015470      -0.009656      -0.200918      -0.080331       0.038856       0.041475              9.466713      15.757398       0.261283       1.905569       5.980067      -0.029879       6.662673          -0.053406
          264              O      22.245861      11.178814       0.168305      -0.527296      31.431155 0.47401791E+03  0.11039208E+05                                 7.935124                            6.682871       0.391408       2.170482                    0.999203      27.119373      70.105247       0.744390       0.353315      -1.143834       0.009116       0.000785       0.022504       0.024293       0.003617       0.021034      -0.001090      -0.094266       0.080631      -0.065511       0.031643       0.033868              9.294579      11.288432       0.639114       4.565876       5.988155       0.656546      10.607151           0.058573
          265              O      29.721006      24.856730       8.979342      -0.529394      31.030403 0.46554117E+03  0.10811161E+05                                 7.873269                            6.648174       0.375134       2.164628                    0.999067      27.193534      70.584173       0.740822       0.356023      -1.139736       0.001447       0.017595      -0.016088       0.023886       0.030644       0.008282      -0.052706       0.066962      -0.021739      -0.079761       0.026672       0.053089              9.502189       7.139415      -0.327781       2.924924       5.813168       0.213121      15.553985           0.051234
          266              O      19.341393       3.836321       8.653512      -0.538793      31.533599 0.47734016E+03  0.11146147E+05                                 7.961069                            6.713937       0.391179       2.165478                    0.999144      27.398743      71.132767       0.740716       0.354126      -1.142139       0.009067      -0.011894      -0.014848       0.021075       0.015384      -0.034673       0.030773      -0.002470      -0.107266      -0.066793       0.032888       0.033905              9.615961       6.004711      -0.111784       0.303316       8.535754       4.225743      14.307417          -0.057659
          267              O      16.280595       2.306274       3.454761      -0.537683      31.485390 0.47820402E+03  0.11187725E+05                                 7.960299                            6.759497       0.342239       2.152024                    0.999064      27.385566      71.507618       0.730686       0.358300      -1.137133       0.003923       0.003849       0.026269       0.026838       0.055455      -0.010729      -0.015189       0.046944       0.099025      -0.077144       0.020520       0.056623              9.276164      11.624169      -0.761439       4.734999       6.339787      -0.330774       9.864536          -0.049165
          268              O      16.335284       4.086344       4.778099      -0.540792      30.562482 0.47739374E+03  0.11140833E+05                                 7.750369                            6.711268       0.429214       2.178328                    0.999134      27.378207      70.915407       0.741825       0.353805      -1.143104       0.006003      -0.019832       0.006255       0.021644      -0.018798      -0.045308      -0.019839      -0.043282      -0.067911      -0.069485       0.029142       0.040343              8.793497      10.176974      -3.880734       1.775559       9.100855      -1.203522       7.102661           0.059302
          269              O      13.512937       2.250721       3.401519      -0.529603      31.630035 0.48066656E+03  0.11233471E+05                                 7.937817                            6.727903       0.405725       2.171468                    0.999213      27.293445      70.687151       0.742146       0.353140      -1.143938      -0.013090       0.007635       0.013921       0.020577      -0.044265       0.001960       0.003930       0.056661       0.106642      -0.070510       0.034753       0.035758              9.288517      10.038286       1.526249      -4.608254       6.599411      -0.985379      11.227855          -0.060261
          270              O      13.548293       4.042944       4.779199      -0.520956      30.495842 0.46102156E+03  0.10668550E+05                                 7.749496                            6.590947       0.417942       2.179607                    0.999204      27.051044      69.842960       0.749059       0.353350      -1.143123      -0.010945      -0.014715       0.003473       0.018666       0.006693       0.049657      -0.022203      -0.025564      -0.107396      -0.073772       0.030076       0.043696              8.944264       9.457874       3.937553      -2.403953       9.900482      -2.058233       7.474437           0.052030
          271              O      19.345833      24.571163       9.566099      -0.530124      31.262526 0.47278759E+03  0.11015944E+05                                 7.908695                            6.690402       0.363626       2.159748                    0.999137      27.239908      70.696604       0.740425       0.355034      -1.141147       0.003199       0.014812      -0.017574       0.023205      -0.027828      -0.015521      -0.043018       0.047418      -0.011044      -0.067382       0.027955       0.039428              9.577199       6.852670       0.284998      -2.390497       6.005723       0.751234      15.873203          -0.053149
          272              O      11.372984       3.507212       9.195388      -0.533908      31.066749 0.47638409E+03  0.11117611E+05                                 7.865610                            6.718011       0.400982       2.171033                    0.999093      27.297183      70.836036       0.738748       0.355267      -1.141286      -0.008100      -0.013595      -0.014420       0.021409      -0.020651       0.037520       0.029872       0.005621      -0.139745      -0.075688       0.029759       0.045929              9.281603       6.158886       0.578925       0.530635       8.388380       4.102610      13.297542           0.053178
          273              O       9.759455       5.058492      10.855776      -0.521839      30.604674 0.46009937E+03  0.10652769E+05                                 7.800725                            6.606427       0.363253       2.164600                    0.999181      26.999717      69.961936       0.743674       0.355724      -1.140045      -0.021234      -0.005848      -0.002259       0.022140       0.018691      -0.004566       0.021330       0.071772       0.121841      -0.065260       0.020140       0.045120              9.161386      14.805078      -2.222698       0.880305       6.801358      -0.436595       5.877721           0.050713
          274              O       8.590412       3.189962      11.239687      -0.542066      31.969901 0.49573192E+03  0.11676822E+05                                 8.012021                            6.849138       0.413364       2.171654                    0.999175      27.492719      71.513785       0.732777       0.354859      -1.142400      -0.008794       0.017063      -0.005843       0.020065      -0.014806       0.001478      -0.000731      -0.107524       0.114741      -0.074903       0.036223       0.038681              9.195261      10.228954      -4.193484       1.057403      10.791137      -1.386421       6.565692          -0.056153
          275              O      21.102599       5.162141      10.368902      -0.540272      32.054469 0.48845634E+03  0.11467319E+05                                 8.042138                            6.803755       0.423791       2.175697                    0.999073      27.502784      71.509276       0.734120       0.355388      -1.141545       0.020581      -0.004078      -0.004649       0.021489      -0.034692       0.003406       0.014785       0.095806       0.115592      -0.080334       0.038828       0.041506              9.466756      15.757390       1.903518      -0.274686       6.594904      -0.206373       6.047973          -0.053406
          276              O      22.245861       3.243882      10.699132      -0.527297      31.431716 0.47402666E+03  0.11039467E+05                                 7.935234                            6.682943       0.391368       2.170467                    0.999203      27.119534      70.105934       0.744383       0.353317      -1.143833       0.009116       0.021852      -0.005457       0.024298       0.021217      -0.002318       0.000883      -0.087387       0.101271      -0.065512       0.031641       0.033871              9.294732      11.288612       4.565239      -0.644550      10.604234      -0.667405       5.991350           0.058574
          277              O      11.307989       4.341374      13.021299      -0.528493      31.018906 0.46531104E+03  0.10804622E+05                                 7.871869                            6.646924       0.374486       2.164421                    0.999023      27.185669      70.562871       0.740816       0.356065      -1.139687       0.000859      -0.018839       0.016699       0.025189      -0.029849      -0.008626      -0.053150       0.066588      -0.022977      -0.079878       0.027395       0.052483              9.500736       7.138197       0.327590      -2.924868       5.811876       0.213103      15.552135           0.051431
          278              O      19.341418      25.361783      13.347129      -0.537780      31.489573 0.47655341E+03  0.11123007E+05                                 7.953155                            6.708018       0.391962       2.165903                    0.999198      27.381108      71.067979       0.741118       0.354085      -1.142190       0.009751       0.012737       0.015009       0.021968      -0.015323       0.034346       0.031361      -0.003023      -0.106902      -0.066858       0.033193       0.033665              9.604971       5.999091       0.111895      -0.302040       8.527695       4.220184      14.288128          -0.057708
          279              O      34.693630      26.891830      18.545880      -0.536569      31.449722 0.47748588E+03  0.11166558E+05                                 7.953914                            6.753949       0.345718       2.153244                    0.999031      27.366553      71.440471       0.731074       0.358250      -1.137190       0.004106      -0.004407      -0.026744       0.027414      -0.055971       0.009659      -0.015038       0.047830       0.101552      -0.078267       0.022125       0.056141              9.269036      11.615461       0.761073      -4.731900       6.334543      -0.330803       9.857105           0.049040
          280              O      16.335314      25.111760      17.222542      -0.539108      30.499961 0.47613617E+03  0.11103832E+05                                 7.738904                            6.701516       0.427606       2.178224                    0.999120      27.349652      70.810196       0.742537       0.353709      -1.143215       0.006057       0.020484      -0.005754       0.022122       0.019737       0.045151      -0.020134      -0.043049      -0.069197      -0.069848       0.028857       0.040991              8.780103      10.161296       3.875012      -1.771480       9.088057      -1.200629       7.090956          -0.059598
          281              O      31.925972      26.947383      18.599122      -0.530194      31.610365 0.48029304E+03  0.11222202E+05                                 7.933235                            6.724183       0.405944       2.171796                    0.999213      27.286742      70.654432       0.742558       0.353024      -1.144069      -0.012496      -0.007463      -0.012825       0.019399       0.044041      -0.001900       0.004052       0.056257       0.105314      -0.069999       0.034593       0.035406              9.282806      10.032213      -1.525057       4.605162       6.595654      -0.983902      11.220551           0.060079
          282              O      31.961322      25.155160      17.221442      -0.521756      30.512011 0.46128663E+03  0.10676285E+05                                 7.752399                            6.592933       0.417937       2.179525                    0.999228      27.055374      69.860813       0.748926       0.353360      -1.143108      -0.010910       0.013696      -0.004110       0.017986      -0.006272      -0.049832      -0.022542      -0.025664      -0.107630      -0.073999       0.029664       0.044335              8.948407       9.462537      -3.939986       2.406741       9.904312      -2.060300       7.478372          -0.052297
          283              O      19.345816       4.626941      12.434542      -0.531010      31.302075 0.47349564E+03  0.11036867E+05                                 7.916269                            6.696076       0.366748       2.160408                    0.999127      27.255631      70.757822       0.739981       0.355104      -1.141060       0.002922      -0.013914       0.016900       0.022085       0.028012       0.015045      -0.042261       0.048252      -0.012127      -0.066827       0.026938       0.039889              9.587644       6.859034      -0.285216       2.393408       6.011224       0.753192      15.892673          -0.052822
          284              O      29.786008      25.690892      12.805253      -0.534660      31.075921 0.47657871E+03  0.11123208E+05                                 7.866953                            6.719309       0.396448       2.169684                    0.999120      27.301716      70.849488       0.738694       0.355260      -1.141301      -0.007161       0.012738       0.013629       0.019982       0.021321      -0.037241       0.029389       0.005215      -0.139980      -0.075449       0.029038       0.046411              9.282975       6.160034      -0.578810      -0.529984       8.389436       4.102587      13.299454           0.053104
          285              O      28.172474      24.139612      11.144865      -0.522212      30.675695 0.46138256E+03  0.10690728E+05                                 7.815520                            6.617885       0.360555       2.163397                    0.999160      27.025707      70.073635       0.742594       0.355966      -1.139765      -0.021328       0.005725       0.002436       0.022217      -0.019130       0.004483       0.021435       0.070530       0.124002      -0.065277       0.019421       0.045855              9.180624      14.838019       2.231124      -0.883471       6.815294      -0.438148       5.888560           0.050717
          286              O      17.796912       3.120397      10.760954      -0.541569      31.945882 0.49530943E+03  0.11664077E+05                                 8.007213                            6.845770       0.414087       2.172119                    0.999182      27.482904      71.473543       0.733049       0.354813      -1.142467      -0.008002      -0.016714       0.005920       0.019454       0.014754      -0.001767      -0.000982      -0.106469       0.114304      -0.074315       0.035608       0.038707              9.188721      10.221517       4.188470      -1.056061      10.783274      -1.385144       6.561372          -0.056102
          287              O      21.102618      24.035963      11.631739      -0.539542      32.090136 0.48910097E+03  0.11486666E+05                                 8.049756                            6.809691       0.420600       2.174430                    0.999030      27.511195      71.552971       0.733539       0.355539      -1.141381       0.021966       0.005191       0.004534       0.023022       0.035966      -0.003529       0.014540       0.094507       0.114773      -0.080385       0.038899       0.041487              9.476733      15.775437      -1.907897       0.275691       6.601269      -0.206680       6.053493          -0.053366
          288              O      22.245883      25.954222      11.301509      -0.527005      31.406842 0.47358103E+03  0.11026045E+05                                 7.929783                            6.678820       0.399323       2.172906                    0.999247      27.110336      70.063130       0.744808       0.353213      -1.143964       0.009117      -0.022334       0.005563       0.024757      -0.021138       0.002292       0.000899      -0.087187       0.100366      -0.065236       0.031650       0.033586              9.287561      11.278532      -4.560668       0.643732      10.596928      -0.666811       5.987223           0.058585

******************************************************
Auxiliary information for the entire system
The total spin magnetic moment of the unit cell is   0.000312
The total net atomic charge of the unit cell is   0.000003
Accuracy of reproducing the electrostatic potential in the unit cell:
  The inner radius (bohr) =    5.0000
  The outer radius (bohr) =   12.0000
  Valid grid points have density less than (e/(bohr^3)) =    0.0001
  The number of valid grid points were=      1401256
  The rms potential error without charges in kcal/mol is=      2.63018
  The rms potential error with partial charges in kcal/mol is=      0.77261
  The RRMSE value at monopole order=      0.29375
  The rms potential error with partial charges and cloud penetration in kcal/mol is=      0.77817
  The RRMSE value at monopole order with cloud penetration is=      0.29586
  The rms potential error with partial charges and atomic dipoles in kcal/mol is=      0.55451
  The RRMSE value at dipole order=      0.21083
  The rms potential error with partial charges, atomic dipoles and cloud penetration in kcal/mol is=      0.54179
  The RRMSE value at dipole order with cloud penetration=      0.20599

******************************************************
The electron densities and ab initio electrostatic potential were computed in VASP using the PBE functional and
projector augmented wave method. See the main text of the journal article for a description of computational details.
The atomic charges, dipoles, and quadrupoles were computed with the DDEC6 method as described in
(a) T. A. Manz and N. Gabaldon Limas, RSC Adv. 6 (2016) 47771-47801 DOI: 10.1039/c6ra04656h
(b) N. Gabaldon Limas and T. A. Manz, RSC Adv. 8 (2018) 2678-2707 DOI: 10.1039/c7ra11829e.
For each atom in the material, the electron cloud parameters were fit to the spherically averaged atom-in-material
electron density using radial positions for which this density was between 10^-4 and 10^-2 electrons per cubic bohr.
The polarizabilities, dispersion coefficients, and quantum Drude oscillator (QDO) parameters were fit using the MCLF method.
The magnetic structure of the system was optimized in VASP from the default ferromagnetic initial guess using spin polarization.
The atomic spin moments (ASMs) were computed on this optimized magnetic structure using the DDEC6 partition as inputs
to the method of T. A. Manz and D. S. Sholl, J. Chem. Theory Comput. 7 (2011) 4146-4164 DOI: 10.1021/ct200539n.
The RMSE and RRMSE were computed using a uniform grid with Ewald summation.
