# Supplementary material for: A collection of forcefield precursors for metal–organic frameworks
Source: RSC Adv. 2019 Nov 13;9(63):36492–507. doi: 10.1039/c9ra07327b (PMC9075174; doi:10.1039/c9ra07327b)
Supplement: RA-009-C9RA07327B-s5012 [file RA-009-C9RA07327B-s5012.xyz]

   76
jmolscript: load "" {1 1 1} spacegroup "x,y,z" unitcell [{     10.889400     0.000000     0.000000 }, {      4.658378     9.842690     0.000000 }, {      4.855822     3.074031    18.822474 }]
Er     8.067431     2.766642     1.567912     2.013413
Er    12.023815     5.271274     7.843325     2.013414
Er    12.336169    10.150079    17.254562     2.013414
Er     8.379785     7.645447    10.979149     2.013415
H      4.984941     3.916831     5.185592     0.136615
H      5.978440     5.379908     8.786331     0.137229
H      8.848718     4.392631     6.164360     0.129408
H     12.302843     8.549508     4.225645     0.136615
H     10.555391     8.277396     0.624906     0.137229
H     10.219892     5.260667     3.246877     0.129408
H     15.418659     8.999890    13.636882     0.136615
H     14.425160     7.536813    10.036143     0.137229
H     11.554882     8.524090    12.658114     0.129408
H      8.100757     4.367213    14.596829     0.136615
H      9.848209     4.639325    18.197568     0.137229
H     10.183708     7.656054    15.575597     0.129408
C      7.381552     3.603077     4.090124     0.594348
C      3.801389     4.827562     7.368999     0.610019
C      8.635305     5.406010     8.590577     0.678227
C      6.971282     4.052019     5.452871    -0.009934
C      5.638249     4.166345     5.797322    -0.097004
C      5.258150     4.646795     7.039605    -0.014796
C      6.228805     5.046198     7.954378    -0.098664
C      7.571897     4.946511     7.621220    -0.045975
C      7.947240     4.456156     6.384583    -0.101181
C     11.561191     6.249043     5.321113     0.594348
C     11.985965    10.008897     2.042238     0.610020
C      9.395217     5.887080     0.820660     0.678228
C     11.330912     6.811930     3.958366    -0.009934
C     11.797833     8.065737     3.613915    -0.097005
C     11.526168     8.614832     2.371632    -0.014796
C     10.749920     7.908338     1.456859    -0.098664
C     10.265463     6.651702     1.790017    -0.045977
C     10.548116     6.102669     3.026654    -0.101179
C     13.022048     9.313644    14.732350     0.594349
C     16.602211     8.089159    11.453475     0.610019
C     11.768295     7.510711    10.231897     0.678227
C     13.432318     8.864702    13.369603    -0.009934
C     14.765351     8.750376    13.025152    -0.097004
C     15.145450     8.269926    11.782869    -0.014797
C     14.174795     7.870523    10.868096    -0.098664
C     12.831703     7.970210    11.201254    -0.045975
C     12.456360     8.460565    12.437891    -0.101180
C      8.842409     6.667678    13.501361     0.594348
C      8.417635     2.907824    16.780236     0.610018
C     11.008383     7.029641    18.001814     0.678227
C      9.072688     6.104791    14.864108    -0.009935
C      8.605767     4.850984    15.208559    -0.097004
C      8.877432     4.301889    16.450842    -0.014796
C      9.653680     5.008383    17.365615    -0.098665
C     10.138137     6.265019    17.032457    -0.045975
C      9.855484     6.814052    15.795820    -0.101180
O      6.495028     3.411353     3.205467    -0.612420
O      8.592013     3.415291     3.832256    -0.613890
O     13.829889     4.351496     6.593513    -0.668618
O     14.334201     5.411135     8.392941    -0.653071
O      8.281352     5.705854     9.757571    -0.649296
O      9.819013     5.467382     8.170836    -0.734412
O     12.113733     6.968335     6.205770    -0.612420
O     11.213104     5.074601     5.578981    -0.613890
O      8.126177     0.740699     2.817724    -0.668618
O      6.952653     0.738165     1.018296    -0.653070
O     14.131434     9.409312    18.476140    -0.649296
O      8.833365     4.843407     1.240401    -0.734412
O     13.908572     9.505368    15.617007    -0.612420
O     11.811587     9.501430    14.990218    -0.613890
O      6.573711     8.565225    12.228961    -0.668618
O      6.069399     7.505586    10.429533    -0.653071
O     12.122248     7.210867     9.064903    -0.649296
O     10.584587     7.449339    10.651638    -0.734412
O      8.289867     5.948386    12.616704    -0.612420
O      9.190496     7.842120    13.243493    -0.613890
O     12.277423    12.176022    16.004750    -0.668618
O     13.450947    12.178556    17.804178    -0.653071
O      6.272166     3.507409     0.346334    -0.649295
O     11.570235     8.073314    17.582073    -0.734412

The following XYZ coordinates are in angstroms. Other properties are in atomic units.
The sperically averaged electron density of each atom fit to a function of the form exp(a - br)
eigen_1, eigen_2 and eigen_3 are the three eigenvalues of traceless quadrupole moment tensor
  atom number  atomic symbol              X              Y              Z     net charge C6 coefficient C8 coefficient C10 coefficient fluctuating dipole atomic polarizability isotropic forcefield polarizability              a              b squared Pearson coefficient          <r^3>          <r^4>         wp_QDO          m_QDO          q_QDO       dipole_x       dipole_y       dipole_z         dipole            Qxy            Qxz            Qyz     Q(x^2-y^2)  Q(3z^2 - R^2)        eigen_1        eigen_2        eigen_3 static polarizability      alpha(xx)      alpha(xy)      alpha(xz)      alpha(yy)      alpha(yz)      alpha(zz) atomic spin moment
            1             Er       8.067431       2.766642       1.567912       2.013413      91.363540 0.18386825E+04  0.55326688E+05                                13.678836                           11.648922       2.197251       2.467963                    0.999945      68.661008     154.020753       0.735499       0.276755      -1.320605       0.009388       0.022927      -0.009074       0.026384      -0.056541      -0.074048       0.037913       0.276518      -0.155572      -0.132257      -0.068522       0.200780             16.443018      10.812234       4.051552      -0.063992      23.749606      -1.416235      14.767213          -0.000001
            2             Er      12.023815       5.271274       7.843325       2.013414      91.363386 0.18386784E+04  0.55326529E+05                                13.678821                           11.648908       2.197252       2.467963                    0.999945      68.660957     154.020579       0.735500       0.276755      -1.320605      -0.024745       0.001314       0.009074       0.026389       0.071073       0.002593      -0.083148      -0.262762      -0.155570      -0.132257      -0.068521       0.200778             16.443002      24.515219      -2.433851      -1.307487      10.046591       0.548014      14.767195           0.000001
            3             Er      12.336169      10.150079      17.254562       2.013414      91.363162 0.18386732E+04  0.55326333E+05                                13.678794                           11.648888       2.197254       2.467964                    0.999945      68.660935     154.020449       0.735501       0.276755      -1.320606      -0.009393      -0.022927       0.009071       0.026385      -0.056543      -0.074048       0.037913       0.276515      -0.155571      -0.132256      -0.068523       0.200779             16.442966      10.812202       4.051536      -0.063995      23.749538      -1.416242      14.767160          -0.000002
            4             Er       8.379785       7.645447      10.979149       2.013415      91.363428 0.18386790E+04  0.55326553E+05                                13.678825                           11.648910       2.197249       2.467963                    0.999945      68.660957     154.020582       0.735500       0.276755      -1.320605       0.024746      -0.001314      -0.009073       0.026390       0.071074       0.002592      -0.083147      -0.262760      -0.155571      -0.132256      -0.068521       0.200778             16.443012      24.515245      -2.433851      -1.307485      10.046595       0.548011      14.767194           0.000000
            5              H       4.984941       3.916831       5.185592       0.136615       1.086165 0.79491167E+01  0.77116817E+02                                 1.682635                            1.601621      -1.104699       2.376330                    0.997146       3.260812       8.774938       0.521728       1.210129      -0.726340      -0.030202      -0.010903      -0.027139       0.042043       0.002781       0.009804       0.004682       0.008679       0.001704      -0.008770      -0.004951       0.013722              1.707554       1.908203       0.097175       0.252835       1.397380       0.212328       1.817079           0.000007
            6              H       5.978440       5.379908       8.786331       0.137229       1.114487 0.79724428E+01  0.78240732E+02                                 1.775885                            1.650747      -1.298362       2.283501                    0.994397       3.476828       9.748485       0.486927       1.281743      -0.708279      -0.012572       0.014368       0.038465       0.042942      -0.001840      -0.005224       0.001147       0.002198       0.031895      -0.007660      -0.004770       0.012430              1.842477       1.742252      -0.101211      -0.186170       1.528377       0.408015       2.256800           0.000002
            7              H       8.848718       4.392631       6.164360       0.129408       1.116782 0.81064805E+01  0.80271894E+02                                 1.802168                            1.681107      -1.376324       2.235451                    0.993723       3.661070      10.473678       0.473135       1.307343      -0.701419       0.037384      -0.003514      -0.012254       0.039498      -0.005128      -0.004098       0.000449       0.004335      -0.008723      -0.005921      -0.002334       0.008255              1.868141       2.467593       0.068771      -0.217242       1.424784       0.087726       1.712048           0.000002
            8              H      12.302843       8.549508       4.225645       0.136615       1.086159 0.79490531E+01  0.77116000E+02                                 1.682624                            1.601611      -1.104691       2.376334                    0.997146       3.260798       8.774872       0.521731       1.210125      -0.726341       0.022775       0.022635       0.027139       0.042043       0.005119       0.008427       0.006859      -0.001201       0.001704      -0.008771      -0.004951       0.013722              1.707543       1.566003       0.259126       0.300077       1.739559       0.137699       1.817066           0.000008
            9              H      10.555391       8.277396       0.624906       0.137229       1.114485 0.79724260E+01  0.78240522E+02                                 1.775883                            1.650745      -1.298360       2.283502                    0.994397       3.476824       9.748469       0.486927       1.281743      -0.708279      -0.007609       0.017509      -0.038465       0.042942      -0.000317      -0.001198      -0.005212      -0.004240       0.031895      -0.007660      -0.004771       0.012430              1.842474       1.489245       0.018533       0.289153       1.781381      -0.342819       2.256796           0.000002
           10              H      10.219892       5.260667       3.246877       0.129408       1.116781 0.81064752E+01  0.80271827E+02                                 1.802167                            1.681107      -1.376322       2.235452                    0.993723       3.661068      10.473671       0.473135       1.307343      -0.701419      -0.012816      -0.035294       0.012254       0.039498      -0.001575      -0.001348      -0.003896      -0.010679      -0.008723      -0.005921      -0.002334       0.008255              1.868141       1.668805       0.446822      -0.013640       2.223570      -0.233889       1.712047           0.000002
           11              H      15.418659       8.999890      13.636882       0.136615       1.086164 0.79491067E+01  0.77116670E+02                                 1.682631                            1.601618      -1.104699       2.376330                    0.997146       3.260810       8.774920       0.521730       1.210126      -0.726341       0.030202       0.010903       0.027139       0.042043       0.002781       0.009804       0.004682       0.008679       0.001704      -0.008770      -0.004951       0.013722              1.707550       1.908198       0.097175       0.252834       1.397377       0.212327       1.817075           0.000008
           12              H      14.425160       7.536813      10.036143       0.137229       1.114481 0.79723896E+01  0.78240064E+02                                 1.775878                            1.650741      -1.298357       2.283503                    0.994397       3.476817       9.748439       0.486928       1.281742      -0.708279       0.012572      -0.014367      -0.038465       0.042942      -0.001840      -0.005224       0.001147       0.002198       0.031895      -0.007660      -0.004771       0.012430              1.842468       1.742245      -0.101210      -0.186169       1.528371       0.408012       2.256789           0.000002
           13              H      11.554882       8.524090      12.658114       0.129408       1.116781 0.81064703E+01  0.80271759E+02                                 1.802166                            1.681105      -1.376323       2.235452                    0.993723       3.661067      10.473664       0.473136       1.307343      -0.701420      -0.037384       0.003514       0.012254       0.039498      -0.005128      -0.004098       0.000449       0.004335      -0.008724      -0.005921      -0.002334       0.008255              1.868140       2.467590       0.068770      -0.217242       1.424783       0.087726       1.712046           0.000002
           14              H       8.100757       4.367213      14.596829       0.136615       1.086165 0.79491142E+01  0.77116778E+02                                 1.682633                            1.601620      -1.104699       2.376330                    0.997146       3.260811       8.774931       0.521729       1.210128      -0.726340      -0.022775      -0.022635      -0.027139       0.042043       0.005119       0.008427       0.006859      -0.001201       0.001704      -0.008771      -0.004951       0.013722              1.707553       1.566012       0.259128       0.300079       1.739569       0.137700       1.817077           0.000008
           15              H       9.848209       4.639325      18.197568       0.137229       1.114491 0.79724805E+01  0.78241209E+02                                 1.775890                            1.650752      -1.298365       2.283499                    0.994397       3.476837       9.748523       0.486926       1.281744      -0.708279       0.007609      -0.017510       0.038465       0.042942      -0.000317      -0.001198      -0.005212      -0.004240       0.031895      -0.007660      -0.004771       0.012430              1.842482       1.489251       0.018533       0.289155       1.781388      -0.342821       2.256807           0.000002
           16              H      10.183708       7.656054      15.575597       0.129408       1.116781 0.81064696E+01  0.80271741E+02                                 1.802165                            1.681105      -1.376323       2.235452                    0.993723       3.661065      10.473653       0.473136       1.307341      -0.701420       0.012816       0.035294      -0.012254       0.039498      -0.001575      -0.001348      -0.003896      -0.010679      -0.008723      -0.005921      -0.002334       0.008255              1.868139       1.668803       0.446821      -0.013640       2.223568      -0.233888       1.712045           0.000002
           17              C       7.381552       3.603077       4.090124       0.594348      23.794771 0.25575654E+03  0.53088761E+04                                 7.620168                            5.644146       0.013529       2.058386                    0.999656      22.239198      61.690310       0.631727       0.467090      -1.025720       0.008893      -0.015067      -0.032317       0.036749       0.021912       0.024772      -0.061687      -0.108190      -0.260554      -0.114376      -0.003404       0.117780              9.242387       8.234803      -0.428998      -1.520910       5.509438       3.328544      13.982921           0.000009
           18              C       3.801389       4.827562       7.368999       0.610019      24.696415 0.24751777E+03  0.51118828E+04                                 7.854186                            5.579426      -0.077851       2.026294                    0.999639      22.351886      62.478900       0.628822       0.471633      -1.020057      -0.032472       0.021438      -0.001119       0.038926       0.004239       0.032564      -0.054478      -0.200278       0.081335      -0.122174       0.002517       0.119657              9.907608      16.213902      -1.511443      -1.665960       5.432304       2.117773       8.076618           0.000011
           19              C       8.635305       5.406010       8.590577       0.678227      24.873922 0.23588214E+03  0.48271560E+04                                 7.916648                            5.505143      -0.251255       1.984564                    0.999037      21.746676      61.080803       0.621207       0.481807      -1.011713       0.065118       0.006577       0.050753       0.082822      -0.014261      -0.019989      -0.081798      -0.141680      -0.063326      -0.087936      -0.038777       0.126713              9.834693      12.520886       1.428194       0.825272       5.163485       2.496163      11.819709           0.000011
           20              C       6.971282       4.052019       5.452871      -0.009934      38.117192 0.40965045E+03  0.93835076E+04                                 9.700321                            6.644073       0.143331       2.062965                    0.999187      26.253033      71.832757       0.661710       0.404098      -1.084247      -0.006912       0.008053       0.033081       0.034742      -0.001070       0.012039       0.001705       0.023675      -0.043406      -0.018614      -0.004341       0.022955             12.426485      12.776055      -0.454353      -2.356126       6.666220       4.768168      17.837178           0.000003
           21              C       5.638249       4.166345       5.797322      -0.097004      34.262135 0.41522112E+03  0.96738935E+04                                 9.281068                            6.892299      -0.090845       1.950624                    0.999420      28.959692      83.542209       0.612779       0.429023      -1.053722       0.005801       0.006823       0.008256       0.012180       0.005751       0.026106      -0.017991      -0.053099      -0.049466      -0.046964       0.006369       0.040594             11.062834      14.340559      -1.436394      -3.870923       6.033071       3.216349      12.814872          -0.000001
           22              C       5.258150       4.646795       7.039605      -0.014796      38.964092 0.41075844E+03  0.94170099E+04                                 9.858012                            6.655557       0.132180       2.058882                    0.999263      26.317201      72.083573       0.660642       0.404402      -1.083839       0.035170      -0.000863      -0.013674       0.037744       0.004599       0.009896       0.014953      -0.004334       0.033018      -0.013537      -0.010575       0.024112             12.929484      20.747108      -1.351308      -2.102284       6.151629       2.898866      11.889714           0.000007
           23              C       6.228805       5.046198       7.954378      -0.098664      35.720779 0.43154488E+03  0.10168004E+05                                 9.589151                            7.057421      -0.151543       1.930138                    0.999322      29.360439      85.626681       0.600619       0.432810      -1.049713       0.005339      -0.003227      -0.013948       0.015279      -0.018093      -0.013823      -0.023191      -0.079518       0.029908      -0.054315       0.004819       0.049496             11.552159      17.862836       0.551990       1.206446       5.835323       2.476095      10.958318           0.000000
           24              C       7.571897       4.946511       7.621220      -0.045975      39.661017 0.43018704E+03  0.99897489E+04                                 9.964776                            6.807903       0.133092       2.047306                    0.999307      27.073605      74.943584       0.652842       0.404018      -1.082718      -0.036643      -0.015981      -0.030441       0.050246      -0.001398      -0.019456      -0.009463       0.012930       0.028299      -0.020333      -0.006220       0.026553             12.827124      17.153042       1.585024       2.576437       6.520289       3.938875      14.808040           0.000005
           25              C       7.947240       4.456156       6.384583      -0.101181      35.727590 0.44109461E+03  0.10455203E+05                                 9.604036                            7.143436      -0.184713       1.917112                    0.999260      29.598799      86.719524       0.595650       0.433824      -1.048581      -0.017094       0.002889      -0.001947       0.017445      -0.004157      -0.016476      -0.032020      -0.051975      -0.096087      -0.050929      -0.003058       0.053986             11.410652      11.982305       1.083174       1.113741       6.522954       4.129872      15.726696           0.000000
           26              C      11.561191       6.249043       5.321113       0.594348      23.794777 0.25575668E+03  0.53088790E+04                                 7.620165                            5.644145       0.013530       2.058386                    0.999656      22.239203      61.690304       0.631727       0.467090      -1.025720       0.009815      -0.014484       0.032317       0.036749      -0.027942      -0.045161       0.048780       0.102483      -0.260554      -0.114376      -0.003404       0.117780              9.242383       5.676430       0.781835       2.357970       8.067806      -2.798631      13.982912           0.000009
           27              C      11.985965      10.008897       2.042238       0.610020      24.696371 0.24751740E+03  0.51118721E+04                                 7.854172                            5.579419      -0.077848       2.026296                    0.999639      22.351860      62.478763       0.628823       0.471632      -1.020057      -0.005485       0.038521       0.001118       0.038926      -0.074754      -0.035311       0.052739       0.133530       0.081335      -0.122174       0.002518       0.119657              9.907585       6.236515       3.210671       1.201530      15.409635      -2.411774       8.076605           0.000012
           28              C       9.395217       5.887080       0.820660       0.678228      24.873919 0.23588204E+03  0.48271538E+04                                 7.916649                            5.505144      -0.251256       1.984563                    0.999037      21.746675      61.080818       0.621207       0.481808      -1.011713      -0.033802      -0.056045      -0.050752       0.082821      -0.063825      -0.082486       0.016924       0.067766      -0.063326      -0.087936      -0.038776       0.126713              9.834696       7.614405       3.750353       2.609270      10.069973      -0.321887      11.819709           0.000012
           29              C      11.330912       6.811930       3.958366      -0.009934      38.117102 0.40964956E+03  0.93834801E+04                                 9.700299                            6.644061       0.143337       2.062968                    0.999187      26.253004      71.832600       0.661711       0.404097      -1.084248      -0.004322       0.009693      -0.033082       0.034742       0.008475       0.006690       0.010153      -0.016666      -0.043406      -0.018614      -0.004340       0.022955             12.426453       7.432962       2.074425       3.301911      12.009260      -4.169413      17.837138          -0.000001
           30              C      11.797833       8.065737       3.613915      -0.097005      34.262014 0.41521965E+03  0.96738475E+04                                 9.281037                            6.892281      -0.090836       1.950627                    0.999420      28.959629      83.541880       0.612781       0.429022      -1.053723      -0.008650      -0.002324      -0.008256       0.012181      -0.016886      -0.005095       0.031293       0.042560      -0.049467      -0.046964       0.006368       0.040596             11.062791       6.442536       2.301584       1.251241      13.931014      -4.874742      12.814824          -0.000001
           31              C      11.526168       8.614832       2.371632      -0.014796      38.964017 0.41075790E+03  0.94169926E+04                                 9.857994                            6.655549       0.132182       2.058882                    0.999263      26.317181      72.083452       0.660643       0.404402      -1.083840      -0.014265      -0.032158       0.013674       0.037744       0.001240       0.017748       0.002548       0.009862       0.033018      -0.013536      -0.010575       0.024111             12.929455       7.777630       4.786908       1.720879      19.121050      -3.140304      11.889684           0.000008
           32              C      10.749920       7.908338       1.456859      -0.098664      35.720824 0.43154556E+03  0.10168024E+05                                 9.589158                            7.057426      -0.151547       1.930136                    0.999322      29.360463      85.626764       0.600619       0.432810      -1.049713       0.000633      -0.006206       0.013947       0.015279      -0.042216      -0.026875      -0.002574       0.022429       0.029912      -0.054314       0.004820       0.049494             11.552167       8.463292       5.000646       2.754188      15.234894       0.031227      10.958316          -0.000001
           33              C      10.265463       6.651702       1.790017      -0.045977      39.661164 0.43018862E+03  0.99897965E+04                                 9.964804                            6.807918       0.133087       2.047303                    0.999307      27.073666      74.943836       0.652841       0.404018      -1.082717       0.030120       0.026284       0.030441       0.050246       0.004114      -0.016876      -0.013539      -0.010362       0.028299      -0.020332      -0.006221       0.026553             12.827161       9.691922       5.116278       4.662453      13.981478       0.643777      14.808084           0.000004
           34              C      10.548116       6.102669       3.026654      -0.101179      35.727500 0.44109328E+03  0.10455163E+05                                 9.604020                            7.143425      -0.184709       1.917114                    0.999260      29.598749      86.719333       0.595651       0.433824      -1.048581       0.004702       0.016686       0.001947       0.017445      -0.022733      -0.035991      -0.001194       0.026523      -0.096090      -0.050929      -0.003058       0.053987             11.410632       8.359685       2.797680       4.209340      10.145536      -0.760038      15.726674           0.000003
           35              C      13.022048       9.313644      14.732350       0.594349      23.794747 0.25575630E+03  0.53088689E+04                                 7.620160                            5.644141       0.013535       2.058388                    0.999656      22.239177      61.690209       0.631727       0.467090      -1.025720      -0.008893       0.015067       0.032317       0.036749       0.021912       0.024772      -0.061688      -0.108191      -0.260555      -0.114376      -0.003405       0.117781              9.242376       8.234794      -0.428998      -1.520906       5.509434       3.328540      13.982900           0.000010
           36              C      16.602211       8.089159      11.453475       0.610019      24.696444 0.24751803E+03  0.51118900E+04                                 7.854195                            5.579430      -0.077854       2.026293                    0.999639      22.351900      62.478965       0.628821       0.471633      -1.020057       0.032472      -0.021438       0.001118       0.038926       0.004239       0.032564      -0.054478      -0.200277       0.081337      -0.122174       0.002518       0.119656              9.907621      16.213927      -1.511447      -1.665963       5.432310       2.117775       8.076625           0.000012
           37              C      11.768295       7.510711      10.231897       0.678227      24.873929 0.23588217E+03  0.48271573E+04                                 7.916651                            5.505145      -0.251256       1.984563                    0.999037      21.746681      61.080836       0.621207       0.481808      -1.011713      -0.065118      -0.006577      -0.050753       0.082822      -0.014261      -0.019989      -0.081797      -0.141680      -0.063325      -0.087936      -0.038777       0.126713              9.834698      12.520895       1.428195       0.825274       5.163487       2.496164      11.819713           0.000011
           38              C      13.432318       8.864702      13.369603      -0.009934      38.117128 0.40964980E+03  0.93834883E+04                                 9.700308                            6.644066       0.143336       2.062967                    0.999187      26.253010      71.832656       0.661711       0.404098      -1.084247       0.006912      -0.008053      -0.033081       0.034742      -0.001071       0.012039       0.001704       0.023674      -0.043407      -0.018614      -0.004340       0.022955             12.426466      12.776035      -0.454351      -2.356119       6.666213       4.768161      17.837149           0.000002
           39              C      14.765351       8.750376      13.025152      -0.097004      34.262121 0.41522099E+03  0.96738892E+04                                 9.281064                            6.892298      -0.090845       1.950624                    0.999420      28.959687      83.542175       0.612780       0.429022      -1.053723      -0.005801      -0.006824      -0.008255       0.012180       0.005750       0.026106      -0.017991      -0.053099      -0.049468      -0.046964       0.006369       0.040595             11.062829      14.340548      -1.436394      -3.870921       6.033070       3.216349      12.814868           0.000001
           40              C      15.145450       8.269926      11.782869      -0.014797      38.964162 0.41075921E+03  0.94170324E+04                                 9.858024                            6.655563       0.132176       2.058880                    0.999263      26.317230      72.083681       0.660641       0.404402      -1.083839      -0.035170       0.000863       0.013674       0.037744       0.004599       0.009896       0.014953      -0.004332       0.033021      -0.013537      -0.010575       0.024112             12.929502      20.747145      -1.351313      -2.102293       6.151636       2.898869      11.889723           0.000005
           41              C      14.174795       7.870523      10.868096      -0.098664      35.720821 0.43154548E+03  0.10168022E+05                                 9.589160                            7.057428      -0.151546       1.930137                    0.999322      29.360454      85.626746       0.600618       0.432810      -1.049713      -0.005339       0.003227       0.013947       0.015279      -0.018093      -0.013823      -0.023192      -0.079516       0.029912      -0.054315       0.004819       0.049495             11.552172      17.862872       0.551992       1.206451       5.835327       2.476093      10.958317          -0.000001
           42              C      12.831703       7.970210      11.201254      -0.045975      39.661100 0.43018799E+03  0.99897773E+04                                 9.964792                            6.807912       0.133088       2.047304                    0.999307      27.073638      74.943722       0.652841       0.404018      -1.082717       0.036643       0.015981       0.030441       0.050247      -0.001398      -0.019457      -0.009463       0.012931       0.028299      -0.020333      -0.006221       0.026554             12.827146      17.153083       1.585031       2.576449       6.520299       3.938880      14.808056           0.000007
           43              C      12.456360       8.460565      12.437891      -0.101180      35.727549 0.44109410E+03  0.10455188E+05                                 9.604029                            7.143432      -0.184709       1.917114                    0.999260      29.598779      86.719446       0.595651       0.433824      -1.048581       0.017094      -0.002889       0.001947       0.017445      -0.004157      -0.016476      -0.032020      -0.051975      -0.096087      -0.050928      -0.003058       0.053986             11.410641      11.982297       1.083174       1.113740       6.522950       4.129867      15.726677          -0.000001
           44              C       8.842409       6.667678      13.501361       0.594348      23.794783 0.25575668E+03  0.53088793E+04                                 7.620169                            5.644147       0.013530       2.058386                    0.999656      22.239200      61.690304       0.631727       0.467090      -1.025720      -0.009815       0.014484      -0.032317       0.036749      -0.027941      -0.045161       0.048780       0.102483      -0.260554      -0.114376      -0.003404       0.117780              9.242389       5.676431       0.781835       2.357969       8.067813      -2.798639      13.982923           0.000010
           45              C       8.417635       2.907824      16.780236       0.610018      24.696449 0.24751816E+03  0.51118934E+04                                 7.854195                            5.579432      -0.077857       2.026292                    0.999639      22.351911      62.479003       0.628821       0.471633      -1.020057       0.005486      -0.038521      -0.001119       0.038926      -0.074753      -0.035311       0.052739       0.133530       0.081337      -0.122174       0.002518       0.119656              9.907620       6.236532       3.210686       1.201531      15.409698      -2.411787       8.076629           0.000012
           46              C      11.008383       7.029641      18.001814       0.678227      24.873926 0.23588214E+03  0.48271560E+04                                 7.916648                            5.505143      -0.251254       1.984564                    0.999037      21.746675      61.080796       0.621207       0.481807      -1.011713       0.033801       0.056045       0.050753       0.082821      -0.063825      -0.082486       0.016925       0.067766      -0.063325      -0.087936      -0.038777       0.126713              9.834695       7.614405       3.750355       2.609271      10.069973      -0.321884      11.819705           0.000011
           47              C       9.072688       6.104791      14.864108      -0.009935      38.117183 0.40965038E+03  0.93835048E+04                                 9.700316                            6.644070       0.143333       2.062966                    0.999187      26.253033      71.832734       0.661711       0.404098      -1.084247       0.004322      -0.009692       0.033082       0.034742       0.008476       0.006691       0.010153      -0.016667      -0.043405      -0.018614      -0.004341       0.022955             12.426479       7.432973       2.074430       3.301915      12.009289      -4.169427      17.837174          -0.000001
           48              C       8.605767       4.850984      15.208559      -0.097004      34.262134 0.41522109E+03  0.96738928E+04                                 9.281069                            6.892300      -0.090844       1.950624                    0.999420      28.959684      83.542189       0.612779       0.429023      -1.053722       0.008649       0.002325       0.008256       0.012181      -0.016887      -0.005094       0.031293       0.042559      -0.049467      -0.046964       0.006368       0.040596             11.062835       6.442557       2.301594       1.251246      13.931071      -4.874767      12.814878           0.000002
           49              C       8.877432       4.301889      16.450842      -0.014796      38.964127 0.41075881E+03  0.94170213E+04                                 9.858022                            6.655562       0.132176       2.058880                    0.999263      26.317210      72.083632       0.660641       0.404403      -1.083839       0.014265       0.032158      -0.013675       0.037745       0.001240       0.017749       0.002548       0.009862       0.033016      -0.013536      -0.010575       0.024111             12.929498       7.777653       4.786927       1.720886      19.121117      -3.140316      11.889724           0.000004
           50              C       9.653680       5.008383      17.365615      -0.098665      35.720906 0.43154657E+03  0.10168056E+05                                 9.589177                            7.057437      -0.151551       1.930135                    0.999322      29.360505      85.626969       0.600618       0.432810      -1.049713      -0.000632       0.006206      -0.013949       0.015280      -0.042217      -0.026874      -0.002573       0.022428       0.029910      -0.054314       0.004820       0.049494             11.552193       8.463311       5.000658       2.754199      15.234924       0.031232      10.958345           0.000001
           51              C      10.138137       6.265019      17.032457      -0.045975      39.661078 0.43018754E+03  0.99897647E+04                                 9.964789                            6.807909       0.133089       2.047304                    0.999307      27.073629      74.943697       0.652841       0.404018      -1.082717      -0.030120      -0.026284      -0.030441       0.050247       0.004113      -0.016876      -0.013538      -0.010362       0.028297      -0.020333      -0.006220       0.026552             12.827142       9.691908       5.116271       4.662445      13.981460       0.643778      14.808059           0.000005
           52              C       9.855484       6.814052      15.795820      -0.101180      35.727526 0.44109366E+03  0.10455174E+05                                 9.604024                            7.143428      -0.184710       1.917113                    0.999260      29.598764      86.719377       0.595651       0.433824      -1.048581      -0.004702      -0.016686      -0.001947       0.017445      -0.022733      -0.035991      -0.001194       0.026522      -0.096089      -0.050929      -0.003058       0.053987             11.410636       8.359688       2.797684       4.209341      10.145544      -0.760035      15.726675           0.000001
           53              O       6.495028       3.411353       3.205467      -0.612420      31.162888 0.47669371E+03  0.11097312E+05                                 7.753118                            6.649175       0.542020       2.210155                    0.997945      27.859818      71.586678       0.756485       0.347798      -1.150397      -0.056414       0.020008       0.058236       0.083513       0.027133       0.071414      -0.014992      -0.036398       0.022514      -0.089140       0.022779       0.066361              8.691368       7.270850       0.620913       2.052873       5.992520       2.265553      12.810733          -0.000003
           54              O       8.592013       3.415291       3.832256      -0.613890      32.051108 0.51026782E+03  0.12112559E+05                                 7.975204                            6.975776       0.546613       2.213388                    0.997416      28.174411      73.694057       0.721523       0.357617      -1.139608       0.007491       0.017515       0.093487       0.095408      -0.001122      -0.020318      -0.040067      -0.022346      -0.267537      -0.102450       0.035832       0.066618              8.652339      10.673098       0.204919      -2.038854       6.730607       1.136821       8.553311           0.000000
           55              O      13.829889       4.351496       6.593513      -0.668618      34.116856 0.52290815E+03  0.12499630E+05                                 8.300871                            7.011937       0.467137       2.160709                    0.998733      29.250086      76.993467       0.726696       0.352600      -1.142648       0.081028      -0.002139      -0.077787       0.112343       0.019308       0.076433      -0.010274      -0.052030       0.033585      -0.093671       0.024244       0.069427              9.390330      14.265149       0.038318       2.620590       6.095476       1.172707       7.810363           0.000011
           56              O      14.334201       5.411135       8.392941      -0.653071      36.541938 0.53047170E+03  0.12737516E+05                                 8.761833                            7.124722       0.464119       2.172190                    0.997762      28.925386      76.535038       0.710851       0.358843      -1.136620       0.105782       0.038155      -0.008541       0.112777      -0.035138      -0.000702       0.005069      -0.128830       0.088692      -0.088160       0.028702       0.059458             10.137713      11.409132      -2.546796      -3.121426       7.402102       3.764614      11.601904           0.000000
           57              O       8.281352       5.705854       9.757571      -0.649296      42.127984 0.57777079E+03  0.14158991E+05                                 9.672939                            7.468129       0.252173       2.106861                    0.997562      29.023696      77.337806       0.690447       0.361992      -1.135235      -0.005484      -0.121602      -0.007306       0.121945      -0.023750      -0.040617      -0.041943      -0.081840       0.056021      -0.083233       0.014910       0.068323             11.541735       8.157528      -0.267000      -1.224048       7.511077       4.610205      18.956602          -0.000000
           58              O       9.819013       5.467382       8.170836      -0.734412      51.327732 0.70087930E+03  0.18038791E+05                                11.015255                            8.239297       0.127580       2.029140                    0.998352      31.172080      85.325616       0.655200       0.363219      -1.133451      -0.117751       0.047477      -0.006193       0.127113       0.005465      -0.032263      -0.051916      -0.071066      -0.057865      -0.065820      -0.012459       0.078280             13.582952      24.528340       1.786394      -3.332632       6.519157       0.445465       9.701360          -0.000001
           59              O      12.113733       6.968335       6.205770      -0.612420      31.162841 0.47669293E+03  0.11097289E+05                                 7.753107                            6.649168       0.542021       2.210155                    0.997945      27.859813      71.586636       0.756486       0.347798      -1.150398       0.006049       0.059551      -0.058237       0.083513       0.003129       0.017000       0.070963       0.065042       0.022514      -0.089140       0.022778       0.066362              8.691354       6.706632       0.887945       2.925979       6.556725       0.886366      12.810704          -0.000001
           60              O      11.213104       5.074601       5.578981      -0.613890      32.051117 0.51026799E+03  0.12112565E+05                                 7.975207                            6.975779       0.546613       2.213388                    0.997416      28.174409      73.694063       0.721523       0.357617      -1.139608      -0.019036       0.000722      -0.093487       0.095408      -0.009351      -0.044908      -0.001226       0.012431      -0.267539      -0.102451       0.035833       0.066618              8.652341       7.610578       1.654358       0.155349       9.793132      -2.329195       8.553313          -0.000001
           61              O       8.126177       0.740699       2.817724      -0.668618      34.116615 0.52290368E+03  0.12499493E+05                                 8.300819                            7.011897       0.467142       2.160711                    0.998733      29.250039      76.993186       0.726699       0.352599      -1.142649      -0.032729      -0.074156       0.077787       0.112344      -0.007878       0.023410       0.073481       0.062850       0.033587      -0.093671       0.024244       0.069427              9.390266       7.620152       3.183235       2.181036      12.740326       1.867014       7.810321           0.000009
           62              O       6.952653       0.738165       1.018296      -0.653070      36.541928 0.53047156E+03  0.12737513E+05                                 8.761835                            7.124724       0.464119       2.172191                    0.997762      28.925372      76.535021       0.710851       0.358844      -1.136619      -0.079741      -0.079292       0.008540       0.112778      -0.072092       0.004282      -0.002802       0.027327       0.088696      -0.088161       0.028703       0.059458             10.137714       6.165869      -0.065246       2.067438      12.645368      -4.431849      11.601906          -0.000000
           63              O      14.131434       9.409312      18.476140      -0.649296      42.127997 0.57777104E+03  0.14158999E+05                                 9.672943                            7.468132       0.252173       2.106861                    0.997562      29.023694      77.337812       0.690446       0.361992      -1.135235       0.112259      -0.047063       0.007306       0.121944      -0.046702      -0.055288      -0.018771       0.015152       0.056022      -0.083233       0.014910       0.068323             11.541740       7.422901       0.080688       3.643428       8.245707      -3.078591      18.956612           0.000000
           64              O       8.833365       4.843407       1.240401      -0.734412      51.327771 0.70087975E+03  0.18038805E+05                                11.015259                            8.239298       0.127582       2.029140                    0.998352      31.172092      85.325653       0.655200       0.363219      -1.133451       0.007459       0.126743       0.006193       0.127114      -0.024015      -0.060727      -0.006953       0.053509      -0.057866      -0.065821      -0.012459       0.078280             13.582958      11.196417       8.096181      -1.023023      19.851099      -3.202858       9.701360          -0.000002
           65              O      13.908572       9.505368      15.617007      -0.612420      31.162867 0.47669336E+03  0.11097302E+05                                 7.753114                            6.649172       0.542024       2.210157                    0.997945      27.859812      71.586651       0.756485       0.347798      -1.150397       0.056414      -0.020008      -0.058236       0.083512       0.027134       0.071414      -0.014992      -0.036399       0.022513      -0.089141       0.022780       0.066361              8.691363       7.270845       0.620912       2.052871       5.992519       2.265551      12.810723          -0.000001
           66              O      11.811587       9.501430      14.990218      -0.613890      32.050980 0.51026529E+03  0.12112482E+05                                 7.975175                            6.975752       0.546619       2.213390                    0.997416      28.174383      73.693887       0.721525       0.357616      -1.139609      -0.007491      -0.017515      -0.093487       0.095408      -0.001123      -0.020319      -0.040068      -0.022345      -0.267539      -0.102451       0.035833       0.066618              8.652306      10.673059       0.204918      -2.038845       6.730586       1.136815       8.553273          -0.000001
           67              O       6.573711       8.565225      12.228961      -0.668618      34.116687 0.52290500E+03  0.12499533E+05                                 8.300834                            7.011908       0.467138       2.160710                    0.998733      29.250056      76.993274       0.726698       0.352599      -1.142649      -0.081028       0.002140       0.077787       0.112343       0.019309       0.076433      -0.010273      -0.052032       0.033583      -0.093672       0.024245       0.069427              9.390285      14.265071       0.038323       2.620581       6.095452       1.172702       7.810332           0.000010
           68              O       6.069399       7.505586      10.429533      -0.653071      36.542100 0.53047439E+03  0.12737599E+05                                 8.761868                            7.124747       0.464116       2.172190                    0.997762      28.925415      76.535220       0.710849       0.358844      -1.136619      -0.105783      -0.038155       0.008541       0.112778      -0.035139      -0.000700       0.005069      -0.128829       0.088695      -0.088161       0.028703       0.059458             10.137758      11.409193      -2.546812      -3.121444       7.402131       3.764631      11.601950           0.000000
           69              O      12.122248       7.210867       9.064903      -0.649296      42.127910 0.57776960E+03  0.14158954E+05                                 9.672927                            7.468120       0.252174       2.106861                    0.997562      29.023673      77.337715       0.690447       0.361992      -1.135235       0.005485       0.121602       0.007306       0.121944      -0.023749      -0.040618      -0.041943      -0.081840       0.056021      -0.083233       0.014910       0.068324             11.541720       8.157516      -0.267000      -1.224048       7.511067       4.610197      18.956575          -0.000001
           70              O      10.584587       7.449339      10.651638      -0.734412      51.327877 0.70088142E+03  0.18038861E+05                                11.015282                            8.239314       0.127578       2.029139                    0.998352      31.172106      85.325761       0.655198       0.363219      -1.133451       0.117751      -0.047478       0.006193       0.127114       0.005465      -0.032263      -0.051915      -0.071066      -0.057865      -0.065820      -0.012459       0.078279             13.582990      24.528417       1.786402      -3.332638       6.519172       0.445465       9.701381          -0.000001
           71              O       8.289867       5.948386      12.616704      -0.612420      31.162887 0.47669374E+03  0.11097313E+05                                 7.753117                            6.649175       0.542019       2.210155                    0.997945      27.859818      71.586675       0.756485       0.347798      -1.150397      -0.006048      -0.059551       0.058237       0.083513       0.003128       0.016999       0.070963       0.065042       0.022513      -0.089140       0.022779       0.066361              8.691367       6.706639       0.887944       2.925983       6.556731       0.886363      12.810731          -0.000002
           72              O       9.190496       7.842120      13.243493      -0.613890      32.050985 0.51026532E+03  0.12112484E+05                                 7.975179                            6.975755       0.546617       2.213390                    0.997416      28.174376      73.693890       0.721525       0.357617      -1.139609       0.019036      -0.000721       0.093487       0.095408      -0.009352      -0.044908      -0.001225       0.012430      -0.267539      -0.102451       0.035834       0.066618              8.652311       7.610548       1.654353       0.155344       9.793105      -2.329189       8.553279          -0.000001
           73              O      12.277423      12.176022      16.004750      -0.668618      34.116820 0.52290743E+03  0.12499607E+05                                 8.300859                            7.011927       0.467132       2.160707                    0.998733      29.250099      76.993463       0.726697       0.352599      -1.142648       0.032730       0.074155      -0.077787       0.112343      -0.007876       0.023411       0.073480       0.062851       0.033586      -0.093671       0.024243       0.069427              9.390315       7.620187       3.183257       2.181045      12.740405       1.867022       7.810354           0.000012
           74              O      13.450947      12.178556      17.804178      -0.653071      36.541915 0.53047124E+03  0.12737502E+05                                 8.761830                            7.124720       0.464119       2.172191                    0.997762      28.925375      76.535013       0.710851       0.358843      -1.136619       0.079740       0.079292      -0.008540       0.112777      -0.072092       0.004281      -0.002802       0.027330       0.088694      -0.088161       0.028703       0.059458             10.137710       6.165864      -0.065248       2.067436      12.645363      -4.431853      11.601903          -0.000001
           75              O       6.272166       3.507409       0.346334      -0.649295      42.127951 0.57777035E+03  0.14158978E+05                                 9.672936                            7.468128       0.252174       2.106862                    0.997562      29.023676      77.337753       0.690446       0.361992      -1.135234      -0.112260       0.047063      -0.007306       0.121945      -0.046703      -0.055288      -0.018770       0.015151       0.056022      -0.083234       0.014910       0.068324             11.541731       7.422899       0.080690       3.643429       8.245699      -3.078581      18.956595           0.000000
           76              O      11.570235       8.073314      17.582073      -0.734412      51.327643 0.70087789E+03  0.18038743E+05                                11.015237                            8.239284       0.127583       2.029140                    0.998352      31.172072      85.325538       0.655201       0.363218      -1.133452      -0.007459      -0.126743      -0.006193       0.127113      -0.024015      -0.060728      -0.006953       0.053508      -0.057866      -0.065821      -0.012459       0.078280             13.582929      11.196393       8.096161      -1.023020      19.851055      -3.202849       9.701338          -0.000002

******************************************************
Auxiliary information for the entire system
The total spin magnetic moment of the unit cell is   0.000248
The total net atomic charge of the unit cell is   -0.000002
Accuracy of reproducing the electrostatic potential in the unit cell:
  The inner radius (bohr) =    5.0000
  The outer radius (bohr) =   12.0000
  Valid grid points have density less than (e/(bohr^3)) =    0.0001
  The number of valid grid points were=       226240
  The rms potential error without charges in kcal/mol is=     10.95101
  The rms potential error with partial charges in kcal/mol is=      1.85605
  The RRMSE value at monopole order=      0.16949
  The rms potential error with partial charges and cloud penetration in kcal/mol is=      1.84958
  The RRMSE value at monopole order with cloud penetration is=      0.16890
  The rms potential error with partial charges and atomic dipoles in kcal/mol is=      0.28132
  The RRMSE value at dipole order=      0.02569
  The rms potential error with partial charges, atomic dipoles and cloud penetration in kcal/mol is=      0.27050
  The RRMSE value at dipole order with cloud penetration=      0.02470

******************************************************
The electron densities and ab initio electrostatic potential were computed in VASP using the PBE functional and
projector augmented wave method. See the main text of the journal article for a description of computational details.
The atomic charges, dipoles, and quadrupoles were computed with the DDEC6 method as described in
(a) T. A. Manz and N. Gabaldon Limas, RSC Adv. 6 (2016) 47771-47801 DOI: 10.1039/c6ra04656h
(b) N. Gabaldon Limas and T. A. Manz, RSC Adv. 8 (2018) 2678-2707 DOI: 10.1039/c7ra11829e.
For each atom in the material, the electron cloud parameters were fit to the spherically averaged atom-in-material
electron density using radial positions for which this density was between 10^-4 and 10^-2 electrons per cubic bohr.
The polarizabilities, dispersion coefficients, and quantum Drude oscillator (QDO) parameters were fit using the MCLF method.
The magnetic structure of the system was optimized in VASP from the default ferromagnetic initial guess using spin polarization.
The atomic spin moments (ASMs) were computed on this optimized magnetic structure using the DDEC6 partition as inputs
to the method of T. A. Manz and D. S. Sholl, J. Chem. Theory Comput. 7 (2011) 4146-4164 DOI: 10.1021/ct200539n.
The RMSE and RRMSE were computed using a uniform grid with Ewald summation.
