# Supplementary material for: A collection of forcefield precursors for metal–organic frameworks
Source: RSC Adv. 2019 Nov 13;9(63):36492–507. doi: 10.1039/c9ra07327b (PMC9075174; doi:10.1039/c9ra07327b)
Supplement: RA-009-C9RA07327B-s5013 [file RA-009-C9RA07327B-s5013.xyz]

   76
jmolscript: load "" {1 1 1} spacegroup "x,y,z" unitcell [{     10.954800     0.000000     0.000000 }, {      4.781361     9.856279     0.000000 }, {      4.947822     3.099048    18.857944 }]
Tb    13.129576     3.725672     7.865271     2.009217
Tb     9.127432     1.218946     1.563701     2.009217
Tb     7.554407     9.229655    10.992673     2.009217
Tb    11.556551    11.736381    17.294243     2.009217
H      5.244235     2.551897     4.210979     0.133933
H      4.248750     1.061086     0.609112     0.136402
H     12.354625     2.076164     3.247338     0.126240
H     13.625160     7.801255     5.217993     0.133933
H     15.400968     8.046232     8.819860     0.136402
H     10.949769     1.196238     6.181634     0.126240
H     15.439748    10.403430    14.646965     0.133933
H     16.435233    11.894241    18.248832     0.136402
H      8.329358    10.879163    15.610606     0.126240
H      7.058823     5.154072    13.639951     0.133933
H      5.283015     4.909095    10.038084     0.136402
H      9.734214    11.759089    12.676310     0.126240
C      2.850973     2.861577     5.321712     0.598520
C      3.272866     2.402627     3.956397    -0.007068
C      4.588984     2.292436     3.603753    -0.094811
C      4.975929     1.803362     2.361015    -0.022078
C      4.002491     1.399498     1.438861    -0.099536
C      2.666960     1.513997     1.787733    -0.049665
C      2.300656     2.006394     3.026700    -0.103456
C      6.431515     1.652903     2.027229     0.610226
C      1.595252     1.060933     0.824092     0.677579
C     14.391104    10.089690     4.107260     0.598520
C     14.619891     9.509789     5.472575    -0.007068
C     14.144596     8.277554     5.825219    -0.094811
C     14.415739     7.715949     7.067957    -0.022078
C     15.203975     8.415501     7.990111    -0.099536
C     15.683867     9.667083     7.641239    -0.049665
C     15.400724    10.211567     6.402272    -0.103456
C     13.915802     6.340656     7.401743     0.610226
C     16.559259    10.433577     8.604880     0.677579
C     17.833010    10.093750    13.536232     0.598520
C     17.411117    10.552700    14.901547    -0.007068
C     16.094999    10.662891    15.254191    -0.094811
C     15.708054    11.151965    16.496929    -0.022078
C     16.681492    11.555829    17.419083    -0.099536
C     18.017023    11.441330    17.070211    -0.049665
C     18.383327    10.948933    15.831244    -0.103456
C     14.252468    11.302424    16.830715     0.610226
C     19.088731    11.894394    18.033852     0.677579
C      6.292879     2.865637    14.750684     0.598520
C      6.064092     3.445538    13.385369    -0.007068
C      6.539387     4.677773    13.032725    -0.094811
C      6.268244     5.239378    11.789987    -0.022078
C      5.480008     4.539826    10.867833    -0.099536
C      5.000116     3.288244    11.216705    -0.049665
C      5.283259     2.743760    12.455672    -0.103456
C      6.768181     6.614671    11.456201     0.610226
C      4.124724     2.521750    10.253064     0.677579
O      3.746982     2.997376     6.208035    -0.614838
O     12.612489     3.070661     5.574408    -0.608651
O      7.276252     2.061239     2.862636    -0.667836
O      6.782304     1.168630     0.963641    -0.647793
O      6.894949     3.846552    18.518501    -0.653847
O     11.380945     1.021679     1.238967    -0.722537
O     13.877848     9.342802     3.220937    -0.614838
O      9.942449     1.398293     3.854564    -0.608651
O     13.179717     5.758850     6.566336    -0.667836
O     14.198407     5.813675     8.465331    -0.647793
O     16.687678     9.980187     9.768415    -0.653848
O     12.323487     1.612036     8.190005    -0.722537
O     16.937001     9.957951    12.649909    -0.614838
O      8.071494     9.884666    13.283536    -0.608651
O     13.407731    10.894088    15.995308    -0.667836
O     13.901679    11.786697    17.894303    -0.647793
O     13.789034     9.108775     0.339443    -0.653848
O      9.303038    11.933648    17.618977    -0.722537
O      6.806135     3.612525    15.637007    -0.614838
O     10.741534    11.557034    15.003380    -0.608651
O      7.504266     7.196477    12.291608    -0.667836
O      6.485576     7.141652    10.392613    -0.647793
O      3.996305     2.975140     9.089529    -0.653848
O      8.360496    11.343291    10.667939    -0.722537

The following XYZ coordinates are in angstroms. Other properties are in atomic units.
The sperically averaged electron density of each atom fit to a function of the form exp(a - br)
eigen_1, eigen_2 and eigen_3 are the three eigenvalues of traceless quadrupole moment tensor
  atom number  atomic symbol              X              Y              Z     net charge C6 coefficient C8 coefficient C10 coefficient fluctuating dipole atomic polarizability isotropic forcefield polarizability              a              b squared Pearson coefficient          <r^3>          <r^4>         wp_QDO          m_QDO          q_QDO       dipole_x       dipole_y       dipole_z         dipole            Qxy            Qxz            Qyz     Q(x^2-y^2)  Q(3z^2 - R^2)        eigen_1        eigen_2        eigen_3 static polarizability      alpha(xx)      alpha(xy)      alpha(xz)      alpha(yy)      alpha(yz)      alpha(zz) atomic spin moment
            1             Tb      13.129576       3.725672       7.865271       2.009217     105.147793 0.22321690E+04  0.70602254E+05                                14.905187                           12.753790       2.318333       2.462547                    0.999928      74.703916     172.596465       0.708650       0.273264      -1.322948       0.007449      -0.028764      -0.005615       0.030239      -0.047885      -0.065238       0.029842       0.300692      -0.189999      -0.133025      -0.074129       0.207154             17.843535      11.874696       4.451614      -0.007303      25.670909      -1.325565      15.984998           0.000000
            2             Tb       9.127432       1.218946       1.563701       2.009217     105.147787 0.22321687E+04  0.70602244E+05                                14.905187                           12.753789       2.318333       2.462547                    0.999928      74.703915     172.596458       0.708650       0.273264      -1.322948       0.022628      -0.019257       0.005615       0.030239       0.088439      -0.001624      -0.071721      -0.261345      -0.189999      -0.133025      -0.074129       0.207154             17.843535      26.538995      -2.662155      -1.195832      11.006613       0.571988      15.984996           0.000000
            3             Tb       7.554407       9.229655      10.992673       2.009217     105.147793 0.22321690E+04  0.70602255E+05                                14.905187                           12.753790       2.318333       2.462547                    0.999928      74.703917     172.596467       0.708650       0.273264      -1.322948      -0.007449       0.028764       0.005615       0.030239      -0.047885      -0.065238       0.029842       0.300692      -0.189999      -0.133025      -0.074129       0.207154             17.843535      11.874696       4.451614      -0.007303      25.670909      -1.325565      15.984998           0.000000
            4             Tb      11.556551      11.736381      17.294243       2.009217     105.147834 0.22321699E+04  0.70602291E+05                                14.905192                           12.753794       2.318333       2.462547                    0.999928      74.703921     172.596490       0.708650       0.273264      -1.322948      -0.022628       0.019257      -0.005615       0.030239       0.088439      -0.001624      -0.071721      -0.261345      -0.189999      -0.133025      -0.074129       0.207154             17.843541      26.539006      -2.662156      -1.195832      11.006617       0.571988      15.985001           0.000000
            5              H       5.244235       2.551897       4.210979       0.133933       1.096474 0.80370921E+01  0.78155776E+02                                 1.689260                            1.606992      -1.090511       2.378884                    0.997304       3.284016       8.837038       0.522738       1.204924      -0.727396       0.029911       0.011171       0.027492       0.042134       0.003476       0.009423       0.005344       0.008294       0.001891      -0.008716      -0.005126       0.013842              1.715150       1.924415       0.103977       0.250913       1.405507       0.216222       1.815530           0.000000
            6              H       4.248750       1.061086       0.609112       0.136402       1.108660 0.79349491E+01  0.77774137E+02                                 1.769239                            1.646833      -1.295570       2.284880                    0.994487       3.469195       9.718098       0.487561       1.281699      -0.708348       0.012774      -0.014645      -0.038211       0.042868      -0.002626      -0.005382       0.001473       0.002332       0.031296      -0.008295      -0.004183       0.012478              1.833806       1.734139      -0.101569      -0.186633       1.528941       0.408718       2.238339           0.000001
            7              H      12.354625       2.076164       3.247338       0.126240       1.128521 0.82153038E+01  0.81547210E+02                                 1.807940                            1.687036      -1.383864       2.229632                    0.993707       3.671924      10.486405       0.474968       1.299142      -0.703161      -0.036938       0.003496       0.012406       0.039122      -0.004886      -0.004286       0.000385       0.004754      -0.008682      -0.005961      -0.002281       0.008242              1.873552       2.473071       0.060311      -0.216606       1.428699       0.090740       1.718886           0.000000
            8              H      13.625160       7.801255       5.217993       0.133933       1.096476 0.80371078E+01  0.78155967E+02                                 1.689262                            1.606993      -1.090512       2.378883                    0.997304       3.284018       8.837046       0.522738       1.204924      -0.727396      -0.023106      -0.022036      -0.027492       0.042134       0.005409       0.008921       0.006145       0.000326       0.001891      -0.008716      -0.005126       0.013842              1.715152       1.586023       0.268135       0.304054       1.743902       0.131379       1.815532           0.000000
            9              H      15.400968       8.046232       8.819860       0.136402       1.108660 0.79349489E+01  0.77774127E+02                                 1.769238                            1.646832      -1.295569       2.284880                    0.994487       3.469195       9.718094       0.487562       1.281698      -0.708348       0.007601      -0.017885       0.038211       0.042868      -0.000710      -0.001024      -0.005485      -0.005568       0.031296      -0.008295      -0.004183       0.012478              1.833805       1.488258       0.017709       0.286273       1.774819      -0.346308       2.238337           0.000001
           10              H      10.949769       1.196238       6.181634       0.126240       1.128522 0.82153089E+01  0.81547267E+02                                 1.807940                            1.687037      -1.383864       2.229632                    0.993707       3.671924      10.486403       0.474968       1.299141      -0.703161       0.012977       0.034759      -0.012406       0.039122      -0.001158      -0.001524      -0.004025      -0.010618      -0.008682      -0.005961      -0.002281       0.008242              1.873552       1.675020       0.447453      -0.012900       2.226750      -0.234490       1.718886           0.000000
           11              H      15.439748      10.403430      14.646965       0.133933       1.096475 0.80370987E+01  0.78155857E+02                                 1.689261                            1.606992      -1.090512       2.378883                    0.997304       3.284017       8.837042       0.522738       1.204924      -0.727396      -0.029911      -0.011171      -0.027492       0.042134       0.003476       0.009423       0.005344       0.008294       0.001891      -0.008716      -0.005126       0.013842              1.715151       1.924416       0.103977       0.250913       1.405507       0.216222       1.815531           0.000000
           12              H      16.435233      11.894241      18.248832       0.136402       1.108660 0.79349487E+01  0.77774127E+02                                 1.769238                            1.646832      -1.295569       2.284880                    0.994487       3.469195       9.718095       0.487561       1.281698      -0.708348      -0.012774       0.014645       0.038211       0.042868      -0.002626      -0.005382       0.001473       0.002332       0.031296      -0.008295      -0.004183       0.012478              1.833805       1.734138      -0.101569      -0.186633       1.528940       0.408718       2.238338           0.000000
           13              H       8.329358      10.879163      15.610606       0.126240       1.128522 0.82153080E+01  0.81547256E+02                                 1.807940                            1.687036      -1.383864       2.229632                    0.993707       3.671925      10.486406       0.474968       1.299141      -0.703161       0.036938      -0.003496      -0.012406       0.039122      -0.004886      -0.004286       0.000385       0.004754      -0.008682      -0.005961      -0.002281       0.008242              1.873552       2.473071       0.060311      -0.216606       1.428699       0.090740       1.718885           0.000000
           14              H       7.058823       5.154072      13.639951       0.133933       1.096475 0.80371024E+01  0.78155900E+02                                 1.689261                            1.606993      -1.090512       2.378883                    0.997304       3.284017       8.837042       0.522738       1.204924      -0.727396       0.023106       0.022036       0.027492       0.042134       0.005409       0.008921       0.006145       0.000326       0.001891      -0.008716      -0.005126       0.013842              1.715152       1.586022       0.268135       0.304054       1.743901       0.131379       1.815531           0.000000
           15              H       5.283015       4.909095      10.038084       0.136402       1.108659 0.79349441E+01  0.77774073E+02                                 1.769238                            1.646832      -1.295569       2.284880                    0.994487       3.469194       9.718093       0.487561       1.281699      -0.708348      -0.007601       0.017885      -0.038211       0.042868      -0.000710      -0.001024      -0.005485      -0.005568       0.031296      -0.008295      -0.004183       0.012478              1.833805       1.488258       0.017709       0.286273       1.774819      -0.346308       2.238337           0.000000
           16              H       9.734214      11.759089      12.676310       0.126240       1.128522 0.82153131E+01  0.81547313E+02                                 1.807940                            1.687036      -1.383864       2.229632                    0.993707       3.671925      10.486404       0.474968       1.299140      -0.703161      -0.012977      -0.034759       0.012406       0.039122      -0.001158      -0.001524      -0.004025      -0.010618      -0.008682      -0.005961      -0.002281       0.008242              1.873552       1.675020       0.447453      -0.012900       2.226750      -0.234490       1.718886           0.000000
           17              C       2.850973       2.861577       5.321712       0.598520      23.462375 0.25262959E+03  0.52303406E+04                                 7.561535                            5.619377      -0.010292       2.053080                    0.999643      22.165558      61.501097       0.631156       0.468731      -1.024337      -0.009769       0.014504       0.031865       0.036348       0.025461       0.023031      -0.060276      -0.110573      -0.258710      -0.112839      -0.006002       0.118841              9.136653       8.266957      -0.554521      -1.504511       5.431542       3.183577      13.711460           0.000002
           18              C       3.272866       2.402627       3.956397      -0.007068      37.806644 0.40478419E+03  0.92494628E+04                                 9.660016                            6.612891       0.139461       2.062978                    0.999295      26.182449      71.680912       0.661641       0.405126      -1.082963       0.009090      -0.009963      -0.030484       0.033335      -0.000919       0.014424      -0.000478       0.020810      -0.037839      -0.018519      -0.004138       0.022657             12.358935      12.813308      -0.452481      -2.381441       6.599492       4.682658      17.664006          -0.000001
           19              C       4.588984       2.292436       3.603753      -0.094811      34.255607 0.41246338E+03  0.95993356E+04                                 9.290826                            6.879030      -0.110524       1.944905                    0.999423      28.941783      83.607472       0.611716       0.430230      -1.052359      -0.004704      -0.009160      -0.010498       0.014705       0.005933       0.027981      -0.018570      -0.055440      -0.042346      -0.048989       0.007734       0.041255             11.080988      14.459109      -1.399129      -3.913850       6.025593       3.195598      12.758260           0.000000
           20              C       4.975929       1.803362       2.361015      -0.022078      39.511392 0.41928252E+03  0.96623516E+04                                 9.951872                            6.726776       0.124061       2.053238                    0.999248      26.519048      72.835475       0.656737       0.404705      -1.083588      -0.037251       0.001021       0.014234       0.039891       0.002690       0.010534       0.014533      -0.001703       0.045417      -0.015324      -0.010391       0.025715             13.035536      20.972068      -1.250321      -2.179640       6.168482       2.894497      11.966056           0.000000
           21              C       4.002491       1.399498       1.438861      -0.099536      35.619566 0.43417080E+03  0.10244725E+05                                 9.567926                            7.076984      -0.150440       1.929051                    0.999368      29.434534      85.886478       0.600066       0.432581      -1.049922      -0.004087       0.002685       0.010709       0.011773      -0.017548      -0.014005      -0.023770      -0.074166       0.028112      -0.051986       0.004011       0.047975             11.481057      17.668477       0.521702       1.112910       5.857830       2.505422      10.916864           0.000000
           22              C       2.666960       1.513997       1.787733      -0.049665      39.709748 0.43236391E+03  0.10054666E+05                                 9.974010                            6.826561       0.117089       2.040825                    0.999330      27.163393      75.287207       0.651632       0.404190      -1.082420       0.037423       0.016674       0.032255       0.052143      -0.001150      -0.017998      -0.009443       0.012499       0.024761      -0.019236      -0.005450       0.024686             12.810826      17.144014       1.539959       2.549996       6.514535       3.929465      14.773930           0.000000
           23              C       2.300656       2.006394       3.026700      -0.103456      35.592987 0.43878897E+03  0.10387525E+05                                 9.572872                            7.119586      -0.168236       1.921896                    0.999352      29.600705      86.686847       0.597262       0.433197      -1.048901       0.017937      -0.003308      -0.000230       0.018241      -0.004392      -0.018238      -0.032069      -0.049167      -0.097850      -0.052490      -0.000517       0.053007             11.362600      11.957447       1.069753       1.173853       6.489986       4.106217      15.640368           0.000000
           24              C       6.431515       1.652903       2.027229       0.610226      24.356616 0.24463926E+03  0.50383678E+04                                 7.775215                            5.545197      -0.076196       2.028018                    0.999673      22.299628      62.273744       0.630962       0.471345      -1.020073       0.031238      -0.017844      -0.001886       0.036025       0.002611       0.031117      -0.046723      -0.209633       0.044643      -0.120306       0.001369       0.118937              9.751819      15.776922      -1.379690      -1.585515       5.104506       1.920858       8.374029           0.000002
           25              C       1.595252       1.060933       0.824092       0.677579      24.403568 0.23155992E+03  0.47182528E+04                                 7.816454                            5.453595      -0.244102       1.987212                    0.998925      21.683156      60.830024       0.624101       0.481652      -1.011493      -0.062254      -0.004330      -0.050664       0.080382      -0.014049      -0.019706      -0.081965      -0.148665      -0.060260      -0.088724      -0.040656       0.129380              9.675638      12.395714       1.337147       0.806673       5.095049       2.458572      11.536152           0.000001
           26              C      14.391104      10.089690       4.107260       0.598520      23.462376 0.25262958E+03  0.52303403E+04                                 7.561535                            5.619377      -0.010292       2.053080                    0.999643      22.165556      61.501092       0.631156       0.468731      -1.024337      -0.008785       0.015120      -0.031865       0.036348      -0.027661      -0.044179       0.047030       0.108439      -0.258710      -0.112839      -0.006002       0.118842              9.136654       5.536172       0.770204       2.207675       8.162327      -2.743155      13.711463           0.000002
           27              C      14.619891       9.509789       5.472575      -0.007068      37.806647 0.40478411E+03  0.92494604E+04                                 9.660016                            6.612891       0.139461       2.062978                    0.999295      26.182448      71.680906       0.661641       0.405126      -1.082963       0.004997      -0.012528       0.030484       0.033335       0.007603       0.005866       0.013186      -0.014324      -0.037839      -0.018519      -0.004137       0.022657             12.358936       7.427850       2.160051       3.173684      11.984952      -4.186440      17.664008           0.000000
           28              C      14.144596       8.277554       5.825219      -0.094811      34.255602 0.41246321E+03  0.95993305E+04                                 9.290823                            6.879028      -0.110524       1.944905                    0.999423      28.941781      83.607456       0.611717       0.430229      -1.052359       0.010294       0.000235       0.010498       0.014705      -0.018098      -0.004495       0.033280       0.043638      -0.042346      -0.048989       0.007734       0.041255             11.080985       6.533312       2.445741       1.166901      13.951386      -4.916136      12.758258          -0.000001
           29              C      14.415739       7.715949       7.067957      -0.022078      39.511381 0.41928242E+03  0.96623486E+04                                 9.951869                            6.726775       0.124061       2.053238                    0.999248      26.519046      72.835461       0.656737       0.404705      -1.083588       0.015340       0.033961      -0.014234       0.039891       0.000996       0.017673       0.003135       0.005280       0.045416      -0.015324      -0.010391       0.025715             13.035531       8.006567       5.039343       1.652911      19.133970      -3.224416      11.966057           0.000001
           30              C      15.203975       8.415501       7.990111      -0.099536      35.619551 0.43417074E+03  0.10244722E+05                                 9.567922                            7.076983      -0.150439       1.929051                    0.999368      29.434527      85.886439       0.600067       0.432581      -1.049922      -0.000632       0.004849      -0.010710       0.011773      -0.039987      -0.027499      -0.002225       0.018345       0.028112      -0.051986       0.004011       0.047975             11.481051       8.517491       4.960915       2.739925      15.008803      -0.092217      10.916860           0.000000
           31              C      15.683867       9.667083       7.641239      -0.049665      39.709742 0.43236378E+03  0.10054663E+05                                 9.974008                            6.826559       0.117089       2.040825                    0.999330      27.163390      75.287190       0.651632       0.404190      -1.082420      -0.031336      -0.026393      -0.032255       0.052143       0.004196      -0.016352      -0.012071      -0.009543       0.024761      -0.019236      -0.005450       0.024686             12.810824       9.748917       5.127380       4.648410      13.909624       0.579229      14.773932          -0.000000
           32              C      15.400724      10.211567       6.402272      -0.103456      35.592997 0.43878896E+03  0.10387524E+05                                 9.572874                            7.119586      -0.168236       1.921896                    0.999352      29.600704      86.686842       0.597262       0.433197      -1.048901      -0.004852      -0.017582       0.000230       0.018241      -0.022026      -0.036814      -0.002412       0.023536      -0.097850      -0.052490      -0.000517       0.053007             11.362604       8.371714       2.809226       4.206804      10.075722      -0.736064      15.640375           0.000000
           33              C      13.915802       6.340656       7.401743       0.610226      24.356628 0.24463937E+03  0.50383705E+04                                 7.775217                            5.545198      -0.076195       2.028019                    0.999673      22.299625      62.273731       0.630962       0.471345      -1.020073       0.002420      -0.035894       0.001886       0.036025      -0.080706      -0.028456       0.048389       0.133864       0.044643      -0.120306       0.001369       0.118937              9.751823       6.054002       3.336978       1.036219      14.827439      -2.264913       8.374028           0.000002
           34              C      16.559259      10.433577       8.604880       0.677579      24.403558 0.23155975E+03  0.47182485E+04                                 7.816452                            5.453593      -0.244102       1.987212                    0.998925      21.683157      60.830027       0.624101       0.481652      -1.011493       0.031068       0.054121       0.050664       0.080382      -0.067077      -0.082347       0.018045       0.069956      -0.060260      -0.088724      -0.040656       0.129380              9.675635       7.536003       3.694629       2.564115       9.954752      -0.347294      11.536150           0.000002
           35              C      17.833010      10.093750      13.536232       0.598520      23.462372 0.25262956E+03  0.52303398E+04                                 7.561534                            5.619377      -0.010292       2.053080                    0.999643      22.165557      61.501094       0.631156       0.468731      -1.024337       0.009769      -0.014504      -0.031865       0.036348       0.025461       0.023031      -0.060276      -0.110573      -0.258710      -0.112839      -0.006002       0.118841              9.136652       8.266956      -0.554521      -1.504510       5.431541       3.183577      13.711459           0.000002
           36              C      17.411117      10.552700      14.901547      -0.007068      37.806640 0.40478413E+03  0.92494612E+04                                 9.660015                            6.612891       0.139461       2.062978                    0.999295      26.182447      71.680904       0.661641       0.405126      -1.082963      -0.009090       0.009963       0.030484       0.033335      -0.000919       0.014424      -0.000478       0.020810      -0.037839      -0.018519      -0.004138       0.022657             12.358934      12.813307      -0.452480      -2.381440       6.599492       4.682657      17.664004           0.000000
           37              C      16.094999      10.662891      15.254191      -0.094811      34.255605 0.41246335E+03  0.95993345E+04                                 9.290824                            6.879029      -0.110524       1.944905                    0.999423      28.941784      83.607469       0.611716       0.430230      -1.052359       0.004704       0.009160       0.010498       0.014705       0.005933       0.027981      -0.018570      -0.055440      -0.042346      -0.048989       0.007734       0.041255             11.080986      14.459106      -1.399128      -3.913849       6.025592       3.195598      12.758258          -0.000001
           38              C      15.708054      11.151965      16.496929      -0.022078      39.511389 0.41928251E+03  0.96623511E+04                                 9.951871                            6.726776       0.124061       2.053238                    0.999248      26.519048      72.835470       0.656737       0.404705      -1.083588       0.037251      -0.001021      -0.014234       0.039891       0.002690       0.010534       0.014533      -0.001703       0.045417      -0.015324      -0.010391       0.025715             13.035534      20.972064      -1.250320      -2.179640       6.168482       2.894497      11.966055           0.000001
           39              C      16.681492      11.555829      17.419083      -0.099536      35.619557 0.43417067E+03  0.10244720E+05                                 9.567924                            7.076983      -0.150440       1.929051                    0.999368      29.434530      85.886455       0.600067       0.432581      -1.049922       0.004087      -0.002685      -0.010709       0.011773      -0.017548      -0.014005      -0.023771      -0.074166       0.028112      -0.051986       0.004011       0.047975             11.481054      17.668472       0.521702       1.112909       5.857829       2.505421      10.916861           0.000000
           40              C      18.017023      11.441330      17.070211      -0.049665      39.709753 0.43236397E+03  0.10054668E+05                                 9.974010                            6.826561       0.117088       2.040824                    0.999330      27.163395      75.287211       0.651632       0.404190      -1.082420      -0.037423      -0.016674      -0.032255       0.052143      -0.001150      -0.017998      -0.009443       0.012499       0.024761      -0.019236      -0.005450       0.024686             12.810827      17.144014       1.539959       2.549997       6.514535       3.929465      14.773931          -0.000000
           41              C      18.383327      10.948933      15.831244      -0.103456      35.592984 0.43878890E+03  0.10387523E+05                                 9.572872                            7.119586      -0.168235       1.921896                    0.999352      29.600703      86.686840       0.597262       0.433197      -1.048901      -0.017937       0.003308       0.000230       0.018241      -0.004392      -0.018238      -0.032069      -0.049167      -0.097850      -0.052490      -0.000517       0.053007             11.362600      11.957447       1.069753       1.173853       6.489986       4.106217      15.640368           0.000000
           42              C      14.252468      11.302424      16.830715       0.610226      24.356613 0.24463924E+03  0.50383671E+04                                 7.775214                            5.545197      -0.076196       2.028019                    0.999673      22.299626      62.273733       0.630962       0.471345      -1.020073      -0.031238       0.017844       0.001886       0.036025       0.002611       0.031117      -0.046723      -0.209633       0.044643      -0.120306       0.001369       0.118937              9.751818      15.776919      -1.379690      -1.585515       5.104506       1.920858       8.374028           0.000002
           43              C      19.088731      11.894394      18.033852       0.677579      24.403570 0.23155993E+03  0.47182532E+04                                 7.816454                            5.453596      -0.244102       1.987212                    0.998925      21.683158      60.830032       0.624101       0.481652      -1.011493       0.062254       0.004330       0.050664       0.080382      -0.014049      -0.019706      -0.081965      -0.148665      -0.060260      -0.088724      -0.040656       0.129380              9.675639      12.395714       1.337147       0.806673       5.095050       2.458573      11.536153           0.000002
           44              C       6.292879       2.865637      14.750684       0.598520      23.462378 0.25262961E+03  0.52303410E+04                                 7.561535                            5.619377      -0.010292       2.053080                    0.999643      22.165557      61.501091       0.631156       0.468731      -1.024337       0.008785      -0.015120       0.031865       0.036348      -0.027661      -0.044179       0.047030       0.108439      -0.258709      -0.112839      -0.006002       0.118842              9.136654       5.536172       0.770204       2.207675       8.162327      -2.743155      13.711463           0.000002
           45              C       6.064092       3.445538      13.385369      -0.007068      37.806644 0.40478407E+03  0.92494595E+04                                 9.660016                            6.612890       0.139461       2.062978                    0.999295      26.182447      71.680902       0.661641       0.405126      -1.082963      -0.004997       0.012527      -0.030484       0.033335       0.007603       0.005866       0.013186      -0.014324      -0.037839      -0.018519      -0.004137       0.022657             12.358936       7.427849       2.160050       3.173683      11.984951      -4.186440      17.664007           0.000000
           46              C       6.539387       4.677773      13.032725      -0.094811      34.255605 0.41246326E+03  0.95993319E+04                                 9.290823                            6.879028      -0.110524       1.944905                    0.999423      28.941782      83.607459       0.611717       0.430229      -1.052359      -0.010294      -0.000235      -0.010498       0.014705      -0.018098      -0.004495       0.033280       0.043638      -0.042346      -0.048989       0.007734       0.041255             11.080986       6.533312       2.445741       1.166901      13.951387      -4.916137      12.758258          -0.000001
           47              C       6.268244       5.239378      11.789987      -0.022078      39.511385 0.41928245E+03  0.96623496E+04                                 9.951870                            6.726775       0.124061       2.053238                    0.999248      26.519047      72.835467       0.656737       0.404705      -1.083588      -0.015340      -0.033961       0.014234       0.039891       0.000996       0.017673       0.003135       0.005280       0.045416      -0.015324      -0.010391       0.025715             13.035533       8.006568       5.039344       1.652911      19.133972      -3.224415      11.966057           0.000001
           48              C       5.480008       4.539826      10.867833      -0.099536      35.619559 0.43417085E+03  0.10244726E+05                                 9.567924                            7.076984      -0.150440       1.929051                    0.999368      29.434530      85.886455       0.600066       0.432581      -1.049922       0.000632      -0.004849       0.010709       0.011773      -0.039987      -0.027499      -0.002225       0.018345       0.028112      -0.051986       0.004011       0.047975             11.481054       8.517492       4.960916       2.739926      15.008807      -0.092216      10.916862           0.000000
           49              C       5.000116       3.288244      11.216705      -0.049665      39.709748 0.43236384E+03  0.10054664E+05                                 9.974010                            6.826560       0.117089       2.040825                    0.999330      27.163392      75.287201       0.651632       0.404190      -1.082420       0.031336       0.026393       0.032255       0.052143       0.004196      -0.016352      -0.012071      -0.009543       0.024761      -0.019236      -0.005450       0.024686             12.810826       9.748918       5.127381       4.648411      13.909627       0.579230      14.773934          -0.000000
           50              C       5.283259       2.743760      12.455672      -0.103456      35.592997 0.43878894E+03  0.10387524E+05                                 9.572874                            7.119586      -0.168235       1.921896                    0.999352      29.600704      86.686844       0.597262       0.433197      -1.048901       0.004852       0.017582      -0.000230       0.018241      -0.022026      -0.036814      -0.002412       0.023536      -0.097850      -0.052490      -0.000517       0.053007             11.362604       8.371714       2.809226       4.206804      10.075723      -0.736064      15.640375           0.000000
           51              C       6.768181       6.614671      11.456201       0.610226      24.356630 0.24463939E+03  0.50383710E+04                                 7.775218                            5.545199      -0.076195       2.028019                    0.999673      22.299626      62.273736       0.630962       0.471345      -1.020073      -0.002420       0.035894      -0.001886       0.036025      -0.080706      -0.028456       0.048389       0.133864       0.044643      -0.120306       0.001369       0.118937              9.751824       6.054003       3.336979       1.036219      14.827441      -2.264913       8.374029           0.000002
           52              C       4.124724       2.521750      10.253064       0.677579      24.403558 0.23155975E+03  0.47182486E+04                                 7.816452                            5.453593      -0.244102       1.987212                    0.998925      21.683157      60.830026       0.624101       0.481652      -1.011493      -0.031068      -0.054121      -0.050664       0.080382      -0.067077      -0.082347       0.018045       0.069956      -0.060260      -0.088724      -0.040656       0.129380              9.675635       7.536003       3.694629       2.564115       9.954752      -0.347294      11.536150           0.000002
           53              O       3.746982       2.997376       6.208035      -0.614838      31.127659 0.47821840E+03  0.11141913E+05                                 7.741633                            6.657784       0.568975       2.217322                    0.998048      27.918867      71.772250       0.756325       0.347588      -1.150549       0.053465      -0.024931      -0.058489       0.083073       0.025128       0.069366      -0.016433      -0.022818       0.018284      -0.083913       0.017665       0.066249              8.648321       7.327900       0.503054       2.131222       5.852633       2.047300      12.764430          -0.000000
           54              O      12.612489       3.070661       5.574408      -0.608651      31.607851 0.49826406E+03  0.11765395E+05                                 7.907183                            6.899935       0.534383       2.212062                    0.997369      28.034981      73.298045       0.723931       0.358312      -1.138284      -0.004249      -0.020124      -0.088304       0.090668       0.002499      -0.019393      -0.035878      -0.034148      -0.253288      -0.095667       0.026783       0.068884              8.578112      10.636666       0.033650      -2.021359       6.672127       1.177911       8.425544           0.000002
           55              O       7.276252       2.061239       2.862636      -0.667836      34.330106 0.52355515E+03  0.12512806E+05                                 8.328634                            7.010045       0.477586       2.164928                    0.998732      29.194957      76.717908       0.728121       0.351974      -1.143718      -0.082704       0.001250       0.073688       0.110777       0.010541       0.076502      -0.003654      -0.053256       0.040309      -0.090976       0.020709       0.070266              9.450446      14.316299      -0.212487       2.835721       5.875219       1.033298       8.159822           0.000001
           56              O       6.782304       1.168630       0.963641      -0.647793      35.407911 0.51519439E+03  0.12288038E+05                                 8.576274                            7.023618       0.489960       2.182327                    0.997760      28.786646      76.062651       0.715176       0.359072      -1.135754      -0.106013      -0.032908       0.008139       0.111301      -0.029215       0.000277       0.003073      -0.129470       0.084856      -0.085172       0.027992       0.057180              9.854340      11.000482      -2.232734      -3.137790       6.868793       3.329482      11.693745           0.000002
           57              O       6.894949       3.846552      18.518501      -0.653847      41.899540 0.57849750E+03  0.14178541E+05                                 9.623974                            7.463880       0.261497       2.108490                    0.997525      29.073575      77.427058       0.692017       0.361126      -1.136132       0.004900       0.121331       0.011440       0.121968      -0.022285      -0.040940      -0.038975      -0.093124       0.067531      -0.086010       0.016709       0.069301             11.434368       8.076844      -0.252495      -1.120575       7.515121       4.623520      18.711138          -0.000000
           58              O      11.380945       1.021679       1.238967      -0.722537      49.827681 0.67795509E+03  0.17307671E+05                                10.797936                            8.101590       0.125165       2.032366                    0.998258      30.871311      84.213207       0.660842       0.363054      -1.133361       0.114027      -0.041574       0.007028       0.121573       0.002151      -0.033809      -0.055319      -0.074714      -0.063674      -0.071166      -0.010707       0.081873             13.265292      23.947149       1.585505      -3.218340       6.391559       0.451962       9.457168           0.000000
           59              O      13.877848       9.342802       3.220937      -0.614838      31.127677 0.47821872E+03  0.11141922E+05                                 7.741637                            6.657788       0.568974       2.217322                    0.998048      27.918870      71.772270       0.756324       0.347588      -1.150549      -0.000905      -0.058985       0.058489       0.083073       0.006594       0.015491       0.069583       0.053596       0.018284      -0.083914       0.017665       0.066248              8.648326       6.528768       0.890721       2.772202       6.651771       1.023938      12.764439          -0.000000
           60              O       9.942449       1.398293       3.854564      -0.608651      31.607852 0.49826413E+03  0.11765397E+05                                 7.907183                            6.899935       0.534383       2.212062                    0.997369      28.034980      73.298040       0.723931       0.358312      -1.138284       0.019960      -0.004961       0.088304       0.090668      -0.011863      -0.040744      -0.001789       0.025063      -0.253288      -0.095667       0.026783       0.068884              8.578112       7.453798       1.577683       0.177547       9.854994      -2.332775       8.425544           0.000002
           61              O      13.179717       5.758850       6.566336      -0.667836      34.330055 0.52355435E+03  0.12512782E+05                                 8.328624                            7.010038       0.477587       2.164929                    0.998732      29.194947      76.717851       0.728121       0.351974      -1.143718       0.034972       0.074956      -0.073688       0.110777      -0.014389       0.030102       0.070425       0.049525       0.040308      -0.090976       0.020710       0.070266              9.450433       7.316347       3.183237       2.167364      12.875143       2.100363       8.159810           0.000001
           62              O      14.198407       5.813675       8.465331      -0.647793      35.407938 0.51519491E+03  0.12288054E+05                                 8.576279                            7.023622       0.489959       2.182326                    0.997760      28.786651      76.062674       0.715175       0.359072      -1.135754       0.075878       0.081019      -0.008139       0.111301      -0.068927       0.002886      -0.001092       0.034251       0.084856      -0.085172       0.027992       0.057180              9.854347       5.902314       0.240430       1.626081      11.966979      -4.276341      11.693749           0.000002
           63              O      16.687678       9.980187       9.768415      -0.653848      41.899556 0.57849764E+03  0.14178546E+05                                 9.623977                            7.463882       0.261496       2.108490                    0.997525      29.073577      77.427066       0.692017       0.361126      -1.136132      -0.111303       0.048548      -0.011440       0.121968      -0.050364      -0.052935      -0.019823       0.022640       0.067531      -0.086010       0.016709       0.069301             11.434372       7.423824       0.064290       3.670797       8.168146      -3.026204      18.711146          -0.000000
           64              O      12.323487       1.612036       8.190005      -0.722537      49.827682 0.67795494E+03  0.17307667E+05                                10.797937                            8.101589       0.125165       2.032366                    0.998258      30.871316      84.213230       0.660842       0.363054      -1.133360      -0.012363      -0.120738      -0.007028       0.121573      -0.028008      -0.064528      -0.006274       0.049628      -0.063674      -0.071166      -0.010707       0.081873             13.265292      10.981134       7.875425      -0.998044      19.357572      -3.092876       9.457170           0.000000
           65              O      16.937001       9.957951      12.649909      -0.614838      31.127665 0.47821851E+03  0.11141916E+05                                 7.741635                            6.657786       0.568974       2.217322                    0.998048      27.918867      71.772255       0.756324       0.347588      -1.150549      -0.053465       0.024931       0.058489       0.083073       0.025128       0.069366      -0.016433      -0.022818       0.018284      -0.083914       0.017665       0.066249              8.648323       7.327901       0.503054       2.131222       5.852634       2.047300      12.764433          -0.000000
           66              O       8.071494       9.884666      13.283536      -0.608651      31.607860 0.49826422E+03  0.11765400E+05                                 7.907184                            6.899936       0.534383       2.212062                    0.997369      28.034984      73.298057       0.723931       0.358312      -1.138284       0.004249       0.020124       0.088304       0.090668       0.002499      -0.019393      -0.035878      -0.034148      -0.253287      -0.095667       0.026783       0.068884              8.578114      10.636667       0.033650      -2.021359       6.672128       1.177911       8.425546           0.000002
           67              O      13.407731      10.894088      15.995308      -0.667836      34.330082 0.52355472E+03  0.12512793E+05                                 8.328630                            7.010041       0.477587       2.164929                    0.998732      29.194951      76.717878       0.728121       0.351974      -1.143718       0.082704      -0.001250      -0.073688       0.110777       0.010542       0.076502      -0.003654      -0.053257       0.040309      -0.090976       0.020709       0.070266              9.450441      14.316289      -0.212486       2.835720       5.875216       1.033298       8.159817           0.000001
           68              O      13.901679      11.786697      17.894303      -0.647793      35.407914 0.51519444E+03  0.12288040E+05                                 8.576275                            7.023619       0.489960       2.182327                    0.997760      28.786647      76.062655       0.715176       0.359072      -1.135754       0.106013       0.032908      -0.008139       0.111301      -0.029216       0.000277       0.003073      -0.129470       0.084855      -0.085172       0.027992       0.057180              9.854341      11.000483      -2.232734      -3.137790       6.868794       3.329482      11.693746           0.000002
           69              O      13.789034       9.108775       0.339443      -0.653848      41.899558 0.57849778E+03  0.14178550E+05                                 9.623978                            7.463883       0.261496       2.108490                    0.997525      29.073579      77.427077       0.692017       0.361126      -1.136132      -0.004900      -0.121331      -0.011440       0.121968      -0.022285      -0.040940      -0.038975      -0.093124       0.067531      -0.086010       0.016709       0.069301             11.434372       8.076847      -0.252495      -1.120576       7.515124       4.623522      18.711146          -0.000000
           70              O       9.303038      11.933648      17.618977      -0.722537      49.827701 0.67795538E+03  0.17307681E+05                                10.797940                            8.101592       0.125165       2.032366                    0.998258      30.871315      84.213227       0.660842       0.363054      -1.133360      -0.114027       0.041575      -0.007028       0.121573       0.002151      -0.033809      -0.055319      -0.074714      -0.063674      -0.071166      -0.010707       0.081873             13.265297      23.947158       1.585506      -3.218342       6.391561       0.451962       9.457172           0.000000
           71              O       6.806135       3.612525      15.637007      -0.614838      31.127664 0.47821848E+03  0.11141915E+05                                 7.741634                            6.657785       0.568974       2.217322                    0.998048      27.918868      71.772256       0.756324       0.347588      -1.150549       0.000905       0.058985      -0.058489       0.083073       0.006594       0.015491       0.069583       0.053596       0.018284      -0.083914       0.017665       0.066248              8.648323       6.528766       0.890721       2.772201       6.651769       1.023938      12.764433          -0.000000
           72              O      10.741534      11.557034      15.003380      -0.608651      31.607851 0.49826411E+03  0.11765396E+05                                 7.907183                            6.899935       0.534383       2.212062                    0.997369      28.034979      73.298038       0.723931       0.358312      -1.138284      -0.019960       0.004961      -0.088304       0.090668      -0.011863      -0.040745      -0.001789       0.025063      -0.253288      -0.095667       0.026783       0.068884              8.578112       7.453798       1.577683       0.177547       9.854994      -2.332775       8.425544           0.000002
           73              O       7.504266       7.196477      12.291608      -0.667836      34.330061 0.52355444E+03  0.12512784E+05                                 8.328625                            7.010039       0.477587       2.164929                    0.998732      29.194947      76.717855       0.728121       0.351974      -1.143718      -0.034972      -0.074956       0.073688       0.110777      -0.014389       0.030102       0.070425       0.049525       0.040308      -0.090976       0.020710       0.070266              9.450435       7.316348       3.183238       2.167364      12.875146       2.100363       8.159811           0.000001
           74              O       6.485576       7.141652      10.392613      -0.647793      35.407931 0.51519478E+03  0.12288049E+05                                 8.576277                            7.023621       0.489959       2.182326                    0.997760      28.786651      76.062667       0.715176       0.359072      -1.135754      -0.075878      -0.081019       0.008139       0.111301      -0.068927       0.002886      -0.001092       0.034251       0.084856      -0.085172       0.027992       0.057180              9.854345       5.902312       0.240430       1.626080      11.966976      -4.276340      11.693746           0.000002
           75              O       3.996305       2.975140       9.089529      -0.653848      41.899550 0.57849755E+03  0.14178543E+05                                 9.623976                            7.463881       0.261496       2.108490                    0.997525      29.073576      77.427060       0.692017       0.361126      -1.136132       0.111303      -0.048548       0.011440       0.121968      -0.050364      -0.052935      -0.019823       0.022640       0.067531      -0.086010       0.016709       0.069301             11.434371       7.423823       0.064290       3.670797       8.168145      -3.026203      18.711144          -0.000000
           76              O       8.360496      11.343291      10.667939      -0.722537      49.827674 0.67795482E+03  0.17307663E+05                                10.797936                            8.101589       0.125165       2.032366                    0.998258      30.871313      84.213220       0.660842       0.363054      -1.133360       0.012363       0.120738       0.007028       0.121573      -0.028008      -0.064528      -0.006274       0.049628      -0.063674      -0.071166      -0.010707       0.081873             13.265291      10.981133       7.875425      -0.998044      19.357571      -3.092876       9.457169           0.000000

******************************************************
Auxiliary information for the entire system
The total spin magnetic moment of the unit cell is   0.000047
The total net atomic charge of the unit cell is   0.000001
Accuracy of reproducing the electrostatic potential in the unit cell:
  The inner radius (bohr) =    5.0000
  The outer radius (bohr) =   12.0000
  Valid grid points have density less than (e/(bohr^3)) =    0.0001
  The number of valid grid points were=       248160
  The rms potential error without charges in kcal/mol is=     11.32591
  The rms potential error with partial charges in kcal/mol is=      1.93402
  The RRMSE value at monopole order=      0.17076
  The rms potential error with partial charges and cloud penetration in kcal/mol is=      1.92720
  The RRMSE value at monopole order with cloud penetration is=      0.17016
  The rms potential error with partial charges and atomic dipoles in kcal/mol is=      0.29347
  The RRMSE value at dipole order=      0.02591
  The rms potential error with partial charges, atomic dipoles and cloud penetration in kcal/mol is=      0.28250
  The RRMSE value at dipole order with cloud penetration=      0.02494

******************************************************
The electron densities and ab initio electrostatic potential were computed in VASP using the PBE functional and
projector augmented wave method. See the main text of the journal article for a description of computational details.
The atomic charges, dipoles, and quadrupoles were computed with the DDEC6 method as described in
(a) T. A. Manz and N. Gabaldon Limas, RSC Adv. 6 (2016) 47771-47801 DOI: 10.1039/c6ra04656h
(b) N. Gabaldon Limas and T. A. Manz, RSC Adv. 8 (2018) 2678-2707 DOI: 10.1039/c7ra11829e.
For each atom in the material, the electron cloud parameters were fit to the spherically averaged atom-in-material
electron density using radial positions for which this density was between 10^-4 and 10^-2 electrons per cubic bohr.
The polarizabilities, dispersion coefficients, and quantum Drude oscillator (QDO) parameters were fit using the MCLF method.
The magnetic structure of the system was optimized in VASP from the default ferromagnetic initial guess using spin polarization.
The atomic spin moments (ASMs) were computed on this optimized magnetic structure using the DDEC6 partition as inputs
to the method of T. A. Manz and D. S. Sholl, J. Chem. Theory Comput. 7 (2011) 4146-4164 DOI: 10.1021/ct200539n.
The RMSE and RRMSE were computed using a uniform grid with Ewald summation.
