# Supplementary material for: A collection of forcefield precursors for metal–organic frameworks
Source: RSC Adv. 2019 Nov 13;9(63):36492–507. doi: 10.1039/c9ra07327b (PMC9075174; doi:10.1039/c9ra07327b)
Supplement: RA-009-C9RA07327B-s5014 [file RA-009-C9RA07327B-s5014.xyz]

   76
jmolscript: load "" {1 1 1} spacegroup "x,y,z" unitcell [{     10.909700     0.000000     0.000000 }, {      4.763972     9.814587     0.000000 }, {      4.895232     3.065311    18.635468 }]
Dy     9.090032     1.201289     1.547676     2.006353
Dy    13.071212     3.694236     7.770058     2.006354
Dy    11.478872    11.678609    17.087792     2.006353
Dy     7.497692     9.185662    10.865410     2.006354
H      4.243916     1.076666     0.590744     0.133278
H      5.239474     2.532140     4.170618     0.134408
H     12.292579     2.071006     3.210891     0.129297
H     15.299494     7.999481     8.726990     0.133278
H     13.555386     7.739423     5.147116     0.134408
H     10.890331     1.192942     6.106843     0.129297
H     16.324988    11.803232    18.044724     0.133278
H     15.329430    10.347758    14.464850     0.134408
H      8.276325    10.808892    15.424577     0.129297
H      5.269410     4.880417     9.908478     0.133278
H      7.013518     5.140475    13.488352     0.134408
H      9.678573    11.686956    12.528625     0.129297
C      1.598829     1.048980     0.816233     0.676412
C      2.677879     1.486928     1.772233    -0.045503
C      4.002010     1.395194     1.429340    -0.103276
C      4.968618     1.772296     2.325706    -0.022657
C      4.587005     2.265670     3.564965    -0.095706
C      3.267300     2.364274     3.907858    -0.013332
C      2.285126     1.986989     2.998447    -0.105281
C      6.425754     1.605358     1.979087     0.625163
C      2.849030     2.849723     5.271974     0.607615
C     16.479438    10.366964     8.501501     0.676412
C     15.614260     9.587469     7.545501    -0.045503
C     15.118574     8.356197     7.888394    -0.103276
C     14.357233     7.651287     6.992028    -0.022657
C     14.080024     8.210037     5.752769    -0.095706
C     14.567597     9.440328     5.409876    -0.013333
C     15.335900    10.159161     6.319287    -0.105281
C     13.871121     6.267521     7.338647     0.625163
C     14.313525    10.028595     4.045760     0.607614
C     18.970075    11.830918    17.819235     0.676412
C     17.891025    11.392970    16.863235    -0.045503
C     16.566894    11.484704    17.206128    -0.103277
C     15.600286    11.107602    16.309762    -0.022657
C     15.981899    10.614228    15.070503    -0.095706
C     17.301604    10.515624    14.727610    -0.013333
C     18.283778    10.892909    15.637021    -0.105281
C     14.143150    11.274540    16.656381     0.625163
C     17.719874    10.030175    13.363494     0.607615
C      4.089466     2.512934    10.133967     0.676412
C      4.954644     3.292429    11.089967    -0.045503
C      5.450330     4.523701    10.747074    -0.103276
C      6.211671     5.228611    11.643440    -0.022657
C      6.488880     4.669861    12.882699    -0.095706
C      6.001307     3.439570    13.225592    -0.013333
C      5.233004     2.720737    12.316181    -0.105281
C      6.697783     6.612377    11.296821     0.625163
C      6.255379     2.851303    14.589708     0.607614
O      6.839697     3.808798    18.292575    -0.651244
O      6.769200     1.134539     0.948545    -0.632922
O      7.262904     2.024363     2.813956    -0.685619
O      3.733154     3.020784     6.132933    -0.611782
O     12.571556     3.032682     5.501190    -0.611607
O     11.322183     1.004286     1.218760    -0.733597
O     16.603336     9.922623     9.660627    -0.651244
O     14.144707     5.752956     8.369189    -0.632922
O     13.128615     5.697371     6.503778    -0.685620
O     13.773562     9.307917     3.184801    -0.611782
O      9.903366     1.361907     3.816544    -0.611606
O     12.273720     1.600122     8.098974    -0.733597
O     13.729207     9.071100     0.342893    -0.651244
O     13.799704    11.745359    17.686923    -0.632922
O     13.306000    10.855535    15.821512    -0.685619
O     16.835750     9.859114    12.502535    -0.611782
O      7.997348     9.847216    13.134278    -0.611607
O      9.246721    11.875612    17.416708    -0.733597
O      3.965568     2.957275     8.974841    -0.651244
O      6.424197     7.126942    10.266279    -0.632922
O      7.440289     7.182527    12.131690    -0.685619
O      6.795342     3.571981    15.450667    -0.611782
O     10.665538    11.517991    14.818924    -0.611606
O      8.295184    11.279776    10.536494    -0.733597

The following XYZ coordinates are in angstroms. Other properties are in atomic units.
The sperically averaged electron density of each atom fit to a function of the form exp(a - br)
eigen_1, eigen_2 and eigen_3 are the three eigenvalues of traceless quadrupole moment tensor
  atom number  atomic symbol              X              Y              Z     net charge C6 coefficient C8 coefficient C10 coefficient fluctuating dipole atomic polarizability isotropic forcefield polarizability              a              b squared Pearson coefficient          <r^3>          <r^4>         wp_QDO          m_QDO          q_QDO       dipole_x       dipole_y       dipole_z         dipole            Qxy            Qxz            Qyz     Q(x^2-y^2)  Q(3z^2 - R^2)        eigen_1        eigen_2        eigen_3 static polarizability      alpha(xx)      alpha(xy)      alpha(xz)      alpha(yy)      alpha(yz)      alpha(zz) atomic spin moment
            1             Dy       9.090032       1.201289       1.547676       2.006353      99.823636 0.20745091E+04  0.64387083E+05                                14.422928                           12.305782       2.262288       2.463956                    0.999943      72.497822     165.605958       0.720922       0.273738      -1.323153       0.023148      -0.015424       0.002160       0.027900       0.075609       0.005093      -0.074444      -0.246110      -0.178531      -0.127040      -0.066783       0.193823             17.314858      25.831192      -2.580456      -1.277695      10.628141       0.547626      15.485241          -0.000002
            2             Dy      13.071212       3.694236       7.770058       2.006354      99.823686 0.20745103E+04  0.64387130E+05                                14.422935                           12.305787       2.262288       2.463956                    0.999943      72.497814     165.605964       0.720922       0.273738      -1.323153       0.003768      -0.027560      -0.002161       0.027900      -0.049907      -0.064747       0.037090       0.271059      -0.178530      -0.127039      -0.066782       0.193822             17.314868      11.499705       4.376015      -0.065280      24.959651      -1.388578      15.485248          -0.000002
            3             Dy      11.478872      11.678609      17.087792       2.006353      99.823773 0.20745124E+04  0.64387213E+05                                14.422944                           12.305794       2.262288       2.463956                    0.999943      72.497835     165.606039       0.720921       0.273738      -1.323153      -0.023148       0.015424      -0.002160       0.027900       0.075609       0.005093      -0.074444      -0.246110      -0.178531      -0.127040      -0.066783       0.193822             17.314879      25.831229      -2.580460      -1.277698      10.628152       0.547627      15.485258          -0.000002
            4             Dy       7.497692       9.185662      10.865410       2.006354      99.823644 0.20745093E+04  0.64387090E+05                                14.422930                           12.305783       2.262288       2.463956                    0.999943      72.497816     165.605951       0.720922       0.273738      -1.323153      -0.003768       0.027560       0.002161       0.027900      -0.049907      -0.064747       0.037090       0.271059      -0.178530      -0.127039      -0.066782       0.193822             17.314861      11.499701       4.376013      -0.065281      24.959641      -1.388578      15.485241          -0.000002
            5              H       4.243916       1.076666       0.590744       0.133278       1.121326 0.80150600E+01  0.78614105E+02                                 1.769440                            1.644580      -1.279702       2.287919                    0.994852       3.469773       9.665646       0.493490       1.265419      -0.711906       0.011945      -0.012250      -0.037255       0.040996      -0.002178      -0.005408       0.001047       0.002929       0.033905      -0.008455      -0.004685       0.013139              1.835325       1.731107      -0.095996      -0.184117       1.514575       0.401976       2.260294          -0.000000
            6              H       5.239474       2.532140       4.170618       0.134408       1.099094 0.80362192E+01  0.78144452E+02                                 1.692054                            1.607132      -1.110891       2.370646                    0.997083       3.280821       8.828017       0.522609       1.205266      -0.727351       0.029653       0.012114       0.026488       0.041565       0.003591       0.009761       0.005283       0.008963       0.001629      -0.008888      -0.005412       0.014300              1.718847       1.925332       0.107256       0.254579       1.410430       0.223741       1.820779           0.000001
            7              H      12.292579       2.071006       3.210891       0.129297       1.129845 0.81862277E+01  0.81159403E+02                                 1.807562                            1.683001      -1.375216       2.234789                    0.993811       3.650388      10.407142       0.476140       1.297526      -0.703615      -0.037157       0.005144       0.012223       0.039452      -0.005217      -0.004288       0.000297       0.005000      -0.010603      -0.006343      -0.002407       0.008750              1.875201       2.484156       0.051461      -0.210331       1.428505       0.093756       1.712942          -0.000000
            8              H      15.299494       7.999481       8.726990       0.133278       1.121325 0.80150554E+01  0.78614047E+02                                 1.769440                            1.644579      -1.279702       2.287919                    0.994852       3.469772       9.665642       0.493490       1.265419      -0.711906       0.005804      -0.016095       0.037255       0.040996      -0.000197      -0.001420      -0.005323      -0.005235       0.033906      -0.008455      -0.004685       0.013139              1.835325       1.480441       0.025677       0.281226       1.765240      -0.341168       2.260293          -0.000000
            9              H      13.555386       7.739423       5.147116       0.134408       1.099094 0.80362214E+01  0.78144480E+02                                 1.692055                            1.607133      -1.110891       2.370646                    0.997083       3.280821       8.828018       0.522609       1.205266      -0.727351      -0.023847      -0.021386      -0.026488       0.041565       0.005743       0.009015       0.006474       0.000099       0.001629      -0.008888      -0.005412       0.014300              1.718847       1.592883       0.268626       0.312449       1.742880       0.131323       1.820779           0.000001
           10              H      10.890331       1.192942       6.106843       0.129297       1.129850 0.81862711E+01  0.81159942E+02                                 1.807567                            1.683005      -1.375216       2.234790                    0.993811       3.650397      10.407175       0.476140       1.297526      -0.703615       0.011597       0.035673      -0.012223       0.039452      -0.001263      -0.001605      -0.003987      -0.011290      -0.010602      -0.006343      -0.002407       0.008750              1.875206       1.670236       0.446539      -0.007501       2.242436      -0.230160       1.712946          -0.000000
           11              H      16.324988      11.803232      18.044724       0.133278       1.121326 0.80150646E+01  0.78614166E+02                                 1.769441                            1.644581      -1.279703       2.287918                    0.994852       3.469774       9.665652       0.493489       1.265420      -0.711906      -0.011945       0.012250       0.037255       0.040996      -0.002178      -0.005408       0.001047       0.002929       0.033905      -0.008455      -0.004685       0.013139              1.835326       1.731108      -0.095996      -0.184118       1.514575       0.401976       2.260295          -0.000000
           12              H      15.329430      10.347758      14.464850       0.134408       1.099094 0.80362180E+01  0.78144437E+02                                 1.692054                            1.607132      -1.110890       2.370646                    0.997083       3.280821       8.828017       0.522609       1.205266      -0.727351      -0.029653      -0.012114      -0.026488       0.041565       0.003591       0.009761       0.005283       0.008963       0.001629      -0.008888      -0.005412       0.014300              1.718847       1.925332       0.107256       0.254579       1.410430       0.223741       1.820779           0.000001
           13              H       8.276325      10.808892      15.424577       0.129297       1.129845 0.81862236E+01  0.81159357E+02                                 1.807562                            1.683001      -1.375216       2.234790                    0.993811       3.650387      10.407141       0.476140       1.297527      -0.703615       0.037157      -0.005144      -0.012223       0.039452      -0.005217      -0.004288       0.000297       0.005000      -0.010603      -0.006343      -0.002407       0.008750              1.875201       2.484157       0.051461      -0.210331       1.428505       0.093756       1.712942          -0.000000
           14              H       5.269410       4.880417       9.908478       0.133278       1.121326 0.80150631E+01  0.78614144E+02                                 1.769441                            1.644580      -1.279703       2.287918                    0.994852       3.469774       9.665650       0.493490       1.265419      -0.711906      -0.005804       0.016095      -0.037255       0.040996      -0.000197      -0.001420      -0.005323      -0.005235       0.033906      -0.008455      -0.004685       0.013139              1.835326       1.480442       0.025677       0.281226       1.765241      -0.341168       2.260294          -0.000000
           15              H       7.013518       5.140475      13.488352       0.134408       1.099094 0.80362176E+01  0.78144437E+02                                 1.692055                            1.607133      -1.110890       2.370646                    0.997083       3.280820       8.828016       0.522609       1.205267      -0.727351       0.023847       0.021386       0.026488       0.041565       0.005743       0.009015       0.006474       0.000099       0.001629      -0.008888      -0.005412       0.014300              1.718847       1.592883       0.268626       0.312450       1.742880       0.131323       1.820779           0.000001
           16              H       9.678573      11.686956      12.528625       0.129297       1.129849 0.81862657E+01  0.81159868E+02                                 1.807566                            1.683004      -1.375216       2.234790                    0.993811       3.650395      10.407165       0.476140       1.297525      -0.703615      -0.011597      -0.035673       0.012223       0.039452      -0.001263      -0.001605      -0.003987      -0.011290      -0.010602      -0.006343      -0.002407       0.008750              1.875205       1.670235       0.446539      -0.007501       2.242435      -0.230160       1.712945          -0.000000
           17              C       1.598829       1.048980       0.816233       0.676412      24.623930 0.23261838E+03  0.47449627E+04                                 7.864363                            5.466053      -0.243365       1.987144                    0.999056      21.705557      60.914799       0.623422       0.481654      -1.011549      -0.065577      -0.003689      -0.052485       0.084075      -0.013116      -0.020481      -0.080419      -0.146317      -0.062803      -0.087914      -0.039367       0.127281              9.769640      12.607746       1.392743       0.942280       5.111196       2.469230      11.589978           0.000002
           18              C       2.677879       1.486928       1.772233      -0.045503      39.352928 0.42325380E+03  0.97910185E+04                                 9.911215                            6.751230       0.132316       2.047911                    0.999329      26.969203      74.563788       0.655666       0.403828      -1.082611       0.043246       0.016335       0.030654       0.055468      -0.000562      -0.014813      -0.007859       0.007370       0.037990      -0.015964      -0.006992       0.022956             12.768255      17.321201       1.528472       2.462939       6.445991       3.862100      14.537573           0.000001
           19              C       4.002010       1.395194       1.429340      -0.103276      35.080840 0.41740083E+03  0.97604848E+04                                 9.466160                            6.937044      -0.153585       1.929713                    0.999390      29.254349      85.203542       0.605844       0.432341      -1.049208      -0.006655       0.004811       0.013627       0.015910      -0.018363      -0.014480      -0.023219      -0.078572       0.028964      -0.054331       0.005134       0.049198             11.411664      17.701247       0.541139       1.148692       5.718149       2.412318      10.815596           0.000001
           20              C       4.968618       1.772296       2.325706      -0.022657      39.051011 0.40970261E+03  0.93905937E+04                                 9.879279                            6.652322       0.136239       2.059243                    0.999316      26.367992      72.310522       0.659740       0.405050      -1.082964      -0.036358       0.001910       0.015537       0.039584       0.003473       0.009259       0.011692      -0.005942       0.038269      -0.012838      -0.009129       0.021967             12.974081      20.970503      -1.330732      -2.085418       6.119877       2.869162      11.831862           0.000001
           21              C       4.587005       2.265670       3.564965      -0.095706      33.983703 0.40949082E+03  0.95097915E+04                                 9.224108                            6.842646      -0.097026       1.949438                    0.999451      28.873897      83.232227       0.615098       0.428781      -1.053595      -0.005595      -0.008155      -0.011035       0.014818       0.004130       0.027640      -0.017841      -0.050694      -0.042831      -0.046922       0.007860       0.039062             10.974917      14.263084      -1.353081      -3.736606       6.008775       3.213709      12.652892           0.000002
           22              C       3.267300       2.364274       3.907858      -0.013332      37.632822 0.40512407E+03  0.92595611E+04                                 9.630358                            6.614576       0.138569       2.061596                    0.999291      26.231767      71.834842       0.661693       0.404993      -1.083007       0.008825      -0.012313      -0.033809       0.037048      -0.001281       0.011473      -0.001058       0.015229      -0.034017      -0.015875      -0.002051       0.017927             12.298686      12.846952      -0.432800      -2.255034       6.597970       4.693492      17.451134           0.000001
           23              C       2.285126       1.986989       2.998447      -0.105281      35.244148 0.43367277E+03  0.10236897E+05                                 9.506045                            7.074810      -0.157527       1.925925                    0.999386      29.517785      86.334740       0.599517       0.432811      -1.049078       0.013688      -0.001405       0.002603       0.014004      -0.002178      -0.018751      -0.032383      -0.054223      -0.092517      -0.051541      -0.003571       0.055112             11.272426      12.031505       0.995660       1.078776       6.427973       4.039140      15.357800           0.000001
           24              C       6.425754       1.605358       1.979087       0.625163      23.224327 0.22993919E+03  0.46675341E+04                                 7.555332                            5.390372      -0.081068       2.034043                    0.999604      21.891212      60.892924       0.636760       0.473866      -1.017684       0.031695      -0.018259       0.001592       0.036612       0.003674       0.032550      -0.051004      -0.207743       0.038299      -0.119591      -0.002328       0.121919              9.473678      15.249244      -1.409995      -1.578480       5.000948       1.910214       8.170842           0.000001
           25              C       2.849030       2.849723       5.271974       0.607615      22.506092 0.24083811E+03  0.49318128E+04                                 7.365894                            5.494266      -0.014926       2.056304                    0.999572      21.912726      60.660763       0.636355       0.470030      -1.022626      -0.009759       0.017365       0.030960       0.036815       0.023579       0.023437      -0.064480      -0.116486      -0.253144      -0.113624      -0.008857       0.122481              8.869910       8.069588      -0.406772      -1.279265       5.356671       3.173673      13.183471           0.000002
           26              C      16.479438      10.366964       8.501501       0.676412      24.623942 0.23261850E+03  0.47449654E+04                                 7.864366                            5.466054      -0.243364       1.987144                    0.999056      21.705556      60.914796       0.623422       0.481654      -1.011549       0.031954       0.057383       0.052485       0.084075      -0.065593      -0.081290       0.016692       0.069907      -0.062803      -0.087914      -0.039367       0.127281              9.769645       7.634919       3.806546       2.632844      10.084031      -0.230543      11.589986           0.000002
           27              C      15.614260       9.587469       7.545501      -0.045503      39.352907 0.42325330E+03  0.97910039E+04                                 9.911210                            6.751225       0.132316       2.047911                    0.999329      26.969199      74.563767       0.655667       0.403828      -1.082611      -0.033579      -0.031772      -0.030654       0.055468       0.002548      -0.013539      -0.009894      -0.005442       0.037990      -0.015965      -0.006992       0.022956             12.768249       9.720594       5.217777       4.549918      14.046588       0.529230      14.537566           0.000001
           28              C      15.118574       8.356197       7.888394      -0.103276      35.080843 0.41740071E+03  0.97604814E+04                                 9.466160                            6.937043      -0.153585       1.929713                    0.999390      29.254352      85.203548       0.605845       0.432341      -1.049209      -0.001422       0.008088      -0.013627       0.015910      -0.042226      -0.027212      -0.002888       0.019752       0.028964      -0.054331       0.005134       0.049197             11.411665       8.428289       5.042209       2.671772      14.991113      -0.020010      10.815594           0.000001
           29              C      14.357233       7.651287       6.992028      -0.022657      39.051032 0.40970278E+03  0.93905988E+04                                 9.879283                            6.652324       0.136238       2.059243                    0.999316      26.367994      72.310533       0.659740       0.405050      -1.082964       0.014158       0.033542      -0.015537       0.039584      -0.000186       0.014561       0.003224       0.009133       0.038269      -0.012838      -0.009129       0.021967             12.974089       7.906121       5.010690       1.670510      19.184281      -3.128974      11.831865           0.000001
           30              C      14.080024       8.210037       5.752769      -0.095706      33.983711 0.40949088E+03  0.95097934E+04                                 9.224110                            6.842647      -0.097026       1.949438                    0.999451      28.873899      83.232238       0.615098       0.428781      -1.053595       0.009780       0.001472       0.011035       0.014818      -0.017360      -0.003980       0.032656       0.037849      -0.042831      -0.046922       0.007860       0.039062             10.974920       6.519648       2.405563       1.259442      13.752219      -4.764869      12.652893           0.000001
           31              C      14.567597       9.440328       5.409876      -0.013333      37.632845 0.40512429E+03  0.92595677E+04                                 9.630363                            6.614579       0.138568       2.061596                    0.999291      26.231774      71.834877       0.661693       0.404993      -1.083006       0.007224      -0.013316       0.033809       0.037048       0.005191       0.004059       0.010783      -0.011434      -0.034017      -0.015875      -0.002052       0.017927             12.298694       7.449509       2.187106       3.237648      11.995427      -4.078203      17.451145           0.000001
           32              C      15.335900      10.159161       6.319287      -0.105281      35.244158 0.43367281E+03  0.10236898E+05                                 9.506046                            7.074810      -0.157526       1.925926                    0.999386      29.517789      86.334759       0.599517       0.432811      -1.049078      -0.004713      -0.012927      -0.002603       0.014004      -0.022649      -0.037320      -0.002728       0.030121      -0.092517      -0.051541      -0.003571       0.055112             11.272429       8.278744       2.817240       4.104764      10.180741      -0.793301      15.357802           0.000001
           33              C      13.871121       6.267521       7.338647       0.625163      23.224340 0.22993932E+03  0.46675372E+04                                 7.555333                            5.390373      -0.081068       2.034043                    0.999604      21.891213      60.892923       0.636760       0.473866      -1.017684       0.002586      -0.036486      -0.001592       0.036612      -0.079337      -0.031671       0.051555       0.134289       0.038299      -0.119591      -0.002328       0.121919              9.473682       5.847327       3.153674       1.029189      14.402877      -2.254170       8.170841           0.000001
           34              C      14.313525      10.028595       4.045760       0.607614      22.506094 0.24083813E+03  0.49318131E+04                                 7.365893                            5.494265      -0.014927       2.056303                    0.999572      21.912732      60.660775       0.636355       0.470030      -1.022626      -0.011361       0.016362      -0.030960       0.036815      -0.031174      -0.047773       0.049241       0.109113      -0.253144      -0.113624      -0.008856       0.122481              8.869909       5.554385       0.814099       2.296478       7.871872      -2.536711      13.183469           0.000002
           35              C      18.970075      11.830918      17.819235       0.676412      24.623924 0.23261833E+03  0.47449612E+04                                 7.864361                            5.466052      -0.243364       1.987144                    0.999056      21.705553      60.914776       0.623423       0.481654      -1.011549       0.065577       0.003689       0.052485       0.084075      -0.013116      -0.020481      -0.080419      -0.146317      -0.062803      -0.087914      -0.039367       0.127281              9.769637      12.607743       1.392743       0.942279       5.111194       2.469229      11.589973           0.000002
           36              C      17.891025      11.392970      16.863235      -0.045503      39.352891 0.42325339E+03  0.97910059E+04                                 9.911207                            6.751226       0.132318       2.047912                    0.999329      26.969189      74.563723       0.655667       0.403828      -1.082611      -0.043246      -0.016335      -0.030654       0.055468      -0.000562      -0.014813      -0.007859       0.007369       0.037990      -0.015964      -0.006992       0.022956             12.768244      17.321188       1.528469       2.462935       6.445986       3.862096      14.537559           0.000000
           37              C      16.566894      11.484704      17.206128      -0.103277      35.080852 0.41740099E+03  0.97604894E+04                                 9.466162                            6.937045      -0.153586       1.929713                    0.999390      29.254355      85.203564       0.605844       0.432341      -1.049209       0.006655      -0.004811      -0.013627       0.015910      -0.018363      -0.014480      -0.023219      -0.078572       0.028964      -0.054331       0.005133       0.049198             11.411667      17.701252       0.541139       1.148692       5.718150       2.412319      10.815599           0.000002
           38              C      15.600286      11.107602      16.309762      -0.022657      39.051004 0.40970249E+03  0.93905905E+04                                 9.879278                            6.652321       0.136239       2.059243                    0.999316      26.367988      72.310509       0.659740       0.405050      -1.082964       0.036358      -0.001910      -0.015537       0.039584       0.003473       0.009259       0.011692      -0.005942       0.038268      -0.012838      -0.009129       0.021967             12.974081      20.970503      -1.330733      -2.085419       6.119877       2.869162      11.831862           0.000000
           39              C      15.981899      10.614228      15.070503      -0.095706      33.983708 0.40949088E+03  0.95097934E+04                                 9.224110                            6.842647      -0.097026       1.949438                    0.999451      28.873899      83.232237       0.615098       0.428781      -1.053595       0.005595       0.008155       0.011035       0.014818       0.004130       0.027640      -0.017841      -0.050693      -0.042830      -0.046922       0.007860       0.039062             10.974919      14.263088      -1.353082      -3.736608       6.008776       3.213709      12.652894           0.000002
           40              C      17.301604      10.515624      14.727610      -0.013333      37.632838 0.40512427E+03  0.92595671E+04                                 9.630362                            6.614579       0.138568       2.061596                    0.999291      26.231774      71.834873       0.661693       0.404993      -1.083007      -0.008825       0.012313       0.033809       0.037048      -0.001281       0.011473      -0.001058       0.015229      -0.034017      -0.015875      -0.002052       0.017927             12.298690      12.846958      -0.432800      -2.255035       6.597973       4.693493      17.451141           0.000001
           41              C      18.283778      10.892909      15.637021      -0.105281      35.244140 0.43367269E+03  0.10236894E+05                                 9.506042                            7.074808      -0.157526       1.925926                    0.999386      29.517782      86.334721       0.599517       0.432811      -1.049079      -0.013688       0.001405      -0.002603       0.014004      -0.002178      -0.018751      -0.032383      -0.054223      -0.092517      -0.051541      -0.003571       0.055112             11.272423      12.031504       0.995659       1.078776       6.427971       4.039138      15.357793           0.000002
           42              C      14.143150      11.274540      16.656381       0.625163      23.224326 0.22993917E+03  0.46675339E+04                                 7.555332                            5.390372      -0.081067       2.034043                    0.999604      21.891215      60.892940       0.636760       0.473866      -1.017684      -0.031695       0.018259      -0.001592       0.036612       0.003674       0.032550      -0.051004      -0.207743       0.038299      -0.119591      -0.002328       0.121919              9.473679      15.249245      -1.409995      -1.578480       5.000948       1.910214       8.170842           0.000001
           43              C      17.719874      10.030175      13.363494       0.607615      22.506094 0.24083813E+03  0.49318132E+04                                 7.365895                            5.494267      -0.014926       2.056304                    0.999572      21.912724      60.660757       0.636355       0.470030      -1.022626       0.009759      -0.017365      -0.030960       0.036815       0.023579       0.023437      -0.064479      -0.116486      -0.253144      -0.113624      -0.008857       0.122481              8.869911       8.069590      -0.406772      -1.279266       5.356672       3.173673      13.183473           0.000002
           44              C       4.089466       2.512934      10.133967       0.676412      24.623942 0.23261849E+03  0.47449654E+04                                 7.864367                            5.466054      -0.243364       1.987144                    0.999056      21.705556      60.914798       0.623422       0.481654      -1.011549      -0.031954      -0.057383      -0.052485       0.084075      -0.065593      -0.081290       0.016692       0.069907      -0.062803      -0.087914      -0.039367       0.127281              9.769646       7.634919       3.806546       2.632844      10.084032      -0.230542      11.589986           0.000002
           45              C       4.954644       3.292429      11.089967      -0.045503      39.352901 0.42325322E+03  0.97910016E+04                                 9.911209                            6.751225       0.132317       2.047911                    0.999329      26.969196      74.563759       0.655667       0.403828      -1.082611       0.033579       0.031772       0.030654       0.055468       0.002548      -0.013539      -0.009894      -0.005442       0.037990      -0.015965      -0.006992       0.022956             12.768249       9.720593       5.217777       4.549918      14.046587       0.529230      14.537566           0.000001
           46              C       5.450330       4.523701      10.747074      -0.103276      35.080859 0.41740091E+03  0.97604877E+04                                 9.466164                            6.937046      -0.153586       1.929712                    0.999390      29.254359      85.203589       0.605844       0.432342      -1.049208       0.001422      -0.008088       0.013627       0.015910      -0.042226      -0.027212      -0.002888       0.019752       0.028964      -0.054331       0.005134       0.049197             11.411671       8.428294       5.042212       2.671774      14.991121      -0.020010      10.815600           0.000001
           47              C       6.211671       5.228611      11.643440      -0.022657      39.051034 0.40970279E+03  0.93905991E+04                                 9.879284                            6.652324       0.136238       2.059243                    0.999316      26.367994      72.310538       0.659740       0.405050      -1.082964      -0.014158      -0.033542       0.015537       0.039584      -0.000186       0.014561       0.003224       0.009133       0.038269      -0.012838      -0.009129       0.021967             12.974090       7.906122       5.010691       1.670510      19.184282      -3.128973      11.831866           0.000000
           48              C       6.488880       4.669861      12.882699      -0.095706      33.983702 0.40949077E+03  0.95097901E+04                                 9.224108                            6.842645      -0.097026       1.949438                    0.999451      28.873894      83.232219       0.615098       0.428781      -1.053595      -0.009780      -0.001472      -0.011035       0.014818      -0.017360      -0.003980       0.032656       0.037849      -0.042831      -0.046922       0.007860       0.039062             10.974917       6.519647       2.405562       1.259442      13.752214      -4.764867      12.652892           0.000002
           49              C       6.001307       3.439570      13.225592      -0.013333      37.632839 0.40512425E+03  0.92595663E+04                                 9.630361                            6.614578       0.138568       2.061596                    0.999291      26.231773      71.834866       0.661693       0.404993      -1.083007      -0.007224       0.013316      -0.033809       0.037048       0.005190       0.004059       0.010783      -0.011434      -0.034017      -0.015875      -0.002052       0.017927             12.298691       7.449507       2.187105       3.237648      11.995424      -4.078203      17.451142           0.000001
           50              C       5.233004       2.720737      12.316181      -0.105281      35.244153 0.43367274E+03  0.10236896E+05                                 9.506045                            7.074809      -0.157526       1.925926                    0.999386      29.517786      86.334740       0.599517       0.432811      -1.049079       0.004713       0.012927       0.002603       0.014004      -0.022649      -0.037320      -0.002728       0.030121      -0.092517      -0.051541      -0.003571       0.055112             11.272427       8.278742       2.817239       4.104763      10.180739      -0.793301      15.357801           0.000001
           51              C       6.697783       6.612377      11.296821       0.625163      23.224352 0.22993944E+03  0.46675405E+04                                 7.555336                            5.390374      -0.081069       2.034042                    0.999604      21.891219      60.892948       0.636760       0.473866      -1.017684      -0.002586       0.036486       0.001592       0.036612      -0.079337      -0.031671       0.051555       0.134289       0.038300      -0.119591      -0.002328       0.121919              9.473686       5.847329       3.153676       1.029189      14.402884      -2.254170       8.170844           0.000001
           52              C       6.255379       2.851303      14.589708       0.607614      22.506090 0.24083808E+03  0.49318118E+04                                 7.365891                            5.494264      -0.014927       2.056304                    0.999572      21.912729      60.660759       0.636355       0.470030      -1.022626       0.011361      -0.016362       0.030960       0.036815      -0.031174      -0.047773       0.049241       0.109112      -0.253144      -0.113624      -0.008856       0.122481              8.869907       5.554384       0.814099       2.296478       7.871871      -2.536711      13.183466           0.000002
           53              O       6.839697       3.808798      18.292575      -0.651244      41.597506 0.57097824E+03  0.13951782E+05                                 9.580166                            7.416671       0.245946       2.105380                    0.997547      28.954572      77.051282       0.693851       0.361268      -1.135758       0.003084       0.122034       0.011081       0.122575      -0.020265      -0.039535      -0.041539      -0.093689       0.049023      -0.083515       0.012383       0.071132             11.392809       8.057495      -0.238371      -1.083019       7.453851       4.594925      18.667079           0.000003
           54              O       6.769200       1.134539       0.948545      -0.632922      34.136909 0.48514861E+03  0.11410754E+05                                 8.381938                            6.830216       0.459402       2.181242                    0.997609      28.283645      74.465817       0.722173       0.360600      -1.133368      -0.100007      -0.030084       0.011772       0.105095      -0.026741       0.004000      -0.011474      -0.137501       0.052394      -0.082534       0.014634       0.067900              9.640964      10.747981      -2.205922      -3.053419       6.725834       3.308309      11.449075           0.000000
           55              O       7.262904       2.024363       2.813956      -0.685619      34.681639 0.52952758E+03  0.12689709E+05                                 8.378814                            7.043603       0.477554       2.162530                    0.998776      29.351840      77.198905       0.727463       0.351344      -1.144391      -0.083814      -0.001230       0.074927       0.112430       0.008813       0.076255      -0.000250      -0.047658       0.049459      -0.088328       0.015654       0.072675              9.526772      14.436456      -0.271502       2.813165       5.921826       1.067725       8.222034           0.000000
           56              O       3.733154       3.020784       6.132933      -0.611782      30.831410 0.46671815E+03  0.10812640E+05                                 7.697367                            6.582765       0.546846       2.214590                    0.997975      27.698785      71.105056       0.759339       0.348172      -1.149573       0.052939      -0.021401      -0.058588       0.081811       0.025493       0.064157      -0.018107      -0.032801       0.007722      -0.082455       0.024837       0.057618              8.625794       7.300771       0.601094       2.120684       5.914673       2.224444      12.661938           0.000002
           57              O      12.571556       3.032682       5.501190      -0.611607      31.478550 0.49414186E+03  0.11648581E+05                                 7.890505                            6.878509       0.519722       2.208852                    0.997386      27.978703      73.186875       0.723630       0.359061      -1.137229      -0.003114      -0.020225      -0.090831       0.093107       0.004565      -0.011972      -0.041143      -0.036563      -0.243623      -0.093327       0.022073       0.071254              8.556323      10.651098       0.172467      -1.922205       6.604596       1.164705       8.413275          -0.000000
           58              O      11.322183       1.004286       1.218760      -0.733597      50.980710 0.69498379E+03  0.17846709E+05                                10.955726                            8.196500       0.134645       2.031609                    0.998439      31.117132      85.038414       0.657975       0.362505      -1.134175       0.116696      -0.044624       0.003858       0.124997       0.007458      -0.034102      -0.052203      -0.063767      -0.066755      -0.067275      -0.010377       0.077651             13.512512      24.521268       1.655576      -3.235294       6.469522       0.458305       9.546747           0.000002
           59              O      16.603336       9.922623       9.660627      -0.651244      41.597484 0.57097793E+03  0.13951772E+05                                 9.580161                            7.416668       0.245947       2.105380                    0.997547      28.954572      77.051273       0.693851       0.361268      -1.135758      -0.111131       0.050514      -0.011081       0.122575      -0.049342      -0.054633      -0.017428       0.026115       0.049023      -0.083515       0.012383       0.071132             11.392803       7.381670       0.089672       3.660762       8.129666      -2.980777      18.667072           0.000003
           60              O      14.144707       5.752956       8.369189      -0.632922      34.136894 0.48514841E+03  0.11410748E+05                                 8.381936                            6.830215       0.459396       2.181240                    0.997608      28.283633      74.465781       0.722173       0.360600      -1.133368       0.070734       0.076831      -0.011772       0.105095      -0.070559      -0.008575       0.008610       0.043044       0.052392      -0.082533       0.014634       0.067899              9.640962       5.759643       0.215401       1.642879      11.714169      -4.191565      11.449073           0.000000
           61              O      13.128615       5.697371       6.503778      -0.685620      34.681686 0.52952837E+03  0.12689732E+05                                 8.378824                            7.043609       0.477552       2.162529                    0.998776      29.351850      77.198952       0.727462       0.351344      -1.144390       0.037706       0.074864      -0.074928       0.112430      -0.013269       0.033074       0.068710       0.043330       0.049460      -0.088328       0.015653       0.072675              9.526785       7.332118       3.176933       2.188981      13.026196       2.064538       8.222039           0.000000
           62              O      13.773562       9.307917       3.184801      -0.611782      30.831421 0.46671832E+03  0.10812646E+05                                 7.697369                            6.582767       0.546845       2.214589                    0.997975      27.698787      71.105070       0.759339       0.348172      -1.149573      -0.003864      -0.056970       0.058588       0.081811       0.002886       0.011726       0.065623       0.060350       0.007722      -0.082455       0.024837       0.057618              8.625797       6.651248       0.916372       2.927202       6.564199       0.936455      12.661944           0.000002
           63              O       9.903366       1.361907       3.816544      -0.611606      31.478558 0.49414199E+03  0.11648586E+05                                 7.890510                            6.878513       0.519699       2.208847                    0.997386      27.978699      73.186894       0.723629       0.359061      -1.137228       0.019555      -0.006031       0.090830       0.093107      -0.011540      -0.042241       0.007196       0.029792      -0.243622      -0.093326       0.022072       0.071254              8.556329       7.511703       1.696322       0.208417       9.744002      -2.237852       8.413281          -0.000000
           64              O      12.273720       1.600122       8.098974      -0.733597      50.980743 0.69498453E+03  0.17846732E+05                                10.955732                            8.196505       0.134645       2.031609                    0.998439      31.117131      85.038417       0.657974       0.362505      -1.134175      -0.010814      -0.124469      -0.003859       0.124997      -0.020436      -0.061854      -0.007883       0.051167      -0.066755      -0.067275      -0.010376       0.077651             13.512521      11.212453       8.115650      -1.000464      19.778361      -3.110663       9.546749           0.000002
           65              O      13.729207       9.071100       0.342893      -0.651244      41.597498 0.57097814E+03  0.13951779E+05                                 9.580164                            7.416670       0.245947       2.105380                    0.997547      28.954572      77.051276       0.693851       0.361268      -1.135758      -0.003084      -0.122034      -0.011081       0.122575      -0.020265      -0.039535      -0.041539      -0.093690       0.049023      -0.083515       0.012383       0.071132             11.392805       8.057494      -0.238371      -1.083019       7.453849       4.594923      18.667073           0.000003
           66              O      13.799704      11.745359      17.686923      -0.632922      34.136946 0.48514923E+03  0.11410773E+05                                 8.381945                            6.830222       0.459400       2.181241                    0.997609      28.283653      74.465861       0.722172       0.360600      -1.133368       0.100007       0.030085      -0.011772       0.105095      -0.026741       0.004000      -0.011474      -0.137501       0.052393      -0.082534       0.014634       0.067900              9.640973      10.747993      -2.205924      -3.053422       6.725840       3.308312      11.449086           0.000000
           67              O      13.306000      10.855535      15.821512      -0.685619      34.681690 0.52952849E+03  0.12689737E+05                                 8.378825                            7.043611       0.477553       2.162530                    0.998776      29.351848      77.198960       0.727462       0.351344      -1.144390       0.083814       0.001230      -0.074927       0.112430       0.008813       0.076255      -0.000250      -0.047657       0.049461      -0.088328       0.015653       0.072675              9.526785      14.436479      -0.271504       2.813168       5.921833       1.067727       8.222044           0.000000
           68              O      16.835750       9.859114      12.502535      -0.611782      30.831398 0.46671792E+03  0.10812634E+05                                 7.697364                            6.582763       0.546847       2.214590                    0.997975      27.698782      71.105040       0.759339       0.348172      -1.149573      -0.052939       0.021401       0.058588       0.081811       0.025493       0.064157      -0.018107      -0.032800       0.007721      -0.082455       0.024837       0.057618              8.625791       7.300768       0.601094       2.120683       5.914671       2.224443      12.661933           0.000002
           69              O       7.997348       9.847216      13.134278      -0.611607      31.478497 0.49414082E+03  0.11648550E+05                                 7.890494                            6.878499       0.519724       2.208853                    0.997386      27.978688      73.186800       0.723631       0.359061      -1.137229       0.003114       0.020225       0.090831       0.093107       0.004564      -0.011972      -0.041143      -0.036563      -0.243624      -0.093327       0.022073       0.071254              8.556310      10.651083       0.172466      -1.922203       6.604587       1.164702       8.413261          -0.000000
           70              O       9.246721      11.875612      17.416708      -0.733597      50.980714 0.69498380E+03  0.17846709E+05                                10.955727                            8.196500       0.134645       2.031609                    0.998439      31.117131      85.038411       0.657975       0.362505      -1.134175      -0.116697       0.044624      -0.003858       0.124997       0.007458      -0.034102      -0.052203      -0.063767      -0.066755      -0.067275      -0.010377       0.077651             13.512513      24.521271       1.655576      -3.235295       6.469522       0.458305       9.546747           0.000002
           71              O       3.965568       2.957275       8.974841      -0.651244      41.597500 0.57097819E+03  0.13951780E+05                                 9.580165                            7.416670       0.245947       2.105380                    0.997547      28.954574      77.051288       0.693851       0.361268      -1.135758       0.111131      -0.050514       0.011081       0.122575      -0.049342      -0.054633      -0.017428       0.026115       0.049023      -0.083515       0.012383       0.071132             11.392807       7.381673       0.089673       3.660764       8.129669      -2.980778      18.667079           0.000002
           72              O       6.424197       7.126942      10.266279      -0.632922      34.136889 0.48514834E+03  0.11410746E+05                                 8.381935                            6.830214       0.459396       2.181240                    0.997608      28.283634      74.465780       0.722173       0.360600      -1.133368      -0.070734      -0.076831       0.011772       0.105095      -0.070559      -0.008575       0.008610       0.043044       0.052393      -0.082533       0.014634       0.067899              9.640960       5.759642       0.215401       1.642878      11.714168      -4.191565      11.449070           0.000000
           73              O       7.440289       7.182527      12.131690      -0.685619      34.681662 0.52952793E+03  0.12689719E+05                                 8.378819                            7.043606       0.477553       2.162530                    0.998776      29.351844      77.198924       0.727462       0.351344      -1.144391      -0.037706      -0.074864       0.074928       0.112430      -0.013269       0.033074       0.068710       0.043330       0.049460      -0.088328       0.015653       0.072676              9.526779       7.332114       3.176931       2.188980      13.026187       2.064537       8.222035           0.000000
           74              O       6.795342       3.571981      15.450667      -0.611782      30.831412 0.46671817E+03  0.10812641E+05                                 7.697367                            6.582766       0.546846       2.214590                    0.997975      27.698786      71.105060       0.759339       0.348172      -1.149573       0.003864       0.056970      -0.058588       0.081811       0.002886       0.011726       0.065623       0.060350       0.007721      -0.082455       0.024837       0.057618              8.625794       6.651246       0.916371       2.927201       6.564197       0.936455      12.661940           0.000002
           75              O      10.665538      11.517991      14.818924      -0.611606      31.478560 0.49414204E+03  0.11648588E+05                                 7.890511                            6.878513       0.519699       2.208847                    0.997386      27.978700      73.186897       0.723629       0.359061      -1.137228      -0.019555       0.006031      -0.090831       0.093107      -0.011540      -0.042241       0.007196       0.029792      -0.243622      -0.093326       0.022072       0.071254              8.556329       7.511704       1.696322       0.208418       9.744002      -2.237852       8.413282          -0.000000
           76              O       8.295184      11.279776      10.536494      -0.733597      50.980731 0.69498437E+03  0.17846727E+05                                10.955730                            8.196503       0.134645       2.031609                    0.998439      31.117131      85.038409       0.657975       0.362505      -1.134175       0.010813       0.124469       0.003859       0.124997      -0.020436      -0.061854      -0.007883       0.051167      -0.066755      -0.067275      -0.010376       0.077651             13.512517      11.212450       8.115647      -1.000464      19.778356      -3.110662       9.546747           0.000002

******************************************************
Auxiliary information for the entire system
The total spin magnetic moment of the unit cell is   0.000068
The total net atomic charge of the unit cell is   -0.000003
Accuracy of reproducing the electrostatic potential in the unit cell:
  The inner radius (bohr) =    5.0000
  The outer radius (bohr) =   12.0000
  Valid grid points have density less than (e/(bohr^3)) =    0.0001
  The number of valid grid points were=       224492
  The rms potential error without charges in kcal/mol is=     11.20960
  The rms potential error with partial charges in kcal/mol is=      1.94308
  The RRMSE value at monopole order=      0.17334
  The rms potential error with partial charges and cloud penetration in kcal/mol is=      1.93604
  The RRMSE value at monopole order with cloud penetration is=      0.17271
  The rms potential error with partial charges and atomic dipoles in kcal/mol is=      0.29641
  The RRMSE value at dipole order=      0.02644
  The rms potential error with partial charges, atomic dipoles and cloud penetration in kcal/mol is=      0.28520
  The RRMSE value at dipole order with cloud penetration=      0.02544

******************************************************
The electron densities and ab initio electrostatic potential were computed in VASP using the PBE functional and
projector augmented wave method. See the main text of the journal article for a description of computational details.
The atomic charges, dipoles, and quadrupoles were computed with the DDEC6 method as described in
(a) T. A. Manz and N. Gabaldon Limas, RSC Adv. 6 (2016) 47771-47801 DOI: 10.1039/c6ra04656h
(b) N. Gabaldon Limas and T. A. Manz, RSC Adv. 8 (2018) 2678-2707 DOI: 10.1039/c7ra11829e.
For each atom in the material, the electron cloud parameters were fit to the spherically averaged atom-in-material
electron density using radial positions for which this density was between 10^-4 and 10^-2 electrons per cubic bohr.
The polarizabilities, dispersion coefficients, and quantum Drude oscillator (QDO) parameters were fit using the MCLF method.
The magnetic structure of the system was optimized in VASP from the default ferromagnetic initial guess using spin polarization.
The atomic spin moments (ASMs) were computed on this optimized magnetic structure using the DDEC6 partition as inputs
to the method of T. A. Manz and D. S. Sholl, J. Chem. Theory Comput. 7 (2011) 4146-4164 DOI: 10.1021/ct200539n.
The RMSE and RRMSE were computed using a uniform grid with Ewald summation.
