# Supplementary material for: A collection of forcefield precursors for metal–organic frameworks
Source: RSC Adv. 2019 Nov 13;9(63):36492–507. doi: 10.1039/c9ra07327b (PMC9075174; doi:10.1039/c9ra07327b)
Supplement: RA-009-C9RA07327B-s5015 [file RA-009-C9RA07327B-s5015.xyz]

   76
jmolscript: load "" {1 1 1} spacegroup "x,y,z" unitcell [{     10.905100     0.000000     0.000000 }, {      4.685436     9.847228     0.000000 }, {      4.885872     3.085994    18.831253 }]
Ho     5.972893     6.120360     1.566007     2.013172
Ho     9.940544     8.626391     7.849620     2.013171
Ho    14.503515     6.812862    17.265246     2.013172
Ho    10.535864     4.306831    10.981633     2.013172
H      9.169122     7.007753     3.259690     0.126639
H     13.015294     7.496065     4.214434     0.134107
H     12.038814     6.005927     0.619548     0.136189
H      7.765957     6.121492     6.155937     0.126639
H      5.672487     2.858232     5.201192     0.134107
H      7.437620     3.099741     8.796078     0.136189
H     11.307286     5.925469    15.571563     0.126639
H      7.461114     5.437157    14.616819     0.134108
H      8.437594     6.927295    18.211705     0.136189
H     12.710451     6.811730    12.675316     0.126639
H     14.803921    10.074990    13.630061     0.134108
H     13.038788     9.833481    10.035175     0.136189
C     14.213499     6.576371     2.039425     0.602872
C     10.623943     7.794395     5.319829     0.600178
C      9.387539     5.984420     0.824809     0.685244
C     10.411720     6.420541     1.779553    -0.055795
C     10.068358     6.931024     3.031832    -0.096006
C     11.043241     7.327742     3.956446    -0.011004
C     12.362230     7.229601     3.609951    -0.090727
C     12.742152     6.738078     2.365205    -0.018538
C     11.781853     6.334040     1.450006    -0.095480
C      5.988148     1.381110     7.376202     0.602872
C      6.430554     5.145784     4.095798     0.600178
C      8.596176     5.484583     8.590818     0.685244
C      7.762317     4.747137     7.636073    -0.055795
C      7.448882     5.276521     6.383795    -0.096006
C      6.671784     4.566661     5.459180    -0.011004
C      6.193693     3.333456     5.805675    -0.090726
C      6.474300     2.779204     7.050421    -0.018538
C      7.251741     3.472750     7.965620    -0.095479
C      6.262909     6.356851    16.791828     0.602872
C      9.852465     5.138827    13.511424     0.600178
C     11.088869     6.948802    18.006444     0.685244
C     10.064688     6.512681    17.051700    -0.055795
C     10.408050     6.002198    15.799421    -0.096006
C      9.433167     5.605480    14.874807    -0.011004
C      8.114178     5.703621    15.221302    -0.090726
C      7.734256     6.195144    16.466048    -0.018538
C      8.694555     6.599182    17.381247    -0.095479
C     14.488260    11.552112    11.455051     0.602872
C     14.045854     7.787438    14.735455     0.600178
C     11.880232     7.448639    10.240435     0.685244
C     12.714091     8.186085    11.195180    -0.055795
C     13.027526     7.656701    12.447458    -0.096005
C     13.804624     8.366561    13.372073    -0.011004
C     14.282715     9.599766    13.025578    -0.090726
C     14.002108    10.154018    11.780832    -0.018538
C     13.224667     9.460472    10.865633    -0.095480
O      3.653328     6.014531     0.990524    -0.656529
O      4.147672     7.019683     2.839753    -0.653612
O     11.508326     7.970022     6.199248    -0.612182
O      9.422543     7.983337     5.583467    -0.615642
O      8.202095     5.918948     1.248512    -0.741922
O     14.609393     8.768793    18.488524    -0.650965
O     11.032721    10.675472     8.425103    -0.656529
O      9.912678    10.660951     6.575874    -0.653612
O      5.891984     4.422651     3.216378    -0.612182
O      6.776128     6.311820     3.832160    -0.615642
O      9.164629     6.526900     8.167114    -0.741922
O      8.724180     5.051600     9.758355    -0.650965
O     16.823080     6.918691    17.840729    -0.656529
O     16.328736     5.913539    15.991500    -0.653612
O      8.968082     4.963200    12.632005    -0.612182
O     11.053865     4.949885    13.247786    -0.615642
O     12.274313     7.014274    17.582741    -0.741922
O      5.867015     4.164429     0.342729    -0.650965
O      9.443687     2.257750    10.406150    -0.656529
O     10.563730     2.272271    12.255379    -0.653612
O     14.584424     8.510571    15.614875    -0.612182
O     13.700280     6.621402    14.999093    -0.615642
O     11.311779     6.406322    10.664139    -0.741922
O     11.752228     7.881622     9.072898    -0.650965

The following XYZ coordinates are in angstroms. Other properties are in atomic units.
The sperically averaged electron density of each atom fit to a function of the form exp(a - br)
eigen_1, eigen_2 and eigen_3 are the three eigenvalues of traceless quadrupole moment tensor
  atom number  atomic symbol              X              Y              Z     net charge C6 coefficient C8 coefficient C10 coefficient fluctuating dipole atomic polarizability isotropic forcefield polarizability              a              b squared Pearson coefficient          <r^3>          <r^4>         wp_QDO          m_QDO          q_QDO       dipole_x       dipole_y       dipole_z         dipole            Qxy            Qxz            Qyz     Q(x^2-y^2)  Q(3z^2 - R^2)        eigen_1        eigen_2        eigen_3 static polarizability      alpha(xx)      alpha(xy)      alpha(xz)      alpha(yy)      alpha(yz)      alpha(zz) atomic spin moment
            1             Ho       5.972893       6.120360       1.566007       2.013172      95.183815 0.19515424E+04  0.59626300E+05                                14.015600                           11.969328       2.226155       2.464228                    0.999935      70.548584     159.664930       0.728205       0.275292      -1.321858       0.026368      -0.008257      -0.003568       0.027860       0.072042       0.000160      -0.076878      -0.266577      -0.173499      -0.129338      -0.072548       0.201886             16.802654      24.977414      -2.447083      -1.158871      10.298965       0.547239      15.131585          -0.000004
            2             Ho       9.940544       8.626391       7.849620       2.013171      95.184035 0.19515477E+04  0.59626504E+05                                14.015626                           11.969348       2.226153       2.464227                    0.999935      70.548613     159.665073       0.728204       0.275292      -1.321857      -0.003872      -0.027359       0.003568       0.027861      -0.057981      -0.069352       0.033176       0.279956      -0.173497      -0.129338      -0.072548       0.201885             16.802688      11.109865       4.151300      -0.003764      24.166595      -1.281581      15.131605          -0.000005
            3             Ho      14.503515       6.812862      17.265246       2.013172      95.183895 0.19515441E+04  0.59626367E+05                                14.015610                           11.969335       2.226154       2.464227                    0.999935      70.548593     159.664976       0.728204       0.275292      -1.321858      -0.026369       0.008258       0.003567       0.027861       0.072042       0.000160      -0.076878      -0.266575      -0.173497      -0.129337      -0.072548       0.201885             16.802668      24.977448      -2.447083      -1.158867      10.298969       0.547236      15.131589          -0.000005
            4             Ho      10.535864       4.306831      10.981633       2.013172      95.184022 0.19515472E+04  0.59626485E+05                                14.015625                           11.969346       2.226153       2.464227                    0.999935      70.548605     159.665047       0.728204       0.275292      -1.321857       0.003873       0.027359      -0.003568       0.027861      -0.057981      -0.069352       0.033176       0.279957      -0.173497      -0.129337      -0.072548       0.201885             16.802689      11.109863       4.151300      -0.003764      24.166599      -1.281581      15.131605          -0.000004
            5              H       9.169122       7.007753       3.259690       0.126639       1.130869 0.82718644E+01  0.82278027E+02                                 1.813245                            1.694957      -1.393629       2.226339                    0.993476       3.679511      10.530783       0.472803       1.302403      -0.702477      -0.037317       0.003914       0.012443       0.039531      -0.005138      -0.003935       0.000444       0.004770      -0.009769      -0.005872      -0.002528       0.008401              1.876681       2.466401       0.058085      -0.219543       1.435668       0.093726       1.727974           0.000000
            6              H      13.015294       7.496065       4.214434       0.134107       1.086764 0.79286253E+01  0.76801102E+02                                 1.676805                            1.594343      -1.091712       2.380306                    0.997295       3.258201       8.736213       0.525944       1.202256      -0.728164       0.030216       0.012077       0.027314       0.042484       0.003297       0.009521       0.005038       0.008125       0.000971      -0.008681      -0.004985       0.013666              1.703096       1.908856       0.108126       0.250414       1.400259       0.218094       1.800173           0.000001
            7              H      12.038814       6.005927       0.619548       0.136189       1.107473 0.79526146E+01  0.78010879E+02                                 1.770251                            1.650344      -1.287476       2.289224                    0.994622       3.471468       9.736683       0.486173       1.284312      -0.707804       0.013230      -0.014433      -0.038943       0.043588      -0.002273      -0.005454       0.001297       0.002077       0.031028      -0.007936      -0.004438       0.012374              1.833177       1.740590      -0.098983      -0.185205       1.523020       0.398223       2.235922           0.000000
            8              H       7.765957       6.121492       6.155937       0.126639       1.130868 0.82718541E+01  0.82277896E+02                                 1.813244                            1.694956      -1.393628       2.226339                    0.993476       3.679509      10.530774       0.472803       1.302402      -0.702477       0.012500       0.035379      -0.012443       0.039531      -0.001390      -0.001290      -0.003744      -0.010983      -0.009769      -0.005872      -0.002528       0.008401              1.876679       1.671014       0.436538      -0.009694       2.231050      -0.238516       1.727973           0.000000
            9              H       5.672487       2.858232       5.201192       0.134107       1.086762 0.79286050E+01  0.76800836E+02                                 1.676801                            1.594339      -1.091713       2.380306                    0.997295       3.258199       8.736196       0.525946       1.202253      -0.728164      -0.023888      -0.022096      -0.027314       0.042484       0.005233       0.008640       0.006432      -0.000008       0.000971      -0.008681      -0.004985       0.013666              1.703091       1.578044       0.265527       0.304528       1.731062       0.132416       1.800169           0.000001
           10              H       7.437620       3.099741       8.796078       0.136189       1.107472 0.79526069E+01  0.78010790E+02                                 1.770251                            1.650344      -1.287475       2.289225                    0.994622       3.471467       9.736682       0.486172       1.284312      -0.707804       0.007349      -0.018148       0.038943       0.043588      -0.000628      -0.001173      -0.005482      -0.004837       0.031028      -0.007936      -0.004438       0.012374              1.833177       1.486378       0.021974       0.280018       1.777231      -0.338337       2.235922           0.000000
           11              H      11.307286       5.925469      15.571563       0.126639       1.130870 0.82718753E+01  0.82278151E+02                                 1.813245                            1.694957      -1.393630       2.226338                    0.993476       3.679513      10.530785       0.472804       1.302401      -0.702478       0.037317      -0.003914      -0.012442       0.039531      -0.005138      -0.003935       0.000444       0.004770      -0.009769      -0.005872      -0.002528       0.008401              1.876681       2.466401       0.058085      -0.219543       1.435668       0.093726       1.727975           0.000000
           12              H       7.461114       5.437157      14.616819       0.134108       1.086763 0.79286175E+01  0.76800995E+02                                 1.676803                            1.594341      -1.091712       2.380306                    0.997295       3.258199       8.736201       0.525945       1.202254      -0.728164      -0.030216      -0.012077      -0.027314       0.042484       0.003297       0.009521       0.005038       0.008125       0.000971      -0.008681      -0.004985       0.013666              1.703094       1.908853       0.108126       0.250413       1.400257       0.218094       1.800171           0.000001
           13              H       8.437594       6.927295      18.211705       0.136189       1.107475 0.79526321E+01  0.78011111E+02                                 1.770254                            1.650347      -1.287477       2.289224                    0.994622       3.471473       9.736708       0.486171       1.284314      -0.707803      -0.013230       0.014433       0.038943       0.043588      -0.002273      -0.005454       0.001297       0.002077       0.031027      -0.007936      -0.004438       0.012374              1.833181       1.740594      -0.098983      -0.185206       1.523023       0.398224       2.235927           0.000000
           14              H      12.710451       6.811730      12.675316       0.126639       1.130870 0.82718771E+01  0.82278199E+02                                 1.813248                            1.694959      -1.393629       2.226339                    0.993476       3.679515      10.530803       0.472802       1.302404      -0.702477      -0.012500      -0.035379       0.012443       0.039531      -0.001390      -0.001290      -0.003744      -0.010983      -0.009769      -0.005872      -0.002528       0.008401              1.876684       1.671018       0.436540      -0.009694       2.231056      -0.238517       1.727977           0.000000
           15              H      14.803921      10.074990      13.630061       0.134108       1.086758 0.79285732E+01  0.76800447E+02                                 1.676797                            1.594336      -1.091709       2.380308                    0.997295       3.258193       8.736174       0.525946       1.202253      -0.728164       0.023888       0.022096       0.027314       0.042485       0.005233       0.008640       0.006432      -0.000008       0.000971      -0.008681      -0.004985       0.013666              1.703087       1.578040       0.265526       0.304527       1.731058       0.132416       1.800165           0.000001
           16              H      13.038788       9.833481      10.035175       0.136189       1.107476 0.79526417E+01  0.78011224E+02                                 1.770255                            1.650348      -1.287478       2.289223                    0.994622       3.471475       9.736713       0.486172       1.284313      -0.707804      -0.007349       0.018148      -0.038943       0.043588      -0.000628      -0.001172      -0.005483      -0.004837       0.031027      -0.007936      -0.004438       0.012374              1.833182       1.486381       0.021975       0.280019       1.777236      -0.338338       2.235928           0.000000
           17              C      14.213499       6.576371       2.039425       0.602872      24.623686 0.24973993E+03  0.51672437E+04                                 7.822981                            5.596157      -0.062548       2.029735                    0.999629      22.443375      62.710078       0.629524       0.470244      -1.021218       0.030763      -0.021064      -0.000260       0.037285       0.004481       0.030240      -0.052043      -0.208848       0.071137      -0.123648       0.002642       0.121006              9.804335      15.897166      -1.395155      -1.453009       5.318764       2.054996       8.197076           0.000005
           18              C      10.623943       7.794395       5.319829       0.600178      23.371549 0.25093070E+03  0.51856859E+04                                 7.540621                            5.597589      -0.001271       2.056825                    0.999661      22.097434      61.228131       0.632957       0.468252      -1.024742      -0.010242       0.014904       0.031625       0.036431       0.022130       0.023837      -0.062333      -0.111218      -0.258261      -0.113695      -0.005595       0.119290              9.130372       8.175721      -0.457070      -1.495314       5.460360       3.272628      13.755035           0.000005
           19              C       9.387539       5.984420       0.824809       0.685244      24.636723 0.22911077E+03  0.46612627E+04                                 7.883573                            5.433633      -0.279807       1.975983                    0.999064      21.660824      60.947602       0.622991       0.483244      -1.009509      -0.061477      -0.004632      -0.048834       0.078649      -0.014107      -0.018888      -0.079740      -0.139538      -0.068194      -0.085836      -0.038590       0.124427              9.834121      12.411145       1.493001       1.086524       5.166168       2.563905      11.925051           0.000005
           20              C      10.411720       6.420541       1.779553      -0.055795      40.694971 0.43532117E+03  0.10140421E+05                                10.138162                            6.851171       0.117689       2.041614                    0.999354      27.170297      75.362626       0.650293       0.404344      -1.082348       0.034231       0.014700       0.032319       0.049319      -0.001291      -0.022919      -0.009687       0.019878       0.015921      -0.023008      -0.007034       0.030042             13.148175      17.443842       1.887319       3.248339       6.700447       4.154270      15.300236          -0.000002
           21              C      10.068358       6.931024       3.031832      -0.096006      35.781959 0.44030589E+03  0.10429686E+05                                 9.609217                            7.132549      -0.169398       1.922378                    0.999316      29.530353      86.432392       0.596792       0.433278      -1.049128       0.019431      -0.004214      -0.001939       0.019977      -0.004118      -0.018840      -0.031941      -0.049070      -0.092191      -0.051610      -0.000741       0.052351             11.442819      11.918721       1.152791       1.373311       6.579784       4.226486      15.829952           0.000003
           22              C      11.043241       7.327742       3.956446      -0.011004      37.866944 0.40512369E+03  0.92566519E+04                                 9.657987                            6.608539       0.141796       2.063321                    0.999240      26.206557      71.681227       0.663110       0.404254      -1.083840       0.006553      -0.009998      -0.030316       0.032588      -0.000446       0.013164      -0.000157       0.018935      -0.037639      -0.017724      -0.003204       0.020928             12.362067      12.854507      -0.390414      -2.276253       6.623166       4.705592      17.608529           0.000000
           23              C      12.362230       7.229601       3.609951      -0.090727      33.955623 0.40915772E+03  0.94993052E+04                                 9.227162                            6.844225      -0.089176       1.952717                    0.999418      28.816149      83.030398       0.614491       0.429328      -1.053350      -0.003239      -0.007697      -0.008243       0.011734       0.004608       0.027444      -0.019836      -0.057313      -0.046170      -0.049121       0.005666       0.043456             10.986856      14.288485      -1.341121      -3.803792       6.014437       3.196461      12.657647           0.000001
           24              C      12.742152       6.738078       2.365205      -0.018538      39.226781 0.41751260E+03  0.96128633E+04                                 9.909854                            6.717093       0.117636       2.051603                    0.999274      26.493512      72.768758       0.656445       0.405251      -1.083057      -0.033949      -0.001035       0.015140       0.037186       0.003117       0.008087       0.015899      -0.004790       0.041050      -0.014289      -0.010770       0.025058             12.952814      20.681226      -1.235089      -1.961532       6.193918       2.943114      11.983298          -0.000000
           25              C      11.781853       6.334040       1.450006      -0.095480      35.796528 0.43646158E+03  0.10309133E+05                                 9.602701                            7.095392      -0.142240       1.932387                    0.999312      29.390084      85.712871       0.599504       0.432552      -1.050266      -0.008049       0.001818       0.011887       0.014471      -0.019590      -0.017190      -0.022735      -0.072425       0.024658      -0.053744       0.007078       0.046667             11.554059      17.857098       0.661767       1.360428       5.862877       2.483838      10.942201           0.000002
           26              C       5.988148       1.381110       7.376202       0.602872      24.623699 0.24974010E+03  0.51672477E+04                                 7.822983                            5.596159      -0.062548       2.029735                    0.999629      22.443374      62.710071       0.629524       0.470244      -1.021218       0.005803      -0.036829       0.000260       0.037284      -0.078201      -0.034001       0.049667       0.138695       0.071138      -0.123648       0.002642       0.121006              9.804340       6.189006       3.224114       1.231352      15.026935      -2.195001       8.197078           0.000005
           27              C       6.430554       5.145784       4.095798       0.600178      23.371559 0.25093072E+03  0.51856866E+04                                 7.540623                            5.597589      -0.001270       2.056825                    0.999661      22.097432      61.228126       0.632957       0.468252      -1.024742      -0.009058       0.015652      -0.031625       0.036431      -0.029191      -0.046045       0.048306       0.104499      -0.258261      -0.113695      -0.005595       0.119290              9.130377       5.606961       0.765176       2.312691       8.029123      -2.756366      13.755047           0.000005
           28              C       8.596176       5.484583       8.590818       0.685244      24.636717 0.22911069E+03  0.46612613E+04                                 7.883574                            5.433633      -0.279808       1.975982                    0.999064      21.660832      60.947651       0.622991       0.483244      -1.009508       0.030597       0.053523       0.048834       0.078649      -0.063036      -0.080120       0.017205       0.066127      -0.068194      -0.085836      -0.038590       0.124426              9.834121       7.662110       3.752643       2.782015       9.915194      -0.120482      11.925060           0.000005
           29              C       7.762317       4.747137       7.636073      -0.055795      40.694983 0.43532124E+03  0.10140424E+05                                10.138166                            6.851172       0.117689       2.041614                    0.999354      27.170300      75.362647       0.650292       0.404344      -1.082347      -0.027981      -0.024594      -0.032319       0.049319       0.006898      -0.018594      -0.016534      -0.014542       0.015921      -0.023008      -0.007034       0.030042             13.148181      10.148189       5.358681       5.146952      13.996095       1.148323      15.300257           0.000001
           30              C       7.448882       5.276521       6.383795      -0.096006      35.781956 0.44030563E+03  0.10429679E+05                                 9.609216                            7.132547      -0.169398       1.922378                    0.999316      29.530350      86.432382       0.596792       0.433278      -1.049128      -0.004543      -0.019356       0.001939       0.019977      -0.021636      -0.036937      -0.003289       0.024562      -0.092191      -0.051610      -0.000741       0.052351             11.442821       8.459881       2.798543       4.406545      10.038614      -0.575845      15.829969           0.000002
           31              C       6.671784       4.566661       5.459180      -0.011004      37.866969 0.40512388E+03  0.92566572E+04                                 9.657992                            6.608540       0.141796       2.063321                    0.999240      26.206555      71.681218       0.663110       0.404254      -1.083840       0.006212      -0.010213       0.030316       0.032587       0.007065       0.005514       0.011954      -0.012636      -0.037639      -0.017724      -0.003204       0.020928             12.362076       7.470555       2.171335       3.271117      12.007118      -4.077232      17.608554          -0.000002
           32              C       6.193693       3.333456       5.805675      -0.090726      33.955587 0.40915737E+03  0.94992948E+04                                 9.227155                            6.844222      -0.089176       1.952717                    0.999418      28.816143      83.030363       0.614492       0.429328      -1.053350       0.008342      -0.000383       0.008243       0.011734      -0.019330      -0.006120       0.033304       0.043303      -0.046170      -0.049121       0.005666       0.043456             10.986847       6.501206       2.364154       1.252062      13.801689      -4.808170      12.657645           0.000004
           33              C       6.474300       2.779204       7.050421      -0.018538      39.226813 0.41751302E+03  0.96128757E+04                                 9.909860                            6.717098       0.117633       2.051602                    0.999274      26.493527      72.768822       0.656445       0.405251      -1.083057       0.015521       0.030211      -0.015140       0.037186       0.000108       0.017831       0.000471       0.007859       0.041051      -0.014289      -0.010770       0.025059             12.952822       7.909964       4.841639       1.814829      18.965191      -3.035783      11.983310          -0.000001
           34              C       7.251741       3.472750       7.965620      -0.095479      35.796548 0.43646203E+03  0.10309146E+05                                 9.602705                            7.095396      -0.142241       1.932386                    0.999312      29.390091      85.712908       0.599504       0.432552      -1.050266       0.001817       0.008050      -0.011887       0.014471      -0.040456      -0.027915      -0.005755       0.015283       0.024659      -0.053744       0.007078       0.046666             11.554064       8.590561       5.070909       2.827405      15.129427       0.161264      10.942205           0.000001
           35              C       6.262909       6.356851      16.791828       0.602872      24.623700 0.24974008E+03  0.51672473E+04                                 7.822983                            5.596159      -0.062549       2.029735                    0.999629      22.443379      62.710089       0.629524       0.470244      -1.021218      -0.030763       0.021064       0.000260       0.037285       0.004481       0.030240      -0.052043      -0.208848       0.071138      -0.123648       0.002642       0.121006              9.804339      15.897176      -1.395156      -1.453009       5.318765       2.054997       8.197077           0.000005
           36              C       9.852465       5.138827      13.511424       0.600178      23.371543 0.25093062E+03  0.51856841E+04                                 7.540621                            5.597589      -0.001271       2.056825                    0.999661      22.097434      61.228141       0.632957       0.468252      -1.024742       0.010242      -0.014904      -0.031625       0.036431       0.022130       0.023837      -0.062333      -0.111218      -0.258261      -0.113695      -0.005595       0.119290              9.130373       8.175720      -0.457069      -1.495314       5.460361       3.272629      13.755038           0.000005
           37              C      11.088869       6.948802      18.006444       0.685244      24.636729 0.22911080E+03  0.46612639E+04                                 7.883576                            5.433634      -0.279809       1.975982                    0.999064      21.660832      60.947649       0.622991       0.483244      -1.009508       0.061477       0.004632       0.048834       0.078649      -0.014107      -0.018888      -0.079740      -0.139538      -0.068194      -0.085836      -0.038591       0.124426              9.834126      12.411151       1.493002       1.086526       5.166171       2.563907      11.925057           0.000004
           38              C      10.064688       6.512681      17.051700      -0.055795      40.694979 0.43532115E+03  0.10140421E+05                                10.138165                            6.851172       0.117689       2.041614                    0.999354      27.170296      75.362631       0.650292       0.404344      -1.082347      -0.034231      -0.014700      -0.032319       0.049319      -0.001291      -0.022919      -0.009687       0.019878       0.015921      -0.023008      -0.007034       0.030042             13.148180      17.443850       1.887320       3.248341       6.700448       4.154272      15.300242           0.000000
           39              C      10.408050       6.002198      15.799421      -0.096006      35.781963 0.44030590E+03  0.10429686E+05                                 9.609218                            7.132549      -0.169399       1.922377                    0.999316      29.530355      86.432402       0.596792       0.433278      -1.049128      -0.019431       0.004214       0.001939       0.019977      -0.004119      -0.018840      -0.031942      -0.049070      -0.092190      -0.051610      -0.000741       0.052351             11.442822      11.918721       1.152791       1.373311       6.579786       4.226489      15.829959           0.000001
           40              C       9.433167       5.605480      14.874807      -0.011004      37.866956 0.40512379E+03  0.92566551E+04                                 9.657990                            6.608540       0.141796       2.063321                    0.999240      26.206560      71.681242       0.663109       0.404254      -1.083840      -0.006553       0.009997       0.030316       0.032587      -0.000446       0.013164      -0.000157       0.018935      -0.037639      -0.017724      -0.003204       0.020928             12.362072      12.854508      -0.390415      -2.276256       6.623168       4.705596      17.608540          -0.000000
           41              C       8.114178       5.703621      15.221302      -0.090726      33.955619 0.40915765E+03  0.94993031E+04                                 9.227162                            6.844225      -0.089177       1.952717                    0.999418      28.816146      83.030385       0.614491       0.429328      -1.053350       0.003238       0.007697       0.008243       0.011734       0.004608       0.027444      -0.019836      -0.057313      -0.046171      -0.049121       0.005666       0.043456             10.986855      14.288480      -1.341121      -3.803793       6.014437       3.196462      12.657650           0.000004
           42              C       7.734256       6.195144      16.466048      -0.018538      39.226820 0.41751304E+03  0.96128762E+04                                 9.909860                            6.717097       0.117633       2.051602                    0.999274      26.493528      72.768819       0.656445       0.405251      -1.083057       0.033949       0.001035      -0.015140       0.037186       0.003117       0.008087       0.015899      -0.004789       0.041051      -0.014289      -0.010769       0.025059             12.952824      20.681241      -1.235092      -1.961537       6.193923       2.943117      11.983308          -0.000002
           43              C       8.694555       6.599182      17.381247      -0.095479      35.796548 0.43646182E+03  0.10309141E+05                                 9.602705                            7.095394      -0.142242       1.932386                    0.999312      29.390095      85.712929       0.599504       0.432552      -1.050266       0.008049      -0.001819      -0.011887       0.014471      -0.019591      -0.017190      -0.022735      -0.072425       0.024658      -0.053744       0.007078       0.046667             11.554065      17.857109       0.661767       1.360427       5.862880       2.483840      10.942207           0.000003
           44              C      14.488260      11.552112      11.455051       0.602872      24.623698 0.24974007E+03  0.51672475E+04                                 7.822985                            5.596160      -0.062549       2.029735                    0.999629      22.443379      62.710106       0.629523       0.470244      -1.021218      -0.005803       0.036829      -0.000260       0.037284      -0.078202      -0.034001       0.049667       0.138694       0.071138      -0.123648       0.002642       0.121006              9.804343       6.189008       3.224117       1.231353      15.026942      -2.194999       8.197078           0.000005
           45              C      14.045854       7.787438      14.735455       0.600178      23.371572 0.25093087E+03  0.51856903E+04                                 7.540626                            5.597591      -0.001271       2.056825                    0.999661      22.097435      61.228137       0.632957       0.468252      -1.024742       0.009058      -0.015652       0.031625       0.036431      -0.029191      -0.046045       0.048306       0.104499      -0.258261      -0.113695      -0.005595       0.119290              9.130381       5.606963       0.765176       2.312692       8.029125      -2.756367      13.755054           0.000005
           46              C      11.880232       7.448639      10.240435       0.685244      24.636707 0.22911060E+03  0.46612588E+04                                 7.883572                            5.433632      -0.279808       1.975983                    0.999064      21.660826      60.947627       0.622991       0.483244      -1.009508      -0.030597      -0.053524      -0.048834       0.078649      -0.063036      -0.080120       0.017206       0.066127      -0.068194      -0.085836      -0.038591       0.124427              9.834118       7.662108       3.752642       2.782013       9.915192      -0.120482      11.925055           0.000005
           47              C      12.714091       8.186085      11.195180      -0.055795      40.694992 0.43532132E+03  0.10140427E+05                                10.138169                            6.851174       0.117689       2.041614                    0.999354      27.170302      75.362666       0.650292       0.404344      -1.082347       0.027981       0.024594       0.032319       0.049319       0.006898      -0.018594      -0.016534      -0.014542       0.015921      -0.023008      -0.007034       0.030042             13.148185      10.148191       5.358683       5.146950      13.996103       1.148320      15.300260           0.000001
           48              C      13.027526       7.656701      12.447458      -0.096005      35.781967 0.44030577E+03  0.10429683E+05                                 9.609220                            7.132549      -0.169399       1.922378                    0.999316      29.530357      86.432428       0.596792       0.433278      -1.049128       0.004543       0.019356      -0.001939       0.019977      -0.021636      -0.036937      -0.003289       0.024562      -0.092191      -0.051610      -0.000741       0.052351             11.442825       8.459883       2.798545       4.406543      10.038621      -0.575848      15.829972           0.000000
           49              C      13.804624       8.366561      13.372073      -0.011004      37.866970 0.40512391E+03  0.92566580E+04                                 9.657992                            6.608541       0.141797       2.063322                    0.999240      26.206556      71.681223       0.663109       0.404254      -1.083840      -0.006212       0.010213      -0.030316       0.032587       0.007065       0.005514       0.011954      -0.012636      -0.037639      -0.017724      -0.003203       0.020928             12.362076       7.470555       2.171336       3.271116      12.007119      -4.077231      17.608553           0.000001
           50              C      14.282715       9.599766      13.025578      -0.090726      33.955564 0.40915706E+03  0.94992853E+04                                 9.227151                            6.844220      -0.089173       1.952718                    0.999418      28.816126      83.030290       0.614492       0.429328      -1.053350      -0.008342       0.000383      -0.008243       0.011734      -0.019330      -0.006121       0.033304       0.043305      -0.046171      -0.049121       0.005665       0.043456             10.986841       6.501203       2.364154       1.252060      13.801684      -4.808169      12.657636           0.000003
           51              C      14.002108      10.154018      11.780832      -0.018538      39.226809 0.41751292E+03  0.96128727E+04                                 9.909860                            6.717097       0.117634       2.051602                    0.999274      26.493523      72.768809       0.656445       0.405251      -1.083057      -0.015521      -0.030211       0.015140       0.037186       0.000108       0.017831       0.000471       0.007860       0.041050      -0.014289      -0.010770       0.025059             12.952823       7.909965       4.841643       1.814829      18.965196      -3.035781      11.983307          -0.000002
           52              C      13.224667       9.460472      10.865633      -0.095480      35.796580 0.43646240E+03  0.10309158E+05                                 9.602713                            7.095400      -0.142243       1.932386                    0.999312      29.390109      85.712994       0.599503       0.432552      -1.050265      -0.001817      -0.008050       0.011887       0.014471      -0.040456      -0.027915      -0.005755       0.015283       0.024658      -0.053744       0.007078       0.046666             11.554075       8.590567       5.070915       2.827406      15.129444       0.161262      10.942214           0.000003
           53              O       3.653328       6.014531       0.990524      -0.656529      36.497911 0.53576059E+03  0.12894927E+05                                 8.747986                            7.157646       0.471982       2.172395                    0.997727      29.048935      76.922943       0.709671       0.358592      -1.136953      -0.111891      -0.040208       0.006005       0.119048      -0.033096       0.000316       0.011060      -0.127612       0.101675      -0.088895       0.029490       0.059405             10.066301      11.257707      -2.415878      -3.047885       7.267856       3.639755      11.673340          -0.000001
           54              O       4.147672       7.019683       2.839753      -0.653612      33.450440 0.50713672E+03  0.12031679E+05                                 8.191025                            6.907318       0.471378       2.166999                    0.998749      28.933741      75.905652       0.731779       0.352797      -1.142344      -0.081343       0.001354       0.076123       0.111415       0.014867       0.073345      -0.011717      -0.064332       0.038053      -0.093589       0.028793       0.064796              9.261946      13.970216      -0.042140       2.706250       5.930356       1.123094       7.885266          -0.000001
           55              O      11.508326       7.970022       6.199248      -0.612182      31.014811 0.47392292E+03  0.11019617E+05                                 7.730703                            6.632688       0.548801       2.212743                    0.997909      27.827516      71.521848       0.756736       0.348099      -1.149849       0.052000      -0.022084      -0.058033       0.080991       0.025837       0.068218      -0.017672      -0.035256       0.016829      -0.086460       0.024221       0.062239              8.660627       7.291174       0.597163       2.084610       5.940192       2.205019      12.750514           0.000002
           56              O       9.422543       7.983337       5.583467      -0.615642      31.944799 0.50706346E+03  0.12021047E+05                                 7.958158                            6.955833       0.539846       2.211204                    0.997531      28.165233      73.692667       0.722036       0.357822      -1.139114      -0.005390      -0.019889      -0.089752       0.092087      -0.000807      -0.020718      -0.039967      -0.026373      -0.258715      -0.099842       0.032526       0.067316              8.629077      10.643429       0.158872      -2.034565       6.709970       1.154707       8.533832          -0.000000
           57              O       8.202095       5.918948       1.248512      -0.741922      51.869929 0.71072449E+03  0.18352636E+05                                11.092434                            8.290929       0.133151       2.028734                    0.998337      31.328101      85.841623       0.653992       0.362691      -1.134076       0.119617      -0.047912       0.009109       0.129177       0.006238      -0.034642      -0.051853      -0.066245      -0.063140      -0.067701      -0.009962       0.077663             13.697244      24.828784       1.880504      -3.195286       6.575681       0.448562       9.687266           0.000001
           58              O      14.609393       8.768793      18.488524      -0.650965      42.359765 0.57819408E+03  0.14175380E+05                                 9.717198                            7.475178       0.247181       2.105144                    0.997473      29.053407      77.494494       0.689357       0.362410      -1.134633       0.003786       0.120085       0.011280       0.120673      -0.023347      -0.037453      -0.040550      -0.088830       0.064407      -0.082854       0.013823       0.069031             11.624079       8.090246      -0.202770      -1.021846       7.567259       4.703355      19.214733           0.000002
           59              O      11.032721      10.675472       8.425103      -0.656529      36.497916 0.53576067E+03  0.12894930E+05                                 8.747991                            7.157649       0.471982       2.172395                    0.997727      29.048919      76.922917       0.709670       0.358593      -1.136953       0.084382       0.083762      -0.006005       0.119048      -0.070387       0.010124      -0.004466       0.029133       0.101675      -0.088895       0.029489       0.059406             10.066307       6.129797       0.024050       1.977133      12.395778      -4.316061      11.673345          -0.000001
           60              O       9.912678      10.660951       6.575874      -0.653612      33.450333 0.50713483E+03  0.12031621E+05                                 8.191004                            6.907302       0.471396       2.167006                    0.998750      28.933708      75.905500       0.731780       0.352797      -1.142345       0.033726       0.074034      -0.076123       0.111415      -0.015581       0.020935       0.071264       0.063655       0.038049      -0.093589       0.028794       0.064795              9.261921       7.381829       3.092681       2.176893      12.518691       1.961176       7.885244          -0.000000
           61              O       5.891984       4.422651       3.216378      -0.612182      31.014837 0.47392347E+03  0.11019633E+05                                 7.730709                            6.632693       0.548802       2.212743                    0.997909      27.827517      71.521859       0.756736       0.348099      -1.149849      -0.002401      -0.056444       0.058033       0.080991       0.002619       0.013353       0.069193       0.062337       0.016829      -0.086461       0.024222       0.062239              8.660635       6.652961       0.900833       2.886783       6.578413       0.934990      12.750533           0.000002
           62              O       6.776128       6.311820       3.832160      -0.615642      31.944860 0.50706464E+03  0.12021082E+05                                 7.958171                            6.955843       0.539844       2.211203                    0.997531      28.165249      73.692749       0.722035       0.357822      -1.139113       0.020275      -0.003679       0.089752       0.092087      -0.010741      -0.044991      -0.001537       0.015385      -0.258713      -0.099841       0.032525       0.067316              8.629092       7.559390       1.626301       0.168533       9.794038      -2.333330       8.533849          -0.000000
           63              O       9.164629       6.526900       8.167114      -0.741922      51.870064 0.71072646E+03  0.18352702E+05                                11.092457                            8.290944       0.133149       2.028734                    0.998337      31.328123      85.841745       0.653991       0.362691      -1.134076      -0.008130      -0.128599      -0.009109       0.129177      -0.021766      -0.061707      -0.009003       0.051468      -0.063139      -0.067701      -0.009961       0.077662             13.697275      11.404477       8.267992      -0.967828      20.000061      -3.078059       9.687288           0.000001
           64              O       8.724180       5.051600       9.758355      -0.650965      42.359821 0.57819469E+03  0.14175400E+05                                 9.717209                            7.475184       0.247180       2.105143                    0.997473      29.053416      77.494553       0.689357       0.362411      -1.134633      -0.110062       0.048177      -0.011280       0.120673      -0.049191      -0.052708      -0.016398       0.019802       0.064407      -0.082854       0.013823       0.069031             11.624094       7.506470       0.075001       3.808055       8.151053      -2.943552      19.214759           0.000002
           65              O      16.823080       6.918691      17.840729      -0.656529      36.498015 0.53576239E+03  0.12894983E+05                                 8.748010                            7.157663       0.471980       2.172394                    0.997727      29.048949      76.923053       0.709669       0.358593      -1.136953       0.111891       0.040208      -0.006006       0.119048      -0.033096       0.000316       0.011061      -0.127612       0.101674      -0.088895       0.029489       0.059406             10.066331      11.257750      -2.415887      -3.047896       7.267874       3.639763      11.673367          -0.000000
           66              O      16.328736       5.913539      15.991500      -0.653612      33.450255 0.50713330E+03  0.12031575E+05                                 8.190984                            6.907286       0.471382       2.167001                    0.998749      28.933706      75.905433       0.731782       0.352796      -1.142345       0.081343      -0.001354      -0.076123       0.111415       0.014869       0.073346      -0.011716      -0.064334       0.038051      -0.093590       0.028794       0.064795              9.261897      13.970132      -0.042134       2.706238       5.930329       1.123088       7.885230          -0.000001
           67              O       8.968082       4.963200      12.632005      -0.612182      31.014809 0.47392288E+03  0.11019616E+05                                 7.730704                            6.632688       0.548802       2.212743                    0.997909      27.827511      71.521838       0.756736       0.348099      -1.149849      -0.052000       0.022084       0.058033       0.080991       0.025837       0.068218      -0.017672      -0.035256       0.016829      -0.086461       0.024221       0.062239              8.660628       7.291176       0.597163       2.084611       5.940192       2.205020      12.750515           0.000002
           68              O      11.053865       4.949885      13.247786      -0.615642      31.944886 0.50706519E+03  0.12021099E+05                                 7.958175                            6.955847       0.539842       2.211202                    0.997531      28.165261      73.692794       0.722035       0.357822      -1.139113       0.005390       0.019889       0.089752       0.092087      -0.000806      -0.020718      -0.039967      -0.026374      -0.258714      -0.099842       0.032525       0.067317              8.629097      10.643451       0.158874      -2.034571       6.709986       1.154711       8.533854          -0.000001
           69              O      12.274313       7.014274      17.582741      -0.741922      51.870047 0.71072621E+03  0.18352693E+05                                11.092454                            8.290942       0.133147       2.028733                    0.998337      31.328124      85.841741       0.653991       0.362691      -1.134076      -0.119617       0.047912      -0.009109       0.129177       0.006239      -0.034642      -0.051853      -0.066244      -0.063139      -0.067701      -0.009961       0.077662             13.697272      24.828839       1.880508      -3.195293       6.575691       0.448563       9.687285           0.000001
           70              O       5.867015       4.164429       0.342729      -0.650965      42.359853 0.57819538E+03  0.14175421E+05                                 9.717215                            7.475189       0.247180       2.105143                    0.997473      29.053421      77.494576       0.689356       0.362411      -1.134633      -0.003786      -0.120085      -0.011280       0.120673      -0.023347      -0.037453      -0.040550      -0.088830       0.064406      -0.082854       0.013823       0.069031             11.624102       8.090260      -0.202770      -1.021848       7.567272       4.703366      19.214775           0.000002
           71              O       9.443687       2.257750      10.406150      -0.656529      36.497954 0.53576137E+03  0.12894952E+05                                 8.747997                            7.157655       0.471980       2.172394                    0.997727      29.048931      76.922969       0.709670       0.358593      -1.136953      -0.084382      -0.083761       0.006005       0.119048      -0.070387       0.010124      -0.004467       0.029134       0.101674      -0.088895       0.029489       0.059406             10.066315       6.129802       0.024051       1.977135      12.395790      -4.316064      11.673354          -0.000001
           72              O      10.563730       2.272271      12.255379      -0.653612      33.450448 0.50713690E+03  0.12031684E+05                                 8.191027                            6.907319       0.471392       2.167004                    0.998750      28.933739      75.905649       0.731779       0.352797      -1.142344      -0.033727      -0.074034       0.076123       0.111415      -0.015582       0.020934       0.071264       0.063652       0.038052      -0.093588       0.028793       0.064796              9.261950       7.381848       3.092692       2.176900      12.518735       1.961183       7.885266          -0.000001
           73              O      14.584424       8.510571      15.614875      -0.612182      31.014793 0.47392266E+03  0.11019609E+05                                 7.730699                            6.632685       0.548802       2.212743                    0.997909      27.827511      71.521814       0.756737       0.348099      -1.149849       0.002401       0.056445      -0.058033       0.080991       0.002620       0.013353       0.069193       0.062336       0.016829      -0.086461       0.024221       0.062239              8.660623       6.652953       0.900833       2.886778       6.578404       0.934990      12.750512           0.000002
           74              O      13.700280       6.621402      14.999093      -0.615642      31.944811 0.50706367E+03  0.12021053E+05                                 7.958160                            6.955834       0.539845       2.211203                    0.997531      28.165241      73.692693       0.722036       0.357822      -1.139114      -0.020275       0.003678      -0.089752       0.092087      -0.010741      -0.044992      -0.001537       0.015385      -0.258714      -0.099842       0.032525       0.067317              8.629079       7.559378       1.626299       0.168532       9.794024      -2.333327       8.533836          -0.000000
           75              O      11.311779       6.406322      10.664139      -0.741922      51.870041 0.71072609E+03  0.18352690E+05                                11.092454                            8.290942       0.133149       2.028734                    0.998337      31.328116      85.841716       0.653991       0.362691      -1.134076       0.008130       0.128599       0.009109       0.129177      -0.021766      -0.061707      -0.009002       0.051468      -0.063138      -0.067701      -0.009962       0.077662             13.697272      11.404473       8.267990      -0.967828      20.000055      -3.078058       9.687286           0.000001
           76              O      11.752228       7.881622       9.072898      -0.650965      42.359819 0.57819470E+03  0.14175400E+05                                 9.717208                            7.475183       0.247179       2.105143                    0.997473      29.053420      77.494558       0.689357       0.362411      -1.134633       0.110062      -0.048177       0.011280       0.120673      -0.049191      -0.052708      -0.016398       0.019802       0.064407      -0.082854       0.013823       0.069031             11.624092       7.506470       0.075002       3.808054       8.151051      -2.943550      19.214755           0.000002

******************************************************
Auxiliary information for the entire system
The total spin magnetic moment of the unit cell is   0.000078
The total net atomic charge of the unit cell is   0.000003
Accuracy of reproducing the electrostatic potential in the unit cell:
  The inner radius (bohr) =    5.0000
  The outer radius (bohr) =   12.0000
  Valid grid points have density less than (e/(bohr^3)) =    0.0001
  The number of valid grid points were=       226136
  The rms potential error without charges in kcal/mol is=     10.98147
  The rms potential error with partial charges in kcal/mol is=      1.89610
  The RRMSE value at monopole order=      0.17266
  The rms potential error with partial charges and cloud penetration in kcal/mol is=      1.88918
  The RRMSE value at monopole order with cloud penetration is=      0.17203
  The rms potential error with partial charges and atomic dipoles in kcal/mol is=      0.28502
  The RRMSE value at dipole order=      0.02595
  The rms potential error with partial charges, atomic dipoles and cloud penetration in kcal/mol is=      0.27418
  The RRMSE value at dipole order with cloud penetration=      0.02497

******************************************************
The electron densities and ab initio electrostatic potential were computed in VASP using the PBE functional and
projector augmented wave method. See the main text of the journal article for a description of computational details.
The atomic charges, dipoles, and quadrupoles were computed with the DDEC6 method as described in
(a) T. A. Manz and N. Gabaldon Limas, RSC Adv. 6 (2016) 47771-47801 DOI: 10.1039/c6ra04656h
(b) N. Gabaldon Limas and T. A. Manz, RSC Adv. 8 (2018) 2678-2707 DOI: 10.1039/c7ra11829e.
For each atom in the material, the electron cloud parameters were fit to the spherically averaged atom-in-material
electron density using radial positions for which this density was between 10^-4 and 10^-2 electrons per cubic bohr.
The polarizabilities, dispersion coefficients, and quantum Drude oscillator (QDO) parameters were fit using the MCLF method.
The magnetic structure of the system was optimized in VASP from the default ferromagnetic initial guess using spin polarization.
The atomic spin moments (ASMs) were computed on this optimized magnetic structure using the DDEC6 partition as inputs
to the method of T. A. Manz and D. S. Sholl, J. Chem. Theory Comput. 7 (2011) 4146-4164 DOI: 10.1021/ct200539n.
The RMSE and RRMSE were computed using a uniform grid with Ewald summation.
