# Supplementary material for: A collection of forcefield precursors for metal–organic frameworks
Source: RSC Adv. 2019 Nov 13;9(63):36492–507. doi: 10.1039/c9ra07327b (PMC9075174; doi:10.1039/c9ra07327b)
Supplement: RA-009-C9RA07327B-s5016 [file RA-009-C9RA07327B-s5016.xyz]

   76
jmolscript: load "" {1 1 1} spacegroup "x,y,z" unitcell [{     10.866200     0.000000     0.000000 }, {      4.682042     9.805753     0.000000 }, {      4.878795     3.076892    18.765541 }]
Tm     9.050848     1.194989     1.558853     2.011664
Tm    13.009431     3.691534     7.823917     2.011662
Tm    11.376189    11.687656    17.206688     2.011663
Tm     7.417606     9.191111    10.941624     2.011662
H      4.228759     1.063347     0.600497     0.138900
H     12.230461     2.048694     3.237056     0.129233
H      5.230203     2.572101     4.186592     0.136477
H     15.205973     7.986306     8.782273     0.138900
H     10.869004     1.190069     6.145715     0.129233
H     13.412957     7.732688     5.196178     0.136478
H     16.198278    11.819298    18.165044     0.138900
H      8.196576    10.833951    15.528485     0.129232
H     15.196834    10.310544    14.578949     0.136477
H      5.221064     4.896339     9.983268     0.138900
H      9.558033    11.692576    12.619826     0.129233
H      7.014080     5.149957    13.569363     0.136477
C      6.409276     1.624395     2.024802     0.606268
C      4.938896     1.788065     2.353199    -0.016860
C      3.980966     1.389519     1.435564    -0.097831
C      2.638585     1.487261     1.786480    -0.046495
C      2.266744     1.983278     3.017499    -0.104352
C      3.252949     2.392802     3.948270    -0.011745
C      4.571028     2.294810     3.589848    -0.097515
C      2.824514     2.875056     5.310648     0.598046
C      1.563702     1.030033     0.821931     0.677612
C     13.760135     6.260334     7.357969     0.606268
C     14.245997     7.657740     7.029572    -0.016860
C     15.018402     8.350458     7.947207    -0.097830
C     15.508606     9.603950     7.596291    -0.046495
C     15.221215    10.153226     6.365272    -0.104352
C     14.426720     9.439723     5.434501    -0.011745
C     13.947213     8.208055     5.792923    -0.097514
C     14.176134    10.034141     4.072122     0.598046
C     16.384359    10.376923     8.560840     0.677612
C     14.017761    11.258250    16.740739     0.606268
C     15.488141    11.094580    16.412342    -0.016860
C     16.446071    11.493126    17.329977    -0.097831
C     17.788452    11.395384    16.979061    -0.046495
C     18.160293    10.899367    15.748042    -0.104352
C     17.174088    10.489843    14.817271    -0.011745
C     15.856009    10.587835    15.175693    -0.097514
C     17.602523    10.007589    13.454893     0.598046
C     18.863335    11.852612    17.943610     0.677612
C      6.666902     6.622311    11.407572     0.606268
C      6.181040     5.224905    11.735969    -0.016860
C      5.408635     4.532187    10.818334    -0.097830
C      4.918431     3.278695    11.169250    -0.046495
C      5.205822     2.729419    12.400269    -0.104352
C      6.000317     3.442922    13.331040    -0.011745
C      6.479824     4.674590    12.972618    -0.097515
C      6.250903     2.848504    14.693419     0.598046
C      4.042678     2.505722    10.204701     0.677612
O      6.738931     1.053803     0.990821    -0.645503
O      7.268860     2.113053     2.792313    -0.670068
O      3.713691     3.057548     6.196382    -0.615862
O     12.491920     3.034571     5.565859    -0.609183
O     11.264002     0.985516     1.244155    -0.723889
O      6.793418     3.815639    18.408996    -0.658896
O     14.133000     5.716993     8.391950    -0.645502
O     12.948787     5.695192     6.590458    -0.670067
O     13.628323     9.310372     3.186389    -0.615862
O      9.866682     1.378922     3.816911    -0.609184
O     12.244853     1.604106     8.138615    -0.723889
O     16.496013     9.934739     9.739316    -0.658896
O     13.688106    11.828842    17.774720    -0.645502
O     13.158177    10.769592    15.973228    -0.670068
O     16.713346     9.825097    12.569159    -0.615862
O      7.935117     9.848074    13.199682    -0.609183
O      9.163035    11.897129    17.521386    -0.723889
O     13.633619     9.067006     0.356545    -0.658896
O      6.294037     7.165652    10.373591    -0.645503
O      7.478250     7.187453    12.175083    -0.670067
O      6.798714     3.572273    15.579152    -0.615862
O     10.560355    11.503723    14.948630    -0.609184
O      8.182184    11.278539    10.626926    -0.723889
O      3.931024     2.947906     9.026225    -0.658896

The following XYZ coordinates are in angstroms. Other properties are in atomic units.
The sperically averaged electron density of each atom fit to a function of the form exp(a - br)
eigen_1, eigen_2 and eigen_3 are the three eigenvalues of traceless quadrupole moment tensor
  atom number  atomic symbol              X              Y              Z     net charge C6 coefficient C8 coefficient C10 coefficient fluctuating dipole atomic polarizability isotropic forcefield polarizability              a              b squared Pearson coefficient          <r^3>          <r^4>         wp_QDO          m_QDO          q_QDO       dipole_x       dipole_y       dipole_z         dipole            Qxy            Qxz            Qyz     Q(x^2-y^2)  Q(3z^2 - R^2)        eigen_1        eigen_2        eigen_3 static polarizability      alpha(xx)      alpha(xy)      alpha(xz)      alpha(yy)      alpha(yz)      alpha(zz) atomic spin moment
            1             Tm       9.050848       1.194989       1.558853       2.011664      87.762297 0.17523814E+04  0.52094373E+05                                13.370046                           11.417975       2.170118       2.468565                    0.999941      67.026416     149.393339       0.738521       0.278985      -1.318099       0.025604       0.000293      -0.009727       0.027391       0.075551       0.001334      -0.084395      -0.250961      -0.149303      -0.131135      -0.066864       0.197999             16.028090      23.814469      -2.429274      -1.275642       9.877212       0.555597      14.392590           0.000003
            2             Tm      13.009431       3.691534       7.823917       2.011662      87.762639 0.17523898E+04  0.52094686E+05                                13.370086                           11.418007       2.170115       2.468564                    0.999941      67.026473     149.393585       0.738520       0.278985      -1.318099      -0.011295      -0.022980       0.009729       0.027392      -0.050082      -0.075587       0.037571       0.275280      -0.149306      -0.131135      -0.066865       0.198000             16.028140      10.575661       3.892005      -0.048274      23.116120      -1.390547      14.392639           0.000002
            3             Tm      11.376189      11.687656      17.206688       2.011663      87.762326 0.17523822E+04  0.52094401E+05                                13.370050                           11.417978       2.170118       2.468565                    0.999941      67.026420     149.393361       0.738521       0.278985      -1.318099      -0.025604      -0.000293       0.009727       0.027391       0.075551       0.001334      -0.084395      -0.250962      -0.149304      -0.131135      -0.066864       0.197999             16.028094      23.814470      -2.429275      -1.275641       9.877215       0.555597      14.392598           0.000002
            4             Tm       7.417606       9.191111      10.941624       2.011662      87.762636 0.17523897E+04  0.52094682E+05                                13.370085                           11.418007       2.170115       2.468564                    0.999941      67.026473     149.393583       0.738520       0.278985      -1.318099       0.011295       0.022980      -0.009729       0.027392      -0.050082      -0.075587       0.037571       0.275280      -0.149306      -0.131135      -0.066865       0.198000             16.028141      10.575661       3.892006      -0.048274      23.116123      -1.390548      14.392638           0.000002
            5              H       4.228759       1.063347       0.600497       0.138900       1.099908 0.78153452E+01  0.76292827E+02                                 1.758302                            1.632994      -1.283609       2.291536                    0.994846       3.446678       9.627811       0.490363       1.279536      -0.708821       0.012444      -0.014017      -0.039025       0.043293      -0.001956      -0.005417       0.001116       0.002939       0.033407      -0.008162      -0.004841       0.013003              1.825182       1.719893      -0.098289      -0.183788       1.514671       0.404463       2.240983           0.000001
            6              H      12.230461       2.048694       3.237056       0.129233       1.113973 0.80765094E+01  0.79883429E+02                                 1.797321                            1.676547      -1.368724       2.238144                    0.993803       3.657421      10.449691       0.474498       1.305086      -0.701878      -0.037437       0.003545       0.012094       0.039501      -0.004815      -0.003952       0.000693       0.004968      -0.009351      -0.005523      -0.002703       0.008226              1.863233       2.458445       0.067455      -0.218483       1.421363       0.089141       1.709892           0.000001
            7              H       5.230203       2.572101       4.186592       0.136477       1.095111 0.80140169E+01  0.77886226E+02                                 1.690853                            1.607335      -1.108613       2.374442                    0.997088       3.263797       8.784078       0.521317       1.208909      -0.726695       0.029982       0.012568       0.026611       0.042012       0.003483       0.008973       0.005589       0.009037       0.000658      -0.008927      -0.004733       0.013660              1.716775       1.927359       0.116195       0.251642       1.416854       0.224757       1.806112           0.000001
            8              H      15.205973       7.986306       8.782273       0.138900       1.099909 0.78153462E+01  0.76292837E+02                                 1.758301                            1.632994      -1.283609       2.291536                    0.994846       3.446679       9.627813       0.490364       1.279536      -0.708821       0.007287      -0.017269       0.039025       0.043293      -0.000087      -0.001327      -0.005369      -0.004889       0.033406      -0.008162      -0.004841       0.013003              1.825182       1.476336       0.018004       0.285800       1.758228      -0.340128       2.240983           0.000001
            9              H      10.869004       1.190069       6.145715       0.129233       1.113972 0.80764990E+01  0.79883285E+02                                 1.797318                            1.676545      -1.368724       2.238144                    0.993803       3.657416      10.449667       0.474499       1.305084      -0.701878       0.012932       0.035311      -0.012094       0.039501      -0.001095      -0.001077      -0.003865      -0.010611      -0.009351      -0.005523      -0.002703       0.008226              1.863231       1.666361       0.445656      -0.013698       2.213441      -0.235569       1.709890           0.000001
           10              H      13.412957       7.732688       5.196178       0.136478       1.095112 0.80140304E+01  0.77886390E+02                                 1.690854                            1.607336      -1.108613       2.374442                    0.997088       3.263798       8.784083       0.521317       1.208909      -0.726695      -0.024260      -0.021641      -0.026611       0.042012       0.005703       0.008910       0.005689      -0.000263       0.000658      -0.008926      -0.004733       0.013660              1.716776       1.601995       0.271550       0.311250       1.742221       0.130241       1.806114           0.000001
           11              H      16.198278      11.819298      18.165044       0.138900       1.099908 0.78153433E+01  0.76292789E+02                                 1.758300                            1.632993      -1.283608       2.291536                    0.994846       3.446677       9.627801       0.490364       1.279534      -0.708822      -0.012444       0.014017       0.039025       0.043293      -0.001956      -0.005417       0.001116       0.002939       0.033407      -0.008162      -0.004841       0.013003              1.825181       1.719892      -0.098289      -0.183788       1.514670       0.404462       2.240981           0.000001
           12              H       8.196576      10.833951      15.528485       0.129232       1.113973 0.80765045E+01  0.79883364E+02                                 1.797320                            1.676546      -1.368724       2.238144                    0.993803       3.657420      10.449685       0.474498       1.305085      -0.701878       0.037437      -0.003545      -0.012094       0.039501      -0.004815      -0.003952       0.000693       0.004968      -0.009351      -0.005523      -0.002703       0.008226              1.863233       2.458444       0.067455      -0.218483       1.421363       0.089141       1.709891           0.000001
           13              H      15.196834      10.310544      14.578949       0.136477       1.095113 0.80140379E+01  0.77886493E+02                                 1.690856                            1.607338      -1.108614       2.374441                    0.997088       3.263801       8.784097       0.521316       1.208911      -0.726694      -0.029982      -0.012568      -0.026611       0.042012       0.003483       0.008973       0.005589       0.009037       0.000658      -0.008927      -0.004733       0.013660              1.716778       1.927363       0.116195       0.251643       1.416857       0.224758       1.806116           0.000001
           14              H       5.221064       4.896339       9.983268       0.138900       1.099908 0.78153402E+01  0.76292761E+02                                 1.758300                            1.632993      -1.283608       2.291536                    0.994846       3.446678       9.627808       0.490364       1.279535      -0.708821      -0.007287       0.017269      -0.039025       0.043293      -0.000087      -0.001327      -0.005369      -0.004889       0.033407      -0.008162      -0.004841       0.013003              1.825181       1.476335       0.018004       0.285800       1.758227      -0.340127       2.240981           0.000001
           15              H       9.558033      11.692576      12.619826       0.129233       1.113973 0.80765108E+01  0.79883444E+02                                 1.797321                            1.676547      -1.368724       2.238144                    0.993803       3.657420      10.449687       0.474498       1.305085      -0.701878      -0.012932      -0.035311       0.012094       0.039501      -0.001095      -0.001077      -0.003865      -0.010611      -0.009351      -0.005523      -0.002703       0.008226              1.863233       1.666364       0.445657      -0.013698       2.213445      -0.235570       1.709892           0.000001
           16              H       7.014080       5.149957      13.569363       0.136477       1.095114 0.80140439E+01  0.77886557E+02                                 1.690856                            1.607338      -1.108615       2.374441                    0.997088       3.263801       8.784094       0.521316       1.208910      -0.726695       0.024259       0.021640       0.026611       0.042012       0.005703       0.008910       0.005689      -0.000264       0.000658      -0.008927      -0.004733       0.013660              1.716778       1.601997       0.271550       0.311251       1.742223       0.130241       1.806116           0.000001
           17              C       6.409276       1.624395       2.024802       0.606268      24.478133 0.24740697E+03  0.51085428E+04                                 7.801276                            5.574477      -0.071179       2.028692                    0.999585      22.371371      62.507748       0.629787       0.471007      -1.020491       0.032731      -0.018411       0.002618       0.037645       0.002562       0.035553      -0.053809      -0.206442       0.081867      -0.126244       0.004591       0.121653              9.790834      15.915754      -1.355744      -1.515453       5.383189       2.107258       8.073560           0.000002
           18              C       4.938896       1.788065       2.353199      -0.016860      39.049354 0.41453417E+03  0.95275891E+04                                 9.880707                            6.692129       0.126159       2.055153                    0.999246      26.427810      72.533946       0.657785       0.405135      -1.083093      -0.036509      -0.000780       0.013665       0.038990       0.004247       0.006041       0.014471      -0.004206       0.033060      -0.012423      -0.009400       0.021823             12.922099      20.577947      -1.282778      -2.022737       6.207550       2.990090      11.980800          -0.000001
           19              C       3.980966       1.389519       1.435564      -0.097831      35.531980 0.42903283E+03  0.10094079E+05                                 9.555635                            7.038909      -0.158055       1.929016                    0.999288      29.291218      85.362698       0.601144       0.433063      -1.049559      -0.005498       0.002880       0.010815       0.012469      -0.018426      -0.013654      -0.022761      -0.075957       0.025149      -0.052376       0.004242       0.048134             11.491215      17.644522       0.557597       1.119366       5.834323       2.508171      10.994800          -0.000000
           20              C       2.638585       1.487261       1.786480      -0.046495      39.615574 0.43198286E+03  0.10041800E+05                                 9.958342                            6.821939       0.133813       2.046742                    0.999306      27.117813      75.102133       0.652200       0.403999      -1.082741       0.038873       0.016656       0.030590       0.052195      -0.001297      -0.018819      -0.010279       0.018129       0.025195      -0.021191      -0.005522       0.026712             12.791018      17.202714       1.577660       2.486735       6.507750       3.906028      14.662589          -0.000001
           21              C       2.266744       1.983278       3.017499      -0.104352      35.713360 0.44360709E+03  0.10527561E+05                                 9.597506                            7.160645      -0.174967       1.919263                    0.999271      29.649973      86.864747       0.595442       0.433448      -1.049021       0.017745      -0.002346       0.003627       0.018263      -0.003443      -0.016128      -0.032502      -0.043777      -0.092734      -0.049988      -0.000501       0.050489             11.378178      12.016375       1.106814       1.098735       6.536694       4.122242      15.581465           0.000001
           22              C       3.252949       2.392802       3.948270      -0.011745      38.216468 0.41293210E+03  0.94755489E+04                                 9.715601                            6.669624       0.151350       2.064433                    0.999237      26.323419      72.039496       0.660732       0.403976      -1.084559       0.006578      -0.012074      -0.030455       0.033415       0.000574       0.014689       0.001052       0.022427      -0.030531      -0.016763      -0.006107       0.022869             12.429718      12.877260      -0.463986      -2.523869       6.701412       4.774801      17.710481          -0.000002
           23              C       4.571028       2.294810       3.589848      -0.097515      34.076776 0.41111860E+03  0.95558004E+04                                 9.235873                            6.851743      -0.086052       1.952511                    0.999427      28.918249      83.359761       0.615375       0.428219      -1.054080      -0.005039      -0.006621      -0.011056       0.013837       0.005331       0.027448      -0.019181      -0.049091      -0.039780      -0.046884       0.008098       0.038786             10.995084      14.230839      -1.337023      -3.821172       6.071377       3.263645      12.683036           0.000000
           24              C       2.824514       2.875056       5.310648       0.598046      23.443149 0.25276379E+03  0.52325482E+04                                 7.551513                            5.615971       0.011262       2.059243                    0.999584      22.168618      61.457670       0.632327       0.467914      -1.025031      -0.010451       0.015682       0.031115       0.036377       0.021203       0.026522      -0.063423      -0.110917      -0.260235      -0.116019      -0.003629       0.119648              9.131680       8.220672      -0.400898      -1.501876       5.490257       3.278839      13.684111           0.000004
           25              C       1.563702       1.030033       0.821931       0.677612      24.704867 0.23450275E+03  0.47936714E+04                                 7.883471                            5.491589      -0.250268       1.984612                    0.999019      21.762660      61.166150       0.621307       0.482258      -1.011102      -0.064382      -0.003700      -0.050664       0.082010      -0.013223      -0.020325      -0.082334      -0.146847      -0.059918      -0.088681      -0.040269       0.128950              9.771569      12.486913       1.372933       0.737794       5.111552       2.446980      11.716241           0.000003
           26              C      13.760135       6.260334       7.357969       0.606268      24.478134 0.24740702E+03  0.51085441E+04                                 7.801275                            5.574477      -0.071180       2.028692                    0.999585      22.371373      62.507749       0.629787       0.471007      -1.020491       0.002511      -0.037469      -0.002618       0.037645      -0.078660      -0.033239       0.055268       0.133772       0.081866      -0.126244       0.004591       0.121653              9.790832       6.284340       3.243052       1.248629      15.014598      -2.275534       8.073558           0.000002
           27              C      14.245997       7.657740       7.029572      -0.016860      39.049333 0.41453407E+03  0.95275857E+04                                 9.880702                            6.692127       0.126160       2.055154                    0.999246      26.427807      72.533923       0.657785       0.405135      -1.083093       0.016434       0.032610      -0.013665       0.038990       0.001035       0.015662      -0.000784       0.009251       0.033060      -0.012423      -0.009400       0.021823             12.922090       7.877966       4.781190       1.826723      18.907513      -3.113706      11.980792          -0.000002
           28              C      15.018402       8.350458       7.947207      -0.097830      35.531939 0.42903240E+03  0.10094066E+05                                 9.555628                            7.038906      -0.158055       1.929016                    0.999288      29.291212      85.362669       0.601144       0.433063      -1.049559      -0.000230       0.006202      -0.010815       0.012469      -0.041119      -0.026423      -0.002514       0.019095       0.025148      -0.052376       0.004242       0.048134             11.491204       8.460602       4.942715       2.745707      15.018220      -0.070600      10.994790           0.000000
           29              C      15.508606       9.603950       7.596291      -0.046495      39.615545 0.43198262E+03  0.10041792E+05                                 9.958333                            6.821934       0.133814       2.046742                    0.999306      27.117804      75.102067       0.652201       0.403999      -1.082742      -0.031781      -0.027902      -0.030590       0.052195       0.006234      -0.017384      -0.012553      -0.013414       0.025195      -0.021191      -0.005522       0.026712             12.791004       9.720240       5.150376       4.596317      13.990201       0.561022      14.662573           0.000001
           30              C      15.221215      10.153226       6.365272      -0.104352      35.713347 0.44360682E+03  0.10527552E+05                                 9.597500                            7.160640      -0.174965       1.919263                    0.999271      29.649958      86.864660       0.595443       0.433448      -1.049022      -0.005529      -0.017024      -0.003627       0.018263      -0.019187      -0.036279      -0.000549       0.022168      -0.092734      -0.049988      -0.000502       0.050490             11.378170       8.414767       2.826504       4.193372      10.138291      -0.784682      15.581453          -0.000002
           31              C      14.426720       9.439723       5.434501      -0.011745      38.216416 0.41293163E+03  0.94755346E+04                                 9.715590                            6.669619       0.151352       2.064433                    0.999237      26.323407      72.039435       0.660732       0.403976      -1.084560       0.008061      -0.011138       0.030455       0.033415       0.009081       0.007279       0.012802      -0.013206      -0.030531      -0.016763      -0.006106       0.022869             12.429700       7.487182       2.109661       3.221330      12.091468      -4.334921      17.710451           0.000000
           32              C      13.947213       8.208055       5.792923      -0.097514      34.076785 0.41111878E+03  0.95558049E+04                                 9.235873                            6.851743      -0.086051       1.952511                    0.999427      28.918241      83.359720       0.615375       0.428219      -1.054080       0.008146       0.001695       0.011056       0.013837      -0.015737      -0.005482       0.033034       0.039155      -0.039780      -0.046885       0.008098       0.038787             10.995082       6.546500       2.332091       1.298671      13.755716      -4.854497      12.683031           0.000000
           33              C      14.176134      10.034141       4.072122       0.598046      23.443112 0.25276348E+03  0.52325402E+04                                 7.551504                            5.615967       0.011264       2.059244                    0.999584      22.168608      61.457628       0.632327       0.467914      -1.025031      -0.009648       0.016188      -0.031115       0.036377      -0.029798      -0.045806       0.051262       0.102710      -0.260236      -0.116019      -0.003629       0.119649              9.131666       5.685412       0.809633       2.311715       8.025504      -2.768087      13.684080           0.000003
           34              C      16.384359      10.376923       8.560840       0.677612      24.704856 0.23450260E+03  0.47936675E+04                                 7.883468                            5.491588      -0.250267       1.984612                    0.999019      21.762658      61.166141       0.621307       0.482258      -1.011102       0.031080       0.056505       0.050664       0.082010      -0.065412      -0.083056       0.017135       0.071755      -0.059919      -0.088681      -0.040269       0.128950              9.771564       7.548521       3.730901       2.526073      10.049930      -0.388574      11.716241           0.000003
           35              C      14.017761      11.258250      16.740739       0.606268      24.478121 0.24740686E+03  0.51085398E+04                                 7.801272                            5.574475      -0.071178       2.028693                    0.999585      22.371364      62.507712       0.629787       0.471007      -1.020491      -0.032731       0.018411      -0.002618       0.037645       0.002562       0.035553      -0.053809      -0.206443       0.081866      -0.126244       0.004591       0.121653              9.790828      15.915741      -1.355744      -1.515452       5.383187       2.107257       8.073557           0.000002
           36              C      15.488141      11.094580      16.412342      -0.016860      39.049331 0.41453397E+03  0.95275828E+04                                 9.880702                            6.692126       0.126160       2.055154                    0.999246      26.427803      72.533910       0.657785       0.405135      -1.083093       0.036509       0.000779      -0.013665       0.038990       0.004247       0.006041       0.014471      -0.004206       0.033060      -0.012423      -0.009400       0.021823             12.922091      20.577930      -1.282777      -2.022735       6.207547       2.990089      11.980795           0.000001
           37              C      16.446071      11.493126      17.329977      -0.097831      35.531957 0.42903254E+03  0.10094070E+05                                 9.555629                            7.038906      -0.158054       1.929016                    0.999288      29.291208      85.362642       0.601144       0.433063      -1.049559       0.005498      -0.002880      -0.010815       0.012469      -0.018426      -0.013654      -0.022761      -0.075957       0.025148      -0.052376       0.004242       0.048134             11.491207      17.644509       0.557597       1.119365       5.834320       2.508170      10.994793          -0.000002
           38              C      17.788452      11.395384      16.979061      -0.046495      39.615549 0.43198260E+03  0.10041792E+05                                 9.958337                            6.821936       0.133814       2.046742                    0.999306      27.117804      75.102090       0.652200       0.403999      -1.082742      -0.038873      -0.016656      -0.030590       0.052195      -0.001297      -0.018819      -0.010279       0.018129       0.025196      -0.021191      -0.005522       0.026712             12.791009      17.202702       1.577658       2.486733       6.507746       3.906025      14.662579           0.000002
           39              C      18.160293      10.899367      15.748042      -0.104352      35.713350 0.44360696E+03  0.10527557E+05                                 9.597503                            7.160643      -0.174966       1.919263                    0.999271      29.649968      86.864717       0.595443       0.433448      -1.049021      -0.017745       0.002346      -0.003627       0.018263      -0.003443      -0.016128      -0.032502      -0.043778      -0.092734      -0.049988      -0.000501       0.050489             11.378174      12.016371       1.106814       1.098735       6.536692       4.122241      15.581458          -0.000000
           40              C      17.174088      10.489843      14.817271      -0.011745      38.216464 0.41293208E+03  0.94755479E+04                                 9.715599                            6.669623       0.151351       2.064433                    0.999237      26.323418      72.039486       0.660732       0.403976      -1.084560      -0.006578       0.012074       0.030455       0.033415       0.000574       0.014689       0.001052       0.022427      -0.030530      -0.016763      -0.006107       0.022869             12.429715      12.877260      -0.463985      -2.523868       6.701411       4.774799      17.710473          -0.000002
           41              C      15.856009      10.587835      15.175693      -0.097514      34.076765 0.41111845E+03  0.95557961E+04                                 9.235871                            6.851741      -0.086052       1.952511                    0.999427      28.918246      83.359753       0.615375       0.428219      -1.054080       0.005039       0.006621       0.011056       0.013837       0.005331       0.027448      -0.019181      -0.049091      -0.039780      -0.046884       0.008098       0.038787             10.995081      14.230836      -1.337021      -3.821168       6.071375       3.263644      12.683032           0.000000
           42              C      17.602523      10.007589      13.454893       0.598046      23.443138 0.25276367E+03  0.52325453E+04                                 7.551510                            5.615969       0.011262       2.059244                    0.999584      22.168615      61.457659       0.632327       0.467914      -1.025031       0.010451      -0.015682      -0.031115       0.036377       0.021203       0.026522      -0.063423      -0.110917      -0.260235      -0.116019      -0.003629       0.119648              9.131676       8.220669      -0.400898      -1.501875       5.490255       3.278837      13.684103           0.000004
           43              C      18.863335      11.852612      17.943610       0.677612      24.704864 0.23450273E+03  0.47936708E+04                                 7.883470                            5.491589      -0.250268       1.984612                    0.999019      21.762658      61.166141       0.621307       0.482258      -1.011102       0.064382       0.003700       0.050664       0.082010      -0.013223      -0.020325      -0.082334      -0.146847      -0.059918      -0.088681      -0.040269       0.128950              9.771567      12.486911       1.372933       0.737792       5.111552       2.446980      11.716239           0.000003
           44              C       6.666902       6.622311      11.407572       0.606268      24.478136 0.24740702E+03  0.51085440E+04                                 7.801276                            5.574477      -0.071180       2.028692                    0.999585      22.371374      62.507755       0.629787       0.471007      -1.020491      -0.002511       0.037469       0.002618       0.037645      -0.078660      -0.033239       0.055268       0.133772       0.081866      -0.126244       0.004591       0.121653              9.790834       6.284340       3.243054       1.248628      15.014602      -2.275535       8.073559           0.000002
           45              C       6.181040       5.224905      11.735969      -0.016860      39.049356 0.41453425E+03  0.95275918E+04                                 9.880708                            6.692130       0.126159       2.055153                    0.999246      26.427812      72.533962       0.657785       0.405135      -1.083093      -0.016434      -0.032610       0.013665       0.038990       0.001035       0.015662      -0.000784       0.009251       0.033060      -0.012423      -0.009400       0.021823             12.922101       7.877972       4.781195       1.826724      18.907531      -3.113710      11.980800          -0.000002
           46              C       5.408635       4.532187      10.818334      -0.097830      35.531951 0.42903255E+03  0.10094071E+05                                 9.555631                            7.038908      -0.158055       1.929016                    0.999288      29.291216      85.362694       0.601144       0.433064      -1.049559       0.000230      -0.006203       0.010815       0.012469      -0.041119      -0.026422      -0.002514       0.019095       0.025148      -0.052376       0.004242       0.048134             11.491209       8.460605       4.942718       2.745707      15.018227      -0.070600      10.994794           0.000001
           47              C       4.918431       3.278695      11.169250      -0.046495      39.615564 0.43198279E+03  0.10041797E+05                                 9.958338                            6.821936       0.133813       2.046742                    0.999306      27.117810      75.102101       0.652200       0.403999      -1.082742       0.031781       0.027902       0.030590       0.052195       0.006234      -0.017384      -0.012553      -0.013414       0.025196      -0.021191      -0.005522       0.026712             12.791011       9.720245       5.150380       4.596320      13.990209       0.561023      14.662580          -0.000001
           48              C       5.205822       2.729419      12.400269      -0.104352      35.713379 0.44360723E+03  0.10527565E+05                                 9.597509                            7.160646      -0.174967       1.919263                    0.999271      29.649972      86.864746       0.595442       0.433448      -1.049021       0.005528       0.017024       0.003627       0.018263      -0.019187      -0.036279      -0.000549       0.022168      -0.092734      -0.049988      -0.000502       0.050489             11.378182       8.414776       2.826508       4.193377      10.138302      -0.784683      15.581469           0.000001
           49              C       6.000317       3.442922      13.331040      -0.011745      38.216448 0.41293191E+03  0.94755436E+04                                 9.715598                            6.669623       0.151351       2.064433                    0.999237      26.323416      72.039487       0.660732       0.403976      -1.084559      -0.008061       0.011138      -0.030455       0.033415       0.009081       0.007279       0.012802      -0.013206      -0.030531      -0.016763      -0.006106       0.022869             12.429712       7.487187       2.109663       3.221333      12.091480      -4.334926      17.710468          -0.000002
           50              C       6.479824       4.674590      12.972618      -0.097515      34.076806 0.41111901E+03  0.95558124E+04                                 9.235879                            6.851747      -0.086052       1.952511                    0.999427      28.918251      83.359777       0.615375       0.428219      -1.054080      -0.008146      -0.001695      -0.011056       0.013837      -0.015737      -0.005482       0.033034       0.039154      -0.039780      -0.046884       0.008098       0.038787             10.995091       6.546505       2.332094       1.298671      13.755728      -4.854502      12.683039           0.000002
           51              C       6.250903       2.848504      14.693419       0.598046      23.443118 0.25276353E+03  0.52325418E+04                                 7.551507                            5.615969       0.011263       2.059244                    0.999584      22.168614      61.457662       0.632327       0.467914      -1.025031       0.009648      -0.016188       0.031115       0.036377      -0.029798      -0.045806       0.051262       0.102710      -0.260236      -0.116019      -0.003629       0.119649              9.131670       5.685414       0.809633       2.311717       8.025507      -2.768089      13.684088           0.000004
           52              C       4.042678       2.505722      10.204701       0.677612      24.704858 0.23450261E+03  0.47936676E+04                                 7.883468                            5.491588      -0.250267       1.984612                    0.999019      21.762658      61.166141       0.621307       0.482258      -1.011102      -0.031080      -0.056505      -0.050664       0.082010      -0.065412      -0.083056       0.017135       0.071755      -0.059919      -0.088681      -0.040269       0.128950              9.771565       7.548522       3.730902       2.526074      10.049931      -0.388574      11.716242           0.000003
           53              O       6.738931       1.053803       0.990821      -0.645503      36.229229 0.52677877E+03  0.12631048E+05                                 8.719871                            7.109871       0.453053       2.170161                    0.997647      28.842483      76.346411       0.709853       0.359854      -1.135436      -0.111099      -0.038301       0.005736       0.117656      -0.035607       0.006814       0.004310      -0.138509       0.100207      -0.095028       0.033614       0.061413             10.052131      11.183870      -2.421202      -2.975385       7.338436       3.751687      11.634088          -0.000000
           54              O       7.268860       2.113053       2.792313      -0.670068      34.318197 0.52552476E+03  0.12580530E+05                                 8.339740                            7.036738       0.453183       2.156122                    0.998769      29.286370      77.198714       0.724135       0.353330      -1.141815      -0.084632       0.007059       0.081205       0.117502       0.017095       0.076927      -0.006856      -0.054330       0.029660      -0.093575       0.024406       0.069169              9.432211      14.304836       0.046970       2.607695       6.160902       1.201030       7.830895           0.000001
           55              O       3.713691       3.057548       6.196382      -0.615862      31.291710 0.48015217E+03  0.11197679E+05                                 7.774592                            6.673868       0.546778       2.210814                    0.997994      27.918363      71.793160       0.755004       0.347862      -1.150382       0.058455      -0.024335      -0.057428       0.085482       0.025586       0.074233      -0.016338      -0.032820       0.024449      -0.090597       0.020898       0.069699              8.710503       7.293241       0.626090       2.059353       6.021660       2.265855      12.816608          -0.000002
           56              O      12.491920       3.034571       5.565859      -0.609183      31.703522 0.50029687E+03  0.11823236E+05                                 7.921212                            6.913496       0.536409       2.212505                    0.997387      28.027860      73.265598       0.723434       0.358260      -1.138536      -0.007385      -0.021103      -0.091499       0.094191       0.000871      -0.016779      -0.042593      -0.034505      -0.264613      -0.101480       0.028258       0.073222              8.593082      10.650510       0.295239      -1.989420       6.659207       1.094632       8.469529          -0.000000
           57              O      11.264002       0.985516       1.244155      -0.723889      50.515940 0.68476355E+03  0.17534797E+05                                10.919075                            8.162275       0.113769       2.028696                    0.998245      30.951452      84.711624       0.655591       0.364849      -1.131345       0.115046      -0.046334       0.007978       0.124282       0.004360      -0.031611      -0.053399      -0.088799      -0.051679      -0.068139      -0.016737       0.084876             13.448104      24.250508       1.673854      -3.349971       6.434568       0.461044       9.659236          -0.000000
           58              O       6.793418       3.815639      18.408996      -0.658896      42.717621 0.58954114E+03  0.14516521E+05                                 9.753795                            7.537194       0.263964       2.106617                    0.997711      29.231953      78.009525       0.688369       0.361357      -1.136042       0.007402       0.128588       0.008019       0.129050      -0.021231      -0.042676      -0.041194      -0.078978       0.069970      -0.083215       0.014352       0.068863             11.625480       8.214066      -0.274729      -1.228109       7.550105       4.618483      19.112269          -0.000001
           59              O      14.133000       5.716993       8.391950      -0.645502      36.229243 0.52677903E+03  0.12631056E+05                                 8.719873                            7.109874       0.453052       2.170161                    0.997647      28.842486      76.346426       0.709853       0.359854      -1.135436       0.082434       0.083754      -0.005736       0.117656      -0.076243       0.006826       0.004292       0.031698       0.100206      -0.095028       0.033614       0.061414             10.052134       6.169500      -0.026944       2.103519      12.352812      -4.301544      11.634089           0.000000
           60              O      12.948787       5.695192       6.590458      -0.670067      34.318142 0.52552370E+03  0.12580499E+05                                 8.339734                            7.036733       0.453179       2.156122                    0.998769      29.286331      77.198604       0.724135       0.353331      -1.141814       0.030096       0.079413      -0.081204       0.117501      -0.010375       0.026960       0.072373       0.060743       0.029654      -0.093574       0.024404       0.069170              9.432203       7.709416       3.196138       2.207426      12.756303       1.835702       7.830891           0.000001
           61              O      13.628323       9.310372       3.186389      -0.615862      31.291698 0.48015198E+03  0.11197674E+05                                 7.774590                            6.673867       0.546779       2.210815                    0.997994      27.918362      71.793163       0.755004       0.347863      -1.150382      -0.003227      -0.063236       0.057428       0.085482       0.003323       0.017243       0.074028       0.060428       0.024449      -0.090597       0.020899       0.069699              8.710499       6.744622       0.888044       2.932058       6.570278       0.882067      12.816595          -0.000002
           62              O       9.866682       1.378922       3.816911      -0.609184      31.703545 0.50029736E+03  0.11823250E+05                                 7.921214                            6.913498       0.536411       2.212505                    0.997387      28.027881      73.265655       0.723434       0.358260      -1.138537       0.022226      -0.002429       0.091500       0.094192      -0.012869      -0.045667       0.003212       0.023049      -0.264613      -0.101481       0.028258       0.073223              8.593083       7.629827       1.737554       0.130602       9.679897      -2.266924       8.469526           0.000000
           63              O      12.244853       1.604106       8.138615      -0.723889      50.515914 0.68476299E+03  0.17534779E+05                                10.919070                            8.162272       0.113770       2.028697                    0.998245      30.951443      84.711587       0.655591       0.364849      -1.131345      -0.007759      -0.123783      -0.007978       0.124282      -0.031787      -0.061808      -0.005517       0.062607      -0.051680      -0.068139      -0.016737       0.084876             13.448098      11.043935       7.979704      -1.027393      19.641120      -3.221704       9.659238          -0.000000
           64              O      16.496013       9.934739       9.739316      -0.658896      42.717641 0.58954122E+03  0.14516523E+05                                 9.753798                            7.537194       0.263964       2.106617                    0.997711      29.231953      78.009528       0.688369       0.361357      -1.136042      -0.119228       0.048727      -0.008019       0.129050      -0.044057      -0.055562      -0.020762       0.016631       0.069970      -0.083215       0.014352       0.068863             11.625485       7.459729       0.085448       3.638592       8.304446      -3.098280      19.112280          -0.000001
           65              O      13.688106      11.828842      17.774720      -0.645502      36.229196 0.52677824E+03  0.12631032E+05                                 8.719864                            7.109867       0.453054       2.170162                    0.997647      28.842476      76.346373       0.709854       0.359854      -1.135436       0.111099       0.038301      -0.005736       0.117656      -0.035607       0.006814       0.004310      -0.138509       0.100207      -0.095028       0.033615       0.061413             10.052123      11.183858      -2.421199      -2.975382       7.338431       3.751684      11.634080          -0.000000
           66              O      13.158177      10.769592      15.973228      -0.670068      34.318206 0.52552494E+03  0.12580536E+05                                 8.339742                            7.036740       0.453183       2.156122                    0.998769      29.286370      77.198721       0.724135       0.353330      -1.141815       0.084632      -0.007059      -0.081205       0.117502       0.017095       0.076927      -0.006856      -0.054331       0.029658      -0.093575       0.024406       0.069169              9.432213      14.304840       0.046969       2.607695       6.160903       1.201030       7.830897           0.000001
           67              O      16.713346       9.825097      12.569159      -0.615862      31.291745 0.48015284E+03  0.11197699E+05                                 7.774599                            6.673874       0.546777       2.210814                    0.997994      27.918369      71.793199       0.755004       0.347863      -1.150382      -0.058455       0.024335       0.057428       0.085482       0.025586       0.074233      -0.016338      -0.032821       0.024449      -0.090597       0.020898       0.069699              8.710512       7.293248       0.626090       2.059354       6.021666       2.265858      12.816621          -0.000002
           68              O       7.935117       9.848074      13.199682      -0.609183      31.703545 0.50029732E+03  0.11823249E+05                                 7.921217                            6.913500       0.536409       2.212505                    0.997387      28.027864      73.265624       0.723433       0.358261      -1.138536       0.007385       0.021103       0.091499       0.094191       0.000872      -0.016779      -0.042594      -0.034506      -0.264613      -0.101480       0.028258       0.073223              8.593088      10.650518       0.295241      -1.989421       6.659212       1.094633       8.469533           0.000000
           69              O       9.163035      11.897129      17.521386      -0.723889      50.515937 0.68476352E+03  0.17534796E+05                                10.919074                            8.162275       0.113769       2.028696                    0.998245      30.951451      84.711621       0.655591       0.364849      -1.131345      -0.115046       0.046334      -0.007978       0.124282       0.004360      -0.031611      -0.053399      -0.088799      -0.051679      -0.068139      -0.016737       0.084876             13.448103      24.250505       1.673853      -3.349972       6.434568       0.461044       9.659237          -0.000000
           70              O      13.633619       9.067006       0.356545      -0.658896      42.717611 0.58954100E+03  0.14516516E+05                                 9.753793                            7.537193       0.263964       2.106617                    0.997711      29.231952      78.009518       0.688369       0.361357      -1.136042      -0.007402      -0.128588      -0.008019       0.129050      -0.021231      -0.042676      -0.041194      -0.078978       0.069970      -0.083215       0.014352       0.068863             11.625477       8.214065      -0.274730      -1.228111       7.550104       4.618482      19.112263          -0.000001
           71              O       6.294037       7.165652      10.373591      -0.645503      36.229227 0.52677874E+03  0.12631047E+05                                 8.719871                            7.109871       0.453054       2.170161                    0.997647      28.842481      76.346403       0.709853       0.359854      -1.135436      -0.082434      -0.083754       0.005736       0.117656      -0.076243       0.006826       0.004292       0.031698       0.100207      -0.095028       0.033615       0.061413             10.052131       6.169498      -0.026944       2.103518      12.352809      -4.301543      11.634086           0.000000
           72              O       7.478250       7.187453      12.175083      -0.670067      34.318176 0.52552432E+03  0.12580518E+05                                 8.339741                            7.036739       0.453177       2.156122                    0.998769      29.286339      77.198645       0.724134       0.353331      -1.141814      -0.030096      -0.079413       0.081204       0.117501      -0.010375       0.026960       0.072373       0.060742       0.029654      -0.093574       0.024404       0.069170              9.432212       7.709422       3.196143       2.207427      12.756319       1.835703       7.830896           0.000001
           73              O       6.798714       3.572273      15.579152      -0.615862      31.291715 0.48015227E+03  0.11197682E+05                                 7.774593                            6.673870       0.546778       2.210814                    0.997994      27.918366      71.793182       0.755004       0.347863      -1.150382       0.003227       0.063236      -0.057428       0.085482       0.003323       0.017243       0.074028       0.060428       0.024449      -0.090597       0.020899       0.069699              8.710503       6.744624       0.888044       2.932060       6.570281       0.882067      12.816603          -0.000002
           74              O      10.560355      11.503723      14.948630      -0.609184      31.703593 0.50029829E+03  0.11823278E+05                                 7.921225                            6.913507       0.536410       2.212505                    0.997387      28.027890      73.265714       0.723433       0.358261      -1.138536      -0.022226       0.002429      -0.091500       0.094192      -0.012869      -0.045667       0.003212       0.023049      -0.264613      -0.101481       0.028258       0.073223              8.593096       7.629838       1.737557       0.130603       9.679910      -2.266929       8.469540          -0.000000
           75              O       8.182184      11.278539      10.626926      -0.723889      50.515921 0.68476310E+03  0.17534782E+05                                10.919071                            8.162272       0.113770       2.028696                    0.998245      30.951445      84.711595       0.655591       0.364849      -1.131345       0.007759       0.123783       0.007978       0.124282      -0.031787      -0.061808      -0.005517       0.062608      -0.051680      -0.068139      -0.016737       0.084876             13.448100      11.043938       7.979706      -1.027392      19.641124      -3.221702       9.659238          -0.000000
           76              O       3.931024       2.947906       9.026225      -0.658896      42.717613 0.58954076E+03  0.14516509E+05                                 9.753793                            7.537191       0.263965       2.106617                    0.997711      29.231947      78.009498       0.688369       0.361357      -1.136042       0.119228      -0.048727       0.008019       0.129050      -0.044057      -0.055563      -0.020762       0.016631       0.069970      -0.083215       0.014352       0.068863             11.625479       7.459725       0.085448       3.638590       8.304441      -3.098278      19.112269          -0.000001

******************************************************
Auxiliary information for the entire system
The total spin magnetic moment of the unit cell is   0.000037
The total net atomic charge of the unit cell is   0.000005
Accuracy of reproducing the electrostatic potential in the unit cell:
  The inner radius (bohr) =    5.0000
  The outer radius (bohr) =   12.0000
  Valid grid points have density less than (e/(bohr^3)) =    0.0001
  The number of valid grid points were=       224164
  The rms potential error without charges in kcal/mol is=     11.02824
  The rms potential error with partial charges in kcal/mol is=      1.90050
  The RRMSE value at monopole order=      0.17233
  The rms potential error with partial charges and cloud penetration in kcal/mol is=      1.89411
  The RRMSE value at monopole order with cloud penetration is=      0.17175
  The rms potential error with partial charges and atomic dipoles in kcal/mol is=      0.29733
  The RRMSE value at dipole order=      0.02696
  The rms potential error with partial charges, atomic dipoles and cloud penetration in kcal/mol is=      0.28639
  The RRMSE value at dipole order with cloud penetration=      0.02597

******************************************************
The electron densities and ab initio electrostatic potential were computed in VASP using the PBE functional and
projector augmented wave method. See the main text of the journal article for a description of computational details.
The atomic charges, dipoles, and quadrupoles were computed with the DDEC6 method as described in
(a) T. A. Manz and N. Gabaldon Limas, RSC Adv. 6 (2016) 47771-47801 DOI: 10.1039/c6ra04656h
(b) N. Gabaldon Limas and T. A. Manz, RSC Adv. 8 (2018) 2678-2707 DOI: 10.1039/c7ra11829e.
For each atom in the material, the electron cloud parameters were fit to the spherically averaged atom-in-material
electron density using radial positions for which this density was between 10^-4 and 10^-2 electrons per cubic bohr.
The polarizabilities, dispersion coefficients, and quantum Drude oscillator (QDO) parameters were fit using the MCLF method.
The magnetic structure of the system was optimized in VASP from the default ferromagnetic initial guess using spin polarization.
The atomic spin moments (ASMs) were computed on this optimized magnetic structure using the DDEC6 partition as inputs
to the method of T. A. Manz and D. S. Sholl, J. Chem. Theory Comput. 7 (2011) 4146-4164 DOI: 10.1021/ct200539n.
The RMSE and RRMSE were computed using a uniform grid with Ewald summation.
