# Supplementary material for: A collection of forcefield precursors for metal–organic frameworks
Source: RSC Adv. 2019 Nov 13;9(63):36492–507. doi: 10.1039/c9ra07327b (PMC9075174; doi:10.1039/c9ra07327b)
Supplement: RA-009-C9RA07327B-s5017 [file RA-009-C9RA07327B-s5017.xyz]

   76
jmolscript: load "" {1 1 1} spacegroup "x,y,z" unitcell [{     10.830800     0.000000     0.000000 }, {      4.627482     9.792478     0.000000 }, {      4.833040     3.061624    18.701455 }]
Yb     8.031456     2.747163     1.550912     1.329466
Yb    11.959546     5.235521     7.799816     1.329463
Yb    12.259866    10.106939    17.150543     1.329466
Yb     8.331776     7.618581    10.901639     1.329461
H      8.739289     4.369763     6.115376     0.126681
H      5.236254     3.934547     5.311213     0.236896
H      6.011914     5.359016     8.808385     0.130690
H     10.190077     5.288805     3.235352     0.126681
H     12.080250     8.270066     4.039514     0.236896
H     10.460938     8.177374     0.542342     0.130690
H     11.552033     8.484339    12.586079     0.126681
H     15.055068     8.919555    13.390242     0.236896
H     14.279408     7.495086     9.893070     0.130690
H     10.101245     7.565297    15.466103     0.126681
H      8.211072     4.584036    14.661941     0.236896
H      9.830384     4.676728    18.159113     0.130690
C      7.332027     3.553766     4.061956     0.545111
C      6.935717     4.025869     5.408461     0.057213
C      7.901089     4.435696     6.326702    -0.124411
C      7.532131     4.937476     7.585310    -0.026974
C      6.200824     5.036834     7.905105    -0.109351
C      5.227024     4.625785     7.009305     0.053758
C      5.608462     4.134655     5.761918    -0.316576
C      3.776642     4.788305     7.344061     0.554443
C      8.594682     5.396512     8.540954     0.620364
C     11.529103     6.212520     5.288771     0.545110
C     11.271583     6.772544     3.942267     0.057213
C     10.488588     6.074819     3.024025    -0.124411
C     10.192550     6.622792     1.765417    -0.026975
C     10.671522     7.868921     1.445622    -0.109350
C     11.459222     8.573744     2.341422     0.053757
C     11.740299     8.019037     3.588809    -0.316575
C     11.931961     9.954518     2.006666     0.554445
C      9.323544     5.858230     0.809773     0.620367
C     12.959295     9.300336    14.639499     0.545109
C     13.355605     8.828233    13.292994     0.057213
C     12.390233     8.418406    12.374753    -0.124412
C     12.759191     7.916626    11.116145    -0.026974
C     14.090498     7.817268    10.796350    -0.109351
C     15.064298     8.228317    11.692150     0.053757
C     14.682860     8.719447    12.939537    -0.316576
C     16.514680     8.065797    11.357394     0.554449
C     11.696640     7.457590    10.160501     0.620365
C      8.762219     6.641582    13.412684     0.545112
C      9.019739     6.081558    14.759188     0.057213
C      9.802734     6.779283    15.677430    -0.124411
C     10.098772     6.231310    16.936038    -0.026974
C      9.619800     4.985181    17.255833    -0.109351
C      8.832100     4.280358    16.360033     0.053757
C      8.551023     4.835065    15.112646    -0.316576
C      8.359361     2.899584    16.694789     0.554449
C     10.967778     6.995872    17.891682     0.620367
O      8.551359     3.373869     3.794525    -0.468540
O      6.456652     3.356011     3.182988    -0.479872
O     13.732505     4.286196     6.567951    -0.512232
O     14.240042     5.393988     8.352070    -0.513780
O      9.768855     5.452846     8.101470    -0.582818
O      8.236332     5.696437     9.691094    -0.520059
O     11.170791     5.033221     5.556202    -0.468540
O     12.081905     6.919484     6.167740    -0.479873
O      8.132271     0.738572     2.782777    -0.512235
O      6.913834     0.752998     0.998658    -0.513781
O      8.770943     4.820691     1.249257    -0.582822
O     14.038518     9.371992    18.361089    -0.520065
O     11.739963     9.480233    14.906930    -0.468537
O     13.834670     9.498091    15.518467    -0.479871
O      6.558817     8.567906    12.133504    -0.512237
O      6.051280     7.460114    10.349385    -0.513782
O     10.522467     7.401256    10.599985    -0.582819
O     12.054990     7.157665     9.010361    -0.520061
O      9.120531     7.820881    13.145253    -0.468540
O      8.209417     5.934618    12.533715    -0.479873
O     12.159051    12.115530    15.918678    -0.512239
O     13.377488    12.101104    17.702797    -0.513784
O     11.520379     8.033411    17.452198    -0.582821
O      6.252804     3.482110     0.340366    -0.520064

The following XYZ coordinates are in angstroms. Other properties are in atomic units.
The sperically averaged electron density of each atom fit to a function of the form exp(a - br)
eigen_1, eigen_2 and eigen_3 are the three eigenvalues of traceless quadrupole moment tensor
  atom number  atomic symbol              X              Y              Z     net charge C6 coefficient C8 coefficient C10 coefficient fluctuating dipole atomic polarizability isotropic forcefield polarizability              a              b squared Pearson coefficient          <r^3>          <r^4>         wp_QDO          m_QDO          q_QDO       dipole_x       dipole_y       dipole_z         dipole            Qxy            Qxz            Qyz     Q(x^2-y^2)  Q(3z^2 - R^2)        eigen_1        eigen_2        eigen_3 static polarizability      alpha(xx)      alpha(xy)      alpha(xz)      alpha(yy)      alpha(yz)      alpha(zz) atomic spin moment
            1             Yb       8.031456       2.747163       1.550912       1.329466     151.444715 0.34374437E+04  0.12276318E+06                                20.641824                           17.344524       0.283929       1.855571                    0.999527      77.986186     200.092561       0.522580       0.328186      -1.246794       0.051507       0.004925      -0.042693       0.067082      -0.081410      -0.127050       0.069981       0.335021      -0.006524      -0.196164      -0.065838       0.262002             25.070465      16.058377       6.344995       0.024278      36.397465      -1.996849      22.755554           0.013227
            2             Yb      11.959546       5.235521       7.799816       1.329463     151.445158 0.34374564E+04  0.12276376E+06                                20.641874                           17.344565       0.283926       1.855570                    0.999527      77.986239     200.092859       0.522579       0.328187      -1.246793      -0.026459      -0.044466       0.042693       0.067082       0.077728       0.008990      -0.144769      -0.338502      -0.006522      -0.196165      -0.065837       0.262002             25.070528      37.586828      -3.828340      -1.795050      14.869151       0.875111      22.755606           0.013227
            3             Yb      12.259866      10.106939      17.150543       1.329466     151.444683 0.34374419E+04  0.12276309E+06                                20.641819                           17.344517       0.283932       1.855572                    0.999527      77.986188     200.092537       0.522581       0.328186      -1.246794      -0.051507      -0.004925       0.042693       0.067082      -0.081411      -0.127050       0.069982       0.335024      -0.006522      -0.196167      -0.065837       0.262003             25.070466      16.058372       6.344998       0.024273      36.397481      -1.996861      22.755545           0.013226
            4             Yb       8.331776       7.618581      10.901639       1.329461     151.445554 0.34374662E+04  0.12276419E+06                                20.641907                           17.344587       0.283947       1.855575                    0.999527      77.986346     200.093201       0.522579       0.328187      -1.246793       0.026460       0.044468      -0.042695       0.067085       0.077729       0.008991      -0.144772      -0.338508      -0.006526      -0.196168      -0.065839       0.262007             25.070577      37.586904      -3.828356      -1.795069      14.869178       0.875114      22.755651           0.013227
            5              H       8.739289       4.369763       6.115376       0.126681       0.939416 0.65175408E+01  0.60928560E+02                                 1.584758                            1.492571      -1.208768       2.319151                    0.997192       3.406738       9.377004       0.511154       1.281792      -0.707013       0.032341      -0.005087      -0.009005       0.033955      -0.006316      -0.001779      -0.001502       0.002773      -0.009917      -0.006471      -0.001667       0.008138              1.633051       2.103959       0.048801      -0.169483       1.275760       0.080526       1.519433           0.000627
            6              H       5.236254       3.934547       5.311213       0.236896       0.435814 0.24717143E+01  0.18048706E+02                                 0.946716                            0.922931      -1.094377       2.459249                    0.999913       2.353594       5.639240       0.649062       1.292325      -0.708854      -0.006031      -0.004455      -0.009420       0.012040       0.002041       0.006282      -0.000066      -0.008569      -0.001075      -0.008997       0.003328       0.005670              0.956917       1.015570       0.020486       0.039284       0.840901       0.091785       1.014278           0.000710
            7              H       6.011914       5.359016       8.808385       0.130690       1.412477 0.10657195E+02  0.11191771E+03                                 2.038629                            1.874921      -1.512868       2.163114                    0.992225       3.769861      10.762965       0.471515       1.236956      -0.718066      -0.003117       0.012151       0.042112       0.043941       0.000595      -0.004931       0.000390      -0.000590       0.040937      -0.008459      -0.006301       0.014760              2.127581       1.958545      -0.096416      -0.182350       1.727984       0.508808       2.696215           0.001194
            8              H      10.190077       5.288805       3.235352       0.126681       0.939416 0.65175418E+01  0.60928565E+02                                 1.584757                            1.492570      -1.208769       2.319151                    0.997192       3.406737       9.376997       0.511154       1.281790      -0.707014      -0.009218      -0.031414       0.009005       0.033955      -0.002939      -0.002118      -0.000967      -0.011521      -0.009917      -0.006471      -0.001667       0.008138              1.633050       1.464645       0.350911       0.000394       1.915071      -0.187640       1.519433           0.000626
            9              H      12.080250       8.270066       4.039514       0.236896       0.435814 0.24717165E+01  0.18048728E+02                                 0.946717                            0.922932      -1.094378       2.459248                    0.999913       2.353595       5.639245       0.649062       1.292326      -0.708854       0.006605       0.003549       0.009421       0.012040      -0.002015       0.002625       0.005708       0.008594      -0.001075      -0.008997       0.003328       0.005670              0.956917       0.888614       0.080480       0.099770       0.967859      -0.003698       1.014279           0.000710
           10              H      10.460938       8.177374       0.542342       0.130690       1.412483 0.10657246E+02  0.11191835E+03                                 2.038631                            1.874923      -1.512874       2.163110                    0.992225       3.769868      10.762978       0.471516       1.236953      -0.718067      -0.009655       0.008010      -0.042112       0.043941       0.000150      -0.001754      -0.004625       0.001293       0.040937      -0.008459      -0.006301       0.014760              2.127583       1.695584       0.027848       0.382121       1.990948      -0.382258       2.696218           0.001194
           11              H      11.552033       8.484339      12.586079       0.126681       0.939414 0.65175206E+01  0.60928325E+02                                 1.584755                            1.492569      -1.208764       2.319154                    0.997193       3.406733       9.376987       0.511154       1.281792      -0.707013      -0.032341       0.005088       0.009005       0.033955      -0.006316      -0.001779      -0.001501       0.002773      -0.009916      -0.006471      -0.001667       0.008138              1.633048       2.103956       0.048801      -0.169483       1.275758       0.080526       1.519431           0.000626
           12              H      15.055068       8.919555      13.390242       0.236896       0.435815 0.24717222E+01  0.18048780E+02                                 0.946718                            0.922933      -1.094380       2.459247                    0.999913       2.353598       5.639253       0.649062       1.292326      -0.708854       0.006030       0.004456       0.009421       0.012040       0.002041       0.006282      -0.000065      -0.008570      -0.001074      -0.008998       0.003328       0.005670              0.956918       1.015572       0.020485       0.039284       0.840903       0.091785       1.014280           0.000710
           13              H      14.279408       7.495086       9.893070       0.130690       1.412482 0.10657234E+02  0.11191821E+03                                 2.038632                            1.874924      -1.512874       2.163111                    0.992225       3.769867      10.762984       0.471515       1.236955      -0.718066       0.003117      -0.012151      -0.042113       0.043941       0.000595      -0.004931       0.000390      -0.000591       0.040937      -0.008460      -0.006301       0.014760              2.127584       1.958547      -0.096416      -0.182350       1.727986       0.508809       2.696220           0.001194
           14              H      10.101245       7.565297      15.466103       0.126681       0.939419 0.65175642E+01  0.60928823E+02                                 1.584759                            1.492572      -1.208775       2.319148                    0.997192       3.406743       9.377016       0.511154       1.281790      -0.707014       0.009218       0.031414      -0.009004       0.033954      -0.002939      -0.002118      -0.000967      -0.011521      -0.009917      -0.006471      -0.001667       0.008138              1.633052       1.464648       0.350912       0.000394       1.915074      -0.187641       1.519435           0.000626
           15              H       8.211072       4.584036      14.661941       0.236896       0.435815 0.24717243E+01  0.18048799E+02                                 0.946718                            0.922934      -1.094381       2.459247                    0.999913       2.353599       5.639257       0.649061       1.292326      -0.708854      -0.006605      -0.003549      -0.009420       0.012040      -0.002015       0.002625       0.005708       0.008594      -0.001075      -0.008997       0.003328       0.005670              0.956919       0.888615       0.080480       0.099770       0.967861      -0.003698       1.014281           0.000710
           16              H       9.830384       4.676728      18.159113       0.130690       1.412482 0.10657234E+02  0.11191819E+03                                 2.038630                            1.874923      -1.512873       2.163111                    0.992225       3.769866      10.762974       0.471516       1.236954      -0.718067       0.009655      -0.008010       0.042112       0.043941       0.000149      -0.001754      -0.004625       0.001294       0.040937      -0.008459      -0.006301       0.014760              2.127583       1.695584       0.027848       0.382121       1.990948      -0.382258       2.696217           0.001193
           17              C       7.332027       3.553766       4.061956       0.545111      24.516281 0.26177986E+03  0.54405319E+04                                 7.711692                            5.657503       0.079053       2.082181                    0.999602      22.146247      60.553047       0.642771       0.458506      -1.035240       0.010378      -0.018553      -0.044055       0.048916       0.016850       0.008258      -0.052021      -0.088613      -0.198813      -0.085449      -0.010558       0.096008              9.445350       8.181754      -0.475853      -1.600257       5.650753       3.602483      14.503543          -0.005886
           18              C       6.935717       4.025869       5.408461       0.057213      34.563201 0.36683309E+03  0.81673495E+04                                 9.079176                            6.251255       0.266542       2.120576                    0.999422      24.850941      66.859572       0.688646       0.399482      -1.088249      -0.039698       0.009829       0.034535       0.053527       0.003049       0.014053       0.000458       0.067651      -0.088418      -0.031926      -0.019224       0.051151             11.589295      11.806705      -0.437977      -2.253958       6.328306       4.528106      16.632873           0.011345
           19              C       7.901089       4.435696       6.326702      -0.124411      34.742686 0.43429263E+03  0.10267858E+05                                 9.505510                            7.160799      -0.243264       1.897434                    0.999168      29.770171      87.494355       0.585109       0.442763      -1.041846      -0.012535       0.004731       0.010294       0.016896      -0.011898      -0.014715      -0.042651      -0.055983      -0.125850      -0.064523      -0.001772       0.066294             11.218199      11.572054       1.084492       1.122362       6.532153       4.131146      15.550391           0.010351
           20              C       7.532131       4.937476       7.585310      -0.026974      38.123814 0.41969008E+03  0.96737131E+04                                 9.652770                            6.709993       0.133798       2.049087                    0.999391      26.714355      73.369945       0.660534       0.402297      -1.085249      -0.028154      -0.015686      -0.030496       0.044370      -0.004822      -0.018435      -0.005473       0.001386       0.028735      -0.020319      -0.002197       0.022516             12.277653      16.347811       1.493352       2.303264       6.338083       3.782147      14.147064           0.020834
           21              C       6.200824       5.036834       7.905105      -0.109351      35.762816 0.43175882E+03  0.10152421E+05                                 9.454589                            6.973948      -0.061239       1.955948                    0.999467      29.340570      84.882809       0.616638       0.422423      -1.058384       0.007168       0.001730      -0.017514       0.019003      -0.013855      -0.009848      -0.025190      -0.099721       0.020412      -0.058057      -0.001242       0.059299             11.325925      17.035959       0.693455       1.384028       5.780284       2.573436      11.161532           0.008092
           22              C       5.227024       4.625785       7.009305       0.053758      36.883340 0.38087149E+03  0.85607118E+04                                 9.476489                            6.391234       0.162374       2.081565                    0.999109      25.223877      68.206668       0.677567       0.402182      -1.086315       0.047986      -0.012342      -0.041464       0.064609       0.003384       0.005014       0.029055      -0.004338       0.101741      -0.028448      -0.019556       0.048004             12.392639      19.834298      -1.278016      -2.173597       5.959591       2.790235      11.384030           0.012211
           23              C       5.608462       4.134655       5.761918      -0.316576      34.007748 0.41183667E+03  0.97255886E+04                                10.152074                            7.528782      -0.568902       1.793639                    0.998701      31.263094      95.532700       0.502527       0.516126      -0.990603       0.021640       0.025010       0.049572       0.059592       0.001931       0.032708      -0.062802      -0.142134      -0.156953      -0.095021      -0.025628       0.120649             12.216965      15.345019      -2.055815      -5.474183       6.809113       3.700962      14.496763           0.006005
           24              C       3.776642       4.788305       7.344061       0.554443      25.747184 0.25851248E+03  0.53537300E+04                                 7.938158                            5.606470       0.084405       2.079811                    0.999695      22.154563      60.393477       0.648638       0.455962      -1.037078      -0.048390       0.016036       0.001719       0.051007       0.002411       0.016991      -0.053933      -0.149427       0.068209      -0.089533      -0.011455       0.100988             10.100760      16.765549      -1.569800      -1.839339       5.545986       2.148147       7.990745          -0.004568
           25              C       8.594682       5.396512       8.540954       0.620364      25.002143 0.23787584E+03  0.48418666E+04                                 7.764320                            5.422519       0.005544       2.065228                    0.999263      21.533077      58.863065       0.649173       0.463536      -1.029207       0.054045       0.012258       0.039907       0.068291      -0.020707      -0.007386      -0.056131      -0.135464      -0.096749      -0.068686      -0.039572       0.108258              9.598466      12.361479       1.324277       0.519338       5.039464       2.412391      11.394456           0.000745
           26              C      11.529103       6.212520       5.288771       0.545110      24.516279 0.26177970E+03  0.54405278E+04                                 7.711691                            5.657500       0.079052       2.082181                    0.999602      22.146239      60.553014       0.642771       0.458505      -1.035240       0.012340      -0.017310       0.044056       0.048916      -0.023532      -0.043505       0.029693       0.082296      -0.198812      -0.085449      -0.010558       0.096007              9.445350       5.745134       0.675581       2.573409       8.087369      -2.986015      14.503547          -0.005888
           27              C      11.271583       6.772544       3.942267       0.057213      34.563212 0.36683304E+03  0.81673481E+04                                 9.079177                            6.251254       0.266543       2.120577                    0.999422      24.850939      66.859562       0.688646       0.399482      -1.088250       0.008074       0.040092      -0.034535       0.053528       0.028069       0.006418       0.012509      -0.038242      -0.088418      -0.031926      -0.019224       0.051151             11.589299       6.989981       1.838185       3.131000      11.145029      -3.972530      16.632887           0.011344
           28              C      10.488588       6.074819       3.024025      -0.124411      34.742719 0.43429311E+03  0.10267872E+05                                 9.505515                            7.160803      -0.243266       1.897433                    0.999168      29.770177      87.494369       0.585109       0.442763      -1.041846       0.001078       0.013355      -0.010294       0.016896      -0.029181      -0.044850       0.004919       0.017159      -0.125850      -0.064523      -0.001772       0.066295             11.218206       8.290025       2.635431       4.214640       9.814185      -0.750278      15.550409           0.010350
           29              C      10.192550       6.622792       1.765417      -0.026975      38.123872 0.41969056E+03  0.96737265E+04                                 9.652776                            6.709995       0.133794       2.049086                    0.999391      26.714377      73.370005       0.660534       0.402297      -1.085249       0.026211       0.018754       0.030496       0.044371      -0.002527      -0.012825      -0.014330      -0.008331       0.028734      -0.020320      -0.002196       0.022516             12.277663       9.319055       4.814837       4.403647      13.366856       0.466538      14.147077           0.020833
           30              C      10.671522       7.868921       1.445622      -0.109350      35.762843 0.43175908E+03  0.10152428E+05                                 9.454590                            6.973948      -0.061250       1.955944                    0.999467      29.340583      84.882835       0.616638       0.422423      -1.058384      -0.004627      -0.005742       0.017514       0.019003      -0.047319      -0.026984       0.001859       0.041906       0.020409      -0.058057      -0.001243       0.059300             11.325927       8.370700       4.788269       2.918059      14.445549       0.151844      11.161533           0.008090
           31              C      11.459222       8.573744       2.341422       0.053757      36.883392 0.38087187E+03  0.85607229E+04                                 9.476497                            6.391237       0.162369       2.081563                    0.999109      25.223898      68.206742       0.677567       0.402182      -1.086315      -0.009344      -0.048659       0.041465       0.064609       0.000473       0.028411      -0.007881       0.007982       0.101740      -0.028448      -0.019556       0.048004             12.392651       7.504969       4.548272       1.594071      18.288943      -3.157356      11.384041           0.012211
           32              C      11.740299       8.019037       3.588809      -0.316575      34.007804 0.41183732E+03  0.97256082E+04                                10.152085                            7.528788      -0.568903       1.793639                    0.998701      31.263114      95.532793       0.502527       0.516126      -0.990603      -0.031859      -0.008880      -0.049572       0.059592      -0.053679      -0.042806       0.056404       0.093226      -0.156952      -0.095020      -0.025628       0.120648             12.216981       6.779010       1.992098       1.007306      15.375146      -6.530645      14.496788           0.006004
           33              C      11.931961       9.954518       2.006666       0.554445      25.747216 0.25851275E+03  0.53537366E+04                                 7.938162                            5.606471       0.084408       2.079811                    0.999695      22.154578      60.393508       0.648638       0.455962      -1.037078       0.006176       0.050603      -0.001719       0.051007      -0.056192      -0.041504       0.038405       0.098598       0.068209      -0.089533      -0.011456       0.100989             10.100766       6.381250       3.337350       1.156347      15.930299      -2.580814       7.990749          -0.004568
           34              C       9.323544       5.858230       0.809773       0.620367      25.002186 0.23787614E+03  0.48418744E+04                                 7.764324                            5.422520       0.005550       2.065229                    0.999263      21.533121      58.863196       0.649173       0.463535      -1.029207      -0.034174      -0.043626      -0.039908       0.068292      -0.065478      -0.053907       0.017304       0.054013      -0.096752      -0.068688      -0.039572       0.108260              9.598472       7.399177       3.669240       2.403016      10.001769      -0.561143      11.394469           0.000746
           35              C      12.959295       9.300336      14.639499       0.545109      24.516215 0.26177907E+03  0.54405111E+04                                 7.711677                            5.657493       0.079055       2.082183                    0.999602      22.146210      60.552908       0.642772       0.458505      -1.035240      -0.010377       0.018553       0.044055       0.048916       0.016850       0.008259      -0.052021      -0.088610      -0.198810      -0.085448      -0.010557       0.096006              9.445330       8.181742      -0.475853      -1.600257       5.650743       3.602474      14.503506          -0.005886
           36              C      13.355605       8.828233      13.292994       0.057213      34.563145 0.36683240E+03  0.81673302E+04                                 9.079166                            6.251248       0.266548       2.120579                    0.999422      24.850916      66.859480       0.688647       0.399482      -1.088250       0.039698      -0.009829      -0.034535       0.053527       0.003049       0.014053       0.000458       0.067651      -0.088418      -0.031927      -0.019224       0.051151             11.589281      11.806701      -0.437979      -2.253962       6.328299       4.528099      16.632845           0.011345
           37              C      12.390233       8.418406      12.374753      -0.124412      34.742669 0.43429247E+03  0.10267853E+05                                 9.505508                            7.160798      -0.243263       1.897435                    0.999168      29.770157      87.494301       0.585109       0.442764      -1.041846       0.012535      -0.004731      -0.010294       0.016896      -0.011899      -0.014715      -0.042651      -0.055984      -0.125850      -0.064523      -0.001772       0.066295             11.218195      11.572057       1.084492       1.122360       6.532150       4.131142      15.550376           0.010351
           38              C      12.759191       7.916626      11.116145      -0.026974      38.123800 0.41968995E+03  0.96737084E+04                                 9.652762                            6.709988       0.133800       2.049088                    0.999391      26.714355      73.369911       0.660534       0.402296      -1.085249       0.028154       0.015686       0.030496       0.044370      -0.004822      -0.018435      -0.005472       0.001385       0.028735      -0.020320      -0.002197       0.022516             12.277643      16.347807       1.493352       2.303264       6.338077       3.782141      14.147043           0.020834
           39              C      14.090498       7.817268      10.796350      -0.109351      35.762846 0.43175907E+03  0.10152429E+05                                 9.454593                            6.973950      -0.061241       1.955947                    0.999467      29.340588      84.882876       0.616638       0.422423      -1.058384      -0.007169      -0.001730       0.017514       0.019003      -0.013855      -0.009847      -0.025190      -0.099723       0.020411      -0.058058      -0.001242       0.059300             11.325932      17.035972       0.693458       1.384036       5.780286       2.573439      11.161539           0.008092
           40              C      15.064298       8.228317      11.692150       0.053757      36.883486 0.38087281E+03  0.85607509E+04                                 9.476517                            6.391247       0.162361       2.081560                    0.999109      25.223929      68.206895       0.677566       0.402182      -1.086315      -0.047987       0.012342       0.041465       0.064609       0.003383       0.005014       0.029053      -0.004340       0.101740      -0.028445      -0.019557       0.048003             12.392683      19.834380      -1.278022      -2.173605       5.959607       2.790243      11.384061           0.012212
           41              C      14.682860       8.719447      12.939537      -0.316576      34.007922 0.41183887E+03  0.97256563E+04                                10.152119                            7.528810      -0.568905       1.793638                    0.998701      31.263169      95.533087       0.502525       0.516127      -0.990602      -0.021641      -0.025011      -0.049572       0.059593       0.001930       0.032707      -0.062802      -0.142139      -0.156946      -0.095020      -0.025631       0.120650             12.217026      15.345101      -2.055830      -5.474220       6.809143       3.700983      14.496834           0.006007
           42              C      16.514680       8.065797      11.357394       0.554449      25.747388 0.25851459E+03  0.53537860E+04                                 7.938206                            5.606497       0.084406       2.079808                    0.999695      22.154670      60.393895       0.648635       0.455963      -1.037078       0.048392      -0.016036      -0.001719       0.051008       0.002411       0.016991      -0.053937      -0.149433       0.068205      -0.089536      -0.011459       0.100994             10.100830      16.765685      -1.569817      -1.839358       5.546016       2.148159       7.990788          -0.004567
           43              C      11.696640       7.457590      10.160501       0.620365      25.002187 0.23787631E+03  0.48418784E+04                                 7.764326                            5.422523       0.005549       2.065229                    0.999263      21.533101      58.863129       0.649173       0.463535      -1.029207      -0.054045      -0.012258      -0.039908       0.068292      -0.020708      -0.007387      -0.056132      -0.135466      -0.096750      -0.068687      -0.039572       0.108259              9.598474      12.361493       1.324279       0.519339       5.039467       2.412392      11.394461           0.000745
           44              C       8.762219       6.641582      13.412684       0.545112      24.516379 0.26178083E+03  0.54405579E+04                                 7.711715                            5.657515       0.079053       2.082180                    0.999602      22.146296      60.553240       0.642770       0.458506      -1.035240      -0.012340       0.017310      -0.044056       0.048917      -0.023533      -0.043507       0.029693       0.082299      -0.198815      -0.085450      -0.010559       0.096009              9.445384       5.745152       0.675580       2.573420       8.087396      -2.986034      14.503605          -0.005887
           45              C       9.019739       6.081558      14.759188       0.057213      34.563262 0.36683342E+03  0.81673594E+04                                 9.079186                            6.251257       0.266539       2.120575                    0.999422      24.850957      66.859639       0.688646       0.399482      -1.088249      -0.008074      -0.040092       0.034535       0.053528       0.028069       0.006418       0.012509      -0.038241      -0.088419      -0.031927      -0.019224       0.051150             11.589314       6.989988       1.838187       3.131003      11.145047      -3.972540      16.632907           0.011345
           46              C       9.802734       6.779283      15.677430      -0.124411      34.742735 0.43429328E+03  0.10267877E+05                                 9.505517                            7.160803      -0.243268       1.897432                    0.999168      29.770190      87.494416       0.585109       0.442763      -1.041846      -0.001078      -0.013355       0.010294       0.016897      -0.029181      -0.044850       0.004920       0.017160      -0.125852      -0.064523      -0.001772       0.066296             11.218209       8.290029       2.635436       4.214641       9.814192      -0.750275      15.550406           0.010352
           47              C      10.098772       6.231310      16.936038      -0.026974      38.123841 0.41969013E+03  0.96737143E+04                                 9.652771                            6.709991       0.133796       2.049087                    0.999391      26.714361      73.369949       0.660534       0.402297      -1.085249      -0.026211      -0.018754      -0.030497       0.044370      -0.002527      -0.012825      -0.014330      -0.008331       0.028734      -0.020320      -0.002196       0.022516             12.277657       9.319052       4.814837       4.403645      13.366852       0.466540      14.147068           0.020833
           48              C       9.619800       4.985181      17.255833      -0.109351      35.762871 0.43175943E+03  0.10152439E+05                                 9.454597                            6.973952      -0.061249       1.955944                    0.999467      29.340593      84.882886       0.616638       0.422423      -1.058384       0.004627       0.005742      -0.017514       0.019003      -0.047319      -0.026983       0.001859       0.041907       0.020410      -0.058058      -0.001243       0.059300             11.325937       8.370708       4.788275       2.918064      14.445560       0.151848      11.161542           0.008091
           49              C       8.832100       4.280358      16.360033       0.053757      36.883464 0.38087242E+03  0.85607395E+04                                 9.476511                            6.391243       0.162364       2.081561                    0.999109      25.223920      68.206850       0.677567       0.402182      -1.086315       0.009344       0.048659      -0.041465       0.064609       0.000472       0.028410      -0.007880       0.007983       0.101740      -0.028447      -0.019556       0.048003             12.392676       7.504982       4.548284       1.594072      18.288987      -3.157365      11.384058           0.012213
           50              C       8.551023       4.835065      15.112646      -0.316576      34.007989 0.41183961E+03  0.97256786E+04                                10.152134                            7.528818      -0.568906       1.793637                    0.998701      31.263192      95.533197       0.502525       0.516127      -0.990602       0.031860       0.008880       0.049573       0.059593      -0.053681      -0.042807       0.056404       0.093227      -0.156954      -0.095021      -0.025630       0.120650             12.217047       6.779040       1.992110       1.007308      15.375239      -6.530692      14.496863           0.006007
           51              C       8.359361       2.899584      16.694789       0.554449      25.747308 0.25851364E+03  0.53537606E+04                                 7.938185                            5.606484       0.084407       2.079810                    0.999695      22.154626      60.393712       0.648637       0.455962      -1.037078      -0.006176      -0.050604       0.001719       0.051008      -0.056193      -0.041506       0.038406       0.098600       0.068207      -0.089535      -0.011457       0.100992             10.100802       6.381268       3.337366       1.156348      15.930367      -2.580827       7.990771          -0.004567
           52              C      10.967778       6.995872      17.891682       0.620367      25.002156 0.23787582E+03  0.48418662E+04                                 7.764318                            5.422516       0.005546       2.065228                    0.999263      21.533103      58.863131       0.649174       0.463535      -1.029207       0.034174       0.043626       0.039908       0.068291      -0.065477      -0.053906       0.017304       0.054012      -0.096750      -0.068687      -0.039572       0.108259              9.598464       7.399172       3.669237       2.403014      10.001762      -0.561143      11.394459           0.000745
           53              O       8.551359       3.373869       3.794525      -0.468540      26.737863 0.40966610E+03  0.91835709E+04                                 7.026190                            6.205926       0.657921       2.287843                    0.997768      25.771990      65.010697       0.775015       0.352545      -1.146359      -0.007369       0.009775       0.052048       0.053468      -0.004542      -0.008458      -0.008558       0.037258      -0.081722      -0.031561      -0.002162       0.033723              7.579877       9.294836       0.081146      -1.768676       5.903802       1.001965       7.540993           0.209464
           54              O       6.456652       3.356011       3.182988      -0.479872      26.104252 0.38103259E+03  0.83799541E+04                                 6.876528                            5.929208       0.631085       2.283562                    0.997365      25.500993      63.507026       0.804941       0.345989      -1.152905      -0.026408       0.015310       0.039877       0.050219       0.011756       0.029601       0.000528       0.027353       0.041326      -0.029026      -0.012173       0.041200              7.677830       6.431497       0.586299       1.849684       5.379133       2.010998      11.222861           0.150263
           55              O      13.732505       4.286196       6.567951      -0.512232      26.139145 0.38112656E+03  0.83742392E+04                                 6.825705                            5.873852       0.778092       2.309983                    0.999207      26.019610      64.559292       0.821149       0.339475      -1.159545       0.057083       0.005621      -0.039806       0.069818       0.011368       0.021025       0.022010       0.026535       0.048954      -0.031636      -0.010275       0.041910              7.612003      11.252019       0.183808       2.076000       5.209028       0.949593       6.374962           0.183966
           56              O      14.240042       5.393988       8.352070      -0.513780      29.857729 0.41570702E+03  0.93553847E+04                                 7.575576                            6.226959       0.622590       2.265007                    0.998177      26.214197      66.306717       0.778101       0.349781      -1.148344       0.051497       0.018069      -0.016876       0.057125      -0.012303      -0.008343       0.010279      -0.067267       0.044980      -0.044031       0.008886       0.035146              8.722112       9.827148      -2.202883      -2.607059       6.556169       3.199771       9.783019           0.135899
           57              O       9.768855       5.452846       8.101470      -0.582818      39.700625 0.51253150E+03  0.12111701E+05                                 9.095055                            6.876132       0.496469       2.202077                    0.998555      27.320956      70.007918       0.749242       0.345939      -1.155564      -0.071270       0.020842       0.003487       0.074336      -0.008483      -0.022653      -0.022559      -0.025205      -0.054335      -0.043056       0.011113       0.031943             11.106455      19.933757       1.302474      -2.854536       5.465718       0.323956       7.919889           0.113373
           58              O       8.236332       5.696437       9.691094      -0.520059      34.474005 0.45604962E+03  0.10509118E+05                                 8.380413                            6.569590       0.333857       2.169709                    0.997469      26.558518      68.091892       0.748956       0.354892      -1.143598      -0.000989      -0.058672      -0.016698       0.061010      -0.014619      -0.029604      -0.020688      -0.047147       0.035321      -0.052348       0.015105       0.037243              9.882071       7.068801      -0.240913      -1.025506       6.587727       3.919868      15.989685           0.127007
           59              O      11.170791       5.033221       5.556202      -0.468540      26.737841 0.40966563E+03  0.91835587E+04                                 7.026191                            6.205927       0.657918       2.287842                    0.997768      25.771953      65.010617       0.775014       0.352545      -1.146358      -0.005689       0.010840      -0.052049       0.053469       0.011509      -0.011351      -0.003989      -0.030676      -0.081709      -0.031557      -0.002164       0.033721              7.579879       6.585510       1.361452       0.150239       8.613132      -2.027210       7.540996           0.209465
           60              O      12.081905       6.919484       6.167740      -0.479873      26.104300 0.38103345E+03  0.83799780E+04                                 6.876539                            5.929217       0.631084       2.283562                    0.997365      25.500999      63.507069       0.804940       0.345989      -1.152905      -0.002559       0.030418      -0.039877       0.050220       0.018031       0.013125       0.026538       0.000797       0.041324      -0.029027      -0.012173       0.041200              7.677845       6.024210       0.778768       2.608495       5.786435       0.813157      11.222889           0.150259
           61              O       8.132271       0.738572       2.782777      -0.512235      26.139169 0.38112715E+03  0.83742530E+04                                 6.825696                            5.873845       0.778098       2.309984                    0.999207      26.019690      64.559434       0.821152       0.339474      -1.159546      -0.029471      -0.049206       0.039804       0.069815       0.017470       0.028880       0.009612       0.000724       0.048946      -0.031631      -0.010281       0.041912              7.611992       6.454140       2.451059       1.745530      10.006882       1.471262       6.374954           0.183964
           62              O       6.913834       0.752998       0.998658      -0.513781      29.857699 0.41570641E+03  0.93553659E+04                                 7.575562                            6.226947       0.622594       2.265008                    0.998177      26.214232      66.306752       0.778103       0.349780      -1.148344      -0.038338      -0.038839       0.016877       0.057123      -0.033799       0.005726      -0.011937       0.023697       0.044982      -0.044035       0.008888       0.035146              8.722095       5.451342      -0.135082       1.779140      10.931946      -3.724233       9.782998           0.135897
           63              O       8.770943       4.820691       1.249257      -0.582822      39.700756 0.51253356E+03  0.12111759E+05                                 9.095060                            6.876135       0.496472       2.202077                    0.998555      27.321052      70.008138       0.749244       0.345938      -1.155565       0.011605       0.073341      -0.003488       0.074336      -0.015124      -0.030079      -0.010843       0.002894      -0.054358      -0.043064       0.011115       0.031949             11.106460       9.113055       6.415856      -0.926706      16.286434      -2.719290       7.919892           0.113357
           64              O      14.038518       9.371992      18.361089      -0.520065      34.474097 0.45605107E+03  0.10509154E+05                                 8.380398                            6.569577       0.333872       2.169712                    0.997469      26.558678      68.092205       0.748961       0.354889      -1.143600       0.053469      -0.024176       0.016697       0.061010      -0.027506      -0.031356      -0.017929       0.007352       0.035340      -0.052361       0.015110       0.037251              9.882052       6.489406       0.032879       3.105922       7.167093      -2.601957      15.989656           0.126983
           65              O      11.739963       9.480233      14.906930      -0.468537      26.737855 0.40966587E+03  0.91835680E+04                                 7.026208                            6.205941       0.657908       2.287839                    0.997768      25.771896      65.010547       0.775011       0.352547      -1.146357       0.007369      -0.009775      -0.052051       0.053471      -0.004542      -0.008451      -0.008557       0.037262      -0.081696      -0.031551      -0.002167       0.033719              7.579899       9.294863       0.081147      -1.768681       5.903819       1.001970       7.541014           0.209468
           66              O      13.834670       9.498091      15.518467      -0.479871      26.104216 0.38103194E+03  0.83799376E+04                                 6.876532                            5.929213       0.631083       2.283563                    0.997365      25.500919      63.506872       0.804939       0.345990      -1.152904       0.026410      -0.015310      -0.039879       0.050222       0.011755       0.029598       0.000529       0.027364       0.041321      -0.029024      -0.012174       0.041198              7.677835       6.431502       0.586299       1.849683       5.379137       2.011000      11.222867           0.150264
           67              O       6.558817       8.567906      12.133504      -0.512237      26.139464 0.38113241E+03  0.83743938E+04                                 6.825718                            5.873861       0.778120       2.309988                    0.999207      26.019982      64.560165       0.821156       0.339471      -1.159549      -0.057073      -0.005626       0.039797       0.069806       0.011383       0.021046       0.021987       0.026532       0.048922      -0.031615      -0.010301       0.041917              7.612020      11.252054       0.183806       2.076004       5.209036       0.949592       6.374970           0.183973
           68              O       6.051280       7.460114      10.349385      -0.513782      29.857714 0.41570697E+03  0.93553766E+04                                 7.575536                            6.226928       0.622623       2.265016                    0.998177      26.214346      66.306916       0.778109       0.349777      -1.148347      -0.051488      -0.018067       0.016879       0.057117      -0.012313      -0.008356       0.010270      -0.067286       0.044985      -0.044047       0.008897       0.035149              8.722064       9.827087      -2.202870      -2.607046       6.556136       3.199753       9.782967           0.135903
           69              O      10.522467       7.401256      10.599985      -0.582819      39.700605 0.51253113E+03  0.12111689E+05                                 9.095047                            6.876126       0.496474       2.202079                    0.998555      27.320961      70.007899       0.749243       0.345938      -1.155565       0.071268      -0.020842      -0.003487       0.074335      -0.008484      -0.022654      -0.022560      -0.025205      -0.054344      -0.043059       0.011114       0.031945             11.106445      19.933741       1.302474      -2.854533       5.465714       0.323955       7.919880           0.113374
           70              O      12.054990       7.157665       9.010361      -0.520061      34.474025 0.45605018E+03  0.10509130E+05                                 8.380399                            6.569580       0.333869       2.169712                    0.997469      26.558596      68.092020       0.748959       0.354890      -1.143599       0.000988       0.058673       0.016698       0.061011      -0.014620      -0.029606      -0.020689      -0.047157       0.035331      -0.052354       0.015107       0.037247              9.882051       7.068789      -0.240912      -1.025503       6.587715       3.919858      15.989649           0.127003
           71              O       9.120531       7.820881      13.145253      -0.468540      26.737924 0.40966719E+03  0.91835990E+04                                 7.026186                            6.205922       0.657938       2.287847                    0.997768      25.772073      65.010862       0.775018       0.352544      -1.146360       0.005688      -0.010840       0.052044       0.053464       0.011506      -0.011359      -0.003995      -0.030676      -0.081735      -0.031569      -0.002156       0.033725              7.579875       6.585506       1.361451       0.150238       8.613129      -2.027210       7.540989           0.209469
           72              O       8.209417       5.934618      12.533715      -0.479873      26.104365 0.38103467E+03  0.83800092E+04                                 6.876536                            5.929215       0.631096       2.283565                    0.997365      25.501092      63.507263       0.804943       0.345988      -1.152907       0.002560      -0.030414       0.039874       0.050214       0.018028       0.013125       0.026543       0.000814       0.041336      -0.029033      -0.012170       0.041203              7.677842       6.024208       0.778766       2.608494       5.786432       0.813155      11.222887           0.150261
           73              O      12.159051      12.115530      15.918678      -0.512239      26.139379 0.38113094E+03  0.83743551E+04                                 6.825717                            5.873861       0.778107       2.309984                    0.999207      26.019874      64.559912       0.821154       0.339472      -1.159548       0.029471       0.049201      -0.039800       0.069810       0.017473       0.028873       0.009625       0.000735       0.048930      -0.031621      -0.010292       0.041913              7.612018       6.454158       2.451071       1.745534      10.006926       1.471266       6.374970           0.183959
           74              O      13.377488      12.101104      17.702797      -0.513784      29.857744 0.41570725E+03  0.93553856E+04                                 7.575547                            6.226934       0.622610       2.265012                    0.998177      26.214346      66.306953       0.778108       0.349778      -1.148347       0.038335       0.038835      -0.016878       0.057119      -0.033807       0.005719      -0.011942       0.023697       0.044988      -0.044045       0.008895       0.035150              8.722078       5.451331      -0.135083       1.779136      10.931922      -3.724227       9.782980           0.135892
           75              O      11.520379       8.033411      17.452198      -0.582821      39.700727 0.51253299E+03  0.12111744E+05                                 9.095065                            6.876139       0.496465       2.202075                    0.998555      27.321013      70.008073       0.749243       0.345938      -1.155564      -0.011605      -0.073342       0.003487       0.074336      -0.015123      -0.030076      -0.010842       0.002894      -0.054344      -0.043059       0.011113       0.031945             11.106469       9.113062       6.415862      -0.926707      16.286448      -2.719292       7.919897           0.113360
           76              O       6.252804       3.482110       0.340366      -0.520064      34.474068 0.45605055E+03  0.10509141E+05                                 8.380401                            6.569579       0.333868       2.169711                    0.997469      26.558640      68.092131       0.748960       0.354890      -1.143600      -0.053470       0.024175      -0.016698       0.061010      -0.027501      -0.031355      -0.017928       0.007349       0.035334      -0.052356       0.015108       0.037248              9.882055       6.489408       0.032879       3.105924       7.167096      -2.601957      15.989661           0.126987

******************************************************
Auxiliary information for the entire system
The total spin magnetic moment of the unit cell is   3.979356
The total net atomic charge of the unit cell is   0.000003
Accuracy of reproducing the electrostatic potential in the unit cell:
  The inner radius (bohr) =    5.0000
  The outer radius (bohr) =   12.0000
  Valid grid points have density less than (e/(bohr^3)) =    0.0001
  The number of valid grid points were=       227112
  The rms potential error without charges in kcal/mol is=      7.77414
  The rms potential error with partial charges in kcal/mol is=      0.74438
  The RRMSE value at monopole order=      0.09575
  The rms potential error with partial charges and cloud penetration in kcal/mol is=      0.73246
  The RRMSE value at monopole order with cloud penetration is=      0.09422
  The rms potential error with partial charges and atomic dipoles in kcal/mol is=      0.29324
  The RRMSE value at dipole order=      0.03772
  The rms potential error with partial charges, atomic dipoles and cloud penetration in kcal/mol is=      0.27188
  The RRMSE value at dipole order with cloud penetration=      0.03497

******************************************************
The electron densities and ab initio electrostatic potential were computed in VASP using the PBE functional and
projector augmented wave method. See the main text of the journal article for a description of computational details.
The atomic charges, dipoles, and quadrupoles were computed with the DDEC6 method as described in
(a) T. A. Manz and N. Gabaldon Limas, RSC Adv. 6 (2016) 47771-47801 DOI: 10.1039/c6ra04656h
(b) N. Gabaldon Limas and T. A. Manz, RSC Adv. 8 (2018) 2678-2707 DOI: 10.1039/c7ra11829e.
For each atom in the material, the electron cloud parameters were fit to the spherically averaged atom-in-material
electron density using radial positions for which this density was between 10^-4 and 10^-2 electrons per cubic bohr.
The polarizabilities, dispersion coefficients, and quantum Drude oscillator (QDO) parameters were fit using the MCLF method.
The magnetic structure of the system was optimized in VASP from the default ferromagnetic initial guess using spin polarization.
The atomic spin moments (ASMs) were computed on this optimized magnetic structure using the DDEC6 partition as inputs
to the method of T. A. Manz and D. S. Sholl, J. Chem. Theory Comput. 7 (2011) 4146-4164 DOI: 10.1021/ct200539n.
The RMSE and RRMSE were computed using a uniform grid with Ewald summation.
