# Supplementary material for: A collection of forcefield precursors for metal–organic frameworks
Source: RSC Adv. 2019 Nov 13;9(63):36492–507. doi: 10.1039/c9ra07327b (PMC9075174; doi:10.1039/c9ra07327b)
Supplement: RA-009-C9RA07327B-s5018 [file RA-009-C9RA07327B-s5018.xyz]

  108
jmolscript: load "" {1 1 1} spacegroup "x,y,z" unitcell [{      9.902300     0.000000     0.000000 }, {      0.000000    11.339000     0.000000 }, {      0.000000    -0.249092    14.874514 }]
Fe     9.116949     8.525845     1.987681     0.932258
Fe     8.805422     2.798703    10.277843     0.948046
Fe     4.165799     8.358109     5.449576     0.932335
Fe     3.854272     2.497159    12.033928     0.948007
Fe     0.785351     2.564063    12.886833     0.932344
Fe     1.096878     8.291205     4.596671     0.948066
Fe     5.736501     2.731799     9.424938     0.932195
Fe     6.048028     8.592749     2.840586     0.948075
Fe     0.000000     5.669500     0.000000     0.978784
Fe     4.951150    -0.124546     7.437257     0.978784
Fe     0.000000     0.000000     0.000000     0.985130
Fe     4.951150     5.544954     7.437257     0.984949
H      7.496041     9.717429     5.490183     0.034498
H      0.356483     5.251483     3.971495     0.036157
H      6.070110     6.246424     0.758600     0.031614
H      2.119092    11.001472     3.227770     0.032649
H      1.505150     7.656712    13.843710     0.029548
H      7.020731    11.234209     0.163620     0.035005
H      2.544891     7.166525     1.947074     0.034493
H      5.307633     0.293471     3.465762     0.036152
H      1.118960    10.637530     6.678657     0.031615
H      7.070242     5.882482     4.209487     0.032636
H      6.456300     8.978150     8.468061     0.029547
H      2.069581     5.649745     7.273637     0.035025
H      2.406259     1.372479     9.384331     0.034501
H      9.545817     5.838425    10.903019     0.036172
H      3.832190     4.843484    14.115914     0.031616
H      7.783208     0.088436    11.646744     0.032643
H      8.397150     3.433196     1.030804     0.029545
H      2.881569    -0.144301    14.710894     0.035035
H      7.357409     3.923383    12.927440     0.034483
H      4.594667    10.796437    11.408752     0.036150
H      8.783340     0.452378     8.195857     0.031611
H      2.832058     5.207426    10.665027     0.032646
H      3.446000     2.111758     6.406453     0.029536
H      7.832719     5.440163     7.600877     0.035017
C      8.213958     9.341249     4.905020     0.529760
C      0.207948     5.782964     3.110261     0.521004
C      7.036574     6.463162     0.816611     0.530247
C      1.356615    10.730192     2.702699     0.518644
C      0.998152     8.183905    14.389605     0.539996
C      7.135597    10.542146     0.809471     0.539510
C      3.262808     7.542705     2.532237     0.529742
C      5.159098    11.100990     4.326996     0.520962
C      2.085424    10.420792     6.620646     0.530223
C      6.307765     6.153762     4.734558     0.518612
C      5.949302     8.450957     7.922166     0.539964
C      2.184447     6.341808     6.627786     0.539551
C      1.688342     1.748659     9.969494     0.529730
C      9.694352     5.306944    11.764253     0.521014
C      2.865726     4.626746    14.057903     0.530226
C      8.545685     0.359716    12.171815     0.518637
C      8.904148     2.906003     0.484909     0.540004
C      2.766703     0.547762    14.065043     0.539591
C      6.639492     3.547203    12.342277     0.529735
C      4.743202    -0.011082    10.547518     0.520959
C      7.816876     0.669116     8.253868     0.530231
C      3.594535     4.936146    10.139956     0.518637
C      3.952998     2.638951     6.952348     0.539950
C      7.717853     4.748100     8.246728     0.539524
O      7.938278     9.123076     3.680104    -0.543522
O      9.308657     9.125280     5.457905    -0.494872
O      0.055948     7.032107     3.229852    -0.547431
O      0.101994     5.140523     2.052385    -0.503090
O      7.350180     7.358573     1.664756    -0.553439
O      7.819351     5.833480     0.093709    -0.498863
O      0.853380     9.581642     2.886846    -0.543478
O      1.101037     0.168874     1.785388    -0.492838
O      0.256073     7.777571     0.336313    -0.551975
O      1.090936     9.399006    14.300804    -0.488393
O      8.347342    10.160943     0.930550    -0.538313
O      6.161607    10.115948     1.443869    -0.484695
O      2.987128     7.760878     3.757153    -0.543538
O      4.357507     7.758674     1.979352    -0.494915
O      5.007098     9.851847     4.207405    -0.547380
O      5.053144     0.404431     5.384872    -0.503032
O      2.399030     9.525381     5.772501    -0.553480
O      2.868201    11.050474     7.343548    -0.498878
O      5.804530     7.302312     4.550411    -0.543532
O      6.052187     5.376080     5.651869    -0.492817
O      5.207223     9.106383     7.100944    -0.551925
O      6.042086     7.235856     8.010967    -0.488374
O      3.396192     6.723011     6.506707    -0.538264
O      1.210457     6.768006     5.993388    -0.484653
O      1.964022     1.966832    11.194410    -0.543573
O      0.593643     1.964628     9.416609    -0.494920
O      9.846352     4.057801    11.644662    -0.547384
O      9.800306     5.949385    12.822129    -0.503066
O      2.552120     3.731335    13.209758    -0.553427
O      2.082949     5.256428    14.780805    -0.498857
O      9.048920     1.508266    11.987668    -0.543516
O      8.801263    10.921034    13.089126    -0.492848
O      9.646227     3.312337    14.538201    -0.551986
O      8.811364     1.690902     0.573710    -0.488375
O      1.554958     0.928965    13.943964    -0.538260
O      3.740693     0.973960    13.430645    -0.484646
O      6.915172     3.329030    11.117361    -0.543549
O      5.544793     3.331234    12.895162    -0.494932
O      4.895202     1.238061    10.667109    -0.547355
O      4.849156    10.685477     9.489642    -0.503060
O      7.503270     1.564527     9.102013    -0.553428
O      7.034099     0.039434     7.530966    -0.498894
O      4.097770     3.787596    10.324103    -0.543492
O      3.850113     5.713828     9.222645    -0.492814
O      4.695077     1.983525     7.773570    -0.551887
O      3.860214     3.854052     6.863547    -0.488380
O      6.506108     4.366897     8.367807    -0.538256
O      8.691843     4.321902     8.881126    -0.484713

The following XYZ coordinates are in angstroms. Other properties are in atomic units.
The sperically averaged electron density of each atom fit to a function of the form exp(a - br)
eigen_1, eigen_2 and eigen_3 are the three eigenvalues of traceless quadrupole moment tensor
  atom number  atomic symbol              X              Y              Z     net charge C6 coefficient C8 coefficient C10 coefficient fluctuating dipole atomic polarizability isotropic forcefield polarizability              a              b squared Pearson coefficient          <r^3>          <r^4>         wp_QDO          m_QDO          q_QDO       dipole_x       dipole_y       dipole_z         dipole            Qxy            Qxz            Qyz     Q(x^2-y^2)  Q(3z^2 - R^2)        eigen_1        eigen_2        eigen_3 static polarizability      alpha(xx)      alpha(xy)      alpha(xz)      alpha(yy)      alpha(yz)      alpha(zz) atomic spin moment
            1             Fe       9.116949       8.525845       1.987681       0.932258      89.837265 0.19765561E+04  0.64558043E+05                                17.647191                           15.534224       0.229659       1.876138                    0.999038      53.020547     152.688352       0.409603       0.457827      -1.092343      -0.003102      -0.007468       0.012102       0.014555      -0.050906      -0.002885       0.052942      -0.051296       0.082453      -0.078053      -0.006337       0.084390             19.534832      21.116837      -0.687686      -0.322879      18.000728      -0.410362      19.486930           3.821635
            2             Fe       8.805422       2.798703      10.277843       0.948046     110.141679 0.23181193E+04  0.78211332E+05                                19.579756                           16.448686       0.247449       1.889339                    0.998486      52.259719     149.305861       0.414777       0.437681      -1.112907       0.004209       0.005403      -0.007313       0.010019       0.073730      -0.076034      -0.029735       0.087201       0.289483      -0.134630      -0.018661       0.153291             22.722402      27.446887      -0.718255       5.919557      17.567841      -0.072980      23.152478           3.854864
            3             Fe       4.165799       8.358109       5.449576       0.932335      89.826109 0.19762605E+04  0.64546682E+05                                17.646773                           15.533893       0.229408       1.876076                    0.999038      53.016311     152.679615       0.409570       0.457876      -1.092302      -0.003120       0.007388      -0.012131       0.014542       0.051077       0.002947       0.051876      -0.051278       0.081320      -0.077688      -0.005773       0.083460             19.534348      21.116331       0.687485       0.322755      18.000294      -0.410396      19.486420           3.821618
            4             Fe       3.854272       2.497159      12.033928       0.948007     110.143127 0.23181667E+04  0.78213428E+05                                19.580030                           16.448942       0.247373       1.889314                    0.998486      52.259987     149.307691       0.414770       0.437686      -1.112903       0.004199      -0.005344       0.007329       0.009995      -0.073597       0.075707      -0.029593       0.085999       0.290063      -0.134329      -0.018574       0.152902             22.722694      27.447505       0.718161      -5.919661      17.567928      -0.072842      23.152649           3.854753
            5             Fe       0.785351       2.564063      12.886833       0.932344      89.820328 0.19761005E+04  0.64540537E+05                                17.646538                           15.533675       0.229280       1.876044                    0.999039      53.014964     152.677626       0.409555       0.457900      -1.092281       0.003088       0.007432      -0.012116       0.014545      -0.050884      -0.002961       0.052447      -0.051008       0.082629      -0.077831      -0.006083       0.083913             19.534112      21.116114      -0.687559      -0.322924      17.999991      -0.410281      19.486231           3.821445
            6             Fe       1.096878       8.291205       4.596671       0.948066     110.117127 0.23175091E+04  0.78187527E+05                                19.579383                           16.448482       0.246875       1.889195                    0.998488      52.251882     149.292419       0.414695       0.437786      -1.112813      -0.004205      -0.005375       0.007340       0.010023       0.073534      -0.076180      -0.029944       0.086373       0.289977      -0.134337      -0.019115       0.153452             22.721893      27.445936      -0.717993       5.919672      17.567505      -0.072800      23.152238           3.854282
            7             Fe       5.736501       2.731799       9.424938       0.932195      89.820642 0.19761169E+04  0.64541612E+05                                17.647101                           15.534158       0.229269       1.876028                    0.999040      53.015303     152.682398       0.409529       0.457925      -1.092259       0.003129      -0.007397       0.012103       0.014526       0.050850       0.003192       0.051866      -0.051589       0.080958      -0.077369      -0.006127       0.083496             19.534756      21.116927       0.687548       0.322817      18.000579      -0.410422      19.486761           3.821089
            8             Fe       6.048028       8.592749       2.840586       0.948075     110.122792 0.23176484E+04  0.78192922E+05                                19.579423                           16.448489       0.247029       1.889233                    0.998487      52.253712     149.295299       0.414716       0.437760      -1.112836      -0.004218       0.005415      -0.007305       0.010024      -0.073929       0.076406      -0.029867       0.087789       0.288091      -0.134721      -0.018814       0.153535             22.721948      27.446189       0.718174      -5.919556      17.567519      -0.072989      23.152137           3.854515
            9             Fe       0.000000       5.669500       0.000000       0.978784     101.583031 0.21766231E+04  0.72325614E+05                                18.614585                           15.963360       0.272872       1.904122                    0.998276      51.416975     146.015840       0.419856       0.439032      -1.111504      -0.000004       0.000001       0.000001       0.000005      -0.011174       0.128725      -0.030211       0.040238      -0.080492      -0.131167      -0.009575       0.140742             21.135669      18.409035      -0.492539      -1.296227      24.904341       5.278602      20.093630           3.890565
           10             Fe       4.951150      -0.124546       7.437257       0.978784     101.557388 0.21759648E+04  0.72300382E+05                                18.614234                           15.963120       0.272350       1.903983                    0.998278      51.409367     146.004755       0.419761       0.439152      -1.111396       0.000004       0.000003       0.000003       0.000006       0.010787      -0.127650      -0.029361       0.038142      -0.079976      -0.130322      -0.008540       0.138861             21.135244      18.408968       0.492589       1.296303      24.903707       5.278394      20.093057           3.889852
           11             Fe       0.000000       0.000000       0.000000       0.985130     112.209314 0.24094709E+04  0.81808852E+05                                19.568589                           16.595705       0.273831       1.902555                    0.998452      51.396686     145.705208       0.420849       0.428648      -1.122470      -0.000006      -0.000007      -0.000001       0.000009       0.092546      -0.061433       0.018990      -0.075657       0.018290      -0.131000       0.029616       0.101384             22.463636      19.330508       0.587104      -0.887889      26.617434      -7.000166      21.442967           3.897940
           12             Fe       4.951150       5.544954       7.437257       0.984949     112.204119 0.24093481E+04  0.81805015E+05                                19.569536                           16.596498       0.273632       1.902480                    0.998454      51.395799     145.710977       0.420786       0.428711      -1.122410      -0.000001      -0.000004       0.000001       0.000004      -0.091959       0.061165       0.019790      -0.075497       0.020093      -0.130827       0.030610       0.100216             22.464746      19.331431      -0.587066       0.887950      26.618807      -7.000606      21.444001           3.897284
           13              H       7.496041       9.717429       5.490183       0.034498       1.431050 0.10544047E+02  0.11145369E+03                                 2.118974                            1.904499      -1.380394       2.190888                    0.991804       4.282733      12.640864       0.449193       1.289988      -0.704071      -0.047034       0.025448       0.043103       0.068685      -0.005958      -0.004699      -0.002728       0.008676       0.004371      -0.010002       0.001776       0.008226              2.252643       2.636973      -0.454658      -0.722028       1.831072       0.421259       2.289883           0.001223
           14              H       0.356483       5.251483       3.971495       0.036157       1.622665 0.12759146E+02  0.13686535E+03                                 2.055652                            1.914914      -0.951449       2.375376                    0.997927       3.757645      10.032103       0.529817       1.077725      -0.761123       0.007305      -0.040392       0.057973       0.071033      -0.004200       0.000362      -0.007172      -0.018630       0.001663      -0.010647      -0.003113       0.013761              2.098627       1.652925      -0.069699       0.220821       1.960089      -0.510988       2.682866           0.002224
           15              H       6.070110       6.246424       0.758600       0.031614       1.515361 0.11409937E+02  0.12029967E+03                                 2.034250                            1.860873      -1.066370       2.329573                    0.997079       3.851561      10.556910       0.510439       1.138102      -0.742835      -0.063834      -0.014391      -0.005520       0.065669       0.008263       0.001662       0.002839       0.005633      -0.007522      -0.007849      -0.002825       0.010674              2.106847       3.023887       0.226434       0.059823       1.651545       0.166239       1.645109           0.001640
           16              H       2.119092      11.001472       3.227770       0.032649       1.361011 0.10084056E+02  0.10362762E+03                                 1.939068                            1.785707      -0.802155       2.462106                    0.998668       3.716804      10.230988       0.502631       1.185814      -0.731413       0.056273       0.022667       0.021867       0.064487       0.006761       0.007316       0.001114       0.003107      -0.020707      -0.010729      -0.001868       0.012596              2.006528       2.341338       0.237339       0.696476       1.601974       0.115634       2.076271           0.001613
           17              H       1.505150       7.656712      13.843710       0.029548       1.340301 0.97304966E+01  0.98736170E+02                                 1.885422                            1.731125      -0.965117       2.394118                    0.998364       3.625053       9.795086       0.522651       1.154923      -0.739014       0.035554      -0.031450      -0.039573       0.061800      -0.004041      -0.014590       0.002443       0.008865       0.009017      -0.011870      -0.006552       0.018422              1.951662       1.769080      -0.370418      -0.343532       2.214777       0.478317       1.871130           0.001020
           18              H       7.020731      11.234209       0.163620       0.035005       1.411529 0.10257170E+02  0.10605426E+03                                 1.988720                            1.801467      -1.121418       2.319352                    0.996363       3.831740      10.644544       0.499286       1.186469      -0.729946      -0.007752       0.047674      -0.044981       0.066002      -0.006300       0.004045      -0.011022      -0.005640      -0.000420      -0.009998      -0.005514       0.015512              2.086769       1.691570      -0.021809       0.031065       2.308036      -0.806300       2.260700           0.001686
           19              H       2.544891       7.166525       1.947074       0.034493       1.431075 0.10544248E+02  0.11145616E+03                                 2.118981                            1.904504      -1.380366       2.190894                    0.991804       4.282771      12.640926       0.449199       1.289969      -0.704075      -0.047031      -0.025453      -0.043096       0.068681       0.005957       0.004697      -0.002728       0.008680       0.004370      -0.010001       0.001775       0.008225              2.252651       2.636989       0.454662       0.722032       1.831077       0.421260       2.289887           0.001221
           20              H       5.307633       0.293471       3.465762       0.036152       1.622722 0.12759700E+02  0.13687249E+03                                 2.055679                            1.914938      -0.951590       2.375306                    0.997926       3.757713      10.032259       0.529822       1.077706      -0.761128       0.007308       0.040396      -0.057975       0.071038       0.004204      -0.000363      -0.007172      -0.018633       0.001675      -0.010652      -0.003111       0.013763              2.098655       1.652944       0.069701      -0.220826       1.960117      -0.511000       2.682904           0.002221
           21              H       1.118960      10.637530       6.678657       0.031615       1.515546 0.11411632E+02  0.12032174E+03                                 2.034375                            1.860977      -1.066539       2.329466                    0.997077       3.851856      10.557825       0.510439       1.138061      -0.742844      -0.063826       0.014394       0.005522       0.065662      -0.008264      -0.001660       0.002847       0.005635      -0.007526      -0.007853      -0.002823       0.010676              2.106982       3.024104      -0.226454      -0.059829       1.651640       0.166258       1.645202           0.001645
           22              H       7.070242       5.882482       4.209487       0.032636       1.361053 0.10084458E+02  0.10363281E+03                                 1.939108                            1.785742      -0.802171       2.462090                    0.998668       3.716896      10.231302       0.502626       1.185813      -0.731413       0.056272      -0.022664      -0.021867       0.064485      -0.006762      -0.007319       0.001114       0.003105      -0.020709      -0.010731      -0.001867       0.012598              2.006569       2.341386      -0.237344      -0.696496       1.602005       0.115634       2.076316           0.001613
           23              H       6.456300       8.978150       8.468061       0.029547       1.340338 0.97308233E+01  0.98740278E+02                                 1.885453                            1.731150      -0.965059       2.394142                    0.998364       3.625102       9.795246       0.522649       1.154918      -0.739015       0.035554       0.031455       0.039570       0.061800       0.004039       0.014589       0.002441       0.008860       0.009011      -0.011870      -0.006548       0.018418              1.951695       1.769107       0.370428       0.343541       2.214818       0.478330       1.871160           0.001025
           24              H       2.069581       5.649745       7.273637       0.035025       1.411530 0.10257184E+02  0.10605445E+03                                 1.988720                            1.801468      -1.121577       2.319289                    0.996362       3.831725      10.644514       0.499286       1.186468      -0.729946      -0.007751      -0.047677       0.044979       0.066002       0.006300      -0.004050      -0.011015      -0.005654      -0.000407      -0.009986      -0.005525       0.015512              2.086769       1.691569       0.021811      -0.031067       2.308038      -0.806302       2.260701           0.001693
           25              H       2.406259       1.372479       9.384331       0.034501       1.431155 0.10544971E+02  0.11146592E+03                                 2.119065                            1.904572      -1.380466       2.190840                    0.991804       4.282944      12.641633       0.449189       1.289973      -0.704073       0.047028      -0.025450      -0.043100       0.068680      -0.005963      -0.004691      -0.002722       0.008687       0.004390      -0.010003       0.001777       0.008226              2.252746       2.637109      -0.454689      -0.722071       1.831146       0.421285       2.289983           0.001219
           26              H       9.545817       5.838425      10.903019       0.036172       1.622602 0.12758544E+02  0.13685703E+03                                 2.055580                            1.914853      -0.951431       2.375389                    0.997927       3.757572      10.031782       0.529833       1.077708      -0.761127      -0.007307       0.040393      -0.057976       0.071037      -0.004202       0.000362      -0.007172      -0.018627       0.001671      -0.010648      -0.003112       0.013760              2.098551       1.652875      -0.069695       0.220808       1.960021      -0.510961       2.682757           0.002221
           27              H       3.832190       4.843484      14.115914       0.031616       1.515362 0.11409936E+02  0.12029951E+03                                 2.034239                            1.860863      -1.066410       2.329550                    0.997078       3.851559      10.556853       0.510445       1.138090      -0.742838       0.063836       0.014392       0.005520       0.065670       0.008261       0.001660       0.002843       0.005637      -0.007527      -0.007849      -0.002824       0.010673              2.106836       3.023872       0.226431       0.059822       1.651537       0.166237       1.645100           0.001639
           28              H       7.783208       0.088436      11.646744       0.032643       1.361038 0.10084327E+02  0.10363123E+03                                 1.939103                            1.785738      -0.802197       2.462085                    0.998667       3.716867      10.231246       0.502623       1.185823      -0.731411      -0.056273      -0.022665      -0.021866       0.064486       0.006761       0.007317       0.001114       0.003106      -0.020707      -0.010729      -0.001868       0.012596              2.006564       2.341381       0.237343       0.696493       1.602002       0.115634       2.076310           0.001608
           29              H       8.397150       3.433196       1.030804       0.029545       1.340300 0.97304958E+01  0.98736256E+02                                 1.885434                            1.731134      -0.965122       2.394119                    0.998364       3.625042       9.795092       0.522645       1.154935      -0.739011      -0.035555       0.031450       0.039574       0.061801      -0.004041      -0.014590       0.002443       0.008864       0.009019      -0.011870      -0.006552       0.018422              1.951675       1.769089      -0.370422      -0.343536       2.214792       0.478324       1.871143           0.001026
           30              H       2.881569      -0.144301      14.710894       0.035035       1.411440 0.10256379E+02  0.10604405E+03                                 1.988643                            1.801403      -1.121399       2.319379                    0.996364       3.831568      10.643972       0.499292       1.186476      -0.729944       0.007754      -0.047679       0.044981       0.066005      -0.006299       0.004046      -0.011016      -0.005648      -0.000414      -0.009990      -0.005519       0.015509              2.086685       1.691504      -0.021809       0.031066       2.307942      -0.806256       2.260608           0.001689
           31              H       7.357409       3.923383      12.927440       0.034483       1.431153 0.10544945E+02  0.11146529E+03                                 2.119044                            1.904556      -1.380380       2.190874                    0.991804       4.282924      12.641451       0.449197       1.289954      -0.704077       0.047029       0.025445       0.043099       0.068678       0.005960       0.004694      -0.002727       0.008691       0.004381      -0.010005       0.001777       0.008228              2.252722       2.637077       0.454681       0.722061       1.831129       0.421278       2.289960           0.001220
           32              H       4.594667      10.796437      11.408752       0.036150       1.622691 0.12759411E+02  0.13686867E+03                                 2.055659                            1.914921      -0.951447       2.375371                    0.997927       3.757679      10.032155       0.529822       1.077711      -0.761127      -0.007304      -0.040393       0.057974       0.071035       0.004201      -0.000363      -0.007170      -0.018638       0.001679      -0.010653      -0.003108       0.013761              2.098634       1.652930       0.069700      -0.220821       1.960098      -0.510993       2.682873           0.002216
           33              H       8.783340       0.452378       8.195857       0.031611       1.515574 0.11411894E+02  0.12032535E+03                                 2.034412                            1.861007      -1.066513       2.329478                    0.997077       3.851898      10.558021       0.510431       1.138072      -0.742841       0.063828      -0.014389      -0.005521       0.065663      -0.008261      -0.001659       0.002844       0.005639      -0.007532      -0.007850      -0.002824       0.010674              2.107022       3.024173      -0.226459      -0.059829       1.651666       0.166263       1.645228           0.001644
           34              H       2.832058       5.207426      10.665027       0.032646       1.361051 0.10084435E+02  0.10363233E+03                                 1.939090                            1.785727      -0.802156       2.462096                    0.998668       3.716875      10.231173       0.502635       1.185795      -0.731417      -0.056275       0.022662       0.021866       0.064487      -0.006762      -0.007318       0.001114       0.003110      -0.020710      -0.010730      -0.001868       0.012598              2.006550       2.341366      -0.237342      -0.696486       1.601991       0.115634       2.076294           0.001614
           35              H       3.446000       2.111758       6.406453       0.029536       1.340375 0.97311550E+01  0.98744496E+02                                 1.885489                            1.731181      -0.965074       2.394130                    0.998364       3.625158       9.795443       0.522644       1.154919      -0.739015      -0.035555      -0.031454      -0.039570       0.061801       0.004040       0.014589       0.002441       0.008860       0.009008      -0.011870      -0.006548       0.018418              1.951735       1.769141       0.370440       0.343552       2.214866       0.478344       1.871197           0.001029
           36              H       7.832719       5.440163       7.600877       0.035017       1.411556 0.10257404E+02  0.10605742E+03                                 1.988753                            1.801494      -1.121577       2.319284                    0.996362       3.831781      10.644745       0.499279       1.186477      -0.729943       0.007752       0.047673      -0.044981       0.066000       0.006299      -0.004046      -0.011020      -0.005646      -0.000415      -0.009994      -0.005518       0.015512              2.086806       1.691596       0.021807      -0.031064       2.308080      -0.806323       2.260742           0.001691
           37              C       8.213958       9.341249       4.905020       0.529760      20.291022 0.22633396E+03  0.45756348E+04                                 6.738734                            5.239767       0.347137       2.177129                    0.999736      22.213984      61.638306       0.666038       0.454889      -1.028271       0.050030      -0.024004      -0.050958       0.075339       0.051085      -0.025992      -0.041826      -0.166686      -0.137507      -0.082202      -0.051033       0.133234              7.507434       9.698903      -1.149656       0.496411       4.303502       1.225513       8.519897          -0.013033
           38              C       0.207948       5.782964       3.110261       0.521004      20.434037 0.22677909E+03  0.45785401E+04                                 6.683671                            5.214087       0.375616       2.177221                    0.999868      22.395554      61.732463       0.674835       0.449557      -1.033187      -0.009885       0.048462      -0.053965       0.073202       0.014750      -0.026469      -0.018826       0.166775      -0.181933      -0.076787      -0.042614       0.119401              7.394917       4.125435       0.039988       0.779953       8.926773       1.757078       9.132544          -0.009615
           39              C       7.036574       6.463162       0.816611       0.530247      20.703063 0.21431305E+03  0.42644673E+04                                 6.734400                            5.047829       0.507479       2.227096                    0.999747      21.947713      59.983852       0.690396       0.445853      -1.035729       0.069907       0.033822       0.006468       0.077928      -0.002155       0.023189      -0.100050      -0.080789       0.076951      -0.081737      -0.046692       0.128429              7.678538       8.289012      -0.696740      -1.233162       7.382823       3.749933       7.363780          -0.016752
           40              C       1.356615      10.730192       2.702699       0.518644      19.372572 0.20961037E+03  0.41497677E+04                                 6.437848                            4.993835       0.564501       2.247821                    0.999742      21.885177      59.752807       0.693439       0.446156      -1.035068      -0.057686      -0.028070      -0.035389       0.073267      -0.048414      -0.076025       0.061448       0.082837      -0.051927      -0.089513      -0.043732       0.133245              7.161969       5.907958       0.926602       1.754962       8.096315      -2.639214       7.481635          -0.017169
           41              C       0.998152       8.183905      14.389605       0.539996      19.268074 0.20360304E+03  0.40268951E+04                                 6.579004                            5.032295       0.209800       2.135404                    0.999679      21.991787      61.260544       0.663958       0.466422      -1.017217      -0.050015       0.025096       0.038291       0.067805      -0.004057       0.080211       0.003512       0.152297       0.083550      -0.090598      -0.036474       0.127072              7.421879       5.049306       0.308184      -1.503555      11.598961      -0.363597       5.617369          -0.012587
           42              C       7.135597      10.542146       0.809471       0.539510      20.125593 0.21444031E+03  0.42823932E+04                                 6.710900                            5.120023       0.223353       2.135671                    0.999732      22.053590      61.066693       0.669048       0.458425      -1.025009       0.024393      -0.051571       0.042468       0.071121       0.008763       0.037198       0.097576      -0.101750       0.110687      -0.089066      -0.048424       0.137491              7.543595       9.413747       0.684161      -1.868514       6.455257      -2.879283       6.761780          -0.000295
           43              C       3.262808       7.542705       2.532237       0.529742      20.291286 0.22633704E+03  0.45757110E+04                                 6.738773                            5.239790       0.347232       2.177156                    0.999736      22.214229      61.639006       0.666039       0.454887      -1.028273       0.050038       0.024005       0.050946       0.075336      -0.051077       0.025990      -0.041814      -0.166678      -0.137536      -0.082195      -0.051030       0.133225              7.507482       9.698990       1.149672      -0.496408       4.303521       1.225517       8.519935          -0.013022
           44              C       5.159098      11.100990       4.326996       0.520962      20.434405 0.22678482E+03  0.45786646E+04                                 6.683615                            5.214054       0.375858       2.177287                    0.999868      22.395781      61.732264       0.674859       0.449540      -1.033201      -0.009868      -0.048475       0.053968       0.073211      -0.014747       0.026475      -0.018831       0.166736      -0.181919      -0.076784      -0.042597       0.119382              7.394848       4.125399      -0.039989      -0.779954       8.926680       1.757036       9.132464          -0.009646
           45              C       2.085424      10.420792       6.620646       0.530223      20.704477 0.21432927E+03  0.42648711E+04                                 6.734640                            5.047972       0.507418       2.227046                    0.999747      21.948915      59.987716       0.690396       0.445845      -1.035734       0.069925      -0.033831      -0.006472       0.077949       0.002139      -0.023185      -0.100029      -0.080763       0.076931      -0.081729      -0.046669       0.128398              7.678834       8.289348       0.696757       1.233205       7.383102       3.750103       7.364053          -0.016829
           46              C       6.307765       6.153762       4.734558       0.518612      19.373424 0.20962120E+03  0.41500354E+04                                 6.438003                            4.993939       0.564388       2.247767                    0.999742      21.885933      59.755233       0.693437       0.446152      -1.035070      -0.057673       0.028075       0.035410       0.073269       0.048407       0.076008       0.061449       0.082846      -0.051911      -0.089511      -0.043719       0.133230              7.162152       5.908083      -0.926621      -1.755005       8.096527      -2.639317       7.481845          -0.017197
           47              C       5.949302       8.450957       7.922166       0.539964      19.268324 0.20360642E+03  0.40269697E+04                                 6.578988                            5.032279       0.209926       2.135439                    0.999679      21.991960      61.260637       0.663972       0.466411      -1.017225      -0.050014      -0.025092      -0.038290       0.067802       0.004051      -0.080211       0.003526       0.152271       0.083504      -0.090579      -0.036484       0.127063              7.421864       5.049297      -0.308181       1.503563      11.598934      -0.363589       5.617361          -0.012575
           48              C       2.184447       6.341808       6.627786       0.539551      20.125131 0.21443495E+03  0.42822495E+04                                 6.710750                            5.119920       0.223637       2.135763                    0.999733      22.053128      61.064690       0.669064       0.458418      -1.025015       0.024378       0.051537      -0.042464       0.071088      -0.008777      -0.037212       0.097607      -0.101775       0.110747      -0.089089      -0.048449       0.137538              7.543420       9.413523      -0.684129       1.868447       6.455115      -2.879211       6.761623          -0.000156
           49              C       1.688342       1.748659       9.969494       0.529730      20.292260 0.22634905E+03  0.45760306E+04                                 6.739023                            5.239953       0.346960       2.177060                    0.999735      22.215180      61.642864       0.666022       0.454891      -1.028267      -0.050043       0.024026       0.050954       0.075352       0.051059      -0.025975      -0.041798      -0.166613      -0.137429      -0.082163      -0.051003       0.133166              7.507779       9.699429      -1.149722       0.496430       4.303672       1.225572       8.520237          -0.013116
           50              C       9.694352       5.306944      11.764253       0.521014      20.434073 0.22678014E+03  0.45785610E+04                                 6.683645                            5.214078       0.375662       2.177232                    0.999868      22.395522      61.732125       0.674840       0.449553      -1.033190       0.009874      -0.048462       0.053966       0.073201       0.014751      -0.026474      -0.018830       0.166784      -0.181954      -0.076796      -0.042614       0.119410              7.394885       4.125428       0.040002       0.779947       8.926742       1.757110       9.132484          -0.009590
           51              C       2.865726       4.626746      14.057903       0.530226      20.703302 0.21431575E+03  0.42645248E+04                                 6.734363                            5.047799       0.507643       2.227139                    0.999747      21.947921      59.983999       0.690412       0.445842      -1.035738      -0.069914      -0.033816      -0.006470       0.077932      -0.002149       0.023187      -0.100041      -0.080776       0.076954      -0.081732      -0.046684       0.128416              7.678499       8.288981      -0.696747      -1.233165       7.382775       3.749908       7.363741          -0.016782
           52              C       8.545685       0.359716      12.171815       0.518637      19.372985 0.20961520E+03  0.41498939E+04                                 6.437967                            4.993912       0.564360       2.247770                    0.999742      21.885543      59.754344       0.693428       0.446160      -1.035064       0.057677       0.028075       0.035404       0.073269      -0.048410      -0.076020       0.061452       0.082840      -0.051932      -0.089518      -0.043724       0.133242              7.162113       5.908053       0.926615       1.754987       8.096490      -2.639305       7.481797          -0.017167
           53              C       8.904148       2.906003       0.484909       0.540004      19.267823 0.20359987E+03  0.40268108E+04                                 6.578917                            5.032233       0.209899       2.135440                    0.999679      21.991514      61.259321       0.663968       0.466418      -1.017221       0.050008      -0.025092      -0.038295       0.067800      -0.004051       0.080211       0.003513       0.152291       0.083560      -0.090596      -0.036475       0.127071              7.421782       5.049241       0.308177      -1.503537      11.598798      -0.363577       5.617307          -0.012554
           54              C       2.766703       0.547762      14.065043       0.539591      20.124453 0.21442644E+03  0.42820356E+04                                 6.710617                            5.119835       0.223645       2.135784                    0.999733      22.052531      61.062652       0.669067       0.458421      -1.025014      -0.024378       0.051553      -0.042459       0.071096       0.008771       0.037212       0.097605      -0.101754       0.110691      -0.089085      -0.048441       0.137526              7.543264       9.413334       0.684118      -1.868405       6.454976      -2.879133       6.761481          -0.000168
           55              C       6.639492       3.547203      12.342277       0.529735      20.292109 0.22634727E+03  0.45759833E+04                                 6.738991                            5.239938       0.346937       2.177050                    0.999736      22.215007      61.642206       0.666022       0.454892      -1.028267      -0.050043      -0.024027      -0.050959       0.075355      -0.051065       0.025990      -0.041813      -0.166637      -0.137448      -0.082183      -0.051008       0.133191              7.507736       9.699357       1.149715      -0.496424       4.303651       1.225565       8.520199          -0.013111
           56              C       4.743202      -0.011082      10.547518       0.520959      20.434257 0.22678298E+03  0.45786198E+04                                 6.683590                            5.214037       0.375883       2.177302                    0.999868      22.395697      61.732060       0.674859       0.449541      -1.033200       0.009872       0.048475      -0.053963       0.073207      -0.014751       0.026466      -0.018822       0.166714      -0.181874      -0.076763      -0.042598       0.119362              7.394818       4.125395      -0.039991      -0.779940       8.926654       1.757034       9.132406          -0.009671
           57              C       7.816876       0.669116       8.253868       0.530231      20.704360 0.21432737E+03  0.42648258E+04                                 6.734627                            5.047959       0.507407       2.227048                    0.999747      21.948781      59.987390       0.690394       0.445846      -1.035733      -0.069925       0.033835       0.006467       0.077950       0.002143      -0.023184      -0.100032      -0.080751       0.076909      -0.081731      -0.046666       0.128397              7.678821       8.289376       0.696765       1.233215       7.383067       3.750077       7.364019          -0.016795
           58              C       3.594535       4.936146      10.139956       0.518637      19.373076 0.20961693E+03  0.41499255E+04                                 6.437911                            4.993878       0.564491       2.247808                    0.999742      21.885615      59.753991       0.693444       0.446150      -1.035072       0.057681      -0.028076      -0.035407       0.073274       0.048400       0.076010       0.061445       0.082857      -0.051900      -0.089511      -0.043716       0.133227              7.162042       5.908014      -0.926609      -1.754976       8.096402      -2.639260       7.481711          -0.017174
           59              C       3.952998       2.638951       6.952348       0.539950      19.268369 0.20360688E+03  0.40269772E+04                                 6.578972                            5.032264       0.209985       2.135459                    0.999679      21.991958      61.260431       0.663978       0.466408      -1.017228       0.050017       0.025097       0.038289       0.067806       0.004054      -0.080196       0.003529       0.152265       0.083497      -0.090576      -0.036471       0.127047              7.421847       5.049296      -0.308160       1.503571      11.598882      -0.363586       5.617362          -0.012578
           60              C       7.717853       4.748100       8.246728       0.539524      20.125641 0.21444034E+03  0.42823907E+04                                 6.710878                            5.119996       0.223478       2.135709                    0.999732      22.053591      61.066514       0.669056       0.458420      -1.025012      -0.024372      -0.051561       0.042460       0.071101      -0.008767      -0.037205       0.097587      -0.101745       0.110697      -0.089073      -0.048431       0.137504              7.543579       9.413718      -0.684169       1.868506       6.455252      -2.879292       6.761768          -0.000233
           61              O       7.938278       9.123076       3.680104      -0.543522      39.692303 0.62494632E+03  0.15648075E+05                                 9.313564                            7.818476      -0.170456       1.987569                    0.997253      28.369050      76.883333       0.666892       0.366803      -1.129360       0.032618       0.011841       0.050400       0.061190       0.037055       0.022039      -0.007126      -0.097027       0.085591      -0.080242       0.033454       0.046788             10.273969       9.956323       0.445249       1.259736       6.033717       1.919374      14.831867           0.049980
           62              O       9.308657       9.125280       5.457905      -0.494872      32.605622 0.46461872E+03  0.10753089E+05                                 8.048861                            6.615832       0.505805       2.228118                    0.998485      26.377151      67.702900       0.749145       0.353267      -1.145276      -0.037400      -0.005767      -0.035511       0.051895       0.007616       0.046557      -0.044414      -0.000633      -0.203816      -0.100562       0.041592       0.058970              8.986792      14.812360      -1.504422       2.165319       5.296930       0.149085       6.851086           0.033462
           63              O       0.055948       7.032107       3.229852      -0.547431      42.185477 0.66552172E+03  0.16949369E+05                                 9.727718                            8.104857      -0.253455       1.958557                    0.996379      28.789603      79.010361       0.649763       0.370135      -1.125402      -0.005021      -0.055035      -0.018994       0.058436       0.005651      -0.027709       0.017984      -0.011153      -0.167672      -0.068201       0.031185       0.037016             10.768419       7.946986      -0.118634       1.441028      15.772610       2.041932       8.585663           0.049020
           64              O       0.101994       5.140523       2.052385      -0.503090      34.539365 0.47924582E+03  0.11181505E+05                                 8.376052                            6.738417       0.408351       2.190684                    0.998200      26.661973      68.783084       0.738883       0.355295      -1.143270       0.003308       0.035677       0.028699       0.045906       0.022108      -0.015681       0.061198       0.099960       0.033239      -0.097051       0.046126       0.050925              9.487796       5.384619       0.721611       0.984092       9.361033       5.047724      13.717736           0.029982
           65              O       7.350180       7.358573       1.664756      -0.553439      43.789558 0.65322703E+03  0.16501234E+05                                 9.906805                            7.949209      -0.060689       2.021483                    0.996252      28.465880      76.923038       0.668404       0.362756      -1.135032       0.001624      -0.045085      -0.044353       0.063265      -0.003896       0.026808      -0.000588      -0.090583       0.146318      -0.075603       0.020988       0.054615             11.380375       9.482857       0.786014      -0.434170      12.495132       6.309715      12.163136           0.047354
           66              O       7.819351       5.833480       0.093709      -0.498863      35.841687 0.49417634E+03  0.11614847E+05                                 8.604450                            6.862380       0.424628       2.201036                    0.997907      26.554253      68.684195       0.729249       0.357354      -1.141991      -0.018062       0.041928       0.027084       0.053082      -0.052934      -0.043097      -0.028944      -0.060435       0.054685      -0.093995       0.041250       0.052745              9.823154      10.549385      -3.466617      -3.384335       9.504737       4.376823       9.415340           0.030380
           67              O       0.853380       9.581642       2.886846      -0.543478      40.978236 0.65741208E+03  0.16646875E+05                                 9.472660                            8.014437      -0.156650       1.992487                    0.996495      28.400742      77.041379       0.660194       0.366387      -1.131300       0.021731       0.056104      -0.027367       0.066097      -0.000959      -0.053452       0.001169      -0.053508      -0.144665      -0.083541       0.032561       0.050980             10.387965       8.771641       2.960802       0.559019      13.850257      -3.097501       8.541997           0.047111
           68              O       1.101037       0.168874       1.785388      -0.492838      31.882337 0.43640939E+03  0.99365665E+04                                 7.875233                            6.373570       0.505000       2.223011                    0.998920      26.206351      66.570181       0.770657       0.349062      -1.149486      -0.004265      -0.036189       0.035123       0.050611      -0.064341      -0.040031      -0.039413       0.005633       0.083733      -0.102533       0.049533       0.053000              8.903881       5.811452      -1.167348       2.155101       9.105948      -5.011157      11.794242           0.030037
           69              O       0.256073       7.777571       0.336313      -0.551975      40.737478 0.65968826E+03  0.16741782E+05                                 9.513519                            8.042851      -0.227620       1.971424                    0.995849      28.594303      77.999835       0.656343       0.367716      -1.128735       0.023377       0.040192      -0.045871       0.065315       0.028214       0.009735      -0.047282       0.055815       0.051431      -0.073305       0.026883       0.046422             10.528723       8.372070       1.874090      -3.044255      12.721925      -0.910769      10.492176           0.054549
           70              O       1.090936       9.399006      14.300804      -0.488393      34.481321 0.45647873E+03  0.10516349E+05                                 8.366195                            6.556951       0.600227       2.263102                    0.998820      26.118590      66.848935       0.752744       0.353195      -1.145527      -0.015763      -0.053890       0.006520       0.056526       0.011050       0.076098      -0.007248      -0.046764      -0.088048      -0.097024       0.038603       0.058421              9.662218       5.651721       0.193608      -0.324484      17.807251      -1.301217       5.527683           0.030444
           71              O       8.347342      10.160943       0.930550      -0.538313      39.480240 0.62216779E+03  0.15545587E+05                                 9.267553                            7.777152      -0.240961       1.971082                    0.995988      28.151969      75.965547       0.672421       0.364557      -1.132229      -0.060527       0.010879      -0.001968       0.061528      -0.013581       0.014586       0.062182       0.042427      -0.006127      -0.077881       0.025983       0.051898             10.217763      13.971960      -1.264253      -0.657156       9.308012      -2.649890       7.373318           0.052739
           72              O       6.161607      10.115948       1.443869      -0.484695      32.413460 0.44619967E+03  0.10212455E+05                                 7.979957                            6.458272       0.559888       2.249304                    0.999017      25.998008      66.138176       0.763432       0.350538      -1.148672       0.048411       0.000717      -0.017865       0.051607       0.064385      -0.048439       0.037179      -0.010858       0.053559      -0.103956       0.045859       0.058097              8.982939      10.768060       2.471678      -4.038636       7.078850      -2.997077       9.101907           0.035052
           73              O       2.987128       7.760878       3.757153      -0.543538      39.691558 0.62493237E+03  0.15647555E+05                                 9.313203                            7.818187      -0.169574       1.987825                    0.997260      28.369097      76.881703       0.666933       0.366784      -1.129381       0.032631      -0.011871      -0.050376       0.061183      -0.037023      -0.022038      -0.007161      -0.097026       0.085677      -0.080240       0.033488       0.046752             10.273554       9.955880      -0.445236      -1.259736       6.033501       1.919291      14.831282           0.049969
           74              O       4.357507       7.758674       1.979352      -0.494915      32.607494 0.46464950E+03  0.10754003E+05                                 8.049242                            6.616118       0.505332       2.227958                    0.998485      26.377748      67.705575       0.749116       0.353275      -1.145267      -0.037408       0.005754       0.035539       0.051918      -0.007601      -0.046545      -0.044365      -0.000658      -0.203847      -0.100532       0.041583       0.058949              8.987239      14.813187       1.504543      -2.165383       5.297153       0.149092       6.851375           0.033445
           75              O       5.007098       9.851847       4.207405      -0.547380      42.183782 0.66549034E+03  0.16948433E+05                                 9.727670                            8.104845      -0.254044       1.958403                    0.996374      28.788678      79.008473       0.649740       0.370151      -1.125385      -0.004990       0.055031       0.018994       0.058430      -0.005632       0.027721       0.017986      -0.011188      -0.167700      -0.068215       0.031179       0.037036             10.768341       7.946965       0.118632      -1.441034      15.772464       2.041831       8.585595           0.049028
           76              O       5.053144       0.404431       5.384872      -0.503032      34.535625 0.47918356E+03  0.11179670E+05                                 8.375430                            6.737961       0.408479       2.190755                    0.998199      26.660414      68.777503       0.738912       0.355293      -1.143273       0.003312      -0.035628      -0.028707       0.045875      -0.022111       0.015648       0.061193       0.099895       0.033091      -0.097014       0.046138       0.050876              9.487055       5.384275      -0.721557      -0.984015       9.360265       5.047253      13.716626           0.030027
           77              O       2.399030       9.525381       5.772501      -0.553480      43.790633 0.65324134E+03  0.16501662E+05                                 9.906870                            7.949220      -0.060345       2.021585                    0.996252      28.466318      76.924010       0.668414       0.362749      -1.135040       0.001626       0.045112       0.044376       0.063300       0.003909      -0.026810      -0.000608      -0.090615       0.146280      -0.075614       0.021009       0.054606             11.380481       9.482902      -0.786073       0.434115      12.495276       6.309835      12.163264           0.047363
           78              O       2.868201      11.050474       7.343548      -0.498878      35.842843 0.49419288E+03  0.11615316E+05                                 8.604531                            6.862410       0.425263       2.201220                    0.997908      26.554905      68.685785       0.729262       0.357345      -1.141999      -0.018092      -0.041916      -0.027075       0.053079       0.052926       0.043055      -0.028925      -0.060565       0.054733      -0.093984       0.041209       0.052775              9.823273      10.549546       3.466688       3.384414       9.504838       4.376889       9.415436           0.030385
           79              O       5.804530       7.302312       4.550411      -0.543532      40.980287 0.65745106E+03  0.16648020E+05                                 9.472683                            8.014439      -0.155639       1.992756                    0.996504      28.401926      77.043624       0.660226       0.366365      -1.131323       0.021723      -0.056103       0.027373       0.066096       0.000981       0.053464       0.001152      -0.053461      -0.144727      -0.083556       0.032588       0.050969             10.388001       8.771638      -2.960823      -0.558999      13.850334      -3.097557       8.542032           0.047106
           80              O       6.052187       5.376080       5.651869      -0.492817      31.881855 0.43639803E+03  0.99362602E+04                                 7.875238                            6.373558       0.504398       2.222846                    0.998917      26.205664      66.568652       0.770644       0.349070      -1.149478      -0.004259       0.036239      -0.035115       0.050640       0.064352       0.039995      -0.039413       0.005637       0.083816      -0.102532       0.049551       0.052981              8.903902       5.811447       1.167356      -2.155098       9.105959      -5.011198      11.794299           0.030046
           81              O       5.207223       9.106383       7.100944      -0.551925      40.734296 0.65962619E+03  0.16739849E+05                                 9.513195                            8.042601      -0.228133       1.971310                    0.995839      28.592666      77.995076       0.656336       0.367728      -1.128723       0.023384      -0.040161       0.045868       0.065296      -0.028221      -0.009719      -0.047299       0.055674       0.051411      -0.073273       0.026816       0.046458             10.528348       8.371826      -1.874067       3.044158      12.721397      -0.910807      10.491821           0.054568
           82              O       6.042086       7.235856       8.010967      -0.488374      34.480887 0.45647199E+03  0.10516170E+05                                 8.366209                            6.556964       0.599666       2.262940                    0.998818      26.118128      66.848001       0.752731       0.353202      -1.145520      -0.015770       0.053885      -0.006563       0.056528      -0.011023      -0.076123      -0.007230      -0.046828      -0.088082      -0.097059       0.038636       0.058423              9.662237       5.651727      -0.193622       0.324484      17.807294      -1.301203       5.527688           0.030447
           83              O       3.396192       6.723011       6.506707      -0.538264      39.477487 0.62211669E+03  0.15544005E+05                                 9.267225                            7.776908      -0.241187       1.971040                    0.995987      28.150587      75.961289       0.672422       0.364564      -1.132223      -0.060464      -0.010894       0.001961       0.061469       0.013610      -0.014607       0.062179       0.042416      -0.006185      -0.077891       0.026002       0.051889             10.217382      13.971450       1.264223       0.657087       9.307655      -2.649747       7.373041           0.052751
           84              O       1.210457       6.768006       5.993388      -0.484653      32.411370 0.44616552E+03  0.10211488E+05                                 7.979714                            6.458103       0.559427       2.249197                    0.999015      25.996736      66.134556       0.763428       0.350546      -1.148664       0.048426      -0.000698       0.017830       0.051609      -0.064415       0.048443       0.037165      -0.010970       0.053677      -0.103988       0.045883       0.058105              8.982647      10.767682      -2.471575       4.038471       7.078637      -2.996953       9.101623           0.035059
           85              O       1.964022       1.966832      11.194410      -0.543573      39.695514 0.62500545E+03  0.15649870E+05                                 9.313817                            7.818640      -0.169514       1.987811                    0.997262      28.370813      76.887995       0.666913       0.366784      -1.129379      -0.032622      -0.011863      -0.050417       0.061211       0.036995       0.022021      -0.007155      -0.096993       0.085628      -0.080197       0.033467       0.046730             10.274277       9.956701       0.445277       1.259856       6.033845       1.919443      14.832284           0.049979
           86              O       0.593643       1.964628       9.416609      -0.494920      32.609980 0.46468867E+03  0.10755137E+05                                 8.049597                            6.616352       0.505811       2.228077                    0.998487      26.378986      67.709473       0.749110       0.353270      -1.145271       0.037431       0.005749       0.035512       0.051915       0.007621       0.046552      -0.044373      -0.000634      -0.203674      -0.100504       0.041573       0.058931              8.987683      14.814019      -1.504626       2.165529       5.297356       0.149110       6.851673           0.033464
           87              O       9.846352       4.057801      11.644662      -0.547384      42.184898 0.66551120E+03  0.16949100E+05                                 9.727825                            8.104956      -0.253916       1.958430                    0.996376      28.789174      79.010190       0.649737       0.370150      -1.125386       0.004998       0.055015       0.018980       0.058411       0.005652      -0.027725       0.018000      -0.011175      -0.167728      -0.068232       0.031191       0.037041             10.768537       7.947107      -0.118624       1.441050      15.772741       2.041981       8.585764           0.049053
           88              O       9.800306       5.949385      12.822129      -0.503066      34.538394 0.47922892E+03  0.11181006E+05                                 8.375880                            6.738288       0.408327       2.190681                    0.998200      26.661595      68.781664       0.738892       0.355294      -1.143271      -0.003311      -0.035670      -0.028692       0.045897       0.022110      -0.015683       0.061201       0.099979       0.033220      -0.097059       0.046126       0.050933              9.487593       5.384525       0.721604       0.984071       9.360860       5.047620      13.717393           0.029990
           89              O       2.552120       3.731335      13.209758      -0.553427      43.789482 0.65322219E+03  0.16501101E+05                                 9.906851                            7.949231      -0.060834       2.021445                    0.996250      28.465721      76.922876       0.668395       0.362761      -1.135027      -0.001610       0.045098       0.044336       0.063262      -0.003910       0.026784      -0.000597      -0.090564       0.146282      -0.075580       0.020984       0.054596             11.380442       9.482935       0.785995      -0.434188      12.495171       6.309768      12.163219           0.047392
           90              O       2.082949       5.256428      14.780805      -0.498857      35.842151 0.49418204E+03  0.11615022E+05                                 8.604540                            6.862441       0.424575       2.201017                    0.997906      26.554372      68.684774       0.729242       0.357356      -1.141988       0.018064      -0.041930      -0.027084       0.053085      -0.052933      -0.043096      -0.028944      -0.060438       0.054697      -0.093996       0.041252       0.052745              9.823267      10.549520      -3.466679      -3.384395       9.504841       4.376878       9.415439           0.030391
           91              O       9.048920       1.508266      11.987668      -0.543516      40.980311 0.65745160E+03  0.16648090E+05                                 9.472838                            8.014565      -0.156077       1.992633                    0.996501      28.401770      77.044133       0.660204       0.366376      -1.131310      -0.021727      -0.056097       0.027378       0.066095      -0.000953      -0.053472       0.001164      -0.053505      -0.144680      -0.083562       0.032581       0.050980             10.388184       8.771809       2.960875       0.558996      13.850582      -3.097627       8.542162           0.047114
           92              O       8.801263      10.921034      13.089126      -0.492848      31.882593 0.43641056E+03  0.99366025E+04                                 7.875287                            6.373589       0.505038       2.223026                    0.998919      26.206297      66.570135       0.770654       0.349063      -1.149485       0.004247       0.036192      -0.035118       0.050608      -0.064333      -0.040028      -0.039421       0.005616       0.083721      -0.102528       0.049537       0.052991              8.903965       5.811468      -1.167363       2.155106       9.106049      -5.011260      11.794376           0.030026
           93              O       9.646227       3.312337      14.538201      -0.551986      40.736712 0.65967418E+03  0.16741310E+05                                 9.513353                            8.042725      -0.227533       1.971459                    0.995848      28.593992      77.998330       0.656354       0.367712      -1.128739      -0.023401      -0.040179       0.045875       0.065318       0.028212       0.009756      -0.047279       0.055801       0.051430      -0.073303       0.026893       0.046410             10.528533       8.371940       1.874066      -3.044192      12.721636      -0.910746      10.492022           0.054565
           94              O       8.811364       1.690902       0.573710      -0.488375      34.480331 0.45646276E+03  0.10515883E+05                                 8.366032                            6.556834       0.600268       2.263124                    0.998820      26.118173      66.847435       0.752751       0.353195      -1.145528       0.015740       0.053880      -0.006522       0.056509       0.011054       0.076099      -0.007249      -0.046780      -0.088022      -0.097025       0.038606       0.058419              9.662026       5.651609       0.193620      -0.324470      17.806889      -1.301172       5.527582           0.030454
           95              O       1.554958       0.928965      13.943964      -0.538260      39.477578 0.62211887E+03  0.15544068E+05                                 9.267232                            7.776921      -0.241379       1.970981                    0.995985      28.150650      75.961394       0.672421       0.364564      -1.132223       0.060493      -0.010889       0.001956       0.061496      -0.013595       0.014590       0.062179       0.042443      -0.006201      -0.077890       0.026009       0.051881             10.217393      13.971431      -1.264178      -0.657120       9.307671      -2.649768       7.373077           0.052775
           96              O       3.740693       0.973960      13.430645      -0.484646      32.412059 0.44617812E+03  0.10211841E+05                                 7.979764                            6.458152       0.559705       2.249261                    0.999018      25.997345      66.136155       0.763433       0.350542      -1.148668      -0.048405      -0.000715       0.017841       0.051593       0.064378      -0.048432       0.037198      -0.010963       0.053682      -0.103969       0.045915       0.058054              8.982697      10.767763       2.471584      -4.038472       7.078675      -2.996965       9.101654           0.035055
           97              O       6.915172       3.329030      11.117361      -0.543549      39.694155 0.62498029E+03  0.15649108E+05                                 9.313709                            7.818566      -0.169826       1.987736                    0.997258      28.370064      76.886044       0.666905       0.366791      -1.129371      -0.032650       0.011867       0.050400       0.061213      -0.037025      -0.022040      -0.007148      -0.097024       0.085665      -0.080239       0.033483       0.046755             10.274147       9.956545      -0.445268      -1.259836       6.033789       1.919414      14.832106           0.049961
           98              O       5.544793       3.331234      12.895162      -0.494932      32.609234 0.46467720E+03  0.10754783E+05                                 8.049370                            6.616190       0.506231       2.228201                    0.998488      26.379068      67.708941       0.749135       0.353261      -1.145281       0.037417      -0.005745      -0.035512       0.051905      -0.007655      -0.046559      -0.044398      -0.000620      -0.203678      -0.100530       0.041608       0.058923              8.987405      14.813517       1.504573      -2.165445       5.297217       0.149098       6.851480           0.033455
           99              O       4.895202       1.238061      10.667109      -0.547355      42.184043 0.66549495E+03  0.16948633E+05                                 9.727845                            8.104981      -0.254468       1.958279                    0.996371      28.788659      79.009418       0.649719       0.370161      -1.125374       0.004992      -0.055037      -0.018976       0.058430      -0.005642       0.027670       0.017980      -0.011152      -0.167704      -0.068186       0.031167       0.037019             10.768550       7.947158       0.118637      -1.441055      15.772765       2.041907       8.585726           0.049024
          100              O       4.849156      10.685477       9.489642      -0.503060      34.536546 0.47919878E+03  0.11180117E+05                                 8.375576                            6.738069       0.408472       2.190746                    0.998199      26.660790      68.778817       0.738906       0.355293      -1.143273      -0.003308       0.035634       0.028710       0.045880      -0.022106       0.015645       0.061192       0.099884       0.033105      -0.097008       0.046138       0.050870              9.487228       5.384363      -0.721574      -0.984027       9.360471       5.047379      13.716849           0.030009
          101              O       7.503270       1.564527       9.102013      -0.553428      43.789793 0.65322481E+03  0.16501181E+05                                 9.906867                            7.949222      -0.060765       2.021464                    0.996251      28.465816      76.923120       0.668399       0.362759      -1.135029      -0.001629      -0.045087      -0.044375       0.063282       0.003921      -0.026816      -0.000578      -0.090585       0.146246      -0.075599       0.021003       0.054596             11.380473       9.482942      -0.786081       0.434096      12.495249       6.309808      12.163226           0.047346
          102              O       7.034099       0.039434       7.530966      -0.498894      35.842577 0.49418747E+03  0.11615149E+05                                 8.604459                            6.862350       0.425339       2.201244                    0.997908      26.554869      68.685422       0.729269       0.357343      -1.142002       0.018085       0.041922       0.027080       0.053083       0.052930       0.043052      -0.028925      -0.060569       0.054732      -0.093986       0.041207       0.052779              9.823191      10.549494       3.466695       3.384415       9.504739       4.376830       9.415340           0.030383
          103              O       4.097770       3.787596      10.324103      -0.543492      40.979245 0.65743203E+03  0.16647455E+05                                 9.472641                            8.014421      -0.156029       1.992655                    0.996500      28.401374      77.042494       0.660214       0.366374      -1.131313      -0.021716       0.056109      -0.027375       0.066100       0.000985       0.053458       0.001164      -0.053513      -0.144609      -0.083537       0.032561       0.050976             10.387946       8.771661      -2.960805      -0.558985      13.850234      -3.097512       8.541944           0.047096
          104              O       3.850113       5.713828       9.222645      -0.492814      31.881153 0.43638740E+03  0.99359479E+04                                 7.875084                            6.373451       0.504420       2.222853                    0.998917      26.205524      66.567846       0.770656       0.349067      -1.149482       0.004266      -0.036240       0.035109       0.050638       0.064354       0.039996      -0.039413       0.005636       0.083815      -0.102534       0.049552       0.052982              8.903709       5.811347       1.167335      -2.155048       9.105770      -5.011063      11.794010           0.030033
          105              O       4.695077       1.983525       7.773570      -0.551887      40.731987 0.65957959E+03  0.16738366E+05                                 9.512868                            8.042339      -0.228309       1.971280                    0.995836      28.591580      77.991350       0.656344       0.367730      -1.128722      -0.023363       0.040160      -0.045875       0.065293      -0.028234      -0.009691      -0.047297       0.055642       0.051353      -0.073258       0.026789       0.046468             10.527974       8.371601      -1.874006       3.044071      12.720841      -0.910831      10.491479           0.054560
          106              O       3.860214       3.854052       6.863547      -0.488380      34.480594 0.45646753E+03  0.10516042E+05                                 8.366170                            6.556940       0.599761       2.262977                    0.998818      26.117980      66.847540       0.752731       0.353203      -1.145519       0.015777      -0.053888       0.006557       0.056532      -0.011024      -0.076112      -0.007233      -0.046827      -0.088080      -0.097049       0.038636       0.058412              9.662186       5.651707      -0.193571       0.324473      17.807183      -1.301189       5.527667           0.030450
          107              O       6.506108       4.366897       8.367807      -0.538256      39.476752 0.62209991E+03  0.15543473E+05                                 9.267096                            7.776786      -0.241157       1.971061                    0.995985      28.150188      75.959814       0.672429       0.364562      -1.132224       0.060475       0.010892      -0.001976       0.061479       0.013609      -0.014607       0.062167       0.042475      -0.006203      -0.077895       0.026032       0.051863             10.217251      13.971331       1.264197       0.657095       9.307479      -2.649695       7.372941           0.052732
          108              O       8.691843       4.321902       8.881126      -0.484713      32.415218 0.44622832E+03  0.10213284E+05                                 7.980256                            6.458494       0.559920       2.249296                    0.999019      25.998786      66.140911       0.763416       0.350539      -1.148670      -0.048423       0.000714      -0.017859       0.051616      -0.064377       0.048426       0.037185      -0.010923       0.053626      -0.103952       0.045887       0.058066              8.983294      10.768457      -2.471799       4.038808       7.079142      -2.997248       9.102283           0.035060

******************************************************
Auxiliary information for the entire system
The total spin magnetic moment of the unit cell is   48.000343
The total net atomic charge of the unit cell is   0.000005
Accuracy of reproducing the electrostatic potential in the unit cell:
  The inner radius (bohr) =    5.0000
  The outer radius (bohr) =   12.0000
  Valid grid points have density less than (e/(bohr^3)) =    0.0001
  The number of valid grid points were=        34112
  The rms potential error without charges in kcal/mol is=      2.85760
  The rms potential error with partial charges in kcal/mol is=      0.75769
  The RRMSE value at monopole order=      0.26515
  The rms potential error with partial charges and cloud penetration in kcal/mol is=      0.74133
  The RRMSE value at monopole order with cloud penetration is=      0.25942
  The rms potential error with partial charges and atomic dipoles in kcal/mol is=      0.71057
  The RRMSE value at dipole order=      0.24866
  The rms potential error with partial charges, atomic dipoles and cloud penetration in kcal/mol is=      0.68999
  The RRMSE value at dipole order with cloud penetration=      0.24146

******************************************************
The electron densities and ab initio electrostatic potential were computed in VASP using the PBE functional and
projector augmented wave method. See the main text of the journal article for a description of computational details.
The atomic charges, dipoles, and quadrupoles were computed with the DDEC6 method as described in
(a) T. A. Manz and N. Gabaldon Limas, RSC Adv. 6 (2016) 47771-47801 DOI: 10.1039/c6ra04656h
(b) N. Gabaldon Limas and T. A. Manz, RSC Adv. 8 (2018) 2678-2707 DOI: 10.1039/c7ra11829e.
For each atom in the material, the electron cloud parameters were fit to the spherically averaged atom-in-material
electron density using radial positions for which this density was between 10^-4 and 10^-2 electrons per cubic bohr.
The polarizabilities, dispersion coefficients, and quantum Drude oscillator (QDO) parameters were fit using the MCLF method.
The magnetic structure of the system was optimized in VASP from the default ferromagnetic initial guess using spin polarization.
The atomic spin moments (ASMs) were computed on this optimized magnetic structure using the DDEC6 partition as inputs
to the method of T. A. Manz and D. S. Sholl, J. Chem. Theory Comput. 7 (2011) 4146-4164 DOI: 10.1021/ct200539n.
The RMSE and RRMSE were computed using a uniform grid with Ewald summation.
