# Supplementary material for: A collection of forcefield precursors for metal–organic frameworks
Source: RSC Adv. 2019 Nov 13;9(63):36492–507. doi: 10.1039/c9ra07327b (PMC9075174; doi:10.1039/c9ra07327b)
Supplement: RA-009-C9RA07327B-s5019 [file RA-009-C9RA07327B-s5019.xyz]

  108
jmolscript: load "" {1 1 1} spacegroup "x,y,z" unitcell [{      9.992200     0.000000     0.000000 }, {      0.000000    11.413600     0.000000 }, {      0.000000    -0.293042    14.967832 }]
Fe     9.233392     8.576031     2.001349     0.929696
Fe     8.835003     2.779600    10.368816     0.943472
Fe     4.237292     8.397848     5.482567     0.929735
Fe     3.838903     2.487637    12.082932     0.943412
Fe     0.758808     2.544527    12.966483     0.929681
Fe     1.157197     8.340958     4.599016     0.943453
Fe     5.754908     2.722710     9.485265     0.929742
Fe     6.153297     8.632921     2.884900     0.943427
Fe     0.000000     5.706800     0.000000     0.968968
Fe     4.996100    -0.146521     7.483916     0.968960
Fe     0.000000     0.000000     0.000000     0.995306
Fe     4.996100     5.560279     7.483916     0.995553
H      7.644033     9.696150     5.523130     0.032352
H      0.539579     5.379803     3.876668     0.032779
H      6.225141     6.352965     0.808263     0.030703
H      2.208276    11.052963     3.262987     0.030244
H      1.458861     7.683922    13.860212     0.031146
H      7.094462    11.327844     0.299357     0.034639
H      2.647933     7.277729     1.960786     0.032367
H      5.535679     0.180476     3.607248     0.032772
H      1.229041    10.620914     6.675653     0.030712
H      7.204376     5.920916     4.220929     0.030293
H      6.454961     8.996915     8.591536     0.031165
H      2.098362     5.646035     7.184559     0.034659
H      2.348167     1.424408     9.444702     0.032342
H      9.452621     5.740755    11.091164     0.032780
H      3.767059     4.767593    14.159569     0.030698
H      7.783924     0.067595    11.704845     0.030251
H      8.533339     3.436636     1.107620     0.031151
H      2.897738    -0.207286    14.668475     0.034634
H      7.344267     3.842829    13.007046     0.032364
H      4.456521    10.940082    11.360584     0.032775
H      8.763159     0.499644     8.292179     0.030705
H      2.787824     5.199642    10.746903     0.030289
H      3.537239     2.123643     6.376296     0.031161
H      7.893838     5.474523     7.783273     0.034672
C      8.347484     9.349338     4.931901     0.531685
C      0.281780     5.840347     3.089361     0.522502
C      7.141425     6.498940     0.872625     0.526571
C      1.423888    10.757454     2.674752     0.524282
C      0.947261     8.194037    14.446951     0.536226
C      7.249341    10.633736     0.890586     0.535644
C      3.351384     7.624541     2.552015     0.531700
C      5.277880    11.133532     4.394555     0.522538
C      2.145325    10.474939     6.611291     0.526594
C      6.419988     6.216425     4.809164     0.524330
C      5.943361     8.486800     8.004797     0.536261
C      2.253241     6.340143     6.593330     0.535664
C      1.644716     1.771220    10.035931     0.531652
C      9.710420     5.280211    11.878471     0.522484
C      2.850775     4.621618    14.095207     0.526558
C      8.568311     0.363104    12.293080     0.524296
C      9.044939     2.926521     0.520881     0.536223
C      2.742859     0.486822    14.077246     0.535605
C      6.640816     3.496017    12.415817     0.531632
C      4.714320    -0.012974    10.573277     0.522547
C      7.846875     0.645619     8.356541     0.526577
C      3.572211     4.904133    10.158668     0.524322
C      4.048839     2.633758     6.963035     0.536251
C      7.738959     4.780415     8.374502     0.535732
O      8.062207     9.144721     3.717860    -0.538706
O      9.453121     9.152805     5.467749    -0.497008
O      0.118208     7.084379     3.226017    -0.546050
O      0.164871     5.203571     2.046402    -0.497818
O      7.454681     7.415015     1.687773    -0.549621
O      7.903830     5.857614     0.155366    -0.494148
O      0.882411     9.631945     2.891186    -0.546966
O      1.172085     0.109865     1.745549    -0.498470
O      0.249205     7.829552     0.323904    -0.544338
O      1.026199     9.411121    14.356845    -0.495399
O      8.461295    10.241357     0.976950    -0.533032
O      6.280397    10.176227     1.505315    -0.482669
O      3.066107     7.829158     3.766056    -0.538731
O      4.457021     7.821074     2.016167    -0.496960
O      5.114308     9.889500     4.257899    -0.546070
O      5.160971     0.356708     5.437514    -0.497866
O      2.458581     9.558864     5.796143    -0.549621
O      2.907730    11.116265     7.328550    -0.494140
O      5.878511     7.341934     4.592730    -0.546957
O      6.168185     5.450414     5.738367    -0.498479
O      5.245305     9.144327     7.160012    -0.544379
O      6.022299     7.269716     8.094903    -0.495459
O      3.465195     6.732522     6.506966    -0.533036
O      1.284297     6.797652     5.978601    -0.482584
O      1.929993     1.975837    11.249972    -0.538708
O      0.539079     1.967753     9.500083    -0.497054
O      9.873992     4.036179    11.741815    -0.546034
O      9.827329     5.916987    12.921430    -0.497831
O      2.537519     3.705543    13.280059    -0.549614
O      2.088370     5.262944    14.812466    -0.494157
O      9.109789     1.488613    12.076646    -0.546962
O      8.820115    11.010693    13.222283    -0.498461
O      9.742995     3.291006    14.643928    -0.544331
O      8.966001     1.709437     0.610987    -0.495399
O      1.530905     0.879201    13.990882    -0.533018
O      3.711803     0.944331    13.462517    -0.482667
O      6.926093     3.291400    11.201776    -0.538760
O      5.535179     3.299484    12.951665    -0.496964
O      4.877892     1.231058    10.709933    -0.546037
O      4.831229    10.763850     9.530318    -0.497858
O      7.533619     1.561694     9.171689    -0.549616
O      7.084470     0.004293     7.639282    -0.494147
O      4.113689     3.778624    10.375102    -0.546956
O      3.824015     5.670144     9.229465    -0.498495
O      4.746895     1.976231     7.807820    -0.544363
O      3.969901     3.850842     6.872929    -0.495444
O      6.527005     4.388036     8.460866    -0.533004
O      8.707903     4.322906     8.989231    -0.482549

The following XYZ coordinates are in angstroms. Other properties are in atomic units.
The sperically averaged electron density of each atom fit to a function of the form exp(a - br)
eigen_1, eigen_2 and eigen_3 are the three eigenvalues of traceless quadrupole moment tensor
  atom number  atomic symbol              X              Y              Z     net charge C6 coefficient C8 coefficient C10 coefficient fluctuating dipole atomic polarizability isotropic forcefield polarizability              a              b squared Pearson coefficient          <r^3>          <r^4>         wp_QDO          m_QDO          q_QDO       dipole_x       dipole_y       dipole_z         dipole            Qxy            Qxz            Qyz     Q(x^2-y^2)  Q(3z^2 - R^2)        eigen_1        eigen_2        eigen_3 static polarizability      alpha(xx)      alpha(xy)      alpha(xz)      alpha(yy)      alpha(yz)      alpha(zz) atomic spin moment
            1             Fe       9.233392       8.576031       2.001349       0.929696      92.053388 0.20383987E+04  0.67028583E+05                                17.867185                           15.726742       0.233627       1.876581                    0.999089      53.074928     152.883087       0.409370       0.455009      -1.095077      -0.000490      -0.000655       0.012044       0.012071      -0.043822       0.002282       0.062512      -0.046599       0.095154      -0.078996      -0.010003       0.088999             19.803174      21.416848      -0.628691      -0.362718      18.238069      -0.385052      19.754604           3.820003
            2             Fe       8.835003       2.779600      10.368816       0.943472     113.868319 0.24019349E+04  0.81669818E+05                                19.924732                           16.681799       0.227344       1.882308                    0.998469      52.361835     149.626157       0.414620       0.434466      -1.116219       0.004945       0.004625      -0.006213       0.009190       0.074509      -0.075534      -0.031977       0.100323       0.287800      -0.138055      -0.017017       0.155072             23.237451      28.280620      -0.683434       6.319014      17.804501      -0.091131      23.627232           3.853845
            3             Fe       4.237292       8.397848       5.482567       0.929735      92.057203 0.20384975E+04  0.67032143E+05                                17.866998                           15.726582       0.233675       1.876598                    0.999089      53.076304     152.883667       0.409396       0.454977      -1.095104      -0.000433       0.000644      -0.012024       0.012049       0.043521      -0.002295       0.063058      -0.046278       0.098232      -0.079282      -0.010369       0.089651             19.802953      21.416598       0.628754       0.362798      18.237814      -0.384898      19.754447           3.820225
            4             Fe       3.838903       2.487637      12.082932       0.943412     113.858216 0.24016805E+04  0.81660031E+05                                19.924803                           16.681881       0.227244       1.882277                    0.998470      52.359255     149.623887       0.414577       0.434516      -1.116172       0.004993      -0.004758       0.006176       0.009257      -0.074634       0.076234      -0.031322       0.101232       0.283653      -0.137785      -0.017080       0.154866             23.237537      28.280708       0.683556      -6.319071      17.804600      -0.091309      23.627301           3.853402
            5             Fe       0.758808       2.544527      12.966483       0.929681      92.058717 0.20385412E+04  0.67034133E+05                                17.867438                           15.726943       0.233806       1.876623                    0.999089      53.076677     152.886808       0.409382       0.454988      -1.095094       0.000491       0.000648      -0.012048       0.012075      -0.044053       0.001974       0.062150      -0.046559       0.095471      -0.078909      -0.009928       0.088837             19.803472      21.417176      -0.628758      -0.362717      18.238349      -0.385079      19.754890           3.820152
            6             Fe       1.157197       8.340958       4.599016       0.943453     113.863901 0.24018267E+04  0.81665636E+05                                19.924740                           16.681830       0.227246       1.882281                    0.998470      52.360500     149.624386       0.414602       0.434487      -1.116199      -0.004956      -0.004693       0.006194       0.009217       0.074638      -0.076037      -0.031777       0.100922       0.285484      -0.137971      -0.017174       0.155145             23.237443      28.280477      -0.683444       6.319168      17.804535      -0.091239      23.627315           3.853696
            7             Fe       5.754908       2.722710       9.485265       0.929742      92.050682 0.20383250E+04  0.67025567E+05                                17.866876                           15.726492       0.233467       1.876543                    0.999089      53.073956     152.879716       0.409371       0.455011      -1.095076       0.000442      -0.000634       0.012028       0.012053       0.043484      -0.002032       0.062986      -0.046131       0.098486      -0.079103      -0.010544       0.089647             19.802818      21.416448       0.628684       0.362968      18.237620      -0.384827      19.754388           3.820057
            8             Fe       6.153297       8.632921       2.884900       0.943427     113.869545 0.24019703E+04  0.81671333E+05                                19.924865                           16.681920       0.227397       1.882319                    0.998469      52.362312     149.627874       0.414618       0.434466      -1.116219      -0.004983       0.004779      -0.006174       0.009262      -0.074676       0.076385      -0.031566       0.101987       0.284315      -0.138120      -0.017175       0.155295             23.237599      28.280514       0.683458      -6.319241      17.804704      -0.091278      23.627578           3.853806
            9             Fe       0.000000       5.706800       0.000000       0.968968     105.169054 0.22620038E+04  0.75817022E+05                                18.963355                           16.221920       0.272015       1.901730                    0.998247      51.640240     146.830006       0.418881       0.436257      -1.114327       0.000000       0.000002      -0.000000       0.000002      -0.015068       0.134728      -0.023285       0.036967      -0.086682      -0.136808      -0.008089       0.144897             21.615963      18.430500      -0.660962      -1.292487      25.599739       5.605715      20.817651           3.884316
           10             Fe       4.996100      -0.146521       7.483916       0.968960     105.201666 0.22628432E+04  0.75849651E+05                                18.963959                           16.222341       0.272696       1.901901                    0.998244      51.650229     146.846666       0.418989       0.436118      -1.114453       0.000000      -0.000004       0.000001       0.000004       0.015260      -0.135517      -0.023654       0.038012      -0.086846      -0.137422      -0.008642       0.146063             21.616679      18.431020       0.660962       1.292478      25.600566       5.605883      20.818453           3.885092
           11             Fe       0.000000       0.000000       0.000000       0.995306     116.040976 0.24557351E+04  0.83680384E+05                                19.911063                           16.694135       0.266332       1.902314                    0.998462      51.158924     144.745565       0.422363       0.425576      -1.125789       0.000000      -0.000003       0.000000       0.000003       0.093142      -0.055873       0.006520      -0.069047       0.040800      -0.124384       0.022610       0.101774             23.104786      19.418749       0.447369      -0.784576      27.828922      -7.429775      22.066688           3.910506
           12             Fe       4.996100       5.560279       7.483916       0.995553     116.039585 0.24556935E+04  0.83677365E+05                                19.909598                           16.692979       0.266508       1.902401                    0.998460      51.157248     144.732389       0.422423       0.425525      -1.125840      -0.000002       0.000001       0.000004       0.000005      -0.093514       0.056367       0.005711      -0.068326       0.041799      -0.124641       0.022124       0.102517             23.102993      19.417211      -0.447126       0.784282      27.826811      -7.428918      22.064957           3.911220
           13              H       7.644033       9.696150       5.523130       0.032352       1.366353 0.99238631E+01  0.10316158E+03                                 2.045410                            1.841869      -1.216488       2.268650                    0.993526       4.142168      12.063564       0.459622       1.281941      -0.706259      -0.046298       0.023643       0.043886       0.068033      -0.005085      -0.005086      -0.002794       0.008689       0.005823      -0.009668       0.001498       0.008169              2.170927       2.552728      -0.413010      -0.702541       1.743341       0.383336       2.216712           0.001245
           14              H       0.539579       5.379803       3.876668       0.032779       1.375568 0.10199388E+02  0.10385113E+03                                 1.864085                            1.731375      -0.865625       2.434613                    0.998999       3.542495       9.331386       0.545795       1.102147      -0.753954       0.018996      -0.032339       0.050453       0.062866      -0.005402       0.002193      -0.007515      -0.012713      -0.003528      -0.007848      -0.005335       0.013183              1.905774       1.552644      -0.113884       0.317227       1.750568      -0.406400       2.414109           0.001524
           15              H       6.225141       6.352965       0.808263       0.030703       1.303127 0.93553482E+01  0.93954584E+02                                 1.845339                            1.691581      -0.910823       2.415873                    0.998832       3.608207       9.683739       0.531730       1.146983      -0.740655      -0.058759      -0.006284      -0.007531       0.059572       0.006393       0.003070       0.001364       0.005007      -0.006303      -0.005935      -0.002975       0.008910              1.906731       2.724661       0.136556       0.038486       1.493918       0.142445       1.501615           0.001215
           16              H       2.208276      11.052963       3.262987       0.030244       1.574878 0.12168976E+02  0.13040707E+03                                 2.097853                            1.929758      -0.843254       2.424585                    0.997939       3.896815      10.774122       0.498054       1.147580      -0.741172       0.057918       0.025118       0.029204       0.069558       0.007785       0.008472      -0.000040       0.001927      -0.016140      -0.011887      -0.001059       0.012946              2.177226       2.516978       0.257178       0.784589       1.724285       0.143013       2.290414           0.002026
           17              H       1.458861       7.683922      13.860212       0.031146       1.415095 0.10421524E+02  0.10736588E+03                                 1.942904                            1.781878      -1.022225       2.366007                    0.997534       3.667607       9.921558       0.520373       1.142499      -0.742475       0.036111      -0.027885      -0.042891       0.062620      -0.002546      -0.015218       0.001561       0.008364       0.012289      -0.012243      -0.006454       0.018697              2.012124       1.811454      -0.367527      -0.377803       2.250881       0.508018       1.974037           0.001151
           18              H       7.094462      11.327844       0.299357       0.034639       1.332401 0.95075842E+01  0.96307278E+02                                 1.904852                            1.729296      -1.011937       2.377579                    0.997627       3.685255      10.082004       0.512646       1.179506      -0.732153      -0.015934       0.047031      -0.040663       0.064182      -0.008175       0.004421      -0.009740      -0.004791      -0.004884      -0.009823      -0.005886       0.015709              1.994436       1.628480      -0.055348       0.046278       2.252068      -0.752426       2.102760           0.001501
           19              H       2.647933       7.277729       1.960786       0.032367       1.366374 0.99240455E+01  0.10316406E+03                                 2.045437                            1.841891      -1.216570       2.268615                    0.993526       4.142194      12.063717       0.459617       1.281947      -0.706258      -0.046296      -0.023645      -0.043887       0.068033       0.005086       0.005084      -0.002794       0.008683       0.005825      -0.009667       0.001502       0.008166              2.170957       2.552766       0.413019       0.702558       1.743362       0.383346       2.216744           0.001240
           20              H       5.535679       0.180476       3.607248       0.032772       1.375537 0.10199109E+02  0.10384795E+03                                 1.864094                            1.731382      -0.865618       2.434626                    0.998999       3.542444       9.331349       0.545777       1.102186      -0.753945       0.018993       0.032340      -0.050459       0.062870       0.005404      -0.002192      -0.007515      -0.012708      -0.003519      -0.007849      -0.005332       0.013181              1.905784       1.552651       0.113884      -0.317230       1.750573      -0.406402       2.414128           0.001517
           21              H       1.229041      10.620914       6.675653       0.030712       1.303048 0.93546286E+01  0.93945402E+02                                 1.845257                            1.691511      -0.910789       2.415898                    0.998832       3.608062       9.683199       0.531744       1.146976      -0.740657      -0.058761       0.006287       0.007527       0.059574      -0.006392      -0.003069       0.001365       0.005008      -0.006300      -0.005934      -0.002975       0.008909              1.906642       2.724519      -0.136546      -0.038483       1.493855       0.142433       1.501553           0.001234
           22              H       7.204376       5.920916       4.220929       0.030293       1.574836 0.12168591E+02  0.13040186E+03                                 2.097801                            1.929715      -0.843312       2.424569                    0.997938       3.896747      10.773875       0.498064       1.147565      -0.741175       0.057913      -0.025118      -0.029211       0.069556      -0.007783      -0.008471      -0.000036       0.001924      -0.016136      -0.011884      -0.001061       0.012945              2.177169       2.516908      -0.257168      -0.784556       1.724248       0.143009       2.290351           0.002025
           23              H       6.454961       8.996915       8.591536       0.031165       1.415028 0.10420928E+02  0.10735815E+03                                 1.942835                            1.781822      -1.022203       2.366021                    0.997534       3.667518       9.921227       0.520384       1.142492      -0.742477       0.036109       0.027882       0.042895       0.062620       0.002551       0.015218       0.001561       0.008364       0.012304      -0.012243      -0.006457       0.018700              2.012050       1.811393       0.367507       0.377782       2.250790       0.507989       1.973967           0.001161
           24              H       2.098362       5.646035       7.184559       0.034659       1.332348 0.95071215E+01  0.96301181E+02                                 1.904781                            1.729238      -1.011851       2.377621                    0.997628       3.685148      10.081556       0.512662       1.179484      -0.732158      -0.015932      -0.047034       0.040663       0.064183       0.008174      -0.004424      -0.009737      -0.004797      -0.004882      -0.009818      -0.005891       0.015709              1.994359       1.628421       0.055346      -0.046277       2.251978      -0.752383       2.102677           0.001514
           25              H       2.348167       1.424408       9.444702       0.032342       1.366433 0.99245627E+01  0.10317066E+03                                 2.045480                            1.841927      -1.216502       2.268630                    0.993525       4.142331      12.064140       0.459617       1.281931      -0.706261       0.046294      -0.023638      -0.043886       0.068028      -0.005088      -0.005083      -0.002792       0.008694       0.005836      -0.009670       0.001500       0.008169              2.171005       2.552826      -0.413030      -0.702575       1.743397       0.383355       2.216793           0.001240
           26              H       9.452621       5.740755      11.091164       0.032780       1.375574 0.10199464E+02  0.10385225E+03                                 1.864104                            1.731392      -0.865544       2.434650                    0.999000       3.542510       9.331489       0.545787       1.102160      -0.753951      -0.018994       0.032339      -0.050451       0.062864      -0.005402       0.002193      -0.007514      -0.012712      -0.003530      -0.007847      -0.005334       0.013182              1.905792       1.552658      -0.113885       0.317230       1.750586      -0.406405       2.414134           0.001520
           27              H       3.767059       4.767593      14.159569       0.030698       1.303132 0.93553892E+01  0.93955107E+02                                 1.845344                            1.691585      -0.910816       2.415872                    0.998832       3.608224       9.683793       0.531729       1.146984      -0.740655       0.058758       0.006282       0.007529       0.059570       0.006393       0.003070       0.001365       0.005004      -0.006300      -0.005935      -0.002975       0.008910              1.906736       2.724668       0.136555       0.038485       1.493921       0.142446       1.501619           0.001214
           28              H       7.783924       0.067595      11.704845       0.030251       1.574862 0.12168827E+02  0.13040494E+03                                 2.097828                            1.929737      -0.843238       2.424590                    0.997939       3.896796      10.774014       0.498060       1.147569      -0.741174      -0.057919      -0.025117      -0.029203       0.069558       0.007785       0.008471      -0.000040       0.001927      -0.016143      -0.011887      -0.001059       0.012946              2.177198       2.516944       0.257173       0.784573       1.724267       0.143012       2.290383           0.002022
           29              H       8.533339       3.436636       1.107620       0.031151       1.415088 0.10421455E+02  0.10736493E+03                                 1.942890                            1.781867      -1.022211       2.366012                    0.997534       3.667596       9.921499       0.520377       1.142493      -0.742477      -0.036112       0.027884       0.042890       0.062619      -0.002547      -0.015217       0.001560       0.008365       0.012289      -0.012242      -0.006455       0.018697              2.012110       1.811443      -0.367524      -0.377800       2.250862       0.508012       1.974024           0.001153
           30              H       2.897738      -0.207286      14.668475       0.034634       1.332413 0.95076895E+01  0.96308548E+02                                 1.904856                            1.729301      -1.011935       2.377576                    0.997627       3.685278      10.082056       0.512647       1.179499      -0.732155       0.015935      -0.047028       0.040662       0.064179      -0.008175       0.004422      -0.009738      -0.004793      -0.004881      -0.009821      -0.005888       0.015709              1.994441       1.628485      -0.055348       0.046278       2.252073      -0.752426       2.102764           0.001500
           31              H       7.344267       3.842829      13.007046       0.032364       1.366458 0.99248024E+01  0.10317392E+03                                 2.045511                            1.841953      -1.216589       2.268593                    0.993525       4.142379      12.064383       0.459612       1.281937      -0.706259       0.046292       0.023645       0.043882       0.068027       0.005087       0.005083      -0.002791       0.008685       0.005831      -0.009667       0.001500       0.008166              2.171040       2.552871       0.413039       0.702590       1.743421       0.383364       2.216828           0.001232
           32              H       4.456521      10.940082      11.360584       0.032775       1.375505 0.10198817E+02  0.10384416E+03                                 1.864061                            1.731354      -0.865581       2.434645                    0.999000       3.542395       9.331161       0.545784       1.102182      -0.753946      -0.018996      -0.032340       0.050458       0.062871       0.005402      -0.002192      -0.007516      -0.012708      -0.003526      -0.007847      -0.005334       0.013181              1.905749       1.552626       0.113881      -0.317222       1.750543      -0.406392       2.414080           0.001514
           33              H       8.763159       0.499644       8.292179       0.030705       1.303074 0.93548445E+01  0.93947991E+02                                 1.845270                            1.691522      -0.910878       2.415851                    0.998831       3.608100       9.683282       0.531747       1.146964      -0.740660       0.058763      -0.006287      -0.007528       0.059576      -0.006391      -0.003068       0.001365       0.005012      -0.006305      -0.005932      -0.002977       0.008909              1.906657       2.724545      -0.136546      -0.038482       1.493864       0.142435       1.501562           0.001230
           34              H       2.787824       5.199642      10.746903       0.030289       1.574809 0.12168345E+02  0.13039870E+03                                 2.097791                            1.929706      -0.843263       2.424593                    0.997938       3.896718      10.773812       0.498061       1.147578      -0.741172      -0.057913       0.025114       0.029209       0.069554      -0.007781      -0.008470      -0.000037       0.001927      -0.016135      -0.011883      -0.001060       0.012943              2.177158       2.516894      -0.257165      -0.784551       1.724239       0.143007       2.290341           0.002020
           35              H       3.537239       2.123643       6.376296       0.031161       1.415048 0.10421111E+02  0.10736059E+03                                 1.942862                            1.781843      -1.022213       2.366017                    0.997534       3.667543       9.921347       0.520378       1.142500      -0.742475      -0.036111      -0.027882      -0.042896       0.062621       0.002551       0.015218       0.001562       0.008364       0.012304      -0.012243      -0.006457       0.018700              2.012079       1.811416       0.367514       0.377790       2.250825       0.508000       1.973995           0.001163
           36              H       7.893838       5.474523       7.783273       0.034672       1.332297 0.95066589E+01  0.96295280E+02                                 1.904732                            1.729197      -1.011833       2.377640                    0.997629       3.685039      10.081179       0.512669       1.179485      -0.732158       0.015932       0.047038      -0.040663       0.064186       0.008174      -0.004425      -0.009733      -0.004803      -0.004878      -0.009812      -0.005895       0.015707              1.994306       1.628378       0.055346      -0.046278       2.251918      -0.752358       2.102622           0.001519
           37              C       8.347484       9.349338       4.931901       0.531685      19.931645 0.22013455E+03  0.44208718E+04                                 6.654374                            5.167479       0.380104       2.189357                    0.999802      22.089310      61.150685       0.670480       0.454884      -1.027958       0.047828      -0.020994      -0.049100       0.071687       0.045978      -0.027767      -0.041380      -0.170746      -0.142441      -0.084131      -0.048864       0.132995              7.417751       9.708532      -1.048055       0.511698       4.179629       1.145957       8.365092          -0.012266
           38              C       0.281780       5.840347       3.089361       0.522502      19.233560 0.20760774E+03  0.41114618E+04                                 6.461599                            5.016985       0.331392       2.170345                    0.999836      22.054782      60.764423       0.680268       0.454646      -1.027397      -0.016576       0.039151      -0.046695       0.063150       0.017366      -0.035556      -0.027911       0.162540      -0.173600      -0.084411      -0.036006       0.120418              7.170845       4.129079      -0.043190       1.055756       8.532951       1.903887       8.850505          -0.008734
           39              C       7.141425       6.498940       0.872625       0.526571      19.642200 0.19970951E+03  0.39128637E+04                                 6.531774                            4.894519       0.453908       2.214724                    0.999832      21.721163      59.326125       0.694956       0.449834      -1.031190       0.062601       0.032613       0.005488       0.070800      -0.000313       0.024302      -0.105877      -0.072141       0.085802      -0.088356      -0.044479       0.132835              7.447693       7.991724      -0.876102      -1.267423       7.242547       3.651261       7.108808          -0.014934
           40              C       1.423888      10.757454       2.674752       0.524282      20.317432 0.22003097E+03  0.44007058E+04                                 6.619297                            5.100336       0.560373       2.241867                    0.999625      22.036989      60.093784       0.690753       0.443348      -1.038710      -0.060455      -0.028066      -0.040022       0.077745      -0.051580      -0.073574       0.062555       0.072787      -0.056370      -0.087817      -0.044365       0.132182              7.403979       6.088869       0.969545       1.855818       8.235871      -2.768746       7.887196          -0.017467
           41              C       0.947261       8.194037      14.446951       0.536226      19.558443 0.20606497E+03  0.40830543E+04                                 6.608720                            5.037377       0.238896       2.142448                    0.999779      22.047939      61.237809       0.669405       0.461781      -1.020961      -0.047702       0.028319       0.040254       0.068541      -0.002944       0.080932       0.001984       0.158503       0.068824      -0.090944      -0.038403       0.129347              7.472328       4.985541       0.287952      -1.568196      11.593755      -0.399258       5.837686          -0.012867
           42              C       7.249341      10.633736       0.890586       0.535644      19.656005 0.20829062E+03  0.41304372E+04                                 6.606743                            5.048077       0.230827       2.139610                    0.999767      21.935932      60.575710       0.673234       0.458790      -1.024557       0.023097      -0.053468       0.034125       0.067504       0.006527       0.041926       0.095098      -0.097044       0.134803      -0.093062      -0.044118       0.137181              7.425837       9.303490       0.605359      -1.831141       6.480507      -2.784953       6.493513          -0.001684
           43              C       3.351384       7.624541       2.552015       0.531700      19.931285 0.22012968E+03  0.44207432E+04                                 6.654261                            5.167393       0.380199       2.189395                    0.999802      22.089001      61.149330       0.670492       0.454879      -1.027963       0.047817       0.021013       0.049090       0.071678      -0.045967       0.027755      -0.041374      -0.170755      -0.142431      -0.084122      -0.048865       0.132987              7.417625       9.708360       1.048045      -0.511667       4.179570       1.145943       8.364945          -0.012265
           44              C       5.277880      11.133532       4.394555       0.522538      19.233168 0.20760184E+03  0.41113297E+04                                 6.461611                            5.016985       0.331213       2.170296                    0.999835      22.054502      60.764207       0.680251       0.454659      -1.027386      -0.016588      -0.039145       0.046696       0.063151      -0.017375       0.035575      -0.027911       0.162562      -0.173631      -0.084421      -0.036022       0.120443              7.170865       4.129089       0.043187      -1.055763       8.532958       1.903893       8.850548          -0.008713
           45              C       2.145325      10.474939       6.611291       0.526594      19.641690 0.19970392E+03  0.39127226E+04                                 6.531645                            4.894442       0.454040       2.214775                    0.999831      21.720753      59.324552       0.694964       0.449833      -1.031192       0.062593      -0.032598      -0.005505       0.070787       0.000313      -0.024298      -0.105877      -0.072166       0.085844      -0.088349      -0.044495       0.132844              7.447531       7.991543       0.876089       1.267400       7.242383       3.651164       7.108668          -0.014867
           46              C       6.419988       6.216425       4.809164       0.524330      20.317418 0.22003093E+03  0.44007094E+04                                 6.619331                            5.100369       0.560328       2.241854                    0.999625      22.036944      60.093906       0.690743       0.443354      -1.038706      -0.060458       0.028058       0.040016       0.077741       0.051607       0.073577       0.062577       0.072762      -0.056387      -0.087831      -0.044377       0.132208              7.404012       6.088880      -0.969540      -1.855813       8.235940      -2.768771       7.887215          -0.017415
           47              C       5.943361       8.486800       8.004797       0.536261      19.558044 0.20605987E+03  0.40829409E+04                                 6.608737                            5.037400       0.238743       2.142407                    0.999779      22.047665      61.237595       0.669385       0.461797      -1.020950      -0.047710      -0.028319      -0.040262       0.068551       0.002956      -0.080942       0.001977       0.158512       0.068914      -0.090964      -0.038397       0.129361              7.472340       4.985544      -0.287967       1.568177      11.593787      -0.399279       5.837687          -0.012826
           48              C       2.253241       6.340143       6.593330       0.535664      19.655764 0.20828827E+03  0.41303766E+04                                 6.606698                            5.048060       0.230904       2.139638                    0.999767      21.935656      60.574728       0.673234       0.458792      -1.024556       0.023107       0.053468      -0.034122       0.067506      -0.006531      -0.041929       0.095118      -0.097076       0.134844      -0.093080      -0.044132       0.137211              7.425776       9.303424      -0.605352       1.831125       6.480451      -2.784914       6.493453          -0.001631
           49              C       1.644716       1.771220      10.035931       0.531652      19.932490 0.22014504E+03  0.44211476E+04                                 6.654608                            5.167637       0.379864       2.189266                    0.999802      22.090078      61.153828       0.670461       0.454890      -1.027952      -0.047826       0.021013       0.049107       0.071696       0.045974      -0.027761      -0.041373      -0.170715      -0.142408      -0.084115      -0.048857       0.132972              7.418023       9.708908      -1.048097       0.511701       4.179763       1.146011       8.365398          -0.012392
           50              C       9.710420       5.280211      11.878471       0.522484      19.233755 0.20761027E+03  0.41115311E+04                                 6.461665                            5.017031       0.331292       2.170308                    0.999836      22.055031      60.765571       0.680261       0.454649      -1.027393       0.016580      -0.039146       0.046690       0.063145       0.017369      -0.035560      -0.027909       0.162538      -0.173591      -0.084408      -0.036010       0.120418              7.170920       4.129122      -0.043186       1.055763       8.533048       1.903909       8.850589          -0.008790
           51              C       2.850775       4.621618      14.095207       0.526558      19.642302 0.19971074E+03  0.39128993E+04                                 6.531841                            4.894567       0.453839       2.214701                    0.999832      21.721233      59.326662       0.694945       0.449840      -1.031186      -0.062604      -0.032618      -0.005487       0.070804      -0.000317       0.024296      -0.105879      -0.072144       0.085794      -0.088352      -0.044484       0.132836              7.447770       7.991810      -0.876111      -1.267437       7.242624       3.651302       7.108878          -0.014966
           52              C       8.568311       0.363104      12.293080       0.524296      20.317387 0.22003059E+03  0.44006999E+04                                 6.619313                            5.100353       0.560370       2.241870                    0.999625      22.036949      60.093855       0.690747       0.443352      -1.038707       0.060462       0.028065       0.040022       0.077749      -0.051582      -0.073575       0.062554       0.072796      -0.056373      -0.087818      -0.044367       0.132185              7.403994       6.088878       0.969545       1.855813       8.235899      -2.768756       7.887205          -0.017468
           53              C       9.044939       2.926521       0.520881       0.536223      19.558384 0.20606445E+03  0.40830415E+04                                 6.608708                            5.037374       0.238938       2.142463                    0.999779      22.047909      61.237717       0.669405       0.461781      -1.020961       0.047704      -0.028321      -0.040250       0.068541      -0.002945       0.080934       0.001984       0.158513       0.068805      -0.090946      -0.038405       0.129352              7.472309       4.985533       0.287948      -1.568191      11.593714      -0.399269       5.837680          -0.012864
           54              C       2.742859       0.486822      14.077246       0.535605      19.656330 0.20829472E+03  0.41305431E+04                                 6.606844                            5.048149       0.230806       2.139596                    0.999767      21.936192      60.576811       0.673224       0.458794      -1.024553      -0.023100       0.053466      -0.034126       0.067504       0.006534       0.041936       0.095104      -0.097053       0.134812      -0.093072      -0.044121       0.137193              7.425954       9.303655       0.605375      -1.831176       6.480602      -2.784998       6.493606          -0.001705
           55              C       6.640816       3.496017      12.415817       0.531632      19.932689 0.22014774E+03  0.44212080E+04                                 6.654597                            5.167624       0.380046       2.189321                    0.999802      22.090225      61.153938       0.670472       0.454882      -1.027958      -0.047812      -0.021025      -0.049093       0.071681      -0.045960       0.027755      -0.041363      -0.170732      -0.142440      -0.084113      -0.048858       0.132971              7.418017       9.708932       1.048099      -0.511705       4.179758       1.146008       8.365362          -0.012399
           56              C       4.714320      -0.012974      10.573277       0.522547      19.232896 0.20759872E+03  0.41112474E+04                                 6.461538                            5.016938       0.331283       2.170324                    0.999835      22.054196      60.762974       0.680257       0.454657      -1.027388       0.016576       0.039146      -0.046695       0.063147      -0.017382       0.035570      -0.027904       0.162566      -0.173650      -0.084417      -0.036030       0.120447              7.170778       4.129047       0.043189      -1.055744       8.532861       1.903868       8.850425          -0.008711
           57              C       7.846875       0.645619       8.356541       0.526577      19.641837 0.19970541E+03  0.39127541E+04                                 6.531629                            4.894426       0.454105       2.214788                    0.999831      21.720881      59.324666       0.694974       0.449826      -1.031197      -0.062601       0.032596       0.005505       0.070793       0.000309      -0.024302      -0.105877      -0.072157       0.085838      -0.088355      -0.044487       0.132842              7.447516       7.991547       0.876093       1.267408       7.242353       3.651148       7.108647          -0.014881
           58              C       3.572211       4.904133      10.158668       0.524322      20.317335 0.22002991E+03  0.44006821E+04                                 6.619309                            5.100352       0.560355       2.241862                    0.999625      22.036866      60.093556       0.690745       0.443353      -1.038707       0.060447      -0.028058      -0.040014       0.077732       0.051613       0.073581       0.062570       0.072762      -0.056371      -0.087822      -0.044390       0.132211              7.403992       6.088857      -0.969539      -1.855800       8.235922      -2.768772       7.887195          -0.017424
           59              C       4.048839       2.633758       6.963035       0.536251      19.558034 0.20605944E+03  0.40829284E+04                                 6.608721                            5.037383       0.238817       2.142433                    0.999779      22.047621      61.237348       0.669388       0.461794      -1.020951       0.047702       0.028319       0.040266       0.068548       0.002952      -0.080937       0.001979       0.158510       0.068918      -0.090963      -0.038393       0.129356              7.472328       4.985533      -0.287966       1.568176      11.593772      -0.399268       5.837678          -0.012834
           60              C       7.738959       4.780415       8.374502       0.535732      19.654847 0.20827709E+03  0.41300900E+04                                 6.606466                            5.047903       0.231093       2.139714                    0.999767      21.934801      60.571438       0.673250       0.458788      -1.024561      -0.023098      -0.053456       0.034118       0.067491      -0.006539      -0.041937       0.095133      -0.097086       0.134842      -0.093090      -0.044143       0.137232              7.425505       9.303074      -0.605316       1.831038       6.480221      -2.784798       6.493221          -0.001525
           61              O       8.062207       9.144721       3.717860      -0.538706      39.373501 0.61676608E+03  0.15395858E+05                                 9.268581                            7.775612      -0.189718       1.983738                    0.997104      28.249144      76.495905       0.667487       0.367604      -1.128496       0.034636       0.012656       0.051806       0.063591       0.035955       0.022665      -0.006560      -0.096350       0.080111      -0.078737       0.031922       0.046815             10.223232      10.024109       0.448010       1.330741       5.961417       1.798294      14.684169           0.049026
           62              O       9.453121       9.152805       5.467749      -0.497008      32.356883 0.45553809E+03  0.10488770E+05                                 7.996270                            6.537871       0.510468       2.229788                    0.998392      26.307299      67.302529       0.756009       0.351868      -1.146660      -0.037168      -0.004073      -0.036746       0.052424       0.005565       0.047657      -0.040163       0.001976      -0.218391      -0.101992       0.041560       0.060432              8.965731      14.933690      -1.403731       2.155165       5.210480       0.154806       6.753024           0.033439
           63              O       0.118208       7.084379       3.226017      -0.546050      42.058131 0.66076699E+03  0.16793645E+05                                 9.706298                            8.071517      -0.246297       1.962685                    0.996110      28.683876      78.570463       0.651803       0.369737      -1.126005       0.000119      -0.060955      -0.017764       0.063491       0.005148      -0.031937       0.015045      -0.030489      -0.168466      -0.070880       0.025324       0.045556             10.773327       7.958791      -0.271131       1.447569      15.763267       2.197799       8.597922           0.049405
           64              O       0.164871       5.203571       2.046402      -0.497818      34.167594 0.46502309E+03  0.10767897E+05                                 8.308324                            6.629118       0.429992       2.200933                    0.998353      26.433634      67.929087       0.746417       0.354379      -1.144046       0.006623       0.039958       0.033371       0.052480       0.027799      -0.018938       0.057502       0.095183       0.051633      -0.096018       0.044776       0.051242              9.461952       5.383782       0.837596       1.212080       9.355589       5.113105      13.646486           0.029538
           65              O       7.454681       7.415015       1.687773      -0.549621      43.250892 0.64167531E+03  0.16134889E+05                                 9.817188                            7.872818       0.019014       2.048578                    0.996484      28.311822      76.293653       0.672480       0.362223      -1.135618      -0.004477      -0.048529      -0.052355       0.071527       0.000620       0.027183       0.005987      -0.093122       0.139045      -0.075790       0.022208       0.053582             11.284469       9.390049       0.794620      -0.490939      12.494750       6.250683      11.968606           0.047319
           66              O       7.903830       5.857614       0.155366      -0.494148      35.320795 0.48032894E+03  0.11203581E+05                                 8.496503                            6.747659       0.470483       2.217885                    0.998277      26.343713      67.764051       0.738736       0.355467      -1.144103      -0.021203       0.047150       0.029223       0.059385      -0.055976      -0.045562      -0.030321      -0.051828       0.052799      -0.096685       0.043708       0.052977              9.726986      10.312870      -3.523566      -3.409307       9.555959       4.402631       9.312129           0.029848
           67              O       0.882411       9.631945       2.891186      -0.546966      41.125791 0.65544619E+03  0.16587089E+05                                 9.491272                            7.997662      -0.153376       1.991742                    0.996661      28.486103      77.286398       0.661382       0.365949      -1.131473       0.017235       0.054568      -0.027778       0.063611      -0.005561      -0.055279      -0.000282      -0.051914      -0.133766      -0.083159       0.033512       0.049647             10.437429       8.931310       3.055593       0.520505      13.778762      -3.213216       8.602215           0.046739
           68              O       1.172085       0.109865       1.745549      -0.498470      32.446751 0.44044648E+03  0.10053066E+05                                 7.972024                            6.404092       0.477370       2.211365                    0.998878      26.337260      67.016591       0.768506       0.349183      -1.149219      -0.006649      -0.033213       0.032466       0.046919      -0.063170      -0.044397      -0.033444       0.000044       0.077209      -0.100175       0.042979       0.057196              9.072737       5.926812      -1.176207       2.248832       9.176354      -5.162133      12.115044           0.029931
           69              O       0.249205       7.829552       0.323904      -0.544338      40.439803 0.64751290E+03  0.16358622E+05                                 9.471101                            7.974729      -0.233419       1.972127                    0.995659      28.432556      77.417115       0.658253       0.368311      -1.128128       0.023137       0.042804      -0.045810       0.066828       0.028553       0.013179      -0.047752       0.053044       0.046051      -0.073772       0.028662       0.045110             10.506404       8.060150       1.811339      -2.996422      12.769887      -1.075982      10.689174           0.053353
           70              O       1.026199       9.411121      14.356845      -0.495399      34.744750 0.45761109E+03  0.10547971E+05                                 8.400126                            6.557407       0.546323       2.242324                    0.998614      26.216706      67.096957       0.754110       0.352370      -1.146305      -0.015757      -0.052460       0.010033       0.055686       0.011648       0.075129      -0.008961      -0.034378      -0.103193      -0.095831       0.035448       0.060383              9.742183       5.603465       0.090002      -0.340102      18.036795      -1.246033       5.586290           0.030976
           71              O       8.461295      10.241357       0.976950      -0.533032      39.130955 0.61286865E+03  0.15245084E+05                                 9.199244                            7.708609      -0.225207       1.978870                    0.995845      27.952930      75.089566       0.677217       0.363593      -1.133767      -0.063599       0.012211      -0.000398       0.064762      -0.016664       0.014850       0.059074       0.051533      -0.008104      -0.078341       0.031800       0.046541             10.163473      13.901682      -1.276443      -0.882760       9.246665      -2.567772       7.342072           0.052370
           72              O       6.280397      10.176227       1.505315      -0.482669      31.735291 0.43285157E+03  0.98284012E+04                                 7.854326                            6.344090       0.562663       2.252707                    0.998892      25.839481      65.395290       0.773626       0.348683      -1.150619       0.049793       0.003392      -0.020555       0.053975       0.068925      -0.046600       0.037040      -0.015179       0.072236      -0.108109       0.049487       0.058622              8.867907      10.569012       2.579991      -3.988287       7.111927      -3.022258       8.922781           0.034445
           73              O       3.066107       7.829158       3.766056      -0.538731      39.374209 0.61678028E+03  0.15396280E+05                                 9.268619                            7.775646      -0.189551       1.983775                    0.997107      28.249592      76.496934       0.667494       0.367598      -1.128502       0.034631      -0.012644      -0.051816       0.063593      -0.035928      -0.022624      -0.006571      -0.096346       0.080115      -0.078706       0.031912       0.046794             10.223275      10.024169      -0.448010      -1.330708       5.961445       1.798308      14.684210           0.049040
           74              O       4.457021       7.821074       2.016167      -0.496960      32.355291 0.45551055E+03  0.10487986E+05                                 7.996094                            6.537739       0.510042       2.229680                    0.998390      26.306282      67.299629       0.756005       0.351875      -1.146654      -0.037173       0.004111       0.036743       0.052429      -0.005536      -0.047641      -0.040130       0.001979      -0.218429      -0.101970       0.041537       0.060433              8.965531      14.933331       1.403692      -2.155119       5.210389       0.154801       6.752873           0.033398
           75              O       5.114308       9.889500       4.257899      -0.546070      42.058349 0.66076951E+03  0.16793642E+05                                 9.706093                            8.071337      -0.245569       1.962890                    0.996116      28.684224      78.569993       0.651837       0.369719      -1.126024       0.000116       0.060952       0.017740       0.063481      -0.005155       0.031994       0.015089      -0.030494      -0.168480      -0.070934       0.025361       0.045572             10.773108       7.958600       0.271117      -1.447519      15.762956       2.197811       8.597768           0.049387
           76              O       5.160971       0.356708       5.437514      -0.497866      34.171302 0.46508356E+03  0.10769671E+05                                 8.308963                            6.629587       0.429951       2.200885                    0.998355      26.435143      67.934640       0.746383       0.354383      -1.144040       0.006628      -0.039969      -0.033367       0.052486      -0.027811       0.018973       0.057499       0.095236       0.051699      -0.096050       0.044764       0.051285              9.462713       5.384152      -0.837670      -1.212197       9.356335       5.113566      13.647653           0.029541
           77              O       2.458581       9.558864       5.796143      -0.549621      43.250572 0.64167157E+03  0.16134761E+05                                 9.817122                            7.872782       0.019055       2.048595                    0.996483      28.311755      76.293230       0.672483       0.362222      -1.135620      -0.004501       0.048569       0.052312       0.071525      -0.000640      -0.027142       0.005961      -0.093101       0.139184      -0.075782       0.022184       0.053598             11.284380       9.389998      -0.794548       0.491007      12.494610       6.250608      11.968533           0.047339
           78              O       2.907730      11.116265       7.328550      -0.494140      35.322062 0.48035119E+03  0.11204249E+05                                 8.496759                            6.747869       0.470253       2.217795                    0.998278      26.344219      67.766190       0.738714       0.355472      -1.144097      -0.021187      -0.047134      -0.029205       0.059358       0.055978       0.045600      -0.030331      -0.051782       0.052842      -0.096710       0.043752       0.052958              9.727272      10.313175       3.523647       3.409384       9.556232       4.402768       9.312409           0.029873
           79              O       5.878511       7.341934       4.592730      -0.546957      41.126418 0.65545830E+03  0.16587458E+05                                 9.491305                            7.997692      -0.153105       1.991812                    0.996665      28.486461      77.287302       0.661387       0.365945      -1.131477       0.017237      -0.054545       0.027796       0.063600       0.005535       0.055310      -0.000268      -0.051888      -0.133798      -0.083188       0.033554       0.049634             10.437462       8.931330      -3.055579      -0.520530      13.778810      -3.213209       8.602245           0.046727
           80              O       6.168185       5.450414       5.738367      -0.498479      32.447059 0.44045270E+03  0.10053225E+05                                 7.971979                            6.404061       0.477737       2.211465                    0.998879      26.337831      67.017704       0.768523       0.349175      -1.149228      -0.006665       0.033197      -0.032490       0.046926       0.063153       0.044407      -0.033436       0.000059       0.077163      -0.100158       0.042956       0.057202              9.072678       5.926780       1.176203      -2.248823       9.176329      -5.162089      12.114925           0.029956
           81              O       5.245305       9.144327       7.160012      -0.544379      40.442966 0.64757444E+03  0.16360598E+05                                 9.471622                            7.975141      -0.233332       1.972127                    0.995663      28.433948      77.422413       0.658231       0.368314      -1.128124       0.023173      -0.042838       0.045801       0.066857      -0.028515      -0.013201      -0.047712       0.053120       0.046076      -0.073750       0.028698       0.045052             10.507004       8.060528      -1.811407       2.996562      12.770739      -1.075960      10.689745           0.053358
           82              O       6.022299       7.269716       8.094903      -0.495459      34.746066 0.45763324E+03  0.10548574E+05                                 8.400142                            6.557416       0.547281       2.242589                    0.998618      26.217934      67.099647       0.754138       0.352354      -1.146322      -0.015774       0.052472      -0.010010       0.055699      -0.011673      -0.075125      -0.008994      -0.034346      -0.103062      -0.095813       0.035422       0.060391              9.742198       5.603473      -0.090001       0.340104      18.036814      -1.246065       5.586308           0.030991
           83              O       3.465195       6.732522       6.506966      -0.533036      39.131084 0.61287287E+03  0.15245210E+05                                 9.199252                            7.708635      -0.225202       1.978870                    0.995844      27.953086      75.089950       0.677216       0.363593      -1.133767      -0.063613      -0.012190       0.000391       0.064771       0.016645      -0.014841       0.059106       0.051523      -0.008095      -0.078360       0.031784       0.046576             10.163463      13.901621       1.276460       0.882742       9.246695      -2.567773       7.342074           0.052404
           84              O       1.284297       6.797652       5.978601      -0.482584      31.733275 0.43281889E+03  0.98274832E+04                                 7.854070                            6.343910       0.561985       2.252519                    0.998889      25.838329      65.391997       0.773626       0.348690      -1.150612       0.049804      -0.003377       0.020518       0.053971      -0.068936       0.046621       0.037035      -0.015241       0.072299      -0.108136       0.049504       0.058633              8.867598      10.568651      -2.579891       3.988122       7.111690      -3.022119       8.922453           0.034485
           85              O       1.929993       1.975837      11.249972      -0.538708      39.373788 0.61676880E+03  0.15395956E+05                                 9.268649                            7.775643      -0.189774       1.983725                    0.997103      28.249154      76.496207       0.667483       0.367605      -1.128494      -0.034632      -0.012649      -0.051836       0.063611       0.035928       0.022655      -0.006566      -0.096353       0.080114      -0.078720       0.031922       0.046799             10.223319      10.024174       0.448014       1.330773       5.961451       1.798324      14.684331           0.049015
           86              O       0.539079       1.967753       9.500083      -0.497054      32.358915 0.45557256E+03  0.10489747E+05                                 7.996488                            6.538021       0.511147       2.229965                    0.998394      26.308651      67.306267       0.756018       0.351857      -1.146670       0.037183       0.004075       0.036724       0.052420       0.005582       0.047683      -0.040184       0.001967      -0.218264      -0.101989       0.041556       0.060433              8.965995      14.934187      -1.403784       2.155214       5.210601       0.154820       6.753196           0.033433
           87              O       9.873992       4.036179      11.741815      -0.546034      42.059300 0.66078818E+03  0.16794380E+05                                 9.706625                            8.071764      -0.246736       1.962547                    0.996108      28.684225      78.572827       0.651776       0.369748      -1.125993      -0.000105       0.060944       0.017768       0.063482       0.005148      -0.031944       0.015021      -0.030517      -0.168480      -0.070884       0.025319       0.045565             10.773710       7.959062      -0.271131       1.447624      15.763855       2.197904       8.598211           0.049402
           88              O       9.827329       5.916987      12.921430      -0.497831      34.168438 0.46503641E+03  0.10768288E+05                                 8.308470                            6.629219       0.429951       2.200914                    0.998353      26.433940      67.930251       0.746410       0.354380      -1.144045      -0.006614      -0.039960      -0.033374       0.052482       0.027805      -0.018938       0.057502       0.095192       0.051640      -0.096023       0.044781       0.051242              9.462130       5.383864       0.837621       1.212108       9.355798       5.113231      13.646727           0.029521
           89              O       2.537519       3.705543      13.280059      -0.549614      43.250119 0.64166215E+03  0.16134469E+05                                 9.817063                            7.872725       0.019066       2.048601                    0.996483      28.311525      76.292544       0.672485       0.362222      -1.135620       0.004481       0.048536       0.052363       0.071538       0.000618       0.027173       0.005972      -0.093103       0.139088      -0.075783       0.022198       0.053585             11.284314       9.389932       0.794630      -0.490900      12.494585       6.250581      11.968425           0.047315
           90              O       2.088370       5.262944      14.812466      -0.494157      35.321076 0.48033467E+03  0.11203749E+05                                 8.496543                            6.747693       0.470488       2.217883                    0.998277      26.343887      67.764618       0.738735       0.355466      -1.144104       0.021200      -0.047156      -0.029233       0.059394      -0.055979      -0.045563      -0.030322      -0.051829       0.052793      -0.096688       0.043708       0.052980              9.727026      10.312938      -3.523583      -3.409320       9.555991       4.402635       9.312150           0.029850
           91              O       9.109789       1.488613      12.076646      -0.546962      41.126454 0.65545996E+03  0.16587553E+05                                 9.491440                            7.997802      -0.153543       1.991690                    0.996659      28.486334      77.287736       0.661369       0.365954      -1.131467      -0.017237      -0.054562       0.027774       0.063605      -0.005577      -0.055284      -0.000296      -0.051982      -0.133704      -0.083165       0.033496       0.049670             10.437619       8.931481       3.055645       0.520515      13.779018      -3.213281       8.602357           0.046731
           92              O       8.820115      11.010693      13.222283      -0.498461      32.446533 0.44044325E+03  0.10052970E+05                                 7.971973                            6.404055       0.477386       2.211372                    0.998878      26.337214      67.016331       0.768511       0.349182      -1.149221       0.006658       0.033217      -0.032468       0.046924      -0.063173      -0.044397      -0.033444       0.000044       0.077219      -0.100178       0.042981       0.057198              9.072674       5.926773      -1.176196       2.248803       9.176313      -5.162096      12.114936           0.029924
           93              O       9.742995       3.291006      14.643928      -0.544331      40.440220 0.64752171E+03  0.16358919E+05                                 9.471208                            7.974819      -0.233557       1.972081                    0.995659      28.432712      77.418002       0.658244       0.368314      -1.128124      -0.023133      -0.042799       0.045807       0.066822       0.028539       0.013182      -0.047757       0.053028       0.046073      -0.073766       0.028650       0.045116             10.506522       8.060233       1.811350      -2.996449      12.770040      -1.075996      10.689293           0.053351
           94              O       8.966001       1.709437       0.610987      -0.495399      34.744632 0.45760963E+03  0.10547929E+05                                 8.400106                            6.557397       0.546357       2.242337                    0.998614      26.216667      67.096826       0.754110       0.352370      -1.146305       0.015759       0.052462      -0.010035       0.055689       0.011649       0.075132      -0.008958      -0.034378      -0.103193      -0.095834       0.035447       0.060386              9.742153       5.603456       0.089997      -0.340102      18.036719      -1.246048       5.586285           0.030981
           95              O       1.530905       0.879201      13.990882      -0.533018      39.130855 0.61286562E+03  0.15245008E+05                                 9.199282                            7.708632      -0.225413       1.978809                    0.995844      27.952796      75.089500       0.677210       0.363597      -1.133762       0.063602      -0.012210       0.000392       0.064765      -0.016678       0.014838       0.059057       0.051534      -0.008111      -0.078327       0.031805       0.046522             10.163520      13.901750      -1.276466      -0.882748       9.246709      -2.567791       7.342103           0.052376
           96              O       3.711803       0.944331      13.462517      -0.482667      31.734967 0.43284616E+03  0.98282478E+04                                 7.854280                            6.344052       0.562644       2.252707                    0.998891      25.839266      65.394650       0.773628       0.348683      -1.150618      -0.049795      -0.003376       0.020555       0.053977       0.068939      -0.046606       0.037051      -0.015193       0.072297      -0.108136       0.049510       0.058626              8.867856      10.568970       2.579986      -3.988261       7.111888      -3.022236       8.922709           0.034432
           97              O       6.926093       3.291400      11.201776      -0.538760      39.375927 0.61681069E+03  0.15397212E+05                                 9.268789                            7.775753      -0.189180       1.983866                    0.997110      28.250479      76.499503       0.667500       0.367591      -1.128509      -0.034646       0.012645       0.051829       0.063612      -0.035920      -0.022588      -0.006581      -0.096325       0.080188      -0.078691       0.031925       0.046766             10.223481      10.024386      -0.448030      -1.330746       5.961532       1.798364      14.684524           0.049024
           98              O       5.535179       3.299484      12.951665      -0.496964      32.355934 0.45551822E+03  0.10488209E+05                                 7.996193                            6.537782       0.510078       2.229689                    0.998390      26.306481      67.300339       0.756004       0.351873      -1.146654       0.037170      -0.004113      -0.036758       0.052437      -0.005549      -0.047646      -0.040132       0.002014      -0.218478      -0.101988       0.041551       0.060437              8.965672      14.933649       1.403725      -2.155178       5.210434       0.154796       6.752933           0.033378
           99              O       4.877892       1.231058      10.709933      -0.546037      42.056091 0.66072809E+03  0.16792337E+05                                 9.705825                            8.071144      -0.245840       1.962835                    0.996112      28.683148      78.566627       0.651837       0.369725      -1.126020      -0.000128      -0.060953      -0.017734       0.063481      -0.005142       0.031984       0.015089      -0.030466      -0.168528      -0.070936       0.025371       0.045566             10.772792       7.958400       0.271127      -1.447439      15.762475       2.197735       8.597499           0.049399
          100              O       4.831229      10.763850       9.530318      -0.497858      34.170799 0.46507673E+03  0.10769470E+05                                 8.308876                            6.629535       0.429935       2.200883                    0.998355      26.434989      67.934045       0.746386       0.354383      -1.144041      -0.006632       0.039965       0.033363       0.052481      -0.027811       0.018971       0.057502       0.095247       0.051702      -0.096056       0.044769       0.051287              9.462600       5.384111      -0.837658      -1.212178       9.356218       5.113481      13.647472           0.029542
          101              O       7.533619       1.561694       9.171689      -0.549616      43.250051 0.64166041E+03  0.16134420E+05                                 9.817083                            7.872747       0.018998       2.048585                    0.996481      28.311465      76.292445       0.672480       0.362225      -1.135617       0.004501      -0.048565      -0.052306       0.071517      -0.000622      -0.027131       0.005964      -0.093122       0.139170      -0.075786       0.022197       0.053589             11.284340       9.389975      -0.794538       0.491015      12.494545       6.250589      11.968502           0.047329
          102              O       7.084470       0.004293       7.639282      -0.494147      35.322156 0.48035151E+03  0.11204260E+05                                 8.496777                            6.747878       0.470260       2.217797                    0.998278      26.344241      67.766294       0.738713       0.355473      -1.144096       0.021184       0.047136       0.029210       0.059361       0.055980       0.045597      -0.030331      -0.051783       0.052841      -0.096710       0.043750       0.052961              9.727299      10.313229       3.523677       3.409421       9.556242       4.402773       9.312426           0.029871
          103              O       4.113689       3.778624      10.375102      -0.546956      41.124946 0.65543004E+03  0.16586535E+05                                 9.491032                            7.997477      -0.152871       1.991897                    0.996665      28.485832      77.284680       0.661403       0.365941      -1.131482      -0.017247       0.054540      -0.027785       0.063593       0.005533       0.055318      -0.000252      -0.051875      -0.133780      -0.083189       0.033560       0.049629             10.437157       8.931074      -3.055497      -0.520459      13.778421      -3.213116       8.601975           0.046710
          104              O       3.824015       5.670144       9.229465      -0.498495      32.447810 0.44046515E+03  0.10053586E+05                                 7.972122                            6.404170       0.477704       2.211451                    0.998879      26.338084      67.018737       0.768513       0.349177      -1.149226       0.006654      -0.033198       0.032488       0.046924       0.063156       0.044405      -0.033441       0.000066       0.077171      -0.100162       0.042961       0.057201              9.072851       5.926875       1.176225      -2.248865       9.176498      -5.162211      12.115179           0.029948
          105              O       4.746895       1.976231       7.807820      -0.544363      40.442111 0.64755680E+03  0.16360056E+05                                 9.471552                            7.975080      -0.233585       1.972062                    0.995660      28.433462      77.421085       0.658227       0.368318      -1.128119      -0.023172       0.042835      -0.045802       0.066855      -0.028519      -0.013187      -0.047703       0.053109       0.046050      -0.073737       0.028689       0.045047             10.506930       8.060491      -1.811405       2.996546      12.770618      -1.075952      10.689681           0.053361
          106              O       3.969901       3.850842       6.872929      -0.495444      34.745602 0.45762486E+03  0.10548331E+05                                 8.400076                            6.557361       0.547313       2.242607                    0.998617      26.217671      67.098786       0.754140       0.352355      -1.146322       0.015759      -0.052468       0.010013       0.055691      -0.011675      -0.075123      -0.008993      -0.034353      -0.103051      -0.095811       0.035423       0.060388              9.742130       5.603423      -0.090015       0.340096      18.036708      -1.246046       5.586261           0.030992
          107              O       6.527005       4.388036       8.460866      -0.533004      39.129389 0.61284282E+03  0.15244253E+05                                 9.198959                            7.708424      -0.225171       1.978890                    0.995845      27.952407      75.087252       0.677229       0.363591      -1.133771       0.063590       0.012192      -0.000392       0.064749       0.016652      -0.014833       0.059118       0.051534      -0.008114      -0.078375       0.031793       0.046583             10.163121      13.901135       1.276395       0.882713       9.246381      -2.567656       7.341847           0.052407
          108              O       8.707903       4.322906       8.989231      -0.482549      31.731917 0.43279736E+03  0.98268805E+04                                 7.853919                            6.343815       0.561561       2.252408                    0.998888      25.837493      65.389685       0.773619       0.348697      -1.150605      -0.049797       0.003366      -0.020515       0.053962      -0.068935       0.046625       0.037031      -0.015321       0.072281      -0.108139       0.049509       0.058631              8.867412      10.568410      -2.579816       3.988004       7.111551      -3.022036       8.922275           0.034477

******************************************************
Auxiliary information for the entire system
The total spin magnetic moment of the unit cell is   47.995028
The total net atomic charge of the unit cell is   -0.000002
Accuracy of reproducing the electrostatic potential in the unit cell:
  The inner radius (bohr) =    5.0000
  The outer radius (bohr) =   12.0000
  Valid grid points have density less than (e/(bohr^3)) =    0.0001
  The number of valid grid points were=        38552
  The rms potential error without charges in kcal/mol is=      2.71167
  The rms potential error with partial charges in kcal/mol is=      0.78566
  The RRMSE value at monopole order=      0.28973
  The rms potential error with partial charges and cloud penetration in kcal/mol is=      0.76828
  The RRMSE value at monopole order with cloud penetration is=      0.28332
  The rms potential error with partial charges and atomic dipoles in kcal/mol is=      0.70903
  The RRMSE value at dipole order=      0.26147
  The rms potential error with partial charges, atomic dipoles and cloud penetration in kcal/mol is=      0.68830
  The RRMSE value at dipole order with cloud penetration=      0.25383

******************************************************
The electron densities and ab initio electrostatic potential were computed in VASP using the PBE functional and
projector augmented wave method. See the main text of the journal article for a description of computational details.
The atomic charges, dipoles, and quadrupoles were computed with the DDEC6 method as described in
(a) T. A. Manz and N. Gabaldon Limas, RSC Adv. 6 (2016) 47771-47801 DOI: 10.1039/c6ra04656h
(b) N. Gabaldon Limas and T. A. Manz, RSC Adv. 8 (2018) 2678-2707 DOI: 10.1039/c7ra11829e.
For each atom in the material, the electron cloud parameters were fit to the spherically averaged atom-in-material
electron density using radial positions for which this density was between 10^-4 and 10^-2 electrons per cubic bohr.
The polarizabilities, dispersion coefficients, and quantum Drude oscillator (QDO) parameters were fit using the MCLF method.
The magnetic structure of the system was optimized in VASP from the default ferromagnetic initial guess using spin polarization.
The atomic spin moments (ASMs) were computed on this optimized magnetic structure using the DDEC6 partition as inputs
to the method of T. A. Manz and D. S. Sholl, J. Chem. Theory Comput. 7 (2011) 4146-4164 DOI: 10.1021/ct200539n.
The RMSE and RRMSE were computed using a uniform grid with Ewald summation.
