# Supplementary material for: A collection of forcefield precursors for metal–organic frameworks
Source: RSC Adv. 2019 Nov 13;9(63):36492–507. doi: 10.1039/c9ra07327b (PMC9075174; doi:10.1039/c9ra07327b)
Supplement: RA-009-C9RA07327B-s5020 [file RA-009-C9RA07327B-s5020.xyz]

  108
jmolscript: load "" {1 1 1} spacegroup "x,y,z" unitcell [{     10.022400     0.000000     0.000000 }, {      0.000000    11.448800     0.000000 }, {      0.000000    -0.227798    15.173690 }]
Fe     9.283749     8.605438     2.039647     0.938146
Fe     8.807384     2.813507    10.572117     0.944709
Fe     4.272549     8.453863     5.547198     0.937514
Fe     3.796184     2.569196    12.188418     0.944322
Fe     0.738651     2.615564    13.134043     0.938166
Fe     1.215016     8.407495     4.601573     0.944771
Fe     5.749851     2.767139     9.626492     0.937608
Fe     6.226216     8.651806     2.985272     0.944320
Fe     0.000000     5.724400     0.000000     0.977635
Fe     5.011200    -0.113899     7.586845     0.982530
Fe     0.000000     0.000000     0.000000     0.994189
Fe     5.011200     5.610501     7.586845     0.989830
H      7.747315     9.686485     5.589987     0.033789
H      0.561254     5.392207     3.901156     0.035261
H      6.294067     6.102185     1.145614     0.036175
H      2.305152    10.997572     3.136402     0.031190
H      1.282867     7.754986    13.908204     0.033564
H      7.155994    11.392366     0.403620     0.034921
H      2.736115     7.372816     1.996858     0.033708
H      5.572454     0.218294     3.685689     0.035498
H      1.282867    10.957116     6.441231     0.036075
H      7.316352     6.061729     4.450443     0.031142
H      6.294067     9.076517     8.852331     0.033532
H      2.144794     5.666935     7.183225     0.035056
H      2.275085     1.534517     9.583703     0.033781
H      9.461146     5.828795    11.272534     0.035234
H      3.728333     5.118817    14.028076     0.036156
H      7.717248     0.223430    12.037288     0.031182
H      8.739533     3.466016     1.265486     0.033564
H      2.866406    -0.171364    14.770070     0.034915
H      7.286285     3.848186    13.176832     0.033695
H      4.449946    11.002708    11.488001     0.035495
H      8.739533     0.263886     8.732459     0.036083
H      2.706048     5.159273    10.723247     0.031136
H      3.728333     2.144485     6.321359     0.033540
H      7.877606     5.554067     7.990465     0.035086
C      8.442870     9.382906     4.999883     0.527693
C      0.368824     5.890382     3.097861     0.522008
C      7.194079     6.415587     1.058517     0.521167
C      1.561490    10.728802     2.584079     0.524895
C      0.834866     8.269360    14.588289     0.528508
C      7.315350    10.689774     0.997063     0.533171
C      3.431670     7.676395     2.586962     0.527588
C      5.380024    11.168919     4.488984     0.521511
C      2.182879    10.643714     6.528328     0.521274
C      6.572690     6.330499     5.002766     0.524387
C      5.846066     8.562143     8.172246     0.528515
C      2.304150     6.369527     6.589782     0.532997
C      1.579530     1.838096    10.173807     0.527680
C      9.653576     5.330620    12.075829     0.521992
C      2.828321     4.805415    14.115173     0.521176
C      8.460910     0.492200    12.589611     0.524897
C      9.187534     2.951642     0.585401     0.528459
C      2.707050     0.531228    14.176627     0.533194
C      6.590730     3.544607    12.586728     0.527529
C      4.642376     0.052083    10.684706     0.521539
C      7.839521     0.577288     8.645362     0.521261
C      3.449710     4.890503    10.170924     0.524380
C      4.176334     2.658859     7.001444     0.528509
C      7.718250     4.851475     8.583908     0.533052
O      8.132175     9.186689     3.778704    -0.545503
O      9.559465     9.202618     5.508808    -0.487955
O      0.149033     7.138241     3.254453    -0.551534
O      0.290750     5.267525     2.040710    -0.495881
O      7.516700     7.412413     1.799600    -0.554087
O      7.952374     5.803697     0.300287    -0.497074
O      0.941103     9.650976     2.876325    -0.553459
O      1.321554     0.033526     1.640883    -0.492935
O      0.185114     7.853262     0.315461    -0.540220
O      0.918353     9.496402    14.484198    -0.498498
O      8.527659    10.287092     1.052295    -0.529417
O      6.347487    10.213102     1.603404    -0.483907
O      3.120975     7.872612     3.808141    -0.546275
O      4.548265     7.856683     2.078037    -0.488238
O      5.160233     9.921060     4.332392    -0.550271
O      5.301950     0.342976     5.546135    -0.496040
O      2.505500     9.646888     5.787245    -0.554345
O      2.941174    11.255604     7.286558    -0.498391
O      5.952303     7.408325     4.710520    -0.553967
O      6.332754     5.576975     5.945962    -0.493190
O      5.196314     9.206039     7.271384    -0.540071
O      5.929553     7.335101     8.276337    -0.497506
O      3.516459     6.772209     6.534550    -0.527922
O      1.336287     6.846199     5.983441    -0.483857
O      1.890225     2.034313    11.394986    -0.545498
O      0.462935     2.018384     9.664882    -0.487964
O      9.873367     4.082761    11.919237    -0.551556
O      9.731650     5.953477    13.132980    -0.495906
O      2.505700     3.808589    13.374090    -0.554104
O      2.070026     5.417305    14.873403    -0.497094
O      9.081297     1.570026    12.297365    -0.553428
O      8.700846    11.187476    13.532807    -0.492936
O      9.837286     3.367740    14.858229    -0.540175
O      9.104047     1.724600     0.689492    -0.498508
O      1.494741     0.933910    14.121395    -0.529429
O      3.674913     1.007900    13.570286    -0.483917
O      6.901425     3.348390    11.365549    -0.546273
O      5.474135     3.364319    13.095653    -0.488282
O      4.862167     1.299942    10.841298    -0.550262
O      4.720450    10.878026     9.627555    -0.496007
O      7.516900     1.574114     9.386445    -0.554307
O      7.081226    -0.034602     7.887132    -0.498367
O      4.070097     3.812677    10.463170    -0.553964
O      3.689646     5.644027     9.227728    -0.493173
O      4.826086     2.014963     7.902306    -0.540044
O      4.092847     3.885901     6.897353    -0.497491
O      6.505941     4.448793     8.639140    -0.527882
O      8.686113     4.374803     9.190249    -0.483788

The following XYZ coordinates are in angstroms. Other properties are in atomic units.
The sperically averaged electron density of each atom fit to a function of the form exp(a - br)
eigen_1, eigen_2 and eigen_3 are the three eigenvalues of traceless quadrupole moment tensor
  atom number  atomic symbol              X              Y              Z     net charge C6 coefficient C8 coefficient C10 coefficient fluctuating dipole atomic polarizability isotropic forcefield polarizability              a              b squared Pearson coefficient          <r^3>          <r^4>         wp_QDO          m_QDO          q_QDO       dipole_x       dipole_y       dipole_z         dipole            Qxy            Qxz            Qyz     Q(x^2-y^2)  Q(3z^2 - R^2)        eigen_1        eigen_2        eigen_3 static polarizability      alpha(xx)      alpha(xy)      alpha(xz)      alpha(yy)      alpha(yz)      alpha(zz) atomic spin moment
            1             Fe       9.283749       8.605438       2.039647       0.938146      93.435582 0.20617453E+04  0.67936644E+05                                17.989889                           15.779819       0.234880       1.878158                    0.999050      52.900506     152.150685       0.410428       0.452898      -1.097205      -0.003803      -0.003943       0.011631       0.012856      -0.051811       0.010936       0.032260      -0.064102       0.022663      -0.073031       0.006273       0.066758             20.000947      21.477069      -0.617855      -0.340324      18.610423      -0.605787      19.915349           3.829612
            2             Fe       8.807384       2.813507      10.572117       0.944709     113.418235 0.23902994E+04  0.81208264E+05                                19.905392                           16.661945       0.224768       1.880255                    0.998512      52.460708     150.045023       0.413931       0.435542      -1.115080       0.006550       0.006523      -0.008802       0.012764       0.067775      -0.071246      -0.023986       0.090224       0.282546      -0.129329      -0.015261       0.144590             23.271511      28.527207      -0.384990       6.193631      17.712340       0.055426      23.574987           3.859838
            3             Fe       4.272549       8.453863       5.547198       0.937514      93.499389 0.20634580E+04  0.68005600E+05                                17.995862                           15.784601       0.237579       1.878772                    0.999060      52.916612     152.199361       0.410444       0.452796      -1.097292      -0.006413       0.003387      -0.012525       0.014473       0.063557      -0.028226       0.007956      -0.060845      -0.017825      -0.078466       0.004107       0.074359             20.007956      21.483925       0.616232       0.338729      18.617242      -0.607426      19.922700           3.830633
            4             Fe       3.796184       2.569196      12.188418       0.944322     113.467063 0.23913564E+04  0.81252131E+05                                19.909870                           16.664601       0.225484       1.880397                    0.998507      52.470426     150.074008       0.413941       0.435489      -1.115128       0.006797      -0.005784       0.009166       0.012793      -0.069408       0.071689      -0.026907       0.090987       0.282385      -0.130622      -0.015924       0.146545             23.277834      28.533279       0.386931      -6.196832      17.716925       0.051882      23.583299           3.860163
            5             Fe       0.738651       2.615564      13.134043       0.938166      93.429319 0.20615762E+04  0.67930135E+05                                17.989740                           15.779691       0.234790       1.878140                    0.999051      52.897996     152.145731       0.410406       0.452928      -1.097180       0.003798       0.003921      -0.011622       0.012841      -0.051691       0.010223       0.032081      -0.064256       0.023141      -0.072609       0.005833       0.066775             20.000787      21.476891      -0.617868      -0.340376      18.610374      -0.605831      19.915096           3.829603
            6             Fe       1.215016       8.407495       4.601573       0.944771     113.416346 0.23902381E+04  0.81205468E+05                                19.904985                           16.661577       0.224759       1.880263                    0.998511      52.460045     150.041318       0.413942       0.435534      -1.115087      -0.006556      -0.006588       0.008799       0.012799       0.068135      -0.071991      -0.023783       0.090731       0.280499      -0.129503      -0.015418       0.144921             23.271058      28.526449      -0.385039       6.193719      17.711982       0.055236      23.574744           3.860046
            7             Fe       5.749851       2.767139       9.626492       0.937608      93.468482 0.20626356E+04  0.67973956E+05                                17.995045                           15.783959       0.236884       1.878602                    0.999062      52.905308     152.178078       0.410341       0.452940      -1.097169       0.006399      -0.003355       0.012517       0.014452       0.063460      -0.027919       0.007747      -0.060350      -0.017417      -0.078082       0.003971       0.074110             20.007026      21.482893       0.616153       0.338757      18.616437      -0.607382      19.921749           3.830030
            8             Fe       6.226216       8.651806       2.985272       0.944320     113.458359 0.23911285E+04  0.81243214E+05                                19.909789                           16.664519       0.225228       1.880328                    0.998507      52.468334     150.071531       0.413912       0.435526      -1.115094      -0.006799       0.005802      -0.009131       0.012777      -0.069466       0.071690      -0.027008       0.091587       0.282029      -0.130755      -0.015846       0.146601             23.277770      28.532971       0.386873      -6.197165      17.716800       0.051834      23.583538           3.859934
            9             Fe       0.000000       5.724400       0.000000       0.977635     107.322208 0.22866623E+04  0.76826337E+05                                19.192006                           16.301465       0.243804       1.894572                    0.998449      51.527302     146.526411       0.418327       0.435795      -1.114988      -0.000001       0.000006       0.000002       0.000007      -0.008785       0.093461       0.013985      -0.030369      -0.142934      -0.118827       0.040680       0.078147             22.008060      18.406532      -0.688399      -1.717439      25.993975       5.840009      21.623673           3.879010
           10             Fe       5.011200      -0.113899       7.586845       0.982530     107.059222 0.22796521E+04  0.76533424E+05                                19.164936                           16.279429       0.242278       1.894683                    0.998438      51.447561     146.253448       0.418488       0.435954      -1.114866      -0.000004      -0.000006      -0.000006       0.000010      -0.010692      -0.069547       0.034422      -0.106976      -0.165593      -0.113737       0.017122       0.096616             21.975927      18.385416       0.688476       1.716649      25.954720       5.828824      21.587646           3.884800
           11             Fe       0.000000       0.000000       0.000000       0.994189     119.028957 0.24983145E+04  0.85455447E+05                                20.190693                           16.805694       0.263003       1.901315                    0.998496      51.193506     144.883427       0.422393       0.423933      -1.127439       0.000002      -0.000003       0.000001       0.000004       0.084068      -0.049184       0.016833      -0.079687       0.103167      -0.126217       0.045898       0.080320             23.605632      19.713946       0.396049      -0.631232      29.073342      -7.439060      22.029608           3.907852
           12             Fe       5.011200       5.610501       7.586845       0.989830     119.275871 0.25049125E+04  0.85741609E+05                                20.219615                           16.828828       0.264809       1.901056                    0.998517      51.281136     145.204543       0.422047       0.423981      -1.127355      -0.000004      -0.000001       0.000004       0.000006      -0.080264       0.044500       0.030006      -0.091754       0.128490      -0.130422       0.058433       0.071989             23.640788      19.738318      -0.396372       0.628898      29.115957      -7.459300      22.068090           3.902706
           13              H       7.747315       9.686485       5.589987       0.033789       1.293768 0.92760052E+01  0.94714584E+02                                 1.967548                            1.778740      -1.142910       2.310770                    0.994608       3.988283      11.472782       0.468981       1.279072      -0.707390      -0.045995       0.019520       0.044214       0.066720      -0.004468      -0.005968      -0.001139       0.008769       0.007121      -0.008676      -0.000548       0.009224              2.081859       2.475931      -0.360307      -0.669732       1.648240       0.330396       2.121406           0.001063
           14              H       0.561254       5.392207       3.901156       0.035261       1.433439 0.10783250E+02  0.11115103E+03                                 1.906058                            1.772310      -0.891844       2.419425                    0.998663       3.576703       9.428457       0.543978       1.092348      -0.756888       0.010320      -0.037834       0.052232       0.065315      -0.005211       0.000946      -0.007709      -0.016100      -0.001291      -0.009638      -0.004278       0.013916              1.948098       1.558064      -0.097156       0.269945       1.813591      -0.438478       2.472637           0.001494
           15              H       6.294067       6.102185       1.145614       0.036175       1.462233 0.10919087E+02  0.11341210E+03                                 1.965595                            1.808754      -0.941554       2.399138                    0.998460       3.642306       9.780446       0.524842       1.123580      -0.748205      -0.058509      -0.024517       0.004059       0.063568       0.011246      -0.001333       0.002598       0.003046      -0.011633      -0.010607      -0.002710       0.013317              2.023476       2.812966       0.296787      -0.134915       1.662219       0.105881       1.595243           0.001181
           16              H       2.305152      10.997572       3.136402       0.031190       1.388241 0.10273908E+02  0.10591903E+03                                 1.955067                            1.795214      -0.807367       2.460044                    0.998718       3.711695      10.185233       0.505056       1.176327      -0.733942       0.052533       0.024240       0.029539       0.064960       0.007726       0.007235       0.001112       0.004331      -0.015370      -0.009890      -0.003072       0.012963              2.030987       2.358415       0.224588       0.719757       1.604739       0.107374       2.129807           0.001381
           17              H       1.282867       7.754986      13.908204       0.033564       1.526855 0.11483754E+02  0.12086217E+03                                 2.019874                            1.850628      -1.145350       2.301046                    0.996444       3.765912      10.199181       0.520372       1.118370      -0.748628       0.031963      -0.026654      -0.053644       0.067896      -0.001715      -0.016187       0.001876       0.005031       0.024389      -0.013614      -0.006808       0.020422              2.096577       1.780755      -0.319181      -0.371276       2.354002       0.590676       2.154975           0.001288
           18              H       7.155994      11.392366       0.403620       0.034921       1.385844 0.99674631E+01  0.10198775E+03                                 1.943108                            1.761171      -1.013549       2.372518                    0.997580       3.712151      10.149126       0.512971       1.166943      -0.735392      -0.016312       0.047334      -0.042416       0.065618      -0.008539       0.005585      -0.009258      -0.004356      -0.011896      -0.010013      -0.006447       0.016460              2.038315       1.655803      -0.055914       0.034731       2.302706      -0.776418       2.156436           0.001489
           19              H       2.736115       7.372816       1.996858       0.033708       1.294468 0.92821665E+01  0.94793386E+02                                 1.968172                            1.779260      -1.143516       2.310359                    0.994594       3.989948      11.478596       0.468939       1.278972      -0.707403      -0.046020      -0.019473      -0.044103       0.066650       0.004440       0.005925      -0.001174       0.008975       0.007015      -0.008693      -0.000527       0.009220              2.082550       2.476814       0.360469       0.670009       1.648724       0.330532       2.122110           0.001009
           20              H       5.572454       0.218294       3.685689       0.035498       1.431869 0.10768746E+02  0.11096296E+03                                 1.904627                            1.771088      -0.890950       2.419998                    0.998672       3.574478       9.420612       0.544185       1.092311      -0.756903       0.010397       0.037953      -0.052216       0.065384       0.005246      -0.000957      -0.007697      -0.016282      -0.001157      -0.009739      -0.004237       0.013976              1.946595       1.557030       0.097054      -0.269614       1.812266      -0.438023       2.470488           0.001475
           21              H       1.282867      10.957116       6.441231       0.036075       1.463539 0.10931337E+02  0.11357702E+03                                 1.967154                            1.810071      -0.941554       2.399041                    0.998456       3.644283       9.789028       0.524493       1.123955      -0.748104      -0.058408       0.024538      -0.004059       0.063483      -0.011225       0.001399       0.002654       0.002975      -0.011685      -0.010642      -0.002658       0.013300              2.025138       2.815539      -0.297122       0.135070       1.663467       0.106053       1.596408           0.001259
           22              H       7.316352       6.061729       4.450443       0.031142       1.388207 0.10273611E+02  0.10591313E+03                                 1.954807                            1.795007      -0.807562       2.459833                    0.998716       3.712025      10.185351       0.505171       1.176090      -0.733994       0.052539      -0.024256      -0.029537       0.064970      -0.007765      -0.007278       0.001076       0.004280      -0.015417      -0.009970      -0.003031       0.013001              2.030702       2.358018      -0.224507      -0.719558       1.604572       0.107323       2.129516           0.001362
           23              H       6.294067       9.076517       8.852331       0.033532       1.524910 0.11465869E+02  0.12062891E+03                                 2.018518                            1.849486      -1.139392       2.303995                    0.996482       3.762913      10.189704       0.520398       1.118732      -0.748556       0.031944       0.026754       0.053644       0.067925       0.001614       0.016119       0.001802       0.004875       0.024123      -0.013600      -0.006668       0.020268              2.095111       1.779654       0.318898       0.370945       2.352175       0.590088       2.153505           0.001410
           24              H       2.144794       5.666935       7.183225       0.035056       1.385839 0.99673417E+01  0.10198447E+03                                 1.942971                            1.761058      -1.015512       2.371700                    0.997566       3.711720      10.147287       0.513041       1.166807      -0.735425      -0.016407      -0.047374       0.042421       0.065673       0.008575      -0.005631      -0.009276      -0.004480      -0.011856      -0.010003      -0.006529       0.016533              2.038158       1.655657       0.055940      -0.034748       2.302521      -0.776356       2.156297           0.001485
           25              H       2.275085       1.534517       9.583703       0.033781       1.293887 0.92770541E+01  0.94728020E+02                                 1.967660                            1.778833      -1.142966       2.310725                    0.994606       3.988532      11.473683       0.468971       1.279061      -0.707391       0.045991      -0.019515      -0.044215       0.066716      -0.004471      -0.005966      -0.001138       0.008776       0.007131      -0.008680      -0.000546       0.009226              2.081984       2.476090      -0.360338      -0.669786       1.648328       0.330425       2.121534           0.001080
           26              H       9.461146       5.828795      11.272534       0.035234       1.433576 0.10784552E+02  0.11116860E+03                                 1.906244                            1.772470      -0.891803       2.419441                    0.998663       3.576874       9.429302       0.543925       1.092413      -0.756871      -0.010319       0.037833      -0.052230       0.065313      -0.005210       0.000946      -0.007707      -0.016102      -0.001285      -0.009639      -0.004276       0.013915              1.948293       1.558199      -0.097171       0.269986       1.813768      -0.438541       2.472912           0.001551
           27              H       3.728333       5.118817      14.028076       0.036156       1.462359 0.10920263E+02  0.11342792E+03                                 1.965752                            1.808885      -0.941612       2.399104                    0.998459       3.642480       9.781225       0.524806       1.123622      -0.748195       0.058510       0.024513      -0.004061       0.063567       0.011243      -0.001333       0.002601       0.003051      -0.011630      -0.010606      -0.002707       0.013314              2.023643       2.813232       0.296821      -0.134934       1.662341       0.105896       1.595356           0.001212
           28              H       7.717248       0.223430      12.037288       0.031182       1.388247 0.10273979E+02  0.10592034E+03                                 1.955109                            1.795249      -0.807361       2.460050                    0.998718       3.711715      10.185441       0.505037       1.176365      -0.733934      -0.052535      -0.024238      -0.029538       0.064961       0.007723       0.007234       0.001114       0.004334      -0.015369      -0.009887      -0.003074       0.012961              2.031033       2.358475       0.224597       0.719784       1.604770       0.107378       2.129855           0.001427
           29              H       8.739533       3.466016       1.265486       0.033564       1.526840 0.11483594E+02  0.12085937E+03                                 2.019806                            1.850572      -1.145356       2.301036                    0.996444       3.765890      10.198881       0.520401       1.118318      -0.748642      -0.031963       0.026652       0.053642       0.067893      -0.001714      -0.016187       0.001875       0.005031       0.024389      -0.013614      -0.006807       0.020422              2.096503       1.780700      -0.319164      -0.371257       2.353909       0.590642       2.154899           0.001252
           30              H       2.866406      -0.171364      14.770070       0.034915       1.385834 0.99673629E+01  0.10198646E+03                                 1.943100                            1.761164      -1.013528       2.372527                    0.997581       3.712134      10.149065       0.512971       1.166946      -0.735391       0.016314      -0.047334       0.042417       0.065619      -0.008539       0.005586      -0.009258      -0.004357      -0.011896      -0.010013      -0.006447       0.016460              2.038307       1.655795      -0.055913       0.034731       2.302698      -0.776416       2.156429           0.001490
           31              H       7.286285       3.848186      13.176832       0.033695       1.294515 0.92825995E+01  0.94799036E+02                                 1.968225                            1.779306      -1.143521       2.310347                    0.994594       3.990077      11.479090       0.468931       1.278978      -0.707401       0.046018       0.019474       0.044100       0.066646       0.004443       0.005921      -0.001170       0.008982       0.007016      -0.008693      -0.000527       0.009220              2.082609       2.476895       0.360482       0.670029       1.648767       0.330542       2.122165           0.001029
           32              H       4.449946      11.002708      11.488001       0.035495       1.431991 0.10769945E+02  0.11097944E+03                                 1.904821                            1.771254      -0.890925       2.420012                    0.998672       3.574612       9.421430       0.544124       1.092394      -0.756881      -0.010398      -0.037954       0.052217       0.065385       0.005248      -0.000958      -0.007695      -0.016276      -0.001155      -0.009738      -0.004235       0.013973              1.946798       1.557169       0.097069      -0.269658       1.812449      -0.438090       2.470776           0.001539
           33              H       8.739533       0.263886       8.732459       0.036083       1.463583 0.10931755E+02  0.11358248E+03                                 1.967192                            1.810102      -0.941625       2.399003                    0.998455       3.644349       9.789261       0.524490       1.123952      -0.748105       0.058409      -0.024540       0.004059       0.063485      -0.011224       0.001400       0.002656       0.002978      -0.011689      -0.010642      -0.002657       0.013299              2.025179       2.815605      -0.297128       0.135076       1.663496       0.106057       1.596436           0.001290
           34              H       2.706048       5.159273      10.723247       0.031136       1.388236 0.10273901E+02  0.10591717E+03                                 1.954859                            1.795051      -0.807594       2.459817                    0.998716       3.712087      10.185666       0.505156       1.176115      -0.733988      -0.052540       0.024256       0.029536       0.064971      -0.007765      -0.007277       0.001077       0.004284      -0.015415      -0.009968      -0.003033       0.013001              2.030758       2.358086      -0.224516      -0.719588       1.604610       0.107326       2.129576           0.001403
           35              H       3.728333       2.144485       6.321359       0.033540       1.524874 0.11465515E+02  0.12062357E+03                                 2.018435                            1.849416      -1.139406       2.303987                    0.996482       3.762848      10.189272       0.520428       1.118683      -0.748568      -0.031943      -0.026755      -0.053643       0.067925       0.001613       0.016118       0.001802       0.004874       0.024128      -0.013599      -0.006669       0.020268              2.095021       1.779585       0.318878       0.370921       2.352065       0.590051       2.153413           0.001376
           36              H       7.877606       5.554067       7.990465       0.035086       1.385743 0.99665069E+01  0.10197377E+03                                 1.942883                            1.760985      -1.015475       2.371732                    0.997567       3.711550      10.146706       0.513052       1.166809      -0.735425       0.016409       0.047381      -0.042420       0.065678       0.008576      -0.005633      -0.009272      -0.004487      -0.011850      -0.009998      -0.006534       0.016532              2.038062       1.655584       0.055938      -0.034748       2.302409      -0.776305       2.156194           0.001488
           37              C       8.442870       9.382906       4.999883       0.527693      19.807214 0.21833353E+03  0.43772803E+04                                 6.634454                            5.154317       0.395315       2.194830                    0.999826      22.074899      61.130803       0.669529       0.456303      -1.026789       0.045278      -0.016078      -0.051035       0.070093       0.039125      -0.028252      -0.039780      -0.172922      -0.131934      -0.084869      -0.043795       0.128664              7.401092       9.949319      -0.930436       0.563627       4.094422       1.056292       8.159535          -0.013646
           38              C       0.368824       5.890382       3.097861       0.522008      19.655711 0.21391301E+03  0.42618539E+04                                 6.536945                            5.078869       0.385668       2.186434                    0.999856      22.109300      60.804557       0.679856       0.452197      -1.030301      -0.014810       0.045557      -0.049479       0.068869       0.022932      -0.026970      -0.025863       0.157113      -0.180868      -0.081164      -0.036090       0.117255              7.265174       4.108950      -0.157454       0.895658       8.639702       1.908750       9.046869          -0.012840
           39              C       7.194079       6.415587       1.058517       0.521167      20.226000 0.20949999E+03  0.41461089E+04                                 6.626480                            4.988807       0.463088       2.212657                    0.999777      21.912326      59.772615       0.694718       0.445493      -1.035684       0.062503       0.044127      -0.008433       0.076974      -0.011887       0.044717      -0.095665      -0.052900       0.090930      -0.087339      -0.039759       0.127098              7.541045       7.972375      -0.473294      -1.683422       7.555935       3.553481       7.094825          -0.020081
           40              C       1.561490      10.728802       2.584079       0.524895      19.751722 0.21096352E+03  0.41804009E+04                                 6.518127                            5.006152       0.558693       2.246036                    0.999741      21.830033      59.495671       0.693847       0.445484      -1.036171      -0.055874      -0.027555      -0.034121       0.071031      -0.052629      -0.064471       0.070373       0.049905      -0.050773      -0.088069      -0.039025       0.127094              7.319344       6.147152       0.980519       1.756265       7.840136      -2.888407       7.970744          -0.018934
           41              C       0.834866       8.269360      14.588289       0.528508      20.493669 0.21768945E+03  0.43622957E+04                                 6.775914                            5.149664       0.264848       2.146025                    0.999797      22.250243      61.654852       0.669078       0.456827      -1.026224      -0.044618       0.031398       0.049698       0.073800      -0.003700       0.077185       0.001198       0.170542       0.038959      -0.091962      -0.037849       0.129811              7.689788       4.810910       0.357934      -1.583276      11.898463      -0.329015       6.359993          -0.015495
           42              C       7.315350      10.689774       0.997063       0.533171      20.053324 0.21204448E+03  0.42234011E+04                                 6.696073                            5.094124       0.230363       2.137172                    0.999801      22.065309      61.053142       0.670081       0.458927      -1.024552       0.021935      -0.052477       0.035024       0.066795       0.008462       0.043195       0.095770      -0.088572       0.147324      -0.091600      -0.046863       0.138463              7.556744       9.399408       0.631883      -1.982721       6.606000      -2.862443       6.664826          -0.001729
           43              C       3.431670       7.676395       2.586962       0.527588      19.815293 0.21843161E+03  0.43799454E+04                                 6.637431                            5.156382       0.393039       2.194053                    0.999819      22.082132      61.165148       0.669186       0.456463      -1.026650       0.045423       0.016148       0.051146       0.070284      -0.039151       0.028307      -0.039743      -0.172525      -0.132359      -0.084769      -0.043786       0.128555              7.404534       9.954121       0.931018      -0.563749       4.096047       1.056831       8.163434          -0.014113
           44              C       5.380024      11.168919       4.488984       0.521511      19.655021 0.21392098E+03  0.42619082E+04                                 6.535887                            5.078367       0.387562       2.187111                    0.999856      22.107916      60.793288       0.680032       0.452091      -1.030397      -0.014374      -0.045762       0.049465       0.068902      -0.022646       0.027072      -0.025677       0.156061      -0.180793      -0.080808      -0.035886       0.116694              7.263813       4.108394       0.157345      -0.895322       8.638214       1.908575       9.044831          -0.013554
           45              C       2.182879      10.643714       6.528328       0.521274      20.232659 0.20956433E+03  0.41479523E+04                                 6.629271                            4.990505       0.459190       2.211323                    0.999778      21.918387      59.805117       0.694363       0.445659      -1.035525       0.062527      -0.044454       0.008575       0.077196       0.011708      -0.044464      -0.095585      -0.053180       0.091619      -0.087172      -0.039828       0.127000              7.544422       7.976163       0.473168       1.684058       7.559333       3.555273       7.097771          -0.020333
           46              C       6.572690       6.330499       5.002766       0.524387      19.764447 0.21111758E+03  0.41843410E+04                                 6.521201                            5.008207       0.556883       2.245284                    0.999750      21.841449      59.538856       0.693637       0.445524      -1.036117      -0.056038       0.027452       0.034211       0.071164       0.052360       0.064357       0.070223       0.050350      -0.050509      -0.088005      -0.038777       0.126782              7.323021       6.149544      -0.980717      -1.756967       7.844412      -2.890719       7.975108          -0.019562
           47              C       5.846066       8.562143       8.172246       0.528515      20.483246 0.21757632E+03  0.43593987E+04                                 6.773720                            5.148395       0.264754       2.146256                    0.999794      22.241107      61.622156       0.669157       0.456839      -1.026232      -0.044742      -0.031212      -0.049668       0.073776       0.003476      -0.077255       0.001326       0.170206       0.037492      -0.091545      -0.038231       0.129776              7.687042       4.809435      -0.357678       1.582637      11.893791      -0.329151       6.357900          -0.015336
           48              C       2.304150       6.369527       6.589782       0.532997      20.048130 0.21198593E+03  0.42217778E+04                                 6.694012                            5.092773       0.234470       2.138597                    0.999806      22.060032      61.027416       0.670324       0.458810      -1.024657       0.021905       0.052365      -0.035033       0.066703      -0.008247      -0.043285       0.095675      -0.088475       0.146967      -0.091718      -0.046569       0.138287              7.554237       9.396108      -0.631388       1.981811       6.603837      -2.861385       6.662766          -0.001683
           49              C       1.579530       1.838096      10.173807       0.527680      19.808123 0.21834474E+03  0.43775730E+04                                 6.634680                            5.154465       0.395073       2.194736                    0.999826      22.075751      61.134180       0.669514       0.456306      -1.026785      -0.045285       0.016091       0.051046       0.070110       0.039119      -0.028257      -0.039776      -0.172888      -0.131884      -0.084861      -0.043777       0.128638              7.401356       9.949703      -0.930484       0.563620       4.094556       1.056348       8.159811          -0.013671
           50              C       9.653576       5.330620      12.075829       0.521992      19.655952 0.21391510E+03  0.42619227E+04                                 6.537060                            5.078926       0.385502       2.186375                    0.999856      22.109692      60.806605       0.679843       0.452203      -1.030294       0.014796      -0.045558       0.049478       0.068866       0.022942      -0.026971      -0.025857       0.157091      -0.180829      -0.081148      -0.036094       0.117242              7.265312       4.109014      -0.157470       0.895688       8.639860       1.908732       9.047062          -0.012811
           51              C       2.828321       4.805415      14.115173       0.521176      20.225920 0.20949829E+03  0.41460730E+04                                 6.626474                            4.988789       0.463003       2.212631                    0.999777      21.912361      59.772985       0.694718       0.445493      -1.035683      -0.062510      -0.044131       0.008436       0.076982      -0.011890       0.044710      -0.095665      -0.052891       0.090915      -0.087334      -0.039759       0.127093              7.541039       7.972464      -0.473267      -1.683423       7.555892       3.553433       7.094762          -0.020072
           52              C       8.460910       0.492200      12.589611       0.524897      19.751417 0.21095955E+03  0.41803011E+04                                 6.518055                            5.006094       0.558761       2.246061                    0.999741      21.829773      59.494749       0.693853       0.445482      -1.036173       0.055862       0.027558       0.034124       0.071024      -0.052637      -0.064478       0.070378       0.049900      -0.050779      -0.088073      -0.039034       0.127108              7.319263       6.147114       0.980527       1.756253       7.840049      -2.888347       7.970627          -0.018823
           53              C       9.187534       2.951642       0.585401       0.528459      20.494011 0.21769398E+03  0.43623981E+04                                 6.775921                            5.149676       0.264990       2.146065                    0.999797      22.250442      61.654969       0.669087       0.456819      -1.026230       0.044609      -0.031406      -0.049700       0.073800      -0.003701       0.077173       0.001201       0.170532       0.038983      -0.091962      -0.037835       0.129797              7.689791       4.810915       0.357960      -1.583271      11.898472      -0.329071       6.359988          -0.015566
           54              C       2.707050       0.531228      14.176627       0.533194      20.052908 0.21203930E+03  0.42232704E+04                                 6.695980                            5.094060       0.230320       2.137166                    0.999801      22.064982      61.051963       0.670086       0.458926      -1.024552      -0.021936       0.052477      -0.035027       0.066798       0.008464       0.043203       0.095770      -0.088566       0.147313      -0.091603      -0.046859       0.138462              7.556635       9.399255       0.631874      -1.982682       6.605919      -2.862402       6.664731          -0.001699
           55              C       6.590730       3.544607      12.586728       0.527529      19.816519 0.21844730E+03  0.43803503E+04                                 6.637744                            5.156598       0.392888       2.193986                    0.999819      22.083168      61.169182       0.669164       0.456469      -1.026644      -0.045424      -0.016168      -0.051138       0.070284      -0.039150       0.028299      -0.039720      -0.172487      -0.132344      -0.084750      -0.043775       0.128525              7.404901       9.954692       0.931064      -0.563807       4.096219       1.056882       8.163791          -0.014095
           56              C       4.642376       0.052083      10.684706       0.521539      19.654798 0.21391719E+03  0.42618221E+04                                 6.535872                            5.078333       0.387567       2.187118                    0.999856      22.107775      60.793211       0.680031       0.452093      -1.030393       0.014370       0.045767      -0.049461       0.068902      -0.022647       0.027073      -0.025670       0.156058      -0.180798      -0.080801      -0.035892       0.116694              7.263807       4.108376       0.157355      -0.895338       8.638178       1.908505       9.044867          -0.013450
           57              C       7.839521       0.577288       8.645362       0.521261      20.233251 0.20957154E+03  0.41481194E+04                                 6.629297                            4.990516       0.459268       2.211332                    0.999778      21.918837      59.805988       0.694380       0.445646      -1.035535      -0.062534       0.044440      -0.008567       0.077194       0.011700      -0.044463      -0.095573      -0.053168       0.091626      -0.087167      -0.039818       0.126985              7.544459       7.976225       0.473182       1.684075       7.559363       3.555289       7.097788          -0.020290
           58              C       3.449710       4.890503      10.170924       0.524380      19.764382 0.21111638E+03  0.41843106E+04                                 6.521188                            5.008189       0.556945       2.245305                    0.999750      21.841336      59.538458       0.693639       0.445524      -1.036118       0.056037      -0.027454      -0.034213       0.071164       0.052353       0.064360       0.070224       0.050355      -0.050507      -0.088008      -0.038772       0.126780              7.323017       6.149535      -0.980719      -1.756971       7.844410      -2.890726       7.975107          -0.019452
           59              C       4.176334       2.658859       7.001444       0.528509      20.483223 0.21757604E+03  0.43593754E+04                                 6.773635                            5.148340       0.264905       2.146302                    0.999795      22.240916      61.620748       0.669173       0.456830      -1.026241       0.044735       0.031210       0.049672       0.073774       0.003475      -0.077256       0.001333       0.170199       0.037520      -0.091546      -0.038227       0.129773              7.686947       4.809368      -0.357700       1.582599      11.893668      -0.329190       6.357807          -0.015323
           60              C       7.718250       4.851475       8.583908       0.533052      20.047363 0.21197712E+03  0.42215417E+04                                 6.693782                            5.092623       0.234747       2.138699                    0.999806      22.059200      61.023890       0.670345       0.458802      -1.024665      -0.021902      -0.052337       0.035041       0.066684      -0.008252      -0.043294       0.095688      -0.088476       0.146969      -0.091727      -0.046577       0.138304              7.553968       9.395788      -0.631364       1.981733       6.603595      -2.861255       6.662521          -0.001544
           61              O       8.132175       9.186689       3.778704      -0.545503      39.714293 0.62792521E+03  0.15739546E+05                                 9.314335                            7.837836      -0.171611       1.986273                    0.997111      28.425500      77.048568       0.666049       0.366873      -1.129437       0.034134       0.011572       0.050746       0.062243       0.033363       0.027211      -0.006005      -0.096886       0.091059      -0.080928       0.036550       0.044378             10.268347      10.256937       0.473822       1.468203       6.004711       1.698601      14.543393           0.049067
           62              O       9.559465       9.202618       5.508808      -0.487955      32.020717 0.44640444E+03  0.10231283E+05                                 7.950433                            6.477395       0.467474       2.217876                    0.998312      26.182805      66.931114       0.758230       0.352455      -1.145653      -0.040187      -0.005824      -0.036649       0.054700       0.001669       0.044155      -0.039368       0.003404      -0.231885      -0.102375       0.039980       0.062395              8.945031      15.070994      -1.253129       2.059569       5.157079       0.212232       6.607021           0.033163
           63              O       0.149033       7.138241       3.254453      -0.551534      42.531338 0.67204088E+03  0.17146766E+05                                 9.777589                            8.135756      -0.254007       1.959025                    0.995932      28.794836      78.940726       0.649962       0.369344      -1.126686      -0.001710      -0.058576      -0.018912       0.061577       0.003950      -0.026170       0.018306      -0.033034      -0.169700      -0.068494       0.020476       0.048018             10.866741       8.189873      -0.487437       1.489468      15.720400       2.210871       8.689950           0.050132
           64              O       0.290750       5.267525       2.040710      -0.495881      33.929705 0.46036558E+03  0.10632616E+05                                 8.266176                            6.590179       0.464891       2.212081                    0.998456      26.399699      67.741192       0.749628       0.353771      -1.144606       0.003857       0.036802       0.032143       0.049015       0.028012      -0.022284       0.053525       0.095749       0.030303      -0.092770       0.038647       0.054123              9.438187       5.340092       0.721993       1.171484       9.213375       5.091809      13.761094           0.029935
           65              O       7.516700       7.412413       1.799600      -0.554087      43.254314 0.64589564E+03  0.16261177E+05                                 9.813393                            7.892065       0.048774       2.056346                    0.996734      28.416366      76.523381       0.672769       0.361618      -1.136545      -0.001271      -0.050229      -0.048948       0.070147      -0.008655       0.038615       0.008601      -0.090341       0.113533      -0.078217       0.026224       0.051994             11.263247       9.468890       0.855609      -0.650944      13.065456       6.082452      11.255395           0.047661
           66              O       7.952374       5.803697       0.300287      -0.497074      35.232176 0.48211477E+03  0.11253796E+05                                 8.469236                            6.748440       0.508821       2.225316                    0.998659      26.473656      68.087137       0.740747       0.354232      -1.145290      -0.021710       0.049100       0.027920       0.060511      -0.062851      -0.030395      -0.025625      -0.035926       0.095598      -0.093840       0.043670       0.050170              9.685095      10.309189      -3.333596      -3.692734       9.187416       4.294479       9.558680           0.029472
           67              O       0.941103       9.650976       2.876325      -0.553459      41.217188 0.65589633E+03  0.16591953E+05                                 9.490060                            7.982537      -0.098207       2.006781                    0.997092      28.540960      77.277272       0.664608       0.364316      -1.133379       0.016661       0.055058      -0.028302       0.064109      -0.001989      -0.054177      -0.002126      -0.058368      -0.128506      -0.082307       0.031636       0.050671             10.466099       9.286664       3.272954       0.328798      13.273850      -3.465094       8.837783           0.047453
           68              O       1.321554       0.033526       1.640883      -0.492935      32.480511 0.43555712E+03  0.99089242E+04                                 7.980511                            6.363115       0.504509       2.223451                    0.998866      26.166010      66.365870       0.772323       0.348599      -1.150262      -0.006750      -0.034833       0.036066       0.050593      -0.065936      -0.040553      -0.029463      -0.016932       0.102119      -0.101847       0.046309       0.055538              9.148365       6.029647      -1.159139       2.285472       9.050749      -5.279992      12.364698           0.029689
           69              O       0.185114       7.853262       0.315461      -0.540220      40.210415 0.64206450E+03  0.16181664E+05                                 9.427493                            7.935124      -0.231649       1.972541                    0.995695      28.367512      77.067304       0.660848       0.367756      -1.128908       0.015979       0.042024      -0.044749       0.063433       0.024739       0.013481      -0.051025       0.052929       0.034289      -0.074170       0.028735       0.045435             10.460138       7.623399       1.543610      -2.951811      12.601014      -1.148541      11.156001           0.054010
           70              O       0.918353       9.496402      14.484198      -0.498498      34.939808 0.46096702E+03  0.10643002E+05                                 8.422808                            6.572387       0.521672       2.230753                    0.998744      26.351333      67.461328       0.754926       0.351405      -1.147280      -0.016890      -0.053521       0.011362       0.057262       0.012149       0.069486      -0.011359      -0.025168      -0.142050      -0.095499       0.037513       0.057985              9.795177       5.537598       0.190653      -0.359669      18.204596      -1.087653       5.643337           0.031823
           71              O       8.527659      10.287092       1.052295      -0.529417      39.239516 0.61171577E+03  0.15213495E+05                                 9.230170                            7.709392      -0.254018       1.971307                    0.995502      27.922031      75.067866       0.675935       0.364353      -1.132859      -0.062531       0.010822       0.000313       0.063462      -0.015278       0.015310       0.058155       0.055016      -0.003974      -0.077980       0.032126       0.045854             10.233075      13.824692      -1.414627      -1.043706       9.374963      -2.611055       7.499570           0.053630
           72              O       6.347487      10.213102       1.603404      -0.483907      32.013238 0.43508420E+03  0.98935424E+04                                 7.908315                            6.364802       0.546035       2.245490                    0.998850      25.917694      65.678734       0.771436       0.349163      -1.150022       0.046889      -0.001588      -0.023013       0.052256       0.068864      -0.044097       0.036210      -0.011883       0.083531      -0.107106       0.050229       0.056877              8.963731      10.661079       2.656469      -4.074356       7.180656      -3.081821       9.049459           0.033694
           73              O       3.120975       7.872612       3.808141      -0.546275      39.730863 0.62822924E+03  0.15747929E+05                                 9.312964                            7.836496      -0.152706       1.991677                    0.997262      28.438520      77.067431       0.666567       0.366570      -1.129752       0.034042      -0.011833      -0.050875       0.062347      -0.032957      -0.028169      -0.006338      -0.096909       0.090745      -0.081165       0.036970       0.044196             10.266849      10.254683      -0.473643      -1.468301       6.003805       1.698624      14.542059           0.048786
           74              O       4.548265       7.856683       2.078037      -0.488238      32.036665 0.44666429E+03  0.10238803E+05                                 7.952928                            6.479179       0.468214       2.217973                    0.998315      26.190140      66.956580       0.758138       0.352444      -1.145653      -0.040304       0.005675       0.036906       0.054943      -0.001615      -0.044190      -0.039311       0.003409      -0.231224      -0.102188       0.039813       0.062375              8.947964      15.076407       1.253979      -2.060011       5.158487       0.212201       6.608998           0.032988
           75              O       5.160233       9.921060       4.332392      -0.550271      42.517378 0.67177365E+03  0.17141528E+05                                 9.784906                            8.141798      -0.280799       1.951534                    0.995757      28.778499      78.948977       0.648680       0.370040      -1.125940      -0.001868       0.058642       0.018941       0.061654      -0.002956       0.025320       0.017500      -0.034964      -0.170335      -0.067907       0.019088       0.048820             10.874989       8.196374       0.487293      -1.491613      15.731291       2.212175       8.697301           0.050571
           76              O       5.301950       0.342976       5.546135      -0.496040      33.917542 0.46022480E+03  0.10627731E+05                                 8.260687                            6.586295       0.484338       2.217764                    0.998528      26.408298      67.740962       0.750399       0.353463      -1.144944       0.004308      -0.035381      -0.032676       0.048354      -0.028286       0.021657       0.053462       0.093901       0.023875      -0.091810       0.038339       0.053471              9.431464       5.336871      -0.721234      -1.170162       9.207354       5.087707      13.750168           0.030295
           77              O       2.505500       9.646888       5.787245      -0.554345      43.255414 0.64584519E+03  0.16259925E+05                                 9.814495                            7.892456       0.048164       2.056352                    0.996719      28.413981      76.522174       0.672649       0.361682      -1.136471      -0.001249       0.050169       0.049374       0.070401       0.008422      -0.039089       0.008527      -0.091471       0.111529      -0.078720       0.027022       0.051698             11.264823       9.469761      -0.856718       0.650054      13.068000       6.084003      11.256708           0.047507
           78              O       2.941174      11.255604       7.286558      -0.498391      35.281300 0.48294050E+03  0.11277235E+05                                 8.473325                            6.751109       0.531183       2.231436                    0.998728      26.507060      68.172615       0.741155       0.353906      -1.145620      -0.022714      -0.048652      -0.027232       0.060204       0.062680       0.029214      -0.025330      -0.039916       0.095066      -0.093493       0.042318       0.051175              9.690156      10.314981       3.335792       3.695323       9.192077       4.297352       9.563411           0.029413
           79              O       5.952303       7.408325       4.710520      -0.553967      41.264345 0.65676589E+03  0.16619540E+05                                 9.496534                            7.987112      -0.097409       2.006496                    0.997148      28.561425      77.346998       0.664504       0.364251      -1.133424       0.016505      -0.055339       0.027887       0.064128       0.002252       0.053805      -0.002935      -0.059140      -0.129267      -0.082249       0.031032       0.051217             10.473929       9.292184      -3.275122      -0.329139      13.284532      -3.469532       8.845071           0.047343
           80              O       6.332754       5.576975       5.945962      -0.493190      32.507611 0.43594116E+03  0.99201814E+04                                 7.985878                            6.366670       0.500133       2.221991                    0.998859      26.172726      66.398658       0.771945       0.348681      -1.150155      -0.007101       0.035254      -0.036039       0.050913       0.066285       0.039962      -0.029508      -0.016841       0.102113      -0.101874       0.046765       0.055109              9.155107       6.033231       1.160034      -2.287301       9.057824      -5.285146      12.374267           0.029371
           81              O       5.196314       9.206039       7.271384      -0.540071      40.215090 0.64220766E+03  0.16186797E+05                                 9.430131                            7.937585      -0.241284       1.969647                    0.995582      28.368013      77.081973       0.660523       0.367902      -1.128752       0.015977      -0.041654       0.045234       0.063533      -0.024365      -0.013664      -0.051857       0.050052       0.031308      -0.073877       0.027771       0.046106             10.462986       7.625029      -1.543513       2.952312      12.605091      -1.148175      11.158840           0.054419
           82              O       5.929553       7.335101       8.276337      -0.497506      34.911023 0.46055094E+03  0.10631143E+05                                 8.419116                            6.570156       0.511781       2.227865                    0.998728      26.336941      67.420406       0.754916       0.351484      -1.147200      -0.017102       0.053181      -0.011587       0.057052      -0.011556      -0.069960      -0.011378      -0.025821      -0.143417      -0.096188       0.038143       0.058045              9.790301       5.535462      -0.190633       0.359342      18.194133      -1.087526       5.641308           0.031863
           83              O       3.516459       6.772209       6.534550      -0.527922      39.198684 0.61094044E+03  0.15190487E+05                                 9.227875                            7.707760      -0.269890       1.966989                    0.995362      27.898140      75.012045       0.675530       0.364661      -1.132538      -0.062262      -0.010875      -0.000679       0.063208       0.015433      -0.015830       0.057388       0.053691      -0.006559      -0.077148       0.032048       0.045100             10.230361      13.820137       1.414524       1.042774       9.372742      -2.610550       7.498204           0.054302
           84              O       1.336287       6.846199       5.983441      -0.483857      31.991003 0.43475038E+03  0.98838042E+04                                 7.903877                            6.361756       0.551731       2.247426                    0.998865      25.911709      65.651002       0.771750       0.349096      -1.150106       0.046729       0.001421       0.022875       0.052047      -0.068799       0.043962       0.036339      -0.011920       0.083957      -0.107081       0.050435       0.056647              8.958238      10.654440      -2.654383       4.071317       7.176416      -3.079153       9.043857           0.033738
           85              O       1.890225       2.034313      11.394986      -0.545498      39.715376 0.62794304E+03  0.15740149E+05                                 9.314610                            7.838034      -0.171907       1.986186                    0.997108      28.425721      77.050248       0.666028       0.366881      -1.129428      -0.034159      -0.011572      -0.050754       0.062263       0.033346       0.027189      -0.006002      -0.096877       0.091106      -0.080911       0.036556       0.044355             10.268669      10.257257       0.473836       1.468271       6.004880       1.698696      14.543870           0.049127
           86              O       0.462935       2.018384       9.664882      -0.487964      32.021913 0.44642372E+03  0.10231823E+05                                 7.950534                            6.477451       0.468039       2.218030                    0.998314      26.183673      66.933386       0.758242       0.352446      -1.145661       0.040202       0.005817       0.036632       0.054698       0.001691       0.044179      -0.039390       0.003404      -0.231723      -0.102360       0.039975       0.062385              8.945162      15.071260      -1.253154       2.059597       5.157138       0.212243       6.607087           0.033239
           87              O       9.873367       4.082761      11.919237      -0.551556      42.532438 0.67205986E+03  0.17147377E+05                                 9.777748                            8.135853      -0.254057       1.959002                    0.995932      28.795257      78.942245       0.649960       0.369343      -1.126687       0.001690       0.058574       0.018899       0.061570       0.003951      -0.026192       0.018301      -0.033036      -0.169724      -0.068512       0.020491       0.048021             10.866945       8.189985      -0.487484       1.489455      15.720832       2.210924       8.690019           0.050168
           88              O       9.731650       5.953477      13.132980      -0.495906      33.931922 0.46039945E+03  0.10633616E+05                                 8.266612                            6.590480       0.464879       2.212072                    0.998456      26.400254      67.743769       0.749600       0.353778      -1.144599      -0.003860      -0.036805      -0.032150       0.049022       0.028016      -0.022280       0.053528       0.095748       0.030305      -0.092773       0.038653       0.054120              9.438720       5.340338       0.722047       1.171581       9.213883       5.092163      13.761940           0.029993
           89              O       2.505700       3.808589      13.374090      -0.554104      43.255091 0.64590948E+03  0.16261612E+05                                 9.813497                            7.892141       0.048768       2.056337                    0.996734      28.416675      76.524421       0.672767       0.361617      -1.136546       0.001282       0.050226       0.048955       0.070149      -0.008661       0.038602       0.008603      -0.090315       0.113566      -0.078204       0.026207       0.051996             11.263366       9.469018       0.855663      -0.650906      13.065624       6.082516      11.255455           0.047679
           90              O       2.070026       5.417305      14.873403      -0.497094      35.232629 0.48212142E+03  0.11253986E+05                                 8.469281                            6.748463       0.508858       2.225321                    0.998660      26.473937      68.087877       0.740750       0.354229      -1.145292       0.021705      -0.049106      -0.027934       0.060522      -0.062857      -0.030393      -0.025624      -0.035932       0.095582      -0.093842       0.043664       0.050178              9.685152      10.309316      -3.333655      -3.692783       9.187444       4.294484       9.558697           0.029456
           91              O       9.081297       1.570026      12.297365      -0.553428      41.215248 0.65585772E+03  0.16590749E+05                                 9.489854                            7.982372      -0.098436       2.006737                    0.997089      28.539954      77.274265       0.664606       0.364322      -1.133373      -0.016668      -0.055039       0.028295       0.064092      -0.001987      -0.054198      -0.002140      -0.058411      -0.128423      -0.082322       0.031643       0.050679             10.465870       9.286486       3.272934       0.328725      13.273619      -3.464987       8.837506           0.047519
           92              O       8.700846      11.187476      13.532807      -0.492936      32.480841 0.43556305E+03  0.99090977E+04                                 7.980593                            6.363181       0.504527       2.223458                    0.998866      26.166031      66.366155       0.772315       0.348601      -1.150259       0.006744       0.034827      -0.036061       0.050584      -0.065947      -0.040555      -0.029461      -0.016929       0.102126      -0.101858       0.046313       0.055544              9.148457       6.029717      -1.159161       2.285509       9.050839      -5.280050      12.364816           0.029762
           93              O       9.837286       3.367740      14.858229      -0.540175      40.208706 0.64203053E+03  0.16180624E+05                                 9.427348                            7.935014      -0.232092       1.972425                    0.995691      28.366587      77.064825       0.660839       0.367766      -1.128898      -0.015976      -0.042019       0.044728       0.063415       0.024752       0.013446      -0.051012       0.052870       0.034310      -0.074139       0.028694       0.045445             10.459966       7.623309       1.543607      -2.951759      12.600810      -1.148598      11.155781           0.054038
           94              O       9.104047       1.724600       0.689492      -0.498508      34.939229 0.46095788E+03  0.10642732E+05                                 8.422685                            6.572304       0.521797       2.230797                    0.998744      26.351223      67.460717       0.754934       0.351403      -1.147283       0.016883       0.053525      -0.011360       0.057263       0.012148       0.069479      -0.011358      -0.025179      -0.142022      -0.095489       0.037514       0.057975              9.795021       5.537529       0.190663      -0.359661      18.204266      -1.087662       5.643267           0.031780
           95              O       1.494741       0.933910      14.121395      -0.529429      39.239232 0.61171118E+03  0.15213338E+05                                 9.230098                            7.709338      -0.254031       1.971306                    0.995502      27.921927      75.067259       0.675941       0.364350      -1.132862       0.062541      -0.010833      -0.000302       0.063473      -0.015283       0.015282       0.058147       0.055055      -0.003942      -0.077977       0.032141       0.045836             10.232993      13.824562      -1.414591      -1.043702       9.374908      -2.611039       7.499509           0.053664
           96              O       3.674913       1.007900      13.570286      -0.483917      32.013587 0.43509071E+03  0.98937320E+04                                 7.908388                            6.364868       0.545981       2.245469                    0.998850      25.917825      65.679302       0.771428       0.349165      -1.150020      -0.046889       0.001602       0.023013       0.052256       0.068868      -0.044094       0.036211      -0.011905       0.083551      -0.107110       0.050238       0.056872              8.963809      10.661167       2.656491      -4.074381       7.180733      -3.081846       9.049528           0.033728
           97              O       6.901425       3.348390      11.365549      -0.546273      39.729863 0.62820852E+03  0.15747253E+05                                 9.312733                            7.836296      -0.152455       1.991760                    0.997262      28.438111      77.065516       0.666586       0.366563      -1.129759      -0.034048       0.011817       0.050879       0.062351      -0.032937      -0.028146      -0.006339      -0.096875       0.090929      -0.081156       0.037012       0.044144             10.266588      10.254425      -0.473637      -1.468347       6.003666       1.698583      14.541674           0.048850
           98              O       5.474135       3.364319      13.095653      -0.488282      32.038903 0.44669874E+03  0.10239796E+05                                 7.953277                            6.479413       0.468370       2.217998                    0.998316      26.191174      66.960017       0.758127       0.352442      -1.145654       0.040315      -0.005663      -0.036905       0.054948      -0.001624      -0.044191      -0.039312       0.003440      -0.231217      -0.102188       0.039817       0.062372              8.948399      15.077272       1.254056      -2.060107       5.158685       0.212214       6.609240           0.033029
           99              O       4.862167       1.299942      10.841298      -0.550262      42.515805 0.67174336E+03  0.17140564E+05                                 9.784713                            8.141642      -0.280987       1.951500                    0.995754      28.777693      78.946343       0.648683       0.370043      -1.125938       0.001863      -0.058668      -0.018916       0.061670      -0.002955       0.025329       0.017503      -0.034914      -0.170359      -0.067918       0.019118       0.048800             10.874776       8.196196       0.487313      -1.491532      15.731084       2.212093       8.697047           0.050610
          100              O       4.720450      10.878026       9.627555      -0.496007      33.917477 0.46022135E+03  0.10627633E+05                                 8.260700                            6.586285       0.484359       2.217776                    0.998528      26.408047      67.740288       0.750396       0.353464      -1.144943      -0.004311       0.035374       0.032672       0.048346      -0.028285       0.021661       0.053468       0.093908       0.023865      -0.091818       0.038341       0.053478              9.431498       5.336875      -0.721252      -1.170189       9.207321       5.087745      13.750298           0.030352
          101              O       7.516900       1.574114       9.386445      -0.554307      43.252366 0.64578885E+03  0.16258151E+05                                 9.814087                            7.892148       0.048034       2.056345                    0.996714      28.412624      76.517652       0.672658       0.361686      -1.136469       0.001254      -0.050181      -0.049336       0.070383       0.008429      -0.039090       0.008546      -0.091520       0.111511      -0.078743       0.027043       0.051700             11.264338       9.469344      -0.856698       0.649973      13.067467       6.083715      11.256204           0.047552
          102              O       7.081226      -0.034602       7.887132      -0.498367      35.281062 0.48293482E+03  0.11277067E+05                                 8.473265                            6.751060       0.531205       2.231441                    0.998728      26.507017      68.172334       0.741160       0.353905      -1.145621       0.022721       0.048650       0.027232       0.060204       0.062677       0.029212      -0.025331      -0.039921       0.095094      -0.093494       0.042322       0.051172              9.690088      10.314969       3.335806       3.695318       9.191990       4.297285       9.563305           0.029407
          103              O       4.070097       3.812677      10.463170      -0.553964      41.262593 0.65673256E+03  0.16618479E+05                                 9.496295                            7.986926      -0.097485       2.006495                    0.997145      28.560581      77.344109       0.664510       0.364252      -1.133423      -0.016509       0.055354      -0.027885       0.064142       0.002255       0.053805      -0.002927      -0.059146      -0.129150      -0.082231       0.031031       0.051201             10.473663       9.291938      -3.275067      -0.329068      13.284246      -3.469437       8.844806           0.047393
          104              O       3.689646       5.644027       9.227728      -0.493173      32.506864 0.43592687E+03  0.99197722E+04                                 7.985768                            6.366576       0.500229       2.222036                    0.998859      26.172225      66.397042       0.771949       0.348682      -1.150155       0.007088      -0.035249       0.036030       0.050900       0.066280       0.039962      -0.029516      -0.016848       0.102115      -0.101875       0.046771       0.055104              9.154994       6.033137       1.160037      -2.287269       9.057704      -5.285106      12.374142           0.029423
          105              O       4.826086       2.014963       7.902306      -0.540044      40.212345 0.64215456E+03  0.16185129E+05                                 9.429786                            7.937320      -0.241564       1.969596                    0.995576      28.366623      77.077498       0.660526       0.367908      -1.128747      -0.015985       0.041660      -0.045225       0.063532      -0.024372      -0.013654      -0.051835       0.050028       0.031328      -0.073853       0.027757       0.046096             10.462591       7.624768      -1.543474       2.952159      12.604608      -1.148172      11.158396           0.054427
          106              O       4.092847       3.885901       6.897353      -0.497491      34.909570 0.46052704E+03  0.10630437E+05                                 8.418828                            6.569948       0.511797       2.227876                    0.998728      26.336522      67.418508       0.754936       0.351480      -1.147205       0.017088      -0.053172       0.011597       0.057042      -0.011557      -0.069961      -0.011377      -0.025834      -0.143376      -0.096183       0.038143       0.058041              9.789959       5.535283      -0.190649       0.359312      18.193469      -1.087504       5.641126           0.031826
          107              O       6.505941       4.448793       8.639140      -0.527882      39.195112 0.61087490E+03  0.15188427E+05                                 9.227333                            7.707355      -0.270060       1.966975                    0.995357      27.896507      75.006213       0.675547       0.364661      -1.132540       0.062225       0.010909       0.000676       0.063178       0.015452      -0.015815       0.057395       0.053743      -0.006619      -0.077172       0.032091       0.045081             10.229734      13.819261       1.414423       1.042681       9.372176      -2.610340       7.497764           0.054342
          108              O       8.686113       4.374803       9.190249      -0.483788      31.988428 0.43470903E+03  0.98826311E+04                                 7.903506                            6.361502       0.551337       2.247335                    0.998864      25.910377      65.646895       0.771756       0.349102      -1.150101      -0.046717      -0.001417      -0.022856       0.052028      -0.068792       0.043964       0.036331      -0.012000       0.083939      -0.107074       0.050437       0.056637              8.957788      10.653885      -2.654220       4.071060       7.176075      -3.078941       9.043402           0.033788

******************************************************
Auxiliary information for the entire system
The total spin magnetic moment of the unit cell is   47.993634
The total net atomic charge of the unit cell is   0.000002
Accuracy of reproducing the electrostatic potential in the unit cell:
  The inner radius (bohr) =    5.0000
  The outer radius (bohr) =   12.0000
  Valid grid points have density less than (e/(bohr^3)) =    0.0001
  The number of valid grid points were=        42856
  The rms potential error without charges in kcal/mol is=      2.86190
  The rms potential error with partial charges in kcal/mol is=      0.78334
  The RRMSE value at monopole order=      0.27371
  The rms potential error with partial charges and cloud penetration in kcal/mol is=      0.76640
  The RRMSE value at monopole order with cloud penetration is=      0.26779
  The rms potential error with partial charges and atomic dipoles in kcal/mol is=      0.66387
  The RRMSE value at dipole order=      0.23197
  The rms potential error with partial charges, atomic dipoles and cloud penetration in kcal/mol is=      0.64148
  The RRMSE value at dipole order with cloud penetration=      0.22415

******************************************************
The electron densities and ab initio electrostatic potential were computed in VASP using the PBE functional and
projector augmented wave method. See the main text of the journal article for a description of computational details.
The atomic charges, dipoles, and quadrupoles were computed with the DDEC6 method as described in
(a) T. A. Manz and N. Gabaldon Limas, RSC Adv. 6 (2016) 47771-47801 DOI: 10.1039/c6ra04656h
(b) N. Gabaldon Limas and T. A. Manz, RSC Adv. 8 (2018) 2678-2707 DOI: 10.1039/c7ra11829e.
For each atom in the material, the electron cloud parameters were fit to the spherically averaged atom-in-material
electron density using radial positions for which this density was between 10^-4 and 10^-2 electrons per cubic bohr.
The polarizabilities, dispersion coefficients, and quantum Drude oscillator (QDO) parameters were fit using the MCLF method.
The magnetic structure of the system was optimized in VASP from the default ferromagnetic initial guess using spin polarization.
The atomic spin moments (ASMs) were computed on this optimized magnetic structure using the DDEC6 partition as inputs
to the method of T. A. Manz and D. S. Sholl, J. Chem. Theory Comput. 7 (2011) 4146-4164 DOI: 10.1021/ct200539n.
The RMSE and RRMSE were computed using a uniform grid with Ewald summation.
