# Supplementary material for: A collection of forcefield precursors for metal–organic frameworks
Source: RSC Adv. 2019 Nov 13;9(63):36492–507. doi: 10.1039/c9ra07327b (PMC9075174; doi:10.1039/c9ra07327b)
Supplement: RA-009-C9RA07327B-s5021 [file RA-009-C9RA07327B-s5021.xyz]

  108
jmolscript: load "" {1 1 1} spacegroup "x,y,z" unitcell [{     10.070500     0.000000     0.000000 }, {      0.000000    11.466700     0.000000 }, {      0.000000    -0.236504    15.210561 }]
Fe     9.348042     8.616530     2.043235     0.935554
Fe     8.819945     2.810387    10.611344     0.943845
Fe     4.312792     8.465268     5.562046     0.935380
Fe     3.784695     2.568207    12.204498     0.943566
Fe     0.722458     2.613666    13.167326     0.935486
Fe     1.250555     8.419809     4.599217     0.943822
Fe     5.757708     2.764928     9.648515     0.935342
Fe     6.285805     8.661989     3.006063     0.943594
Fe     0.000000     5.733350     0.000000     0.984202
Fe     5.035250    -0.118252     7.605281     0.984653
Fe     0.000000     0.000000     0.000000     0.998184
Fe     5.035250     5.615098     7.605281     0.996246
H      7.794567     9.661908     5.600529     0.035155
H      0.594159     5.398077     3.863482     0.034583
H      6.273922     6.111745     1.180340     0.032183
H      2.296074    11.000450     3.142502     0.029337
H      1.299095     7.768914    13.923748     0.033121
H      7.220549    11.391691     0.473048     0.032633
H      2.759317     7.419890     2.004752     0.035053
H      5.629409     0.217021     3.741798     0.034579
H      1.238671    10.970053     6.424941     0.032013
H      7.331324     6.081348     4.462779     0.029271
H      6.334345     9.076380     8.892094     0.033052
H      2.185299     5.690107     7.132232     0.032680
H      2.275933     1.568288     9.610032     0.035166
H      9.476340     5.832119    11.347079     0.034587
H      3.796578     5.118451    14.030221     0.032192
H      7.774426     0.229746    12.068059     0.029336
H      8.771406     3.461282     1.286813     0.033118
H      2.849951    -0.161495    14.737513     0.032622
H      7.311183     3.810306    13.205809     0.035068
H      4.441091    11.013175    11.468763     0.034588
H      8.831829     0.260143     8.785620     0.032009
H      2.739176     5.148848    10.747782     0.029271
H      3.736155     2.153816     6.318467     0.033056
H      7.885201     5.540089     8.078329     0.032674
C      8.520650     9.379091     5.006252     0.524980
C      0.393757     5.907138     3.093068     0.521894
C      7.249753     6.433611     1.077364     0.529214
C      1.575026    10.742458     2.574083     0.527252
C      0.824774     8.277275    14.621608     0.534477
C      7.369592    10.698077     1.018347     0.531191
C      3.485400     7.702707     2.599029     0.524947
C      5.429007    11.174660     4.512213     0.521500
C      2.214503    10.648187     6.527916     0.528959
C      6.610276     6.339340     5.031197     0.526985
C      5.860024     8.568019     8.194233     0.534372
C      2.334342     6.383721     6.586933     0.531194
C      1.549850     1.851105    10.204309     0.524999
C      9.676743     5.323058    12.117493     0.521888
C      2.820747     4.796585    14.133197     0.529225
C      8.495474     0.487738    12.636478     0.527241
C      9.245726     2.952921     0.588953     0.534486
C      2.700908     0.532119    14.192214     0.531165
C      6.585100     3.527489    12.611532     0.524995
C      4.641493     0.055536    10.698348     0.521485
C      7.855997     0.582009     8.682645     0.528950
C      3.460224     4.890856    10.179364     0.526971
C      4.210476     2.662177     7.016328     0.534379
C      7.736158     4.846475     8.623628     0.531162
O      8.200610     9.185706     3.793058    -0.544061
O      9.638979     9.208815     5.507440    -0.489266
O      0.185096     7.148513     3.248520    -0.546616
O      0.305136     5.279087     2.039736    -0.498892
O      7.576138     7.426657     1.812947    -0.556072
O      8.007155     5.818946     0.313642    -0.504664
O      0.959920     9.666898     2.875404    -0.554000
O      1.327191     0.027512     1.637721    -0.490752
O      0.189426     7.864495     0.313338    -0.540986
O      0.907654     9.502440    14.514374    -0.503533
O      8.585605    10.302719     1.061697    -0.529536
O      6.408262    10.221784     1.628291    -0.477091
O      3.165360     7.896092     3.812223    -0.544224
O      4.603729     7.872983     2.097841    -0.489455
O      5.220346     9.933285     4.356761    -0.546307
O      5.340386     0.336011     5.565544    -0.498634
O      2.540888     9.655141     5.792334    -0.556262
O      2.971905    11.262852     7.291639    -0.504906
O      5.995170     7.414900     4.729876    -0.554104
O      6.362441     5.587586     5.967559    -0.490702
O      5.224676     9.217303     7.291943    -0.540868
O      5.942904     7.342854     8.301468    -0.503344
O      3.550355     6.779079     6.543583    -0.529116
O      1.373012     6.860014     5.976990    -0.477215
O      1.869890     2.044490    11.417503    -0.544029
O      0.431521     2.021381     9.703121    -0.489267
O      9.885404     4.081683    11.962041    -0.546612
O      9.765364     5.951109    13.170825    -0.498895
O      2.494362     3.803539    13.397614    -0.556057
O      2.063345     5.411250    14.896919    -0.504652
O      9.110580     1.563298    12.335157    -0.553995
O      8.743309    11.202684    13.572840    -0.490755
O      9.881074     3.365701    14.897223    -0.540989
O      9.162846     1.727756     0.696187    -0.503543
O      1.484895     0.927477    14.148864    -0.529538
O      3.662238     1.008412    13.582270    -0.477098
O      6.905140     3.334104    11.398338    -0.544232
O      5.466771     3.357213    13.112720    -0.489421
O      4.850154     1.296911    10.853800    -0.546290
O      4.730114    10.894185     9.645017    -0.498628
O      7.529612     1.575055     9.418227    -0.556246
O      7.098595    -0.032656     7.918922    -0.504912
O      4.075330     3.815296    10.480685    -0.554101
O      3.708059     5.642610     9.243002    -0.490709
O      4.845824     2.012893     7.918618    -0.540886
O      4.127596     3.887342     6.909093    -0.503344
O      6.520145     4.451117     8.666978    -0.529098
O      8.697488     4.370182     9.233571    -0.477234

The following XYZ coordinates are in angstroms. Other properties are in atomic units.
The sperically averaged electron density of each atom fit to a function of the form exp(a - br)
eigen_1, eigen_2 and eigen_3 are the three eigenvalues of traceless quadrupole moment tensor
  atom number  atomic symbol              X              Y              Z     net charge C6 coefficient C8 coefficient C10 coefficient fluctuating dipole atomic polarizability isotropic forcefield polarizability              a              b squared Pearson coefficient          <r^3>          <r^4>         wp_QDO          m_QDO          q_QDO       dipole_x       dipole_y       dipole_z         dipole            Qxy            Qxz            Qyz     Q(x^2-y^2)  Q(3z^2 - R^2)        eigen_1        eigen_2        eigen_3 static polarizability      alpha(xx)      alpha(xy)      alpha(xz)      alpha(yy)      alpha(yz)      alpha(zz) atomic spin moment
            1             Fe       9.348042       8.616530       2.043235       0.935554      94.010803 0.20813482E+04  0.68722101E+05                                18.042811                           15.838050       0.236681       1.878781                    0.999045      52.897728     152.131573       0.410454       0.451950      -1.098146      -0.003368      -0.008134       0.010960       0.014058      -0.045454       0.003006       0.054427      -0.060321       0.061038      -0.075136      -0.007414       0.082550             20.061669      21.535536      -0.551316      -0.348698      18.654959      -0.536696      19.994510           3.827992
            2             Fe       8.819945       2.810387      10.611344       0.943845     114.506243 0.24086069E+04  0.81965493E+05                                20.006834                           16.712870       0.214206       1.877833                    0.998528      52.447973     150.006994       0.413879       0.434878      -1.115791       0.005589       0.003843      -0.008279       0.010702       0.072132      -0.066940      -0.026254       0.091928       0.294336      -0.135002      -0.010193       0.145195             23.442594      28.785937      -0.378772       6.346445      17.784132       0.144255      23.757714           3.851728
            3             Fe       4.312792       8.465268       5.562046       0.935380      94.020144 0.20815911E+04  0.68732565E+05                                18.044405                           15.839266       0.237174       1.878853                    0.999049      52.902384     152.150830       0.410424       0.451966      -1.098129      -0.004063       0.008003      -0.011264       0.014402       0.049139      -0.005163       0.047413      -0.062642       0.042123      -0.074999      -0.002494       0.077493             20.063616      21.537072       0.550677       0.348370      18.657116      -0.537288      19.996660           3.828209
            4             Fe       3.784695       2.568207      12.204498       0.943566     114.504537 0.24085278E+04  0.81964116E+05                                20.008860                           16.714281       0.213606       1.877621                    0.998530      52.449089     150.023282       0.413789       0.434966      -1.115707       0.005607      -0.003603       0.008320       0.010660      -0.072580       0.066724      -0.027416       0.092021       0.294448      -0.135335      -0.010286       0.145621             23.445275      28.789531       0.379420      -6.347552      17.785798       0.143367      23.760496           3.850675
            5             Fe       0.722458       2.613666      13.167326       0.935486      94.011389 0.20813696E+04  0.68723136E+05                                18.043049                           15.838262       0.236634       1.878761                    0.999046      52.898299     152.134657       0.410445       0.451957      -1.098140       0.003356       0.008133      -0.010941       0.014039      -0.045418       0.003281       0.054510      -0.060155       0.061170      -0.075272      -0.007218       0.082490             20.061929      21.535812      -0.551335      -0.348671      18.655230      -0.536718      19.994745           3.828007
            6             Fe       1.250555       8.419809       4.599217       0.943822     114.505837 0.24085949E+04  0.81965121E+05                                20.006941                           16.712948       0.214164       1.877820                    0.998529      52.448021     150.008014       0.413873       0.434884      -1.115785      -0.005594      -0.003818       0.008286       0.010702       0.072023      -0.066845      -0.026319       0.091699       0.294920      -0.134937      -0.010264       0.145202             23.442739      28.786226      -0.378762       6.346482      17.784184       0.144301      23.757806           3.851625
            7             Fe       5.757708       2.764928       9.648515       0.935342      94.019310 0.20815730E+04  0.68732012E+05                                18.044531                           15.839383       0.237134       1.878837                    0.999049      52.902438     152.152441       0.410414       0.451977      -1.098120       0.004077      -0.007984       0.011223       0.014364       0.048805      -0.005462       0.047056      -0.062980       0.042514      -0.074841      -0.002169       0.077010             20.063749      21.537234       0.550681       0.348362      18.657268      -0.537296      19.996747           3.828125
            8             Fe       6.285805       8.661989       3.006063       0.943594     114.509943 0.24086605E+04  0.81969168E+05                                20.008762                           16.714181       0.213752       1.877662                    0.998530      52.450591     150.024528       0.413814       0.434937      -1.115734      -0.005610       0.003576      -0.008320       0.010653      -0.072551       0.066447      -0.027547       0.092071       0.295326      -0.135449      -0.010156       0.145605             23.445169      28.789520       0.379440      -6.347432      17.785681       0.143400      23.760305           3.850985
            9             Fe       0.000000       5.733350       0.000000       0.984202     107.331395 0.22782705E+04  0.76482508E+05                                19.208699                           16.283662       0.227635       1.891492                    0.998434      51.400573     146.159617       0.418041       0.436446      -1.114449      -0.000000      -0.000000      -0.000002       0.000002      -0.021569       0.109833       0.001251       0.030197      -0.150037      -0.124945       0.008385       0.116560             22.070399      18.635199      -0.838136      -1.840342      25.969110       5.855664      21.606887           3.887419
           10             Fe       5.035250      -0.118252       7.605281       0.984653     107.287768 0.22771211E+04  0.76435873E+05                                19.205611                           16.281125       0.227471       1.891495                    0.998433      51.390699     146.133801       0.418005       0.436530      -1.114372      -0.000003       0.000006      -0.000002       0.000007       0.017450      -0.103589       0.006494       0.010637      -0.151598      -0.122844       0.020157       0.102687             22.066897      18.633063       0.838385       1.840868      25.966223       5.854545      21.601406           3.886906
           11             Fe       0.000000       0.000000       0.000000       0.998184     120.298347 0.25168560E+04  0.86191048E+05                                20.274250                           16.824915       0.273781       1.905643                    0.998472      51.047417     144.238276       0.424056       0.421773      -1.129638       0.000000       0.000003      -0.000001       0.000003       0.087332      -0.052467       0.003357      -0.075288       0.077232      -0.122379       0.028439       0.093939             23.787157      19.587198       0.425765      -0.637837      29.508491      -7.619681      22.265783           3.918055
           12             Fe       5.035250       5.615098       7.605281       0.996246     120.388369 0.25191919E+04  0.86294461E+05                                20.286826                           16.834708       0.274145       1.905422                    0.998483      51.081494     144.372774       0.423841       0.421872      -1.129527      -0.000004       0.000002      -0.000002       0.000005      -0.085407       0.050015       0.009822      -0.078706       0.087150      -0.123472       0.036440       0.087033             23.802732      19.597901      -0.425769       0.637668      29.529206      -7.627439      22.281089           3.914802
           13              H       7.794567       9.661908       5.600529       0.035155       1.347844 0.97849560E+01  0.10124273E+03                                 2.022407                            1.826464      -1.170999       2.294921                    0.993841       4.053461      11.733262       0.463027       1.278482      -0.707554      -0.048736       0.017180       0.042328       0.066798      -0.004404      -0.005898      -0.001620       0.010467       0.007576      -0.009334      -0.000194       0.009528              2.143319       2.586610      -0.352006      -0.705214       1.671014       0.320078       2.172333           0.001247
           14              H       0.594159       5.398077       3.863482       0.034583       1.362493 0.10093388E+02  0.10239617E+03                                 1.846595                            1.718404      -0.874953       2.433786                    0.998922       3.503567       9.180418       0.550319       1.097097      -0.755613       0.011530      -0.040465       0.047354       0.063347      -0.004965       0.000816      -0.008317      -0.015592      -0.005522      -0.008981      -0.005375       0.014355              1.885294       1.513890      -0.104018       0.266442       1.780887      -0.428791       2.361106           0.001564
           15              H       6.273922       6.111745       1.180340       0.032183       1.801388 0.14303386E+02  0.15832384E+03                                 2.226801                            2.042930      -1.102823       2.298752                    0.997034       3.959622      10.838508       0.505708       1.094206      -0.756094      -0.067229      -0.022843       0.006298       0.071283       0.011486      -0.002480       0.004316       0.004437      -0.011789      -0.012539      -0.001166       0.013706              2.300477       3.247460       0.328888      -0.168704       1.858431       0.123230       1.795540           0.001982
           16              H       2.296074      11.000450       3.142502       0.029337       1.359968 0.99830710E+01  0.10218989E+03                                 1.928983                            1.770530      -0.792546       2.468964                    0.998927       3.674479      10.049014       0.508146       1.177535      -0.733714       0.049248       0.021976       0.033179       0.063318       0.006752       0.007316       0.001120       0.004206      -0.013176      -0.009342      -0.002663       0.012005              2.004068       2.299909       0.213022       0.714444       1.584216       0.104681       2.128078           0.001432
           17              H       1.299095       7.768914      13.923748       0.033121       1.617509 0.12404204E+02  0.13288020E+03                                 2.087819                            1.914206      -1.167649       2.284196                    0.996154       3.840571      10.439777       0.516149       1.107745      -0.751604       0.035271      -0.024430      -0.054921       0.069694      -0.001752      -0.016509       0.001680       0.003623       0.025035      -0.014386      -0.006177       0.020562              2.166080       1.854517      -0.337225      -0.401823       2.410352       0.603905       2.233370           0.001591
           18              H       7.220549      11.391691       0.473048       0.032633       1.267378 0.88703383E+01  0.88183816E+02                                 1.831878                            1.663678      -0.961256       2.404181                    0.998680       3.577352       9.651299       0.526536       1.170117      -0.734645      -0.014804       0.046241      -0.036710       0.060869      -0.009130       0.005676      -0.008255      -0.005674      -0.012230      -0.009012      -0.007466       0.016478              1.917378       1.566657      -0.049905       0.022651       2.196320      -0.709735       1.989158           0.001361
           19              H       2.759317       7.419890       2.004752       0.035053       1.348358 0.97894349E+01  0.10130052E+03                                 2.022864                            1.826836      -1.171220       2.294734                    0.993834       4.054528      11.736962       0.462998       1.278417      -0.707564      -0.048736      -0.017164      -0.042283       0.066766       0.004397       0.005890      -0.001633       0.010513       0.007541      -0.009342      -0.000187       0.009529              2.143832       2.587286       0.352130       0.705450       1.671357       0.320187       2.172853           0.001249
           20              H       5.629409       0.217021       3.741798       0.034579       1.362491 0.10093378E+02  0.10239528E+03                                 1.846531                            1.718354      -0.875025       2.433740                    0.998921       3.503565       9.180153       0.550355       1.097034      -0.755630       0.011539       0.040488      -0.047338       0.063350       0.004977      -0.000820      -0.008309      -0.015659      -0.005475      -0.009006      -0.005369       0.014375              1.885226       1.513845       0.104014      -0.266424       1.780836      -0.428775       2.360997           0.001539
           21              H       1.238671      10.970053       6.424941       0.032013       1.802409 0.14313332E+02  0.15846272E+03                                 2.227691                            2.043679      -1.103072       2.298533                    0.997033       3.960956      10.843427       0.505596       1.094248      -0.756081      -0.067189       0.022848      -0.006281       0.071245      -0.011481       0.002495       0.004346       0.004434      -0.011808      -0.012563      -0.001141       0.013704              2.301430       3.248966      -0.329081       0.168792       1.859131       0.123328       1.796194           0.001969
           22              H       7.331324       6.081348       4.462779       0.029271       1.360161 0.99847905E+01  0.10221079E+03                                 1.929048                            1.770589      -0.792554       2.468883                    0.998926       3.674898      10.049965       0.508183       1.177411      -0.733742       0.049247      -0.021957      -0.033157       0.063299      -0.006761      -0.007323       0.001100       0.004195      -0.013197      -0.009365      -0.002645       0.012010              2.004135       2.299979      -0.213020      -0.714461       1.584274       0.104672       2.128152           0.001438
           23              H       6.334345       9.076380       8.892094       0.033052       1.617537 0.12404433E+02  0.13288398E+03                                 2.087923                            1.914289      -1.166718       2.284628                    0.996158       3.840560      10.439984       0.516108       1.107821      -0.751587       0.035278       0.024461       0.054899       0.069691       0.001734       0.016490       0.001667       0.003607       0.024961      -0.014373      -0.006154       0.020527              2.166194       1.854604       0.337264       0.401861       2.410494       0.603956       2.233482           0.001608
           24              H       2.185299       5.690107       7.132232       0.032680       1.267385 0.88703855E+01  0.88184134E+02                                 1.831855                            1.663658      -0.962041       2.403841                    0.998676       3.577299       9.651052       0.526552       1.170083      -0.734652      -0.014829      -0.046243       0.036712       0.060877       0.009142      -0.005693      -0.008257      -0.005719      -0.012210      -0.009007      -0.007494       0.016501              1.917352       1.566628       0.049908      -0.022654       2.196294      -0.709728       1.989135           0.001367
           25              H       2.275933       1.568288       9.610032       0.035166       1.347825 0.97847883E+01  0.10124056E+03                                 2.022388                            1.826448      -1.171004       2.294924                    0.993841       4.053417      11.733109       0.463029       1.278482      -0.707554       0.048737      -0.017179      -0.042328       0.066799      -0.004403      -0.005898      -0.001621       0.010465       0.007570      -0.009333      -0.000195       0.009528              2.143299       2.586585      -0.352002      -0.705206       1.671000       0.320074       2.172312           0.001246
           26              H       9.476340       5.832119      11.347079       0.034587       1.362505 0.10093491E+02  0.10239748E+03                                 1.846604                            1.718412      -0.874982       2.433771                    0.998921       3.503585       9.180480       0.550318       1.097096      -0.755613      -0.011531       0.040464      -0.047355       0.063347      -0.004965       0.000817      -0.008317      -0.015591      -0.005520      -0.008980      -0.005374       0.014355              1.885304       1.513897      -0.104019       0.266445       1.780895      -0.428794       2.361119           0.001561
           27              H       3.796578       5.118451      14.030221       0.032192       1.801347 0.14302994E+02  0.15831837E+03                                 2.226764                            2.042899      -1.102787       2.298771                    0.997035       3.959571      10.838319       0.505712       1.094204      -0.756095       0.067228       0.022846      -0.006298       0.071283       0.011488      -0.002480       0.004315       0.004434      -0.011789      -0.012540      -0.001167       0.013707              2.300438       3.247395       0.328881      -0.168699       1.858403       0.123226       1.795514           0.001983
           28              H       7.774426       0.229746      12.068059       0.029336       1.359999 0.99833568E+01  0.10219361E+03                                 1.929015                            1.770557      -0.792577       2.468947                    0.998926       3.674534      10.049221       0.508141       1.177536      -0.733714      -0.049246      -0.021977      -0.033180       0.063318       0.006753       0.007316       0.001120       0.004204      -0.013174      -0.009343      -0.002663       0.012006              2.004102       2.299950       0.213027       0.714462       1.584240       0.104683       2.128116           0.001428
           29              H       8.771406       3.461282       1.286813       0.033118       1.617531 0.12404407E+02  0.13288295E+03                                 2.087841                            1.914224      -1.167659       2.284191                    0.996154       3.840597      10.439882       0.516145       1.107748      -0.751603      -0.035270       0.024431       0.054920       0.069693      -0.001752      -0.016508       0.001680       0.003623       0.025036      -0.014385      -0.006177       0.020562              2.166104       1.854535      -0.337231      -0.401829       2.410382       0.603916       2.233395           0.001591
           30              H       2.849951      -0.161495      14.737513       0.032622       1.267406 0.88705854E+01  0.88186879E+02                                 1.831904                            1.663700      -0.961272       2.404169                    0.998680       3.577406       9.651475       0.526533       1.170116      -0.734645       0.014804      -0.046240       0.036709       0.060868      -0.009130       0.005677      -0.008255      -0.005674      -0.012228      -0.009012      -0.007466       0.016478              1.917406       1.566679      -0.049906       0.022651       2.196352      -0.709749       1.989188           0.001361
           31              H       7.311183       3.810306      13.205809       0.035068       1.348306 0.97889771E+01  0.10129457E+03                                 2.022812                            1.826793      -1.171202       2.294751                    0.993835       4.054420      11.736569       0.463004       1.278418      -0.707564       0.048739       0.017165       0.042283       0.066768       0.004395       0.005892      -0.001635       0.010508       0.007536      -0.009341      -0.000188       0.009529              2.143774       2.587208       0.352117       0.705424       1.671318       0.320175       2.172795           0.001244
           32              H       4.441091      11.013175      11.468763       0.034588       1.362501 0.10093471E+02  0.10239639E+03                                 1.846531                            1.718354      -0.875066       2.433718                    0.998921       3.503588       9.180204       0.550359       1.097024      -0.755632      -0.011539      -0.040488       0.047337       0.063350       0.004976      -0.000821      -0.008310      -0.015659      -0.005475      -0.009005      -0.005370       0.014375              1.885226       1.513845       0.104014      -0.266424       1.780835      -0.428773       2.360996           0.001537
           33              H       8.831829       0.260143       8.785620       0.032009       1.802404 0.14313284E+02  0.15846209E+03                                 2.227692                            2.043679      -1.103045       2.298546                    0.997033       3.960944      10.843396       0.505595       1.094252      -0.756080       0.067188      -0.022848       0.006282       0.071244      -0.011481       0.002496       0.004346       0.004433      -0.011808      -0.012563      -0.001140       0.013703              2.301431       3.248966      -0.329081       0.168792       1.859131       0.123328       1.796194           0.001966
           34              H       2.739176       5.148848      10.747782       0.029271       1.360201 0.99851450E+01  0.10221534E+03                                 1.929083                            1.770618      -0.792601       2.468858                    0.998925       3.674965      10.050199       0.508180       1.177408      -0.733742      -0.049246       0.021957       0.033156       0.063298      -0.006761      -0.007324       0.001100       0.004194      -0.013196      -0.009366      -0.002644       0.012010              2.004172       2.300024      -0.213025      -0.714480       1.584300       0.104673       2.128193           0.001432
           35              H       3.736155       2.153816       6.318467       0.033056       1.617545 0.12404516E+02  0.13288503E+03                                 2.087924                            1.914290      -1.166725       2.284623                    0.996158       3.840574      10.440012       0.516111       1.107814      -0.751589      -0.035277      -0.024461      -0.054898       0.069689       0.001733       0.016491       0.001667       0.003606       0.024960      -0.014374      -0.006153       0.020527              2.166194       1.854605       0.337264       0.401861       2.410495       0.603955       2.233482           0.001608
           36              H       7.885201       5.540089       8.078329       0.032674       1.267405 0.88705530E+01  0.88186162E+02                                 1.831868                            1.663668      -0.962039       2.403837                    0.998675       3.577337       9.651155       0.526553       1.170076      -0.734654       0.014829       0.046242      -0.036712       0.060876       0.009142      -0.005691      -0.008259      -0.005718      -0.012210      -0.009008      -0.007493       0.016501              1.917366       1.566640       0.049907      -0.022653       2.196310      -0.709734       1.989149           0.001366
           37              C       8.520650       9.379091       5.006252       0.524980      20.033299 0.21948640E+03  0.44024273E+04                                 6.659475                            5.148278       0.446223       2.210094                    0.999857      22.089328      61.014340       0.674332       0.452843      -1.029624       0.048364      -0.014538      -0.053195       0.073349       0.038470      -0.025973      -0.038339      -0.177635      -0.137563      -0.084402      -0.045818       0.130219              7.452369      10.194278      -0.864809       0.598550       4.049930       1.012789       8.112899          -0.013771
           38              C       0.393757       5.907138       3.093068       0.521894      19.245022 0.20814111E+03  0.41220034E+04                                 6.457973                            5.018870       0.380860       2.186670                    0.999885      22.006959      60.504577       0.681507       0.453822      -1.028528      -0.017789       0.042917      -0.047846       0.066690       0.021135      -0.029338      -0.027651       0.161147      -0.186336      -0.084717      -0.035583       0.120299              7.173753       4.074359      -0.145032       0.925819       8.671692       1.868787       8.775208          -0.010513
           39              C       7.249753       6.433611       1.077364       0.529214      21.392262 0.22284270E+03  0.44716947E+04                                 6.854913                            5.130067       0.473534       2.211147                    0.999791      22.150130      60.527941       0.689213       0.442873      -1.038854       0.068494       0.045179      -0.009582       0.082610      -0.016469       0.042880      -0.092589      -0.055041       0.103269      -0.080602      -0.046049       0.126651              7.833732       8.369600      -0.518229      -1.810107       7.783439       3.680598       7.348158          -0.018809
           40              C       1.575026      10.742458       2.574083       0.527252      19.512329 0.20678993E+03  0.40790436E+04                                 6.469724                            4.959662       0.557551       2.247254                    0.999737      21.730896      59.174090       0.696099       0.446073      -1.035381      -0.055007      -0.027773      -0.033012       0.069906      -0.053853      -0.063729       0.070836       0.053219      -0.045231      -0.088396      -0.039453       0.127849              7.273947       6.032128       0.878607       1.800328       7.777260      -2.908743       8.012453          -0.017365
           41              C       0.824774       8.277275      14.621608       0.534477      20.710273 0.21993481E+03  0.44166097E+04                                 6.814251                            5.171349       0.271979       2.147598                    0.999824      22.251245      61.631477       0.668907       0.455979      -1.027166      -0.048030       0.034807       0.051513       0.078562      -0.002389       0.077332      -0.000174       0.170392       0.030043      -0.090249      -0.039792       0.130042              7.739264       4.851210       0.352257      -1.629689      11.917410      -0.412382       6.449171          -0.014636
           42              C       7.369592      10.698077       1.018347       0.531191      19.329465 0.20277644E+03  0.39984062E+04                                 6.554527                            4.997405       0.216731       2.136659                    0.999707      21.883705      60.467885       0.672564       0.461852      -1.021780       0.023097      -0.049109       0.029601       0.061817       0.006143       0.046965       0.093080      -0.090199       0.153595      -0.095657      -0.041864       0.137520              7.385760       9.201481       0.658762      -2.003948       6.507762      -2.754479       6.448038          -0.001395
           43              C       3.485400       7.702707       2.599029       0.524947      20.036276 0.21951988E+03  0.44033499E+04                                 6.660525                            5.148957       0.445382       2.209783                    0.999856      22.092195      61.027757       0.674219       0.452893      -1.029576       0.048413       0.014556       0.053238       0.073416      -0.038471       0.026029      -0.038355      -0.177580      -0.137785      -0.084422      -0.045818       0.130240              7.453613      10.196070       0.865049      -0.598480       4.050500       1.012999       8.114268          -0.013847
           44              C       5.429007      11.174660       4.512213       0.521500      19.247060 0.20817088E+03  0.41226764E+04                                 6.457935                            5.018886       0.381884       2.186970                    0.999886      22.008425      60.506153       0.681586       0.453760      -1.028579      -0.017678      -0.043015       0.047839       0.066718      -0.021050       0.029360      -0.027608       0.160788      -0.186156      -0.084592      -0.035495       0.120087              7.173679       4.074316       0.145039      -0.925800       8.671635       1.868753       8.775087          -0.011130
           45              C       2.214503      10.648187       6.527916       0.528959      21.397364 0.22289706E+03  0.44731455E+04                                 6.856372                            5.130957       0.472248       2.210665                    0.999791      22.154174      60.545298       0.689086       0.442918      -1.038807       0.068527      -0.045286       0.009618       0.082700       0.016380      -0.042819      -0.092513      -0.055046       0.103323      -0.080554      -0.045983       0.126537              7.835509       8.371663       0.518237       1.810504       7.785199       3.681522       7.349666          -0.019431
           46              C       6.610276       6.339340       5.031197       0.526985      19.517788 0.20685632E+03  0.40806997E+04                                 6.470846                            4.960407       0.557048       2.246990                    0.999738      21.735704      59.190602       0.696054       0.446064      -1.035381      -0.055020       0.027765       0.033051       0.069932       0.053791       0.063709       0.070777       0.053412      -0.045116      -0.088374      -0.039401       0.127775              7.275286       6.033062      -0.878705      -1.800632       7.778773      -2.909539       8.014022          -0.017666
           47              C       5.860024       8.568019       8.194233       0.534372      20.709843 0.21992940E+03  0.44164721E+04                                 6.814119                            5.171234       0.271816       2.147569                    0.999824      22.251008      61.630529       0.668925       0.455970      -1.027171      -0.048054      -0.034787      -0.051497       0.078557       0.002340      -0.077323      -0.000111       0.170334       0.029475      -0.090126      -0.039897       0.130023              7.739133       4.851122      -0.352143       1.629692      11.917221      -0.412346       6.449057          -0.014745
           48              C       2.334342       6.383721       6.586933       0.531194      19.328334 0.20276334E+03  0.39980482E+04                                 6.554050                            4.997084       0.217482       2.136912                    0.999709      21.882586      60.462306       0.672624       0.461822      -1.021806       0.023036       0.049094      -0.029575       0.061770      -0.006098      -0.046998       0.093084      -0.090198       0.153522      -0.095704      -0.041809       0.137514              7.385184       9.200706      -0.658679       2.003733       6.507292      -2.754252       6.447554          -0.001295
           49              C       1.549850       1.851105      10.204309       0.524999      20.033018 0.21948298E+03  0.44023344E+04                                 6.659375                            5.148209       0.446336       2.210134                    0.999857      22.089073      61.013146       0.674343       0.452838      -1.029629      -0.048363       0.014533       0.053190       0.073344       0.038473      -0.025973      -0.038344      -0.177648      -0.137576      -0.084406      -0.045824       0.130230              7.452253      10.194101      -0.864797       0.598537       4.049876       1.012772       8.112782          -0.013758
           50              C       9.676743       5.323058      12.117493       0.521888      19.245096 0.20814190E+03  0.41220226E+04                                 6.457985                            5.018876       0.380882       2.186676                    0.999885      22.007014      60.504741       0.681507       0.453821      -1.028528       0.017792      -0.042918       0.047849       0.066693       0.021133      -0.029337      -0.027654       0.161145      -0.186336      -0.084719      -0.035579       0.120298              7.173769       4.074365      -0.145035       0.925823       8.671708       1.868794       8.775234          -0.010519
           51              C       2.820747       4.796585      14.133197       0.529225      21.392163 0.22284188E+03  0.44716710E+04                                 6.854883                            5.130052       0.473572       2.211161                    0.999791      22.150028      60.527484       0.689216       0.442872      -1.038855      -0.068490      -0.045179       0.009582       0.082606      -0.016468       0.042880      -0.092589      -0.055051       0.103266      -0.080602      -0.046050       0.126652              7.833696       8.369540      -0.518225      -1.810090       7.783414       3.680589       7.348134          -0.018810
           52              C       8.495474       0.487738      12.636478       0.527241      19.512514 0.20679199E+03  0.40790971E+04                                 6.469774                            4.959692       0.557535       2.247247                    0.999737      21.731055      59.174737       0.696095       0.446074      -1.035380       0.055013       0.027773       0.033012       0.069911      -0.053847      -0.063723       0.070836       0.053212      -0.045224      -0.088394      -0.039446       0.127840              7.274006       6.032180       0.878617       1.800352       7.777317      -2.908765       8.012520          -0.017405
           53              C       9.245726       2.952921       0.588953       0.534486      20.710184 0.21993343E+03  0.44165769E+04                                 6.814243                            5.171340       0.271944       2.147587                    0.999824      22.251188      61.631367       0.668906       0.455980      -1.027164       0.048028      -0.034806      -0.051515       0.078562      -0.002392       0.077339      -0.000172       0.170392       0.030050      -0.090251      -0.039797       0.130048              7.739256       4.851203       0.352250      -1.629692      11.917395      -0.412367       6.449168          -0.014636
           54              C       2.700908       0.532119      14.192214       0.531165      19.329787 0.20278023E+03  0.39985020E+04                                 6.554609                            4.997458       0.216687       2.136638                    0.999707      21.883990      60.468960       0.672559       0.461853      -1.021779      -0.023101       0.049108      -0.029605       0.061820       0.006142       0.046964       0.093077      -0.090205       0.153606      -0.095658      -0.041862       0.137519              7.385857       9.201610       0.658771      -2.003982       6.507841      -2.754520       6.448121          -0.001436
           55              C       6.585100       3.527489      12.611532       0.524995      20.035749 0.21951357E+03  0.44031864E+04                                 6.660399                            5.148876       0.445455       2.209814                    0.999856      22.091727      61.025972       0.674226       0.452892      -1.029578      -0.048409      -0.014545      -0.053238       0.073411      -0.038471       0.026032      -0.038366      -0.177604      -0.137821      -0.084431      -0.045829       0.130260              7.453460      10.195835       0.865029      -0.598475       4.050433       1.012974       8.114112          -0.013814
           56              C       4.641493       0.055536      10.698348       0.521485      19.247291 0.20817384E+03  0.41227491E+04                                 6.457976                            5.018913       0.381923       2.186978                    0.999886      22.008619      60.506759       0.681586       0.453758      -1.028580       0.017681       0.043014      -0.047843       0.066722      -0.021050       0.029357      -0.027611       0.160786      -0.186167      -0.084596      -0.035491       0.120087              7.173728       4.074339       0.145038      -0.925807       8.671696       1.868779       8.775147          -0.011153
           57              C       7.855997       0.582009       8.682645       0.528950      21.397238 0.22289560E+03  0.44731079E+04                                 6.856345                            5.130939       0.472245       2.210665                    0.999791      22.154070      60.544907       0.689088       0.442918      -1.038807      -0.068522       0.045288      -0.009618       0.082697       0.016382      -0.042815      -0.092513      -0.055059       0.103321      -0.080550      -0.045988       0.126539              7.835476       8.371629       0.518231       1.810493       7.785167       3.681503       7.349633          -0.019460
           58              C       3.460224       4.890856      10.179364       0.526971      19.518150 0.20686058E+03  0.40808048E+04                                 6.470907                            4.960443       0.557050       2.246984                    0.999738      21.736028      59.191627       0.696055       0.446061      -1.035383       0.055022      -0.027761      -0.033056       0.069934       0.053787       0.063700       0.070777       0.053410      -0.045120      -0.088374      -0.039392       0.127766              7.275359       6.033124      -0.878716      -1.800658       7.778851      -2.909571       8.014103          -0.017693
           59              C       4.210476       2.662177       7.016328       0.534379      20.709933 0.21993045E+03  0.44164982E+04                                 6.814140                            5.171249       0.271785       2.147558                    0.999824      22.251067      61.630721       0.668924       0.455970      -1.027171       0.048058       0.034789       0.051496       0.078560       0.002342      -0.077322      -0.000109       0.170329       0.029475      -0.090123      -0.039897       0.130020              7.739157       4.851135      -0.352148       1.629698      11.917263      -0.412349       6.449074          -0.014759
           60              C       7.736158       4.846475       8.623628       0.531162      19.328660 0.20276718E+03  0.39981427E+04                                 6.554112                            4.997123       0.217455       2.136897                    0.999709      21.882865      60.463213       0.672623       0.461821      -1.021806      -0.023035      -0.049103       0.029573       0.061776      -0.006092      -0.046994       0.093077      -0.090201       0.153509      -0.095702      -0.041801       0.137503              7.385257       9.200810      -0.658689       2.003760       6.507351      -2.754280       6.447612          -0.001336
           61              O       8.200610       9.185706       3.793058      -0.544061      39.550214 0.62203921E+03  0.15556082E+05                                 9.287120                            7.800760      -0.178578       1.985119                    0.996954      28.363533      76.803951       0.667631       0.366849      -1.129402       0.035975       0.012088       0.050766       0.063384       0.032411       0.028382      -0.005969      -0.098789       0.082559      -0.080570       0.034738       0.045832             10.248534      10.278206       0.495338       1.557942       5.966911       1.695910      14.500484           0.049012
           62              O       9.638979       9.208815       5.507440      -0.489266      32.446366 0.44943783E+03  0.10321500E+05                                 8.029481                            6.507096       0.459594       2.213434                    0.998467      26.264283      67.275729       0.754913       0.353294      -1.144613      -0.039711      -0.008174      -0.035114       0.053636       0.001804       0.043558      -0.039047      -0.000937      -0.225691      -0.100366       0.039456       0.060910              9.068240      15.356734      -1.157644       2.135859       5.180995       0.248084       6.666991           0.032651
           63              O       0.185096       7.148513       3.248520      -0.546616      42.213072 0.66023085E+03  0.16769045E+05                                 9.721345                            8.059630      -0.228992       1.968484                    0.996170      28.641386      78.312893       0.653624       0.368948      -1.127115      -0.000559      -0.061416      -0.018879       0.064254       0.004234      -0.027852       0.018572      -0.033067      -0.171432      -0.070073       0.021684       0.048389             10.823577       8.109999      -0.439847       1.502652      15.719199       2.284264       8.641533           0.049258
           64              O       0.305136       5.279087       2.039736      -0.498892      33.922480 0.46150154E+03  0.10664732E+05                                 8.264203                            6.597031       0.464341       2.211655                    0.998362      26.419698      67.796906       0.749504       0.353635      -1.144790       0.005890       0.039165       0.034457       0.052496       0.027219      -0.022312       0.054584       0.097066       0.043013      -0.094367       0.040188       0.054179              9.434644       5.364036       0.768562       1.250632       9.238788       5.089645      13.701106           0.030185
           65              O       7.576138       7.426657       1.812947      -0.556072      43.421621 0.64595117E+03  0.16273275E+05                                 9.850121                            7.901791      -0.016400       2.034215                    0.996586      28.503777      76.943769       0.670731       0.362479      -1.135147       0.003219      -0.043925      -0.045892       0.063607      -0.014239       0.035911       0.002408      -0.085731       0.127875      -0.077207       0.023519       0.053689             11.322522       9.565787       0.925122      -0.643260      13.109362       6.103175      11.292416           0.047392
           66              O       8.007155       5.818946       0.313642      -0.504664      36.035227 0.49296398E+03  0.11578352E+05                                 8.614125                            6.836272       0.447713       2.201243                    0.998787      26.722592      69.078440       0.733533       0.355512      -1.143554      -0.016136       0.046331       0.024393       0.054790      -0.060137      -0.027793      -0.025401      -0.042179       0.100138      -0.091602       0.041178       0.050424              9.884092      10.542078      -3.422907      -3.816387       9.360178       4.393025       9.750020           0.030083
           67              O       0.959920       9.666898       2.875404      -0.554000      41.064119 0.65290425E+03  0.16497015E+05                                 9.466858                            7.964900      -0.099842       2.007806                    0.996801      28.493300      77.097461       0.665285       0.364370      -1.133363       0.016217       0.056104      -0.028661       0.065054      -0.000332      -0.053807      -0.002922      -0.055957      -0.125888      -0.081106       0.031973       0.049134             10.443461       9.209110       3.210835       0.352510      13.289218      -3.477617       8.832054           0.047738
           68              O       1.327191       0.027512       1.637721      -0.490752      32.318013 0.42987842E+03  0.97470626E+04                                 7.950520                            6.318198       0.517956       2.229383                    0.998962      26.076174      66.013344       0.775722       0.348235      -1.150638      -0.006366      -0.035467       0.038309       0.052593      -0.066467      -0.040435      -0.028614      -0.014164       0.107749      -0.102337       0.045294       0.057044              9.132799       6.010358      -1.198885       2.327949       9.068935      -5.297133      12.319106           0.029898
           69              O       0.189426       7.864495       0.313338      -0.540986      40.337275 0.64077701E+03  0.16142550E+05                                 9.445923                            7.927648      -0.235320       1.971144                    0.995856      28.375607      77.095775       0.661040       0.367801      -1.128773       0.014834       0.041098      -0.042694       0.061089       0.025182       0.015455      -0.049804       0.054825       0.029675      -0.074340       0.031392       0.042948             10.498195       7.588056       1.556769      -2.931800      12.692941      -1.215306      11.213589           0.053675
           70              O       0.907654       9.502440      14.514374      -0.503533      34.994694 0.46049960E+03  0.10629251E+05                                 8.426877                            6.565014       0.525991       2.231948                    0.998643      26.383100      67.527800       0.756065       0.350973      -1.147662      -0.014176      -0.048144       0.010122       0.051198       0.013405       0.068477      -0.012473      -0.016727      -0.136181      -0.092791       0.032897       0.059894              9.814952       5.519708       0.142215      -0.361676      18.256719      -1.112851       5.668429           0.032150
           71              O       8.585605      10.302719       1.061697      -0.529536      39.014667 0.60873937E+03  0.15114108E+05                                 9.183670                            7.681738      -0.222991       1.981853                    0.995552      27.840840      74.675218       0.678635       0.363512      -1.134032      -0.063867       0.012279       0.000554       0.065039      -0.016840       0.014941       0.056228       0.058616      -0.009441      -0.077656       0.035374       0.042282             10.177783      13.754946      -1.360700      -1.142903       9.311939      -2.559699       7.466464           0.053480
           72              O       6.408262      10.221784       1.628291      -0.477091      31.580834 0.42667000E+03  0.96537907E+04                                 7.831086                            6.298066       0.543376       2.247351                    0.998795      25.759123      65.088138       0.776509       0.348621      -1.150607       0.052682       0.001985      -0.026346       0.058936       0.072836      -0.046225       0.033539      -0.012445       0.088941      -0.110872       0.048708       0.062164              8.878194      10.542175       2.669077      -4.055838       7.140125      -3.063052       8.952283           0.033649
           73              O       3.165360       7.896092       3.812223      -0.544224      39.555172 0.62212401E+03  0.15558510E+05                                 9.287075                            7.800607      -0.174041       1.986414                    0.996991      28.366724      76.809744       0.667735       0.366785      -1.129467       0.036042      -0.012160      -0.050738       0.063413      -0.032327      -0.028605      -0.006081      -0.098919       0.082511      -0.080696       0.034871       0.045824             10.248533      10.277868      -0.495313      -1.558082       5.966841       1.696034      14.500891           0.048895
           74              O       4.603729       7.872983       2.097841      -0.489455      32.456883 0.44960893E+03  0.10326463E+05                                 8.031184                            6.508313       0.459696       2.213367                    0.998468      26.268937      67.292103       0.754842       0.353291      -1.144609      -0.039741       0.008155       0.035264       0.053753      -0.001824      -0.043576      -0.039072      -0.001024      -0.225542      -0.100354       0.039456       0.060899              9.070265      15.360532       1.158119      -2.136232       5.181934       0.248117       6.668330           0.032633
           75              O       5.220346       9.933285       4.356761      -0.546307      42.208358 0.66014053E+03  0.16766999E+05                                 9.723031                            8.061033      -0.236412       1.966402                    0.996119      28.636672      78.313129       0.653297       0.369127      -1.126923      -0.000572       0.061476       0.018944       0.064331      -0.003992       0.027610       0.018318      -0.033431      -0.171378      -0.069826       0.021349       0.048478             10.825462       8.111428       0.439904      -1.503135      15.721839       2.284370       8.643120           0.049412
           76              O       5.340386       0.336011       5.565544      -0.498634      33.909881 0.46130339E+03  0.10658795E+05                                 8.261380                            6.594960       0.468653       2.212995                    0.998377      26.417281      67.781932       0.749749       0.353565      -1.144870       0.006058      -0.038829      -0.034523       0.052309      -0.027255       0.022181       0.054558       0.096564       0.041497      -0.094086       0.040190       0.053896              9.431254       5.362361      -0.768225      -1.250020       9.235554       5.087590      13.695848           0.030376
           77              O       2.540888       9.655141       5.792334      -0.556262      43.427220 0.64602771E+03  0.16275750E+05                                 9.851014                            7.902289      -0.016057       2.034308                    0.996587      28.505534      76.950796       0.670703       0.362482      -1.135141       0.003244       0.043913       0.046133       0.063774       0.014284      -0.036068       0.002419      -0.085955       0.127043      -0.077299       0.023770       0.053530             11.323695       9.566569      -0.925662       0.642930      13.111075       6.104113      11.293442           0.047332
           78              O       2.971905      11.262852       7.291639      -0.504906      36.043906 0.49310200E+03  0.11582194E+05                                 8.614397                            6.836302       0.454219       2.203081                    0.998807      26.729609      69.094284       0.733694       0.355416      -1.143653      -0.016398      -0.046252      -0.024177       0.054706       0.060043       0.027476      -0.025286      -0.043203       0.100099      -0.091485       0.040855       0.050630              9.884529      10.542698       3.423275       3.816811       9.360579       4.393299       9.750312           0.030073
           79              O       5.995170       7.414900       4.729876      -0.554104      41.075618 0.65311154E+03  0.16503456E+05                                 9.468036                            7.965659      -0.098332       2.008107                    0.996822      28.498746      77.113380       0.665321       0.364324      -1.133407       0.016182      -0.056174       0.028553       0.065059       0.000560       0.053732      -0.003107      -0.056093      -0.126162      -0.081114       0.031870       0.049244             10.444933       9.210022      -3.211315      -0.352464      13.291349      -3.478574       8.833426           0.047716
           80              O       6.362441       5.587586       5.967559      -0.490702      32.322346 0.42992837E+03  0.97486055E+04                                 7.951680                            6.318932       0.515165       2.228533                    0.998956      26.075751      66.016476       0.775599       0.348275      -1.150589      -0.006512       0.035646      -0.038249       0.052687       0.066672       0.040213      -0.028666      -0.014083       0.107819      -0.102437       0.045537       0.056900              9.134280       6.011122       1.199126      -2.328368       9.070494      -5.298291      12.321225           0.029845
           81              O       5.224676       9.217303       7.291943      -0.540868      40.336244 0.64075702E+03  0.16142055E+05                                 9.446183                            7.927839      -0.237390       1.970528                    0.995835      28.374735      77.095534       0.660987       0.367830      -1.128741       0.014777      -0.040874       0.042839       0.061026      -0.025156      -0.015522      -0.050084       0.053885       0.029026      -0.074308       0.031069       0.043239             10.498543       7.588201      -1.556826       2.931934      12.693561      -1.215476      11.213868           0.053775
           82              O       5.942904       7.342854       8.301468      -0.503344      34.993692 0.46047893E+03  0.10628801E+05                                 8.427343                            6.565357       0.521782       2.230685                    0.998635      26.380318      67.523812       0.755950       0.351025      -1.147603      -0.014328       0.048084      -0.010299       0.051219      -0.013125      -0.068654      -0.012433      -0.017015      -0.136894      -0.093062       0.033157       0.059905              9.815532       5.519972      -0.142165       0.361672      18.257881      -1.112981       5.668742           0.032168
           83              O       3.550355       6.779079       6.543583      -0.529116      39.003943 0.60853331E+03  0.15107962E+05                                 9.182912                            7.681157      -0.226471       1.980915                    0.995532      27.834592      74.659938       0.678554       0.363580      -1.133960      -0.063744      -0.012265      -0.000565       0.064915       0.016937      -0.015123       0.056060       0.058336      -0.009736      -0.077506       0.035351       0.042154             10.176921      13.753538       1.360589       1.142682       9.311255      -2.559516       7.465971           0.053602
           84              O       1.373012       6.860014       5.976990      -0.477215      31.579224 0.42665167E+03  0.96532140E+04                                 7.830577                            6.297750       0.545399       2.247989                    0.998801      25.759611      65.087543       0.776567       0.348601      -1.150631       0.052684      -0.001973       0.026383       0.058954      -0.072838       0.046168       0.033583      -0.012506       0.089124      -0.110885       0.048797       0.062088              8.877526      10.541326      -2.668777       4.055403       7.139646      -3.062718       8.951605           0.033656
           85              O       1.869890       2.044490      11.417503      -0.544029      39.548625 0.62200941E+03  0.15555146E+05                                 9.286888                            7.800585      -0.178676       1.985102                    0.996953      28.362812      76.801456       0.667637       0.366850      -1.129401      -0.035965      -0.012087      -0.050753       0.063368       0.032414       0.028400      -0.005964      -0.098783       0.082534      -0.080574       0.034734       0.045840             10.248262      10.277898       0.495319       1.557904       5.966780       1.695853      14.500107           0.048991
           86              O       0.431521       2.021381       9.703121      -0.489267      32.446414 0.44943955E+03  0.10321554E+05                                 8.029514                            6.507132       0.459469       2.213396                    0.998467      26.264253      67.275805       0.754906       0.353296      -1.144610       0.039708       0.008170       0.035112       0.053632       0.001804       0.043553      -0.039040      -0.000947      -0.225720      -0.100368       0.039462       0.060906              9.068270      15.356773      -1.157653       2.135848       5.181021       0.248087       6.667017           0.032646
           87              O       9.885404       4.081683      11.962041      -0.546612      42.212816 0.66022530E+03  0.16768874E+05                                 9.721325                            8.059611      -0.229009       1.968481                    0.996169      28.641249      78.312531       0.653623       0.368950      -1.127114       0.000553       0.061416       0.018883       0.064255       0.004238      -0.027846       0.018578      -0.033079      -0.171408      -0.070066       0.021673       0.048393             10.823557       8.109966      -0.439847       1.502649      15.719181       2.284259       8.641524           0.049236
           88              O       9.765364       5.951109      13.170825      -0.498895      33.922547 0.46150212E+03  0.10664750E+05                                 8.264217                            6.597037       0.464345       2.211656                    0.998362      26.419706      67.796950       0.749504       0.353635      -1.144790      -0.005892      -0.039168      -0.034456       0.052498       0.027219      -0.022313       0.054583       0.097061       0.043013      -0.094365       0.040186       0.054179              9.434664       5.364039       0.768559       1.250629       9.238800       5.089662      13.701151           0.030185
           89              O       2.494362       3.803539      13.397614      -0.556057      43.420657 0.64593498E+03  0.16272765E+05                                 9.849990                            7.901700      -0.016456       2.034207                    0.996585      28.503380      76.942448       0.670733       0.362480      -1.135147      -0.003221       0.043924       0.045893       0.063607      -0.014227       0.035913       0.002408      -0.085728       0.127877      -0.077204       0.023514       0.053690             11.322361       9.565638       0.925110      -0.643241      13.109186       6.103073      11.292259           0.047376
           90              O       2.063345       5.411250      14.896919      -0.504652      36.034882 0.49295921E+03  0.11578209E+05                                 8.614064                            6.836234       0.447702       2.201241                    0.998787      26.722486      69.078018       0.733536       0.355512      -1.143555       0.016137      -0.046328      -0.024390       0.054786      -0.060135      -0.027795      -0.025402      -0.042177       0.100139      -0.091601       0.041178       0.050423              9.884014      10.541983      -3.422865      -3.816338       9.360109       4.392986       9.749950           0.030081
           91              O       9.110580       1.563298      12.335157      -0.553995      41.063943 0.65289985E+03  0.16496881E+05                                 9.466844                            7.964881      -0.099909       2.007788                    0.996800      28.493203      77.097206       0.665285       0.364371      -1.133362      -0.016215      -0.056107       0.028671       0.065061      -0.000323      -0.053795      -0.002918      -0.055952      -0.125887      -0.081093       0.031962       0.049131             10.443446       9.209085       3.210846       0.352506      13.289214      -3.477612       8.832039           0.047720
           92              O       8.743309      11.202684      13.572840      -0.490755      32.318199 0.42988082E+03  0.97471318E+04                                 7.950553                            6.318217       0.517979       2.229390                    0.998962      26.076220      66.013533       0.775720       0.348235      -1.150637       0.006370       0.035469      -0.038313       0.052598      -0.066463      -0.040435      -0.028612      -0.014169       0.107746      -0.102333       0.045291       0.057041              9.132842       6.010383      -1.198895       2.327974       9.068968      -5.297161      12.319174           0.029895
           93              O       9.881074       3.365701      14.897223      -0.540989      40.336857 0.64076875E+03  0.16142282E+05                                 9.445840                            7.927582      -0.235193       1.971186                    0.995857      28.375445      77.095062       0.661045       0.367800      -1.128774      -0.014842      -0.041106       0.042682       0.061088       0.025178       0.015465      -0.049801       0.054845       0.029685      -0.074345       0.031402       0.042943             10.498099       7.587989       1.556756      -2.931778      12.692818      -1.215305      11.213492           0.053646
           94              O       9.162846       1.727756       0.696187      -0.503543      34.995144 0.46050670E+03  0.10629458E+05                                 8.426948                            6.565065       0.525938       2.231925                    0.998643      26.383290      67.528460       0.756062       0.350973      -1.147661       0.014182       0.048145      -0.010130       0.051203       0.013402       0.068480      -0.012472      -0.016723      -0.136183      -0.092793       0.032895       0.059897              9.815039       5.519748       0.142208      -0.361680      18.256896      -1.112847       5.668472           0.032146
           95              O       1.484895       0.927477      14.148864      -0.529538      39.014455 0.60873447E+03  0.15113958E+05                                 9.183642                            7.681710      -0.222970       1.981863                    0.995551      27.840726      74.674874       0.678636       0.363512      -1.134032       0.063870      -0.012279      -0.000564       0.065042      -0.016834       0.014946       0.056230       0.058601      -0.009458      -0.077654       0.035368       0.042286             10.177752      13.754940      -1.360718      -1.142892       9.311891      -2.559672       7.466425           0.053452
           96              O       3.662238       1.008412      13.582270      -0.477098      31.581123 0.42667432E+03  0.96539107E+04                                 7.831116                            6.298081       0.543457       2.247373                    0.998795      25.759287      65.088577       0.776512       0.348619      -1.150609      -0.052694      -0.001982       0.026342       0.058945       0.072845      -0.046223       0.033539      -0.012430       0.088963      -0.110879       0.048710       0.062170              8.878233      10.542221       2.669094      -4.055869       7.140151      -3.063071       8.952328           0.033638
           97              O       6.905140       3.334104      11.398338      -0.544232      39.555192 0.62212641E+03  0.15558561E+05                                 9.287004                            7.800565      -0.173859       1.986464                    0.996993      28.366886      76.809769       0.667745       0.366779      -1.129473      -0.036034       0.012173       0.050737       0.063410      -0.032330      -0.028620      -0.006082      -0.098962       0.082409      -0.080708       0.034849       0.045859             10.248442      10.277781      -0.495303      -1.558055       5.966806       1.696010      14.500738           0.048888
           98              O       5.466771       3.357213      13.112720      -0.489421      32.455741 0.44959103E+03  0.10325952E+05                                 8.031034                            6.508215       0.459397       2.213290                    0.998467      26.268288      67.290198       0.754842       0.353295      -1.144606       0.039730      -0.008163      -0.035282       0.053758      -0.001817      -0.043565      -0.039070      -0.001014      -0.225631      -0.100369       0.039463       0.060906              9.070075      15.360151       1.158091      -2.136184       5.181856       0.248110       6.668218           0.032626
           99              O       4.850154       1.296911      10.853800      -0.546290      42.207870 0.66013056E+03  0.16766701E+05                                 9.723012                            8.061013      -0.236590       1.966355                    0.996117      28.636381      78.312502       0.653292       0.369131      -1.126919       0.000568      -0.061474      -0.018961       0.064335      -0.003986       0.027590       0.018320      -0.033423      -0.171422      -0.069826       0.021344       0.048481             10.825445       8.111404       0.439902      -1.503131      15.721824       2.284374       8.643108           0.049413
          100              O       4.730114      10.894185       9.645017      -0.498628      33.910020 0.46130518E+03  0.10658849E+05                                 8.261414                            6.594981       0.468643       2.212992                    0.998377      26.417299      67.782086       0.749746       0.353566      -1.144869      -0.006056       0.038829       0.034526       0.052311      -0.027256       0.022184       0.054557       0.096564       0.041488      -0.094086       0.040186       0.053899              9.431299       5.362378      -0.768227      -1.250025       9.235598       5.087626      13.695922           0.030382
          101              O       7.529612       1.575055       9.418227      -0.556246      43.426388 0.64601290E+03  0.16275298E+05                                 9.850949                            7.902245      -0.016238       2.034263                    0.996585      28.505114      76.949701       0.670698       0.362486      -1.135136      -0.003243      -0.043908      -0.046143       0.063778       0.014269      -0.036071       0.002404      -0.085942       0.127063      -0.077293       0.023754       0.053539             11.323614       9.566497      -0.925658       0.642916      13.110991       6.104061      11.293355           0.047328
          102              O       7.098595      -0.032656       7.918922      -0.504912      36.043838 0.49310137E+03  0.11582174E+05                                 8.614379                            6.836292       0.454237       2.203085                    0.998807      26.729617      69.094241       0.733696       0.355415      -1.143653       0.016403       0.046249       0.024172       0.054703       0.060039       0.027476      -0.025293      -0.043214       0.100105      -0.091487       0.040850       0.050636              9.884506      10.542674       3.423265       3.816795       9.360557       4.393285       9.750288           0.030080
          103              O       4.075330       3.815296      10.480685      -0.554101      41.075490 0.65310760E+03  0.16503317E+05                                 9.467971                            7.965595      -0.098199       2.008145                    0.996824      28.498724      77.113008       0.665329       0.364320      -1.133410      -0.016179       0.056170      -0.028557       0.065056       0.000554       0.053720      -0.003118      -0.056081      -0.126154      -0.081100       0.031860       0.049239             10.444865       9.209950      -3.211314      -0.352447      13.291294      -3.478554       8.833352           0.047707
          104              O       3.708059       5.642610       9.243002      -0.490709      32.322893 0.42993626E+03  0.97488323E+04                                 7.951775                            6.318995       0.515182       2.228535                    0.998956      26.075944      66.017196       0.775594       0.348276      -1.150588       0.006518      -0.035651       0.038254       0.052696       0.066668       0.040208      -0.028667      -0.014089       0.107822      -0.102433       0.045539       0.056894              9.134400       6.011195       1.199153      -2.328418       9.070608      -5.298376      12.321398           0.029838
          105              O       4.845824       2.012893       7.918618      -0.540886      40.336337 0.64075903E+03  0.16142081E+05                                 9.446079                            7.927757      -0.236995       1.970643                    0.995837      28.374936      77.095434       0.661004       0.367822      -1.128750      -0.014777       0.040869      -0.042849       0.061030      -0.025148      -0.015533      -0.050093       0.053890       0.028935      -0.074314       0.031084       0.043229             10.498420       7.588125      -1.556815       2.931902      12.693400      -1.215479      11.213736           0.053766
          106              O       4.127596       3.887342       6.909093      -0.503344      34.993606 0.46047755E+03  0.10628758E+05                                 8.427311                            6.565335       0.521817       2.230696                    0.998635      26.380335      67.523746       0.755954       0.351024      -1.147604       0.014334      -0.048088       0.010303       0.051225      -0.013126      -0.068649      -0.012435      -0.017022      -0.136892      -0.093059       0.033160       0.059898              9.815491       5.519951      -0.142163       0.361670      18.257802      -1.112963       5.668721           0.032164
          107              O       6.520145       4.451117       8.666978      -0.529098      39.002889 0.60851197E+03  0.15107316E+05                                 9.182815                            7.681076      -0.226659       1.980873                    0.995529      27.834008      74.658341       0.678550       0.363585      -1.133955       0.063744       0.012248       0.000575       0.064913       0.016943      -0.015137       0.056048       0.058334      -0.009828      -0.077502       0.035369       0.042134             10.176811      13.753434       1.360585       1.142666       9.311132      -2.559458       7.465865           0.053601
          108              O       8.697488       4.370182       9.233571      -0.477234      31.580044 0.42666473E+03  0.96535824E+04                                 7.830691                            6.297830       0.545514       2.248013                    0.998802      25.760063      65.088909       0.776565       0.348599      -1.150632      -0.052688       0.001980      -0.026386       0.058960      -0.072831       0.046168       0.033587      -0.012481       0.089130      -0.110880       0.048796       0.062084              8.877661      10.541486      -2.668826       4.055479       7.139754      -3.062779       8.951744           0.033650

******************************************************
Auxiliary information for the entire system
The total spin magnetic moment of the unit cell is   48.008924
The total net atomic charge of the unit cell is   -0.000005
Accuracy of reproducing the electrostatic potential in the unit cell:
  The inner radius (bohr) =    5.0000
  The outer radius (bohr) =   12.0000
  Valid grid points have density less than (e/(bohr^3)) =    0.0001
  The number of valid grid points were=        43508
  The rms potential error without charges in kcal/mol is=      2.81036
  The rms potential error with partial charges in kcal/mol is=      0.83935
  The RRMSE value at monopole order=      0.29866
  The rms potential error with partial charges and cloud penetration in kcal/mol is=      0.82210
  The RRMSE value at monopole order with cloud penetration is=      0.29253
  The rms potential error with partial charges and atomic dipoles in kcal/mol is=      0.70261
  The RRMSE value at dipole order=      0.25001
  The rms potential error with partial charges, atomic dipoles and cloud penetration in kcal/mol is=      0.68008
  The RRMSE value at dipole order with cloud penetration=      0.24199

******************************************************
The electron densities and ab initio electrostatic potential were computed in VASP using the PBE functional and
projector augmented wave method. See the main text of the journal article for a description of computational details.
The atomic charges, dipoles, and quadrupoles were computed with the DDEC6 method as described in
(a) T. A. Manz and N. Gabaldon Limas, RSC Adv. 6 (2016) 47771-47801 DOI: 10.1039/c6ra04656h
(b) N. Gabaldon Limas and T. A. Manz, RSC Adv. 8 (2018) 2678-2707 DOI: 10.1039/c7ra11829e.
For each atom in the material, the electron cloud parameters were fit to the spherically averaged atom-in-material
electron density using radial positions for which this density was between 10^-4 and 10^-2 electrons per cubic bohr.
The polarizabilities, dispersion coefficients, and quantum Drude oscillator (QDO) parameters were fit using the MCLF method.
The magnetic structure of the system was optimized in VASP from the default ferromagnetic initial guess using spin polarization.
The atomic spin moments (ASMs) were computed on this optimized magnetic structure using the DDEC6 partition as inputs
to the method of T. A. Manz and D. S. Sholl, J. Chem. Theory Comput. 7 (2011) 4146-4164 DOI: 10.1021/ct200539n.
The RMSE and RRMSE were computed using a uniform grid with Ewald summation.
