# Supplementary material for: A collection of forcefield precursors for metal–organic frameworks
Source: RSC Adv. 2019 Nov 13;9(63):36492–507. doi: 10.1039/c9ra07327b (PMC9075174; doi:10.1039/c9ra07327b)
Supplement: RA-009-C9RA07327B-s5022 [file RA-009-C9RA07327B-s5022.xyz]

  108
jmolscript: load "" {1 1 1} spacegroup "x,y,z" unitcell [{     10.156800     0.000000     0.000000 }, {      0.000000    11.500800     0.000000 }, {      0.000000    -0.252430    15.280915 }]
Fe     9.461567     8.639429     2.052074     0.709790
Fe     8.846065     2.807434    10.681360     0.944082
Fe     4.383167     8.485556     5.588383     0.933987
Fe     3.767665     2.564321    12.240013     0.942377
Fe     0.695233     2.608941    13.228841     0.930898
Fe     1.310735     8.440936     4.599555     0.938272
Fe     5.773633     2.762814     9.692532     0.934489
Fe     6.389135     8.684049     3.040902     0.945875
Fe     0.000000     5.750400     0.000000     0.996349
Fe     5.078400    -0.126215     7.640458     0.979478
Fe     0.000000     0.000000     0.000000     1.000204
Fe     5.078400     5.624185     7.640458     0.998161
H      7.962931     9.627027     5.656995     0.036074
H      0.670349     5.457024     3.835510     0.035931
H      6.419098     6.227517     1.054383     0.036992
H      2.376691    11.011769     3.147868     0.032427
H      1.249286     7.797090    13.951475     0.038307
H      7.333210    -0.021576     0.470652     0.038652
H      2.884531     7.497958     1.983463     0.032598
H      5.748749     0.167161     3.804948     0.030857
H      1.340698    10.897468     6.586074     0.032076
H      7.455091     6.113216     4.492589     0.026477
H      6.327686     9.075465     8.969897     0.033225
H      2.254810     5.645761     7.169805     0.034934
H      2.193869     1.621343     9.623920     0.031805
H      9.486451     5.791346    11.445405     0.031534
H      3.737702     5.020853    14.226532     0.031972
H      7.780109     0.236601    12.133047     0.026976
H      8.907514     3.451280     1.329440     0.033062
H      2.823590    -0.230854    14.810263     0.034589
H      7.272269     3.750412    13.297452     0.031673
H      4.408051    11.081209    11.475967     0.030689
H      8.816102     0.350902     8.694841     0.031838
H      2.701709     5.135154    10.788326     0.026595
H      3.829114     2.172905     6.311018     0.032815
H      7.901990     5.602609     8.111110     0.034626
C      8.651562     9.380447     5.023601     0.521828
C      0.433695     5.936427     3.080632     0.522047
C      7.354539     6.480004     1.086473     0.521796
C      1.595633    10.763743     2.567194     0.519091
C      0.814575     8.287609    14.681903     0.524980
C      7.479468    10.736179     1.061107     0.527875
C      3.573162     7.744538     2.616857     0.532262
C      5.512095    11.188558     4.559825     0.529063
C      2.276139    10.644981     6.553984     0.527783
C      6.674033     6.361242     5.073264     0.527069
C      5.892975     8.584946     8.239469     0.531702
C      2.401068     6.388806     6.579351     0.535988
C      1.505238     1.867923    10.257314     0.532529
C      9.723105     5.311943    12.200283     0.529505
C      2.802261     4.768366    14.194442     0.529684
C      8.561167     0.484627    12.713721     0.525864
C      9.342225     2.960761     0.599012     0.532419
C      2.677332     0.512191    14.219808     0.535080
C      6.583638     3.503832    12.664058     0.532860
C      4.644705     0.059812    10.721090     0.529282
C      7.880661     0.603389     8.726931     0.528860
C      3.482767     4.887128    10.207651     0.526724
C      4.263825     2.663424     7.041446     0.531784
C      7.755732     4.859564     8.701564     0.536698
O      8.316185     9.186861     3.820840    -0.502060
O      9.775920     9.217935     5.504338    -0.493554
O      0.246607     7.171349     3.242763    -0.503266
O      0.312829     5.297934     2.041377    -0.496712
O      7.678135     7.461655     1.827903    -0.507876
O      8.097610     5.853606     0.324567    -0.503658
O      0.989374     9.696533     2.876632    -0.505855
O      1.340698     0.014019     1.629862    -0.496470
O      0.198159     7.888887     0.311578    -0.495287
O      0.893798     9.515310    14.577993    -0.500595
O      8.684572    10.333472     1.085862    -0.487973
O      6.521580    10.254423     1.679984    -0.488850
O      3.237785     7.938124     3.819618    -0.546814
O      4.697520     7.907050     2.136119    -0.494776
O      5.325007     9.953636     4.397695    -0.549191
O      5.391229     0.326251     5.599080    -0.498208
O      2.599735     9.663330     5.812554    -0.547683
O      3.019210    11.271379     7.315891    -0.502284
O      6.067774     7.428452     4.763825    -0.554766
O      6.419098     5.610166     6.010595    -0.497865
O      5.276559     9.236098     7.328880    -0.537512
O      5.972198     7.357245     8.343380    -0.505384
O      3.606172     6.791513     6.554596    -0.528509
O      1.443180     6.870562     5.960474    -0.488356
O      1.840615     2.061509    11.460075    -0.544509
O      0.380880     2.030435     9.776577    -0.494064
O      9.910193     4.077021    12.038152    -0.544896
O      9.843971     5.950436    13.239538    -0.499837
O      2.478665     3.786715    13.453012    -0.549532
O      2.059190     5.394764    14.956348    -0.507902
O      9.167426     1.551837    12.404283    -0.551684
O      8.816102    11.234351    13.651053    -0.499694
O      9.958641     3.359483    14.969337    -0.540164
O      9.263002     1.733060     0.702922    -0.504093
O      1.472228     0.914898    14.195053    -0.527322
O      3.635220     0.993947    13.600931    -0.487814
O      6.919015     3.310246    11.461297    -0.542136
O      5.459280     3.341320    13.144796    -0.493053
O      4.831793     1.294734    10.883220    -0.547929
O      4.765571    10.922119     9.681835    -0.499144
O      7.557065     1.585040     9.468361    -0.551209
O      7.137590    -0.023009     7.965024    -0.503725
O      4.089026     3.819918    10.517090    -0.550630
O      3.737702     5.638204     9.270320    -0.497808
O      4.880241     2.012272     7.952035    -0.536596
O      4.184602     3.891125     6.937535    -0.505493
O      6.550628     4.456857     8.726319    -0.531462
O      8.713620     4.377808     9.320441    -0.489260

The following XYZ coordinates are in angstroms. Other properties are in atomic units.
The sperically averaged electron density of each atom fit to a function of the form exp(a - br)
eigen_1, eigen_2 and eigen_3 are the three eigenvalues of traceless quadrupole moment tensor
  atom number  atomic symbol              X              Y              Z     net charge C6 coefficient C8 coefficient C10 coefficient fluctuating dipole atomic polarizability isotropic forcefield polarizability              a              b squared Pearson coefficient          <r^3>          <r^4>         wp_QDO          m_QDO          q_QDO       dipole_x       dipole_y       dipole_z         dipole            Qxy            Qxz            Qyz     Q(x^2-y^2)  Q(3z^2 - R^2)        eigen_1        eigen_2        eigen_3 static polarizability      alpha(xx)      alpha(xy)      alpha(xz)      alpha(yy)      alpha(yz)      alpha(zz) atomic spin moment
            1             Fe       9.461567       8.639429       2.052074       0.709790     104.228031 0.23798545E+04  0.81179785E+05                                19.102186                           16.761086       0.318817       1.875825                    0.998748      57.145237     166.536840       0.405624       0.442675      -1.104885      -0.011257       0.000833       0.018225       0.021437      -0.004889       0.017195      -0.008612      -0.009803       0.030185      -0.019825      -0.004191       0.024016             21.267807      22.860044      -0.629889      -0.329125      19.764973      -0.587398      21.178403          -0.129172
            2             Fe       8.846065       2.807434      10.681360       0.944082     118.502051 0.24821132E+04  0.84996977E+05                                20.362648                           16.896163       0.230833       1.883106                    0.998512      52.368074     149.630649       0.414704       0.431306      -1.119503       0.005946       0.007412      -0.009762       0.013623       0.072689      -0.087714      -0.033576       0.108823       0.280825      -0.138067      -0.027612       0.165679             24.023853      29.622144      -0.455999       6.925275      18.067696      -0.036051      24.381719           3.860674
            3             Fe       4.383167       8.485556       5.588383       0.933987      95.042852 0.21129822E+04  0.69990880E+05                                18.142916                           15.933733       0.230895       1.877817                    0.998996      52.802564     151.823066       0.410384       0.450579      -1.099598      -0.004011      -0.004437      -0.006846       0.009091       0.005978       0.000977      -0.030078      -0.076969       0.237711      -0.078638      -0.010614       0.089252             20.188805      21.670476       0.615607       0.296115      18.796020      -0.553581      20.099918           3.822163
            4             Fe       3.767665       2.564321      12.240013       0.942377     118.379272 0.24796861E+04  0.84910791E+05                                20.367746                           16.902848       0.223248       1.880723                    0.998538      52.364720     149.720256       0.413986       0.432070      -1.118775       0.005328      -0.008898       0.007855       0.013010      -0.071109       0.081077      -0.028512       0.103982       0.274100      -0.134460      -0.021354       0.155814             24.027489      29.633278       0.451463      -6.924703      18.066390      -0.027498      24.382799           3.851038
            5             Fe       0.695233       2.608941      13.228841       0.930898      95.375574 0.21226697E+04  0.70378360E+05                                18.166808                           15.955997       0.242763       1.880595                    0.999066      52.884547     152.032943       0.410726       0.449776      -1.100305       0.011787       0.001850      -0.010825       0.016111      -0.067514       0.087502      -0.017141       0.038444      -0.017458      -0.096300      -0.028974       0.125274             20.213208      21.711712      -0.611436      -0.293593      18.796188      -0.557932      20.131723           3.823347
            6             Fe       1.310735       8.440936       4.599555       0.938272     118.840530 0.24930833E+04  0.85476713E+05                                20.410473                           16.940246       0.225763       1.880352                    0.998625      52.461134     150.044672       0.413867       0.431652      -1.119149      -0.006587      -0.000185       0.008570       0.010811       0.036878       0.049727      -0.021963       0.080268       0.374990      -0.123302      -0.017352       0.140654             24.076803      29.732712      -0.464114       6.952353      18.080144      -0.027092      24.417552           3.839295
            7             Fe       5.773633       2.762814       9.692532       0.934489      95.231464 0.21183002E+04  0.70198033E+05                                18.149549                           15.940090       0.237462       1.879355                    0.999043      52.854332     151.912807       0.410907       0.449806      -1.100275       0.004792      -0.002495       0.009801       0.011191       0.047155      -0.013470       0.049994      -0.061441       0.030416      -0.077853       0.001784       0.076069             20.196290      21.686640       0.613873       0.296695      18.795912      -0.556718      20.106318           3.825103
            8             Fe       6.389135       8.684049       3.040902       0.945875     118.543899 0.24849056E+04  0.85115130E+05                                20.367953                           16.905448       0.225232       1.881386                    0.998547      52.357424     149.612043       0.414605       0.431295      -1.119529      -0.005610       0.012664      -0.010156       0.017175      -0.050984       0.101055      -0.022155       0.145917       0.306068      -0.140482      -0.037603       0.178085             24.026515      29.631076       0.467423      -6.931163      18.065192      -0.050002      24.383277           3.859677
            9             Fe       0.000000       5.750400       0.000000       0.996349     108.754505 0.23210889E+04  0.78186585E+05                                19.286885                           16.370836       0.242840       1.897289                    0.998265      51.210192     145.278158       0.419937       0.432993      -1.118048      -0.001676      -0.000655       0.001879       0.002602      -0.004838       0.061200       0.085150      -0.164645      -0.141596      -0.131890      -0.014186       0.146076             22.175594      18.544499      -1.093263      -1.804453      26.264407       5.990516      21.717876           3.919949
           10             Fe       5.078400      -0.126215       7.640458       0.979478     109.584113 0.23409281E+04  0.79040181E+05                                19.389094                           16.443922       0.256040       1.898035                    0.998345      51.573824     146.586604       0.418786       0.433166      -1.117691       0.000921       0.000280       0.000351       0.001025       0.026839      -0.103473       0.033961      -0.012628      -0.148884      -0.135711       0.042276       0.093435             22.310101      18.633901       1.091870       1.806649      26.464595       6.030492      21.831807           3.906665
           11             Fe       0.000000       0.000000       0.000000       1.000204     120.979873 0.25284055E+04  0.86688929E+05                                20.349196                           16.868304       0.253225       1.900233                    0.998605      50.998488     144.202530       0.423313       0.422015      -1.129435       0.001383      -0.003131       0.001163       0.003615       0.089101      -0.046103      -0.003820      -0.147760       0.087558      -0.139972       0.031488       0.108484             23.931097      19.710251       0.342322      -0.677510      29.609443      -7.720628      22.473596           3.905656
           12             Fe       5.078400       5.624185       7.640458       0.998161     121.054956 0.25269620E+04  0.86636879E+05                                20.365615                           16.869252       0.258068       1.900957                    0.998625      51.068181     144.450898       0.423036       0.422303      -1.129114       0.000209      -0.000108      -0.000367       0.000435      -0.084466       0.046939       0.017760      -0.080664       0.122590      -0.128366       0.050994       0.077372             23.966062      19.743137      -0.353082       0.690165      29.670413      -7.723256      22.484636           3.911615
           13              H       7.962931       9.627027       5.656995       0.036074       1.318014 0.94941384E+01  0.97371639E+02                                 1.985318                            1.794764      -1.121141       2.322514                    0.994605       3.957833      11.358799       0.469395       1.272302      -0.709313      -0.042851       0.013312       0.050147       0.067291      -0.003618      -0.005743      -0.001440       0.011083       0.014625      -0.009768      -0.000127       0.009895              2.100613       2.494282      -0.305768      -0.709388       1.620678       0.301128       2.186879          -0.000048
           14              H       0.670349       5.457024       3.835510       0.035931       1.297979 0.94495301E+01  0.94414999E+02                                 1.795178                            1.668568      -0.851705       2.449185                    0.999233       3.443826       8.991901       0.554838       1.104864      -0.753343       0.014477      -0.037421       0.045804       0.060893      -0.005403       0.001764      -0.008555      -0.014659      -0.005357      -0.008576      -0.006029       0.014605              1.835040       1.494984      -0.116173       0.302089       1.714959      -0.392283       2.295178           0.000070
           15              H       6.419098       6.227517       1.054383       0.036992       1.477823 0.11038926E+02  0.11487959E+03                                 1.970958                            1.810718      -0.964439       2.384238                    0.998085       3.670910       9.841466       0.528426       1.113797      -0.750434      -0.061632      -0.019639      -0.013010       0.065981       0.011289       0.002672       0.004293       0.004401      -0.012819      -0.009922      -0.004924       0.014846              2.033432       2.876353       0.244263      -0.022485       1.633596       0.140010       1.590347          -0.000276
           16              H       2.376691      11.011769       3.147868       0.032427       1.513568 0.11491205E+02  0.12145508E+03                                 2.049042                            1.880672      -0.829438       2.439449                    0.998418       3.806044      10.468459       0.502070       1.154228      -0.739719       0.054947       0.020265       0.033807       0.067622       0.007917       0.008037      -0.001035       0.005376      -0.015649      -0.011802      -0.001276       0.013078              2.132786       2.497163       0.214993       0.773745       1.667801       0.098360       2.233394           0.000899
           17              H       1.249286       7.797090      13.951475       0.038307       1.586416 0.12091139E+02  0.12862936E+03                                 2.057878                            1.887838      -1.159343       2.292698                    0.995932       3.784404      10.232690       0.520883       1.105334      -0.752435       0.031572      -0.021400      -0.060150       0.071224      -0.001641      -0.016977       0.000930       0.003748       0.030677      -0.014859      -0.006997       0.021856              2.133912       1.790986      -0.290055      -0.383351       2.352074       0.605262       2.258677           0.000436
           18              H       7.333210      -0.021576       0.470652       0.038652       1.504820 0.11027758E+02  0.11544334E+03                                 2.036407                            1.839477      -1.149584       2.305510                    0.996373       3.785214      10.384813       0.508501       1.150622      -0.739785      -0.013534       0.049492      -0.041947       0.066274      -0.009558       0.005258      -0.010810      -0.004404      -0.014809      -0.012050      -0.006226       0.018276              2.143209       1.719593      -0.042604       0.016626       2.474222      -0.831405       2.235812           0.000586
           19              H       2.884531       7.497958       1.983463       0.032598       1.318969 0.94951275E+01  0.97326783E+02                                 1.981850                            1.791535      -1.100070       2.330884                    0.994798       3.954844      11.325131       0.471404       1.267596      -0.710390      -0.044154      -0.013451      -0.048519       0.066967       0.003347       0.005739      -0.001456       0.010644       0.012849      -0.009203      -0.000379       0.009583              2.096944       2.489169       0.305180       0.708197       1.618069       0.300681       2.183594           0.001538
           20              H       5.748749       0.167161       3.804948       0.030857       1.319009 0.96343681E+01  0.96712785E+02                                 1.812153                            1.682854      -0.860872       2.441773                    0.999111       3.478033       9.097441       0.553534       1.102303      -0.753908       0.014267       0.035972      -0.045921       0.060052       0.005322      -0.001497      -0.008120      -0.013365      -0.005309      -0.008249      -0.005492       0.013741              1.852941       1.507231       0.117944      -0.306672       1.731172      -0.398132       2.320419           0.001382
           21              H       1.340698      10.897468       6.586074       0.032076       1.493552 0.11175641E+02  0.11662026E+03                                 1.981554                            1.819200      -0.958007       2.384187                    0.998079       3.693945       9.905499       0.528548       1.110503      -0.751251      -0.061718       0.018329       0.012155       0.065519      -0.010460      -0.002357       0.004527       0.004390      -0.011273      -0.009649      -0.004179       0.013828              2.044934       2.896034      -0.246835       0.022488       1.641416       0.141226       1.597352           0.001466
           22              H       7.455091       6.113216       4.492589       0.026477       1.546200 0.11788017E+02  0.12536019E+03                                 2.074707                            1.901813      -0.843449       2.428917                    0.998250       3.854485      10.626320       0.500566       1.150604      -0.740471       0.053970      -0.018581      -0.034097       0.066488      -0.006960      -0.008039      -0.001164       0.005223      -0.015226      -0.011422      -0.000824       0.012246              2.160781       2.532161      -0.219483      -0.789111       1.686857       0.100066       2.263324           0.001993
           23              H       6.327686       9.075465       8.969897       0.033225       1.615716 0.12359749E+02  0.13219574E+03                                 2.080810                            1.906765      -1.169361       2.284535                    0.995848       3.826000      10.369055       0.519137       1.103103      -0.752903       0.030701       0.022088       0.059121       0.070183       0.001735       0.016390       0.000906       0.003190       0.029537      -0.014514      -0.006516       0.021030              2.158781       1.809234       0.295252       0.390079       2.381916       0.616200       2.285192           0.001397
           24              H       2.254810       5.645761       7.169805       0.034934       1.516677 0.11128293E+02  0.11672575E+03                                 2.044192                            1.845598      -1.144704       2.305974                    0.996381       3.801900      10.430769       0.508734       1.147829      -0.740454      -0.011998      -0.049352       0.041986       0.065897       0.009022      -0.004961      -0.010320      -0.004507      -0.013928      -0.011418      -0.005952       0.017370              2.151843       1.725504       0.043321      -0.017076       2.485532      -0.836785       2.244494           0.001563
           25              H       2.193869       1.621343       9.623920       0.031805       1.327147 0.95672429E+01  0.98267465E+02                                 1.990735                            1.798793      -1.110946       2.325033                    0.994658       3.971781      11.391296       0.470193       1.268256      -0.710183       0.043816      -0.013514      -0.048727       0.066909      -0.003390      -0.005774      -0.001626       0.010257       0.012944      -0.009201      -0.000324       0.009525              2.106879       2.502717      -0.307466      -0.713312       1.624306       0.302694       2.193614           0.001264
           26              H       9.486451       5.791346      11.445405       0.031534       1.314679 0.95958025E+01  0.96232996E+02                                 1.808886                            1.680065      -0.855449       2.444942                    0.999161       3.470399       9.074303       0.553683       1.103068      -0.753746      -0.014481       0.036215      -0.046007       0.060315      -0.005372       0.001592      -0.008023      -0.013680      -0.004930      -0.008296      -0.005493       0.013789              1.849444       1.504873      -0.117739       0.305827       1.728143      -0.397321       2.315317           0.001350
           27              H       3.737702       5.020853      14.226532       0.031972       1.492487 0.11166223E+02  0.11648956E+03                                 1.979896                            1.817908      -0.958056       2.384129                    0.998088       3.693120       9.899728       0.529001       1.109861      -0.751410       0.061379       0.018452       0.012113       0.065228       0.010558       0.002437       0.004405       0.004390      -0.011067      -0.009648      -0.004232       0.013881              2.043090       2.892676       0.246518      -0.022443       1.640215       0.141071       1.596378           0.001430
           28              H       7.780109       0.236601      12.133047       0.026976       1.539153 0.11723784E+02  0.12450639E+03                                 2.068564                            1.896772      -0.836999       2.432110                    0.998317       3.845976      10.595458       0.501174       1.150783      -0.740445      -0.054115      -0.018893      -0.034272       0.066782       0.007257       0.008100      -0.001374       0.005066      -0.014880      -0.011701      -0.000657       0.012358              2.154060       2.523975       0.218447       0.785461       1.682233       0.099650       2.255971           0.001800
           29              H       8.907514       3.451280       1.329440       0.033062       1.612070 0.12325947E+02  0.13173956E+03                                 2.077626                            1.904166      -1.159069       2.289469                    0.995906       3.821045      10.350771       0.519505       1.103115      -0.752926      -0.030650       0.022172       0.059124       0.070190      -0.001489      -0.016394       0.000615       0.002897       0.028896      -0.014598      -0.006237       0.020834              2.155221       1.806770      -0.294426      -0.389397       2.376782       0.614411       2.282113           0.001556
           30              H       2.823590      -0.230854      14.810263       0.034589       1.522309 0.11177996E+02  0.11736569E+03                                 2.047917                            1.848671      -1.152310       2.301964                    0.996317       3.809484      10.453340       0.508794       1.146533      -0.740739       0.012206      -0.049344       0.041817       0.065822      -0.009170       0.005063      -0.010372      -0.004291      -0.013984      -0.011512      -0.006026       0.017538              2.155920       1.728542      -0.043630       0.017190       2.490090      -0.839102       2.249127           0.001534
           31              H       7.272269       3.750412      13.297452       0.031673       1.328370 0.95776143E+01  0.98399360E+02                                 1.991915                            1.799733      -1.112187       2.324482                    0.994654       3.972694      11.394899       0.470090       1.268207      -0.710199       0.043704       0.013521       0.049002       0.067038       0.003437       0.005936      -0.001709       0.009864       0.013097      -0.009202      -0.000407       0.009609              2.108163       2.504221       0.307744       0.714104       1.625031       0.303065       2.195238           0.001307
           32              H       4.408051      11.081209      11.475967       0.030689       1.320305 0.96460873E+01  0.96861542E+02                                 1.813501                            1.684012      -0.858986       2.442494                    0.999122       3.479514       9.103294       0.553268       1.102479      -0.753864      -0.014243      -0.035883       0.045827       0.059921       0.005255      -0.001581      -0.008006      -0.013480      -0.005043      -0.008153      -0.005510       0.013663              1.854309       1.508358       0.118118      -0.307108       1.732399      -0.398536       2.322169           0.001366
           33              H       8.816102       0.350902       8.694841       0.031838       1.497488 0.11212664E+02  0.11711141E+03                                 1.985262                            1.822389      -0.962332       2.381996                    0.998045       3.700342       9.929318       0.527972       1.110720      -0.751163       0.061494      -0.018247      -0.012080       0.065271      -0.010621      -0.002476       0.004283       0.004453      -0.011043      -0.009635      -0.004282       0.013916              2.048867       2.902153      -0.247317       0.022703       1.644276       0.141732       1.600171           0.001454
           34              H       2.701709       5.135154      10.788326       0.026595       1.539901 0.11729876E+02  0.12458092E+03                                 2.068988                            1.897095      -0.834685       2.433193                    0.998332       3.845637      10.593180       0.501224       1.150577      -0.740516      -0.054102       0.018606       0.034137       0.066622      -0.007115      -0.007889      -0.001204       0.005257      -0.014910      -0.011359      -0.000875       0.012234              2.154529       2.524715      -0.218385      -0.785850       1.682440       0.099567       2.256431           0.001809
           35              H       3.829114       2.172905       6.311018       0.032815       1.616161 0.12363820E+02  0.13223555E+03                                 2.080004                            1.906163      -1.168755       2.284475                    0.995845       3.827393      10.368938       0.519651       1.102043      -0.753167      -0.030755      -0.022088      -0.059214       0.070286       0.001734       0.016446       0.000940       0.003303       0.029532      -0.014523      -0.006579       0.021102              2.157862       1.808614       0.294916       0.389690       2.380773       0.615583       2.284198           0.001387
           36              H       7.901990       5.602609       8.111110       0.034626       1.518929 0.11148516E+02  0.11699884E+03                                 2.046594                            1.847558      -1.145796       2.305178                    0.996369       3.806168      10.447496       0.508313       1.148181      -0.740347       0.011800       0.049232      -0.041938       0.065740       0.008989      -0.004987      -0.010342      -0.004403      -0.014022      -0.011462      -0.005902       0.017364              2.154550       1.727487       0.043220      -0.016903       2.488669      -0.838295       2.247493           0.001571
           37              C       8.651562       9.380447       5.023601       0.521828      19.730461 0.21448952E+03  0.42779764E+04                                 6.586897                            5.088162       0.473888       2.221411                    0.999884      21.971636      60.540050       0.678464       0.452634      -1.029629       0.048247      -0.014304      -0.051213       0.071800       0.033915      -0.028246      -0.035989      -0.174963      -0.121715      -0.085672      -0.038565       0.124237              7.369592       9.981940      -0.752298       0.585857       3.960328       0.976208       8.166507          -0.009928
           38              C       0.433695       5.936427       3.080632       0.522047      18.863423 0.20052819E+03  0.39379617E+04                                 6.390575                            4.938381       0.398216       2.197916                    0.999853      21.805763      59.875624       0.683888       0.456063      -1.026337      -0.018590       0.042402      -0.046806       0.065835       0.017906      -0.032806      -0.030985       0.154413      -0.171689      -0.085178      -0.030436       0.115614              7.127186       4.086341      -0.075372       1.098068       8.607526       1.982871       8.687691          -0.003518
           39              C       7.354539       6.480004       1.086473       0.521796      20.435563 0.21055858E+03  0.41723066E+04                                 6.681406                            5.010991       0.469609       2.215723                    0.999823      21.902709      59.783693       0.691190       0.447204      -1.034694       0.065360       0.036555      -0.005471       0.075088      -0.003713       0.039569      -0.095214      -0.057836       0.096863      -0.088022      -0.036316       0.124338              7.628572       8.050865      -0.555295      -1.419281       7.644922       3.726772       7.189929          -0.008955
           40              C       1.595633      10.763743       2.567194       0.519091      20.330209 0.21573522E+03  0.42938837E+04                                 6.623770                            5.050266       0.584774       2.252675                    0.999707      21.909610      59.615593       0.694126       0.443342      -1.038639      -0.060177      -0.023005      -0.036044       0.073822      -0.050960      -0.063497       0.071353       0.052132      -0.041887      -0.088647      -0.037237       0.125884              7.477431       6.253898       0.847817       1.867395       7.988468      -3.080476       8.189927          -0.005627
           41              C       0.814575       8.287609      14.681903       0.524980      20.706194 0.21944785E+03  0.44017382E+04                                 6.804052                            5.159612       0.302350       2.159181                    0.999823      22.207154      61.353013       0.671242       0.454919      -1.028383      -0.044533       0.036495       0.052215       0.077727      -0.005663       0.072514       0.001752       0.172998       0.030058      -0.091930      -0.034734       0.126664              7.735517       4.750643       0.439548      -1.609206      11.857602      -0.428199       6.598307          -0.003279
           42              C       7.479468      10.736179       1.061107       0.527875      20.429722 0.21436655E+03  0.42745372E+04                                 6.745979                            5.097417       0.263870       2.148872                    0.999765      22.022659      60.656317       0.675771       0.454543      -1.028636       0.020061      -0.058234       0.037366       0.072040       0.007107       0.046270       0.089999      -0.085565       0.150630      -0.092177      -0.041318       0.133496              7.657614       9.409422       0.726614      -2.187655       6.803163      -2.948110       6.760258           0.001222
           43              C       3.573162       7.744538       2.616857       0.532262      19.627973 0.21314317E+03  0.42455254E+04                                 6.569037                            5.075862       0.444978       2.211799                    0.999884      21.925126      60.422708       0.678370       0.453294      -1.028990       0.046168       0.013519       0.051865       0.070741      -0.034834       0.026222      -0.037160      -0.177578      -0.137133      -0.084318      -0.043866       0.128184              7.347791       9.948713       0.751194      -0.580587       3.953077       0.973086       8.141585          -0.010042
           44              C       5.512095      11.188558       4.559825       0.529063      18.838500 0.20011085E+03  0.39294805E+04                                 6.387197                            4.934307       0.367125       2.185496                    0.999874      21.846496      60.073180       0.683642       0.456261      -1.025766      -0.018623      -0.044545       0.045622       0.066427      -0.019890       0.035672      -0.029558       0.159481      -0.174224      -0.085262      -0.034684       0.119946              7.122856       4.084235       0.075405      -1.099629       8.592010       1.971418       8.692324          -0.008265
           45              C       2.276139      10.644981       6.553984       0.527783      20.354247 0.20956145E+03  0.41478530E+04                                 6.658264                            4.994784       0.467731       2.214089                    0.999790      21.885661      59.714199       0.693172       0.446430      -1.035085       0.064915      -0.038307       0.002979       0.075434       0.006797      -0.039172      -0.095068      -0.060426       0.102188      -0.085574      -0.040336       0.125910              7.599505       8.035408       0.550987       1.412961       7.608969       3.701248       7.154138          -0.017418
           46              C       6.674033       6.361242       5.073264       0.527069      20.325137 0.21543653E+03  0.42891871E+04                                 6.631068                            5.052145       0.538790       2.235678                    0.999677      21.953479      59.868180       0.692448       0.444287      -1.037425      -0.060718       0.025219       0.035374       0.074660       0.054661       0.066087       0.072658       0.050952      -0.042419      -0.089609      -0.041284       0.130893              7.486730       6.267693      -0.846673      -1.878596       7.990243      -3.077348       8.202254          -0.013070
           47              C       5.892975       8.584946       8.239469       0.531702      20.652929 0.21866543E+03  0.43839015E+04                                 6.794698                            5.151220       0.292072       2.154611                    0.999832      22.223067      61.463081       0.671358       0.455063      -1.027886      -0.045126      -0.034153      -0.052696       0.077328       0.004950      -0.075589      -0.000217       0.172814       0.026422      -0.091009      -0.038463       0.129472              7.725064       4.744357      -0.429795       1.605486      11.842543      -0.412677       6.588294          -0.012119
           48              C       2.401068       6.388806       6.579351       0.535988      20.333532 0.21319318E+03  0.42459913E+04                                 6.724101                            5.082517       0.268699       2.149730                    0.999803      21.990662      60.563212       0.676838       0.454376      -1.028565       0.022654       0.057286      -0.035209       0.070954      -0.010539      -0.045638       0.094690      -0.082637       0.153476      -0.090739      -0.047663       0.138403              7.630629       9.366905      -0.724762       2.174918       6.787231      -2.939573       6.737750          -0.000942
           49              C       1.505238       1.867923      10.257314       0.532529      19.616484 0.21295267E+03  0.42404946E+04                                 6.563939                            5.071253       0.456327       2.215550                    0.999889      21.915786      60.374759       0.679194       0.452875      -1.029298      -0.046949       0.012920       0.052288       0.071450       0.035112      -0.026645      -0.037252      -0.179710      -0.135125      -0.085549      -0.043464       0.129013              7.343026       9.949164      -0.751691       0.575250       3.949064       0.972285       8.130850          -0.009498
           50              C       9.723105       5.311943      12.200283       0.529505      18.794486 0.19965405E+03  0.39177268E+04                                 6.375611                            4.927651       0.378411       2.190263                    0.999871      21.803783      59.907241       0.684411       0.456072      -1.026015       0.018726      -0.044398       0.045622       0.066356       0.018502      -0.034890      -0.028815       0.157848      -0.174468      -0.084314      -0.034158       0.118472              7.107866       4.078601      -0.075454       1.097156       8.573187       1.963824       8.671809          -0.007770
           51              C       2.802261       4.768366      14.194442       0.529684      20.352784 0.20953856E+03  0.41479419E+04                                 6.663399                            4.998728       0.452415       2.209335                    0.999809      21.883905      59.744130       0.691912       0.447184      -1.034484      -0.064970      -0.037961       0.002948       0.075305      -0.006390       0.039400      -0.095641      -0.060387       0.104337      -0.086320      -0.040331       0.126651              7.605130       8.038963      -0.550776      -1.414523       7.612996       3.705262       7.163431          -0.014897
           52              C       8.561167       0.484627      12.713721       0.525864      20.324799 0.21553875E+03  0.42915466E+04                                 6.629677                            5.052761       0.541444       2.236764                    0.999706      21.955733      59.868181       0.692555       0.444184      -1.037529       0.061695       0.024634       0.034765       0.074978      -0.053410      -0.065858       0.070991       0.051180      -0.041377      -0.088041      -0.040913       0.128954              7.483474       6.265718       0.845638       1.877263       7.985405      -3.076060       8.199300          -0.016009
           53              C       9.342225       2.960761       0.599012       0.532419      20.655858 0.21881662E+03  0.43882186E+04                                 6.798307                            5.155641       0.273464       2.148399                    0.999814      22.233051      61.523886       0.670474       0.455529      -1.027499       0.045643      -0.033669      -0.052749       0.077456      -0.004040       0.076048      -0.000865       0.173371       0.021899      -0.090442      -0.039749       0.130191              7.725702       4.747402       0.430440      -1.607499      11.834837      -0.414770       6.594866          -0.013268
           54              C       2.677332       0.512191      14.219808       0.535080      20.344226 0.21331417E+03  0.42491362E+04                                 6.726524                            5.084066       0.270482       2.150329                    0.999804      22.001392      60.604189       0.676692       0.454395      -1.028522      -0.022921       0.056888      -0.036278       0.071258       0.009442       0.045202       0.093875      -0.082392       0.153661      -0.090683      -0.046539       0.137222              7.633474       9.370150       0.723161      -2.176119       6.787457      -2.940981       6.742815          -0.002201
           55              C       6.583638       3.503832      12.664058       0.532860      19.599119 0.21273590E+03  0.42346225E+04                                 6.556792                            5.066099       0.458248       2.216095                    0.999892      21.901007      60.300779       0.680134       0.452416      -1.029675      -0.046485      -0.012997      -0.052246       0.071130      -0.034977       0.026582      -0.037507      -0.181220      -0.134274      -0.086053      -0.043550       0.129603              7.334744       9.936280       0.750918      -0.573552       3.945047       0.971373       8.122903          -0.008697
           56              C       4.644705       0.059812      10.721090       0.529282      18.820570 0.19989837E+03  0.39240354E+04                                 6.382480                            4.931102       0.375497       2.188743                    0.999873      21.829427      60.005000       0.684026       0.456152      -1.025887       0.019074       0.044342      -0.045698       0.066470      -0.019294       0.034757      -0.029374       0.159343      -0.173831      -0.084950      -0.034313       0.119263              7.117197       4.082594       0.075306      -1.099470       8.584885       1.968518       8.684111          -0.007268
           57              C       7.880661       0.603389       8.726931       0.528860      20.369521 0.20969704E+03  0.41520705E+04                                 6.667049                            5.000249       0.455389       2.210146                    0.999811      21.898660      59.801279       0.691849       0.447118      -1.034471      -0.065136       0.037762      -0.002796       0.075342       0.006879      -0.039644      -0.095879      -0.059382       0.101664      -0.086454      -0.040134       0.126587              7.610452       8.047628       0.553286       1.417237       7.618544       3.707412       7.165185          -0.014891
           58              C       3.482767       4.887128      10.207651       0.526724      20.305267 0.21527141E+03  0.42845008E+04                                 6.623902                            5.048317       0.545131       2.237941                    0.999661      21.936897      59.786869       0.693193       0.443954      -1.037759       0.060622      -0.025204      -0.034612       0.074217       0.054707       0.066477       0.071403       0.050648      -0.041038      -0.088210      -0.042244       0.130455              7.477450       6.261024      -0.844177      -1.876294       7.980018      -3.073699       8.191309          -0.014726
           59              C       4.263825       2.663424       7.041446       0.531784      20.682479 0.21904126E+03  0.43938673E+04                                 6.803546                            5.157555       0.276989       2.149249                    0.999820      22.248909      61.576539       0.670489       0.455400      -1.027568       0.045643       0.034042       0.052730       0.077605       0.004720      -0.075504      -0.000460       0.173626       0.024750      -0.091104      -0.038626       0.129730              7.735050       4.750211      -0.431104       1.607300      11.858430      -0.414730       6.596510          -0.013431
           60              C       7.755732       4.859564       8.701564       0.536698      20.350478 0.21335524E+03  0.42507996E+04                                 6.732091                            5.087408       0.258661       2.146297                    0.999795      22.007489      60.656871       0.675799       0.454905      -1.028079      -0.022694      -0.057235       0.035680       0.071161      -0.010438      -0.044894       0.094869      -0.083420       0.155820      -0.090581      -0.048165       0.138746              7.640905       9.378913      -0.727454       2.180491       6.795578      -2.944820       6.748222          -0.001398
           61              O       8.316185       9.186861       3.820840      -0.502060      38.476426 0.59597495E+03  0.14746965E+05                                 9.135227                            7.650870      -0.113565       2.013802                    0.997982      27.778126      74.843082       0.672058       0.368320      -1.128170       0.051557       0.007344       0.040271       0.065832       0.026620       0.023748       0.001160      -0.076962       0.095958      -0.067812       0.025349       0.042463             10.089912      10.190759       0.504121       1.709604       5.843421       1.579527      14.235554           0.021679
           62              O       9.775920       9.217935       5.504338      -0.493554      32.284765 0.44387631E+03  0.10157269E+05                                 7.980815                            6.446580       0.526142       2.233625                    0.998588      26.249137      67.012363       0.762365       0.351098      -1.146943      -0.041495      -0.007835      -0.032963       0.053570       0.003521       0.044842      -0.038307       0.001396      -0.213793      -0.097974       0.038940       0.059034              9.039751      15.433116      -1.146057       2.093125       5.120974       0.229588       6.565163           0.031022
           63              O       0.246607       7.171349       3.242763      -0.503266      40.998945 0.63024357E+03  0.15829644E+05                                 9.564678                            7.895887      -0.257373       1.968348                    0.996761      28.038103      76.349589       0.657383       0.370958      -1.125075      -0.007047      -0.051273      -0.031690       0.060686      -0.001528      -0.018849       0.009323      -0.042455      -0.159169      -0.059293       0.010421       0.048872             10.683920       7.926225      -0.352637       1.546114      15.584981       2.320528       8.540554           0.020144
           64              O       0.312829       5.297934       2.041377      -0.496712      33.841387 0.45603142E+03  0.10503432E+05                                 8.243154                            6.549291       0.507381       2.226329                    0.998461      26.321631      67.359459       0.753953       0.352716      -1.145920       0.008333       0.038594       0.037474       0.054435       0.027132      -0.019915       0.054920       0.081969       0.046146      -0.089353       0.040407       0.048945              9.446320       5.387788       0.894459       1.434758       9.355899       5.162718      13.595271           0.030970
           65              O       7.678135       7.461655       1.827903      -0.507876      41.925821 0.61386698E+03  0.15265591E+05                                 9.630340                            7.708923       0.065998       2.068786                    0.997916      27.801429      74.503833       0.678457       0.363032      -1.134988       0.016275      -0.037916      -0.055775       0.069378       0.002805       0.034434       0.010647      -0.077252       0.094896      -0.066531       0.018113       0.048417             11.085604       9.274391       0.865347      -0.625268      12.705268       6.028508      11.277152           0.015337
           66              O       8.097610       5.853606       0.324567      -0.503658      35.185209 0.48066042E+03  0.11209322E+05                                 8.444961                            6.722271       0.546651       2.234295                    0.998959      26.563465      68.245180       0.744972       0.352553      -1.146861      -0.021343       0.049084       0.025090       0.059112      -0.057219      -0.031275      -0.024440      -0.050960       0.084163      -0.089924       0.040048       0.049876              9.678756      10.280744      -3.427220      -3.693468       9.295999       4.319334       9.459526           0.030011
           67              O       0.989374       9.696533       2.876632      -0.505855      39.654508 0.61789365E+03  0.15406551E+05                                 9.273439                            7.765270      -0.069713       2.025723                    0.997758      27.868475      75.031951       0.671249       0.365957      -1.131559       0.001027       0.051662      -0.039689       0.065156       0.005724      -0.043540      -0.004656      -0.052956      -0.103889      -0.067260       0.021075       0.046186             10.257309       9.004259       3.136059       0.315305      13.090302      -3.506984       8.677368           0.021416
           68              O       1.340698       0.014019       1.629862      -0.496470      32.786892 0.43612092E+03  0.99271532E+04                                 8.030245                            6.368581       0.494837       2.218562                    0.998934      26.252109      66.650462       0.771576       0.348746      -1.149886      -0.008374      -0.035493       0.036518       0.051608      -0.062658      -0.037535      -0.027105      -0.024313       0.092282      -0.096049       0.045203       0.050847              9.247680       6.112565      -1.249353       2.384053       9.197139      -5.374568      12.433334           0.027941
           69              O       0.198159       7.888887       0.311578      -0.495287      39.001644 0.61196475E+03  0.15233699E+05                                 9.231045                            7.742585      -0.115900       2.015723                    0.997201      27.776443      74.910840       0.669808       0.367347      -1.129618       0.008113       0.053322      -0.031711       0.062567       0.020866       0.008668      -0.043703       0.039459       0.025006      -0.060764       0.020760       0.040004             10.265736       7.304526       1.515199      -2.811294      12.445235      -1.303549      11.047449           0.024132
           70              O       0.893798       9.515310      14.577993      -0.500595      34.951399 0.45982877E+03  0.10608591E+05                                 8.421995                            6.561801       0.510788       2.228302                    0.998568      26.325362      67.336470       0.756072       0.351141      -1.147666      -0.016065      -0.052774       0.010807       0.056214       0.007894       0.063456      -0.012812      -0.020198      -0.142317      -0.089169       0.035659       0.053510              9.824055       5.518652       0.203090      -0.371526      18.283514      -1.061374       5.669999           0.031704
           71              O       8.684572      10.333472       1.085862      -0.487973      37.731939 0.58229633E+03  0.14300912E+05                                 8.985952                            7.516739      -0.120848       2.019307                    0.996928      27.373402      73.072253       0.685394       0.363870      -1.133517      -0.060473      -0.005787       0.015249       0.062634      -0.014332       0.012878       0.048192       0.046237      -0.011972      -0.065593       0.029143       0.036450              9.964165      13.470037      -1.422701      -1.191517       9.123629      -2.443929       7.298831           0.022487
           72              O       6.521580      10.254423       1.679984      -0.488850      32.331846 0.43473908E+03  0.98852967E+04                                 7.961369                            6.360493       0.483568       2.223071                    0.998626      26.008586      65.941793       0.771900       0.348967      -1.150001       0.049678      -0.002526      -0.022082       0.054423       0.067721      -0.041634       0.035327      -0.005411       0.082674      -0.104121       0.048387       0.055735              9.087501      10.731193       2.751049      -4.255295       7.301822      -3.178338       9.229488           0.031117
           73              O       3.237785       7.938124       3.819618      -0.546814      39.698839 0.61964982E+03  0.15474169E+05                                 9.287354                            7.770551      -0.105586       2.005970                    0.997505      28.368688      76.645502       0.671207       0.365417      -1.131037       0.037863      -0.013511      -0.049154       0.063500      -0.027533      -0.027609      -0.005452      -0.102088       0.084257      -0.079389       0.035203       0.044186             10.264505      10.389811      -0.513016      -1.737301       5.932357       1.611510      14.471347           0.046141
           74              O       4.697520       7.907050       2.136119      -0.494776      32.385128 0.44547824E+03  0.10206590E+05                                 8.011764                            6.470847       0.411338       2.198400                    0.998244      26.237659      67.099348       0.758446       0.352474      -1.145431      -0.042052       0.008435       0.037999       0.057301       0.001919      -0.041311      -0.036195       0.002757      -0.235589      -0.099890       0.037140       0.062749              9.073418      15.483025       1.150169      -2.102064       5.139464       0.233203       6.597763           0.032564
           75              O       5.325007       9.953636       4.397695      -0.549191      42.429293 0.65757014E+03  0.16689263E+05                                 9.762173                            8.049132      -0.249173       1.962800                    0.995895      28.640268      78.352487       0.653166       0.369477      -1.126398       0.000868       0.059101       0.016819       0.061454      -0.003302       0.032551       0.015532      -0.030404      -0.170451      -0.071739       0.025669       0.046070             10.913088       8.088007       0.353507      -1.595273      15.921394       2.375827       8.729864           0.048462
           76              O       5.391229       0.326251       5.599080      -0.498208      34.066167 0.45914070E+03  0.10595288E+05                                 8.285679                            6.576647       0.478425       2.216222                    0.998436      26.376543      67.611705       0.751354       0.353260      -1.145234       0.008247      -0.038753      -0.036081       0.053588      -0.029223       0.022512       0.055875       0.090495       0.051149      -0.094646       0.041869       0.052777              9.498719       5.409883      -0.901811      -1.445707       9.411348       5.198583      13.674925           0.030993
           77              O       2.599735       9.663330       5.812554      -0.547683      43.099253 0.63500301E+03  0.15928327E+05                                 9.807515                            7.842443      -0.046693       2.029380                    0.996116      28.255865      76.095298       0.672285       0.363210      -1.134641      -0.003944       0.044192       0.052131       0.068456       0.006710      -0.032153       0.005970      -0.092906       0.125415      -0.076755       0.025549       0.051206             11.296925       9.464507      -0.873371       0.654621      12.937954       6.153912      11.488314           0.047963
           78              O       3.019210      11.271379       7.315891      -0.502284      35.253496 0.48145514E+03  0.11234402E+05                                 8.463121                            6.733960       0.491476       2.217178                    0.998846      26.555892      68.283490       0.743182       0.353197      -1.146143      -0.020342      -0.048045      -0.024630       0.057696       0.059073       0.033556      -0.026927      -0.045849       0.090686      -0.093378       0.043230       0.050148              9.701243      10.306665       3.437213       3.703185       9.319446       4.331354       9.477617           0.031486
           79              O       6.067774       7.428452       4.763825      -0.554766      41.184864 0.64735446E+03  0.16325346E+05                                 9.478176                            7.924159      -0.071188       2.013960                    0.997289      28.548058      77.224297       0.667714       0.363744      -1.133613       0.013836      -0.056060       0.030889       0.065485       0.006037       0.058158      -0.004270      -0.057979      -0.107864      -0.083352       0.035652       0.047700             10.494025       9.205169      -3.210765      -0.337485      13.399777      -3.602217       8.877130           0.045483
           80              O       6.419098       5.610166       6.010595      -0.497865      32.934646 0.43783212E+03  0.99771110E+04                                 8.059032                            6.384256       0.483748       2.215083                    0.998891      26.274697      66.771853       0.769954       0.349095      -1.149455      -0.007584       0.034674      -0.036075       0.050608       0.064579       0.039457      -0.027115      -0.023465       0.096016      -0.099000       0.045300       0.053701              9.285542       6.132291       1.257156      -2.397551       9.238206      -5.405367      12.486130           0.029298
           81              O       5.276559       9.236098       7.328880      -0.537512      40.148465 0.63453533E+03  0.15941156E+05                                 9.406870                            7.882107      -0.206475       1.981941                    0.995955      28.265628      76.611029       0.664021       0.367164      -1.129622       0.015702      -0.039950       0.044125       0.061559      -0.021337      -0.015829      -0.049639       0.050196       0.014263      -0.071074       0.030239       0.040835             10.470888       7.428869      -1.534776       2.867773      12.722521      -1.303895      11.261273           0.052788
           82              O       5.972198       7.357245       8.343380      -0.505384      35.190560 0.46312959E+03  0.10704094E+05                                 8.458441                            6.583557       0.531136       2.232933                    0.998660      26.414109      67.629294       0.755107       0.350954      -1.147794      -0.014051       0.052048      -0.008840       0.054631      -0.008901      -0.067165      -0.013197      -0.018177      -0.143873      -0.092700       0.035073       0.057627              9.872969       5.538520      -0.201491       0.373279      18.392010      -1.061250       5.688377           0.032069
           83              O       3.606172       6.791513       6.554596      -0.528509      38.779997 0.60244692E+03  0.14926935E+05                                 9.160052                            7.653462      -0.243212       1.977163                    0.995373      27.807477      74.636931       0.677994       0.364610      -1.132580      -0.060345      -0.010556      -0.004403       0.061420       0.014236      -0.013746       0.060109       0.052622      -0.005277      -0.078539       0.030729       0.047810             10.167960      13.722340       1.441876       1.224635       9.331835      -2.522832       7.449704           0.053746
           84              O       1.443180       6.870562       5.960474      -0.488356      32.334010 0.43480640E+03  0.98871123E+04                                 7.959894                            6.359807       0.469084       2.217566                    0.998707      26.018774      65.966441       0.772164       0.348838      -1.150119       0.045453       0.001631       0.021979       0.050514      -0.066495       0.041695       0.038632      -0.011318       0.089896      -0.105558       0.051728       0.053830              9.083720      10.733869      -2.751796       4.251090       7.300976      -3.174821       9.216314           0.032806
           85              O       1.840615       2.061509      11.460075      -0.544509      39.567860 0.61731458E+03  0.15402092E+05                                 9.272599                            7.760605      -0.080966       2.015614                    0.997390      28.303289      76.447387       0.670992       0.365861      -1.130636      -0.035627      -0.012719      -0.049729       0.062482       0.030652       0.034233      -0.005198      -0.097388       0.075567      -0.081226       0.034514       0.046712             10.246898      10.373718       0.513750       1.728441       5.922138       1.607432      14.444839           0.047400
           86              O       0.380880       2.030435       9.776577      -0.494064      32.337430 0.44453035E+03  0.10178424E+05                                 8.001724                            6.461594       0.448356       2.210560                    0.998341      26.218934      67.008150       0.759483       0.352216      -1.145756       0.041159       0.007862       0.036965       0.055877      -0.000285       0.042142      -0.036962      -0.000385      -0.236170      -0.101059       0.039102       0.061957              9.065031      15.480880      -1.148588       2.098832       5.131496       0.231515       6.582718           0.032220
           87              O       9.910193       4.077021      12.038152      -0.544896      42.225459 0.65390130E+03  0.16578162E+05                                 9.750623                            8.042566      -0.297447       1.951015                    0.995452      28.533549      78.098417       0.651289       0.370944      -1.124929       0.000328       0.058618       0.016463       0.060887       0.003070      -0.028867       0.013518      -0.037936      -0.165508      -0.067938       0.019604       0.048334             10.897233       8.087130      -0.350784       1.595874      15.888047       2.366055       8.716521           0.049661
           88              O       9.843971       5.950436      13.239538      -0.499837      33.968505 0.45801673E+03  0.10560667E+05                                 8.260785                            6.561681       0.510850       2.225916                    0.998530      26.382623      67.553320       0.753557       0.352517      -1.146076      -0.009099      -0.036501      -0.038116       0.053554       0.028216      -0.021144       0.054514       0.085449       0.041277      -0.090668       0.041230       0.049438              9.465066       5.397016       0.897083       1.439227       9.375258       5.170460      13.622922           0.031702
           89              O       2.478665       3.786715      13.453012      -0.549532      43.131423 0.63558515E+03  0.15945645E+05                                 9.808973                            7.843372       0.025381       2.051948                    0.996462      28.271773      76.130004       0.672628       0.362964      -1.134900       0.002298       0.044058       0.051830       0.068064      -0.005687       0.035011       0.006696      -0.094804       0.117323      -0.077985       0.027343       0.050642             11.298406       9.467426       0.874875      -0.657090      12.932356       6.153628      11.495437           0.046519
           90              O       2.059190       5.394764      14.956348      -0.507902      35.344305 0.48313661E+03  0.11280852E+05                                 8.464204                            6.735052       0.547498       2.232296                    0.999032      26.644515      68.481398       0.745059       0.352082      -1.147316       0.022708      -0.047816      -0.023584       0.057950      -0.057151      -0.030868      -0.025888      -0.052240       0.091613      -0.091240       0.040395       0.050845              9.701362      10.306610      -3.432577      -3.703818       9.314681       4.331169       9.482796           0.030149
           91              O       9.167426       1.551837      12.404283      -0.551684      41.082392 0.64559147E+03  0.16274156E+05                                 9.476778                            7.925055      -0.128050       1.998217                    0.996921      28.490008      77.118897       0.666020       0.364819      -1.132472      -0.014059      -0.056733       0.029470       0.065458      -0.004365      -0.055092      -0.004422      -0.061254      -0.115806      -0.082008       0.031764       0.050244             10.490399       9.207341       3.205525       0.341774      13.385202      -3.601050       8.878654           0.046594
           92              O       8.816102      11.234351      13.651053      -0.499694      33.009910 0.43928760E+03  0.10018336E+05                                 8.066615                            6.391824       0.492964       2.216289                    0.998950      26.335327      66.947401       0.770065       0.348764      -1.149756       0.006682       0.033812      -0.037349       0.050821      -0.063939      -0.039776      -0.026561      -0.025576       0.092044      -0.098153       0.044617       0.053536              9.291591       6.139560      -1.256410       2.400043       9.241499      -5.405135      12.493714           0.028763
           93              O       9.958641       3.359483      14.969337      -0.540164      40.242365 0.63663076E+03  0.16007060E+05                                 9.419311                            7.893854      -0.211711       1.979416                    0.995855      28.316013      76.780545       0.663682       0.367047      -1.129707      -0.015459      -0.040623       0.045799       0.063141       0.021928       0.018363      -0.052727       0.052291       0.015019      -0.075394       0.031589       0.043805             10.481505       7.439299       1.535886      -2.873623      12.724843      -1.306005      11.280374           0.052974
           94              O       9.263002       1.733060       0.702922      -0.504093      35.201800 0.46370333E+03  0.10720991E+05                                 8.458203                            6.587023       0.505982       2.223718                    0.998667      26.437052      67.706094       0.754991       0.350889      -1.147813       0.013259       0.052387      -0.007968       0.054624       0.008636       0.067374      -0.013207      -0.014976      -0.144092      -0.092467       0.033509       0.058958              9.864826       5.539559       0.202005      -0.374605      18.363678      -1.060866       5.691242           0.032832
           95              O       1.472228       0.914898      14.195053      -0.527322      38.824161 0.60349284E+03  0.14962246E+05                                 9.174271                            7.666245      -0.287724       1.963300                    0.994983      27.821920      74.746638       0.676483       0.365195      -1.131906       0.060826      -0.010345      -0.005311       0.061927      -0.011329       0.014185       0.058540       0.047878      -0.009463      -0.075234       0.028034       0.047200             10.182181      13.746206      -1.446830      -1.226016       9.338786      -2.525718       7.461549           0.054645
           96              O       3.635220       0.993947      13.600931      -0.487814      32.247489 0.43329189E+03  0.98431774E+04                                 7.944426                            6.347129       0.492870       2.226360                    0.998692      25.979808      65.816123       0.773296       0.348663      -1.150369      -0.045650       0.001090       0.021300       0.050387       0.069047      -0.041566       0.037482      -0.006721       0.089157      -0.106903       0.051817       0.055086              9.066814      10.712610       2.745424      -4.246032       7.283286      -3.167787       9.204547           0.033489
           97              O       6.919015       3.310246      11.461297      -0.542136      39.530659 0.61659812E+03  0.15384208E+05                                 9.282101                            7.768535      -0.180081       1.986096                    0.996936      28.263398      76.411922       0.668845       0.367035      -1.129403      -0.036705       0.011963       0.049231       0.062563      -0.032093      -0.031012      -0.004809      -0.098565       0.077101      -0.080757       0.033475       0.047282             10.257935      10.384667      -0.514488      -1.728572       5.928422       1.609458      14.460714           0.048405
           98              O       5.459280       3.341320      13.144796      -0.493053      32.264288 0.44338536E+03  0.10144846E+05                                 7.986969                            6.450937       0.451395       2.211596                    0.998357      26.199987      66.917838       0.760583       0.351962      -1.146055       0.040581      -0.008461      -0.036556       0.055270      -0.000433      -0.042171      -0.037391      -0.001737      -0.237681      -0.101779       0.040122       0.061657              9.046995      15.446354       1.145885      -2.094878       5.122715       0.230955       6.571915           0.032553
           99              O       4.831793       1.294734      10.883220      -0.547929      42.283448 0.65484070E+03  0.16601013E+05                                 9.738463                            8.031119      -0.236428       1.967955                    0.995891      28.579484      78.115373       0.654123       0.369358      -1.126604      -0.000681      -0.058778      -0.016509       0.061056      -0.005046       0.030118       0.015772      -0.033194      -0.160292      -0.067891       0.022069       0.045821             10.885602       8.075561       0.351585      -1.591543      15.876932       2.367258       8.704314           0.048631
          100              O       4.765571      10.922119       9.681835      -0.499144      34.050646 0.45899962E+03  0.10590967E+05                                 8.282450                            6.575171       0.486517       2.218961                    0.998454      26.375342      67.599988       0.751536       0.353210      -1.145301      -0.007925       0.039109       0.036297       0.053943      -0.028612       0.021855       0.055491       0.089744       0.051517      -0.093684       0.041582       0.052103              9.494028       5.409555      -0.901721      -1.446016       9.405527       5.193922      13.667001           0.030650
          101              O       7.557065       1.585040       9.468361      -0.551209      43.275317 0.63818163E+03  0.16025352E+05                                 9.822905                            7.853040       0.050539       2.057586                    0.996777      28.341198      76.324274       0.673101       0.362379      -1.135482       0.002766      -0.044125      -0.051669       0.068003       0.008046      -0.034397       0.007102      -0.091000       0.121892      -0.076892       0.025311       0.051580             11.316442       9.481838      -0.874347       0.660655      12.956735       6.165507      11.510754           0.046400
          102              O       7.137590      -0.023009       7.965024      -0.503725      35.255878 0.48134993E+03  0.11231176E+05                                 8.463454                            6.732732       0.501818       2.220856                    0.998861      26.551132      68.265800       0.743342       0.353145      -1.146201       0.019692       0.048436       0.025413       0.058135       0.058742       0.033881      -0.025812      -0.044836       0.089091      -0.092535       0.043657       0.048878              9.703185      10.309393       3.439792       3.707352       9.319899       4.333124       9.480262           0.030886
          103              O       4.089026       3.819918      10.517090      -0.550630      40.987358 0.64374357E+03  0.16214113E+05                                 9.458994                            7.911133      -0.111353       2.004113                    0.996900      28.452475      76.956895       0.667006       0.364582      -1.132784      -0.015226       0.055524      -0.030281       0.065051       0.005987       0.056732      -0.002082      -0.058060      -0.115237      -0.082840       0.033591       0.049248             10.470766       9.190214      -3.199289      -0.340028      13.362877      -3.592485       8.859208           0.046866
          104              O       3.737702       5.638204       9.270320      -0.497808      32.966818 0.43853678E+03  0.99973210E+04                                 8.063401                            6.389127       0.474325       2.211254                    0.998885      26.299349      66.851314       0.769698       0.349067      -1.149463       0.007331      -0.034549       0.036204       0.050578       0.065437       0.040103      -0.026629      -0.022145       0.095923      -0.099741       0.044633       0.055109              9.288890       6.137320       1.258037      -2.399969       9.241508      -5.405268      12.487841           0.029764
          105              O       4.880241       2.012272       7.952035      -0.536596      40.149351 0.63447292E+03  0.15941050E+05                                 9.412112                            7.885693      -0.226582       1.976071                    0.995800      28.257905      76.622702       0.663291       0.367534      -1.129206      -0.014633       0.040228      -0.044845       0.061996      -0.023511      -0.015679      -0.051015       0.052788       0.022612      -0.073964       0.030866       0.043098             10.477087       7.433879      -1.536363       2.869971      12.729928      -1.306122      11.267453           0.054068
          106              O       4.184602       3.891125       6.937535      -0.505493      35.268771 0.46437524E+03  0.10740714E+05                                 8.471462                            6.592934       0.517259       2.227630                    0.998656      26.445435      67.746985       0.754436       0.351010      -1.147682       0.014513      -0.052103       0.008967       0.054825      -0.008895      -0.068076      -0.013239      -0.016531      -0.147438      -0.093958       0.034833       0.059124              9.887907       5.546503      -0.201313       0.374307      18.420080      -1.063998       5.697137           0.032084
          107              O       6.550628       4.456857       8.726319      -0.531462      38.968578 0.60607702E+03  0.15038620E+05                                 9.182567                            7.670794      -0.224621       1.980478                    0.995678      27.902283      74.932090       0.678019       0.364069      -1.133063       0.061321       0.009984       0.003027       0.062203       0.011602      -0.014522       0.061733       0.050035       0.006786      -0.078501       0.026430       0.052071             10.194195      13.758516       1.443282       1.231792       9.354981      -2.531783       7.469088           0.052276
          108              O       8.713620       4.377808       9.320441      -0.489260      32.368474 0.43514312E+03  0.98966465E+04                                 7.966633                            6.362528       0.480859       2.221722                    0.998668      26.020637      65.976607       0.771954       0.348866      -1.150100      -0.046388      -0.002108      -0.022439       0.051573      -0.069578       0.041801       0.037499      -0.007290       0.088546      -0.107442       0.051836       0.055606              9.094377      10.745908      -2.756900       4.261137       7.306944      -3.181357       9.230280           0.033750

******************************************************
Auxiliary information for the entire system
The total spin magnetic moment of the unit cell is   43.973890
The total net atomic charge of the unit cell is   -0.000001
Accuracy of reproducing the electrostatic potential in the unit cell:
  The inner radius (bohr) =    5.0000
  The outer radius (bohr) =   12.0000
  Valid grid points have density less than (e/(bohr^3)) =    0.0001
  The number of valid grid points were=        47082
  The rms potential error without charges in kcal/mol is=      2.77390
  The rms potential error with partial charges in kcal/mol is=      0.85273
  The RRMSE value at monopole order=      0.30741
  The rms potential error with partial charges and cloud penetration in kcal/mol is=      0.83550
  The RRMSE value at monopole order with cloud penetration is=      0.30120
  The rms potential error with partial charges and atomic dipoles in kcal/mol is=      0.68858
  The RRMSE value at dipole order=      0.24823
  The rms potential error with partial charges, atomic dipoles and cloud penetration in kcal/mol is=      0.66687
  The RRMSE value at dipole order with cloud penetration=      0.24041

******************************************************
The electron densities and ab initio electrostatic potential were computed in VASP using the PBE functional and
projector augmented wave method. See the main text of the journal article for a description of computational details.
The atomic charges, dipoles, and quadrupoles were computed with the DDEC6 method as described in
(a) T. A. Manz and N. Gabaldon Limas, RSC Adv. 6 (2016) 47771-47801 DOI: 10.1039/c6ra04656h
(b) N. Gabaldon Limas and T. A. Manz, RSC Adv. 8 (2018) 2678-2707 DOI: 10.1039/c7ra11829e.
For each atom in the material, the electron cloud parameters were fit to the spherically averaged atom-in-material
electron density using radial positions for which this density was between 10^-4 and 10^-2 electrons per cubic bohr.
The polarizabilities, dispersion coefficients, and quantum Drude oscillator (QDO) parameters were fit using the MCLF method.
The magnetic structure of the system was optimized in VASP from the default ferromagnetic initial guess using spin polarization.
The atomic spin moments (ASMs) were computed on this optimized magnetic structure using the DDEC6 partition as inputs
to the method of T. A. Manz and D. S. Sholl, J. Chem. Theory Comput. 7 (2011) 4146-4164 DOI: 10.1021/ct200539n.
The RMSE and RRMSE were computed using a uniform grid with Ewald summation.
