# Supplementary material for: A collection of forcefield precursors for metal–organic frameworks
Source: RSC Adv. 2019 Nov 13;9(63):36492–507. doi: 10.1039/c9ra07327b (PMC9075174; doi:10.1039/c9ra07327b)
Supplement: RA-009-C9RA07327B-s5023 [file RA-009-C9RA07327B-s5023.xyz]

  166
jmolscript: load "" {1 1 1} spacegroup "x,y,z" unitcell [{     14.751000     0.000000     0.000000 }, {      0.000000    15.064500     0.000000 }, {      0.000000    -7.532250    13.046240 }]
Nd     3.687750     0.000000     8.697406     1.985935
Nd     3.687750     7.532250     4.348834     1.985935
Nd    11.063250     7.532250     4.348834     1.985934
Nd    11.063250     0.000000     8.697406     1.985934
Cu     0.000000     3.766125     6.523120     0.989205
Cu     0.000000    -3.766125     6.523120     0.989215
Cu     0.000000     7.532250     0.000000     0.989215
Cu     7.375500    -3.766125     6.523120     0.989210
Cu     7.375500     3.766125     6.523120     0.989210
Cu     7.375500     7.532250     0.000000     0.989218
H     12.351012    10.724418     1.990856     0.120189
H     11.206335    10.045762     1.151983     0.111922
H     12.351012     3.894173     2.763194     0.120194
H     11.206335     3.507016     3.770363     0.111922
H     12.351012     7.978159     8.292190     0.120195
H     11.206335     9.043973     8.123894     0.111926
H     12.351012    -3.192168    11.055384     0.120188
H     11.206335    -2.513512    11.894257     0.111922
H     12.351012     3.638077    10.283046     0.120194
H     11.206335     4.025234     9.275877     0.111922
H     12.351012    -0.445909     4.754050     0.120195
H     11.206335    -1.511723     4.922346     0.111925
H      9.775488     3.192168    11.055384     0.120189
H     10.920165     2.513512    11.894257     0.111922
H      9.775488    -3.638077    10.283046     0.120193
H     10.920165    -4.025234     9.275877     0.111921
H      9.775488     0.445909     4.754050     0.120195
H     10.920165     1.511723     4.922346     0.111926
H      9.775488     4.340082     1.990856     0.120189
H     10.920165     5.018738     1.151983     0.111922
H      9.775488    11.170327     2.763194     0.120194
H     10.920165    11.557484     3.770363     0.111921
H      9.775488     7.086341     8.292190     0.120195
H     10.920165     6.020527     8.123894     0.111926
H      2.399988    -3.192168    11.055384     0.120189
H      3.544665    -2.513512    11.894257     0.111922
H      2.399988     3.638077    10.283046     0.120194
H      3.544665     4.025234     9.275877     0.111922
H      2.399988    -0.445909     4.754050     0.120196
H      3.544665    -1.511723     4.922346     0.111925
H      2.399988    10.724418     1.990856     0.120189
H      3.544665    10.045762     1.151983     0.111922
H      2.399988     3.894173     2.763194     0.120194
H      3.544665     3.507016     3.770363     0.111922
H      2.399988     7.978159     8.292190     0.120196
H      3.544665     9.043973     8.123894     0.111926
H      4.975512     4.340082     1.990856     0.120189
H      3.830835     5.018738     1.151983     0.111922
H      4.975512    11.170327     2.763194     0.120194
H      3.830835    11.557484     3.770363     0.111921
H      4.975512     7.086341     8.292190     0.120196
H      3.830835     6.020527     8.123894     0.111926
H      4.975512     3.192168    11.055384     0.120189
H      3.830835     2.513512    11.894257     0.111922
H      4.975512    -3.638077    10.283046     0.120194
H      3.830835    -4.025234     9.275877     0.111921
H      4.975512     0.445909     4.754050     0.120195
H      3.830835     1.511723     4.922346     0.111926
C      5.311835    -2.922513     8.396560     0.672080
C     10.319800    10.845687     3.497697    -0.160793
C      5.311835     1.200641    11.378931     0.672077
C     10.319800     5.138501     1.904751    -0.160787
C      5.311835     1.721872     6.316989     0.672071
C     10.319800     6.612562     7.643792    -0.160788
C      5.311835    10.454763     4.649680     0.672080
C     10.319800    -3.313437     9.548543    -0.160792
C      5.311835     6.331609     1.667309     0.672078
C     10.319800     2.393749    11.141489    -0.160787
C      5.311835     5.810378     6.729251     0.672071
C     10.319800     0.919688     5.402448    -0.160788
C      2.063665     4.609737     4.649680     0.672078
C     11.806700     3.313437     9.548543    -0.160793
C      2.063665     8.732891     1.667309     0.672078
C     11.806700    -2.393749    11.141489    -0.160786
C      2.063665     9.254122     6.729251     0.672072
C     11.806700    -0.919688     5.402448    -0.160788
C      2.063665     2.922513     8.396560     0.672078
C     11.806700     4.218813     3.497697    -0.160793
C      2.063665    -1.200641    11.378931     0.672078
C     11.806700     9.925999     1.904751    -0.160786
C      2.063665    -1.721872     6.316989     0.672071
C     11.806700     8.451938     7.643792    -0.160788
C      9.439165    10.454763     4.649680     0.672080
C      4.431200    -3.313437     9.548543    -0.160793
C      9.439165     6.331609     1.667309     0.672077
C      4.431200     2.393749    11.141489    -0.160787
C      9.439165     5.810378     6.729251     0.672071
C      4.431200     0.919688     5.402448    -0.160788
C      9.439165    -2.922513     8.396560     0.672080
C      4.431200    10.845687     3.497697    -0.160793
C      9.439165     1.200641    11.378931     0.672077
C      4.431200     5.138501     1.904751    -0.160787
C      9.439165     1.721872     6.316989     0.672071
C      4.431200     6.612562     7.643792    -0.160788
C     12.687335     2.922513     8.396560     0.672078
C      2.944300     4.218813     3.497697    -0.160793
C     12.687335    -1.200641    11.378931     0.672078
C      2.944300     9.925999     1.904751    -0.160786
C     12.687335    -1.721872     6.316989     0.672071
C      2.944300     8.451938     7.643792    -0.160788
C     12.687335     4.609737     4.649680     0.672078
C      2.944300     3.313437     9.548543    -0.160793
C     12.687335     8.732891     1.667309     0.672078
C      2.944300    -2.393749    11.141489    -0.160786
C     12.687335     9.254122     6.729251     0.672071
C      2.944300    -0.919688     5.402448    -0.160788
O      5.294134    -1.727898     8.015610    -0.637541
O      6.012508    -3.834668     7.920372    -0.569876
O      5.294134     0.273421    10.534839    -0.637564
O      6.012508     1.244328    12.406974    -0.569873
O      5.294134     1.454477     7.542031    -0.637531
O      6.012508     2.590341     5.765133    -0.569869
O      5.294134     9.260148     5.030630    -0.637541
O      6.012508    11.366918     5.125868    -0.569876
O      5.294134     7.258829     2.511401    -0.637564
O      6.012508     6.287922     0.639266    -0.569873
O      5.294134     6.077773     5.504209    -0.637531
O      6.012508     4.941909     7.281107    -0.569869
O      2.081366     5.804352     5.030630    -0.637540
O      1.362992     3.697582     5.125868    -0.569875
O      2.081366     7.805671     2.511401    -0.637563
O      1.362992     8.776578     0.639266    -0.569872
O      2.081366     8.986727     5.504209    -0.637532
O      1.362992    10.122591     7.281107    -0.569869
O      2.081366     1.727898     8.015610    -0.637540
O      1.362992     3.834668     7.920372    -0.569875
O      2.081366    -0.273421    10.534839    -0.637563
O      1.362992    -1.244328    12.406974    -0.569872
O      2.081366    -1.454477     7.542031    -0.637532
O      1.362992    -2.590341     5.765133    -0.569869
O      9.456866     9.260148     5.030630    -0.637541
O      8.738492    11.366918     5.125868    -0.569875
O      9.456866     7.258829     2.511401    -0.637564
O      8.738492     6.287922     0.639266    -0.569872
O      9.456866     6.077773     5.504209    -0.637531
O      8.738492     4.941909     7.281107    -0.569869
O      9.456866    -1.727898     8.015610    -0.637541
O      8.738492    -3.834668     7.920372    -0.569875
O      9.456866     0.273421    10.534839    -0.637564
O      8.738492     1.244328    12.406974    -0.569873
O      9.456866     1.454477     7.542031    -0.637531
O      8.738492     2.590341     5.765133    -0.569869
O     12.669634     1.727898     8.015610    -0.637540
O     13.388008     3.834668     7.920372    -0.569875
O     12.669634    -0.273421    10.534839    -0.637563
O     13.388008    -1.244328    12.406974    -0.569872
O     12.669634    -1.454477     7.542031    -0.637532
O     13.388008    -2.590341     5.765133    -0.569869
O     12.669634     5.804352     5.030630    -0.637540
O     13.388008     3.697582     5.125868    -0.569875
O     12.669634     7.805671     2.511401    -0.637563
O     13.388008     8.776578     0.639266    -0.569872
O     12.669634     8.986727     5.504209    -0.637532
O     13.388008    10.122591     7.281107    -0.569869
O     11.063250     9.726018     3.082174    -0.228552
O     11.063250     5.338482     3.082174    -0.228552
O     11.063250     7.532250     6.881892    -0.228563
O     11.063250    -2.193768     9.964066    -0.228552
O     11.063250     2.193768     9.964066    -0.228552
O     11.063250    -0.000000     6.164348    -0.228563
O      3.687750    -2.193768     9.964066    -0.228552
O      3.687750     2.193768     9.964066    -0.228552
O      3.687750    -0.000000     6.164348    -0.228563
O      3.687750     9.726018     3.082174    -0.228552
O      3.687750     5.338482     3.082174    -0.228552
O      3.687750     7.532250     6.881892    -0.228563

The following XYZ coordinates are in angstroms. Other properties are in atomic units.
The sperically averaged electron density of each atom fit to a function of the form exp(a - br)
eigen_1, eigen_2 and eigen_3 are the three eigenvalues of traceless quadrupole moment tensor
  atom number  atomic symbol              X              Y              Z     net charge C6 coefficient C8 coefficient C10 coefficient fluctuating dipole atomic polarizability isotropic forcefield polarizability              a              b squared Pearson coefficient          <r^3>          <r^4>         wp_QDO          m_QDO          q_QDO       dipole_x       dipole_y       dipole_z         dipole            Qxy            Qxz            Qyz     Q(x^2-y^2)  Q(3z^2 - R^2)        eigen_1        eigen_2        eigen_3 static polarizability      alpha(xx)      alpha(xy)      alpha(xz)      alpha(yy)      alpha(yz)      alpha(zz) atomic spin moment
            1             Nd       3.687750       0.000000       8.697406       1.985935     192.823026 0.52912180E+04  0.20521030E+06                                21.126150                           19.149112       2.851069       2.510425                    0.999460      88.314258     217.348282       0.607701       0.259880      -1.355659       0.000000       0.000002       0.000027       0.000027       0.000004       0.000000       0.000000       0.324529      -0.324077      -0.108252      -0.108026       0.216278             22.956986      18.457628       0.000056      -0.000143      25.206766      -0.000074      25.206564          -0.001512
            2             Nd       3.687750       7.532250       4.348834       1.985935     192.822961 0.52912155E+04  0.20521017E+06                                21.126142                           19.149104       2.851069       2.510425                    0.999460      88.314249     217.348230       0.607701       0.259880      -1.355659      -0.000000      -0.000001      -0.000027       0.000027      -0.000004      -0.000000       0.000000       0.324529      -0.324077      -0.108252      -0.108026       0.216277             22.956977      18.457623      -0.000056       0.000142      25.206755      -0.000074      25.206554          -0.001498
            3             Nd      11.063250       7.532250       4.348834       1.985934     192.823244 0.52912252E+04  0.20521066E+06                                21.126178                           19.149135       2.851069       2.510425                    0.999460      88.314295     217.348461       0.607700       0.259880      -1.355659      -0.000000      -0.000002      -0.000027       0.000027       0.000004       0.000000       0.000000       0.324529      -0.324077      -0.108252      -0.108026       0.216277             22.957017      18.457654       0.000056      -0.000142      25.206800      -0.000074      25.206598          -0.001519
            4             Nd      11.063250       0.000000       8.697406       1.985934     192.823145 0.52912220E+04  0.20521050E+06                                21.126167                           19.149126       2.851069       2.510425                    0.999460      88.314272     217.348371       0.607700       0.259880      -1.355659      -0.000000       0.000001       0.000027       0.000027      -0.000004      -0.000000       0.000000       0.324529      -0.324077      -0.108252      -0.108026       0.216277             22.957005      18.457643      -0.000056       0.000143      25.206786      -0.000074      25.206585          -0.001510
            5             Cu       0.000000       3.766125       6.523120       0.989205      51.393186 0.71470471E+03  0.17734393E+05                                11.959577                            9.185228       1.087765       2.313963                    0.996635      37.328421      87.626358       0.557612       0.442674      -1.124396       0.000000      -0.000000       0.000000       0.000000       0.000000      -0.000000       0.046653       0.159193       0.227678      -0.128207       0.041650       0.086557             15.152630      21.985896       0.000000       0.000000       8.233461      -4.286441      15.238534           0.746849
            6             Cu       0.000000      -3.766125       6.523120       0.989215      51.387784 0.71463198E+03  0.17732082E+05                                11.958582                            9.184639       1.087945       2.314026                    0.996636      37.327597      87.622270       0.557642       0.442663      -1.124407      -0.000000       0.000000       0.000000       0.000000      -0.000000      -0.000000      -0.107084       0.054530      -0.086255      -0.128198       0.041641       0.086557             15.151151      21.983569      -0.000000       0.000000      17.197749      -0.889995       6.272136           0.746840
            7             Cu       0.000000       7.532250       0.000000       0.989215      51.392167 0.71469142E+03  0.17733979E+05                                11.959436                            9.185158       1.087844       2.313997                    0.996635      37.327966      87.625051       0.557612       0.442676      -1.124395      -0.000000       0.000000      -0.000000       0.000000      -0.000000      -0.000000       0.060407      -0.026304      -0.328750      -0.128188       0.041639       0.086548             15.152400      21.985502      -0.000000      -0.000000       9.774975       5.176412      13.696723           0.746840
            8             Cu       7.375500      -3.766125       6.523120       0.989210      51.393302 0.71470750E+03  0.17734488E+05                                11.959614                            9.185266       1.087816       2.313983                    0.996635      37.328366      87.626417       0.557608       0.442676      -1.124394      -0.000000       0.000000       0.000000       0.000000      -0.000000      -0.000000      -0.046675       0.159179       0.227668      -0.128208       0.041645       0.086563             15.152644      21.985897       0.000000       0.000000       8.233480       4.286432      15.238556           0.746848
            9             Cu       7.375500       3.766125       6.523120       0.989210      51.391977 0.71468921E+03  0.17733894E+05                                11.959334                            9.185088       1.087838       2.313987                    0.996635      37.328240      87.625357       0.557620       0.442671      -1.124399       0.000000      -0.000000       0.000000       0.000000      -0.000000      -0.000000       0.107089       0.054524      -0.086339      -0.128210       0.041652       0.086558             15.152255      21.985308      -0.000000      -0.000000      17.199006       0.890031       6.272451           0.746854
           10             Cu       7.375500       7.532250       0.000000       0.989218      51.388100 0.71463506E+03  0.17732171E+05                                11.958615                            9.184638       1.087994       2.314040                    0.996636      37.327741      87.622546       0.557645       0.442661      -1.124408      -0.000000      -0.000000      -0.000000       0.000000       0.000000       0.000000      -0.060421      -0.026294      -0.328771      -0.128202       0.041648       0.086554             15.151248      21.983707       0.000000      -0.000000       9.774347      -5.175986      13.695690           0.746852
           11              H      12.351012      10.724418       1.990856       0.120189       1.220766 0.97498439E+01  0.98920033E+02                                 1.805866                            1.762798      -0.741452       2.527629                    0.999660       3.284689       8.856818       0.505104       1.195195      -0.733165       0.020966       0.022873       0.009483       0.032444       0.006569      -0.001885       0.003752       0.007376       0.014965      -0.011118       0.004978       0.006140              1.804536       1.819118       0.360874       0.000949       2.007857       0.171724       1.586633          -0.000229
           12              H      11.206335      10.045762       1.151983       0.111922       1.120796 0.84998890E+01  0.84654425E+02                                 1.784033                            1.699052      -0.945854       2.421917                    0.997340       3.590761      10.099663       0.482879       1.273595      -0.710325      -0.023615      -0.003757      -0.019206       0.030670       0.003885      -0.000026       0.001774       0.017674       0.006587      -0.010982       0.002408       0.008574              1.832424       1.745243      -0.051716       0.455696       1.398112       0.026693       2.353917          -0.000133
           13              H      12.351012       3.894173       2.763194       0.120194       1.220759 0.97497717E+01  0.98919134E+02                                 1.805861                            1.762793      -0.741451       2.527634                    0.999660       3.284671       8.856767       0.505104       1.195197      -0.733164       0.020964      -0.003226      -0.024551       0.032445      -0.004922      -0.004744      -0.006710       0.002240      -0.000423      -0.011117       0.004979       0.006138              1.804531       1.819112      -0.179615      -0.312999       1.543217       0.096534       2.051262          -0.000229
           14              H      11.206335       3.507016       3.770363       0.111922       1.120784 0.84997413E+01  0.84652230E+02                                 1.783986                            1.699011      -0.945860       2.421913                    0.997340       3.590713      10.099346       0.482898       1.273556      -0.710334      -0.023614      -0.014755       0.012855       0.030669      -0.001965      -0.003351      -0.006139       0.010112      -0.016099      -0.010981       0.002407       0.008574              1.832374       1.745200       0.420487      -0.183055       2.091785      -0.427203       1.660138          -0.000133
           15              H      12.351012       7.978159       8.292190       0.120195       1.220700 0.97491404E+01  0.98910799E+02                                 1.805775                            1.762713      -0.741434       2.527643                    0.999660       3.284597       8.856385       0.505127       1.195166      -0.733171       0.020966      -0.019648       0.015070       0.032446      -0.001648       0.006637       0.002960      -0.004251      -0.019904      -0.011119       0.004982       0.006137              1.804444       1.819025      -0.181247       0.312027       1.840561      -0.268237       1.753746          -0.000229
           16              H      11.206335       9.043973       8.123894       0.111926       1.120782 0.84997410E+01  0.84652307E+02                                 1.783992                            1.699017      -0.945863       2.421916                    0.997340       3.590712      10.099379       0.482894       1.273564      -0.710332      -0.023614       0.018511       0.006351       0.030669      -0.001919       0.003378       0.004366       0.007040      -0.025315      -0.010982       0.002408       0.008574              1.832380       1.745202      -0.368772      -0.272627       2.138024       0.400515       1.613915          -0.000133
           17              H      12.351012      -3.192168      11.055384       0.120188       1.220767 0.97498550E+01  0.98920176E+02                                 1.805868                            1.762799      -0.741453       2.527629                    0.999660       3.284690       8.856823       0.505104       1.195195      -0.733164       0.020966      -0.022873      -0.009483       0.032444      -0.006569       0.001885       0.003752       0.007377       0.014965      -0.011118       0.004978       0.006140              1.804537       1.819119      -0.360874      -0.000949       2.007858       0.171724       1.586634          -0.000229
           18              H      11.206335      -2.513512      11.894257       0.111922       1.120796 0.84998900E+01  0.84654440E+02                                 1.784033                            1.699052      -0.945854       2.421917                    0.997340       3.590761      10.099664       0.482879       1.273596      -0.710325      -0.023615       0.003757       0.019206       0.030670      -0.003885       0.000026       0.001774       0.017674       0.006587      -0.010982       0.002408       0.008574              1.832425       1.745244       0.051716      -0.455697       1.398113       0.026694       2.353918          -0.000133
           19              H      12.351012       3.638077      10.283046       0.120194       1.220760 0.97497814E+01  0.98919264E+02                                 1.805862                            1.762794      -0.741452       2.527634                    0.999660       3.284672       8.856773       0.505104       1.195197      -0.733164       0.020965       0.003226       0.024551       0.032445       0.004922       0.004744      -0.006710       0.002240      -0.000423      -0.011117       0.004979       0.006138              1.804532       1.819114       0.179615       0.313000       1.543218       0.096535       2.051264          -0.000229
           20              H      11.206335       4.025234       9.275877       0.111922       1.120784 0.84997463E+01  0.84652289E+02                                 1.783987                            1.699011      -0.945860       2.421913                    0.997340       3.590714      10.099348       0.482898       1.273556      -0.710334      -0.023614       0.014755      -0.012855       0.030669       0.001965       0.003351      -0.006139       0.010112      -0.016099      -0.010981       0.002407       0.008574              1.832375       1.745201      -0.420487       0.183055       2.091785      -0.427203       1.660138          -0.000133
           21              H      12.351012      -0.445909       4.754050       0.120195       1.220702 0.97491540E+01  0.98910980E+02                                 1.805777                            1.762715      -0.741435       2.527643                    0.999660       3.284598       8.856392       0.505126       1.195166      -0.733171       0.020966       0.019648      -0.015070       0.032446       0.001648      -0.006637       0.002960      -0.004251      -0.019904      -0.011119       0.004982       0.006137              1.804446       1.819027       0.181247      -0.312027       1.840563      -0.268237       1.753748          -0.000229
           22              H      11.206335      -1.511723       4.922346       0.111925       1.120783 0.84997441E+01  0.84652349E+02                                 1.783993                            1.699018      -0.945863       2.421915                    0.997340       3.590713      10.099384       0.482894       1.273565      -0.710332      -0.023614      -0.018511      -0.006351       0.030669       0.001919      -0.003378       0.004366       0.007040      -0.025315      -0.010982       0.002408       0.008574              1.832381       1.745203       0.368772       0.272627       2.138026       0.400515       1.613915          -0.000133
           23              H       9.775488       3.192168      11.055384       0.120189       1.220727 0.97494140E+01  0.98914233E+02                                 1.805795                            1.762732      -0.741462       2.527624                    0.999660       3.284657       8.856566       0.505127       1.195158      -0.733173      -0.020966       0.022874      -0.009481       0.032445      -0.006571      -0.001890      -0.003750       0.007372       0.014961      -0.011119       0.004982       0.006137              1.804464       1.819047      -0.360853       0.000951       2.007771      -0.171713       1.586575          -0.000229
           24              H      10.920165       2.513512      11.894257       0.111922       1.120792 0.84998469E+01  0.84653814E+02                                 1.784020                            1.699041      -0.945858       2.421915                    0.997340       3.590753      10.099595       0.482884       1.273585      -0.710328       0.023614      -0.003757       0.019206       0.030670      -0.003885      -0.000026      -0.001774       0.017674       0.006586      -0.010981       0.002407       0.008574              1.832410       1.745229       0.051716       0.455690       1.398104      -0.026691       2.353898          -0.000133
           25              H       9.775488      -3.638077      10.283046       0.120193       1.220752 0.97497012E+01  0.98918255E+02                                 1.805857                            1.762789      -0.741450       2.527634                    0.999660       3.284656       8.856724       0.505103       1.195200      -0.733163      -0.020965      -0.003223       0.024551       0.032445       0.004917      -0.004746       0.006713       0.002247      -0.000422      -0.011117       0.004978       0.006140              1.804527       1.819110       0.179614      -0.313000       1.543213      -0.096533       2.051258          -0.000229
           26              H      10.920165      -4.025234       9.275877       0.111921       1.120807 0.84999853E+01  0.84655507E+02                                 1.784033                            1.699053      -0.945867       2.421909                    0.997340       3.590770      10.099650       0.482883       1.273581      -0.710328       0.023614      -0.014754      -0.012855       0.030669       0.001965      -0.003351       0.006140       0.010113      -0.016099      -0.010982       0.002408       0.008574              1.832424       1.745244      -0.420503      -0.183061       2.091848       0.427222       1.660180          -0.000133
           27              H       9.775488       0.445909       4.754050       0.120195       1.220750 0.97496811E+01  0.98918011E+02                                 1.805856                            1.762788      -0.741427       2.527647                    0.999660       3.284647       8.856701       0.505103       1.195202      -0.733163      -0.020965      -0.019648      -0.015071       0.032445       0.001647       0.006636      -0.002962      -0.004252      -0.019900      -0.011118       0.004981       0.006137              1.804525       1.819104       0.181256       0.312048       1.840645       0.268256       1.753826          -0.000229
           28              H      10.920165       1.511723       4.922346       0.111926       1.120765 0.84995615E+01  0.84649918E+02                                 1.783961                            1.698989      -0.945854       2.421920                    0.997340       3.590667      10.099157       0.482903       1.273550      -0.710335       0.023614       0.018511      -0.006352       0.030670       0.001919       0.003378      -0.004366       0.007040      -0.025312      -0.010981       0.002407       0.008573              1.832347       1.745175       0.368765      -0.272619       2.137982      -0.400501       1.613885          -0.000133
           29              H       9.775488       4.340082       1.990856       0.120189       1.220727 0.97494092E+01  0.98914177E+02                                 1.805795                            1.762732      -0.741462       2.527624                    0.999660       3.284656       8.856564       0.505127       1.195158      -0.733173      -0.020966      -0.022874       0.009481       0.032445       0.006571       0.001890      -0.003750       0.007372       0.014961      -0.011119       0.004982       0.006137              1.804464       1.819047       0.360853      -0.000951       2.007771      -0.171713       1.586574          -0.000229
           30              H      10.920165       5.018738       1.151983       0.111922       1.120791 0.84998374E+01  0.84653700E+02                                 1.784019                            1.699041      -0.945858       2.421915                    0.997340       3.590751      10.099590       0.482884       1.273586      -0.710327       0.023615       0.003757      -0.019206       0.030670       0.003885       0.000026      -0.001774       0.017674       0.006586      -0.010981       0.002407       0.008574              1.832410       1.745228      -0.051716      -0.455690       1.398104      -0.026691       2.353897          -0.000133
           31              H       9.775488      11.170327       2.763194       0.120194       1.220751 0.97496869E+01  0.98918066E+02                                 1.805855                            1.762787      -0.741450       2.527634                    0.999660       3.284655       8.856717       0.505104       1.195199      -0.733164      -0.020965       0.003223      -0.024551       0.032445      -0.004917       0.004746       0.006713       0.002247      -0.000422      -0.011117       0.004978       0.006140              1.804525       1.819108      -0.179613       0.312999       1.543211      -0.096533       2.051255          -0.000229
           32              H      10.920165      11.557484       3.770363       0.111921       1.120807 0.84999802E+01  0.84655447E+02                                 1.784033                            1.699052      -0.945867       2.421909                    0.997340       3.590769      10.099648       0.482883       1.273582      -0.710328       0.023614       0.014754       0.012855       0.030669      -0.001965       0.003351       0.006140       0.010113      -0.016099      -0.010982       0.002408       0.008574              1.832424       1.745244       0.420503       0.183061       2.091848       0.427222       1.660180          -0.000133
           33              H       9.775488       7.086341       8.292190       0.120195       1.220749 0.97496699E+01  0.98917863E+02                                 1.805854                            1.762787      -0.741427       2.527648                    0.999660       3.284646       8.856695       0.505103       1.195201      -0.733163      -0.020965       0.019648       0.015071       0.032445      -0.001647      -0.006636      -0.002962      -0.004252      -0.019900      -0.011118       0.004981       0.006137              1.804523       1.819102      -0.181256      -0.312047       1.840643       0.268256       1.753825          -0.000229
           34              H      10.920165       6.020527       8.123894       0.111926       1.120765 0.84995605E+01  0.84649904E+02                                 1.783961                            1.698989      -0.945855       2.421920                    0.997340       3.590667      10.099156       0.482903       1.273549      -0.710335       0.023614      -0.018511       0.006352       0.030670      -0.001919      -0.003378      -0.004366       0.007040      -0.025312      -0.010981       0.002407       0.008573              1.832347       1.745175      -0.368765       0.272619       2.137981      -0.400501       1.613885          -0.000133
           35              H       2.399988      -3.192168      11.055384       0.120189       1.220766 0.97498472E+01  0.98920079E+02                                 1.805867                            1.762799      -0.741452       2.527629                    0.999660       3.284689       8.856820       0.505104       1.195195      -0.733164      -0.020966      -0.022873      -0.009483       0.032444       0.006569      -0.001885       0.003752       0.007377       0.014965      -0.011118       0.004978       0.006140              1.804536       1.819119       0.360874       0.000949       2.007857       0.171724       1.586633          -0.000229
           36              H       3.544665      -2.513512      11.894257       0.111922       1.120796 0.84998881E+01  0.84654419E+02                                 1.784033                            1.699052      -0.945854       2.421917                    0.997340       3.590761      10.099665       0.482879       1.273596      -0.710325       0.023615       0.003757       0.019206       0.030670       0.003885      -0.000026       0.001774       0.017674       0.006587      -0.010982       0.002408       0.008574              1.832425       1.745244      -0.051716       0.455696       1.398113       0.026693       2.353918          -0.000133
           37              H       2.399988       3.638077      10.283046       0.120194       1.220759 0.97497776E+01  0.98919221E+02                                 1.805863                            1.762794      -0.741451       2.527634                    0.999660       3.284671       8.856772       0.505103       1.195198      -0.733164      -0.020965       0.003226       0.024551       0.032445      -0.004922      -0.004744      -0.006710       0.002240      -0.000423      -0.011117       0.004979       0.006138              1.804532       1.819114      -0.179615      -0.313000       1.543218       0.096535       2.051264          -0.000229
           38              H       3.544665       4.025234       9.275877       0.111922       1.120784 0.84997445E+01  0.84652269E+02                                 1.783987                            1.699011      -0.945860       2.421913                    0.997340       3.590714      10.099349       0.482898       1.273556      -0.710334       0.023614       0.014755      -0.012855       0.030669      -0.001965      -0.003351      -0.006139       0.010112      -0.016099      -0.010981       0.002407       0.008574              1.832375       1.745201       0.420487      -0.183055       2.091785      -0.427203       1.660138          -0.000133
           39              H       2.399988      -0.445909       4.754050       0.120196       1.220700 0.97491365E+01  0.98910753E+02                                 1.805775                            1.762713      -0.741434       2.527643                    0.999660       3.284596       8.856383       0.505127       1.195166      -0.733171      -0.020966       0.019648      -0.015070       0.032446      -0.001648       0.006637       0.002960      -0.004251      -0.019904      -0.011119       0.004982       0.006137              1.804444       1.819024      -0.181247       0.312027       1.840561      -0.268237       1.753746          -0.000229
           40              H       3.544665      -1.511723       4.922346       0.111925       1.120783 0.84997453E+01  0.84652356E+02                                 1.783992                            1.699017      -0.945863       2.421915                    0.997340       3.590713      10.099381       0.482894       1.273564      -0.710332       0.023614      -0.018511      -0.006351       0.030669      -0.001919       0.003378       0.004366       0.007040      -0.025315      -0.010982       0.002408       0.008574              1.832381       1.745202      -0.368772      -0.272627       2.138025       0.400515       1.613915          -0.000133
           41              H       2.399988      10.724418       1.990856       0.120189       1.220766 0.97498406E+01  0.98919986E+02                                 1.805865                            1.762797      -0.741452       2.527629                    0.999660       3.284689       8.856816       0.505104       1.195194      -0.733165      -0.020965       0.022873       0.009483       0.032444      -0.006569       0.001885       0.003752       0.007377       0.014965      -0.011118       0.004978       0.006140              1.804535       1.819117      -0.360873      -0.000949       2.007856       0.171724       1.586632          -0.000229
           42              H       3.544665      10.045762       1.151983       0.111922       1.120796 0.84998845E+01  0.84654377E+02                                 1.784033                            1.699052      -0.945854       2.421917                    0.997340       3.590760      10.099663       0.482879       1.273596      -0.710325       0.023615      -0.003757      -0.019206       0.030670      -0.003885       0.000026       0.001774       0.017674       0.006587      -0.010982       0.002408       0.008574              1.832425       1.745243       0.051716      -0.455696       1.398113       0.026693       2.353918          -0.000133
           43              H       2.399988       3.894173       2.763194       0.120194       1.220759 0.97497688E+01  0.98919106E+02                                 1.805861                            1.762793      -0.741451       2.527634                    0.999660       3.284670       8.856767       0.505104       1.195198      -0.733164      -0.020964      -0.003226      -0.024551       0.032445       0.004922       0.004744      -0.006710       0.002240      -0.000423      -0.011117       0.004979       0.006138              1.804531       1.819113       0.179615       0.313000       1.543218       0.096535       2.051263          -0.000229
           44              H       3.544665       3.507016       3.770363       0.111922       1.120783 0.84997404E+01  0.84652217E+02                                 1.783986                            1.699011      -0.945860       2.421913                    0.997340       3.590713      10.099345       0.482898       1.273556      -0.710334       0.023614      -0.014755       0.012855       0.030669       0.001965       0.003351      -0.006139       0.010112      -0.016099      -0.010981       0.002407       0.008574              1.832374       1.745200      -0.420487       0.183055       2.091785      -0.427203       1.660138          -0.000133
           45              H       2.399988       7.978159       8.292190       0.120196       1.220700 0.97491350E+01  0.98910734E+02                                 1.805774                            1.762712      -0.741434       2.527644                    0.999660       3.284596       8.856383       0.505127       1.195166      -0.733171      -0.020966      -0.019648       0.015070       0.032446       0.001648      -0.006637       0.002960      -0.004251      -0.019904      -0.011119       0.004982       0.006137              1.804443       1.819024       0.181247      -0.312027       1.840560      -0.268237       1.753746          -0.000229
           46              H       3.544665       9.043973       8.123894       0.111926       1.120782 0.84997405E+01  0.84652295E+02                                 1.783991                            1.699016      -0.945862       2.421916                    0.997340       3.590712      10.099377       0.482895       1.273564      -0.710332       0.023614       0.018511       0.006351       0.030669       0.001919      -0.003378       0.004366       0.007040      -0.025315      -0.010982       0.002408       0.008574              1.832380       1.745201       0.368772       0.272626       2.138024       0.400515       1.613914          -0.000133
           47              H       4.975512       4.340082       1.990856       0.120189       1.220726 0.97494036E+01  0.98914098E+02                                 1.805794                            1.762731      -0.741462       2.527625                    0.999660       3.284656       8.856561       0.505127       1.195157      -0.733173       0.020966      -0.022874       0.009481       0.032445      -0.006571      -0.001890      -0.003750       0.007372       0.014961      -0.011119       0.004982       0.006137              1.804463       1.819046      -0.360852       0.000951       2.007770      -0.171713       1.586574          -0.000229
           48              H       3.830835       5.018738       1.151983       0.111922       1.120792 0.84998409E+01  0.84653741E+02                                 1.784019                            1.699041      -0.945858       2.421915                    0.997340       3.590752      10.099592       0.482884       1.273585      -0.710327      -0.023614       0.003757      -0.019206       0.030670      -0.003885      -0.000026      -0.001774       0.017674       0.006586      -0.010981       0.002407       0.008574              1.832410       1.745228       0.051716       0.455689       1.398104      -0.026691       2.353897          -0.000133
           49              H       4.975512      11.170327       2.763194       0.120194       1.220750 0.97496780E+01  0.98917950E+02                                 1.805854                            1.762786      -0.741449       2.527635                    0.999660       3.284654       8.856712       0.505104       1.195199      -0.733164       0.020965       0.003223      -0.024551       0.032445       0.004917      -0.004746       0.006713       0.002247      -0.000422      -0.011117       0.004978       0.006140              1.804524       1.819107       0.179613      -0.312999       1.543210      -0.096533       2.051254          -0.000229
           50              H       3.830835      11.557484       3.770363       0.111921       1.120807 0.84999806E+01  0.84655449E+02                                 1.784033                            1.699052      -0.945867       2.421909                    0.997340       3.590769      10.099647       0.482883       1.273582      -0.710328      -0.023614       0.014754       0.012855       0.030669       0.001965      -0.003351       0.006140       0.010113      -0.016099      -0.010982       0.002408       0.008574              1.832424       1.745244      -0.420503      -0.183061       2.091847       0.427222       1.660180          -0.000133
           51              H       4.975512       7.086341       8.292190       0.120196       1.220748 0.97496597E+01  0.98917734E+02                                 1.805853                            1.762786      -0.741426       2.527648                    0.999660       3.284645       8.856691       0.505104       1.195201      -0.733163       0.020965       0.019648       0.015071       0.032445       0.001647       0.006636      -0.002962      -0.004252      -0.019900      -0.011118       0.004981       0.006137              1.804522       1.819101       0.181256       0.312047       1.840642       0.268255       1.753823          -0.000229
           52              H       3.830835       6.020527       8.123894       0.111926       1.120765 0.84995604E+01  0.84649903E+02                                 1.783961                            1.698989      -0.945855       2.421920                    0.997340       3.590667      10.099156       0.482903       1.273549      -0.710335      -0.023614      -0.018511       0.006352       0.030670       0.001919       0.003378      -0.004366       0.007040      -0.025312      -0.010981       0.002407       0.008573              1.832347       1.745175       0.368765      -0.272619       2.137981      -0.400501       1.613885          -0.000133
           53              H       4.975512       3.192168      11.055384       0.120189       1.220727 0.97494084E+01  0.98914163E+02                                 1.805795                            1.762731      -0.741462       2.527624                    0.999660       3.284656       8.856563       0.505127       1.195158      -0.733173       0.020966       0.022874      -0.009481       0.032445       0.006571       0.001890      -0.003750       0.007372       0.014961      -0.011119       0.004982       0.006137              1.804464       1.819047       0.360853      -0.000951       2.007771      -0.171713       1.586574          -0.000229
           54              H       3.830835       2.513512      11.894257       0.111922       1.120792 0.84998419E+01  0.84653755E+02                                 1.784020                            1.699041      -0.945858       2.421915                    0.997340       3.590752      10.099593       0.482884       1.273585      -0.710327      -0.023615      -0.003757       0.019206       0.030670       0.003885       0.000026      -0.001774       0.017674       0.006586      -0.010981       0.002407       0.008574              1.832410       1.745229      -0.051716      -0.455690       1.398104      -0.026691       2.353898          -0.000133
           55              H       4.975512      -3.638077      10.283046       0.120194       1.220751 0.97496925E+01  0.98918144E+02                                 1.805856                            1.762788      -0.741450       2.527634                    0.999660       3.284655       8.856720       0.505104       1.195200      -0.733163       0.020965      -0.003223       0.024551       0.032445      -0.004917       0.004746       0.006713       0.002247      -0.000422      -0.011117       0.004978       0.006140              1.804526       1.819109      -0.179614       0.313000       1.543212      -0.096533       2.051257          -0.000229
           56              H       3.830835      -4.025234       9.275877       0.111921       1.120807 0.84999807E+01  0.84655451E+02                                 1.784033                            1.699052      -0.945867       2.421910                    0.997340       3.590769      10.099647       0.482883       1.273582      -0.710328      -0.023614      -0.014754      -0.012855       0.030669      -0.001965       0.003351       0.006140       0.010113      -0.016099      -0.010982       0.002408       0.008574              1.832424       1.745244       0.420503       0.183061       2.091847       0.427222       1.660180          -0.000133
           57              H       4.975512       0.445909       4.754050       0.120195       1.220749 0.97496716E+01  0.98917891E+02                                 1.805855                            1.762788      -0.741427       2.527648                    0.999660       3.284646       8.856697       0.505103       1.195202      -0.733163       0.020965      -0.019648      -0.015071       0.032445      -0.001647      -0.006636      -0.002962      -0.004252      -0.019900      -0.011118       0.004981       0.006137              1.804524       1.819103      -0.181256      -0.312048       1.840644       0.268256       1.753825          -0.000229
           58              H       3.830835       1.511723       4.922346       0.111926       1.120765 0.84995601E+01  0.84649901E+02                                 1.783961                            1.698989      -0.945854       2.421920                    0.997340       3.590667      10.099157       0.482903       1.273550      -0.710335      -0.023614       0.018511      -0.006352       0.030670      -0.001919      -0.003378      -0.004366       0.007040      -0.025312      -0.010981       0.002407       0.008573              1.832347       1.745175      -0.368765       0.272619       2.137981      -0.400501       1.613885          -0.000133
           59              C       5.311835      -2.922513       8.396560       0.672080      20.886528 0.22721574E+03  0.46009799E+04                                 7.086239                            5.420028       0.017359       2.085087                    0.999509      21.136161      58.822917       0.623876       0.484837      -1.011340       0.041169       0.009688      -0.032672       0.053443       0.041865       0.085187       0.028219       0.091241       0.060895      -0.072809      -0.054260       0.127069              8.291448       8.096023      -2.455605      -3.735898       8.952300       1.292608       7.826021           0.000208
           60              C      10.319800      10.845687       3.497697      -0.160793      25.728577 0.36540519E+03  0.82477901E+04                                 7.551686                            6.272475       0.077764       2.028388                    0.998678      28.185956      80.102879       0.672061       0.403770      -1.069536       0.051909      -0.076097      -0.038526       0.099848      -0.032193       0.010128       0.045772       0.019427      -0.053330      -0.065774       0.014977       0.050797              8.575918       8.562729      -1.224381      -2.822782       7.657320       1.955594       9.507705           0.007614
           61              C       5.311835       1.200641      11.378931       0.672077      20.886703 0.22721881E+03  0.46010681E+04                                 7.086331                            5.420105       0.017318       2.085075                    0.999509      21.136408      58.824210       0.623863       0.484844      -1.011334       0.041164      -0.033142       0.007955       0.053443       0.052839      -0.078851      -0.047050       0.058626      -0.036976      -0.072818      -0.054252       0.127070              8.291547       8.096139      -2.007627       3.994605       6.988221      -0.158653       9.790282           0.000208
           62              C      10.319800       5.138501       1.904751      -0.160787      25.728971 0.36541227E+03  0.82479930E+04                                 7.551777                            6.272553       0.077728       2.028376                    0.998678      28.186235      80.103983       0.672054       0.403773      -1.069534       0.051912       0.004689       0.085162       0.099847       0.024875       0.022825      -0.015546       0.071771       0.103716      -0.065774       0.014972       0.050802              8.576017       8.562817      -1.832456       2.471767       7.351585      -1.779059       9.813649           0.007614
           63              C       5.311835       1.721872       6.316989       0.672071      20.886712 0.22721932E+03  0.46010762E+04                                 7.086289                            5.420079       0.017301       2.085065                    0.999509      21.136434      58.824075       0.623871       0.484839      -1.011337       0.041166       0.023457       0.024725       0.053444      -0.094697      -0.006335       0.018830       0.009756      -0.183543      -0.072805      -0.054250       0.127056              8.291488       8.096057       4.463198      -0.258694       9.227089      -1.134027       7.551318           0.000208
           64              C      10.319800       6.612562       7.643792      -0.160788      25.728765 0.36540992E+03  0.82479233E+04                                 7.551751                            6.272551       0.077675       2.028361                    0.998677      28.185999      80.103117       0.672051       0.403775      -1.069533       0.051913       0.071411      -0.046635       0.099847       0.007337      -0.032954      -0.030229      -0.007505      -0.134077      -0.065771       0.014960       0.050811              8.575967       8.562758       3.056806       0.351033      10.738743      -0.176554       6.426400           0.007614
           65              C       5.311835      10.454763       4.649680       0.672080      20.886530 0.22721575E+03  0.46009802E+04                                 7.086240                            5.420029       0.017359       2.085087                    0.999509      21.136163      58.822928       0.623876       0.484837      -1.011339       0.041169      -0.009688       0.032672       0.053443      -0.041865      -0.085187       0.028219       0.091241       0.060895      -0.072809      -0.054260       0.127069              8.291449       8.096025       2.455606       3.735898       8.952302       1.292609       7.826021           0.000208
           66              C      10.319800      -3.313437       9.548543      -0.160792      25.728571 0.36540509E+03  0.82477872E+04                                 7.551684                            6.272474       0.077764       2.028388                    0.998678      28.185954      80.102868       0.672061       0.403770      -1.069536       0.051909       0.076097       0.038526       0.099848       0.032193      -0.010128       0.045772       0.019427      -0.053330      -0.065774       0.014977       0.050797              8.575915       8.562726       1.224380       2.822779       7.657317       1.955593       9.507702           0.007614
           67              C       5.311835       6.331609       1.667309       0.672078      20.886706 0.22721885E+03  0.46010691E+04                                 7.086332                            5.420105       0.017317       2.085074                    0.999509      21.136411      58.824223       0.623863       0.484844      -1.011333       0.041164       0.033142      -0.007955       0.053442      -0.052839       0.078851      -0.047050       0.058626      -0.036976      -0.072818      -0.054252       0.127070              8.291548       8.096140       2.007628      -3.994605       6.988221      -0.158653       9.790283           0.000208
           68              C      10.319800       2.393749      11.141489      -0.160787      25.728968 0.36541221E+03  0.82479913E+04                                 7.551777                            6.272552       0.077728       2.028376                    0.998678      28.186234      80.103979       0.672054       0.403773      -1.069534       0.051912      -0.004689      -0.085162       0.099847      -0.024875      -0.022825      -0.015546       0.071771       0.103716      -0.065774       0.014972       0.050802              8.576016       8.562817       1.832456      -2.471767       7.351584      -1.779059       9.813648           0.007614
           69              C       5.311835       5.810378       6.729251       0.672071      20.886714 0.22721933E+03  0.46010767E+04                                 7.086290                            5.420079       0.017300       2.085065                    0.999509      21.136436      58.824084       0.623871       0.484839      -1.011337       0.041166      -0.023457      -0.024725       0.053444       0.094697       0.006335       0.018830       0.009756      -0.183543      -0.072805      -0.054250       0.127055              8.291489       8.096058      -4.463199       0.258694       9.227090      -1.134028       7.551318           0.000208
           70              C      10.319800       0.919688       5.402448      -0.160788      25.728760 0.36540984E+03  0.82479209E+04                                 7.551750                            6.272550       0.077674       2.028361                    0.998677      28.185997      80.103114       0.672052       0.403775      -1.069533       0.051913      -0.071411       0.046635       0.099847      -0.007337       0.032953      -0.030229      -0.007504      -0.134077      -0.065771       0.014961       0.050811              8.575966       8.562757      -3.056805      -0.351033      10.738742      -0.176554       6.426399           0.007614
           71              C       2.063665       4.609737       4.649680       0.672078      20.886896 0.22722028E+03  0.46011076E+04                                 7.086395                            5.420135       0.017326       2.085076                    0.999509      21.136456      58.824501       0.623859       0.484847      -1.011332      -0.041168       0.009687       0.032674       0.053443      -0.041863       0.085180      -0.028215       0.091236       0.060886      -0.072805      -0.054255       0.127060              8.291645       8.096232       2.455688      -3.736012       8.952482      -1.292674       7.826221           0.000208
           72              C      11.806700       3.313437       9.548543      -0.160793      25.728709 0.36540759E+03  0.82478582E+04                                 7.551710                            6.272495       0.077756       2.028385                    0.998678      28.186085      80.103327       0.672060       0.403770      -1.069536      -0.051911      -0.076094       0.038525       0.099846       0.032200       0.010125      -0.045767       0.019414      -0.053330      -0.065768       0.014966       0.050802              8.575943       8.562759       1.224396      -2.822800       7.657317      -1.955593       9.507753           0.007614
           73              C       2.063665       8.732891       1.667309       0.672078      20.886258 0.22721290E+03  0.46009115E+04                                 7.086180                            5.419993       0.017358       2.085089                    0.999509      21.136153      58.822977       0.623878       0.484837      -1.011339      -0.041165      -0.033141      -0.007953       0.053442      -0.052841      -0.078856       0.047054       0.058631      -0.036972      -0.072822      -0.054256       0.127078              8.291370       8.095957       2.007584       3.994507       6.988103       0.158642       9.790050           0.000208
           74              C      11.806700      -2.393749      11.141489      -0.160786      25.728674 0.36540655E+03  0.82478395E+04                                 7.551749                            6.272522       0.077748       2.028383                    0.998678      28.186026      80.103523       0.672052       0.403775      -1.069532      -0.051911       0.004691      -0.085163       0.099848      -0.024873       0.022818       0.015549       0.071781       0.103720      -0.065777       0.014980       0.050797              8.575992       8.562792       1.832441       2.471760       7.351587       1.779054       9.813596           0.007614
           75              C       2.063665       9.254122       6.729251       0.672072      20.886802 0.22722090E+03  0.46011098E+04                                 7.086286                            5.420086       0.017292       2.085061                    0.999509      21.136387      58.823685       0.623873       0.484837      -1.011340      -0.041166       0.023457      -0.024725       0.053443       0.094698      -0.006336      -0.018831       0.009754      -0.183542      -0.072805      -0.054251       0.127056              8.291471       8.096035      -4.463165      -0.258691       9.227050       1.134047       7.551327           0.000209
           76              C      11.806700      -0.919688       5.402448      -0.160788      25.728914 0.36541311E+03  0.82480051E+04                                 7.551754                            6.272561       0.077661       2.028356                    0.998677      28.186076      80.103131       0.672054       0.403773      -1.069536      -0.051913       0.071412       0.046636       0.099848      -0.007336      -0.032954       0.030227      -0.007503      -0.134088      -0.065774       0.014964       0.050810              8.575963       8.562750      -3.056790       0.351045      10.738746       0.176598       6.426395           0.007614
           77              C       2.063665       2.922513       8.396560       0.672078      20.886896 0.22722028E+03  0.46011075E+04                                 7.086395                            5.420135       0.017327       2.085076                    0.999509      21.136455      58.824496       0.623859       0.484847      -1.011332      -0.041168      -0.009687      -0.032674       0.053444       0.041863      -0.085180      -0.028215       0.091236       0.060886      -0.072805      -0.054255       0.127060              8.291644       8.096231      -2.455688       3.736012       8.952481      -1.292674       7.826220           0.000208
           78              C      11.806700       4.218813       3.497697      -0.160793      25.728716 0.36540770E+03  0.82478613E+04                                 7.551711                            6.272496       0.077756       2.028385                    0.998678      28.186088      80.103338       0.672060       0.403770      -1.069536      -0.051911       0.076094      -0.038525       0.099846      -0.032200      -0.010125      -0.045767       0.019413      -0.053330      -0.065768       0.014966       0.050802              8.575945       8.562761      -1.224396       2.822801       7.657319      -1.955594       9.507754           0.007614
           79              C       2.063665      -1.200641      11.378931       0.672078      20.886256 0.22721288E+03  0.46009110E+04                                 7.086179                            5.419993       0.017359       2.085089                    0.999509      21.136151      58.822967       0.623878       0.484837      -1.011339      -0.041165       0.033141       0.007953       0.053442       0.052841       0.078856       0.047054       0.058631      -0.036972      -0.072822      -0.054256       0.127078              8.291369       8.095956      -2.007584      -3.994506       6.988102       0.158642       9.790049           0.000208
           80              C      11.806700       9.925999       1.904751      -0.160786      25.728686 0.36540674E+03  0.82478451E+04                                 7.551752                            6.272525       0.077748       2.028383                    0.998678      28.186033      80.103551       0.672052       0.403775      -1.069532      -0.051911      -0.004691       0.085163       0.099848       0.024873      -0.022818       0.015549       0.071781       0.103720      -0.065777       0.014980       0.050797              8.575996       8.562796      -1.832443      -2.471763       7.351590       1.779055       9.813601           0.007614
           81              C       2.063665      -1.721872       6.316989       0.672071      20.886800 0.22722088E+03  0.46011093E+04                                 7.086286                            5.420086       0.017292       2.085061                    0.999509      21.136385      58.823676       0.623873       0.484837      -1.011340      -0.041166      -0.023457       0.024725       0.053443      -0.094698       0.006336      -0.018831       0.009754      -0.183542      -0.072805      -0.054251       0.127056              8.291470       8.096034       4.463165       0.258691       9.227049       1.134047       7.551327           0.000209
           82              C      11.806700       8.451938       7.643792      -0.160788      25.728921 0.36541323E+03  0.82480085E+04                                 7.551756                            6.272562       0.077661       2.028356                    0.998677      28.186079      80.103139       0.672054       0.403773      -1.069536      -0.051913      -0.071412      -0.046636       0.099848       0.007336       0.032954       0.030227      -0.007503      -0.134088      -0.065774       0.014963       0.050810              8.575965       8.562752       3.056792      -0.351045      10.738748       0.176598       6.426396           0.007614
           83              C       9.439165      10.454763       4.649680       0.672080      20.886530 0.22721576E+03  0.46009804E+04                                 7.086240                            5.420029       0.017359       2.085087                    0.999509      21.136163      58.822928       0.623876       0.484837      -1.011339      -0.041169      -0.009688       0.032672       0.053443       0.041865       0.085187       0.028219       0.091241       0.060895      -0.072809      -0.054260       0.127069              8.291449       8.096025      -2.455606      -3.735898       8.952302       1.292608       7.826021           0.000208
           84              C       4.431200      -3.313437       9.548543      -0.160793      25.728577 0.36540519E+03  0.82477902E+04                                 7.551686                            6.272475       0.077764       2.028388                    0.998678      28.185957      80.102884       0.672061       0.403770      -1.069536      -0.051909       0.076097       0.038526       0.099848      -0.032193       0.010128       0.045772       0.019427      -0.053330      -0.065774       0.014977       0.050797              8.575918       8.562729      -1.224381      -2.822782       7.657319       1.955594       9.507705           0.007614
           85              C       9.439165       6.331609       1.667309       0.672077      20.886707 0.22721885E+03  0.46010692E+04                                 7.086332                            5.420105       0.017317       2.085075                    0.999509      21.136411      58.824223       0.623863       0.484844      -1.011333      -0.041164       0.033142      -0.007955       0.053442       0.052839      -0.078851      -0.047050       0.058626      -0.036976      -0.072818      -0.054252       0.127070              8.291548       8.096140      -2.007628       3.994605       6.988222      -0.158653       9.790284           0.000208
           86              C       4.431200       2.393749      11.141489      -0.160787      25.728971 0.36541226E+03  0.82479928E+04                                 7.551777                            6.272553       0.077728       2.028376                    0.998678      28.186235      80.103983       0.672054       0.403773      -1.069534      -0.051912      -0.004689      -0.085162       0.099847       0.024875       0.022825      -0.015546       0.071771       0.103716      -0.065774       0.014972       0.050802              8.576017       8.562818      -1.832456       2.471767       7.351585      -1.779059       9.813649           0.007614
           87              C       9.439165       5.810378       6.729251       0.672071      20.886716 0.22721936E+03  0.46010773E+04                                 7.086290                            5.420080       0.017300       2.085065                    0.999509      21.136437      58.824088       0.623871       0.484839      -1.011337      -0.041166      -0.023457      -0.024725       0.053444      -0.094697      -0.006335       0.018830       0.009755      -0.183543      -0.072805      -0.054250       0.127055              8.291489       8.096058       4.463199      -0.258694       9.227090      -1.134028       7.551319           0.000208
           88              C       4.431200       0.919688       5.402448      -0.160788      25.728767 0.36540996E+03  0.82479244E+04                                 7.551752                            6.272551       0.077675       2.028361                    0.998677      28.186001      80.103128       0.672051       0.403775      -1.069533      -0.051913      -0.071411       0.046635       0.099847       0.007337      -0.032953      -0.030229      -0.007504      -0.134077      -0.065771       0.014961       0.050811              8.575968       8.562759       3.056806       0.351033      10.738745      -0.176554       6.426400           0.007614
           89              C       9.439165      -2.922513       8.396560       0.672080      20.886531 0.22721578E+03  0.46009809E+04                                 7.086239                            5.420029       0.017359       2.085087                    0.999509      21.136163      58.822923       0.623876       0.484837      -1.011340      -0.041169       0.009688      -0.032672       0.053443      -0.041865      -0.085187       0.028219       0.091241       0.060895      -0.072809      -0.054260       0.127069              8.291449       8.096024       2.455605       3.735898       8.952301       1.292608       7.826021           0.000208
           90              C       4.431200      10.845687       3.497697      -0.160793      25.728586 0.36540535E+03  0.82477945E+04                                 7.551688                            6.272477       0.077763       2.028387                    0.998678      28.185962      80.102901       0.672061       0.403770      -1.069536      -0.051909      -0.076097      -0.038526       0.099848       0.032193      -0.010128       0.045772       0.019427      -0.053330      -0.065774       0.014977       0.050797              8.575921       8.562732       1.224382       2.822784       7.657322       1.955595       9.507708           0.007614
           91              C       9.439165       1.200641      11.378931       0.672077      20.886705 0.22721883E+03  0.46010686E+04                                 7.086332                            5.420105       0.017318       2.085075                    0.999509      21.136409      58.824215       0.623863       0.484844      -1.011333      -0.041164      -0.033142       0.007955       0.053443      -0.052839       0.078851      -0.047050       0.058626      -0.036976      -0.072818      -0.054252       0.127070              8.291548       8.096139       2.007627      -3.994605       6.988221      -0.158653       9.790283           0.000208
           92              C       4.431200       5.138501       1.904751      -0.160787      25.728981 0.36541243E+03  0.82479976E+04                                 7.551780                            6.272555       0.077728       2.028376                    0.998678      28.186242      80.104012       0.672054       0.403773      -1.069534      -0.051912       0.004689       0.085162       0.099847      -0.024875      -0.022825      -0.015546       0.071771       0.103716      -0.065774       0.014972       0.050802              8.576020       8.562821       1.832458      -2.471769       7.351587      -1.779060       9.813653           0.007614
           93              C       9.439165       1.721872       6.316989       0.672071      20.886714 0.22721933E+03  0.46010767E+04                                 7.086290                            5.420079       0.017301       2.085065                    0.999509      21.136435      58.824081       0.623871       0.484839      -1.011337      -0.041166       0.023457       0.024725       0.053444       0.094697       0.006335       0.018830       0.009756      -0.183543      -0.072805      -0.054250       0.127056              8.291489       8.096058      -4.463199       0.258694       9.227090      -1.134027       7.551318           0.000208
           94              C       4.431200       6.612562       7.643792      -0.160788      25.728776 0.36541010E+03  0.82479286E+04                                 7.551754                            6.272553       0.077674       2.028361                    0.998677      28.186006      80.103148       0.672051       0.403775      -1.069533      -0.051913       0.071411      -0.046635       0.099847      -0.007337       0.032954      -0.030229      -0.007505      -0.134077      -0.065771       0.014960       0.050811              8.575971       8.562762      -3.056809      -0.351034      10.738749      -0.176555       6.426402           0.007614
           95              C      12.687335       2.922513       8.396560       0.672078      20.886897 0.22722030E+03  0.46011080E+04                                 7.086396                            5.420136       0.017327       2.085076                    0.999509      21.136456      58.824501       0.623859       0.484847      -1.011332       0.041168      -0.009687      -0.032674       0.053444      -0.041863       0.085180      -0.028215       0.091236       0.060886      -0.072805      -0.054255       0.127060              8.291645       8.096232       2.455688      -3.736012       8.952482      -1.292674       7.826221           0.000208
           96              C       2.944300       4.218813       3.497697      -0.160793      25.728720 0.36540777E+03  0.82478634E+04                                 7.551712                            6.272497       0.077756       2.028385                    0.998678      28.186091      80.103352       0.672060       0.403770      -1.069536       0.051911       0.076094      -0.038525       0.099846       0.032200       0.010125      -0.045767       0.019413      -0.053330      -0.065768       0.014966       0.050802              8.575946       8.562762       1.224397      -2.822802       7.657320      -1.955595       9.507756           0.007614
           97              C      12.687335      -1.200641      11.378931       0.672078      20.886256 0.22721289E+03  0.46009112E+04                                 7.086179                            5.419993       0.017359       2.085089                    0.999509      21.136151      58.822967       0.623878       0.484837      -1.011339       0.041165       0.033141       0.007953       0.053442      -0.052841      -0.078856       0.047054       0.058631      -0.036972      -0.072822      -0.054256       0.127078              8.291369       8.095956       2.007584       3.994506       6.988103       0.158642       9.790049           0.000208
           98              C       2.944300       9.925999       1.904751      -0.160786      25.728689 0.36540680E+03  0.82478469E+04                                 7.551753                            6.272525       0.077747       2.028383                    0.998678      28.186035      80.103561       0.672052       0.403775      -1.069532       0.051911      -0.004691       0.085163       0.099848      -0.024873       0.022818       0.015549       0.071781       0.103720      -0.065777       0.014980       0.050797              8.575997       8.562797       1.832444       2.471764       7.351591       1.779056       9.813603           0.007614
           99              C      12.687335      -1.721872       6.316989       0.672071      20.886801 0.22722090E+03  0.46011097E+04                                 7.086286                            5.420086       0.017292       2.085062                    0.999509      21.136386      58.823680       0.623873       0.484837      -1.011340       0.041166      -0.023457       0.024725       0.053443       0.094698      -0.006336      -0.018831       0.009754      -0.183542      -0.072805      -0.054251       0.127056              8.291470       8.096034      -4.463165      -0.258691       9.227049       1.134047       7.551327           0.000208
          100              C       2.944300       8.451938       7.643792      -0.160788      25.728929 0.36541336E+03  0.82480122E+04                                 7.551758                            6.272564       0.077661       2.028356                    0.998677      28.186084      80.103157       0.672054       0.403773      -1.069536       0.051913      -0.071412      -0.046636       0.099847      -0.007336      -0.032954       0.030227      -0.007503      -0.134088      -0.065774       0.014964       0.050810              8.575968       8.562754      -3.056794       0.351046      10.738751       0.176598       6.426397           0.007614
          101              C      12.687335       4.609737       4.649680       0.672078      20.886899 0.22722033E+03  0.46011087E+04                                 7.086396                            5.420136       0.017326       2.085076                    0.999509      21.136458      58.824506       0.623859       0.484847      -1.011332       0.041168       0.009687       0.032674       0.053443       0.041863      -0.085180      -0.028215       0.091236       0.060886      -0.072805      -0.054255       0.127060              8.291645       8.096232      -2.455689       3.736012       8.952482      -1.292674       7.826221           0.000208
          102              C       2.944300       3.313437       9.548543      -0.160793      25.728716 0.36540771E+03  0.82478617E+04                                 7.551711                            6.272496       0.077756       2.028385                    0.998678      28.186090      80.103350       0.672060       0.403770      -1.069536       0.051911      -0.076094       0.038525       0.099846      -0.032200      -0.010125      -0.045767       0.019414      -0.053330      -0.065768       0.014966       0.050802              8.575945       8.562761      -1.224396       2.822801       7.657319      -1.955594       9.507755           0.007614
          103              C      12.687335       8.732891       1.667309       0.672078      20.886258 0.22721291E+03  0.46009117E+04                                 7.086180                            5.419993       0.017358       2.085089                    0.999509      21.136153      58.822975       0.623878       0.484837      -1.011339       0.041165      -0.033141      -0.007953       0.053442       0.052841       0.078856       0.047054       0.058631      -0.036972      -0.072822      -0.054256       0.127078              8.291370       8.095957      -2.007584      -3.994506       6.988103       0.158642       9.790050           0.000208
          104              C       2.944300      -2.393749      11.141489      -0.160786      25.728684 0.36540671E+03  0.82478442E+04                                 7.551751                            6.272524       0.077748       2.028383                    0.998678      28.186032      80.103548       0.672052       0.403775      -1.069532       0.051911       0.004691      -0.085163       0.099848       0.024873      -0.022818       0.015549       0.071781       0.103720      -0.065777       0.014980       0.050797              8.575995       8.562795      -1.832442      -2.471762       7.351589       1.779055       9.813600           0.007614
          105              C      12.687335       9.254122       6.729251       0.672071      20.886802 0.22722090E+03  0.46011098E+04                                 7.086287                            5.420086       0.017292       2.085061                    0.999509      21.136387      58.823688       0.623873       0.484837      -1.011340       0.041166       0.023457      -0.024725       0.053443      -0.094698       0.006336      -0.018831       0.009754      -0.183542      -0.072805      -0.054251       0.127056              8.291471       8.096035       4.463166       0.258691       9.227050       1.134047       7.551328           0.000208
          106              C       2.944300      -0.919688       5.402448      -0.160788      25.728923 0.36541325E+03  0.82480091E+04                                 7.551756                            6.272563       0.077661       2.028356                    0.998677      28.186080      80.103142       0.672054       0.403773      -1.069536       0.051913       0.071412       0.046636       0.099848       0.007336       0.032954       0.030227      -0.007503      -0.134088      -0.065774       0.014964       0.050810              8.575966       8.562753       3.056793      -0.351046      10.738749       0.176599       6.426396           0.007614
          107              O       5.294134      -1.727898       8.015610      -0.637541      36.205229 0.60992594E+03  0.15128489E+05                                 8.629338                            7.674774       0.317048       2.128128                    0.997785      28.976937      77.308349       0.681871       0.362147      -1.136783       0.053586      -0.025119      -0.008235       0.059752       0.033636       0.092723      -0.004588      -0.076518      -0.063482      -0.121654       0.039618       0.082036              9.133144       7.191021      -2.004050      -0.574887      13.582128      -0.623196       6.626283           0.000814
          108              O       6.012508      -3.834668       7.920372      -0.569876      38.077721 0.50995805E+03  0.12099878E+05                                 9.005595                            6.950655       0.432312       2.176506                    0.998940      27.722685      72.428264       0.726627       0.355262      -1.141822      -0.009688       0.036383      -0.001322       0.037674      -0.016655       0.025210       0.048387       0.075426       0.012948      -0.077790       0.026564       0.051225             10.938234      12.930593      -4.652434      -5.039662      10.187921       4.200450       9.696187           0.054245
          109              O       5.294134       0.273421      10.534839      -0.637564      36.208529 0.61000291E+03  0.15130913E+05                                 8.629929                            7.675322       0.317014       2.128085                    0.997787      28.978391      77.314170       0.681837       0.362153      -1.136776       0.053604       0.005406       0.025888       0.059773       0.063456      -0.075537       0.032600      -0.028045       0.082095      -0.121671       0.039607       0.082064              9.133745       7.191482       0.504106       2.023061       8.905546       3.323698      11.304206           0.000813
          110              O       6.012508       1.244328      12.406974      -0.569873      38.075129 0.50991950E+03  0.12098700E+05                                 9.005068                            6.950290       0.432350       2.176517                    0.998941      27.722242      72.425650       0.726664       0.355251      -1.141833      -0.009690      -0.019343      -0.030849       0.037679       0.030165       0.001819      -0.043322       0.084179       0.039232      -0.077784       0.026559       0.051225             10.937543      12.929688      -2.038059       6.548462       6.181067      -1.887134      13.701874           0.054244
          111              O       5.294134       1.454477       7.542031      -0.637531      36.206944 0.60996690E+03  0.15129815E+05                                 8.629786                            7.675183       0.317177       2.128180                    0.997786      28.977132      77.310594       0.681830       0.362162      -1.136768       0.053587       0.019707      -0.017620       0.059753      -0.097103      -0.017222      -0.028016      -0.020038       0.105957      -0.121638       0.039618       0.082020              9.133615       7.191444       1.500054      -1.448216       7.826039      -2.700536      12.383362           0.000814
          112              O       6.012508       2.590341       5.765133      -0.569869      38.076961 0.50994636E+03  0.12099524E+05                                 9.005449                            6.950553       0.432312       2.176509                    0.998940      27.722507      72.427427       0.726636       0.355259      -1.141824      -0.009690      -0.017045       0.032168       0.037672      -0.013507      -0.027028      -0.005056       0.000386      -0.212160      -0.077781       0.026557       0.051224             10.938035      12.930322       6.690530      -1.509289      13.456576      -2.313140       6.427206           0.054244
          113              O       5.294134       9.260148       5.030630      -0.637541      36.205249 0.60992637E+03  0.15128503E+05                                 8.629341                            7.674777       0.317048       2.128127                    0.997785      28.976945      77.308380       0.681871       0.362147      -1.136783       0.053586       0.025119       0.008235       0.059752      -0.033636      -0.092723      -0.004588      -0.076519      -0.063481      -0.121654       0.039618       0.082036              9.133148       7.191024       2.004051       0.574887      13.582134      -0.623196       6.626285           0.000814
          114              O       6.012508      11.366918       5.125868      -0.569876      38.077730 0.50995816E+03  0.12099881E+05                                 9.005596                            6.950656       0.432311       2.176506                    0.998940      27.722687      72.428273       0.726627       0.355262      -1.141822      -0.009688      -0.036383       0.001322       0.037674       0.016655      -0.025210       0.048387       0.075426       0.012948      -0.077790       0.026564       0.051225             10.938236      12.930596       4.652435       5.039663      10.187923       4.200451       9.696188           0.054245
          115              O       5.294134       7.258829       2.511401      -0.637564      36.208550 0.61000337E+03  0.15130928E+05                                 8.629932                            7.675325       0.317014       2.128085                    0.997787      28.978400      77.314204       0.681836       0.362153      -1.136776       0.053604      -0.005406      -0.025888       0.059773      -0.063456       0.075537       0.032601      -0.028045       0.082095      -0.121671       0.039607       0.082064              9.133749       7.191486      -0.504106      -2.023062       8.905550       3.323699      11.304211           0.000813
          116              O       6.012508       6.287922       0.639266      -0.569873      38.075133 0.50991954E+03  0.12098701E+05                                 9.005069                            6.950290       0.432350       2.176517                    0.998941      27.722243      72.425653       0.726664       0.355251      -1.141833      -0.009690       0.019343       0.030849       0.037679      -0.030165      -0.001819      -0.043322       0.084179       0.039232      -0.077784       0.026559       0.051225             10.937544      12.929689       2.038060      -6.548463       6.181067      -1.887134      13.701875           0.054244
          117              O       5.294134       6.077773       5.504209      -0.637531      36.206966 0.60996739E+03  0.15129830E+05                                 8.629790                            7.675186       0.317176       2.128179                    0.997786      28.977141      77.310629       0.681830       0.362162      -1.136768       0.053587      -0.019707       0.017620       0.059753       0.097103       0.017222      -0.028016      -0.020038       0.105957      -0.121638       0.039618       0.082020              9.133619       7.191448      -1.500055       1.448217       7.826042      -2.700538      12.383367           0.000813
          118              O       6.012508       4.941909       7.281107      -0.569869      38.076955 0.50994625E+03  0.12099520E+05                                 9.005448                            6.950552       0.432312       2.176509                    0.998940      27.722505      72.427419       0.726636       0.355259      -1.141824      -0.009690       0.017045      -0.032167       0.037672       0.013506       0.027029      -0.005056       0.000386      -0.212160      -0.077781       0.026557       0.051224             10.938034      12.930320      -6.690530       1.509289      13.456575      -2.313140       6.427206           0.054244
          119              O       2.081366       5.804352       5.030630      -0.637540      36.205651 0.60993585E+03  0.15128811E+05                                 8.629439                            7.674866       0.317069       2.128136                    0.997785      28.977013      77.308988       0.681862       0.362150      -1.136780      -0.053587      -0.025119       0.008238       0.059753      -0.033638       0.092714       0.004588      -0.076516      -0.063493      -0.121646       0.039615       0.082031              9.133246       7.191124       2.004084      -0.574891      13.582248       0.623189       6.626365           0.000813
          120              O       1.362992       3.697582       5.125868      -0.569875      38.077456 0.50995318E+03  0.12099730E+05                                 9.005537                            6.950601       0.432301       2.176502                    0.998940      27.722656      72.428024       0.726633       0.355260      -1.141824       0.009688       0.036384       0.001321       0.037674       0.016654       0.025212      -0.048380       0.075426       0.012954      -0.077783       0.026557       0.051226             10.938172      12.930524       4.652415      -5.039633      10.187857      -4.200434       9.696136           0.054245
          121              O       2.081366       7.805671       2.511401      -0.637563      36.209206 0.61001605E+03  0.15131328E+05                                 8.630072                            7.675433       0.316995       2.128079                    0.997786      28.978512      77.314845       0.681827       0.362156      -1.136773      -0.053603       0.005410      -0.025887       0.059772      -0.063471      -0.075540      -0.032599      -0.028042       0.082103      -0.121684       0.039611       0.082072              9.133923       7.191619      -0.504144       2.023181       8.905675      -3.323785      11.304473           0.000814
          122              O       1.362992       8.776578       0.639266      -0.569872      38.077110 0.50994881E+03  0.12099597E+05                                 9.005485                            6.950578       0.432353       2.176521                    0.998940      27.722500      72.427479       0.726633       0.355260      -1.141823       0.009693      -0.019344       0.030850       0.037681      -0.030158       0.001818       0.043324       0.084190       0.039250      -0.077787       0.026564       0.051223             10.938091      12.930389       2.038213       6.548857       6.181349       1.887255      13.702537           0.054247
          123              O       2.081366       8.986727       5.504209      -0.637532      36.205754 0.60994215E+03  0.15129024E+05                                 8.629521                            7.674965       0.317185       2.128181                    0.997786      28.976915      77.309167       0.681849       0.362156      -1.136774      -0.053587       0.019708       0.017619       0.059752       0.097098      -0.017216       0.028012      -0.020041       0.105966      -0.121632       0.039618       0.082015              9.133312       7.191191      -1.499940      -1.448088       7.825760       2.700398      12.382985           0.000814
          124              O       1.362992      10.122591       7.281107      -0.569869      38.074785 0.50991483E+03  0.12098560E+05                                 9.005010                            6.950262       0.432341       2.176517                    0.998940      27.722136      72.425259       0.726665       0.355252      -1.141833       0.009689      -0.017045      -0.032167       0.037671       0.013504      -0.027034       0.005056       0.000383      -0.212154      -0.077782       0.026560       0.051222             10.937443      12.929564      -6.690073      -1.509211      13.455837       2.313026       6.426929           0.054246
          125              O       2.081366       1.727898       8.015610      -0.637540      36.205632 0.60993542E+03  0.15128798E+05                                 8.629436                            7.674863       0.317069       2.128136                    0.997785      28.977005      77.308957       0.681863       0.362150      -1.136780      -0.053587       0.025119      -0.008238       0.059753       0.033638      -0.092714       0.004588      -0.076516      -0.063493      -0.121646       0.039615       0.082031              9.133242       7.191121      -2.004082       0.574891      13.582242       0.623189       6.626363           0.000814
          126              O       1.362992       3.834668       7.920372      -0.569875      38.077458 0.50995322E+03  0.12099731E+05                                 9.005537                            6.950601       0.432301       2.176502                    0.998940      27.722658      72.428028       0.726633       0.355259      -1.141824       0.009688      -0.036384      -0.001321       0.037674      -0.016654      -0.025212      -0.048380       0.075426       0.012954      -0.077783       0.026557       0.051226             10.938172      12.930524      -4.652415       5.039632      10.187856      -4.200434       9.696136           0.054245
          127              O       2.081366      -0.273421      10.534839      -0.637563      36.209186 0.61001563E+03  0.15131315E+05                                 8.630069                            7.675430       0.316996       2.128079                    0.997786      28.978504      77.314814       0.681828       0.362156      -1.136773      -0.053603      -0.005410       0.025887       0.059772       0.063471       0.075540      -0.032599      -0.028042       0.082103      -0.121684       0.039611       0.082072              9.133919       7.191616       0.504144      -2.023180       8.905672      -3.323784      11.304468           0.000814
          128              O       1.362992      -1.244328      12.406974      -0.569872      38.077107 0.50994878E+03  0.12099597E+05                                 9.005485                            6.950578       0.432353       2.176522                    0.998940      27.722499      72.427476       0.726633       0.355260      -1.141823       0.009693       0.019344      -0.030850       0.037681       0.030158      -0.001818       0.043324       0.084190       0.039250      -0.077787       0.026564       0.051223             10.938091      12.930388      -2.038213      -6.548857       6.181348       1.887255      13.702536           0.054246
          129              O       2.081366      -1.454477       7.542031      -0.637532      36.205730 0.60994163E+03  0.15129008E+05                                 8.629517                            7.674962       0.317186       2.128182                    0.997786      28.976905      77.309128       0.681849       0.362156      -1.136775      -0.053587      -0.019708      -0.017619       0.059752      -0.097098       0.017216       0.028012      -0.020041       0.105966      -0.121632       0.039618       0.082015              9.133307       7.191187       1.499939       1.448087       7.825756       2.700396      12.382979           0.000814
          130              O       1.362992      -2.590341       5.765133      -0.569869      38.074784 0.50991483E+03  0.12098560E+05                                 9.005010                            6.950262       0.432341       2.176517                    0.998940      27.722136      72.425259       0.726665       0.355252      -1.141833       0.009689       0.017045       0.032167       0.037671      -0.013504       0.027034       0.005056       0.000383      -0.212154      -0.077782       0.026560       0.051222             10.937443      12.929564       6.690072       1.509211      13.455836       2.313025       6.426928           0.054246
          131              O       9.456866       9.260148       5.030630      -0.637541      36.205247 0.60992632E+03  0.15128501E+05                                 8.629341                            7.674777       0.317048       2.128128                    0.997785      28.976943      77.308376       0.681871       0.362147      -1.136783      -0.053586       0.025119       0.008235       0.059752       0.033636       0.092723      -0.004588      -0.076519      -0.063481      -0.121654       0.039618       0.082036              9.133148       7.191024      -2.004052      -0.574887      13.582134      -0.623196       6.626285           0.000814
          132              O       8.738492      11.366918       5.125868      -0.569875      38.077725 0.50995810E+03  0.12099879E+05                                 9.005595                            6.950655       0.432312       2.176506                    0.998940      27.722686      72.428268       0.726627       0.355262      -1.141822       0.009688      -0.036383       0.001322       0.037674      -0.016655       0.025210       0.048387       0.075426       0.012948      -0.077790       0.026564       0.051225             10.938234      12.930594      -4.652434      -5.039662      10.187922       4.200450       9.696187           0.054245
          133              O       9.456866       7.258829       2.511401      -0.637564      36.208547 0.61000329E+03  0.15130925E+05                                 8.629932                            7.675324       0.317013       2.128085                    0.997787      28.978398      77.314198       0.681836       0.362153      -1.136776      -0.053604      -0.005406      -0.025888       0.059772       0.063456      -0.075537       0.032601      -0.028045       0.082095      -0.121671       0.039607       0.082064              9.133749       7.191485       0.504106       2.023062       8.905549       3.323699      11.304211           0.000813
          134              O       8.738492       6.287922       0.639266      -0.569872      38.075128 0.50991946E+03  0.12098699E+05                                 9.005068                            6.950290       0.432350       2.176517                    0.998941      27.722241      72.425647       0.726664       0.355251      -1.141833       0.009690       0.019343       0.030849       0.037679       0.030165       0.001819      -0.043322       0.084179       0.039232      -0.077784       0.026559       0.051225             10.937542      12.929687      -2.038059       6.548462       6.181067      -1.887133      13.701873           0.054244
          135              O       9.456866       6.077773       5.504209      -0.637531      36.206965 0.60996736E+03  0.15129829E+05                                 8.629790                            7.675186       0.317175       2.128179                    0.997786      28.977140      77.310627       0.681830       0.362162      -1.136768      -0.053587      -0.019707       0.017620       0.059753      -0.097103      -0.017222      -0.028017      -0.020038       0.105957      -0.121638       0.039618       0.082020              9.133619       7.191448       1.500055      -1.448217       7.826042      -2.700538      12.383367           0.000814
          136              O       8.738492       4.941909       7.281107      -0.569869      38.076953 0.50994623E+03  0.12099520E+05                                 9.005448                            6.950552       0.432312       2.176509                    0.998940      27.722505      72.427418       0.726636       0.355259      -1.141824       0.009690       0.017045      -0.032167       0.037672      -0.013506      -0.027029      -0.005056       0.000386      -0.212160      -0.077781       0.026557       0.051224             10.938033      12.930319       6.690529      -1.509289      13.456574      -2.313140       6.427206           0.054244
          137              O       9.456866      -1.727898       8.015610      -0.637541      36.205229 0.60992594E+03  0.15128489E+05                                 8.629338                            7.674774       0.317048       2.128128                    0.997785      28.976937      77.308349       0.681871       0.362147      -1.136783      -0.053586      -0.025119      -0.008235       0.059752      -0.033636      -0.092723      -0.004588      -0.076518      -0.063481      -0.121654       0.039618       0.082036              9.133144       7.191021       2.004050       0.574886      13.582128      -0.623196       6.626283           0.000814
          138              O       8.738492      -3.834668       7.920372      -0.569875      38.077722 0.50995806E+03  0.12099878E+05                                 9.005595                            6.950655       0.432312       2.176506                    0.998940      27.722685      72.428265       0.726627       0.355262      -1.141822       0.009688       0.036383      -0.001322       0.037674       0.016655      -0.025210       0.048387       0.075426       0.012949      -0.077790       0.026564       0.051225             10.938233      12.930593       4.652434       5.039662      10.187921       4.200450       9.696187           0.054245
          139              O       9.456866       0.273421      10.534839      -0.637564      36.208529 0.61000291E+03  0.15130913E+05                                 8.629929                            7.675322       0.317014       2.128085                    0.997787      28.978391      77.314170       0.681837       0.362153      -1.136776      -0.053604       0.005406       0.025888       0.059773      -0.063456       0.075537       0.032601      -0.028045       0.082095      -0.121671       0.039607       0.082064              9.133745       7.191482      -0.504106      -2.023061       8.905546       3.323698      11.304206           0.000813
          140              O       8.738492       1.244328      12.406974      -0.569873      38.075129 0.50991949E+03  0.12098700E+05                                 9.005068                            6.950290       0.432350       2.176517                    0.998941      27.722242      72.425649       0.726664       0.355251      -1.141833       0.009690      -0.019343      -0.030849       0.037679      -0.030165      -0.001819      -0.043322       0.084179       0.039232      -0.077784       0.026559       0.051225             10.937542      12.929687       2.038059      -6.548462       6.181067      -1.887133      13.701873           0.054244
          141              O       9.456866       1.454477       7.542031      -0.637531      36.206944 0.60996690E+03  0.15129815E+05                                 8.629786                            7.675183       0.317176       2.128180                    0.997786      28.977132      77.310594       0.681830       0.362162      -1.136768      -0.053587       0.019707      -0.017620       0.059753       0.097103       0.017222      -0.028016      -0.020038       0.105957      -0.121638       0.039618       0.082020              9.133615       7.191444      -1.500054       1.448217       7.826039      -2.700536      12.383362           0.000813
          142              O       8.738492       2.590341       5.765133      -0.569869      38.076961 0.50994636E+03  0.12099524E+05                                 9.005450                            6.950553       0.432312       2.176508                    0.998940      27.722506      72.427426       0.726636       0.355259      -1.141824       0.009690      -0.017045       0.032168       0.037672       0.013507       0.027029      -0.005056       0.000386      -0.212160      -0.077781       0.026557       0.051224             10.938035      12.930322      -6.690531       1.509289      13.456577      -2.313140       6.427207           0.054244
          143              O      12.669634       1.727898       8.015610      -0.637540      36.205636 0.60993550E+03  0.15128800E+05                                 8.629436                            7.674863       0.317069       2.128136                    0.997785      28.977007      77.308963       0.681863       0.362150      -1.136780       0.053587       0.025119      -0.008238       0.059753      -0.033638       0.092714       0.004588      -0.076516      -0.063493      -0.121646       0.039615       0.082031              9.133243       7.191122       2.004083      -0.574891      13.582243       0.623189       6.626363           0.000813
          144              O      13.388008       3.834668       7.920372      -0.569875      38.077456 0.50995320E+03  0.12099730E+05                                 9.005536                            6.950601       0.432301       2.176502                    0.998940      27.722658      72.428027       0.726633       0.355259      -1.141824      -0.009688      -0.036384      -0.001321       0.037675       0.016654       0.025212      -0.048380       0.075426       0.012954      -0.077783       0.026557       0.051226             10.938171      12.930523       4.652414      -5.039632      10.187856      -4.200434       9.696135           0.054245
          145              O      12.669634      -0.273421      10.534839      -0.637563      36.209187 0.61001564E+03  0.15131315E+05                                 8.630069                            7.675430       0.316995       2.128079                    0.997786      28.978504      77.314814       0.681828       0.362156      -1.136773       0.053603      -0.005410       0.025887       0.059772      -0.063471      -0.075540      -0.032599      -0.028042       0.082103      -0.121684       0.039611       0.082072              9.133919       7.191616      -0.504144       2.023180       8.905672      -3.323784      11.304468           0.000814
          146              O      13.388008      -1.244328      12.406974      -0.569872      38.077101 0.50994870E+03  0.12099594E+05                                 9.005483                            6.950577       0.432353       2.176522                    0.998940      27.722498      72.427470       0.726633       0.355260      -1.141823      -0.009693       0.019344      -0.030850       0.037681      -0.030158       0.001818       0.043324       0.084190       0.039250      -0.077787       0.026564       0.051223             10.938089      12.930386       2.038212       6.548855       6.181348       1.887254      13.702534           0.054247
          147              O      12.669634      -1.454477       7.542031      -0.637532      36.205731 0.60994166E+03  0.15129009E+05                                 8.629518                            7.674962       0.317186       2.128182                    0.997786      28.976905      77.309130       0.681849       0.362156      -1.136774       0.053587      -0.019708      -0.017619       0.059752       0.097098      -0.017216       0.028012      -0.020041       0.105966      -0.121632       0.039618       0.082015              9.133308       7.191188      -1.499939      -1.448087       7.825757       2.700396      12.382980           0.000813
          148              O      13.388008      -2.590341       5.765133      -0.569869      38.074786 0.50991487E+03  0.12098561E+05                                 9.005010                            6.950262       0.432341       2.176517                    0.998940      27.722136      72.425261       0.726665       0.355252      -1.141833      -0.009689       0.017045       0.032167       0.037671       0.013504      -0.027034       0.005056       0.000383      -0.212154      -0.077782       0.026560       0.051222             10.937443      12.929564      -6.690073      -1.509211      13.455837       2.313025       6.426929           0.054246
          149              O      12.669634       5.804352       5.030630      -0.637540      36.205647 0.60993575E+03  0.15128808E+05                                 8.629438                            7.674865       0.317069       2.128136                    0.997785      28.977011      77.308981       0.681863       0.362150      -1.136780       0.053587      -0.025119       0.008238       0.059753       0.033638      -0.092714       0.004588      -0.076516      -0.063493      -0.121646       0.039615       0.082031              9.133245       7.191124      -2.004084       0.574891      13.582247       0.623189       6.626364           0.000814
          150              O      13.388008       3.697582       5.125868      -0.569875      38.077457 0.50995319E+03  0.12099730E+05                                 9.005537                            6.950601       0.432301       2.176502                    0.998940      27.722657      72.428026       0.726633       0.355260      -1.141824      -0.009688       0.036384       0.001321       0.037674      -0.016654      -0.025212      -0.048380       0.075426       0.012954      -0.077783       0.026557       0.051226             10.938172      12.930524      -4.652415       5.039632      10.187857      -4.200434       9.696135           0.054245
          151              O      12.669634       7.805671       2.511401      -0.637563      36.209199 0.61001590E+03  0.15131324E+05                                 8.630072                            7.675432       0.316995       2.128079                    0.997786      28.978508      77.314833       0.681827       0.362156      -1.136773       0.053603       0.005410      -0.025887       0.059772       0.063471       0.075540      -0.032599      -0.028042       0.082103      -0.121683       0.039611       0.082072              9.133922       7.191619       0.504144      -2.023181       8.905675      -3.323785      11.304472           0.000814
          152              O      13.388008       8.776578       0.639266      -0.569872      38.077106 0.50994876E+03  0.12099596E+05                                 9.005484                            6.950578       0.432353       2.176522                    0.998940      27.722499      72.427475       0.726633       0.355260      -1.141823      -0.009693      -0.019344       0.030850       0.037681       0.030158      -0.001818       0.043324       0.084190       0.039250      -0.077787       0.026564       0.051223             10.938091      12.930388      -2.038212      -6.548857       6.181348       1.887254      13.702536           0.054247
          153              O      12.669634       8.986727       5.504209      -0.637532      36.205748 0.60994202E+03  0.15129020E+05                                 8.629521                            7.674965       0.317185       2.128181                    0.997786      28.976911      77.309156       0.681849       0.362156      -1.136774       0.053587       0.019708       0.017619       0.059752      -0.097098       0.017216       0.028012      -0.020041       0.105966      -0.121632       0.039618       0.082015              9.133311       7.191190       1.499940       1.448088       7.825760       2.700398      12.382984           0.000814
          154              O      13.388008      10.122591       7.281107      -0.569869      38.074784 0.50991482E+03  0.12098560E+05                                 9.005010                            6.950262       0.432341       2.176516                    0.998940      27.722134      72.425256       0.726665       0.355252      -1.141833      -0.009689      -0.017045      -0.032167       0.037671      -0.013504       0.027034       0.005056       0.000383      -0.212154      -0.077782       0.026560       0.051222             10.937444      12.929564       6.690073       1.509211      13.455837       2.313026       6.426929           0.054246
          155              O      11.063250       9.726018       3.082174      -0.228552      33.798072 0.45628844E+03  0.10547269E+05                                 8.516888                            6.686800      -0.065450       2.061830                    0.999169      24.272749      62.935543       0.721070       0.367476      -1.130318      -0.000002       0.201586      -0.116386       0.232772      -0.074766      -0.129499       0.041984       0.015748       0.081268      -0.129398      -0.045651       0.175049             10.289485       9.814490      -3.279203      -5.679765       8.827967       2.942715      12.225997           0.001972
          156              O      11.063250       5.338482       3.082174      -0.228552      33.798636 0.45629707E+03  0.10547535E+05                                 8.517034                            6.686904      -0.065457       2.061828                    0.999169      24.272925      62.936531       0.721056       0.367480      -1.130312       0.000002      -0.201587      -0.116386       0.232772      -0.074766       0.129500      -0.041983       0.015742       0.081272      -0.129401      -0.045648       0.175049             10.289667       9.814670      -3.279277       5.679872       8.828098      -2.942794      12.226233           0.001972
          157              O      11.063250       7.532250       6.881892      -0.228563      33.795678 0.45625294E+03  0.10546181E+05                                 8.516279                            6.686379      -0.064768       2.062064                    0.999171      24.272048      62.931719       0.721122       0.367458      -1.130338       0.000000      -0.000000       0.232768       0.232768       0.149532       0.000000      -0.000000      -0.056987      -0.136832      -0.129417      -0.045611       0.175028             10.288666       9.813661       6.557761      -0.000010      13.923712       0.000005       7.128626           0.001972
          158              O      11.063250      -2.193768       9.964066      -0.228552      33.798073 0.45628848E+03  0.10547270E+05                                 8.516888                            6.686800      -0.065450       2.061830                    0.999169      24.272750      62.935543       0.721070       0.367475      -1.130318      -0.000002      -0.201586       0.116386       0.232772       0.074766       0.129499       0.041984       0.015748       0.081268      -0.129398      -0.045651       0.175049             10.289484       9.814489       3.279203       5.679764       8.827967       2.942714      12.225996           0.001972
          159              O      11.063250       2.193768       9.964066      -0.228552      33.798634 0.45629704E+03  0.10547534E+05                                 8.517034                            6.686904      -0.065457       2.061828                    0.999169      24.272924      62.936529       0.721056       0.367480      -1.130312       0.000002       0.201587       0.116386       0.232772       0.074766      -0.129500      -0.041983       0.015742       0.081272      -0.129401      -0.045648       0.175049             10.289667       9.814670       3.279277      -5.679871       8.828098      -2.942794      12.226232           0.001973
          160              O      11.063250      -0.000000       6.164348      -0.228563      33.795678 0.45625294E+03  0.10546181E+05                                 8.516279                            6.686379      -0.064768       2.062064                    0.999171      24.272048      62.931720       0.721122       0.367458      -1.130338       0.000000       0.000000      -0.232768       0.232768      -0.149532      -0.000000      -0.000000      -0.056987      -0.136832      -0.129417      -0.045611       0.175028             10.288666       9.813661      -6.557761       0.000010      13.923712       0.000005       7.128626           0.001973
          161              O       3.687750      -2.193768       9.964066      -0.228552      33.798071 0.45628843E+03  0.10547268E+05                                 8.516888                            6.686799      -0.065450       2.061830                    0.999169      24.272749      62.935541       0.721070       0.367476      -1.130318       0.000002      -0.201586       0.116386       0.232772      -0.074766      -0.129499       0.041984       0.015748       0.081268      -0.129398      -0.045651       0.175049             10.289484       9.814489      -3.279203      -5.679765       8.827966       2.942714      12.225996           0.001972
          162              O       3.687750       2.193768       9.964066      -0.228552      33.798634 0.45629704E+03  0.10547534E+05                                 8.517034                            6.686904      -0.065457       2.061828                    0.999169      24.272924      62.936530       0.721056       0.367480      -1.130312      -0.000002       0.201587       0.116386       0.232772      -0.074766       0.129500      -0.041983       0.015742       0.081272      -0.129401      -0.045648       0.175049             10.289667       9.814670      -3.279278       5.679872       8.828098      -2.942795      12.226233           0.001973
          163              O       3.687750      -0.000000       6.164348      -0.228563      33.795678 0.45625293E+03  0.10546181E+05                                 8.516279                            6.686379      -0.064768       2.062064                    0.999171      24.272048      62.931720       0.721122       0.367458      -1.130338      -0.000000       0.000000      -0.232768       0.232768       0.149532       0.000000      -0.000000      -0.056987      -0.136832      -0.129417      -0.045611       0.175028             10.288666       9.813661       6.557761      -0.000010      13.923712       0.000005       7.128626           0.001973
          164              O       3.687750       9.726018       3.082174      -0.228552      33.798078 0.45628852E+03  0.10547271E+05                                 8.516890                            6.686800      -0.065450       2.061830                    0.999169      24.272751      62.935552       0.721069       0.367476      -1.130318       0.000002       0.201586      -0.116386       0.232772       0.074766       0.129499       0.041984       0.015748       0.081268      -0.129398      -0.045651       0.175049             10.289487       9.814491       3.279204       5.679767       8.827968       2.942716      12.226000           0.001972
          165              O       3.687750       5.338482       3.082174      -0.228552      33.798639 0.45629710E+03  0.10547536E+05                                 8.517035                            6.686904      -0.065457       2.061827                    0.999169      24.272926      62.936536       0.721056       0.367480      -1.130312      -0.000002      -0.201587      -0.116386       0.232772       0.074766      -0.129500      -0.041983       0.015742       0.081272      -0.129401      -0.045648       0.175049             10.289668       9.814671       3.279278      -5.679873       8.828099      -2.942795      12.226234           0.001973
          166              O       3.687750       7.532250       6.881892      -0.228563      33.795681 0.45625297E+03  0.10546182E+05                                 8.516280                            6.686379      -0.064769       2.062064                    0.999171      24.272049      62.931725       0.721122       0.367458      -1.130338      -0.000000      -0.000000       0.232768       0.232768      -0.149532      -0.000000      -0.000000      -0.056987      -0.136832      -0.129417      -0.045611       0.175028             10.288667       9.813662      -6.557762       0.000010      13.923714       0.000005       7.128626           0.001972

******************************************************
Auxiliary information for the entire system
The total spin magnetic moment of the unit cell is   5.999169
The total net atomic charge of the unit cell is   -0.000012
Accuracy of reproducing the electrostatic potential in the unit cell:
  The inner radius (bohr) =    5.0000
  The outer radius (bohr) =   12.0000
  Valid grid points have density less than (e/(bohr^3)) =    0.0001
  The number of valid grid points were=       119348
  The rms potential error without charges in kcal/mol is=      5.85113
  The rms potential error with partial charges in kcal/mol is=      0.37186
  The RRMSE value at monopole order=      0.06355
  The rms potential error with partial charges and cloud penetration in kcal/mol is=      0.35957
  The RRMSE value at monopole order with cloud penetration is=      0.06145
  The rms potential error with partial charges and atomic dipoles in kcal/mol is=      0.63029
  The RRMSE value at dipole order=      0.10772
  The rms potential error with partial charges, atomic dipoles and cloud penetration in kcal/mol is=      0.61645
  The RRMSE value at dipole order with cloud penetration=      0.10536

******************************************************
The electron densities and ab initio electrostatic potential were computed in VASP using the PBE functional and
projector augmented wave method. See the main text of the journal article for a description of computational details.
The atomic charges, dipoles, and quadrupoles were computed with the DDEC6 method as described in
(a) T. A. Manz and N. Gabaldon Limas, RSC Adv. 6 (2016) 47771-47801 DOI: 10.1039/c6ra04656h
(b) N. Gabaldon Limas and T. A. Manz, RSC Adv. 8 (2018) 2678-2707 DOI: 10.1039/c7ra11829e.
For each atom in the material, the electron cloud parameters were fit to the spherically averaged atom-in-material
electron density using radial positions for which this density was between 10^-4 and 10^-2 electrons per cubic bohr.
The polarizabilities, dispersion coefficients, and quantum Drude oscillator (QDO) parameters were fit using the MCLF method.
The magnetic structure of the system was optimized in VASP from the default ferromagnetic initial guess using spin polarization.
The atomic spin moments (ASMs) were computed on this optimized magnetic structure using the DDEC6 partition as inputs
to the method of T. A. Manz and D. S. Sholl, J. Chem. Theory Comput. 7 (2011) 4146-4164 DOI: 10.1021/ct200539n.
The RMSE and RRMSE were computed using a uniform grid with Ewald summation.
