# Supplementary material for: A collection of forcefield precursors for metal–organic frameworks
Source: RSC Adv. 2019 Nov 13;9(63):36492–507. doi: 10.1039/c9ra07327b (PMC9075174; doi:10.1039/c9ra07327b)
Supplement: RA-009-C9RA07327B-s5024 [file RA-009-C9RA07327B-s5024.xyz]

  146
jmolscript: load "" {1 1 1} spacegroup "x,y,z" unitcell [{      8.509000     0.000000     0.000000 }, {      2.237922    17.011327     0.000000 }, {     -2.237922    -8.018331    15.003053 }]
Ce     2.127250     8.911430    14.866975     1.359636
Ce     6.381750     0.081566     0.136078     1.332424
H      6.178372    -3.447234     9.744483     0.256977
H      9.367158    11.670021     3.752264     0.133378
H      8.568208    12.866600     3.773268     0.122248
H      7.983250    10.951215     4.823482     0.101538
H      7.835602    12.111164     5.890199     0.097703
H      0.877791     9.648879     7.674062     0.088387
H      7.831936     9.688646     6.934411     0.091643
H      7.658830    11.767823     8.098648     0.157321
H      7.738750    10.775408     8.968825     0.136703
H      1.348083    11.194180     9.553944     0.093838
H      1.508274    12.356375     8.490228     0.113907
H      2.930636    13.071505     3.116134     0.104162
H      3.561340    14.238799     4.251865     0.120337
H      9.586687    14.666383     2.751560     0.149000
H      7.934110    -1.344273     3.785270     0.134907
H      1.923164     9.840663     4.491914     0.090534
H      1.140090     8.929739     5.435606     0.047604
H      2.466151     9.379523     7.184962     0.106358
H      3.507505     8.699604     5.761172     0.122205
H      6.585128    10.218960     1.552816     0.257067
H      3.396342    -2.191403    12.060954     0.133432
H      4.195292    -2.736889    13.126171     0.122307
H      4.780250    -0.907837    11.931928     0.101581
H      4.927898    -0.513796    13.457739     0.097658
H      3.376709     2.220077    12.126968     0.088380
H      4.931564     1.549002    11.813404     0.091705
H      5.104670     1.595770    14.195889     0.157353
H      5.024750     2.830995    13.730794     0.136609
H      2.906417     3.149648    14.375925     0.093829
H      2.746226     1.663705    14.899532     0.114041
H      1.323864    -3.413028    12.997145     0.104197
H      0.693160    -2.961582    14.561963     0.120213
H      3.176813    -4.486311    14.231896     0.149241
H      4.829390     3.972026     0.598622     0.134912
H      2.331336    -0.676800    10.796197     0.090603
H      3.114410     0.584851    10.437624     0.047633
H      1.788349     1.915679    11.658872     0.106260
H      0.746995     0.980457    10.388114     0.122239
H      2.330628    12.440230     5.258570     0.257016
H     -0.858158    -2.677025    11.250789     0.133397
H     -0.059208    -3.873604    11.229785     0.122279
H      0.525750    -1.958219    10.179571     0.101557
H      0.673398    -3.118168     9.112854     0.097682
H      7.631209    -0.655883     7.328991     0.088360
H      0.677064    -0.695650     8.068642     0.091653
H      0.850170    -2.774827     6.904405     0.157343
H      0.770250    -1.782412     6.034228     0.136628
H      7.160917    -2.201184     5.449109     0.093848
H      7.000726    -3.363379     6.512825     0.113983
H      5.578364    -4.078509    11.886919     0.104178
H      4.947660    -5.245803    10.751188     0.120248
H     -1.077687    -5.673387    12.251493     0.149242
H      0.574890    10.337269    11.217783     0.134330
H      6.585836    -0.847667    10.511139     0.090582
H      7.368910     0.063257     9.567447     0.047593
H      6.042849    -0.386527     7.818091     0.106282
H      5.001495     0.293392     9.241881     0.122201
H      1.923872    -1.225964    13.450237     0.256988
H      5.112658    11.184399     2.942099     0.133451
H      4.313708    11.729885     1.876882     0.122247
H      3.728750     9.900833     3.071125     0.101593
H      3.581102     9.506792     1.545314     0.097696
H      5.132291     6.772919     2.876085     0.088370
H      3.577436     7.443994     3.189649     0.091664
H      3.404330     7.397226     0.807164     0.157333
H      3.484250     6.162001     1.272259     0.136646
H      5.602583     5.843348     0.627128     0.093801
H      5.762774     7.329291     0.103521     0.113907
H      7.185136    12.406024     2.005908     0.104389
H      7.815840    11.954578     0.441090     0.120496
H      5.332187    13.479307     0.771157     0.149770
H      3.679610     5.020970    14.404431     0.135661
H      6.177664     9.669796     4.206856     0.090569
H      5.394590     8.408145     4.565429     0.047670
H      6.720651     7.077317     3.344181     0.106318
H      7.762005     8.012539     4.614939     0.122258
C     -0.680871    -3.402555    10.727183    -0.186568
C     -0.006535    -2.518371     9.693473    -0.112228
C     -0.186757    -1.218856     7.672561    -0.049655
C      0.291119    -2.210729     6.647853    -0.289847
C     -0.877733    -2.861936     5.924706    -0.058454
C      5.850140    -4.830615    11.199779    -0.028687
C      6.584270    -5.925279    11.933428    -0.373467
C      5.743718    -6.488405    13.031652     0.680318
C      1.753702     9.843181     5.512122    -0.084907
C      3.039068     9.529509     6.277277    -0.360163
C      4.017072    10.671802     6.355293     0.639465
C      4.935371    11.064587     2.055418    -0.186669
C      4.261035     9.736150     2.347978    -0.112199
C      4.441257     7.341287     2.541517    -0.049622
C      3.963381     6.905073     1.183741    -0.289911
C      5.132233     6.574245     0.268555    -0.058500
C      6.913360    12.154511     1.018707    -0.028705
C      6.179230    13.317522     0.399081    -0.373883
C      7.019782    14.551525     0.420085     0.683631
C      2.500798     0.221780    11.279295    -0.084884
C      1.215432     1.044455    11.363312    -0.360156
C      0.237428     0.574838    12.407525     0.639449
C      9.189871    12.395551     4.275870    -0.186562
C      8.515535    11.511367     5.309580    -0.112236
C      8.695757    10.211852     7.330492    -0.049610
C      8.217881    11.203725     8.355200    -0.289872
C      0.877733    11.854932     9.078347    -0.058479
C      2.658860    13.823611     3.803274    -0.028671
C      1.924730    14.918275     3.069625    -0.373893
C      2.765282    15.481401     1.971401     0.682078
C      6.755298    -0.850185     9.490931    -0.084876
C      5.469932    -0.536513     8.725776    -0.360177
C      4.491928    -1.678806     8.647760     0.639453
C      3.573629    -2.071591    12.947635    -0.186577
C      4.247965    -0.743154    12.655075    -0.112226
C      4.067743     1.651709    12.461536    -0.049664
C      4.545619     2.087923    13.819312    -0.289831
C      3.376767     2.418751    14.734498    -0.058477
C      1.595640    -3.161515    13.984346    -0.028789
C      2.329770    -4.324526    14.603972    -0.373088
C      1.489218    -5.558529    14.582968     0.681775
C      6.008202     8.771216     3.723758    -0.084935
C      7.293568     7.948541     3.639741    -0.360167
C      8.271572     8.418158     2.595528     0.639512
N      6.698749    -4.193658    10.122560     0.011057
N     -0.929180    -1.852455     8.800791    -0.143815
N      6.064751    10.904232     1.072718     0.011094
N      5.183680     8.634972     2.514512    -0.143830
N      1.810251    13.186654     4.880493     0.011102
N      0.929180    10.845451     6.202262    -0.143813
N      2.444249    -1.911236    13.930335     0.011034
N      3.325320     0.358024    12.488541    -0.143838
O      6.332279    -7.260257    13.883825    -0.716676
O      3.989290    15.292057     1.876882    -0.569857
O      3.899673    11.650324     5.581136    -0.650190
O      4.958034    10.558311     7.181961    -0.651422
O      6.431221    15.666910     0.141029    -0.716818
O      0.265210    -5.552642    14.371424    -0.569587
O      0.354827    -0.569155    12.905626    -0.650058
O     -0.703534     1.357409    12.697084    -0.651613
O      2.176721    16.253253     1.119228    -0.714726
O      4.519710    -6.299061    13.126171    -0.569117
O      4.609327    -2.657328     9.421917    -0.650015
O      3.550966    -1.565315     7.821092    -0.651619
O      2.077779    -6.673914    14.862024    -0.715199
O      8.243790    14.545638     0.631629    -0.568774
O      8.154173     9.562151     2.097427    -0.650173
O      9.212534     7.635587     2.305969    -0.651495

The following XYZ coordinates are in angstroms. Other properties are in atomic units.
The sperically averaged electron density of each atom fit to a function of the form exp(a - br)
eigen_1, eigen_2 and eigen_3 are the three eigenvalues of traceless quadrupole moment tensor
  atom number  atomic symbol              X              Y              Z     net charge C6 coefficient C8 coefficient C10 coefficient fluctuating dipole atomic polarizability isotropic forcefield polarizability              a              b squared Pearson coefficient          <r^3>          <r^4>         wp_QDO          m_QDO          q_QDO       dipole_x       dipole_y       dipole_z         dipole            Qxy            Qxz            Qyz     Q(x^2-y^2)  Q(3z^2 - R^2)        eigen_1        eigen_2        eigen_3 static polarizability      alpha(xx)      alpha(xy)      alpha(xz)      alpha(yy)      alpha(yz)      alpha(zz) atomic spin moment
            1             Ce       2.127250       8.911430      14.866975       1.359636     544.135124 0.16382150E+05  0.88081046E+06                                48.864734                           38.590742      -0.085614       1.540884                    0.999760     137.820932     461.290024       0.334170       0.340900      -1.212056       0.003907       0.142727       0.226077       0.267390      -0.024001       0.002122      -1.029898       0.559523      -2.720766      -1.529685       0.726569       0.803116             60.639245      86.216736      -0.582044       0.326943      58.239479     -19.466029      37.461518           1.937847
            2             Ce       6.381750       0.081566       0.136078       1.332424     546.996978 0.16508553E+05  0.88936486E+06                                49.019492                           38.730425      -0.080593       1.540395                    0.999797     138.352654     463.614807       0.333663       0.340743      -1.212126       0.008087      -0.122505      -0.221151       0.252944      -0.034791       0.022111      -0.998899       0.551760      -2.775704      -1.512455       0.711377       0.801078             60.817328      86.386281      -0.275092       0.188666      58.503794     -19.530257      37.561910           1.968935
            3              H       6.178372      -3.447234       9.744483       0.256977       0.762067 0.54908128E+01  0.50791618E+02                                 1.551863                            1.499962      -1.733959       2.098078                    0.991296       3.718749      11.315142       0.430919       1.536580      -0.654204      -0.011684       0.021458      -0.008422       0.025843       0.007340       0.007096       0.009215      -0.005393       0.004171      -0.008704      -0.007524       0.016228              1.580330       1.616091      -0.289190       0.142474       1.735645      -0.186352       1.389254          -0.000005
            4              H       9.367158      11.670021       3.752264       0.133378       0.910782 0.69691023E+01  0.66872157E+02                                 1.614984                            1.592790      -1.103305       2.363682                    0.996722       3.572103      10.270002       0.467591       1.365121      -0.689495      -0.017079      -0.036318      -0.007364       0.040803       0.002846       0.002521       0.005562      -0.003601      -0.010137      -0.006603      -0.001647       0.008250              1.631830       1.432022      -0.048804      -0.047453       1.807718       0.279248       1.655749          -0.000022
            5              H       8.568208      12.866600       3.773268       0.122248       0.898252 0.64680663E+01  0.59957524E+02                                 1.518877                            1.471841      -0.626884       2.584508                    0.999932       3.196449       8.575914       0.526088       1.255968      -0.715283      -0.023992       0.005526      -0.016259       0.029505       0.001211       0.006892      -0.003036       0.005831      -0.025146      -0.011820       0.002091       0.009729              1.542777       1.591806      -0.151167       0.349874       1.464595      -0.209234       1.571929          -0.000064
            6              H       7.983250      10.951215       4.823482       0.101538       0.869786 0.62189232E+01  0.58028875E+02                                 1.576891                            1.510389      -0.911077       2.446318                    0.997672       3.551447      10.086023       0.477181       1.375605      -0.687820      -0.013818      -0.022004      -0.017466       0.031308       0.001052       0.001301      -0.006457      -0.010848      -0.012135      -0.007572      -0.002786       0.010358              1.642141       1.706995       0.386253       0.331384       1.594214       0.321138       1.625215          -0.000001
            7              H       7.835602      12.111164       5.890199       0.097703       1.329819 0.11248398E+02  0.11974294E+03                                 1.975283                            1.938697      -0.944852       2.403659                    0.996264       3.865370      11.114363       0.459184       1.253027      -0.715684      -0.027047       0.019245       0.021158       0.039365      -0.011911      -0.003540       0.002180      -0.010088       0.021788      -0.016697       0.004466       0.012231              2.005519       2.067549      -0.235922      -0.337165       1.828088       0.352766       2.120920          -0.000009
            8              H       0.877791       9.648879       7.674062       0.088387       1.242674 0.98962553E+01  0.10219180E+03                                 1.906487                            1.829781      -0.971879       2.394688                    0.997096       3.691212      10.507806       0.467522       1.268699      -0.712330       0.033702      -0.011052       0.009356       0.036681      -0.005989      -0.003179      -0.001996       0.000649       0.010609      -0.008839       0.003503       0.005336              1.934335       2.219547      -0.419436      -0.019247       1.736694      -0.042125       1.846763           0.000100
            9              H       7.831936       9.688646       6.934411       0.091643       1.819911 0.15788331E+02  0.18210667E+03                                 2.414422                            2.277619      -1.170595       2.285354                    0.994493       4.126717      12.168651       0.430982       1.232132      -0.721985      -0.040268      -0.000357      -0.018450       0.044295       0.005591       0.006894       0.004877       0.015519       0.034507      -0.015584      -0.001145       0.016729              2.512136       2.995750       0.634364       0.484643       2.165865       0.400032       2.374792           0.000006
           10              H       7.658830      11.767823       8.098648       0.157321       0.677597 0.47502626E+01  0.41311650E+02                                 1.323301                            1.315753      -0.842089       2.518531                    0.999621       3.036334       8.242335       0.515334       1.366666      -0.691046      -0.022331       0.011558      -0.001039       0.025166      -0.001491       0.000868       0.003761       0.000470      -0.015664      -0.006961       0.002351       0.004610              1.322895       1.324251      -0.167518       0.103343       1.296016      -0.055247       1.348419          -0.000006
           11              H       7.738750      10.775408       8.968825       0.136703       0.867758 0.62030790E+01  0.57149337E+02                                 1.519209                            1.469492      -0.632302       2.596060                    0.999893       3.097735       8.403372       0.509265       1.305444      -0.705353      -0.020171      -0.007958       0.005520       0.022376       0.003675      -0.002888      -0.002226       0.003328      -0.010364      -0.004749      -0.002274       0.007023              1.553504       1.419163       0.150396      -0.248171       1.352277      -0.126791       1.889070           0.000015
           12              H       1.348083      11.194180       9.553944       0.093838       1.017654 0.80603922E+01  0.79102875E+02                                 1.673128                            1.660317      -0.630906       2.567316                    0.999888       3.419442       9.501624       0.486646       1.282499      -0.710129       0.014451      -0.024743       0.011513       0.030881      -0.005168       0.004927       0.006783      -0.004446       0.001945      -0.011326       0.003205       0.008121              1.678109       1.472169      -0.170759       0.106710       1.674877      -0.206463       1.887281           0.000208
           13              H       1.508274      12.356375       8.490228       0.113907       1.050675 0.82618169E+01  0.82663435E+02                                 1.774261                            1.730200      -1.199265       2.300601                    0.994105       3.838473      11.243267       0.450526       1.358777      -0.690784       0.023911       0.017230      -0.023435       0.037654       0.007132      -0.011317      -0.007145       0.008162      -0.012876      -0.012245      -0.006043       0.018288              1.798140       1.681698       0.317903      -0.353144       1.702516      -0.130558       2.010207           0.000002
           14              H       2.930636      13.071505       3.116134       0.104162       1.182433 0.93784905E+01  0.95837589E+02                                 1.855791                            1.791152      -0.958674       2.408671                    0.995513       3.761515      10.756127       0.467240       1.282813      -0.708252       0.007722      -0.031119      -0.033113       0.046092      -0.005288      -0.002723       0.008998      -0.015902       0.014486      -0.011963      -0.003490       0.015453              1.909668       1.719666      -0.299649      -0.340144       2.041146       0.394809       1.968191          -0.000073
           15              H       3.561340      14.238799       4.251865       0.120337       1.487567 0.13028715E+02  0.14384610E+03                                 2.142376                            2.101206      -1.168777       2.316036                    0.993748       3.863177      11.302631       0.436558       1.270771      -0.713363       0.043393       0.022524       0.023122       0.054082       0.009861       0.011755       0.000834       0.014833      -0.006111      -0.013986      -0.005154       0.019140              2.171478       2.428042       0.232881       0.226997       1.838547       0.119178       2.247846          -0.000182
           16              H       9.586687      14.666383       2.751560       0.149000       0.954429 0.72144067E+01  0.70370485E+02                                 1.735966                            1.673391      -1.097296       2.372812                    0.996550       3.624879      10.776905       0.431411       1.455544      -0.673290      -0.022045      -0.011319      -0.008993       0.026362       0.003931      -0.000118      -0.004864       0.011295       0.008300      -0.009953       0.003407       0.006546              1.774103       2.053610       0.253274       0.328588       1.552839      -0.025181       1.715859           0.000332
           17              H       7.934110      -1.344273       3.785270       0.134907       1.807766 0.16938479E+02  0.20284855E+03                                 2.626446                            2.544049      -1.055452       2.352009                    0.996942       4.212389      13.509875       0.356945       1.432873      -0.681502      -0.000568       0.000909       0.026795       0.026817       0.018979      -0.003150       0.016267       0.020946       0.081949      -0.039044       0.006843       0.032201              2.660408       2.018660      -0.163267      -0.269869       2.641554       0.333817       3.321009           0.003591
           18              H       1.923164       9.840663       4.491914       0.090534       1.130261 0.90055920E+01  0.91817571E+02                                 1.836146                            1.783266      -1.109001       2.323105                    0.992722       4.041323      11.843484       0.453671       1.324193      -0.697148       0.010270      -0.026735      -0.039766       0.049006      -0.013789      -0.001832       0.006380       0.007270       0.028936      -0.019630       0.004507       0.015123              1.881769       1.759056      -0.028283      -0.287861       1.508207       0.091378       2.378043          -0.000002
           19              H       1.140090       8.929739       5.435606       0.047604       1.890019 0.17371036E+02  0.20489434E+03                                 2.419552                            2.339400      -1.159171       2.245244                    0.993863       4.571589      13.564807       0.439529       1.181448      -0.730713      -0.017783      -0.026686      -0.011651       0.034119      -0.003311       0.004008       0.002201       0.001965      -0.015264      -0.007845       0.001452       0.006393              2.475995       2.675258       0.651296       0.176603       2.611155       0.339582       2.141572          -0.000008
           20              H       2.466151       9.379523       7.184962       0.106358       2.118153 0.19029530E+02  0.23196915E+03                                 2.733686                            2.544480      -1.540818       2.097141                    0.996130       4.605557      14.359571       0.393824       1.275855      -0.709582      -0.037356       0.015117       0.010543       0.041655       0.008138      -0.015852       0.010410       0.003579       0.002051      -0.023055       0.005981       0.017075              2.840151       3.261288      -0.179856      -0.784168       2.012922      -0.062565       3.246241           0.000153
           21              H       3.507505       8.699604       5.761172       0.122205       1.941878 0.16719795E+02  0.19658770E+03                                 2.558014                            2.369108      -1.408529       2.175396                    0.995416       4.285410      12.962747       0.413819       1.258838      -0.714641       0.011055      -0.013077      -0.026957       0.031935      -0.001124      -0.000596       0.005459      -0.001470      -0.006176      -0.005936       0.000016       0.005920              2.684534       2.810701      -0.729681      -0.645010       2.716411       0.663225       2.526490          -0.000006
           22              H       6.585128      10.218960       1.552816       0.257067       0.761977 0.54898165E+01  0.50780279E+02                                 1.551769                            1.499839      -1.734160       2.098025                    0.991296       3.718421      11.314040       0.430929       1.536608      -0.654199       0.011662      -0.017546       0.014940       0.025828      -0.002789      -0.009820       0.004871       0.002736       0.028566      -0.008705      -0.007521       0.016226              1.580270       1.615947      -0.261944       0.187846       1.621197      -0.247554       1.503665          -0.000005
           23              H       3.396342      -2.191403      12.060954       0.133432       0.910660 0.69677984E+01  0.66857461E+02                                 1.614964                            1.592732      -1.103086       2.363850                    0.996723       3.571798      10.269431       0.467553       1.365278      -0.689466       0.017080       0.010607      -0.035507       0.040805      -0.000875      -0.003696       0.000247       0.006393       0.019782      -0.006616      -0.001640       0.008256              1.631848       1.432011       0.018853       0.065382       1.457341       0.092099       2.006191          -0.000021
           24              H       4.195292      -2.736889      13.126171       0.122307       0.898501 0.64694651E+01  0.59967548E+02                                 1.518512                            1.471471      -0.627631       2.584152                    0.999932       3.195572       8.570463       0.526492       1.255066      -0.715486       0.024012      -0.016933      -0.002796       0.029515      -0.005536      -0.004261      -0.005749       0.010918      -0.010053      -0.011863       0.002121       0.009742              1.542408       1.591480      -0.379789      -0.031575       1.721551      -0.071482       1.314194          -0.000065
           25              H       4.780250      -0.907837      11.931928       0.101581       0.869615 0.62172533E+01  0.58009050E+02                                 1.576667                            1.510170      -0.910907       2.446438                    0.997676       3.550864      10.083801       0.477226       1.375575      -0.687828       0.013826      -0.005057      -0.027643       0.031319      -0.000664      -0.001539      -0.008363      -0.007277      -0.001434      -0.007575      -0.002779       0.010355              1.641929       1.706735      -0.110212      -0.496769       1.351174       0.191349       1.867879          -0.000001
           26              H       4.927898      -0.513796      13.457739       0.097658       1.329973 0.11249521E+02  0.11975543E+03                                 1.975281                            1.938655      -0.944628       2.403726                    0.996266       3.865352      11.113589       0.459247       1.252847      -0.715725       0.027049       0.009560       0.026933       0.039350      -0.002506       0.012174       0.003637      -0.012840       0.013543      -0.016704       0.004486       0.012218              2.005553       2.067546       0.186145       0.367011       1.762586       0.317795       2.186528          -0.000008
           27              H       3.376709       2.220077      12.126968       0.088380       1.242404 0.98934487E+01  0.10215585E+03                                 1.906253                            1.829551      -0.971771       2.394710                    0.997100       3.690861      10.506544       0.467539       1.268739      -0.712322      -0.033702       0.013443      -0.005357       0.036678      -0.000021       0.006783       0.001240      -0.005418      -0.007463      -0.008846       0.003504       0.005342              1.934117       2.219411      -0.180621       0.378957       1.857003       0.022444       1.725939           0.000098
           28              H       4.931564       1.549002      11.813404       0.091705       1.820032 0.15789897E+02  0.18213573E+03                                 2.414958                            2.278073      -1.170670       2.285379                    0.994491       4.126665      12.170279       0.430827       1.232501      -0.721906       0.040264      -0.016133      -0.009036       0.044307      -0.003459      -0.008179       0.013116       0.000160      -0.011630      -0.015580      -0.001160       0.016740              2.512765       2.996515      -0.128537      -0.788218       1.996186       0.309371       2.545595           0.000006
           29              H       5.104670       1.595770      14.195889       0.157353       0.677541 0.47497695E+01  0.41306570E+02                                 1.323269                            1.315719      -0.842268       2.518474                    0.999621       3.036228       8.242151       0.515317       1.366737      -0.691033       0.022335      -0.006386       0.009686       0.025169      -0.001471       0.000899      -0.001073       0.009509       0.011431      -0.006963       0.002359       0.004604              1.322874       1.324206      -0.170098       0.099015       1.382705      -0.008897       1.261711          -0.000005
           30              H       5.024750       2.830995      13.730794       0.136609       0.867813 0.62038019E+01  0.57160050E+02                                 1.519531                            1.469781      -0.631936       2.596162                    0.999893       3.098449       8.406754       0.509088       1.305806      -0.705275       0.020178       0.008584      -0.004437       0.022372       0.004253      -0.001865      -0.002672       0.004246      -0.007719      -0.004728      -0.002264       0.006992              1.553866       1.419452       0.289848      -0.015644       1.875725       0.152844       1.366422           0.000015
           31              H       2.906417       3.149648      14.375925       0.093829       1.017162 0.80559561E+01  0.79054113E+02                                 1.673164                            1.660332      -0.629943       2.567819                    0.999890       3.419097       9.502571       0.486401       1.283229      -0.709977      -0.014440       0.021795      -0.016440       0.030883      -0.006694       0.002210       0.003217       0.002060       0.021892      -0.011235       0.003092       0.008143              1.678181       1.472210      -0.174504       0.100290       2.011900      -0.026280       1.550433           0.000188
           32              H       2.746226       1.663705      14.899532       0.114041       1.050363 0.82587311E+01  0.82626747E+02                                 1.774111                            1.730029      -1.199579       2.300549                    0.994105       3.837912      11.242075       0.450478       1.359017      -0.690738      -0.023910      -0.028819       0.004137       0.037674       0.013347      -0.000951      -0.004956       0.004057      -0.025188      -0.012254      -0.006037       0.018291              1.798033       1.681599       0.461312      -0.113891       2.050301       0.055393       1.662198           0.000000
           33              H       1.323864      -3.413028      12.997145       0.104197       1.182824 0.93819530E+01  0.95879084E+02                                 1.856011                            1.791329      -0.958527       2.408751                    0.995517       3.761212      10.754601       0.467290       1.282593      -0.708303      -0.007737      -0.014539      -0.043057       0.046099      -0.000078       0.005960       0.004696      -0.007890       0.038663      -0.011985      -0.003493       0.015478              1.909939       1.719724       0.158786       0.424491       1.656528       0.189172       2.353566          -0.000066
           34              H       0.693160      -2.961582      14.561963       0.120213       1.488810 0.13039908E+02  0.14397774E+03                                 2.142092                            2.100883      -1.169420       2.315586                    0.993741       3.863322      11.297514       0.437044       1.269289      -0.713684      -0.043382       0.009785       0.030725       0.054054      -0.005745      -0.014262       0.002304       0.012182      -0.014285      -0.014012      -0.005183       0.019195              2.171186       2.427292      -0.090162      -0.312367       2.057608       0.236316       2.028658          -0.000176
           35              H       3.176813      -4.486311      14.231896       0.149241       0.947413 0.71417577E+01  0.69422176E+02                                 1.721570                            1.660456      -1.083075       2.379537                    0.996783       3.596401      10.641930       0.435243       1.447708      -0.674817       0.022254      -0.002786      -0.013800       0.026334       0.001602      -0.002491       0.000832       0.000145      -0.025627      -0.009101       0.003110       0.005991              1.758829       2.034485      -0.167783      -0.372787       1.686424       0.052652       1.555579           0.000268
           36              H       4.829390       3.972026       0.598622       0.134912       1.781902 0.16622916E+02  0.19801747E+03                                 2.595729                            2.515961      -0.979771       2.386647                    0.997759       4.177004      13.334902       0.360063       1.428012      -0.682489       0.001141       0.022756       0.013554       0.026511       0.010547      -0.014246       0.029834      -0.004368       0.000670      -0.037492       0.006301       0.031190              2.628439       1.998229       0.157828       0.266716       2.855060       0.458610       3.032027           0.003520
           37              H       2.331336      -0.676800      10.796197       0.090603       1.129962 0.90024298E+01  0.91777559E+02                                 1.835878                            1.782994      -1.108893       2.323217                    0.992723       4.040593      11.840964       0.453689       1.324255      -0.697138      -0.010271      -0.022487      -0.042323       0.049015      -0.004882       0.013018       0.011067      -0.001520       0.002601      -0.019623       0.004507       0.015116              1.881525       1.758801       0.240490       0.160592       2.108513       0.412365       1.777261          -0.000002
           38              H       3.114410       0.584851      10.437624       0.047633       1.889728 0.17367562E+02  0.20484460E+03                                 2.419401                            2.339241      -1.159155       2.245294                    0.993858       4.571223      13.563753       0.439519       1.181524      -0.730696       0.017783       0.002292      -0.029038       0.034128      -0.005095       0.001033      -0.001539       0.008973       0.005751      -0.007847       0.001454       0.006393              2.475892       2.675168       0.151124      -0.657676       1.963399      -0.006354       2.789110          -0.000008
           39              H       1.788349       1.915679      11.658872       0.106260       2.120370 0.19054774E+02  0.23236647E+03                                 2.736224                            2.546659      -1.540946       2.096972                    0.996133       4.608120      14.372877       0.393521       1.276348      -0.709475       0.037365       0.002135       0.018285       0.041654       0.017862       0.000305       0.006940       0.010175       0.021551      -0.023127       0.006017       0.017110              2.842918       3.264705       0.607702       0.528994       3.027158       0.478689       2.236892           0.000154
           40              H       0.746995       0.980457      10.388114       0.122239       1.941612 0.16716672E+02  0.19654384E+03                                 2.557932                            2.368992      -1.408526       2.175435                    0.995416       4.285103      12.962024       0.413797       1.258950      -0.714618      -0.011059      -0.017620      -0.024242       0.031944      -0.000004       0.001266       0.001444       0.006046       0.016359      -0.005937       0.000020       0.005917              2.684523       2.810665       0.225045       0.947621       2.017224       0.289799       3.225682          -0.000007
           41              H       2.330628      12.440230       5.258570       0.257016       0.762012 0.54903179E+01  0.50785994E+02                                 1.551796                            1.499903      -1.734021       2.098065                    0.991296       3.718600      11.314645       0.430923       1.536597      -0.654201       0.011674      -0.021452       0.008432       0.025837       0.007342       0.007097       0.009213      -0.005392       0.004186      -0.008708      -0.007521       0.016229              1.580241       1.616023      -0.289191       0.142489       1.735477      -0.186349       1.389225          -0.000005
           42              H      -0.858158      -2.677025      11.250789       0.133397       0.910746 0.69685136E+01  0.66865040E+02                                 1.614961                            1.592727      -1.103052       2.363837                    0.996723       3.571868      10.269186       0.467599       1.365129      -0.689495       0.017081       0.036315       0.007376       0.040804       0.002851       0.002515       0.005577      -0.003587      -0.010134      -0.006614      -0.001645       0.008259              1.631844       1.431991      -0.048779      -0.047434       1.807822       0.279346       1.655720          -0.000022
           43              H      -0.059208      -3.873604      11.229785       0.122279       0.898714 0.64718539E+01  0.59997643E+02                                 1.518986                            1.471944      -0.627669       2.584115                    0.999932       3.196370       8.574299       0.526279       1.255408      -0.715408       0.023997      -0.005513       0.016239       0.029495       0.001184       0.006880      -0.003006       0.005793      -0.025342      -0.011844       0.002119       0.009725              1.542875       1.591970      -0.151185       0.349956       1.464653      -0.209146       1.572001          -0.000061
           44              H       0.525750      -1.958219      10.179571       0.101557       0.869676 0.62177869E+01  0.58015298E+02                                 1.576743                            1.510234      -0.910864       2.446441                    0.997675       3.551035      10.084411       0.477217       1.375574      -0.687828       0.013823       0.021992       0.017487       0.031313       0.001045       0.001310      -0.006456      -0.010840      -0.012121      -0.007572      -0.002779       0.010352              1.642021       1.706839       0.386255       0.331366       1.594147       0.321158       1.625076          -0.000001
           45              H       0.673398      -3.118168       9.112854       0.097682       1.329816 0.11248074E+02  0.11973689E+03                                 1.975174                            1.938579      -0.944568       2.403776                    0.996267       3.865158      11.113103       0.459236       1.252911      -0.715712       0.027050      -0.019253      -0.021135       0.039358      -0.011917      -0.003533       0.002171      -0.010087       0.021786      -0.016702       0.004478       0.012224              2.005420       2.067428      -0.235908      -0.337123       1.828046       0.352780       2.120786          -0.000009
           46              H       7.631209      -0.655883       7.328991       0.088360       1.242424 0.98931775E+01  0.10214477E+03                                 1.905580                            1.828971      -0.972096       2.394545                    0.997095       3.690806      10.503413       0.467861       1.267971      -0.712483      -0.033709       0.011052      -0.009343       0.036684      -0.006000      -0.003168      -0.002024       0.000611       0.010668      -0.008864       0.003545       0.005319              1.933389       2.218432      -0.419106      -0.019240       1.735873      -0.042006       1.845863           0.000098
           47              H       0.677064      -0.695650       8.068642       0.091653       1.820002 0.15789290E+02  0.18212120E+03                                 2.414502                            2.277678      -1.170896       2.285222                    0.994490       4.127056      12.169920       0.430978       1.232121      -0.721984       0.040265       0.000350       0.018477       0.044304       0.005585       0.006898       0.004886       0.015524       0.034505      -0.015584      -0.001151       0.016735              2.512272       2.995830       0.634446       0.484718       2.166032       0.400198       2.374955           0.000006
           48              H       0.850170      -2.774827       6.904405       0.157343       0.677535 0.47497111E+01  0.41305770E+02                                 1.323236                            1.315693      -0.842173       2.518515                    0.999621       3.036191       8.241914       0.515335       1.366700      -0.691040       0.022334      -0.011559       0.001056       0.025170      -0.001491       0.000872       0.003758       0.000471      -0.015676      -0.006964       0.002355       0.004609              1.322832       1.324198      -0.167493       0.103343       1.295933      -0.055220       1.348364          -0.000006
           49              H       0.770250      -1.782412       6.034228       0.136628       0.867885 0.62040692E+01  0.57158807E+02                                 1.519090                            1.469390      -0.632188       2.596051                    0.999893       3.098126       8.403529       0.509414       1.305056      -0.705430       0.020172       0.007953      -0.005497       0.022369       0.003674      -0.002884      -0.002228       0.003327      -0.010357      -0.004747      -0.002273       0.007020              1.553370       1.419058       0.150355      -0.248104       1.352141      -0.126701       1.888911           0.000015
           50              H       7.160917      -2.201184       5.449109       0.093848       1.017557 0.80604086E+01  0.79109558E+02                                 1.673590                            1.660794      -0.630559       2.567538                    0.999888       3.420165       9.506569       0.486327       1.283234      -0.709969      -0.014431       0.024755      -0.011498       0.030875      -0.005100       0.004844       0.006798      -0.004600       0.001966      -0.011239       0.003058       0.008182              1.678552       1.472538      -0.170852       0.106785       1.675229      -0.206430       1.887888           0.000199
           51              H       7.000726      -3.363379       6.512825       0.113983       1.050421 0.82595738E+01  0.82637294E+02                                 1.774158                            1.730117      -1.199405       2.300594                    0.994105       3.838167      11.242969       0.450467       1.359017      -0.690738      -0.023911      -0.017232       0.023456       0.037668       0.007136      -0.011324      -0.007142       0.008160      -0.012883      -0.012249      -0.006046       0.018295              1.798022       1.681572       0.317839      -0.353111       1.702385      -0.130535       2.010110           0.000001
           52              H       5.578364      -4.078509      11.886919       0.104178       1.182320 0.93762483E+01  0.95803587E+02                                 1.855322                            1.790649      -0.957467       2.409233                    0.995533       3.760061      10.749382       0.467445       1.282399      -0.708349      -0.007720       0.031105       0.033156       0.046113      -0.005307      -0.002710       0.009003      -0.015945       0.014750      -0.012036      -0.003449       0.015485              1.909210       1.719056      -0.299466      -0.339888       2.040986       0.394771       1.967588          -0.000079
           53              H       4.947660      -5.245803      10.751188       0.120248       1.488977 0.13043771E+02  0.14403939E+03                                 2.142766                            2.101648      -1.169864       2.315427                    0.993733       3.863953      11.302240       0.436797       1.269838      -0.713566      -0.043361      -0.022508      -0.023128       0.054052       0.009839       0.011809       0.000869       0.014868      -0.006077      -0.013980      -0.005208       0.019187              2.171830       2.428312       0.232918       0.226884       1.839085       0.119101       2.248092          -0.000184
           54              H      -1.077687      -5.673387      12.251493       0.149242       0.946722 0.71371246E+01  0.69388505E+02                                 1.723278                            1.661944      -1.080803       2.380946                    0.996766       3.598487      10.660322       0.434112       1.451244      -0.674186       0.022339       0.010873       0.009088       0.026454       0.003030      -0.000035      -0.005003       0.011371       0.006908      -0.009586       0.003531       0.006056              1.760664       2.036372       0.250484       0.324494       1.542561      -0.024635       1.703060           0.000238
           55              H       0.574890      10.337269      11.217783       0.134330       1.813024 0.17002891E+02  0.20382702E+03                                 2.632349                            2.549583      -1.053863       2.352062                    0.996993       4.218430      13.539121       0.356386       1.433663      -0.681363       0.000619      -0.000726      -0.026653       0.026670       0.018999      -0.002749       0.016293       0.022649       0.082536      -0.039506       0.007130       0.032376              2.666430       2.022853      -0.164405      -0.271492       2.647509       0.333578       3.328926           0.003700
           56              H       6.585836      -0.847667      10.511139       0.090582       1.130019 0.90030831E+01  0.91785733E+02                                 1.835916                            1.783045      -1.108888       2.323205                    0.992723       4.040740      11.841429       0.453688       1.324233      -0.697142      -0.010269       0.026725       0.039778       0.049010      -0.013783      -0.001830       0.006375       0.007264       0.028945      -0.019625       0.004508       0.015117              1.881544       1.758844      -0.028284      -0.287780       1.508092       0.091457       2.377697          -0.000002
           57              H       7.368910       0.063257       9.567447       0.047593       1.890061 0.17371150E+02  0.20489593E+03                                 2.419597                            2.339398      -1.159090       2.245269                    0.993863       4.571665      13.565022       0.439532       1.181438      -0.730715       0.017784       0.026680       0.011663       0.034120      -0.003313       0.004009       0.002209       0.001972      -0.015259      -0.007849       0.001456       0.006394              2.476122       2.675398       0.651392       0.176735       2.611299       0.339778       2.141669          -0.000008
           58              H       6.042849      -0.386527       7.818091       0.106282       2.119141 0.19040526E+02  0.23212998E+03                                 2.734110                            2.544882      -1.541048       2.096944                    0.996131       4.606725      14.362679       0.393882       1.275521      -0.709649       0.037365      -0.015124      -0.010525       0.041661       0.008145      -0.015885       0.010387       0.003558       0.002013      -0.023070       0.005976       0.017094              2.840579       3.261782      -0.179916      -0.784283       2.013194      -0.062427       3.246760           0.000152
           59              H       5.001495       0.293392       9.241881       0.122201       1.941996 0.16720846E+02  0.19660362E+03                                 2.558132                            2.369186      -1.408659       2.175333                    0.995415       4.285639      12.963662       0.413811       1.258842      -0.714639      -0.011057       0.013071       0.026969       0.031944      -0.001120      -0.000596       0.005463      -0.001467      -0.006172      -0.005939       0.000018       0.005921              2.684723       2.810825      -0.729756      -0.645091       2.716628       0.663450       2.526715          -0.000007
           60              H       1.923872      -1.225964      13.450237       0.256988       0.762042 0.54907205E+01  0.50790769E+02                                 1.551846                            1.499970      -1.734034       2.098048                    0.991296       3.718781      11.315399       0.430907       1.536622      -0.654197      -0.011680       0.017538      -0.014956       0.025840      -0.002795      -0.009817       0.004869       0.002746       0.028593      -0.008702      -0.007528       0.016231              1.580304       1.616100      -0.261912       0.187861       1.621116      -0.247439       1.503695          -0.000005
           61              H       5.112658      11.184399       2.942099       0.133451       0.910696 0.69681887E+01  0.66861726E+02                                 1.614946                            1.592732      -1.103464       2.363661                    0.996721       3.571869      10.269466       0.467576       1.365201      -0.689480      -0.017089      -0.010625       0.035515       0.040819      -0.000880      -0.003697       0.000243       0.006391       0.019780      -0.006617      -0.001639       0.008256              1.631814       1.432017       0.018844       0.065369       1.457251       0.091924       2.006175          -0.000022
           62              H       4.313708      11.729885       1.876882       0.122247       0.898659 0.64715462E+01  0.59996000E+02                                 1.519117                            1.472065      -0.627419       2.584217                    0.999932       3.196764       8.576340       0.526156       1.255674      -0.715347      -0.024011       0.016908       0.002818       0.029502      -0.005495      -0.004313      -0.005727       0.010859      -0.010103      -0.011839       0.002117       0.009722              1.543011       1.592142      -0.379891      -0.031654       1.722174      -0.071611       1.314718          -0.000063
           63              H       3.728750       9.900833       3.071125       0.101593       0.869615 0.62173026E+01  0.58010043E+02                                 1.576711                            1.510210      -0.911037       2.446382                    0.997675       3.550966      10.084374       0.477200       1.375638      -0.687815      -0.013826       0.005035       0.027648       0.031320      -0.000651      -0.001541      -0.008365      -0.007280      -0.001429      -0.007572      -0.002786       0.010358              1.641977       1.706820      -0.110146      -0.496825       1.351153       0.191255       1.867960          -0.000001
           64              H       3.581102       9.506792       1.545314       0.097696       1.329835 0.11248372E+02  0.11974210E+03                                 1.975268                            1.938667      -0.944755       2.403697                    0.996265       3.865332      11.114077       0.459199       1.252991      -0.715693      -0.027053      -0.009591      -0.026935       0.039362      -0.002491       0.012170       0.003646      -0.012826       0.013564      -0.016694       0.004467       0.012227              2.005527       2.067554       0.186185       0.366983       1.762546       0.317740       2.186482          -0.000008
           65              H       5.132291       6.772919       2.876085       0.088370       1.242039 0.98887896E+01  0.10207988E+03                                 1.904490                            1.828024      -0.972020       2.394593                    0.997096       3.689779      10.496708       0.468228       1.267220      -0.712646       0.033707      -0.013460       0.005343       0.036687      -0.000063       0.006780       0.001209      -0.005469      -0.007599      -0.008869       0.003580       0.005289              1.932220       2.216803      -0.180568       0.378268       1.855432       0.022182       1.724425           0.000098
           66              H       3.577436       7.443994       3.189649       0.091664       1.819533 0.15784406E+02  0.18204932E+03                                 2.414003                            2.277274      -1.170563       2.285394                    0.994493       4.126462      12.167330       0.431034       1.232065      -0.721998      -0.040272       0.016113       0.009022       0.044304      -0.003443      -0.008182       0.013102       0.000119      -0.011693      -0.015579      -0.001145       0.016724              2.511685       2.994942      -0.128259      -0.787692       1.995488       0.308984       2.544626           0.000006
           67              H       3.404330       7.397226       0.807164       0.157333       0.677563 0.47499626E+01  0.41308534E+02                                 1.323276                            1.315729      -0.842128       2.518525                    0.999621       3.036289       8.242257       0.515327       1.366702      -0.691039      -0.022334       0.006366      -0.009705       0.025170      -0.001468       0.000905      -0.001067       0.009514       0.011444      -0.006965       0.002355       0.004610              1.322875       1.324204      -0.170052       0.099019       1.382671      -0.008902       1.261749          -0.000006
           68              H       3.484250       6.162001       1.272259       0.136646       0.868201 0.62067955E+01  0.57189561E+02                                 1.519390                            1.469650      -0.632470       2.595912                    0.999893       3.098422       8.404437       0.509407       1.304944      -0.705453      -0.020181      -0.008584       0.004413       0.022370       0.004293      -0.001885      -0.002700       0.004268      -0.007660      -0.004761      -0.002280       0.007041              1.553684       1.419348       0.289868      -0.015658       1.875372       0.152665       1.366332           0.000020
           69              H       5.602583       5.843348       0.627128       0.093801       1.017350 0.80553055E+01  0.79021584E+02                                 1.671058                            1.658396      -0.630609       2.567395                    0.999889       3.416839       9.485096       0.487659       1.280342      -0.710597       0.014478      -0.021828       0.016405       0.030906      -0.006896       0.002301       0.003150       0.002070       0.021648      -0.011394       0.003346       0.008048              1.675913       1.470590      -0.174518       0.100131       2.008344      -0.026526       1.548805           0.000197
           70              H       5.762774       7.329291       0.103521       0.113907       1.050730 0.82625476E+01  0.82671844E+02                                 1.774224                            1.730207      -1.199395       2.300535                    0.994104       3.838566      11.243290       0.450556       1.358668      -0.690804       0.023911       0.028790      -0.004153       0.037655       0.013334      -0.000954      -0.004953       0.004053      -0.025200      -0.012245      -0.006036       0.018280              1.798087       1.681747       0.461216      -0.113899       2.050125       0.055447       1.662390           0.000001
           71              H       7.185136      12.406024       2.005908       0.104389       1.180519 0.93594932E+01  0.95596930E+02                                 1.854050                            1.789562      -0.957162       2.409599                    0.995539       3.758298      10.745027       0.467350       1.283136      -0.708193       0.007773       0.014543       0.043120       0.046165      -0.000108       0.005959       0.004765      -0.007910       0.038445      -0.011977      -0.003469       0.015446              1.907852       1.717936       0.158460       0.423785       1.654751       0.188521       2.350868          -0.000086
           72              H       7.815840      11.954578       0.441090       0.120496       1.485141 0.13003823E+02  0.14351658E+03                                 2.140848                            2.099880      -1.168321       2.316386                    0.993764       3.861776      11.299964       0.436441       1.271596      -0.713178       0.043488      -0.009813      -0.030750       0.054158      -0.005670      -0.014250       0.002269       0.012395      -0.014238      -0.013959      -0.005249       0.019207              2.169899       2.425656      -0.090237      -0.311838       2.056787       0.236013       2.027253          -0.000186
           73              H       5.332187      13.479307       0.771157       0.149770       0.947209 0.71440170E+01  0.69498580E+02                                 1.726511                            1.664806      -1.084958       2.379366                    0.996712       3.603902      10.692887       0.432769       1.454843      -0.673514      -0.022287       0.002735       0.014065       0.026496       0.001593      -0.002989       0.001209      -0.000010      -0.027192      -0.009852       0.003602       0.006250              1.764160       2.041178      -0.168202      -0.375202       1.690793       0.053090       1.560509           0.000193
           74              H       3.679610       5.020970      14.404431       0.135661       1.809589 0.16968017E+02  0.20339861E+03                                 2.634418                            2.551282      -1.057519       2.351887                    0.996894       4.216240      13.552202       0.355199       1.438524      -0.680471      -0.000639      -0.023414      -0.013374       0.026972       0.011725      -0.015477       0.031070      -0.005145       0.001619      -0.039745       0.007051       0.032695              2.668835       2.024456       0.162827       0.273548       2.903259       0.470465       3.078791           0.003441
           75              H       6.177664       9.669796       4.206856       0.090569       1.130167 0.90046916E+01  0.91806412E+02                                 1.836066                            1.783200      -1.109082       2.323090                    0.992721       4.041145      11.842968       0.453669       1.324227      -0.697141       0.010269       0.022471       0.042334       0.049016      -0.004887       0.013025       0.011070      -0.001509       0.002604      -0.019632       0.004511       0.015121              1.881679       1.759037       0.240520       0.160611       2.108593       0.412290       1.777407          -0.000002
           76              H       5.394590       8.408145       4.565429       0.047670       1.889673 0.17366639E+02  0.20483143E+03                                 2.419412                            2.339212      -1.159340       2.245251                    0.993856       4.570961      13.562992       0.439512       1.181557      -0.730689      -0.017783      -0.002301       0.029045       0.034134      -0.005095       0.001033      -0.001547       0.008968       0.005763      -0.007849       0.001456       0.006392              2.475905       2.675176       0.151270      -0.657659       1.963455      -0.006609       2.789083          -0.000008
           77              H       6.720651       7.077317       3.344181       0.106318       2.114941 0.18992100E+02  0.23134790E+03                                 2.728137                            2.539790      -1.540807       2.097071                    0.996134       4.602135      14.333452       0.394784       1.273661      -0.710044      -0.037353      -0.002197      -0.018298       0.041652       0.017775       0.000289       0.006961       0.009775       0.021156      -0.022936       0.005889       0.017046              2.834091       3.253703       0.604769       0.526472       3.017768       0.476412       2.230801           0.000148
           78              H       7.762005       8.012539       4.614939       0.122258       1.941240 0.16713663E+02  0.19649656E+03                                 2.557339                            2.368616      -1.408574       2.175433                    0.995416       4.284757      12.959924       0.413879       1.258777      -0.714654       0.011054       0.017616       0.024251       0.031947      -0.000004       0.001267       0.001442       0.006037       0.016373      -0.005935       0.000014       0.005921              2.683723       2.809754       0.224639       0.946952       2.016781       0.289215       3.224635          -0.000007
           79              C      -0.680871      -3.402555      10.727183      -0.186568      25.048600 0.39928076E+03  0.92963929E+04                                 7.760879                            6.865048      -0.389632       1.874465                    0.997100      29.521271      87.710990       0.594333       0.442629      -1.036029      -0.044150      -0.032002      -0.083654       0.099857       0.059955       0.029585      -0.009000       0.019863      -0.124860      -0.067789      -0.016128       0.083917              8.375493       8.049650       2.647397       1.109669       8.920713      -0.316708       8.156117          -0.000092
           80              C      -0.006535      -2.518371       9.693473      -0.112228      24.101413 0.39965179E+03  0.92847994E+04                                 7.406600                            6.740517      -0.219204       1.932258                    0.997422      28.935023      85.202607       0.618414       0.426320      -1.048320      -0.077596       0.017813       0.015532       0.081116      -0.007908      -0.027775      -0.038239      -0.008074       0.058039      -0.049329      -0.003051       0.052380              7.816207       7.726147       0.491077       0.257576       6.993516      -0.925359       8.728956          -0.000017
           81              C      -0.186757      -1.218856       7.672561      -0.049655      25.439632 0.37023991E+03  0.84096251E+04                                 7.601317                            6.343271      -0.129609       1.965531                    0.998702      27.833448      80.131833       0.661665       0.407544      -1.063854       0.004138      -0.096478      -0.012427       0.097363      -0.035946      -0.026011      -0.010045       0.049499       0.129880      -0.069334       0.012703       0.056631              8.735681       7.940300      -0.472500      -1.803855       6.459082       2.350830      11.807662           0.000052
           82              C       0.291119      -2.210729       6.647853      -0.289847      25.769718 0.38300328E+03  0.88657375E+04                                 8.153967                            6.850833      -0.548001       1.827833                    0.996526      30.091558      90.493893       0.575809       0.459532      -1.021663      -0.077161       0.019480       0.034527       0.086749       0.024135       0.013163       0.040980       0.032434      -0.067636      -0.055984       0.000999       0.054986              9.518210       7.359640       0.169207      -0.342257       7.458947       4.067982      13.736043           0.000044
           83              C      -0.877733      -2.861936       5.924706      -0.058454      23.653206 0.37013789E+03  0.84451227E+04                                 7.482352                            6.588871      -0.391461       1.903278                    0.996534      27.572916      80.753144       0.610343       0.439835      -1.039021       0.087084      -0.011038      -0.006798       0.088043      -0.027644       0.000595       0.072009      -0.003239       0.000604      -0.076609      -0.001074       0.077684              8.397354       6.210910       0.959381       0.172894       7.511574       2.701544      11.469578           0.000092
           84              C       5.850140      -4.830615      11.199779      -0.028687      27.745147 0.42005727E+03  0.97942033E+04                                 8.041991                            6.809712      -0.132918       1.973359                    0.998491      27.538928      78.927449       0.634549       0.413981      -1.065417       0.092812      -0.025145      -0.016754       0.097606       0.006134      -0.013903      -0.040551      -0.007656       0.082424      -0.036206      -0.020276       0.056482              9.255900       7.366340       0.118966      -1.265645       9.038686      -3.068404      11.362675          -0.000133
           85              C       6.584270      -5.925279      11.933428      -0.373467      34.135985 0.48930319E+03  0.11971397E+05                                 9.315521                            7.329787      -0.241629       1.900022                    0.997126      32.182754      97.618005       0.608000       0.411752      -1.056251      -0.043183       0.076788      -0.028059       0.092458       0.014459       0.025252      -0.007690       0.024572       0.103819      -0.040930      -0.005966       0.046896             11.369439       8.424159       0.591300      -1.471480      10.458288      -5.651881      15.225869           0.001462
           86              C       5.743718      -6.488405      13.031652       0.680318      23.833879 0.23607806E+03  0.48948825E+04                                 8.079690                            5.715106      -0.117638       2.033630                    0.999685      22.310641      65.790334       0.569371       0.518829      -0.980437      -0.000887      -0.002145       0.029561       0.029652       0.020699       0.033603       0.039466      -0.059493       0.040716      -0.053407      -0.018007       0.071414             10.057064      10.334197      -0.175346      -1.754818       8.305546      -5.249362      11.531449           0.021445
           87              C       1.753702       9.843181       5.512122      -0.084907      28.914898 0.46367674E+03  0.11175370E+05                                 8.325952                            7.207792      -0.310668       1.877476                    0.998505      30.461331      91.238011       0.604838       0.420166      -1.052569       0.021034       0.046974       0.062786       0.081185      -0.035141       0.019097       0.018621       0.021052      -0.016283      -0.049708       0.009819       0.039888              9.276319      11.958900      -1.588622      -0.197588       7.121047       1.734131       8.749011          -0.000021
           88              C       3.039068       9.529509       6.277277      -0.360163      35.745663 0.57459177E+03  0.14592948E+05                                 9.416519                            7.835801      -0.341932       1.834678                    0.999241      34.376232     105.259320       0.601844       0.400718      -1.066461      -0.033422       0.012457      -0.037405       0.051685      -0.021756       0.006776       0.024905       0.080699       0.026670      -0.059959       0.018554       0.041405             10.466234      15.403492       0.053771      -0.864286       7.765349       1.252604       8.229862           0.000035
           89              C       4.017072      10.671802       6.355293       0.639465      20.969840 0.25921359E+03  0.54630674E+04                                 7.170133                            5.851681      -0.430785       1.905868                    0.999046      23.261406      67.583692       0.586668       0.495376      -0.998850       0.014576       0.030389      -0.008475       0.034754      -0.022758      -0.063603       0.064131       0.008786       0.029279      -0.076816      -0.027480       0.104296              7.804567      10.167228       0.976189       2.830416       6.422155      -0.710424       6.824318          -0.000002
           90              C       4.935371      11.064587       2.055418      -0.186669      25.051553 0.39932280E+03  0.92976708E+04                                 7.761768                            6.865526      -0.389292       1.874558                    0.997100      29.522949      87.719061       0.594294       0.442644      -1.036014       0.044117      -0.058758      -0.067633       0.099865       0.002114      -0.066905      -0.026811       0.053230      -0.024935      -0.067879      -0.016100       0.083980              8.376987       8.051479       0.270848      -2.858642       8.591798      -0.495215       8.487683          -0.000094
           91              C       4.261035       9.736150       2.347978      -0.112199      24.101621 0.39964391E+03  0.92846219E+04                                 7.406881                            6.740576      -0.219531       1.932171                    0.997417      28.934919      85.203864       0.618391       0.426336      -1.048305       0.077600       0.005292       0.023047       0.081123       0.020851       0.020048      -0.010866      -0.059354      -0.095685      -0.049350      -0.003107       0.052458              7.816777       7.726652       0.005009      -0.554542       9.113955       0.206618       6.609724          -0.000015
           92              C       4.441257       7.341287       2.541517      -0.049622      25.439566 0.37024193E+03  0.84096501E+04                                 7.601533                            6.343615      -0.129675       1.965525                    0.998701      27.832611      80.128318       0.661598       0.407586      -1.063831      -0.004131       0.034500      -0.090930       0.097343       0.006025       0.043933       0.031665      -0.028623      -0.104531      -0.069302       0.012687       0.056615              8.735592       7.939644       1.368842       1.266945       8.665472       3.528603       9.601659           0.000052
           93              C       3.963381       6.905073       1.183741      -0.289911      25.771517 0.38303649E+03  0.88666978E+04                                 8.154233                            6.851065      -0.548282       1.827718                    0.996525      30.093729      90.501373       0.575807       0.459523      -1.021668       0.077145       0.021280       0.033430       0.086728      -0.000215      -0.027461       0.015479       0.080359       0.075892      -0.056109       0.001092       0.055017              9.518061       7.359877       0.382798       0.012316       8.958040       4.868057      12.236267           0.000049
           94              C       5.132233       6.574245       0.268555      -0.058500      23.657085 0.37017931E+03  0.84458132E+04                                 7.482241                            6.588501      -0.391937       1.903053                    0.996537      27.572150      80.734349       0.610498       0.439736      -1.039140      -0.087057      -0.000803      -0.012961       0.088021      -0.013736       0.024131       0.039420       0.057757       0.182939      -0.076675      -0.000887       0.077561              8.397325       6.211535       0.300046      -0.927917       8.340572       3.146357      10.639868           0.000093
           95              C       6.913360      12.154511       1.018707      -0.028705      27.749530 0.42001060E+03  0.97926288E+04                                 8.043361                            6.809030      -0.130156       1.974331                    0.998502      27.531590      78.898816       0.634637       0.413944      -1.065464      -0.092892      -0.003012      -0.030031       0.097672       0.014769       0.001277      -0.007043      -0.070010      -0.105977      -0.036248      -0.019892       0.056140              9.260971       7.365079       1.178047       0.490108      13.415973      -0.740268       7.001861          -0.000152
           96              C       6.179230      13.317522       0.399081      -0.373883      34.145922 0.48911343E+03  0.11968020E+05                                 9.321285                            7.328665      -0.247992       1.898365                    0.997070      32.193520      97.720496       0.607886       0.411786      -1.056015       0.043509      -0.061293       0.054917       0.093090      -0.014543      -0.025591       0.023145      -0.032977      -0.062970      -0.041846      -0.005366       0.047212             11.381547       8.438392       1.596278       0.170599      18.887572      -1.153696       6.818677           0.001643
           97              C       7.019782      14.551525       0.420085       0.683631      23.946683 0.23704248E+03  0.49284405E+04                                 8.153206                            5.758053      -0.147192       2.024210                    0.999679      22.449994      66.669572       0.561651       0.524513      -0.976073       0.000025       0.025920       0.012902       0.028954      -0.020256      -0.032992       0.019669      -0.020507       0.157193      -0.052785      -0.017883       0.070667             10.156728      10.435121       1.487696       0.991123      15.338742      -1.591757       4.696320           0.017318
           98              C       2.500798       0.221780      11.279295      -0.084884      28.914200 0.46365282E+03  0.11174646E+05                                 8.325961                            7.207664      -0.310741       1.877481                    0.998504      30.459959      91.233230       0.604836       0.420172      -1.052565      -0.021029       0.033206       0.071035       0.081184      -0.033402       0.021997       0.011315       0.034714       0.024592      -0.049700       0.009792       0.039907              9.276740      11.959088      -0.574599       1.493744       6.945785       1.641533       8.925348          -0.000021
           99              C       1.215432       1.044455      11.363312      -0.360156      35.747618 0.57459912E+03  0.14593441E+05                                 9.417232                            7.835897      -0.342104       1.834615                    0.999241      34.378283     105.272822       0.601824       0.400723      -1.066438       0.033413      -0.038893      -0.006667       0.051707      -0.016201       0.015991       0.036131       0.059756      -0.036569      -0.059954       0.018494       0.041460             10.467635      15.405857       0.788565       0.359898       7.085864       0.890555       8.911183           0.000035
          100              C       0.237428       0.574838      12.407525       0.639449      20.969809 0.25921150E+03  0.54630887E+04                                 7.170366                            5.851808      -0.430996       1.905792                    0.999046      23.262793      67.591217       0.586631       0.495401      -0.998823      -0.014631      -0.021817       0.022736       0.034742       0.045363       0.050047       0.043534       0.047339       0.144766      -0.076812      -0.027468       0.104280              7.804967      10.168077      -2.035913      -2.195637       7.325478      -0.227103       5.921346          -0.000001
          101              C       9.189871      12.395551       4.275870      -0.186562      25.049194 0.39931573E+03  0.92975620E+04                                 7.761508                            6.865812      -0.389071       1.874639                    0.997104      29.522433      87.720784       0.594230       0.442689      -1.035977       0.044141       0.032033       0.083639       0.099850       0.059955       0.029639      -0.009079       0.019837      -0.124565      -0.067853      -0.016013       0.083866              8.375831       8.049545       2.646395       1.109463       8.919790      -0.318810       8.158158          -0.000095
          102              C       8.515535      11.511367       5.309580      -0.112236      24.102353 0.39966446E+03  0.92852198E+04                                 7.406910                            6.740649      -0.219424       1.932177                    0.997421      28.936164      85.208116       0.618401       0.426323      -1.048312       0.077605      -0.017828      -0.015510       0.081123      -0.007856      -0.027828      -0.038245      -0.008116       0.058074      -0.049332      -0.003102       0.052434              7.816588       7.726110       0.490689       0.257469       6.993533      -0.926614       8.730122          -0.000015
          103              C       8.695757      10.211852       7.330492      -0.049610      25.436540 0.37019151E+03  0.84082693E+04                                 7.600482                            6.342669      -0.129464       1.965603                    0.998702      27.831810      80.126473       0.661724       0.407520      -1.063867      -0.004142       0.096454       0.012458       0.097344      -0.035880      -0.026054      -0.010096       0.049493       0.129883      -0.069303       0.012648       0.056655              8.734318       7.939546      -0.472578      -1.803534       6.458054       2.348857      11.805355           0.000053
          104              C       8.217881      11.203725       8.355200      -0.289872      25.768181 0.38299197E+03  0.88654084E+04                                 8.153475                            6.850681      -0.547935       1.827867                    0.996525      30.090991      90.491779       0.575822       0.459525      -1.021667       0.077162      -0.019494      -0.034486       0.086737       0.024121       0.013128       0.041008       0.032372      -0.067644      -0.056003       0.001040       0.054963              9.516977       7.359122       0.169011      -0.342922       7.458302       4.066141      13.733508           0.000045
          105              C       0.877733      11.854932       9.078347      -0.058479      23.653639 0.37014542E+03  0.84451500E+04                                 7.481791                            6.588480      -0.391778       1.903140                    0.996535      27.572829      80.746345       0.610438       0.439774      -1.039080      -0.087090       0.011039       0.006833       0.088052      -0.027643       0.000657       0.071978      -0.003075       0.000527      -0.076641      -0.000954       0.077595              8.396373       6.210582       0.959583       0.172476       7.511787       2.700271      11.466751           0.000099
          106              C       2.658860      13.823611       3.803274      -0.028671      27.743103 0.42002589E+03  0.97934538E+04                                 8.041812                            6.809606      -0.132531       1.973517                    0.998493      27.538207      78.929653       0.634523       0.413999      -1.065388      -0.092825       0.025132       0.016774       0.097619       0.006159      -0.013868      -0.040556      -0.007593       0.081974      -0.036214      -0.020180       0.056394              9.255054       7.368263       0.117673      -1.264290       9.031209      -3.067037      11.365690          -0.000122
          107              C       1.924730      14.918275       3.069625      -0.373893      34.158534 0.48973087E+03  0.11986236E+05                                 9.321434                            7.334072      -0.251189       1.896856                    0.997072      32.217211      97.787197       0.607598       0.411874      -1.056018       0.043922      -0.077064       0.028393       0.093135       0.016461       0.024615      -0.007202       0.021335       0.105045      -0.041840      -0.004559       0.046398             11.374302       8.441972       0.593930      -1.468901      10.450679      -5.647148      15.230254           0.001667
          108              C       2.765282      15.481401       1.971401       0.682078      23.851935 0.23624589E+03  0.49000572E+04                                 8.088139                            5.720016      -0.125480       2.030841                    0.999681      22.327108      65.886487       0.568601       0.519352      -0.980025       0.000926       0.002511      -0.028700       0.028824       0.019523       0.033514       0.040580      -0.059753       0.045211      -0.053736      -0.018390       0.072126             10.067053      10.353301      -0.174557      -1.758004       8.307928      -5.251100      11.539931           0.019796
          109              C       6.755298      -0.850185       9.490931      -0.084876      28.914480 0.46365672E+03  0.11174780E+05                                 8.326100                            7.207721      -0.310776       1.877462                    0.998504      30.460432      91.235252       0.604830       0.420175      -1.052561      -0.021031      -0.046995      -0.062768       0.081183      -0.035136       0.019100       0.018618       0.021056      -0.016326      -0.049703       0.009811       0.039893              9.276855      11.959352      -1.588454      -0.197426       7.121838       1.735400       8.749376          -0.000022
          110              C       5.469932      -0.536513       8.725776      -0.360177      35.748979 0.57463729E+03  0.14594521E+05                                 9.417384                            7.836306      -0.342170       1.834581                    0.999241      34.378766     105.271595       0.601797       0.400738      -1.066438       0.033425      -0.012474       0.037439       0.051716      -0.021748       0.006734       0.024916       0.080743       0.026629      -0.059968       0.018542       0.041426             10.467524      15.405425       0.054046      -0.863992       7.766313       1.253950       8.230834           0.000036
          111              C       4.491928      -1.678806       8.647760       0.639453      20.969540 0.25920911E+03  0.54630134E+04                                 7.170271                            5.851778      -0.430789       1.905864                    0.999046      23.262308      67.589153       0.586634       0.495401      -0.998826      -0.014611      -0.030357       0.008489       0.034743      -0.022752      -0.063606       0.064136       0.008832       0.029218      -0.076833      -0.027463       0.104296              7.804764      10.167615       0.976597       2.830576       6.422432      -0.709736       6.824244          -0.000002
          112              C       3.573629      -2.071591      12.947635      -0.186577      25.048264 0.39927292E+03  0.92960749E+04                                 7.760659                            6.864850      -0.389541       1.874508                    0.997099      29.519909      87.703537       0.594364       0.442612      -1.036049      -0.044148       0.058694       0.067644       0.099849       0.002126      -0.066809      -0.026828       0.053273      -0.024880      -0.067805      -0.016104       0.083909              8.375243       8.049701       0.268330      -2.857184       8.589942      -0.491788       8.486085          -0.000093
          113              C       4.247965      -0.743154      12.655075      -0.112226      24.101623 0.39965283E+03  0.92848353E+04                                 7.406730                            6.740570      -0.219340       1.932217                    0.997420      28.935066      85.202951       0.618405       0.426326      -1.048316      -0.077595      -0.005310      -0.023039       0.081117       0.020763       0.020076      -0.010875      -0.059299      -0.095656      -0.049345      -0.003038       0.052382              7.816495       7.726287       0.004039      -0.554186       9.113725       0.208181       6.609474          -0.000015
          114              C       4.067743       1.651709      12.461536      -0.049664      25.437802 0.37020172E+03  0.84085630E+04                                 7.600852                            6.342686      -0.129391       1.965617                    0.998702      27.832081      80.127660       0.661734       0.407511      -1.063873       0.004150      -0.034513       0.090933       0.097351       0.005997       0.043981       0.031713      -0.028622      -0.104292      -0.069322       0.012683       0.056639              8.735581       7.940556       1.368335       1.267294       8.665308       3.529968       9.600879           0.000051
          115              C       4.545619       2.087923      13.819312      -0.289831      25.769274 0.38298785E+03  0.88653591E+04                                 8.154105                            6.850773      -0.547780       1.827913                    0.996527      30.091098      90.494664       0.575797       0.459542      -1.021649      -0.077162      -0.021288      -0.033484       0.086766      -0.000254      -0.027517       0.015441       0.080210       0.075568      -0.055972       0.000962       0.055011              9.518959       7.359565       0.382489       0.012965       8.961791       4.870846      12.235520           0.000042
          116              C       3.376767       2.418751      14.734498      -0.058477      23.653379 0.37011647E+03  0.84443143E+04                                 7.481832                            6.588176      -0.391091       1.903400                    0.996535      27.570430      80.738167       0.610460       0.439768      -1.039085       0.087055       0.000749       0.012907       0.088009      -0.013601       0.024149       0.039398       0.057617       0.183352      -0.076596      -0.001093       0.077689              8.397357       6.210819       0.300974      -0.927399       8.345566       3.146271      10.635686           0.000081
          117              C       1.595640      -3.161515      13.984346      -0.028789      27.750993 0.42015593E+03  0.97971514E+04                                 8.043809                            6.810989      -0.133495       1.973157                    0.998488      27.542161      78.941234       0.634418       0.414039      -1.065372       0.092784       0.002943       0.030031       0.097567       0.015168       0.001166      -0.007108      -0.070321      -0.106330      -0.036354      -0.020153       0.056507              9.258363       7.368204       1.175285       0.490266      13.404282      -0.732025       7.002604          -0.000107
          118              C       2.329770      -4.324526      14.603972      -0.373088      34.128346 0.48925990E+03  0.11966378E+05                                 9.312413                            7.329814      -0.204722       1.911907                    0.997101      32.138416      97.369123       0.608143       0.411792      -1.056552      -0.042905       0.060795      -0.053878       0.091868      -0.015868      -0.022948       0.020807      -0.030884      -0.062742      -0.038403      -0.006717       0.045120             11.365113       8.421865       1.570576       0.168190      18.865019      -1.163853       6.808454           0.001376
          119              C       1.489218      -5.558529      14.582968       0.681775      23.812810 0.23591555E+03  0.48891762E+04                                 8.066466                            5.707906      -0.117117       2.033628                    0.999682      22.283677      65.629551       0.570688       0.517879      -0.981186      -0.000971      -0.026805      -0.011291       0.029102      -0.020058      -0.032756       0.019364      -0.019341       0.162994      -0.053069      -0.018692       0.071761             10.038379      10.313271       1.452011       0.979006      15.150197      -1.577376       4.651669           0.020700
          120              C       6.008202       8.771216       3.723758      -0.084935      28.916035 0.46368458E+03  0.11175600E+05                                 8.326449                            7.207929      -0.310688       1.877480                    0.998504      30.461152      91.237495       0.604823       0.420174      -1.052564       0.021037      -0.033243      -0.071018       0.081186      -0.033416       0.022009       0.011346       0.034724       0.024647      -0.049740       0.009826       0.039913              9.277117      11.960586      -0.573996       1.494657       6.944684       1.639771       8.926080          -0.000021
          121              C       7.293568       7.948541       3.639741      -0.360167      35.748140 0.57466956E+03  0.14595085E+05                                 9.417131                            7.837009      -0.342058       1.834638                    0.999241      34.375199     105.248898       0.601733       0.400787      -1.066439      -0.033437       0.038868       0.006653       0.051701      -0.016215       0.015977       0.036177       0.059534      -0.036634      -0.059947       0.018584       0.041363             10.466501      15.403765       0.785089       0.358288       7.084444       0.887816       8.911293           0.000033
          122              C       8.271572       8.418158       2.595528       0.639512      20.970295 0.25921931E+03  0.54632161E+04                                 7.170333                            5.851807      -0.431082       1.905782                    0.999046      23.261197      67.583175       0.586653       0.495386      -0.998845       0.014603       0.021823      -0.022781       0.034763       0.045369       0.050047       0.043559       0.047296       0.144798      -0.076815      -0.027482       0.104297              7.804893      10.166719      -2.036859      -2.195111       7.326197      -0.227473       5.921763          -0.000002
          123              N       6.698749      -4.193658      10.122560       0.011057      24.581485 0.35645198E+03  0.78554562E+04                                 7.169463                            6.105159      -0.448106       1.937803                    0.996141      23.715204      62.848820       0.708780       0.392125      -1.096660       0.054470      -0.061262       0.034236       0.088837       0.049513      -0.004502       0.035612       0.025852       0.019948      -0.067855       0.011860       0.055995              8.160172       6.721368       1.281384      -0.974029       8.429165       0.572252       9.329981          -0.000144
          124              N      -0.929180      -1.852455       8.800791      -0.143815      30.927315 0.49478712E+03  0.11820321E+05                                 8.369620                            7.291198      -0.195340       1.978870                    0.998944      26.756345      73.514928       0.636333       0.402912      -1.090660       0.124463       0.152713       0.085628       0.214813      -0.156013      -0.069612      -0.103973       0.070792       0.221681      -0.245626       0.113045       0.132580              9.293706       9.340757      -2.449125      -2.030031       7.515818      -0.641599      11.024542          -0.000011
          125              N       6.064751      10.904232       1.072718       0.011094      24.583705 0.35643390E+03  0.78548427E+04                                 7.169817                            6.104695      -0.447707       1.937945                    0.996144      23.713453      62.840304       0.708871       0.392085      -1.096704      -0.054430       0.059028      -0.037861       0.088772       0.027419      -0.041560       0.029341       0.037578       0.055170      -0.067949       0.011978       0.055970              8.161879       6.721863       1.464904      -0.671349       8.659040       0.692265       9.104734          -0.000131
          126              N       5.183680       8.634972       2.514512      -0.143830      30.928685 0.49479924E+03  0.11820680E+05                                 8.369931                            7.291242      -0.195263       1.978890                    0.998945      26.756612      73.515815       0.636337       0.402907      -1.090664      -0.124475       0.003493       0.175055       0.214826      -0.012200       0.170414       0.003045      -0.129390      -0.378892      -0.245634       0.113026       0.132608              9.294208       9.341039       0.636603       3.116818      10.779575       1.101582       7.762010          -0.000006
          127              N       1.810251      13.186654       4.880493       0.011102      24.578593 0.35641123E+03  0.78543425E+04                                 7.168885                            6.104897      -0.447873       1.937898                    0.996142      23.714127      62.845329       0.708779       0.392136      -1.096651      -0.054467       0.061263      -0.034232       0.088835       0.049538      -0.004518       0.035584       0.025881       0.020048      -0.067878       0.011892       0.055985              8.159247       6.720339       1.280021      -0.974045       8.426107       0.572305       9.331294          -0.000154
          128              N       0.929180      10.845451       6.202262      -0.143813      30.927607 0.49478604E+03  0.11820279E+05                                 8.369675                            7.291163      -0.195329       1.978876                    0.998944      26.756224      73.514353       0.636339       0.402909      -1.090663      -0.124465      -0.152717      -0.085592       0.214802      -0.156035      -0.069573      -0.103956       0.070811       0.221699      -0.245622       0.113026       0.132596              9.293779       9.340417      -2.448902      -2.029664       7.515781      -0.643144      11.025140          -0.000012
          129              N       2.444249      -1.911236      13.930335       0.011034      24.583772 0.35647078E+03  0.78559540E+04                                 7.170090                            6.105184      -0.448113       1.937789                    0.996142      23.715640      62.849785       0.708804       0.392107      -1.096675       0.054468      -0.059055       0.037866       0.088815       0.027324      -0.041537       0.029336       0.037659       0.055348      -0.067884       0.011892       0.055992              8.161379       6.722548       1.463588      -0.670165       8.655265       0.696173       9.106324          -0.000152
          130              N       3.325320       0.358024      12.488541      -0.143838      30.928472 0.49480520E+03  0.11820839E+05                                 8.369782                            7.291260      -0.195228       1.978893                    0.998945      26.756745      73.515865       0.636341       0.402905      -1.090667       0.124473      -0.003541      -0.175074       0.214842      -0.012130       0.170415       0.003012      -0.129420      -0.378919      -0.245640       0.113055       0.132586              9.294250       9.341300       0.636333       3.116847      10.779814       1.102771       7.761636          -0.000006
          131              O       6.332279      -7.260257      13.883825      -0.716676      68.804173 0.94319332E+03  0.26609403E+05                                14.226959                           10.118467      -0.474792       1.849049                    0.992933      33.669830     102.191714       0.533349       0.407062      -1.082428      -0.014795       0.078360      -0.001078       0.079752       0.019348       0.057481      -0.140481       0.055775       0.070535      -0.166581       0.021698       0.144883             18.655695      16.547488      -4.565345       5.224842      18.489328     -12.190235      20.930271          -0.002128
          132              O       3.989290      15.292057       1.876882      -0.569857      36.537156 0.54728649E+03  0.13282691E+05                                 8.908273                            7.356743       0.542602       2.234282                    0.995990      27.855144      74.804729       0.680530       0.370841      -1.124045      -0.002186      -0.033937       0.011306       0.035838      -0.030340      -0.031382       0.029652       0.108275      -0.048797      -0.065174      -0.019644       0.084818              9.995553      15.365573      -1.449435      -2.393108       7.241045      -1.466461       7.380042          -0.000497
          133              O       3.899673      11.650324       5.581136      -0.650190      33.742373 0.59453151E+03  0.14634429E+05                                 8.149187                            7.506136       0.563253       2.205792                    0.997012      28.984141      76.719392       0.700190       0.355377      -1.143586       0.011093      -0.029390       0.051666       0.060466      -0.089395      -0.020043      -0.029206      -0.077999       0.053191      -0.114567       0.023245       0.091322              8.248210       8.088871      -2.034671       0.877509       8.789801      -2.233040       7.865959          -0.000050
          134              O       4.958034      10.558311       7.181961      -0.651422      39.687508 0.59269159E+03  0.14635176E+05                                 9.256721                            7.531465       0.558819       2.176323                    0.998833      30.102363      80.834770       0.691155       0.358890      -1.136308      -0.012853       0.041025      -0.039144       0.058142      -0.049651       0.043445       0.074452       0.183944       0.064403      -0.154706       0.049972       0.104734             10.634973      15.966983      -0.021612       5.757962       5.577862       0.258745      10.360074           0.000057
          135              O       6.431221      15.666910       0.141029      -0.716818      69.306607 0.94999147E+03  0.26862123E+05                                14.313005                           10.165452      -0.504378       1.839221                    0.992790      33.781655     102.807114       0.531032       0.407911      -1.081350       0.013375      -0.036224       0.069943       0.079894      -0.042446      -0.038827      -0.052446      -0.114618      -0.435873      -0.166756       0.017646       0.149109             18.779974      16.682503      -6.834822       1.583271      30.712460      -5.799249       8.944958          -0.001522
          136              O       0.265210      -5.552642      14.371424      -0.569587      36.309111 0.54341476E+03  0.13161715E+05                                 8.859179                            7.322155       0.559735       2.240136                    0.996086      27.804858      74.526190       0.683514       0.369980      -1.125008       0.002337       0.025861      -0.024320       0.035577       0.013212       0.040686       0.028608       0.110206      -0.040964      -0.065113      -0.018870       0.083983              9.934377      15.255099       1.408219       2.388626       8.522338      -0.756133       6.025695          -0.000855
          137              O       0.354827      -0.569155      12.905626      -0.650058      33.737322 0.59441736E+03  0.14630910E+05                                 8.148305                            7.505422       0.563091       2.205795                    0.997009      28.981448      76.710290       0.700223       0.355378      -1.143586      -0.011125       0.059293      -0.001636       0.060350      -0.024449       0.088294      -0.021393      -0.092651       0.009211      -0.114577       0.023254       0.091323              8.247280       8.087667      -1.732397       1.380478       9.926577      -1.623934       6.727597          -0.000050
          138              O      -0.703534       1.357409      12.697084      -0.651613      39.718413 0.59324364E+03  0.14652491E+05                                 9.262399                            7.535708       0.557945       2.175955                    0.998831      30.110157      80.870799       0.690846       0.358960      -1.136231       0.012830      -0.054011       0.017620       0.058243      -0.061749       0.023284       0.092939       0.149533      -0.039398      -0.154745       0.049935       0.104809             10.642093      15.978294      -5.092061      -2.697729       9.087715       2.134148       6.860271           0.000058
          139              O       2.176721      16.253253       1.119228      -0.714726      68.425746 0.93750650E+03  0.26404341E+05                                14.166558                           10.081616      -0.473157       1.850555                    0.992894      33.580419     101.775539       0.534919       0.406553      -1.082958       0.013023      -0.077944      -0.000094       0.079024       0.012621       0.056024      -0.136232       0.050501       0.076949      -0.158150       0.014039       0.144110             18.565039      16.475520      -4.537022       5.200375      18.390855     -12.118387      20.828743          -0.002237
          140              O       4.519710      -6.299061      13.126171      -0.569117      36.349509 0.54401141E+03  0.13180823E+05                                 8.869283                            7.328221       0.556855       2.239479                    0.996027      27.805642      74.560709       0.682891       0.370186      -1.124762       0.002582       0.032015      -0.012421       0.034437      -0.028834      -0.031071       0.028832       0.104627      -0.060930      -0.062449      -0.021209       0.083658              9.947952      15.280070      -1.444736      -2.374062       7.217273      -1.460201       7.346512          -0.000580
          141              O       4.609327      -2.657328       9.421917      -0.650015      33.736272 0.59439048E+03  0.14630065E+05                                 8.148139                            7.505213       0.563322       2.205871                    0.997010      28.981027      76.708385       0.700239       0.355374      -1.143590      -0.011103       0.029357      -0.051561       0.060362      -0.089396      -0.020057      -0.029238      -0.077971       0.053223      -0.114582       0.023262       0.091320              8.247093       8.087547      -2.034577       0.877340       8.789377      -2.232080       7.864356          -0.000051
          142              O       3.550966      -1.565315       7.821092      -0.651619      39.711367 0.59312457E+03  0.14648763E+05                                 9.261060                            7.534789       0.558026       2.176006                    0.998832      30.108705      80.863782       0.690913       0.358945      -1.136247       0.012841      -0.041048       0.039287       0.058252      -0.049629       0.043476       0.074505       0.184007       0.064001      -0.154734       0.049923       0.104811             10.640262      15.975562      -0.020806       5.761221       5.580210       0.259995      10.365013           0.000059
          143              O       2.077779      -6.673914      14.862024      -0.715199      68.464298 0.93799677E+03  0.26420523E+05                                14.172163                           10.084239      -0.467468       1.852101                    0.992950      33.586850     101.786019       0.534872       0.406552      -1.083003      -0.012835       0.038002      -0.068958       0.079776      -0.040707      -0.037060      -0.048004      -0.107516      -0.421268      -0.159869       0.017925       0.141944             18.579490      16.460887      -6.731951       1.556633      30.409815      -5.738509       8.867768          -0.002272
          144              O       8.243790      14.545638       0.631629      -0.568774      36.982400 0.55510488E+03  0.13529526E+05                                 9.006814                            7.428886       0.482255       2.214852                    0.995527      27.947303      75.378730       0.674054       0.372824      -1.121782      -0.001626      -0.025207       0.024636       0.035285       0.014011       0.041669       0.027385       0.110661      -0.057698      -0.063953      -0.022374       0.086327             10.114513      15.551830       1.441361       2.442701       8.674280      -0.772659       6.117429           0.000149
          145              O       8.154173       9.562151       2.097427      -0.650173      33.741412 0.59449760E+03  0.14633339E+05                                 8.149014                            7.505784       0.563472       2.205859                    0.997011      28.984027      76.717630       0.700228       0.355364      -1.143600       0.011133      -0.059420       0.001637       0.060476      -0.024455       0.088305      -0.021379      -0.092637       0.009295      -0.114584       0.023258       0.091326              8.248408       8.087977      -1.733149       1.380851       9.928348      -1.625562       6.728900          -0.000048
          146              O       9.212534       7.635587       2.305969      -0.651495      39.677263 0.59251057E+03  0.14629417E+05                                 9.254494                            7.529740       0.558419       2.176192                    0.998831      30.101662      80.826218       0.691321       0.358835      -1.136364      -0.012830       0.053890      -0.017713       0.058159      -0.061694       0.023299       0.092968       0.149172      -0.039636      -0.154650       0.049964       0.104685             10.632276      15.961128      -5.087120      -2.694312       9.081033       2.131521       6.854667           0.000054

******************************************************
Auxiliary information for the entire system
The total spin magnetic moment of the unit cell is   3.997155
The total net atomic charge of the unit cell is   -0.000003
Accuracy of reproducing the electrostatic potential in the unit cell:
  The inner radius (bohr) =    5.0000
  The outer radius (bohr) =   12.0000
  Valid grid points have density less than (e/(bohr^3)) =    0.0001
  The number of valid grid points were=       133750
  The rms potential error without charges in kcal/mol is=      6.67915
  The rms potential error with partial charges in kcal/mol is=      1.86096
  The RRMSE value at monopole order=      0.27862
  The rms potential error with partial charges and cloud penetration in kcal/mol is=      1.85709
  The RRMSE value at monopole order with cloud penetration is=      0.27804
  The rms potential error with partial charges and atomic dipoles in kcal/mol is=      1.11988
  The RRMSE value at dipole order=      0.16767
  The rms potential error with partial charges, atomic dipoles and cloud penetration in kcal/mol is=      1.11352
  The RRMSE value at dipole order with cloud penetration=      0.16672

******************************************************
The electron densities and ab initio electrostatic potential were computed in VASP using the PBE functional and
projector augmented wave method. See the main text of the journal article for a description of computational details.
The atomic charges, dipoles, and quadrupoles were computed with the DDEC6 method as described in
(a) T. A. Manz and N. Gabaldon Limas, RSC Adv. 6 (2016) 47771-47801 DOI: 10.1039/c6ra04656h
(b) N. Gabaldon Limas and T. A. Manz, RSC Adv. 8 (2018) 2678-2707 DOI: 10.1039/c7ra11829e.
For each atom in the material, the electron cloud parameters were fit to the spherically averaged atom-in-material
electron density using radial positions for which this density was between 10^-4 and 10^-2 electrons per cubic bohr.
The polarizabilities, dispersion coefficients, and quantum Drude oscillator (QDO) parameters were fit using the MCLF method.
The magnetic structure of the system was optimized in VASP from the default ferromagnetic initial guess using spin polarization.
The atomic spin moments (ASMs) were computed on this optimized magnetic structure using the DDEC6 partition as inputs
to the method of T. A. Manz and D. S. Sholl, J. Chem. Theory Comput. 7 (2011) 4146-4164 DOI: 10.1021/ct200539n.
The RMSE and RRMSE were computed using a uniform grid with Ewald summation.
