# Supplementary material for: A collection of forcefield precursors for metal–organic frameworks
Source: RSC Adv. 2019 Nov 13;9(63):36492–507. doi: 10.1039/c9ra07327b (PMC9075174; doi:10.1039/c9ra07327b)
Supplement: RA-009-C9RA07327B-s5025 [file RA-009-C9RA07327B-s5025.xyz]

  146
jmolscript: load "" {1 1 1} spacegroup "x,y,z" unitcell [{     10.456200     0.000000     0.000000 }, {      0.852055    10.421426     0.000000 }, {      1.658925     1.528827    14.084472 }]
Gd     3.464215     8.419210     3.521118     1.505247
Gd     9.502965     3.531043    10.563354     1.505247
H      3.939976     2.453448     6.473223     0.308063
H      9.714394     8.312718     5.756324     0.116241
H      8.023484     7.745015     5.797169     0.084114
H      7.204059     9.741948     4.973227     0.067335
H      8.698240     9.496216     4.053511     0.095746
H      7.928614     2.484877     4.698580     0.082897
H      7.325525     1.241060     3.618301     0.075734
H      5.535568     2.653859     4.229567     0.099106
H      5.278348     1.058107     4.985903     0.101183
H      6.404542     3.527920     6.271815     0.079216
H      6.187507     1.957639     7.032377     0.088871
H      8.886278     8.004374     9.309836     0.096673
H      8.567478     6.878008     8.015473     0.088621
H     10.842941     7.365778     7.142236     0.145808
H     11.132009     8.316346     8.602795     0.124097
H     10.690505    10.160480     5.823929     0.097640
H      9.705961     0.806061     4.411257     0.057480
H     10.938707     1.882387     6.118295     0.139856
H      9.422641     2.730449     5.876042     0.098037
H      9.371368     7.458893     0.569013     0.308063
H      3.061039     2.181139     1.285912     0.116241
H      3.764642     3.820165     1.245067     0.084114
H      1.841124     4.799591     2.069009     0.067335
H      1.964281     3.290355     2.988725     0.095746
H      9.015017     3.486081     2.343656     0.082896
H     10.303843     3.985808     3.423935     0.075734
H      9.041602     5.884938     2.812669     0.099105
H     10.653007     6.011269     2.056333     0.101183
H      8.099637     5.090080     0.770421     0.079215
H      9.682382     5.178435     0.009859     0.088871
H      5.094764     4.510201    11.816872     0.096673
H      6.243362     4.736156    13.111235     0.088621
H      5.571791     2.508008    13.984472     0.145808
H      4.600829     2.297361    12.523913     0.124097
H      1.139880     1.358845     1.218307     0.097640
H     10.543417     1.577842     2.630979     0.057480
H      9.370217     0.436903     0.923941     0.139856
H      8.648517     2.017034     1.166194     0.098037
H      9.027204     9.496805     7.611249     0.308063
H      3.252786     3.637535     8.328148     0.116241
H      4.943696     4.205238     8.287303     0.084113
H      5.763121     2.208305     9.111245     0.067335
H      4.268940     2.454037    10.030961     0.095747
H      5.038566     9.465376     9.385892     0.082897
H      5.641655    10.709193    10.466171     0.075734
H      7.431612     9.296394     9.854905     0.099106
H      7.688832    10.892146     9.098569     0.101183
H      6.562638     8.422333     7.812657     0.079214
H      6.779673     9.992614     7.052095     0.088871
H      4.080902     3.945879     4.774636     0.096673
H      4.399702     5.072245     6.068999     0.088620
H      2.124239     4.584475     6.942236     0.145808
H      1.835171     3.633907     5.481677     0.124097
H      2.276675     1.789773     8.260543     0.097640
H      3.261219    11.144192     9.673215     0.057480
H      2.028473    10.067866     7.966177     0.139856
H      3.544539     9.219804     8.208430     0.098037
H      3.595812     4.491360    13.515459     0.308063
H      9.906141     9.769114    12.798560     0.116241
H      9.202538     8.130088    12.839405     0.084113
H     11.126056     7.150662    12.015463     0.067335
H     11.002899     8.659898    11.095747     0.095746
H      3.952163     8.464172    11.740816     0.082896
H      2.663337     7.964445    10.660537     0.075734
H      3.925578     6.065315    11.271803     0.099105
H      2.314173     5.938984    12.028139     0.101183
H      4.867543     6.860173    13.314051     0.079214
H      1.625873     5.242991    -0.009859     0.088871
H      7.872416     7.440052     2.267600     0.096673
H      6.723818     7.214097     0.973237     0.088620
H      7.395389     9.442245     0.100000     0.145808
H      8.366351     9.652892     1.560559     0.124097
H     11.827300    10.591408    12.866165     0.097640
H      2.423763    10.372411    11.453493     0.057481
H      3.596963    11.513350    13.160531     0.139856
H      4.318663     9.933219    12.918278     0.098037
C      4.263391     3.389416     8.087304    -0.061883
C      4.685295     2.274987     9.053499    -0.111242
C      5.634750    10.338582     9.452089    -0.068992
C      7.059840     9.994486     9.123921    -0.196128
C      7.173549     9.295620     7.802797    -0.049511
C      3.902450     4.193852     5.801394    -0.025471
C      2.430599     4.437035     5.929563    -0.345881
C      2.070339     5.685363     5.140832     0.687708
C      9.401963     0.647320     5.445057    -0.054401
C      9.856455     1.817792     6.281675    -0.322677
C      9.579431     1.716673     7.788713     0.651332
C     10.071083     8.741651    13.039404    -0.061883
C     11.147426     8.230337    12.073209    -0.111242
C      3.033279     7.941126    11.674619    -0.068992
C      3.260102     6.492737    12.002787    -0.196128
C      3.947378     6.322456    13.323911    -0.049511
C      7.639810     7.638116     1.240842    -0.025471
C      7.517374     9.124889     1.112673    -0.345881
C      6.302554     9.585675     1.901404     0.687708
C     10.726403     1.867893     1.597179    -0.054401
C      9.522788     1.510292     0.760561    -0.322677
C     11.305070     3.306982    13.337995     0.651333
C      8.703789     8.560837     5.997168    -0.061883
C      8.281885     9.675266     5.030973    -0.111242
C      7.332430     1.611671     4.632383    -0.068992
C      5.907340     1.955767     4.960551    -0.196128
C      5.793631     2.654633     6.281675    -0.049511
C      9.064730     7.756401     8.283078    -0.025471
C     10.536581     7.513218     8.154909    -0.345881
C     10.896841     6.264890     8.943640     0.687708
C      3.565217    11.302933     8.639415    -0.054401
C      3.110725    10.132461     7.802797    -0.322677
C      3.387749    10.233580     6.295759     0.651332
C      2.896097     3.208602     1.045068    -0.061883
C      1.819754     3.719916     2.011263    -0.111242
C      9.933901     4.009127     2.409853    -0.068992
C      9.707078     5.457516     2.081685    -0.196128
C      9.019802     5.627797     0.760561    -0.049511
C      5.327370     4.312137    12.843630    -0.025471
C      5.449806     2.825364    12.971799    -0.345881
C      6.664626     2.364578    12.183068     0.687708
C      2.240777    10.082360    12.487293    -0.054401
C      3.444392    10.439961    13.323911    -0.322677
C      1.662110     8.643271     0.746477     0.651332
N      4.392162     3.030133     6.659138    -0.093641
N      4.196101     0.962682     8.599979    -0.160068
N      8.759753     7.055204     0.383098    -0.093641
N      2.039030     8.610967    12.526729    -0.160068
N      8.575018     8.920120     7.425334    -0.093641
N      7.919024     0.566145     5.484493    -0.160068
N      4.207427     4.895049    13.701374    -0.093641
N      0.471950     3.339286     1.557743    -0.160068
O      1.679659     5.943966     8.963358    -0.621646
O      2.960987     6.294168     4.528158    -0.740930
O     10.184632    11.024074     8.268994    -0.622174
O     10.143224     2.563882     8.450683    -0.663735
O      7.735572    11.524955    12.163350    -0.621646
O      5.623197     8.747599     2.514078    -0.740929
O      1.979306     3.462235    12.857714    -0.622174
O     10.414736     2.814101    12.676025    -0.663735
O     11.287521     6.006287     5.121114    -0.621646
O     10.006193     5.656085     9.556314    -0.740929
O      2.782548     0.926179     5.815478    -0.622174
O      2.823956     9.386371     5.633789    -0.663735
O      5.231608     0.425298     1.921122    -0.621646
O      7.343983     3.202654    11.570394    -0.740930
O     10.987874     8.488018     1.226758    -0.622174
O      2.552444     9.136152     1.408447    -0.663735

The following XYZ coordinates are in angstroms. Other properties are in atomic units.
The sperically averaged electron density of each atom fit to a function of the form exp(a - br)
eigen_1, eigen_2 and eigen_3 are the three eigenvalues of traceless quadrupole moment tensor
  atom number  atomic symbol              X              Y              Z     net charge C6 coefficient C8 coefficient C10 coefficient fluctuating dipole atomic polarizability isotropic forcefield polarizability              a              b squared Pearson coefficient          <r^3>          <r^4>         wp_QDO          m_QDO          q_QDO       dipole_x       dipole_y       dipole_z         dipole            Qxy            Qxz            Qyz     Q(x^2-y^2)  Q(3z^2 - R^2)        eigen_1        eigen_2        eigen_3 static polarizability      alpha(xx)      alpha(xy)      alpha(xz)      alpha(yy)      alpha(yz)      alpha(zz) atomic spin moment
            1             Gd       3.464215       8.419210       3.521118       1.505247     351.399670 0.11599465E+05  0.56738166E+06                                36.883076                           32.903337      -0.183050       1.562565                    0.999512     113.901798     353.934071       0.357763       0.350004      -1.214094      -0.147504       0.160056       0.000001       0.217659      -0.129345      -0.419906      -0.386980      -0.021145      -0.104325      -0.645928       0.147164       0.498765             39.407661      35.413351       5.495909      -2.941215      34.514670      -2.710562      48.294963           0.610537
            2             Gd       9.502965       3.531043      10.563354       1.505247     351.400375 0.11599495E+05  0.56738346E+06                                36.883125                           32.903378      -0.183050       1.562565                    0.999512     113.901928     353.934630       0.357763       0.350004      -1.214094       0.147506      -0.160055       0.000004       0.217660      -0.129339      -0.419916      -0.386970      -0.021171      -0.104318      -0.645925       0.147158       0.498768             39.407714      35.413409       5.495918      -2.941233      34.514712      -2.710557      48.295021           0.610544
            3              H       3.939976       2.453448       6.473223       0.308063       0.375500 0.22158433E+01  0.16258395E+02                                 0.966998                            0.958575      -1.197935       2.428620                    0.999929       2.476865       6.607275       0.536813       1.555049      -0.655403      -0.011454      -0.010941      -0.008012       0.017751      -0.006552      -0.002006       0.001422       0.011363       0.021987      -0.012348       0.003493       0.008855              0.976302       0.992655       0.097328       0.018157       1.042000       0.017754       0.894251          -0.000294
            4              H       9.714394       8.312718       5.756324       0.116241       1.193727 0.97962807E+01  0.10226178E+03                                 1.931276                            1.881018      -1.314081       2.241197                    0.993197       4.078095      12.193550       0.433210       1.354428      -0.691469       0.045192      -0.005760      -0.021084       0.050199      -0.003115      -0.004851       0.003344       0.018642       0.014124      -0.012582       0.000889       0.011694              1.954975       2.340356      -0.326094      -0.129986       1.795708      -0.012791       1.728861          -0.000505
            5              H       8.023484       7.745015       5.797169       0.084114       2.028448 0.19664040E+02  0.24256797E+03                                 2.662631                            2.596998      -1.778418       2.005610                    0.986628       4.921671      15.623160       0.386050       1.286180      -0.705554      -0.011389      -0.015939      -0.011104       0.022518      -0.015279      -0.014336      -0.003075      -0.042492       0.079290      -0.042475       0.012832       0.029643              2.671088       2.460473       0.582467       0.184089       3.148222       0.285870       2.404570           0.012769
            6              H       7.204059       9.741948       4.973227       0.067335       1.743211 0.16530035E+02  0.19699214E+03                                 2.445042                            2.403299      -1.929482       1.906207                    0.990492       5.355886      17.203505       0.392245       1.310308      -0.696063      -0.023119       0.019020      -0.005297       0.030402      -0.026359       0.003665       0.000485      -0.013138       0.043165      -0.034567       0.014009       0.020558              2.454346       3.111062      -0.163077       0.138982       2.090240      -0.006611       2.161736           0.013638
            7              H       8.698240       9.496216       4.053511       0.095746       1.230033 0.10068669E+02  0.10526784E+03                                 1.931900                            1.876346      -1.103036       2.322526                    0.994756       4.058155      11.934498       0.446784       1.311248      -0.700804       0.021586       0.003154      -0.031845       0.038601       0.000599      -0.003502       0.001198      -0.007008       0.011596      -0.006717       0.001434       0.005283              1.971576       1.614393      -0.046909      -0.238101       1.680318       0.242784       2.620016          -0.000440
            8              H       7.928614       2.484877       4.698580       0.082897       1.363034 0.11674840E+02  0.12659133E+03                                 2.061056                            2.014238      -1.302045       2.225486                    0.993422       4.246735      12.695803       0.433462       1.303173      -0.702275       0.018925       0.032380       0.008529       0.038462       0.000894       0.002062      -0.006121      -0.009266      -0.035338      -0.013679       0.001575       0.012104              2.077261       2.306770       0.447971      -0.018796       2.193731      -0.050558       1.731282           0.000411
            9              H       7.325525       1.241060       3.618301       0.075734       1.462872 0.12700994E+02  0.14086951E+03                                 2.157127                            2.094129      -1.460918       2.135163                    0.992503       4.570502      13.889986       0.426507       1.294794      -0.702309      -0.012034      -0.023982      -0.029730       0.040048      -0.006943      -0.000043       0.004444      -0.003777       0.007166      -0.009059       0.000754       0.008305              2.194128       1.811501      -0.008582      -0.094140       1.887034       0.318024       2.883849          -0.000059
           10              H       5.535568       2.653859       4.229567       0.099106       1.448918 0.12399352E+02  0.13597521E+03                                 2.127937                            2.062767      -1.092178       2.322604                    0.996203       4.118535      12.231497       0.434023       1.286864      -0.707138      -0.006548       0.021732      -0.023421       0.032615      -0.004213       0.002920      -0.003188       0.015930       0.019110      -0.012511       0.002659       0.009852              2.154559       2.084877      -0.472564       0.220683       2.126990      -0.357345       2.251810           0.001783
           11              H       5.278348       1.058107       4.985903       0.101183       1.383548 0.12608714E+02  0.14070541E+03                                 2.130735                            2.129724      -1.751713       2.012377                    0.989717       4.784072      14.967293       0.406873       1.348985      -0.689643      -0.014113      -0.026398       0.005749       0.030481      -0.004096      -0.007851       0.001522      -0.000924      -0.000839      -0.008559      -0.000825       0.009385              2.117290       2.228273       0.246685      -0.062813       2.339382       0.053338       1.784213           0.003912
           12              H       6.404542       3.527920       6.271815       0.079216       1.737757 0.16706770E+02  0.19815063E+03                                 2.422245                            2.411838      -1.562662       2.104489                    0.989283       4.680917      14.639968       0.395520       1.305675      -0.701875       0.024199       0.021203      -0.019352       0.037546      -0.002476      -0.020309      -0.005475       0.021040      -0.047916      -0.026857      -0.001050       0.027906              2.403809       2.567840       0.443285      -0.144145       2.721932       0.025032       1.921654           0.008030
           13              H       6.187507       1.957639       7.032377       0.088871       1.416419 0.12604567E+02  0.14081568E+03                                 2.175517                            2.136350      -1.747632       2.009683                    0.990387       4.863445      15.283606       0.403771       1.357838      -0.687694       0.014994      -0.040757       0.020623       0.048076      -0.011513      -0.001045      -0.019233       0.002749       0.024463      -0.023933       0.000754       0.023179              2.192639       1.978394      -0.378296       0.059715       2.207457      -0.482604       2.392065           0.002054
           14              H       8.886278       8.004374       9.309836       0.096673       1.414926 0.12294278E+02  0.13591084E+03                                 2.173093                            2.114746      -1.391755       2.199459                    0.990654       4.349484      13.407224       0.406172       1.364096      -0.689861       0.014501       0.013088       0.042860       0.047102      -0.014549       0.008462       0.010222      -0.003056       0.044930      -0.026304       0.006875       0.019429              2.192477       1.973528      -0.296902      -0.082983       1.903267       0.193192       2.700634           0.002223
           15              H       8.567478       6.878008       8.015473       0.088621       1.779697 0.16901285E+02  0.20226471E+03                                 2.508310                            2.460584      -1.755898       2.024329                    0.988173       4.868764      15.602784       0.380994       1.343346      -0.692677       0.010229      -0.034963      -0.017949       0.040610      -0.024838       0.012365       0.016795      -0.010100      -0.002812      -0.036495       0.009354       0.027141              2.514538       2.331386       0.338293       0.217247       3.153573       0.117833       2.058655           0.008671
           16              H      10.842941       7.365778       7.142236       0.145808       1.108215 0.89804906E+01  0.92239629E+02                                 1.868445                            1.823816      -1.423265       2.183407                    0.994734       4.116543      12.432145       0.429334       1.388971      -0.683333       0.011987      -0.011568      -0.030044       0.034353       0.000158      -0.006667       0.000060       0.011437       0.006343      -0.006782      -0.003393       0.010175              1.886574       1.662054      -0.175349      -0.191596       1.663068       0.095371       2.334600          -0.000179
           17              H      11.132009       8.316346       8.602795       0.124097       1.244662 0.10385448E+02  0.11014920E+03                                 1.981066                            1.928520      -1.467593       2.148614                    0.994178       4.336421      13.124877       0.430027       1.342932      -0.692046       0.017014       0.019350       0.012580       0.028673       0.003982       0.004400       0.007724       0.004113      -0.018424      -0.011245      -0.000083       0.011328              2.008439       2.009708       0.417709       0.275971       2.173024       0.173052       1.842584           0.000109
           18              H      10.690505      10.160480       5.823929       0.097640       1.155969 0.95691934E+01  0.99461006E+02                                 1.895115                            1.862293      -1.396828       2.197112                    0.990521       4.203807      12.605870       0.433587       1.359101      -0.689805       0.024272      -0.032638       0.025737       0.048133      -0.002303       0.007713      -0.004845      -0.002756      -0.038893      -0.016403       0.004403       0.012000              1.908151       1.874633      -0.199270       0.178820       2.167373      -0.310875       1.682447          -0.000306
           19              H       9.705961       0.806061       4.411257       0.057480       1.486454 0.12569911E+02  0.13850409E+03                                 2.143504                            2.051670      -1.273650       2.199708                    0.994854       4.591895      13.730264       0.442651       1.255781      -0.710514       0.002265       0.013945      -0.031501       0.034524       0.005473       0.005111      -0.002161       0.007928       0.027228      -0.012181       0.000900       0.011281              2.206929       1.925388       0.110701      -0.404284       1.705398      -0.267628       2.990001           0.000399
           20              H      10.938707       1.882387       6.118295       0.139856       1.109151 0.88470107E+01  0.90569210E+02                                 1.877803                            1.815025      -1.378506       2.205233                    0.991756       4.125622      12.457034       0.428472       1.396368      -0.682124       0.033661      -0.010831      -0.003512       0.035534      -0.000227       0.001653       0.004151       0.008993       0.000188      -0.007070       0.001878       0.005192              1.919614       2.637239       0.148006      -0.011928       1.558857      -0.053051       1.562745          -0.000549
           21              H       9.422641       2.730449       5.876042       0.098037       1.579674 0.14339613E+02  0.16283158E+03                                 2.218074                            2.186730      -1.296432       2.202889                    0.996256       4.447404      13.375487       0.431341       1.250502      -0.713281      -0.014903       0.021966      -0.007959       0.027712      -0.005501       0.007968      -0.000259      -0.013644      -0.009810      -0.013009       0.001874       0.011136              2.214721       2.175525      -0.177565       0.273539       2.402917      -0.336020       2.065721           0.000732
           22              H       9.371368       7.458893       0.569013       0.308063       0.375500 0.22158432E+01  0.16258394E+02                                 0.966998                            0.958575      -1.197935       2.428620                    0.999929       2.476865       6.607275       0.536813       1.555049      -0.655403       0.011838       0.010525       0.008012       0.017751      -0.005542       0.001253      -0.002115      -0.013340       0.021987      -0.012348       0.003493       0.008855              0.976302       1.057482       0.092028       0.019175       0.977174       0.016650       0.894251          -0.000294
           23              H       3.061039       2.181139       1.285912       0.116241       1.193728 0.97962864E+01  0.10226186E+03                                 1.931277                            1.881018      -1.314081       2.241197                    0.993197       4.078096      12.193553       0.433210       1.354427      -0.691469       0.002058      -0.045511       0.021084       0.050199      -0.001559       0.002938      -0.005107      -0.019406       0.014124      -0.012582       0.000889       0.011693              1.954976       1.746356      -0.277529      -0.023341       2.389709      -0.128512       1.728861          -0.000505
           24              H       3.764642       3.820165       1.245067       0.084114       2.028447 0.19664026E+02  0.24256775E+03                                 2.662630                            2.596997      -1.778417       2.005610                    0.986629       4.921670      15.623154       0.386050       1.286180      -0.705554       0.016814       0.010052       0.011104       0.022518      -0.018527      -0.004233      -0.014038       0.036965       0.079290      -0.042475       0.012832       0.029643              2.671087       3.238265       0.518875       0.299921       2.370427       0.160182       2.404569           0.012769
           25              H       1.841124       4.799591       2.069009       0.067335       1.743214 0.16530083E+02  0.19699284E+03                                 2.445045                            2.403302      -1.929483       1.906206                    0.990492       5.355894      17.203535       0.392245       1.310307      -0.696063      -0.017073       0.024592       0.005297       0.030402      -0.027076       0.000782       0.003613       0.004401       0.043166      -0.034567       0.014009       0.020558              2.454349       2.070532      -0.078003       0.004736       3.130777       0.139059       2.161738           0.013638
           26              H       1.964281       3.290355       2.988725       0.095746       1.230033 0.10068669E+02  0.10526785E+03                                 1.931900                            1.876346      -1.103036       2.322526                    0.994756       4.058155      11.934499       0.446784       1.311249      -0.700804      -0.004903      -0.021258       0.031845       0.038601       0.000022       0.000909      -0.003588       0.007109       0.011596      -0.006717       0.001434       0.005283              1.971576       1.672260      -0.051641       0.222574       1.622451      -0.257094       2.620016          -0.000440
           27              H       9.015017       3.486081       2.343656       0.082896       1.363036 0.11674857E+02  0.12659155E+03                                 2.061057                            2.014239      -1.302046       2.225486                    0.993422       4.246737      12.695809       0.433462       1.303172      -0.702276      -0.033814      -0.016223      -0.008529       0.038462       0.000130      -0.005932       0.002554       0.009433      -0.035338      -0.013679       0.001575       0.012104              2.077263       2.267249       0.451203      -0.051922       2.233256      -0.014614       1.731283           0.000411
           28              H      10.303843       3.985808       3.423935       0.075734       1.462872 0.12700995E+02  0.14086952E+03                                 2.157128                            2.094130      -1.460918       2.135163                    0.992503       4.570502      13.889988       0.426507       1.294794      -0.702309       0.024883       0.010040       0.029730       0.040048      -0.007158       0.004425      -0.000405       0.001471       0.007166      -0.009059       0.000754       0.008305              2.194128       1.885139      -0.014603       0.309296       1.813397      -0.119743       2.883849          -0.000059
           29              H       9.041602       5.884938       2.812669       0.099105       1.448920 0.12399381E+02  0.13597560E+03                                 2.127939                            2.062769      -1.092180       2.322603                    0.996203       4.118539      12.231511       0.434023       1.286863      -0.707138      -0.021126       0.008297       0.023421       0.032615      -0.002864      -0.002939       0.003170      -0.017088       0.019110      -0.012511       0.002659       0.009852              2.154562       2.049953      -0.469709      -0.338174       2.161919       0.249069       2.251812           0.001783
           30              H      10.653007       6.011269       2.056333       0.101183       1.383549 0.12608725E+02  0.14070556E+03                                 2.130736                            2.129724      -1.751712       2.012377                    0.989717       4.784074      14.967300       0.406873       1.348984      -0.689643       0.027460       0.011915      -0.005749       0.030481      -0.004117       0.000877      -0.007949      -0.000419      -0.000839      -0.008559      -0.000825       0.009385              2.117290       2.378714       0.234387       0.048042       2.188943      -0.066951       1.784214           0.003912
           31              H       8.099637       5.090080       0.770421       0.079215       1.737752 0.16706706E+02  0.19814964E+03                                 2.422240                            2.411833      -1.562657       2.104492                    0.989283       4.680906      14.639918       0.395520       1.305675      -0.701875      -0.023105      -0.022391       0.019352       0.037546      -0.000734      -0.007111      -0.019795      -0.021565      -0.047915      -0.026856      -0.001050       0.027906              2.403803       2.792907       0.424881       0.013203       2.496853      -0.145705       1.921650           0.008030
           32              H       9.682382       5.178435       0.009859       0.088871       1.416417 0.12604547E+02  0.14081538E+03                                 2.175514                            2.136347      -1.747631       2.009684                    0.990387       4.863439      15.283577       0.403771       1.357837      -0.687694       0.039400      -0.018265      -0.020623       0.048076      -0.011137      -0.019254       0.000526      -0.006453       0.024463      -0.023932       0.000753       0.023179              2.192636       2.144486      -0.391875      -0.476133       2.041360       0.098842       2.392063           0.002054
           33              H       5.094764       4.510201      11.816872       0.096673       1.414925 0.12294273E+02  0.13591076E+03                                 2.173092                            2.114746      -1.391755       2.199459                    0.990654       4.349484      13.407222       0.406172       1.364095      -0.689861      -0.014226      -0.013386      -0.042860       0.047102      -0.014604       0.010878       0.007600      -0.001711       0.044930      -0.026304       0.006875       0.019429              2.192476       1.855505      -0.287252       0.185786       2.021287      -0.098448       2.700634           0.002223
           34              H       6.243362       4.736156      13.111235       0.088621       1.779688 0.16901171E+02  0.20226298E+03                                 2.508301                            2.460576      -1.755892       2.024332                    0.988173       4.868747      15.602711       0.380994       1.343346      -0.692677       0.034013      -0.013043       0.017949       0.040610      -0.025328       0.017746       0.010955       0.001897      -0.002813      -0.036495       0.009354       0.027141              2.514529       3.203052       0.267024       0.135144       2.281887       0.206922       2.058649           0.008670
           35              H       5.571791       2.508008      13.984472       0.145808       1.108215 0.89804899E+01  0.92239622E+02                                 1.868445                            1.823816      -1.423266       2.183407                    0.994734       4.116543      12.432146       0.429334       1.388971      -0.683333       0.010553      -0.012890       0.030044       0.034353       0.001085      -0.000484      -0.006649      -0.011233       0.006343      -0.006782      -0.003393       0.010175              1.886574       1.634579      -0.173103       0.079441       1.690544      -0.198730       2.334601          -0.000179
           36              H       4.600829       2.297361      12.523913       0.124097       1.244663 0.10385455E+02  0.11014929E+03                                 1.981066                            1.928520      -1.467593       2.148614                    0.994178       4.336422      13.124879       0.430027       1.342932      -0.692046      -0.020672      -0.015381      -0.012580       0.028673       0.004263       0.008056       0.003756      -0.002765      -0.018424      -0.011245      -0.000083       0.011328              2.008439       2.239790       0.398898       0.194965       1.942942       0.260952       1.842585           0.000109
           37              H       1.139880       1.358845       1.218307       0.097640       1.155969 0.95691906E+01  0.99460972E+02                                 1.895114                            1.862293      -1.396828       2.197112                    0.990521       4.203807      12.605871       0.433587       1.359102      -0.689805       0.030551      -0.026851      -0.025737       0.048133      -0.002496      -0.004201       0.008082       0.001971      -0.038893      -0.016403       0.004403       0.012000              1.908151       2.133061      -0.220399      -0.295269       1.908945       0.203558       1.682447          -0.000306
           38              H      10.543417       1.577842       2.630979       0.057480       1.486453 0.12569905E+02  0.13850400E+03                                 2.143504                            2.051669      -1.273649       2.199708                    0.994854       4.591894      13.730261       0.442651       1.255781      -0.710514      -0.014083      -0.001121       0.031501       0.034524       0.006044      -0.001738       0.005270      -0.006045       0.027228      -0.012181       0.000900       0.011281              2.206928       1.724841       0.127097      -0.299683       1.905945      -0.381130       2.990000           0.000399
           39              H       9.370217       0.436903       0.923941       0.139856       1.109151 0.88470116E+01  0.90569219E+02                                 1.877803                            1.815025      -1.378506       2.205233                    0.991756       4.125622      12.457033       0.428472       1.396367      -0.682124       0.008052      -0.034431       0.003512       0.035534       0.000507       0.004272       0.001310      -0.008947       0.000188      -0.007070       0.001878       0.005192              1.919614       1.590059       0.233623      -0.053847       2.606037      -0.007565       1.562745          -0.000549
           40              H       8.648517       2.017034       1.166194       0.098037       1.579673 0.14339592E+02  0.16283127E+03                                 2.218072                            2.186728      -1.296430       2.202890                    0.996256       4.447400      13.375468       0.431341       1.250501      -0.713281      -0.020679       0.016643       0.007959       0.027712      -0.006537       0.000391       0.007962       0.011676      -0.009810      -0.013009       0.001874       0.011136              2.214719       2.372562      -0.193675      -0.312611       2.205875       0.300010       2.065719           0.000732
           41              H       9.027204       9.496805       7.611249       0.308063       0.375500 0.22158433E+01  0.16258395E+02                                 0.966998                            0.958575      -1.197935       2.428620                    0.999929       2.476865       6.607275       0.536813       1.555049      -0.655403       0.011454       0.010941       0.008012       0.017751      -0.006552      -0.002006       0.001422       0.011363       0.021987      -0.012348       0.003493       0.008855              0.976302       0.992655       0.097328       0.018157       1.042000       0.017754       0.894251          -0.000294
           42              H       3.252786       3.637535       8.328148       0.116241       1.193727 0.97962800E+01  0.10226178E+03                                 1.931276                            1.881018      -1.314081       2.241197                    0.993197       4.078095      12.193551       0.433210       1.354428      -0.691469      -0.045192       0.005760       0.021084       0.050199      -0.003115      -0.004851       0.003344       0.018642       0.014124      -0.012582       0.000889       0.011694              1.954975       2.340357      -0.326094      -0.129986       1.795708      -0.012791       1.728861          -0.000505
           43              H       4.943696       4.205238       8.287303       0.084113       2.028456 0.19664147E+02  0.24256965E+03                                 2.662640                            2.597006      -1.778422       2.005607                    0.986628       4.921685      15.623221       0.386049       1.286181      -0.705554       0.011388       0.015938       0.011104       0.022517      -0.015279      -0.014337      -0.003075      -0.042493       0.079291      -0.042476       0.012833       0.029643              2.671097       2.460481       0.582470       0.184090       3.148233       0.285872       2.404577           0.012769
           44              H       5.763121       2.208305       9.111245       0.067335       1.743217 0.16530119E+02  0.19699340E+03                                 2.445048                            2.403305      -1.929485       1.906205                    0.990492       5.355901      17.203566       0.392245       1.310307      -0.696063       0.023119      -0.019020       0.005297       0.030402      -0.026359       0.003665       0.000485      -0.013139       0.043166      -0.034568       0.014009       0.020558              2.454352       3.111071      -0.163077       0.138983       2.090245      -0.006611       2.161741           0.013638
           45              H       4.268940       2.454037      10.030961       0.095747       1.230033 0.10068663E+02  0.10526777E+03                                 1.931900                            1.876346      -1.103035       2.322526                    0.994756       4.058154      11.934497       0.446784       1.311249      -0.700804      -0.021586      -0.003154       0.031845       0.038601       0.000599      -0.003502       0.001198      -0.007008       0.011596      -0.006717       0.001434       0.005283              1.971575       1.614393      -0.046909      -0.238102       1.680317       0.242784       2.620016          -0.000440
           46              H       5.038566       9.465376       9.385892       0.082897       1.363035 0.11674844E+02  0.12659138E+03                                 2.061056                            2.014238      -1.302046       2.225486                    0.993422       4.246736      12.695806       0.433462       1.303172      -0.702276      -0.018925      -0.032380      -0.008529       0.038462       0.000894       0.002062      -0.006121      -0.009265      -0.035338      -0.013679       0.001575       0.012104              2.077261       2.306770       0.447971      -0.018796       2.193731      -0.050558       1.731282           0.000412
           47              H       5.641655      10.709193      10.466171       0.075734       1.462872 0.12700991E+02  0.14086947E+03                                 2.157127                            2.094130      -1.460918       2.135163                    0.992503       4.570502      13.889989       0.426507       1.294794      -0.702309       0.012034       0.023982       0.029730       0.040048      -0.006943      -0.000043       0.004444      -0.003777       0.007166      -0.009059       0.000754       0.008305              2.194128       1.811501      -0.008582      -0.094140       1.887034       0.318024       2.883849          -0.000059
           48              H       7.431612       9.296394       9.854905       0.099106       1.448920 0.12399380E+02  0.13597560E+03                                 2.127940                            2.062770      -1.092180       2.322603                    0.996203       4.118540      12.231520       0.434023       1.286864      -0.707138       0.006548      -0.021732       0.023421       0.032615      -0.004213       0.002920      -0.003188       0.015931       0.019111      -0.012511       0.002659       0.009852              2.154562       2.084880      -0.472565       0.220684       2.126994      -0.357346       2.251813           0.001783
           49              H       7.688832      10.892146       9.098569       0.101183       1.383549 0.12608722E+02  0.14070553E+03                                 2.130736                            2.129725      -1.751713       2.012377                    0.989717       4.784074      14.967302       0.406873       1.348985      -0.689643       0.014113       0.026398      -0.005749       0.030481      -0.004096      -0.007851       0.001522      -0.000924      -0.000839      -0.008559      -0.000825       0.009385              2.117290       2.228274       0.246686      -0.062813       2.339383       0.053338       1.784214           0.003912
           50              H       6.562638       8.422333       7.812657       0.079214       1.737757 0.16706770E+02  0.19815062E+03                                 2.422245                            2.411839      -1.562661       2.104490                    0.989283       4.680917      14.639966       0.395520       1.305675      -0.701875      -0.024199      -0.021203       0.019352       0.037546      -0.002476      -0.020309      -0.005475       0.021040      -0.047915      -0.026856      -0.001050       0.027906              2.403809       2.567840       0.443285      -0.144145       2.721933       0.025032       1.921654           0.008031
           51              H       6.779673       9.992614       7.052095       0.088871       1.416418 0.12604561E+02  0.14081559E+03                                 2.175516                            2.136349      -1.747631       2.009684                    0.990387       4.863442      15.283591       0.403771       1.357838      -0.687694      -0.014994       0.040757      -0.020623       0.048076      -0.011513      -0.001045      -0.019233       0.002749       0.024463      -0.023933       0.000753       0.023179              2.192638       1.978393      -0.378295       0.059715       2.207456      -0.482604       2.392064           0.002054
           52              H       4.080902       3.945879       4.774636       0.096673       1.414925 0.12294275E+02  0.13591077E+03                                 2.173091                            2.114745      -1.391754       2.199459                    0.990654       4.349482      13.407210       0.406173       1.364094      -0.689862      -0.014501      -0.013088      -0.042860       0.047102      -0.014549       0.008461       0.010222      -0.003056       0.044930      -0.026304       0.006874       0.019429              2.192475       1.973527      -0.296902      -0.082982       1.903266       0.193191       2.700633           0.002223
           53              H       4.399702       5.072245       6.068999       0.088620       1.779694 0.16901247E+02  0.20226411E+03                                 2.508306                            2.460581      -1.755895       2.024330                    0.988173       4.868757      15.602750       0.380994       1.343346      -0.692677      -0.010228       0.034963       0.017949       0.040610      -0.024838       0.012365       0.016794      -0.010100      -0.002812      -0.036495       0.009354       0.027141              2.514534       2.331383       0.338293       0.217247       3.153568       0.117833       2.058653           0.008671
           54              H       2.124239       4.584475       6.942236       0.145808       1.108215 0.89804851E+01  0.92239561E+02                                 1.868445                            1.823815      -1.423265       2.183407                    0.994734       4.116542      12.432142       0.429334       1.388971      -0.683333      -0.011987       0.011568       0.030044       0.034353       0.000158      -0.006667       0.000060       0.011437       0.006343      -0.006782      -0.003393       0.010175              1.886574       1.662054      -0.175349      -0.191596       1.663068       0.095371       2.334600          -0.000179
           55              H       1.835171       3.633907       5.481677       0.124097       1.244662 0.10385444E+02  0.11014915E+03                                 1.981065                            1.928519      -1.467593       2.148615                    0.994178       4.336420      13.124872       0.430027       1.342932      -0.692046      -0.017014      -0.019350      -0.012580       0.028673       0.003982       0.004400       0.007724       0.004113      -0.018424      -0.011245      -0.000083       0.011328              2.008438       2.009707       0.417709       0.275971       2.173024       0.173052       1.842584           0.000109
           56              H       2.276675       1.789773       8.260543       0.097640       1.155969 0.95691899E+01  0.99460965E+02                                 1.895115                            1.862293      -1.396829       2.197112                    0.990521       4.203807      12.605872       0.433587       1.359102      -0.689805      -0.024272       0.032638      -0.025737       0.048133      -0.002303       0.007713      -0.004845      -0.002756      -0.038893      -0.016403       0.004403       0.012000              1.908151       1.874633      -0.199270       0.178820       2.167373      -0.310875       1.682448          -0.000306
           57              H       3.261219      11.144192       9.673215       0.057480       1.486453 0.12569913E+02  0.13850412E+03                                 2.143505                            2.051670      -1.273651       2.199707                    0.994854       4.591896      13.730272       0.442651       1.255782      -0.710514      -0.002265      -0.013945       0.031501       0.034524       0.005473       0.005111      -0.002161       0.007928       0.027228      -0.012182       0.000900       0.011281              2.206930       1.925388       0.110701      -0.404284       1.705399      -0.267629       2.990002           0.000399
           58              H       2.028473      10.067866       7.966177       0.139856       1.109150 0.88470051E+01  0.90569140E+02                                 1.877803                            1.815024      -1.378506       2.205233                    0.991756       4.125621      12.457031       0.428472       1.396368      -0.682124      -0.033661       0.010831       0.003512       0.035534      -0.000227       0.001653       0.004151       0.008993       0.000188      -0.007070       0.001878       0.005192              1.919613       2.637238       0.148006      -0.011928       1.558857      -0.053051       1.562744          -0.000549
           59              H       3.544539       9.219804       8.208430       0.098037       1.579673 0.14339596E+02  0.16283134E+03                                 2.218073                            2.186729      -1.296431       2.202889                    0.996256       4.447401      13.375475       0.431341       1.250502      -0.713281       0.014903      -0.021966       0.007959       0.027712      -0.005501       0.007968      -0.000259      -0.013644      -0.009810      -0.013009       0.001874       0.011136              2.214720       2.175523      -0.177565       0.273538       2.402916      -0.336019       2.065720           0.000732
           60              H       3.595812       4.491360      13.515459       0.308063       0.375500 0.22158426E+01  0.16258389E+02                                 0.966998                            0.958575      -1.197935       2.428620                    0.999929       2.476865       6.607275       0.536813       1.555049      -0.655403      -0.011838      -0.010525      -0.008012       0.017751      -0.005542       0.001253      -0.002115      -0.013340       0.021987      -0.012348       0.003493       0.008855              0.976302       1.057482       0.092028       0.019175       0.977173       0.016650       0.894251          -0.000294
           61              H       9.906141       9.769114      12.798560       0.116241       1.193728 0.97962871E+01  0.10226187E+03                                 1.931277                            1.881018      -1.314080       2.241197                    0.993197       4.078096      12.193554       0.433210       1.354428      -0.691469      -0.002058       0.045511      -0.021084       0.050199      -0.001559       0.002938      -0.005107      -0.019406       0.014124      -0.012582       0.000889       0.011693              1.954976       1.746356      -0.277530      -0.023340       2.389710      -0.128512       1.728861          -0.000505
           62              H       9.202538       8.130088      12.839405       0.084113       2.028445 0.19664005E+02  0.24256743E+03                                 2.662629                            2.596996      -1.778416       2.005611                    0.986629       4.921667      15.623143       0.386050       1.286180      -0.705554      -0.016814      -0.010052      -0.011104       0.022518      -0.018527      -0.004233      -0.014038       0.036964       0.079290      -0.042475       0.012832       0.029643              2.671086       3.238264       0.518875       0.299920       2.370427       0.160182       2.404568           0.012769
           63              H      11.126056       7.150662      12.015463       0.067335       1.743208 0.16530005E+02  0.19699169E+03                                 2.445040                            2.403297      -1.929480       1.906208                    0.990492       5.355881      17.203483       0.392246       1.310307      -0.696063       0.017072      -0.024592      -0.005297       0.030402      -0.027075       0.000782       0.003613       0.004401       0.043164      -0.034566       0.014009       0.020558              2.454344       2.070528      -0.078002       0.004736       3.130769       0.139058       2.161734           0.013637
           64              H      11.002899       8.659898      11.095747       0.095746       1.230033 0.10068670E+02  0.10526786E+03                                 1.931900                            1.876346      -1.103036       2.322526                    0.994756       4.058155      11.934497       0.446784       1.311248      -0.700804       0.004902       0.021258      -0.031845       0.038601       0.000022       0.000909      -0.003588       0.007109       0.011596      -0.006717       0.001434       0.005283              1.971576       1.672260      -0.051641       0.222574       1.622450      -0.257094       2.620016          -0.000440
           65              H       3.952163       8.464172      11.740816       0.082896       1.363036 0.11674859E+02  0.12659158E+03                                 2.061057                            2.014240      -1.302046       2.225486                    0.993422       4.246738      12.695813       0.433462       1.303172      -0.702276       0.033814       0.016223       0.008529       0.038462       0.000130      -0.005932       0.002554       0.009433      -0.035338      -0.013679       0.001575       0.012104              2.077263       2.267249       0.451203      -0.051922       2.233256      -0.014614       1.731283           0.000412
           66              H       2.663337       7.964445      10.660537       0.075734       1.462873 0.12701001E+02  0.14086960E+03                                 2.157128                            2.094130      -1.460918       2.135163                    0.992503       4.570503      13.889989       0.426507       1.294793      -0.702309      -0.024883      -0.010040      -0.029730       0.040048      -0.007158       0.004425      -0.000405       0.001471       0.007166      -0.009059       0.000754       0.008305              2.194128       1.885139      -0.014603       0.309296       1.813397      -0.119743       2.883849          -0.000059
           67              H       3.925578       6.065315      11.271803       0.099105       1.448922 0.12399402E+02  0.13597591E+03                                 2.127942                            2.062772      -1.092182       2.322602                    0.996203       4.118543      12.231533       0.434022       1.286865      -0.707138       0.021126      -0.008297      -0.023421       0.032615      -0.002864      -0.002939       0.003170      -0.017088       0.019111      -0.012511       0.002659       0.009852              2.154565       2.049956      -0.469710      -0.338175       2.161923       0.249070       2.251816           0.001783
           68              H       2.314173       5.938984      12.028139       0.101183       1.383548 0.12608711E+02  0.14070536E+03                                 2.130735                            2.129723      -1.751711       2.012377                    0.989717       4.784071      14.967288       0.406873       1.348984      -0.689643      -0.027460      -0.011915       0.005749       0.030481      -0.004117       0.000877      -0.007949      -0.000419      -0.000840      -0.008559      -0.000825       0.009384              2.117289       2.378713       0.234387       0.048042       2.188942      -0.066951       1.784213           0.003912
           69              H       4.867543       6.860173      13.314051       0.079214       1.737758 0.16706781E+02  0.19815077E+03                                 2.422245                            2.411839      -1.562660       2.104490                    0.989283       4.680917      14.639962       0.395520       1.305675      -0.701875       0.023105       0.022391      -0.019352       0.037546      -0.000734      -0.007111      -0.019796      -0.021565      -0.047916      -0.026856      -0.001050       0.027906              2.403809       2.792914       0.424883       0.013203       2.496859      -0.145706       1.921654           0.008031
           70              H       1.625873       5.242991      -0.009859       0.088871       1.416419 0.12604567E+02  0.14081567E+03                                 2.175517                            2.136349      -1.747632       2.009684                    0.990387       4.863444      15.283599       0.403771       1.357838      -0.687694      -0.039400       0.018265       0.020623       0.048076      -0.011137      -0.019254       0.000525      -0.006453       0.024463      -0.023933       0.000753       0.023179              2.192638       2.144488      -0.391875      -0.476134       2.041362       0.098842       2.392065           0.002054
           71              H       7.872416       7.440052       2.267600       0.096673       1.414924 0.12294265E+02  0.13591064E+03                                 2.173091                            2.114745      -1.391754       2.199459                    0.990654       4.349481      13.407208       0.406173       1.364095      -0.689861       0.014226       0.013386       0.042860       0.047102      -0.014604       0.010877       0.007600      -0.001711       0.044930      -0.026304       0.006874       0.019429              2.192475       1.855505      -0.287252       0.185786       2.021286      -0.098448       2.700633           0.002223
           72              H       6.723818       7.214097       0.973237       0.088620       1.779693 0.16901237E+02  0.20226396E+03                                 2.508306                            2.460581      -1.755894       2.024330                    0.988173       4.868755      15.602743       0.380994       1.343346      -0.692677      -0.034013       0.013043      -0.017949       0.040610      -0.025328       0.017746       0.010955       0.001897      -0.002813      -0.036495       0.009354       0.027141              2.514534       3.203059       0.267024       0.135144       2.281891       0.206922       2.058652           0.008671
           73              H       7.395389       9.442245       0.100000       0.145808       1.108215 0.89804888E+01  0.92239610E+02                                 1.868445                            1.823816      -1.423266       2.183407                    0.994734       4.116543      12.432147       0.429334       1.388971      -0.683333      -0.010553       0.012890      -0.030044       0.034353       0.001085      -0.000484      -0.006649      -0.011233       0.006343      -0.006782      -0.003393       0.010175              1.886574       1.634579      -0.173103       0.079441       1.690544      -0.198730       2.334601          -0.000179
           74              H       8.366351       9.652892       1.560559       0.124097       1.244662 0.10385449E+02  0.11014921E+03                                 1.981065                            1.928519      -1.467593       2.148615                    0.994178       4.336421      13.124876       0.430027       1.342932      -0.692046       0.020672       0.015381       0.012580       0.028673       0.004263       0.008056       0.003756      -0.002765      -0.018424      -0.011245      -0.000083       0.011328              2.008439       2.239790       0.398898       0.194965       1.942942       0.260951       1.842585           0.000109
           75              H      11.827300      10.591408      12.866165       0.097640       1.155969 0.95691910E+01  0.99460979E+02                                 1.895115                            1.862293      -1.396828       2.197112                    0.990521       4.203807      12.605872       0.433587       1.359102      -0.689805      -0.030551       0.026851       0.025737       0.048133      -0.002496      -0.004201       0.008082       0.001971      -0.038893      -0.016403       0.004403       0.012000              1.908151       2.133061      -0.220399      -0.295269       1.908945       0.203558       1.682448          -0.000306
           76              H       2.423763      10.372411      11.453493       0.057481       1.486453 0.12569909E+02  0.13850407E+03                                 2.143504                            2.051670      -1.273650       2.199707                    0.994854       4.591895      13.730268       0.442651       1.255781      -0.710514       0.014083       0.001121      -0.031501       0.034524       0.006044      -0.001738       0.005270      -0.006045       0.027228      -0.012182       0.000900       0.011281              2.206929       1.724841       0.127097      -0.299683       1.905945      -0.381131       2.990001           0.000399
           77              H       3.596963      11.513350      13.160531       0.139856       1.109150 0.88470039E+01  0.90569128E+02                                 1.877803                            1.815024      -1.378506       2.205233                    0.991756       4.125621      12.457032       0.428472       1.396368      -0.682124      -0.008052       0.034431      -0.003512       0.035534       0.000507       0.004272       0.001310      -0.008947       0.000188      -0.007070       0.001878       0.005192              1.919613       1.590059       0.233623      -0.053847       2.606036      -0.007565       1.562744          -0.000549
           78              H       4.318663       9.933219      12.918278       0.098037       1.579673 0.14339596E+02  0.16283133E+03                                 2.218073                            2.186729      -1.296431       2.202889                    0.996256       4.447401      13.375475       0.431341       1.250502      -0.713281       0.020679      -0.016643      -0.007959       0.027712      -0.006537       0.000391       0.007963       0.011676      -0.009810      -0.013009       0.001874       0.011136              2.214720       2.372563      -0.193675      -0.312612       2.205876       0.300010       2.065720           0.000732
           79              C       4.263391       3.389416       8.087304      -0.061883      26.537736 0.43512791E+03  0.10343364E+05                                 7.964368                            7.054603      -0.361193       1.895705                    0.997222      29.107924      87.170630       0.600761       0.428903      -1.045004       0.010698      -0.074772      -0.060090       0.096520      -0.010630      -0.005837       0.025977      -0.050391       0.302607      -0.077783      -0.028563       0.106345              8.471921       6.822387      -0.626145       0.033753       8.366019      -1.306200      10.227357           0.004075
           80              C       4.685295       2.274987       9.053499      -0.111242      27.710735 0.47465108E+03  0.11504258E+05                                 8.081750                            7.283876      -0.215560       1.915829                    0.998176      30.436225      91.348723       0.602893       0.419162      -1.053446      -0.049174      -0.018582      -0.047440       0.070809      -0.024695       0.020086      -0.019635      -0.073108      -0.029851      -0.045384      -0.012867       0.058251              8.503931       7.204530       0.044050       0.561758       9.590432      -1.310017       8.716831           0.005016
           81              C       5.634750      10.338582       9.452089      -0.068992      27.607498 0.44025464E+03  0.10473033E+05                                 8.065455                            7.010586      -0.292737       1.896235                    0.998513      29.639734      88.165394       0.615037       0.418635      -1.053651       0.046760       0.033687      -0.070779       0.091275      -0.013360       0.023957       0.007244      -0.001453      -0.113481      -0.048626       0.014052       0.034573              8.776493      11.182670      -2.060837      -0.559314       7.944523      -0.126274       7.202285           0.000015
           82              C       7.059840       9.994486       9.123921      -0.196128      30.983107 0.50872726E+03  0.12549006E+05                                 8.756833                            7.570108      -0.379409       1.858038                    0.997515      31.410936      95.187599       0.587802       0.422426      -1.051133      -0.058005      -0.003196      -0.036130       0.068412      -0.024495      -0.024634       0.016433       0.025866       0.052322      -0.036468      -0.011344       0.047812              9.604069      11.834593      -2.932266      -2.100295       8.253969       1.488434       8.723646           0.002231
           83              C       7.173549       9.295620       7.802797      -0.049511      27.302363 0.44408757E+03  0.10645889E+05                                 8.201165                            7.183730      -0.549017       1.829671                    0.996576      29.735087      90.410088       0.586314       0.435775      -1.037377       0.091690       0.016124       0.051260       0.106276      -0.037014      -0.066392       0.003579       0.135969      -0.136664      -0.077011      -0.048219       0.125230              8.935609      10.430537      -2.552081      -2.407482       7.891745       1.204564       8.484544           0.005707
           84              C       3.902450       4.193852       5.801394      -0.025471      27.567556 0.41958685E+03  0.99302271E+04                                 8.302218                            6.989329      -0.426419       1.872645                    0.997756      29.264142      88.799089       0.592773       0.436597      -1.035491      -0.078889      -0.060004       0.062843       0.117359      -0.077887       0.042801      -0.025679      -0.095907      -0.023832      -0.095438      -0.016103       0.111541              9.312898       9.900487      -3.477557       1.712833      10.260736      -1.996561       7.777471           0.004433
           85              C       2.430599       4.437035       5.929563      -0.345881      34.756165 0.56350274E+03  0.14121662E+05                                 9.157626                            7.744823      -0.203366       1.916558                    0.997152      31.812748      94.122262       0.612291       0.399170      -1.076572       0.066913      -0.010540       0.006167       0.068018      -0.010753      -0.009687       0.011900       0.056351      -0.111008      -0.041794      -0.008458       0.050253             10.189904      10.858517      -2.666036       1.314276      11.032245      -2.263633       8.678951          -0.000920
           86              C       2.070339       5.685363       5.140832       0.687708      19.615227 0.23620529E+03  0.48952647E+04                                 7.053861                            5.715326      -0.314734       1.968825                    0.998918      22.525536      66.279685       0.569896       0.518589      -0.981134       0.019503       0.034551      -0.019124       0.044045       0.004051       0.027417       0.072524      -0.059652       0.140981      -0.066687      -0.039032       0.105719              7.715846       8.467930      -1.298427       0.026522       8.688814      -2.532012       5.990793           0.012556
           87              C       9.401963       0.647320       5.445057      -0.054401      27.806505 0.46689128E+03  0.11258544E+05                                 8.124421                            7.260188      -0.305433       1.887838                    0.998658      29.892818      89.201418       0.599968       0.423361      -1.051860      -0.037131       0.056730       0.053414       0.086314       0.021019       0.040563      -0.002213       0.039773      -0.087646      -0.051810      -0.007477       0.059288              8.658113      10.334516       1.192230       1.386722       7.421532       0.462624       8.218290           0.000509
           88              C       9.856455       1.817792       6.281675      -0.322677      33.095893 0.57925329E+03  0.14644534E+05                                 8.871573                            7.884437      -0.266554       1.884752                    0.998257      32.458700      97.056136       0.601998       0.402443      -1.072340      -0.013487      -0.059132      -0.023155       0.064920      -0.007704       0.052967       0.025610      -0.026020      -0.083715      -0.074591       0.027241       0.047350              9.412180       9.050180       1.323305       1.577569       7.691242       0.891475      11.495117           0.002252
           89              C       9.579431       1.716673       7.788713       0.651332      20.062002 0.25037482E+03  0.52767715E+04                                 7.086671                            5.853782      -0.599896       1.844192                    0.998713      24.018786      71.788804       0.566258       0.513232      -0.981499       0.044979      -0.005507       0.019781       0.049445      -0.029034       0.021632      -0.006789       0.091712      -0.165409      -0.058797      -0.026699       0.085496              7.575249       5.432523       2.049967       0.600179       8.106459       0.882119       9.186764           0.011500
           90              C      10.071083       8.741651      13.039404      -0.061883      26.537734 0.43512795E+03  0.10343364E+05                                 7.964366                            7.054602      -0.361191       1.895706                    0.997222      29.107909      87.170545       0.600761       0.428903      -1.045004       0.073651      -0.016755       0.060090       0.096520      -0.014581       0.025416      -0.007934       0.046268       0.302606      -0.077782      -0.028563       0.106345              8.471918       8.254055      -0.743201      -1.299102       6.934344       0.140080      10.227354           0.004075
           91              C      11.147426       8.230337      12.073209      -0.111242      27.710726 0.47465098E+03  0.11504253E+05                                 8.081747                            7.283874      -0.215557       1.915830                    0.998176      30.436208      91.348633       0.602893       0.419162      -1.053446       0.022527       0.047496       0.047440       0.070809      -0.030304      -0.017933       0.021619       0.064114      -0.029853      -0.045384      -0.012867       0.058251              8.503926       9.581739      -0.150311      -1.259878       7.213213       0.666639       8.716828           0.005015
           92              C       3.033279       7.941126      11.674619      -0.068992      27.607504 0.44025453E+03  0.10473030E+05                                 8.065456                            7.010586      -0.292737       1.896235                    0.998513      29.639733      88.165392       0.615037       0.418635      -1.053651      -0.037385      -0.043860       0.070779       0.091275      -0.013301       0.009173       0.023287      -0.002907      -0.113481      -0.048626       0.014052       0.034573              8.776495       7.631274      -1.770475      -0.171429      11.495928      -0.547170       7.202284           0.000015
           93              C       3.260102       6.492737      12.002787      -0.196128      30.983102 0.50872683E+03  0.12548993E+05                                 8.756831                            7.570105      -0.379409       1.858038                    0.997515      31.410930      95.187574       0.587803       0.422426      -1.051133       0.007912       0.057552       0.036130       0.068412      -0.022069       0.014371      -0.025891      -0.033480       0.052322      -0.036468      -0.011344       0.047812              9.604069       7.801438      -2.602514       1.312332      12.287126      -2.214603       8.723643           0.002231
           94              C       3.947378       6.322456      13.323911      -0.049511      27.302374 0.44408773E+03  0.10645894E+05                                 8.201167                            7.183732      -0.549018       1.829671                    0.996576      29.735088      90.410091       0.586314       0.435775      -1.037377      -0.023542      -0.090071      -0.051260       0.106276      -0.025480      -0.001843      -0.066463      -0.146188      -0.136664      -0.077011      -0.048218       0.125230              8.935612       7.494061      -2.311998       1.004377      10.828226      -2.497638       8.484549           0.005707
           95              C       7.639810       7.638116       1.240842      -0.025471      27.567554 0.41958683E+03  0.99302261E+04                                 8.302216                            6.989327      -0.426418       1.872645                    0.997756      29.264144      88.799088       0.592773       0.436596      -1.035491       0.066233       0.073737      -0.062843       0.117359      -0.084642      -0.022105       0.044752       0.069330      -0.023832      -0.095438      -0.016103       0.111541              9.312896       9.693471      -3.460629      -1.850347      10.467743       1.869833       7.777473           0.004433
           96              C       7.517374       9.124889       1.112673      -0.345881      34.756171 0.56350305E+03  0.14121671E+05                                 9.157627                            7.744826      -0.203366       1.916558                    0.997152      31.812751      94.122275       0.612291       0.399170      -1.076572       0.005052      -0.067549      -0.006167       0.068018      -0.006033       0.011071      -0.010625      -0.059096      -0.111008      -0.041794      -0.008458       0.050253             10.189905      10.598035      -2.644737      -2.149006      11.292726       1.494363       8.678952          -0.000920
           97              C       6.302554       9.585675       1.901404       0.687708      19.615226 0.23620533E+03  0.48952657E+04                                 7.053861                            5.715327      -0.314734       1.968825                    0.998918      22.525535      66.279681       0.569896       0.518589      -0.981134      -0.036026      -0.016623       0.019124       0.044045      -0.000847       0.074516       0.021416       0.060176       0.140982      -0.066687      -0.039032       0.105719              7.715845       8.476435      -1.299119      -2.521428       8.680307       0.232761       5.990792           0.012556
           98              C      10.726403       1.867893       1.597179      -0.054401      27.806509 0.46689144E+03  0.11258549E+05                                 8.124422                            7.260189      -0.305433       1.887838                    0.998658      29.892818      89.201416       0.599968       0.423361      -1.051860      -0.053516       0.041630      -0.053414       0.086314       0.023970       0.001099       0.040608      -0.032416      -0.087646      -0.051810      -0.007478       0.059288              8.658113       7.634535       1.412981       0.574084      10.121513       1.344413       8.218291           0.000509
           99              C       9.522788       1.510292       0.760561      -0.322677      33.095890 0.57925331E+03  0.14644534E+05                                 8.871572                            7.884437      -0.266553       1.884753                    0.998257      32.458695      97.056103       0.601998       0.402443      -1.072340       0.060034       0.008623       0.023155       0.064920      -0.009715       0.029841       0.050703       0.023171      -0.083715      -0.074591       0.027241       0.047349              9.412177       7.915214       1.416100       1.017062       8.826207       1.499677      11.495110           0.002252
          100              C      11.305070       3.306982      13.337995       0.651333      20.061965 0.25037428E+03  0.52767556E+04                                 7.086656                            5.853771      -0.599887       1.844195                    0.998713      24.018730      71.788536       0.566260       0.513231      -0.981500       0.001823      -0.045278      -0.019781       0.049444      -0.021201      -0.005003       0.022113      -0.099927      -0.165412      -0.058798      -0.026700       0.085497              7.575232       8.421671       1.805570       0.928089       5.117285       0.526299       9.186741           0.011499
          101              C       8.703789       8.560837       5.997168      -0.061883      26.537745 0.43512812E+03  0.10343369E+05                                 7.964369                            7.054605      -0.361192       1.895705                    0.997222      29.107922      87.170608       0.600761       0.428903      -1.045004      -0.010698       0.074772       0.060090       0.096520      -0.010630      -0.005837       0.025977      -0.050390       0.302607      -0.077782      -0.028563       0.106345              8.471922       6.822386      -0.626147       0.033752       8.366018      -1.306202      10.227360           0.004075
          102              C       8.281885       9.675266       5.030973      -0.111242      27.710730 0.47465099E+03  0.11504254E+05                                 8.081748                            7.283874      -0.215558       1.915830                    0.998176      30.436212      91.348653       0.602893       0.419162      -1.053446       0.049173       0.018582       0.047440       0.070809      -0.024695       0.020086      -0.019635      -0.073107      -0.029852      -0.045384      -0.012867       0.058251              8.503928       7.204526       0.044050       0.561758       9.590428      -1.310015       8.716831           0.005015
          103              C       7.332430       1.611671       4.632383      -0.068992      27.607496 0.44025457E+03  0.10473031E+05                                 8.065454                            7.010586      -0.292737       1.896235                    0.998513      29.639731      88.165381       0.615037       0.418635      -1.053651      -0.046760      -0.033687       0.070779       0.091275      -0.013360       0.023957       0.007244      -0.001453      -0.113481      -0.048626       0.014052       0.034573              8.776492      11.182669      -2.060836      -0.559314       7.944521      -0.126274       7.202286           0.000015
          104              C       5.907340       1.955767       4.960551      -0.196128      30.983115 0.50872741E+03  0.12549010E+05                                 8.756834                            7.570110      -0.379409       1.858037                    0.997515      31.410938      95.187603       0.587802       0.422426      -1.051133       0.058005       0.003196       0.036130       0.068412      -0.024495      -0.024634       0.016433       0.025865       0.052322      -0.036468      -0.011344       0.047812              9.604071      11.834595      -2.932266      -2.100297       8.253969       1.488435       8.723649           0.002231
          105              C       5.793631       2.654633       6.281675      -0.049511      27.302387 0.44408807E+03  0.10645905E+05                                 8.201171                            7.183735      -0.549019       1.829670                    0.996576      29.735110      90.410190       0.586313       0.435775      -1.037376      -0.091690      -0.016124      -0.051260       0.106276      -0.037014      -0.066393       0.003578       0.135968      -0.136664      -0.077012      -0.048218       0.125230              8.935616      10.430546      -2.552084      -2.407485       7.891750       1.204566       8.484551           0.005707
          106              C       9.064730       7.756401       8.283078      -0.025471      27.567577 0.41958726E+03  0.99302402E+04                                 8.302225                            6.989333      -0.426421       1.872644                    0.997756      29.264167      88.799210       0.592773       0.436597      -1.035491       0.078889       0.060004      -0.062844       0.117360      -0.077887       0.042802      -0.025678      -0.095907      -0.023832      -0.095439      -0.016102       0.111541              9.312906       9.900495      -3.477560       1.712834      10.260746      -1.996563       7.777476           0.004433
          107              C      10.536581       7.513218       8.154909      -0.345881      34.756158 0.56350258E+03  0.14121657E+05                                 9.157626                            7.744823      -0.203366       1.916558                    0.997152      31.812746      94.122262       0.612291       0.399170      -1.076572      -0.066913       0.010540      -0.006167       0.068018      -0.010753      -0.009687       0.011900       0.056351      -0.111008      -0.041794      -0.008458       0.050253             10.189904      10.858517      -2.666035       1.314275      11.032244      -2.263632       8.678950          -0.000920
          108              C      10.896841       6.264890       8.943640       0.687708      19.615224 0.23620524E+03  0.48952633E+04                                 7.053860                            5.715325      -0.314734       1.968826                    0.998918      22.525532      66.279669       0.569896       0.518589      -0.981134      -0.019503      -0.034552       0.019124       0.044045       0.004051       0.027417       0.072523      -0.059652       0.140982      -0.066687      -0.039032       0.105719              7.715845       8.467930      -1.298427       0.026523       8.688813      -2.532011       5.990792           0.012556
          109              C       3.565217      11.302933       8.639415      -0.054401      27.806510 0.46689138E+03  0.11258547E+05                                 8.124422                            7.260189      -0.305433       1.887838                    0.998658      29.892822      89.201436       0.599968       0.423361      -1.051860       0.037131      -0.056730      -0.053414       0.086314       0.021019       0.040563      -0.002213       0.039773      -0.087646      -0.051810      -0.007477       0.059288              8.658114      10.334519       1.192231       1.386722       7.421532       0.462623       8.218290           0.000509
          110              C       3.110725      10.132461       7.802797      -0.322677      33.095894 0.57925336E+03  0.14644536E+05                                 8.871573                            7.884438      -0.266553       1.884753                    0.998257      32.458697      97.056115       0.601998       0.402443      -1.072340       0.013487       0.059132       0.023155       0.064920      -0.007704       0.052967       0.025610      -0.026020      -0.083715      -0.074591       0.027241       0.047350              9.412179       9.050181       1.323305       1.577569       7.691242       0.891475      11.495113           0.002252
          111              C       3.387749      10.233580       6.295759       0.651332      20.061980 0.25037446E+03  0.52767609E+04                                 7.086662                            5.853775      -0.599891       1.844194                    0.998713      24.018753      71.788641       0.566259       0.513231      -0.981499      -0.044979       0.005507      -0.019781       0.049444      -0.029034       0.021632      -0.006789       0.091713      -0.165410      -0.058798      -0.026699       0.085497              7.575238       5.432516       2.049965       0.600178       8.106448       0.882117       9.186750           0.011500
          112              C       2.896097       3.208602       1.045068      -0.061883      26.537749 0.43512826E+03  0.10343374E+05                                 7.964370                            7.054606      -0.361192       1.895705                    0.997222      29.107925      87.170619       0.600761       0.428903      -1.045004      -0.073651       0.016755      -0.060090       0.096520      -0.014581       0.025416      -0.007934       0.046268       0.302607      -0.077782      -0.028563       0.106345              8.471923       8.254059      -0.743203      -1.299104       6.934347       0.140081      10.227361           0.004075
          113              C       1.819754       3.719916       2.011263      -0.111242      27.710728 0.47465101E+03  0.11504255E+05                                 8.081748                            7.283875      -0.215559       1.915829                    0.998176      30.436218      91.348684       0.602893       0.419162      -1.053446      -0.022528      -0.047496      -0.047440       0.070809      -0.030304      -0.017933       0.021619       0.064114      -0.029852      -0.045384      -0.012867       0.058251              8.503928       9.581739      -0.150312      -1.259879       7.213216       0.666640       8.716829           0.005016
          114              C       9.933901       4.009127       2.409853      -0.068992      27.607501 0.44025448E+03  0.10473028E+05                                 8.065455                            7.010584      -0.292737       1.896235                    0.998513      29.639729      88.165370       0.615038       0.418635      -1.053651       0.037385       0.043860      -0.070779       0.091275      -0.013301       0.009173       0.023287      -0.002907      -0.113481      -0.048626       0.014052       0.034573              8.776493       7.631273      -1.770474      -0.171429      11.495924      -0.547171       7.202284           0.000015
          115              C       9.707078       5.457516       2.081685      -0.196128      30.983108 0.50872696E+03  0.12548997E+05                                 8.756832                            7.570106      -0.379409       1.858037                    0.997515      31.410933      95.187581       0.587803       0.422426      -1.051133      -0.007912      -0.057552      -0.036130       0.068412      -0.022069       0.014371      -0.025891      -0.033480       0.052322      -0.036468      -0.011344       0.047812              9.604070       7.801439      -2.602514       1.312333      12.287128      -2.214605       8.723643           0.002231
          116              C       9.019802       5.627797       0.760561      -0.049511      27.302394 0.44408813E+03  0.10645906E+05                                 8.201170                            7.183734      -0.549017       1.829671                    0.996576      29.735093      90.410098       0.586314       0.435775      -1.037377       0.023542       0.090071       0.051260       0.106276      -0.025479      -0.001843      -0.066463      -0.146188      -0.136664      -0.077011      -0.048219       0.125229              8.935616       7.494064      -2.312001       1.004379      10.828231      -2.497641       8.484552           0.005707
          117              C       5.327370       4.312137      12.843630      -0.025471      27.567571 0.41958713E+03  0.99302354E+04                                 8.302222                            6.989332      -0.426419       1.872644                    0.997756      29.264154      88.799142       0.592773       0.436597      -1.035491      -0.066233      -0.073737       0.062844       0.117359      -0.084642      -0.022105       0.044752       0.069331      -0.023833      -0.095438      -0.016103       0.111541              9.312903       9.693477      -3.460635      -1.850351      10.467752       1.869836       7.777480           0.004433
          118              C       5.449806       2.825364      12.971799      -0.345881      34.756160 0.56350280E+03  0.14121663E+05                                 9.157626                            7.744824      -0.203366       1.916558                    0.997152      31.812745      94.122255       0.612291       0.399170      -1.076572      -0.005052       0.067549       0.006167       0.068018      -0.006033       0.011071      -0.010625      -0.059096      -0.111008      -0.041794      -0.008458       0.050253             10.189903      10.598035      -2.644737      -2.149006      11.292724       1.494363       8.678952          -0.000920
          119              C       6.664626       2.364578      12.183068       0.687708      19.615221 0.23620527E+03  0.48952642E+04                                 7.053860                            5.715326      -0.314734       1.968825                    0.998918      22.525536      66.279690       0.569896       0.518590      -0.981134       0.036026       0.016623      -0.019124       0.044045      -0.000847       0.074517       0.021416       0.060176       0.140981      -0.066687      -0.039032       0.105719              7.715844       8.476434      -1.299120      -2.521427       8.680306       0.232761       5.990792           0.012556
          120              C       2.240777      10.082360      12.487293      -0.054401      27.806512 0.46689151E+03  0.11258551E+05                                 8.124422                            7.260190      -0.305433       1.887838                    0.998658      29.892822      89.201436       0.599968       0.423361      -1.051860       0.053516      -0.041631       0.053414       0.086314       0.023970       0.001099       0.040608      -0.032416      -0.087646      -0.051810      -0.007477       0.059288              8.658114       7.634536       1.412980       0.574084      10.121513       1.344413       8.218293           0.000509
          121              C       3.444392      10.439961      13.323911      -0.322677      33.095896 0.57925341E+03  0.14644537E+05                                 8.871573                            7.884438      -0.266554       1.884753                    0.998257      32.458701      97.056133       0.601998       0.402443      -1.072340      -0.060034      -0.008623      -0.023155       0.064920      -0.009715       0.029841       0.050704       0.023171      -0.083715      -0.074591       0.027241       0.047350              9.412179       7.915215       1.416100       1.017062       8.826207       1.499678      11.495115           0.002252
          122              C       1.662110       8.643271       0.746477       0.651332      20.061991 0.25037469E+03  0.52767671E+04                                 7.086666                            5.853778      -0.599892       1.844193                    0.998713      24.018763      71.788688       0.566259       0.513232      -0.981499      -0.001823       0.045278       0.019781       0.049444      -0.021200      -0.005004       0.022113      -0.099927      -0.165410      -0.058798      -0.026699       0.085497              7.575242       8.421681       1.805572       0.928090       5.117291       0.526300       9.186755           0.011500
          123              N       4.392162       3.030133       6.659138      -0.093641      23.230194 0.33527618E+03  0.74737409E+04                                 7.714851                            6.554399      -0.806071       1.807818                    0.996311      26.178774      76.144858       0.571842       0.480501      -1.014822       0.053537       0.073159       0.032325       0.096246      -0.063799      -0.015643      -0.006163       0.056210       0.136790      -0.093867       0.037244       0.056623              8.682050       8.993016      -2.616968      -0.429874       8.013790      -0.871095       9.039345          -0.000487
          124              N       4.196101       0.962682       8.599979      -0.160068      30.670236 0.50588899E+03  0.12223970E+05                                 8.572137                            7.587813      -0.346390       1.919434                    0.998797      27.786880      78.261558       0.593936       0.426785      -1.068815      -0.058094       0.021547       0.194918       0.204529       0.014299       0.107292      -0.041910      -0.037282      -0.585690      -0.237760       0.115962       0.121798              9.215920      11.420695       0.359414       1.786191      10.113557      -0.927323       6.113508          -0.000924
          125              N       8.759753       7.055204       0.383098      -0.093641      23.230197 0.33527621E+03  0.74737414E+04                                 7.714851                            6.554399      -0.806071       1.807818                    0.996311      26.178772      76.144846       0.571843       0.480501      -1.014822      -0.077279      -0.047397      -0.032325       0.096246      -0.058386      -0.007417      -0.015089      -0.076190       0.136790      -0.093867       0.037244       0.056623              8.682051       7.595212      -2.502686      -0.903229       9.411597      -0.357460       9.039343          -0.000487
          126              N       2.039030       8.610967      12.526729      -0.160068      30.670242 0.50588924E+03  0.12223977E+05                                 8.572138                            7.587816      -0.346390       1.919434                    0.998797      27.786881      78.261561       0.593936       0.426785      -1.068815      -0.016741       0.059657      -0.194918       0.204529       0.011081      -0.033027       0.110350       0.041433      -0.585690      -0.237760       0.115962       0.121798              9.215921      10.180619       0.460799      -0.778686      11.353634       1.855816       6.113509          -0.000924
          127              N       8.575018       8.920120       7.425334      -0.093641      23.230193 0.33527617E+03  0.74737405E+04                                 7.714850                            6.554399      -0.806071       1.807819                    0.996311      26.178773      76.144854       0.571843       0.480501      -1.014822      -0.053537      -0.073159      -0.032325       0.096246      -0.063799      -0.015643      -0.006163       0.056211       0.136790      -0.093867       0.037244       0.056623              8.682050       8.993015      -2.616968      -0.429875       8.013791      -0.871097       9.039344          -0.000487
          128              N       7.919024       0.566145       5.484493      -0.160068      30.670236 0.50588901E+03  0.12223971E+05                                 8.572137                            7.587814      -0.346390       1.919434                    0.998797      27.786880      78.261558       0.593936       0.426785      -1.068815       0.058094      -0.021547      -0.194918       0.204529       0.014299       0.107292      -0.041910      -0.037282      -0.585690      -0.237760       0.115962       0.121798              9.215920      11.420694       0.359412       1.786191      10.113556      -0.927323       6.113509          -0.000924
          129              N       4.207427       4.895049      13.701374      -0.093641      23.230197 0.33527619E+03  0.74737411E+04                                 7.714851                            6.554399      -0.806071       1.807818                    0.996311      26.178773      76.144851       0.571843       0.480501      -1.014822       0.077279       0.047397       0.032325       0.096246      -0.058386      -0.007417      -0.015089      -0.076190       0.136790      -0.093867       0.037244       0.056623              8.682051       7.595210      -2.502686      -0.903230       9.411598      -0.357459       9.039344          -0.000487
          130              N       0.471950       3.339286       1.557743      -0.160068      30.670240 0.50588920E+03  0.12223976E+05                                 8.572138                            7.587815      -0.346390       1.919434                    0.998797      27.786879      78.261553       0.593936       0.426785      -1.068815       0.016741      -0.059657       0.194918       0.204529       0.011081      -0.033027       0.110350       0.041433      -0.585690      -0.237760       0.115962       0.121798              9.215920      10.180619       0.460801      -0.778686      11.353633       1.855816       6.113509          -0.000924
          131              O       1.679659       5.943966       8.963358      -0.621646      33.673974 0.56528854E+03  0.13687392E+05                                 8.057149                            7.215364       1.028123       2.356437                    0.998627      28.420826      73.677950       0.732450       0.345364      -1.156234      -0.014530      -0.002458      -0.001106       0.014778      -0.029969       0.025144       0.094251       0.136187       0.027043      -0.141850       0.066439       0.075411              8.417302      11.318298      -2.595706       0.144778       7.255752       0.633885       6.677854           0.005631
          132              O       2.960987       6.294168       4.528158      -0.740930      54.831006 0.98028409E+03  0.27798454E+05                                11.916265                           10.157657      -0.590249       1.781243                    0.994234      34.911851     104.684791       0.547231       0.394699      -1.095723      -0.088065      -0.046674       0.098606       0.140204       0.030256       0.029395       0.029142      -0.237619      -0.105485      -0.113785      -0.032335       0.146120             12.778957      10.920625       3.809598      -2.565656      16.382131      -5.024606      11.034115           0.037597
          133              O      10.184632      11.024074       8.268994      -0.622174      37.312509 0.65834983E+03  0.16682468E+05                                 8.873674                            8.050687       0.111114       2.063958                    0.994774      29.332504      79.689309       0.654730       0.369182      -1.128753       0.039649      -0.008154      -0.031020       0.050998       0.041404      -0.023672      -0.035509       0.014297      -0.365288      -0.129929       0.019743       0.110187              9.158212       8.200726       2.901303      -0.382228      12.006735      -1.640643       7.267174           0.007494
          134              O      10.143224       2.563882       8.450683      -0.663735      44.285191 0.69789521E+03  0.18017737E+05                                 9.996290                            8.287563       0.027335       2.024616                    0.994478      30.386462      84.445404       0.642838       0.369058      -1.124248       0.079656      -0.046748      -0.062577       0.111563       0.005298       0.035531       0.057034      -0.041394      -0.064651      -0.070843      -0.004026       0.074869             10.912887       8.255040       2.831299       1.983914      12.577572       5.517573      11.906048           0.014032
          135              O       7.735572      11.524955      12.163350      -0.621646      33.673971 0.56528848E+03  0.13687391E+05                                 8.057148                            7.215363       1.028124       2.356437                    0.998627      28.420825      73.677947       0.732450       0.345364      -1.156234       0.003634       0.014282       0.001106       0.014778      -0.018510       0.095986       0.017380      -0.144114       0.027043      -0.141850       0.066439       0.075411              8.417300       6.861096      -2.231283       0.643575      11.712950       0.092641       6.677855           0.005631
          136              O       5.623197       8.747599       2.514078      -0.740929      54.830960 0.98028310E+03  0.27798418E+05                                11.916257                           10.157651      -0.590248       1.781243                    0.994234      34.911834     104.684719       0.547232       0.394699      -1.095724       0.053695       0.083969      -0.098606       0.140203       0.010555       0.031440       0.026922       0.244293      -0.105482      -0.113785      -0.032335       0.146119             12.778948      16.964658       3.315436      -5.216961      10.338079      -2.147678      11.034107           0.037596
          137              O       1.979306       3.462235      12.857714      -0.622174      37.312521 0.65835026E+03  0.16682481E+05                                 8.873676                            8.050690       0.111114       2.063958                    0.994774      29.332510      79.689324       0.654730       0.369182      -1.128753       0.004896      -0.040181       0.031020       0.050998       0.042015      -0.037320      -0.020700      -0.000657      -0.365290      -0.129930       0.019743       0.110187              9.158213      12.452731       2.553658      -1.666334       7.754730      -0.247264       7.267177           0.007494
          138              O      10.414736       2.814101      12.676025      -0.663735      44.285061 0.69789288E+03  0.18017658E+05                                 9.996265                            8.287544       0.027346       2.024620                    0.994478      30.386417      84.445183       0.642839       0.369058      -1.124249       0.040101      -0.083199       0.062577       0.111562       0.001865       0.059740       0.030766       0.042563      -0.064657      -0.070845      -0.004023       0.074868             10.912858      13.008734       2.442628       5.660869       7.823826       1.527696      11.906014           0.014032
          139              O      11.287521       6.006287       5.121114      -0.621646      33.673976 0.56528859E+03  0.13687394E+05                                 8.057150                            7.215364       1.028123       2.356437                    0.998627      28.420826      73.677953       0.732450       0.345364      -1.156234       0.014530       0.002458       0.001106       0.014778      -0.029969       0.025144       0.094250       0.136187       0.027043      -0.141850       0.066439       0.075411              8.417302      11.318298      -2.595706       0.144777       7.255753       0.633885       6.677855           0.005631
          140              O      10.006193       5.656085       9.556314      -0.740929      54.830988 0.98028365E+03  0.27798439E+05                                11.916264                           10.157656      -0.590251       1.781242                    0.994234      34.911840     104.684763       0.547231       0.394699      -1.095723       0.088065       0.046674      -0.098605       0.140203       0.030255       0.029394       0.029141      -0.237622      -0.105476      -0.113786      -0.032333       0.146119             12.778956      10.920625       3.809598      -2.565655      16.382131      -5.024606      11.034112           0.037596
          141              O       2.782548       0.926179       5.815478      -0.622174      37.312510 0.65834992E+03  0.16682470E+05                                 8.873674                            8.050688       0.111114       2.063958                    0.994774      29.332506      79.689311       0.654730       0.369182      -1.128753      -0.039649       0.008154       0.031020       0.050997       0.041404      -0.023672      -0.035509       0.014297      -0.365289      -0.129929       0.019743       0.110186              9.158211       8.200726       2.901302      -0.382228      12.006732      -1.640642       7.267176           0.007494
          142              O       2.823956       9.386371       5.633789      -0.663735      44.285095 0.69789335E+03  0.18017674E+05                                 9.996271                            8.287548       0.027343       2.024618                    0.994478      30.386429      84.445242       0.642839       0.369058      -1.124248      -0.079655       0.046748       0.062577       0.111562       0.005298       0.035531       0.057034      -0.041392      -0.064654      -0.070844      -0.004024       0.074868             10.912866       8.255025       2.831293       1.983911      12.577548       5.517560      11.906024           0.014032
          143              O       5.231608       0.425298       1.921122      -0.621646      33.673976 0.56528858E+03  0.13687394E+05                                 8.057149                            7.215364       1.028123       2.356437                    0.998627      28.420827      73.677954       0.732450       0.345364      -1.156234      -0.003634      -0.014282      -0.001106       0.014778      -0.018510       0.095986       0.017380      -0.144114       0.027043      -0.141850       0.066439       0.075411              8.417301       6.861097      -2.231284       0.643575      11.712951       0.092642       6.677856           0.005631
          144              O       7.343983       3.202654      11.570394      -0.740930      54.831120 0.98028669E+03  0.27798549E+05                                11.916284                           10.157673      -0.590252       1.781241                    0.994234      34.911893     104.684985       0.547231       0.394700      -1.095723      -0.053695      -0.083969       0.098607       0.140205       0.010556       0.031441       0.026924       0.244294      -0.105490      -0.113786      -0.032335       0.146121             12.778978      16.964702       3.315442      -5.216976      10.338099      -2.147681      11.034133           0.037597
          145              O      10.987874       8.488018       1.226758      -0.622174      37.312515 0.65835008E+03  0.16682475E+05                                 8.873675                            8.050689       0.111114       2.063958                    0.994774      29.332507      79.689317       0.654730       0.369182      -1.128753      -0.004896       0.040181      -0.031020       0.050998       0.042015      -0.037320      -0.020699      -0.000657      -0.365289      -0.129929       0.019743       0.110187              9.158212      12.452730       2.553658      -1.666334       7.754730      -0.247264       7.267176           0.007494
          146              O       2.552444       9.136152       1.408447      -0.663735      44.285135 0.69789428E+03  0.18017705E+05                                 9.996279                            8.287555       0.027341       2.024618                    0.994478      30.386443      84.445305       0.642838       0.369058      -1.124248      -0.040102       0.083200      -0.062577       0.111563       0.001866       0.059740       0.030766       0.042564      -0.064653      -0.070844      -0.004024       0.074868             10.912874      13.008751       2.442631       5.660879       7.823836       1.527698      11.906034           0.014032

******************************************************
Auxiliary information for the entire system
The total spin magnetic moment of the unit cell is   1.873537
The total net atomic charge of the unit cell is   -0.000002
Accuracy of reproducing the electrostatic potential in the unit cell:
  The inner radius (bohr) =    5.0000
  The outer radius (bohr) =   12.0000
  Valid grid points have density less than (e/(bohr^3)) =    0.0001
  The number of valid grid points were=            0
  The rms potential error without charges in kcal/mol is=          NaN
  The rms potential error with partial charges in kcal/mol is=          NaN
  The RRMSE value at monopole order=          NaN
  The rms potential error with partial charges and cloud penetration in kcal/mol is=          NaN
  The RRMSE value at monopole order with cloud penetration is=          NaN
  The rms potential error with partial charges and atomic dipoles in kcal/mol is=          NaN
  The RRMSE value at dipole order=          NaN
  The rms potential error with partial charges, atomic dipoles and cloud penetration in kcal/mol is=          NaN
  The RRMSE value at dipole order with cloud penetration=          NaN

******************************************************
The electron densities and ab initio electrostatic potential were computed in VASP using the PBE functional and
projector augmented wave method. See the main text of the journal article for a description of computational details.
The atomic charges, dipoles, and quadrupoles were computed with the DDEC6 method as described in
(a) T. A. Manz and N. Gabaldon Limas, RSC Adv. 6 (2016) 47771-47801 DOI: 10.1039/c6ra04656h
(b) N. Gabaldon Limas and T. A. Manz, RSC Adv. 8 (2018) 2678-2707 DOI: 10.1039/c7ra11829e.
For each atom in the material, the electron cloud parameters were fit to the spherically averaged atom-in-material
electron density using radial positions for which this density was between 10^-4 and 10^-2 electrons per cubic bohr.
The polarizabilities, dispersion coefficients, and quantum Drude oscillator (QDO) parameters were fit using the MCLF method.
The magnetic structure of the system was optimized in VASP from the default ferromagnetic initial guess using spin polarization.
The atomic spin moments (ASMs) were computed on this optimized magnetic structure using the DDEC6 partition as inputs
to the method of T. A. Manz and D. S. Sholl, J. Chem. Theory Comput. 7 (2011) 4146-4164 DOI: 10.1021/ct200539n.
The RMSE and RRMSE were computed using a uniform grid with Ewald summation.
