# Supplementary material for: A collection of forcefield precursors for metal–organic frameworks
Source: RSC Adv. 2019 Nov 13;9(63):36492–507. doi: 10.1039/c9ra07327b (PMC9075174; doi:10.1039/c9ra07327b)
Supplement: RA-009-C9RA07327B-s5026 [file RA-009-C9RA07327B-s5026.xyz]

  146
jmolscript: load "" {1 1 1} spacegroup "x,y,z" unitcell [{     10.441000     0.000000     0.000000 }, {      0.798443    10.410426     0.000000 }, {      1.694889     1.569875    13.939862 }]
Eu     9.458701     3.610323    10.454897     1.412096
Eu     3.475631     8.369978     3.484966     1.412098
H      3.711911     4.467103    13.514696     0.332944
H      9.884499     9.797569    12.667153     0.108851
H      9.190289     8.160397    12.707578     0.113707
H     11.113239     7.179509    11.892096     0.099364
H     10.979669     8.684366    10.981823     0.099332
H      3.942275     8.490801    11.620269     0.076813
H      2.654302     7.988329    10.551082     0.081886
H      3.926251     6.093055    11.156072     0.110852
H      2.320297     5.969149    11.904642     0.119449
H      4.869531     6.893260    13.177352     0.100314
H      1.597129     5.237427    -0.009758     0.096692
H      7.830997     7.439067     2.244318     0.100201
H      6.680971     7.209430     0.963244     0.098614
H      7.337513     9.432582     0.098973     0.145816
H      8.310781     9.647430     1.544537     0.122317
H     11.798954    10.619200    12.734064     0.094325
H      2.405567    10.396156    11.335896     0.081920
H      3.576910    11.541060    13.025407     0.110132
H      4.304710     9.961864    12.785641     0.111485
H      9.043898     9.405804     7.395097     0.332944
H      3.257011     3.658922     8.242640     0.108851
H      4.942476     4.225902     8.202215     0.113707
H      5.773441     2.233572     9.017697     0.099364
H      4.283205     2.481831     9.927970     0.099334
H      5.014366     9.483815     9.289524     0.076814
H      5.613861    10.729591    10.358711     0.081887
H      7.406316     9.316432     9.753721     0.110853
H      7.652670    10.908208     9.005151     0.119450
H      6.536320     8.437107     7.732441     0.100314
H      6.742661    10.003428     6.979689     0.096692
H      4.070753     3.956177     4.725613     0.100201
H      4.387662     5.085275     6.006687     0.098614
H      2.120813     4.600664     6.870958     0.145817
H      1.832167     3.646676     5.425394     0.122318
H      2.291385     1.812905     8.175729     0.094326
H      3.232106    11.161729     9.573897     0.081922
H      2.000979    10.081369     7.884386     0.110133
H      3.519894     9.234936     8.124152     0.111487
H      9.222421     7.513198     0.425166     0.332944
H      3.049833     2.182732     1.272709     0.108850
H      3.744043     3.819904     1.232284     0.113705
H      1.821093     4.800792     2.047766     0.099364
H      1.954663     3.295935     2.958039     0.099333
H      8.992057     3.489500     2.319593     0.076813
H     10.280030     3.991972     3.388780     0.081886
H      9.008081     5.887246     2.783790     0.110851
H     10.614035     6.011152     2.035220     0.119449
H      8.064801     5.087041     0.762510     0.100312
H      9.642314     5.172999     0.009758     0.096692
H      5.103335     4.541234    11.695544     0.100200
H      6.253361     4.770871    12.976618     0.098613
H      5.596819     2.547719    13.840889     0.145816
H      4.623551     2.332871    12.395325     0.122318
H      1.135378     1.361101     1.205798     0.094325
H     10.528765     1.584145     2.603966     0.081920
H      9.357422     0.439241     0.914455     0.110133
H      8.629622     2.018437     1.154221     0.111485
H      3.890434     2.574497     6.544765     0.332943
H      9.677321     8.321379     5.697222     0.108851
H      7.991856     7.754399     5.737647     0.113706
H      7.160891     9.746729     4.922165     0.099364
H      8.651127     9.498470     4.011892     0.099333
H      7.919966     2.496486     4.650338     0.076814
H      7.320471     1.250710     3.581151     0.081887
H      5.528016     2.663869     4.186141     0.110851
H      5.281662     1.072093     4.934711     0.119449
H      6.398012     3.543194     6.207421     0.100312
H      6.191671     1.976873     6.960173     0.096692
H      8.863579     8.024124     9.214249     0.100200
H      8.546670     6.895026     7.933175     0.098613
H     10.813519     7.379637     7.068904     0.145816
H     11.102165     8.333625     8.514468     0.122317
H     10.642947    10.167396     5.764133     0.094325
H      9.702226     0.818572     4.365965     0.081921
H     10.933353     1.898932     6.055476     0.110133
H      9.414438     2.745365     5.815710     0.111487
C      2.906306     3.252849     1.059430    -0.069171
C      1.800674     3.756766     2.021280    -0.126523
C      9.939083     4.041732     2.425536    -0.070377
C      9.666335     5.491177     2.077039    -0.208664
C      8.983246     5.593458     0.766692    -0.025060
C      5.317548     4.345075    12.699214    -0.027437
C      5.457269     2.830442    12.838613    -0.365827
C      6.668462     2.346932    12.057981     0.676212
C      2.181578    10.086176    12.281018    -0.077278
C      3.383544    10.483841    13.131350    -0.321345
C      1.592375     8.708737     0.696993     0.608110
C      8.621313     8.546319     5.910501    -0.069170
C      8.203421     9.687249     4.948651    -0.126524
C      7.296930     1.594464     4.544395    -0.070375
C      5.872588     1.977254     4.892892    -0.208666
C      5.822842     2.666165     6.203239    -0.025060
C      9.042782     7.795538     8.210579    -0.027438
C     10.542296     7.540399     8.071180    -0.365827
C     10.931767     6.295777     8.851812     0.676213
C      2.759863     0.950932     8.628775    -0.077278
C      3.069890    10.193322     7.778443    -0.321347
C      3.281880    10.273625     6.272938     0.608111
C     10.028026     8.727452    12.880432    -0.069171
C     11.133658     8.223535    11.918582    -0.126524
C      2.995249     7.938569    11.514326    -0.070376
C      3.267997     6.489124    11.862823    -0.208667
C      3.951086     6.386843    13.173170    -0.025060
C      7.616784     7.635226     1.240648    -0.027437
C      7.477063     9.149859     1.101249    -0.365827
C      6.265870     9.633369     1.881881     0.676211
C      0.311754     1.894125     1.658844    -0.077277
C      9.550788     1.496460     0.808512    -0.321348
C     11.341957     3.271564    13.242869     0.608112
C      4.313019     3.433982     8.029361    -0.069171
C      4.730911     2.293052     8.991211    -0.126525
C      5.637402    10.385837     9.395467    -0.070375
C      7.061744    10.003047     9.046970    -0.208668
C      7.111490     9.314136     7.736623    -0.025060
C      3.891550     4.184763     5.729283    -0.027435
C      2.392036     4.439902     5.868682    -0.365831
C      2.002565     5.684524     5.088050     0.676215
C      9.376026     0.618943     5.311087    -0.077277
C      9.864442     1.786979     6.161419    -0.321349
C      9.652452     1.706676     7.666924     0.608111
N      4.248123     4.940555    13.577426    -0.146968
N      0.479207     3.383807     1.575204    -0.144122
N      8.530827     8.907368     7.332367    -0.146967
N      8.676343    10.976326     5.394727    -0.144123
N      8.686209     7.039746     0.362436    -0.146968
N     12.455125     8.596494    12.364658    -0.144121
N      4.403505     3.072933     6.607495    -0.146967
N      4.257989     1.003975     8.545135    -0.144122
O      5.238218     0.461271     1.895821    -0.626430
O      7.367885     3.207526    11.472506    -0.695576
O     10.871672     8.483758     1.204404    -0.586433
O      2.717548     8.222919     1.282467    -0.704173
O     11.226391     6.007759     5.074110    -0.626430
O     10.020208     5.664214     9.437287    -0.695575
O      2.796595     1.004296     5.765527    -0.586431
O      3.680231     9.114596     5.687464    -0.704173
O      7.696114    11.519030    12.044041    -0.626432
O      5.566447     8.772775     2.467356    -0.695576
O      2.062660     3.496543    12.735458    -0.586434
O     10.216784     3.757382    12.657395    -0.704175
O      1.707941     5.972542     8.865752    -0.626433
O      2.914124     6.316087     4.502575    -0.695577
O     10.137737    10.976005     8.174335    -0.586432
O      9.254101     2.865705     8.252398    -0.704174

The following XYZ coordinates are in angstroms. Other properties are in atomic units.
The sperically averaged electron density of each atom fit to a function of the form exp(a - br)
eigen_1, eigen_2 and eigen_3 are the three eigenvalues of traceless quadrupole moment tensor
  atom number  atomic symbol              X              Y              Z     net charge C6 coefficient C8 coefficient C10 coefficient fluctuating dipole atomic polarizability isotropic forcefield polarizability              a              b squared Pearson coefficient          <r^3>          <r^4>         wp_QDO          m_QDO          q_QDO       dipole_x       dipole_y       dipole_z         dipole            Qxy            Qxz            Qyz     Q(x^2-y^2)  Q(3z^2 - R^2)        eigen_1        eigen_2        eigen_3 static polarizability      alpha(xx)      alpha(xy)      alpha(xz)      alpha(yy)      alpha(yz)      alpha(zz) atomic spin moment
            1             Eu       9.458701       3.610323      10.454897       1.412096     217.669419 0.60041772E+04  0.24569034E+06                                25.407885                           22.461800       0.083419       1.747977                    0.997645      92.818604     252.147708       0.475012       0.315113      -1.263748      -0.024013       0.025930      -0.000003       0.035341      -0.229096       0.000521       0.000482      -0.035140      -0.388753      -0.164991      -0.129570       0.294561             27.438501      24.303840       6.018842       0.069274      23.380578       0.064165      34.631085           0.000029
            2             Eu       3.475631       8.369978       3.484966       1.412098     217.668878 0.60041587E+04  0.24568938E+06                                25.407839                           22.461761       0.083420       1.747977                    0.997645      92.818510     252.147302       0.475013       0.315113      -1.263748       0.024015      -0.025924      -0.000004       0.035338      -0.229096       0.000521       0.000482      -0.035143      -0.388751      -0.164991      -0.129569       0.294560             27.438450      24.303788       6.018831       0.069262      23.380547       0.064163      34.631014           0.000023
            3              H       3.711911       4.467103      13.514696       0.332944       0.334168 0.18985959E+01  0.13337722E+02                                 0.877817                            0.874070      -1.273432       2.413895                    0.999917       2.283613       5.866731       0.577785       1.509006      -0.663567      -0.007465      -0.013978      -0.001366       0.015905      -0.002738       0.000365      -0.002568      -0.008667       0.015407      -0.007705       0.000978       0.006727              0.884702       0.928730       0.076552      -0.012347       0.893014       0.006336       0.832361           0.000005
            4              H       9.884499       9.797569      12.667153       0.108851       1.350785 0.11552759E+02  0.12520251E+03                                 2.058666                            2.009387      -1.468100       2.155449                    0.992083       4.305141      12.955984       0.431227       1.310608      -0.699800      -0.001392       0.044588      -0.015286       0.047156      -0.001012       0.001845      -0.003342      -0.020468       0.013229      -0.012659       0.002493       0.010167              2.082561       1.868358      -0.322471      -0.022526       2.525143      -0.129793       1.854182           0.000012
            5              H       9.190289       8.160397      12.707578       0.113707       1.139756 0.91283459E+01  0.91652710E+02                                 1.745782                            1.722138      -0.721723       2.527732                    0.999390       3.417482       9.349206       0.500700       1.218358      -0.725269      -0.028566      -0.029498      -0.011850       0.042738       0.011373       0.004467       0.002661       0.006676       0.006755      -0.013000      -0.000177       0.013177              1.746119       2.045195       0.287664       0.152439       1.603912       0.081822       1.589249           0.000014
            6              H      11.113239       7.179509      11.892096       0.099364       1.215945 0.10259773E+02  0.10845417E+03                                 1.954078                            1.923858      -1.506744       2.149367                    0.991028       4.241910      12.805328       0.428310       1.352819      -0.690978       0.004190      -0.039983       0.001459       0.040229       0.000616      -0.003347      -0.001184      -0.006680      -0.036048      -0.012790       0.003276       0.009514              1.961388       1.672882      -0.038752      -0.000206       2.475078       0.059556       1.736204           0.000020
            7              H      10.979669       8.684366      10.981823       0.099332       1.174437 0.94486535E+01  0.97249189E+02                                 1.876614                            1.820262      -1.129932       2.321811                    0.994131       3.954848      11.547954       0.452544       1.315011      -0.700152       0.004614       0.025977      -0.028019       0.038485       0.000788      -0.000909      -0.006553       0.007648       0.007045      -0.008842       0.002295       0.006547              1.915840       1.639362      -0.058146       0.229723       1.586815      -0.257770       2.521342           0.000018
            8              H       3.942275       8.490801      11.620269       0.076813       1.444547 0.12518826E+02  0.13682963E+03                                 2.062727                            2.019973      -1.151741       2.275274                    0.995472       4.232480      12.316614       0.458491       1.222247      -0.720415       0.034383       0.016155       0.012914       0.040124      -0.001616      -0.003582       0.003852       0.015581      -0.038721      -0.014383      -0.000603       0.014986              2.078501       2.271765       0.456084      -0.029254       2.231308      -0.000027       1.732429           0.000009
            9              H       2.654302       7.988329      10.551082       0.081886       1.265871 0.10485860E+02  0.11115022E+03                                 1.983713                            1.924344      -1.436713       2.169329                    0.991781       4.283812      12.836319       0.436322       1.324318      -0.696538      -0.023703      -0.005362      -0.030803       0.039235      -0.009420       0.003025      -0.001619       0.000686       0.004934      -0.010325       0.000398       0.009927              2.017586       1.740848      -0.013030       0.269316       1.675665      -0.114872       2.636245           0.000020
           10              H       3.926251       6.093055      11.156072       0.110852       1.226994 0.99128322E+01  0.10219754E+03                                 1.867942                            1.817130      -0.925712       2.419216                    0.997654       3.683713      10.408531       0.475618       1.249123      -0.716562       0.025329      -0.005780      -0.023747       0.035198      -0.001002      -0.011192       0.000837       0.003751       0.014445      -0.009380      -0.004359       0.013739              1.886866       1.813164      -0.379969      -0.284152       1.878410       0.198436       1.969023           0.000009
           11              H       2.320297       5.969149      11.904642       0.119449       1.180202 0.10231430E+02  0.10828146E+03                                 1.925775                            1.929477      -1.538359       2.135416                    0.989949       4.285131      13.022442       0.424145       1.364501      -0.688210      -0.035476      -0.011511       0.005866       0.037755       0.004578       0.000211      -0.008036       0.018942      -0.017711      -0.014700       0.001077       0.013623              1.911300       2.145917       0.208943       0.030794       1.961893      -0.061962       1.626089           0.000018
           12              H       4.869531       6.893260      13.177352       0.100314       1.256096 0.10700810E+02  0.11202751E+03                                 1.871475                            1.870161      -0.906429       2.428680                    0.997156       3.692640      10.385284       0.477338       1.225667      -0.722689       0.035230       0.026302      -0.008156       0.044715       0.009385       0.000985      -0.006799       0.006329      -0.025558      -0.013571      -0.001063       0.014634              1.857519       2.137535       0.285878       0.015091       1.908393      -0.086505       1.526627           0.000013
           13              H       1.597129       5.237427      -0.009758       0.096692       1.253527 0.10739530E+02  0.11500392E+03                                 1.993653                            1.964606      -1.654994       2.064615                    0.990925       4.510366      13.771981       0.424406       1.347712      -0.690586      -0.034177       0.020956       0.025901       0.047729      -0.006019      -0.011300       0.008392      -0.002999       0.030039      -0.012689      -0.007477       0.020166              2.004584       1.945876      -0.324285      -0.413520       1.867411       0.084531       2.200466           0.000014
           14              H       7.830997       7.439067       2.244318       0.100201       1.290383 0.10727978E+02  0.11335113E+03                                 1.958456                            1.909497      -1.199964       2.292078                    0.993863       3.942159      11.454654       0.454828       1.274533      -0.709548       0.009430       0.008317       0.045084       0.046805      -0.003417       0.001720      -0.002080      -0.001621       0.049152      -0.011704      -0.005021       0.016724              1.974024       1.669424      -0.229316       0.143925       1.822271      -0.085229       2.430378           0.000013
           15              H       6.680971       7.209430       0.963244       0.098614       1.437338 0.12512200E+02  0.13593849E+03                                 2.018920                            1.994777      -1.237509       2.261170                    0.995416       3.952984      11.250896       0.472728       1.192576      -0.729124      -0.047110       0.000922      -0.016926       0.050067       0.005309       0.010580       0.002803       0.012057      -0.031554      -0.014836      -0.002692       0.017528              2.021734       2.534733       0.199228       0.104635       1.840815       0.140806       1.689653           0.000020
           16              H       7.337513       9.432582       0.098973       0.145816       1.109590 0.89796849E+01  0.92180937E+02                                 1.866444                            1.820502      -1.407063       2.191686                    0.995389       4.090683      12.329534       0.431096       1.384052      -0.684298      -0.014863       0.011359      -0.025772       0.031845       0.000556       0.001685      -0.005104      -0.012054       0.002824      -0.007128      -0.001736       0.008864              1.885529       1.642231      -0.184805       0.104076       1.668340      -0.158082       2.346018           0.000018
           17              H       8.310781       9.647430       1.544537       0.122317       1.220142 0.10084190E+02  0.10643815E+03                                 1.971560                            1.913223      -1.542555       2.119051                    0.994060       4.362417      13.280727       0.426313       1.361199      -0.687974       0.017764       0.014148       0.014758       0.027083       0.005070       0.010341       0.003349      -0.007392      -0.016594      -0.013842       0.000856       0.012985              2.002967       2.243134       0.384103       0.208212       1.921201       0.268316       1.844565           0.000027
           18              H      11.798954      10.619200      12.734064       0.094325       1.289490 0.10925444E+02  0.11699576E+03                                 2.009700                            1.966353      -1.420656       2.176231                    0.991226       4.312094      12.983736       0.430983       1.327136      -0.696223      -0.021152       0.024805       0.032299       0.045890      -0.004005      -0.008330       0.006513      -0.000985      -0.036021      -0.016312       0.002102       0.014210              2.025908       2.270428      -0.227523      -0.342076       1.978208       0.252173       1.829089           0.000015
           19              H       2.405567      10.396156      11.335896       0.081920       1.180992 0.93094418E+01  0.95634870E+02                                 1.887971                            1.808630      -1.167321       2.292368                    0.994719       4.078428      11.968253       0.452487       1.317671      -0.698530       0.021404       0.006797      -0.028015       0.035905       0.005134      -0.003231       0.002139      -0.009288       0.021367      -0.011279       0.003277       0.008001              1.938793       1.567181       0.133619      -0.280261       1.680990      -0.329542       2.568207           0.000010
           20              H       3.576910      11.541060      13.025407       0.110132       1.339098 0.10884698E+02  0.11664797E+03                                 2.056581                            1.953010      -1.394039       2.156080                    0.996899       4.523541      13.701158       0.434932       1.314087      -0.696764       0.000961       0.029919       0.003495       0.030138       0.005642       0.005304       0.003620      -0.001678      -0.002666      -0.006386      -0.003424       0.009810              2.122263       1.726277       0.311052      -0.071963       2.969072       0.011236       1.671441           0.000025
           21              H       4.304710       9.961864      12.785641       0.111485       1.579405 0.14464680E+02  0.16463961E+03                                 2.222621                            2.199755      -1.410991       2.161545                    0.994879       4.420787      13.319281       0.428953       1.254501      -0.712578       0.025788      -0.019949       0.000404       0.032606      -0.008591      -0.000791       0.003070       0.012080      -0.011397      -0.009598      -0.003080       0.012678              2.217148       2.386151      -0.183622      -0.266412       2.193261       0.248343       2.072031           0.000018
           22              H       9.043898       9.405804       7.395097       0.332944       0.334168 0.18986003E+01  0.13337760E+02                                 0.877818                            0.874071      -1.273432       2.413895                    0.999917       2.283615       5.866736       0.577785       1.509005      -0.663567       0.014508       0.006375       0.001366       0.015905      -0.003367      -0.002533       0.000560       0.007730       0.015407      -0.007705       0.000978       0.006727              0.884702       0.904897       0.078380       0.005373       0.916848      -0.012796       0.832362           0.000005
           23              H       3.257011       3.658922       8.242640       0.108851       1.350781 0.11552714E+02  0.12520191E+03                                 2.058663                            2.009384      -1.468099       2.155450                    0.992083       4.305133      12.955957       0.431227       1.310609      -0.699800      -0.044351       0.004798       0.015286       0.047156      -0.002561      -0.003191       0.002095       0.019920       0.013229      -0.012659       0.002493       0.010167              2.082558       2.472123      -0.368777      -0.131135       1.921371      -0.012534       1.854179           0.000011
           24              H       4.942476       4.225902       8.202215       0.113707       1.139754 0.91283190E+01  0.91652360E+02                                 1.745778                            1.722134      -0.721720       2.527734                    0.999390       3.417478       9.349187       0.500701       1.218357      -0.725270       0.031596       0.026226       0.011850       0.042738       0.011749       0.002995       0.004250      -0.003130       0.006755      -0.013000      -0.000177       0.013177              1.746115       1.650357       0.317945       0.093239       1.998742       0.145735       1.589246           0.000014
           25              H       5.773441       2.233572       9.017697       0.099364       1.215944 0.10259764E+02  0.10845406E+03                                 1.954077                            1.923858      -1.506744       2.149367                    0.991028       4.241909      12.805324       0.428310       1.352819      -0.690978       0.039546      -0.007235      -0.001459       0.040229       0.000100      -0.001437      -0.003246       0.006790      -0.036048      -0.012790       0.003276       0.009514              1.961387       2.464475      -0.099465       0.059366       1.683482      -0.004759       1.736203           0.000020
           26              H       4.283205       2.481831       9.927970       0.099334       1.174434 0.94486230E+01  0.97248801E+02                                 1.876611                            1.820260      -1.129931       2.321812                    0.994131       3.954841      11.547931       0.452544       1.315011      -0.700152      -0.026253      -0.002613       0.028019       0.038485       0.001362      -0.006603      -0.000405      -0.007318       0.007045      -0.008842       0.002295       0.006547              1.915837       1.578253      -0.053459      -0.239447       1.647920       0.248762       2.521337           0.000017
           27              H       5.014366       9.483815       9.289524       0.076814       1.444545 0.12518799E+02  0.13682926E+03                                 2.062725                            2.019971      -1.151740       2.275275                    0.995471       4.232476      12.316601       0.458491       1.222247      -0.720415      -0.018737      -0.033047      -0.012914       0.040124      -0.000409       0.003567      -0.003866      -0.015892      -0.038721      -0.014383      -0.000603       0.014986              2.078499       2.301094       0.453834      -0.002264       2.201975      -0.029167       1.732427           0.000009
           28              H       5.613861      10.729591      10.358711       0.081887       1.265870 0.10485849E+02  0.11115006E+03                                 1.983711                            1.924342      -1.436712       2.169330                    0.991781       4.283809      12.836307       0.436323       1.324318      -0.696538       0.007159       0.023223       0.030803       0.039235      -0.009258      -0.001383       0.003140      -0.003551       0.004934      -0.010325       0.000398       0.009927              2.017585       1.674059      -0.007907      -0.093941       1.742453       0.277312       2.636243           0.000020
           29              H       7.406316       9.316432       9.753721       0.110853       1.226992 0.99128200E+01  0.10219738E+03                                 1.867941                            1.817128      -0.925711       2.419216                    0.997654       3.683711      10.408525       0.475618       1.249123      -0.716562       0.003826      -0.025697       0.023746       0.035198      -0.000704      -0.000021      -0.011224      -0.004013       0.014445      -0.009380      -0.004359       0.013739              1.886864       1.820084      -0.380500       0.176125       1.871488      -0.298494       1.969021           0.000010
           30              H       7.652670      10.908208       9.005151       0.119450       1.180203 0.10231436E+02  0.10828153E+03                                 1.925775                            1.929477      -1.538359       2.135416                    0.989949       4.285132      13.022444       0.424145       1.364500      -0.688210       0.014190       0.034492      -0.005866       0.037755       0.005969      -0.007997       0.000824      -0.017324      -0.017710      -0.014700       0.001077       0.013623              1.911300       1.994833       0.220531      -0.059426       2.112977       0.035442       1.626089           0.000019
           31              H       6.536320       8.437107       7.732441       0.100314       1.256095 0.10700808E+02  0.11202749E+03                                 1.871475                            1.870161      -0.906428       2.428680                    0.997156       3.692639      10.385282       0.477337       1.225667      -0.722689      -0.028919      -0.033116       0.008156       0.044715       0.009758      -0.006704       0.001502      -0.003393      -0.025559      -0.013571      -0.001063       0.014634              1.857518       1.953329       0.300006      -0.085098       2.092600       0.021662       1.526627           0.000013
           32              H       6.742661      10.003428       6.979689       0.096692       1.253529 0.10739555E+02  0.11500424E+03                                 1.993654                            1.964608      -1.654993       2.064616                    0.990925       4.510369      13.771987       0.424406       1.347711      -0.690587      -0.018281       0.035679      -0.025901       0.047729      -0.006177       0.007503      -0.011909       0.001128       0.030039      -0.012689      -0.007477       0.020166              2.004585       1.818419      -0.314510       0.052662       1.994871      -0.418773       2.200466           0.000015
           33              H       4.070753       3.956177       4.725613       0.100201       1.290384 0.10727991E+02  0.11335130E+03                                 1.958457                            1.909497      -1.199965       2.292077                    0.993863       3.942161      11.454660       0.454828       1.274533      -0.709548      -0.009014      -0.008767      -0.045084       0.046805      -0.003500      -0.001942       0.001874       0.000560       0.049152      -0.011704      -0.005021       0.016724              1.974025       1.786408      -0.238288      -0.073973       1.705288       0.150021       2.430380           0.000014
           34              H       4.387662       5.085275       6.006687       0.098614       1.437341 0.12512233E+02  0.13593892E+03                                 2.018921                            1.994778      -1.237510       2.261169                    0.995416       3.952988      11.250904       0.472728       1.192575      -0.729124       0.002683       0.047043       0.016926       0.050067       0.006166       0.003604       0.010335      -0.010297      -0.031554      -0.014836      -0.002692       0.017528              2.021735       1.875255       0.249807       0.148396       2.500296       0.093561       1.689654           0.000020
           35              H       2.120813       4.600664       6.870958       0.145817       1.109587 0.89796569E+01  0.92180585E+02                                 1.866441                            1.820499      -1.407064       2.191686                    0.995389       4.090678      12.329518       0.431096       1.384052      -0.684298      -0.010189       0.015689       0.025772       0.031845      -0.000370      -0.004961       0.002071       0.012083       0.002824      -0.007128      -0.001736       0.008864              1.885527       1.640004      -0.184634      -0.149659       1.670563       0.115860       2.346014           0.000018
           36              H       1.832167       3.646676       5.425394       0.122318       1.220141 0.10084180E+02  0.10643804E+03                                 1.971559                            1.913223      -1.542557       2.119050                    0.994060       4.362418      13.280734       0.426313       1.361199      -0.687974      -0.015465      -0.016629      -0.014758       0.027083       0.004447       0.004130       0.010055       0.008852      -0.016594      -0.013842       0.000856       0.012985              2.002966       1.981657       0.404157       0.283452       2.182677       0.187083       1.844565           0.000027
           37              H       2.291385       1.812905       8.175729       0.094326       1.289489 0.10925428E+02  0.11699555E+03                                 2.009699                            1.966352      -1.420658       2.176230                    0.991226       4.312092      12.983730       0.430983       1.327136      -0.696223      -0.023115       0.022987      -0.032298       0.045890      -0.004033       0.005857      -0.008803      -0.000248      -0.036021      -0.016312       0.002102       0.014210              2.025907       1.945219      -0.202581       0.225275       2.303415      -0.360359       1.829087           0.000015
           38              H       3.232106      11.161729       9.573897       0.081922       1.180988 0.93094035E+01  0.95634382E+02                                 1.887968                            1.808626      -1.167319       2.292370                    0.994719       4.078420      11.968225       0.452488       1.317671      -0.698529      -0.008414      -0.020822       0.028015       0.035905       0.004366       0.001885      -0.003385       0.010745       0.021367      -0.011279       0.003277       0.008002              1.938789       1.700697       0.123378      -0.350007       1.547468      -0.254239       2.568202           0.000011
           39              H       2.000979      10.081369       7.884386       0.110133       1.339096 0.10884683E+02  0.11664779E+03                                 2.056580                            1.953010      -1.394040       2.156080                    0.996899       4.523538      13.701151       0.434932       1.314088      -0.696764      -0.029905       0.001330      -0.003495       0.030138       0.005448       0.004015       0.005012       0.003379      -0.002665      -0.006386      -0.003424       0.009810              2.122262       3.009236       0.212654       0.005700       1.686110      -0.072612       1.671441           0.000026
           40              H       3.519894       9.234936       8.124152       0.111487       1.579401 0.14464629E+02  0.16463889E+03                                 2.222616                            2.199751      -1.410990       2.161546                    0.994879       4.420780      13.319255       0.428953       1.254501      -0.712578       0.017919      -0.027238      -0.000404       0.032606      -0.007570       0.003000      -0.001023      -0.014559      -0.011397      -0.009598      -0.003080       0.012678              2.217143       2.166382      -0.166766       0.227241       2.413021      -0.284622       2.072027           0.000019
           41              H       9.222421       7.513198       0.425166       0.332944       0.334168 0.18985985E+01  0.13337744E+02                                 0.877818                            0.874070      -1.273433       2.413895                    0.999917       2.283614       5.866733       0.577785       1.509005      -0.663567       0.007465       0.013978       0.001366       0.015905      -0.002738       0.000365      -0.002568      -0.008667       0.015407      -0.007705       0.000978       0.006727              0.884702       0.928731       0.076552      -0.012347       0.893014       0.006336       0.832362           0.000005
           42              H       3.049833       2.182732       1.272709       0.108850       1.350785 0.11552762E+02  0.12520255E+03                                 2.058666                            2.009387      -1.468101       2.155448                    0.992083       4.305141      12.955983       0.431227       1.310608      -0.699800       0.001393      -0.044588       0.015286       0.047156      -0.001012       0.001845      -0.003342      -0.020468       0.013229      -0.012659       0.002493       0.010167              2.082561       1.868358      -0.322471      -0.022526       2.525144      -0.129793       1.854182           0.000011
           43              H       3.744043       3.819904       1.232284       0.113705       1.139758 0.91283595E+01  0.91652890E+02                                 1.745784                            1.722140      -0.721726       2.527731                    0.999390       3.417484       9.349217       0.500700       1.218360      -0.725269       0.028566       0.029498       0.011850       0.042738       0.011373       0.004467       0.002661       0.006677       0.006755      -0.013000      -0.000177       0.013177              1.746121       2.045198       0.287665       0.152439       1.603915       0.081822       1.589252           0.000014
           44              H       1.821093       4.800792       2.047766       0.099364       1.215946 0.10259784E+02  0.10845431E+03                                 1.954079                            1.923859      -1.506743       2.149367                    0.991028       4.241912      12.805334       0.428310       1.352819      -0.690978      -0.004190       0.039983      -0.001459       0.040229       0.000616      -0.003347      -0.001184      -0.006680      -0.036048      -0.012790       0.003276       0.009514              1.961389       1.672882      -0.038752      -0.000206       2.475079       0.059556       1.736204           0.000020
           45              H       1.954663       3.295935       2.958039       0.099333       1.174439 0.94486691E+01  0.97249382E+02                                 1.876615                            1.820263      -1.129933       2.321810                    0.994131       3.954850      11.547959       0.452544       1.315009      -0.700152      -0.004614      -0.025977       0.028019       0.038485       0.000788      -0.000909      -0.006553       0.007648       0.007045      -0.008842       0.002295       0.006547              1.915841       1.639363      -0.058146       0.229723       1.586816      -0.257770       2.521343           0.000018
           46              H       8.992057       3.489500       2.319593       0.076813       1.444544 0.12518786E+02  0.13682908E+03                                 2.062724                            2.019970      -1.151739       2.275275                    0.995472       4.232473      12.316588       0.458491       1.222247      -0.720415      -0.034383      -0.016155      -0.012914       0.040124      -0.001616      -0.003582       0.003852       0.015582      -0.038721      -0.014383      -0.000603       0.014986              2.078497       2.271762       0.456082      -0.029254       2.231304      -0.000027       1.732426           0.000009
           47              H      10.280030       3.991972       3.388780       0.081886       1.265870 0.10485851E+02  0.11115010E+03                                 1.983712                            1.924343      -1.436714       2.169329                    0.991781       4.283810      12.836314       0.436322       1.324319      -0.696538       0.023702       0.005362       0.030803       0.039235      -0.009420       0.003025      -0.001619       0.000686       0.004934      -0.010325       0.000398       0.009927              2.017586       1.740848      -0.013030       0.269316       1.675665      -0.114872       2.636244           0.000020
           48              H       9.008081       5.887246       2.783790       0.110851       1.226995 0.99128465E+01  0.10219772E+03                                 1.867944                            1.817131      -0.925713       2.419215                    0.997654       3.683714      10.408533       0.475618       1.249123      -0.716562      -0.025329       0.005780       0.023747       0.035198      -0.001002      -0.011192       0.000837       0.003751       0.014445      -0.009380      -0.004359       0.013739              1.886867       1.813165      -0.379970      -0.284153       1.878411       0.198436       1.969025           0.000009
           49              H      10.614035       6.011152       2.035220       0.119449       1.180207 0.10231474E+02  0.10828203E+03                                 1.925778                            1.929479      -1.538357       2.135416                    0.989949       4.285138      13.022463       0.424145       1.364499      -0.688211       0.035476       0.011511      -0.005866       0.037755       0.004578       0.000211      -0.008036       0.018942      -0.017711      -0.014700       0.001077       0.013623              1.911303       2.145921       0.208944       0.030794       1.961896      -0.061962       1.626091           0.000018
           50              H       8.064801       5.087041       0.762510       0.100312       1.256096 0.10700813E+02  0.11202755E+03                                 1.871477                            1.870162      -0.906431       2.428679                    0.997156       3.692640      10.385286       0.477337       1.225668      -0.722689      -0.035230      -0.026302       0.008156       0.044715       0.009385       0.000985      -0.006799       0.006329      -0.025558      -0.013571      -0.001063       0.014634              1.857520       2.137537       0.285879       0.015091       1.908395      -0.086505       1.526628           0.000013
           51              H       9.642314       5.172999       0.009758       0.096692       1.253528 0.10739541E+02  0.11500407E+03                                 1.993654                            1.964607      -1.654994       2.064615                    0.990925       4.510368      13.771987       0.424406       1.347712      -0.690586       0.034177      -0.020957      -0.025901       0.047729      -0.006019      -0.011300       0.008392      -0.002999       0.030039      -0.012689      -0.007477       0.020166              2.004585       1.945877      -0.324286      -0.413520       1.867411       0.084531       2.200467           0.000015
           52              H       5.103335       4.541234      11.695544       0.100200       1.290387 0.10728017E+02  0.11335164E+03                                 1.958459                            1.909500      -1.199967       2.292076                    0.993863       3.942166      11.454679       0.454827       1.274533      -0.709548      -0.009430      -0.008317      -0.045084       0.046805      -0.003417       0.001720      -0.002080      -0.001621       0.049152      -0.011704      -0.005021       0.016724              1.974028       1.669427      -0.229317       0.143926       1.822274      -0.085229       2.430383           0.000014
           53              H       6.253361       4.770871      12.976618       0.098613       1.437340 0.12512227E+02  0.13593886E+03                                 2.018922                            1.994779      -1.237512       2.261168                    0.995416       3.952988      11.250912       0.472727       1.192577      -0.729124       0.047110      -0.000922       0.016927       0.050067       0.005308       0.010580       0.002803       0.012057      -0.031554      -0.014836      -0.002692       0.017528              2.021737       2.534737       0.199228       0.104636       1.840818       0.140807       1.689655           0.000020
           54              H       5.596819       2.547719      13.840889       0.145816       1.109591 0.89796965E+01  0.92181080E+02                                 1.866444                            1.820502      -1.407063       2.191685                    0.995389       4.090685      12.329539       0.431096       1.384051      -0.684298       0.014863      -0.011359       0.025772       0.031845       0.000556       0.001685      -0.005104      -0.012054       0.002825      -0.007128      -0.001736       0.008864              1.885530       1.642231      -0.184805       0.104076       1.668341      -0.158082       2.346018           0.000018
           55              H       4.623551       2.332871      12.395325       0.122318       1.220145 0.10084222E+02  0.10643856E+03                                 1.971562                            1.913225      -1.542554       2.119051                    0.994060       4.362423      13.280746       0.426313       1.361197      -0.687974      -0.017764      -0.014148      -0.014758       0.027083       0.005070       0.010341       0.003349      -0.007392      -0.016594      -0.013842       0.000856       0.012985              2.002969       2.243137       0.384104       0.208212       1.921203       0.268316       1.844567           0.000027
           56              H       1.135378       1.361101       1.205798       0.094325       1.289492 0.10925463E+02  0.11699601E+03                                 2.009702                            1.966355      -1.420657       2.176230                    0.991226       4.312097      12.983748       0.430983       1.327135      -0.696223       0.021152      -0.024805      -0.032299       0.045890      -0.004005      -0.008330       0.006513      -0.000986      -0.036021      -0.016312       0.002102       0.014210              2.025910       2.270430      -0.227524      -0.342077       1.978210       0.252174       1.829090           0.000015
           57              H      10.528765       1.584145       2.603966       0.081920       1.180992 0.93094404E+01  0.95634851E+02                                 1.887971                            1.808630      -1.167321       2.292368                    0.994719       4.078427      11.968249       0.452487       1.317671      -0.698530      -0.021404      -0.006797       0.028015       0.035905       0.005134      -0.003231       0.002139      -0.009288       0.021368      -0.011279       0.003277       0.008002              1.938793       1.567181       0.133619      -0.280261       1.680990      -0.329542       2.568207           0.000010
           58              H       9.357422       0.439241       0.914455       0.110133       1.339095 0.10884671E+02  0.11664760E+03                                 2.056578                            1.953007      -1.394034       2.156083                    0.996899       4.523534      13.701128       0.434932       1.314086      -0.696764      -0.000961      -0.029919      -0.003495       0.030138       0.005642       0.005304       0.003620      -0.001678      -0.002666      -0.006386      -0.003424       0.009810              2.122259       1.726274       0.311051      -0.071963       2.969065       0.011236       1.671439           0.000025
           59              H       8.629622       2.018437       1.154221       0.111485       1.579404 0.14464671E+02  0.16463947E+03                                 2.222619                            2.199754      -1.410991       2.161545                    0.994879       4.420786      13.319275       0.428953       1.254501      -0.712578      -0.025788       0.019949      -0.000404       0.032606      -0.008591      -0.000791       0.003070       0.012080      -0.011397      -0.009598      -0.003080       0.012678              2.217146       2.386150      -0.183622      -0.266412       2.193259       0.248343       2.072030           0.000018
           60              H       3.890434       2.574497       6.544765       0.332943       0.334168 0.18986003E+01  0.13337759E+02                                 0.877818                            0.874071      -1.273432       2.413895                    0.999917       2.283615       5.866735       0.577785       1.509005      -0.663567      -0.014508      -0.006375      -0.001366       0.015905      -0.003367      -0.002533       0.000560       0.007730       0.015407      -0.007705       0.000978       0.006727              0.884702       0.904897       0.078380       0.005373       0.916848      -0.012796       0.832362           0.000005
           61              H       9.677321       8.321379       5.697222       0.108851       1.350782 0.11552726E+02  0.12520207E+03                                 2.058663                            2.009385      -1.468099       2.155450                    0.992083       4.305134      12.955959       0.431227       1.310608      -0.699800       0.044351      -0.004798      -0.015286       0.047156      -0.002561      -0.003191       0.002095       0.019920       0.013229      -0.012659       0.002493       0.010167              2.082558       2.472124      -0.368777      -0.131135       1.921372      -0.012534       1.854179           0.000011
           62              H       7.991856       7.754399       5.737647       0.113706       1.139755 0.91283341E+01  0.91652560E+02                                 1.745781                            1.722137      -0.721723       2.527732                    0.999390       3.417480       9.349198       0.500701       1.218358      -0.725269      -0.031596      -0.026227      -0.011850       0.042738       0.011749       0.002995       0.004250      -0.003130       0.006755      -0.013000      -0.000177       0.013177              1.746118       1.650359       0.317946       0.093240       1.998746       0.145735       1.589249           0.000013
           63              H       7.160891       9.746729       4.922165       0.099364       1.215947 0.10259796E+02  0.10845447E+03                                 1.954080                            1.923860      -1.506745       2.149366                    0.991028       4.241915      12.805344       0.428310       1.352818      -0.690978      -0.039546       0.007235       0.001459       0.040229       0.000099      -0.001437      -0.003246       0.006790      -0.036048      -0.012790       0.003276       0.009514              1.961389       2.464479      -0.099465       0.059366       1.683484      -0.004759       1.736205           0.000020
           64              H       8.651127       9.498470       4.011892       0.099333       1.174434 0.94486241E+01  0.97248813E+02                                 1.876611                            1.820260      -1.129931       2.321812                    0.994131       3.954841      11.547930       0.452544       1.315011      -0.700152       0.026254       0.002614      -0.028019       0.038485       0.001362      -0.006604      -0.000405      -0.007318       0.007045      -0.008842       0.002295       0.006547              1.915837       1.578253      -0.053459      -0.239447       1.647920       0.248762       2.521338           0.000017
           65              H       7.919966       2.496486       4.650338       0.076814       1.444543 0.12518777E+02  0.13682894E+03                                 2.062722                            2.019968      -1.151738       2.275276                    0.995472       4.232471      12.316576       0.458492       1.222246      -0.720416       0.018737       0.033047       0.012913       0.040124      -0.000409       0.003567      -0.003866      -0.015892      -0.038721      -0.014383      -0.000603       0.014987              2.078496       2.301090       0.453833      -0.002264       2.201972      -0.029167       1.732425           0.000009
           66              H       7.320471       1.250710       3.581151       0.081887       1.265868 0.10485823E+02  0.11114972E+03                                 1.983709                            1.924340      -1.436709       2.169332                    0.991781       4.283803      12.836284       0.436323       1.324318      -0.696538      -0.007159      -0.023223      -0.030803       0.039235      -0.009258      -0.001383       0.003140      -0.003551       0.004934      -0.010325       0.000399       0.009927              2.017582       1.674057      -0.007907      -0.093940       1.742451       0.277312       2.636240           0.000020
           67              H       5.528016       2.663869       4.186141       0.110851       1.226994 0.99128332E+01  0.10219754E+03                                 1.867942                            1.817129      -0.925709       2.419217                    0.997654       3.683712      10.408523       0.475618       1.249122      -0.716562      -0.003826       0.025697      -0.023747       0.035198      -0.000704      -0.000021      -0.011224      -0.004013       0.014445      -0.009380      -0.004359       0.013739              1.886865       1.820084      -0.380500       0.176125       1.871489      -0.298495       1.969022           0.000009
           68              H       5.281662       1.072093       4.934711       0.119449       1.180206 0.10231467E+02  0.10828193E+03                                 1.925777                            1.929479      -1.538359       2.135415                    0.989949       4.285137      13.022462       0.424145       1.364500      -0.688210      -0.014190      -0.034491       0.005866       0.037755       0.005969      -0.007997       0.000825      -0.017324      -0.017711      -0.014700       0.001077       0.013623              1.911302       1.994836       0.220532      -0.059426       2.112980       0.035442       1.626091           0.000018
           69              H       6.398012       3.543194       6.207421       0.100312       1.256096 0.10700813E+02  0.11202754E+03                                 1.871476                            1.870161      -0.906428       2.428680                    0.997156       3.692639      10.385279       0.477337       1.225667      -0.722689       0.028919       0.033116      -0.008156       0.044716       0.009758      -0.006704       0.001502      -0.003393      -0.025559      -0.013571      -0.001063       0.014634              1.857519       1.953329       0.300006      -0.085098       2.092600       0.021662       1.526627           0.000014
           70              H       6.191671       1.976873       6.960173       0.096692       1.253528 0.10739543E+02  0.11500409E+03                                 1.993654                            1.964607      -1.654993       2.064616                    0.990925       4.510367      13.771982       0.424406       1.347711      -0.690586       0.018282      -0.035679       0.025901       0.047729      -0.006177       0.007503      -0.011909       0.001128       0.030039      -0.012689      -0.007477       0.020166              2.004585       1.818418      -0.314510       0.052662       1.994870      -0.418773       2.200466           0.000015
           71              H       8.863579       8.024124       9.214249       0.100200       1.290385 0.10728003E+02  0.11335147E+03                                 1.958458                            1.909499      -1.199966       2.292077                    0.993863       3.942164      11.454673       0.454827       1.274533      -0.709548       0.009014       0.008767       0.045084       0.046805      -0.003500      -0.001942       0.001874       0.000560       0.049152      -0.011704      -0.005020       0.016724              1.974027       1.786409      -0.238289      -0.073973       1.705289       0.150021       2.430381           0.000014
           72              H       8.546670       6.895026       7.933175       0.098613       1.437339 0.12512208E+02  0.13593860E+03                                 2.018920                            1.994777      -1.237511       2.261169                    0.995416       3.952985      11.250898       0.472728       1.192576      -0.729124      -0.002683      -0.047043      -0.016927       0.050067       0.006166       0.003604       0.010335      -0.010297      -0.031554      -0.014836      -0.002692       0.017528              2.021734       1.875255       0.249807       0.148395       2.500295       0.093561       1.689653           0.000020
           73              H      10.813519       7.379637       7.068904       0.145816       1.109591 0.89796878E+01  0.92180969E+02                                 1.866444                            1.820501      -1.407064       2.191685                    0.995389       4.090683      12.329532       0.431096       1.384051      -0.684298       0.010189      -0.015689      -0.025772       0.031845      -0.000370      -0.004961       0.002071       0.012083       0.002824      -0.007128      -0.001736       0.008864              1.885529       1.640006      -0.184634      -0.149660       1.670565       0.115860       2.346018           0.000018
           74              H      11.102165       8.333625       8.514468       0.122317       1.220145 0.10084216E+02  0.10643850E+03                                 1.971562                            1.913225      -1.542554       2.119051                    0.994060       4.362424      13.280751       0.426313       1.361198      -0.687974       0.015465       0.016630       0.014758       0.027083       0.004447       0.004130       0.010055       0.008852      -0.016594      -0.013842       0.000856       0.012985              2.002969       1.981660       0.404158       0.283453       2.182680       0.187084       1.844567           0.000027
           75              H      10.642947      10.167396       5.764133       0.094325       1.289493 0.10925465E+02  0.11699603E+03                                 2.009701                            1.966354      -1.420657       2.176230                    0.991226       4.312098      12.983748       0.430983       1.327134      -0.696223       0.023115      -0.022987       0.032299       0.045890      -0.004033       0.005857      -0.008803      -0.000247      -0.036021      -0.016312       0.002102       0.014210              2.025910       1.945222      -0.202581       0.225276       2.303418      -0.360360       1.829090           0.000015
           76              H       9.702226       0.818572       4.365965       0.081921       1.180988 0.93094061E+01  0.95634412E+02                                 1.887968                            1.808627      -1.167319       2.292369                    0.994719       4.078420      11.968224       0.452488       1.317672      -0.698530       0.008414       0.020822      -0.028015       0.035905       0.004366       0.001886      -0.003385       0.010745       0.021368      -0.011279       0.003277       0.008002              1.938789       1.700697       0.123378      -0.350007       1.547468      -0.254239       2.568203           0.000010
           77              H      10.933353       1.898932       6.055476       0.110133       1.339095 0.10884676E+02  0.11664767E+03                                 2.056579                            1.953008      -1.394036       2.156082                    0.996899       4.523535      13.701135       0.434932       1.314087      -0.696764       0.029905      -0.001330       0.003495       0.030138       0.005448       0.004015       0.005012       0.003379      -0.002666      -0.006386      -0.003424       0.009810              2.122260       3.009232       0.212653       0.005700       1.686109      -0.072612       1.671440           0.000026
           78              H       9.414438       2.745365       5.815710       0.111487       1.579399 0.14464608E+02  0.16463860E+03                                 2.222615                            2.199750      -1.410993       2.161545                    0.994879       4.420777      13.319247       0.428953       1.254502      -0.712578      -0.017919       0.027238       0.000404       0.032606      -0.007570       0.003000      -0.001023      -0.014559      -0.011397      -0.009598      -0.003080       0.012678              2.217142       2.166381      -0.166765       0.227241       2.413019      -0.284622       2.072027           0.000018
           79              C       2.906306       3.252849       1.059430      -0.069171      26.196186 0.43284083E+03  0.10203446E+05                                 7.796944                            6.985967      -0.171635       1.955509                    0.998393      28.322413      82.546780       0.614513       0.422821      -1.056143      -0.069436       0.030994      -0.053209       0.092807       0.009524       0.029461       0.007609       0.031517       0.256100      -0.061099      -0.032146       0.093245              8.258877       7.951659      -0.833146      -1.263888       6.725317       0.224215      10.099655          -0.000042
           80              C       1.800674       3.756766       2.021280      -0.126523      26.731110 0.45510040E+03  0.10873497E+05                                 7.806287                            7.081299      -0.117381       1.950174                    0.998676      29.706501      87.426941       0.620432       0.413190      -1.061269      -0.020085      -0.038282      -0.045668       0.062885      -0.006352      -0.028429       0.012816       0.053353      -0.089595      -0.043102      -0.010072       0.053174              8.187553       9.247205      -0.148281      -1.049461       6.954190       0.473590       8.361265          -0.000040
           81              C       9.939083       4.041732       2.425536      -0.070377      27.053135 0.43260248E+03  0.10222832E+05                                 7.915287                            6.919619      -0.267450       1.905698                    0.998521      29.279395      86.165468       0.624478       0.415056      -1.058307       0.040862       0.044189      -0.066426       0.089637      -0.020088       0.008566       0.023283      -0.001827      -0.107405      -0.048021       0.008145       0.039875              8.567502       7.585517      -1.775481      -0.085045      10.948426      -0.600721       7.168564          -0.000053
           82              C       9.666335       5.491177       2.077039      -0.208664      30.155284 0.49874955E+03  0.12203054E+05                                 8.555647                            7.473262      -0.345250       1.870654                    0.997956      30.932396      92.387052       0.596144       0.419923      -1.056065      -0.010441      -0.056230      -0.031428       0.065257      -0.019752       0.008868      -0.029941      -0.011690       0.047992      -0.032554      -0.011945       0.044500              9.311341       7.683385      -2.506966       1.319155      11.618509      -2.114968       8.632129          -0.000042
           83              C       8.983246       5.593458       0.766692      -0.025060      26.320651 0.42803846E+03  0.10084307E+05                                 7.888907                            6.983012      -0.448887       1.873078                    0.996431      28.215820      82.805205       0.608567       0.427203      -1.051108       0.013457       0.079358       0.045671       0.092545      -0.012996       0.017371      -0.046923      -0.141515      -0.129489      -0.067548      -0.041421       0.108969              8.534923       7.186522      -2.211976       1.092723      10.065648      -2.314973       8.352598          -0.000026
           84              C       5.317548       4.345075      12.699214      -0.027437      27.648949 0.42196784E+03  0.99072633E+04                                 8.145618                            6.909854      -0.319086       1.903711                    0.998642      28.390066      83.212615       0.614812       0.424316      -1.052741      -0.068172      -0.069155       0.061209       0.114788      -0.058759      -0.031689       0.031536       0.069005      -0.045724      -0.064299      -0.028803       0.093102              9.103349       9.247762      -3.378779      -1.888092      10.260680       1.874747       7.801604          -0.000030
           85              C       5.457269       2.830442      12.838613      -0.365827      35.059559 0.57545219E+03  0.14513293E+05                                 9.256342                            7.868637      -0.320984       1.872769                    0.997322      32.403028      96.528692       0.601906       0.403479      -1.072479       0.002697       0.068886       0.000464       0.068940      -0.005454       0.021119      -0.013283      -0.077994      -0.131248      -0.056108      -0.007265       0.063373             10.284593      10.810266      -2.840071      -1.954664      11.218961       1.717694       8.824553          -0.000043
           86              C       6.668462       2.346932      12.057981       0.676212      20.348143 0.24563280E+03  0.50961028E+04                                 7.035016                            5.696883      -0.273738       1.973265                    0.999238      22.285825      63.768559       0.595847       0.495473      -1.001067       0.036502       0.009798      -0.005536       0.038198       0.005694       0.064787       0.018876       0.048984       0.160644      -0.056364      -0.042201       0.098565              7.686740       8.408556      -1.160782      -2.468251       8.737667       0.223317       5.913997           0.000041
           87              C       2.181578      10.086176      12.281018      -0.077278      27.309569 0.46168406E+03  0.11101268E+05                                 8.016343                            7.211309      -0.276673       1.893394                    0.998908      30.029579      89.467657       0.603064       0.422391      -1.052515       0.057584      -0.055108       0.052275       0.095318       0.032520       0.001630       0.034267      -0.013406      -0.049479      -0.045488      -0.007776       0.053264              8.490725       7.541153       1.428441       0.225034       9.890318       1.191467       8.040704          -0.000049
           88              C       3.383544      10.483841      13.131350      -0.321345      33.358411 0.58983675E+03  0.14994185E+05                                 8.942132                            7.984978      -0.355902       1.852202                    0.998070      32.887080      98.917960       0.594385       0.405366      -1.069371      -0.067066      -0.042891      -0.027303       0.084160      -0.007590       0.033183       0.003171       0.009027      -0.092783      -0.047952       0.010487       0.037466              9.451820       8.207921       1.588455       1.088342       9.336754       0.991133      10.810785          -0.000063
           89              C       1.592375       8.708737       0.696993       0.608110      21.803802 0.29806933E+03  0.64484387E+04                                 7.199670                            6.165216      -0.085587       2.009167                    0.999523      23.396204      66.926353       0.592050       0.478201      -1.016571       0.018751      -0.028137       0.024985       0.042043       0.006016       0.008716       0.028456      -0.127864      -0.143302      -0.056804      -0.037176       0.093980              7.562790       8.696373      -0.143446       0.538029       4.947952      -0.993187       9.044045           0.000074
           90              C       8.621313       8.546319       5.910501      -0.069170      26.196180 0.43284073E+03  0.10203442E+05                                 7.796941                            6.985965      -0.171632       1.955510                    0.998393      28.322404      82.546729       0.614514       0.422820      -1.056143      -0.025593       0.071603       0.053209       0.092807       0.011816       0.009840       0.028793      -0.028245       0.256100      -0.061099      -0.032145       0.093245              8.258874       6.605433      -0.729896       0.126906       8.071535      -1.277330      10.099654          -0.000042
           91              C       8.203421       9.687249       4.948651      -0.126524      26.731123 0.45510087E+03  0.10873512E+05                                 7.806290                            7.081304      -0.117382       1.950174                    0.998676      29.706512      87.426986       0.620432       0.413190      -1.061269       0.039706       0.017099       0.045668       0.062885      -0.002210       0.010604      -0.029326      -0.054667      -0.089596      -0.043103      -0.010072       0.053175              8.187556       6.944992       0.028288       0.391951       9.256409      -1.082602       8.361267          -0.000041
           92              C       7.296930       1.594464       4.544395      -0.070375      27.053093 0.43260143E+03  0.10222800E+05                                 7.915277                            6.919609      -0.267445       1.905700                    0.998521      29.279362      86.165325       0.624479       0.415056      -1.058307      -0.047184      -0.037363       0.066426       0.089637      -0.019993       0.023870       0.006760      -0.004321      -0.107405      -0.048021       0.008145       0.039875              8.567491      10.657997      -2.011124      -0.605467       7.875922      -0.038858       7.168555          -0.000052
           93              C       5.872588       1.977254       4.892892      -0.208666      30.155351 0.49875070E+03  0.12203090E+05                                 8.555661                            7.473272      -0.345252       1.870653                    0.997956      30.932434      92.387213       0.596143       0.419923      -1.056065       0.056864       0.006110       0.031428       0.065257      -0.020412      -0.029175       0.011131       0.005529       0.047992      -0.032554      -0.011945       0.044499              9.311359      11.213229      -2.777699      -2.007907       8.088709       1.477033       8.632139          -0.000042
           94              C       5.822842       2.666165       6.203239      -0.025060      26.320674 0.42803873E+03  0.10084315E+05                                 7.888911                            6.983015      -0.448884       1.873079                    0.996431      28.215819      82.805200       0.608567       0.427203      -1.051108      -0.080155      -0.007349      -0.045670       0.092545      -0.023634      -0.045457       0.020909       0.135895      -0.129490      -0.067548      -0.041420       0.108969              8.534929       9.711507      -2.405643      -2.224637       7.540683       1.266557       8.352598          -0.000027
           95              C       9.042782       7.795538       8.210579      -0.027438      27.648987 0.42196854E+03  0.99072843E+04                                 8.145628                            6.909862      -0.319088       1.903710                    0.998642      28.390087      83.212712       0.614811       0.424317      -1.052740       0.074166       0.062684      -0.061209       0.114788      -0.052810       0.029020      -0.034008      -0.086120      -0.045723      -0.064299      -0.028803       0.093102              9.103361       9.739517      -3.416503       1.724876       9.768952      -2.025937       7.801616          -0.000031
           96              C      10.542296       7.540399       8.071180      -0.365827      35.059536 0.57545196E+03  0.14513286E+05                                 9.256338                            7.868635      -0.320984       1.872769                    0.997322      32.403017      96.528645       0.601906       0.403479      -1.072479      -0.068891       0.002579      -0.000463       0.068941      -0.011338      -0.011630       0.022074       0.075419      -0.131247      -0.056108      -0.007265       0.063373             10.284587      10.783459      -2.838010       1.563186      11.245752      -2.080290       8.824550          -0.000041
           97              C      10.931767       6.295777       8.851812       0.676213      20.348115 0.24563238E+03  0.50960916E+04                                 7.035009                            5.696878      -0.273736       1.973266                    0.999238      22.285805      63.768478       0.595847       0.495472      -1.001067      -0.012560      -0.035647       0.005536       0.038198       0.009362       0.023775       0.063154      -0.046674       0.160644      -0.056364      -0.042201       0.098565              7.686732       8.558717      -1.172294       0.033907       8.587487      -2.478099       5.913992           0.000041
           98              C       2.759863       0.950932       8.628775      -0.077278      27.309554 0.46168375E+03  0.11101259E+05                                 8.016340                            7.211307      -0.276674       1.893394                    0.998908      30.029575      89.467640       0.603065       0.422391      -1.052515       0.050544      -0.061630      -0.052276       0.095319       0.031117       0.034291      -0.000995       0.023167      -0.049479      -0.045488      -0.007776       0.053264              8.490722      10.094401       1.232611       1.205187       7.337059       0.133261       8.040705          -0.000048
           99              C       3.069890      10.193322       7.778443      -0.321347      33.358485 0.58983837E+03  0.14994237E+05                                 8.942147                            7.984990      -0.355903       1.852201                    0.998070      32.887121      98.918128       0.594385       0.405366      -1.069371       0.047894       0.063589       0.027303       0.084160      -0.006812       0.005700       0.032844      -0.011236      -0.092782      -0.047952       0.010487       0.037466              9.451837       9.572395       1.483813       1.071460       7.972304       1.009370      10.810810          -0.000063
          100              C       3.281880      10.273625       6.272938       0.608111      21.803797 0.29806917E+03  0.64484349E+04                                 7.199670                            6.165215      -0.085587       2.009167                    0.999523      23.396203      66.926359       0.592050       0.478201      -1.016571       0.026620      -0.020848      -0.024986       0.042042      -0.003804       0.029040       0.006514       0.128203      -0.143301      -0.056803      -0.037176       0.093980              7.562791       4.947998       0.144041      -0.949134       8.696327       0.612409       9.044047           0.000073
          101              C      10.028026       8.727452      12.880432      -0.069171      26.196194 0.43284101E+03  0.10203451E+05                                 7.796945                            6.985968      -0.171632       1.955509                    0.998394      28.322417      82.546788       0.614513       0.422821      -1.056143       0.069436      -0.030994       0.053208       0.092807       0.009524       0.029461       0.007610       0.031516       0.256101      -0.061099      -0.032146       0.093245              8.258878       7.951660      -0.833148      -1.263889       6.725318       0.224215      10.099657          -0.000042
          102              C      11.133658       8.223535      11.918582      -0.126524      26.731115 0.45510055E+03  0.10873502E+05                                 7.806290                            7.081302      -0.117383       1.950174                    0.998676      29.706505      87.426968       0.620432       0.413190      -1.061269       0.020084       0.038282       0.045668       0.062885      -0.006352      -0.028429       0.012816       0.053353      -0.089596      -0.043102      -0.010072       0.053174              8.187557       9.247210      -0.148281      -1.049462       6.954193       0.473591       8.361267          -0.000041
          103              C       2.995249       7.938569      11.514326      -0.070376      27.053147 0.43260264E+03  0.10222837E+05                                 7.915289                            6.919620      -0.267450       1.905698                    0.998521      29.279408      86.165519       0.624478       0.415056      -1.058307      -0.040862      -0.044189       0.066426       0.089637      -0.020088       0.008566       0.023283      -0.001827      -0.107406      -0.048021       0.008146       0.039875              8.567505       7.585520      -1.775481      -0.085045      10.948431      -0.600723       7.168565          -0.000053
          104              C       3.267997       6.489124      11.862823      -0.208667      30.155360 0.49875109E+03  0.12203103E+05                                 8.555665                            7.473277      -0.345254       1.870652                    0.997956      30.932451      92.387293       0.596143       0.419923      -1.056065       0.010441       0.056230       0.031427       0.065257      -0.019752       0.008868      -0.029941      -0.011691       0.047991      -0.032554      -0.011946       0.044500              9.311363       7.683398      -2.506975       1.319161      11.618542      -2.114978       8.632148          -0.000043
          105              C       3.951086       6.386843      13.173170      -0.025060      26.320663 0.42803869E+03  0.10084315E+05                                 7.888911                            6.983016      -0.448887       1.873078                    0.996431      28.215833      82.805271       0.608567       0.427203      -1.051107      -0.013457      -0.079359      -0.045670       0.092546      -0.012997       0.017372      -0.046923      -0.141514      -0.129488      -0.067548      -0.041420       0.108968              8.534928       7.186525      -2.211979       1.092725      10.065656      -2.314977       8.352604          -0.000025
          106              C       7.616784       7.635226       1.240648      -0.027437      27.648974 0.42196834E+03  0.99072779E+04                                 8.145624                            6.909859      -0.319085       1.903711                    0.998642      28.390078      83.212660       0.614811       0.424316      -1.052740       0.068172       0.069155      -0.061209       0.114788      -0.058759      -0.031689       0.031536       0.069005      -0.045724      -0.064299      -0.028803       0.093102              9.103355       9.247768      -3.378784      -1.888096      10.260688       1.874750       7.801609          -0.000030
          107              C       7.477063       9.149859       1.101249      -0.365827      35.059537 0.57545179E+03  0.14513280E+05                                 9.256337                            7.868633      -0.320984       1.872769                    0.997322      32.403010      96.528616       0.601906       0.403479      -1.072479      -0.002697      -0.068886      -0.000463       0.068940      -0.005454       0.021119      -0.013283      -0.077995      -0.131248      -0.056107      -0.007266       0.063373             10.284587      10.810258      -2.840068      -1.954662      11.218953       1.717693       8.824550          -0.000042
          108              C       6.265870       9.633369       1.881881       0.676211      20.348155 0.24563299E+03  0.50961074E+04                                 7.035017                            5.696885      -0.273736       1.973266                    0.999238      22.285828      63.768556       0.595847       0.495472      -1.001067      -0.036503      -0.009798       0.005536       0.038198       0.005694       0.064787       0.018876       0.048984       0.160644      -0.056364      -0.042201       0.098565              7.686741       8.408556      -1.160782      -2.468251       8.737668       0.223316       5.913999           0.000041
          109              C       0.311754       1.894125       1.658844      -0.077277      27.309543 0.46168343E+03  0.11101249E+05                                 8.016336                            7.211302      -0.276673       1.893394                    0.998908      30.029558      89.467562       0.603065       0.422391      -1.052515      -0.057585       0.055109      -0.052276       0.095319       0.032520       0.001629       0.034267      -0.013406      -0.049478      -0.045488      -0.007776       0.053264              8.490717       7.541146       1.428438       0.225033       9.890306       1.191466       8.040699          -0.000048
          110              C       9.550788       1.496460       0.808512      -0.321348      33.358469 0.58983807E+03  0.14994228E+05                                 8.942145                            7.984989      -0.355903       1.852201                    0.998070      32.887121      98.918127       0.594385       0.405366      -1.069371       0.067066       0.042891       0.027303       0.084160      -0.007590       0.033183       0.003171       0.009027      -0.092784      -0.047953       0.010487       0.037466              9.451834       8.207933       1.588458       1.088346       9.336762       0.991134      10.810806          -0.000063
          111              C      11.341957       3.271564      13.242869       0.608112      21.803815 0.29806951E+03  0.64484440E+04                                 7.199673                            6.165217      -0.085590       2.009165                    0.999523      23.396221      66.926422       0.592050       0.478201      -1.016571      -0.018751       0.028137      -0.024985       0.042042       0.006016       0.008716       0.028455      -0.127863      -0.143301      -0.056803      -0.037176       0.093979              7.562794       8.696378      -0.143446       0.538031       4.947954      -0.993187       9.044049           0.000071
          112              C       4.313019       3.433982       8.029361      -0.069171      26.196193 0.43284100E+03  0.10203450E+05                                 7.796945                            6.985969      -0.171632       1.955510                    0.998393      28.322412      82.546765       0.614513       0.422821      -1.056143       0.025593      -0.071603      -0.053208       0.092807       0.011816       0.009840       0.028793      -0.028244       0.256101      -0.061099      -0.032146       0.093245              8.258878       6.605436      -0.729897       0.126907       8.071539      -1.277332      10.099659          -0.000042
          113              C       4.730911       2.293052       8.991211      -0.126525      26.731125 0.45510092E+03  0.10873513E+05                                 7.806292                            7.081305      -0.117383       1.950173                    0.998676      29.706511      87.426990       0.620431       0.413190      -1.061269      -0.039706      -0.017098      -0.045668       0.062884      -0.002209       0.010604      -0.029326      -0.054667      -0.089596      -0.043102      -0.010072       0.053175              8.187558       6.944992       0.028288       0.391952       9.256413      -1.082603       8.361269          -0.000040
          114              C       5.637402      10.385837       9.395467      -0.070375      27.053118 0.43260187E+03  0.10222814E+05                                 7.915282                            6.919612      -0.267448       1.905699                    0.998521      29.279388      86.165435       0.624479       0.415056      -1.058307       0.047184       0.037363      -0.066426       0.089637      -0.019993       0.023870       0.006761      -0.004321      -0.107405      -0.048021       0.008146       0.039875              8.567498      10.658007      -2.011126      -0.605469       7.875928      -0.038857       7.168560          -0.000053
          115              C       7.061744      10.003047       9.046970      -0.208668      30.155409 0.49875186E+03  0.12203127E+05                                 8.555677                            7.473284      -0.345257       1.870651                    0.997956      30.932478      92.387414       0.596142       0.419923      -1.056064      -0.056863      -0.006110      -0.031428       0.065257      -0.020412      -0.029175       0.011132       0.005529       0.047990      -0.032554      -0.011945       0.044500              9.311377      11.213255      -2.777708      -2.007916       8.088721       1.477039       8.632155          -0.000042
          116              C       7.111490       9.314136       7.736623      -0.025060      26.320695 0.42803913E+03  0.10084328E+05                                 7.888919                            6.983020      -0.448887       1.873078                    0.996431      28.215841      82.805307       0.608567       0.427203      -1.051107       0.080156       0.007349       0.045671       0.092546      -0.023635      -0.045457       0.020909       0.135895      -0.129489      -0.067548      -0.041421       0.108968              8.534938       9.711518      -2.405647      -2.224641       7.540689       1.266559       8.352607          -0.000026
          117              C       3.891550       4.184763       5.729283      -0.027435      27.648943 0.42196773E+03  0.99072591E+04                                 8.145615                            6.909852      -0.319082       1.903713                    0.998642      28.390054      83.212554       0.614812       0.424316      -1.052741      -0.074166      -0.062684       0.061208       0.114788      -0.052810       0.029020      -0.034008      -0.086119      -0.045724      -0.064299      -0.028803       0.093102              9.103345       9.739497      -3.416493       1.724873       9.768934      -2.025931       7.801604          -0.000029
          118              C       2.392036       4.439902       5.868682      -0.365831      35.059635 0.57545408E+03  0.14513354E+05                                 9.256359                            7.868653      -0.320989       1.872767                    0.997322      32.403078      96.528902       0.601905       0.403479      -1.072478       0.068890      -0.002579       0.000463       0.068940      -0.011338      -0.011630       0.022073       0.075420      -0.131247      -0.056108      -0.007266       0.063374             10.284611      10.783484      -2.838020       1.563191      11.245781      -2.080301       8.824569          -0.000043
          119              C       2.002565       5.684524       5.088050       0.676215      20.348107 0.24563224E+03  0.50960880E+04                                 7.035006                            5.696876      -0.273733       1.973267                    0.999238      22.285797      63.768444       0.595848       0.495472      -1.001067       0.012560       0.035646      -0.005537       0.038198       0.009362       0.023775       0.063153      -0.046674       0.160644      -0.056364      -0.042200       0.098564              7.686728       8.558713      -1.172293       0.033906       8.587482      -2.478097       5.913990           0.000040
          120              C       9.376026       0.618943       5.311087      -0.077277      27.309525 0.46168305E+03  0.11101237E+05                                 8.016332                            7.211299      -0.276672       1.893395                    0.998908      30.029553      89.467537       0.603065       0.422391      -1.052515      -0.050544       0.061630       0.052276       0.095319       0.031117       0.034292      -0.000996       0.023167      -0.049479      -0.045488      -0.007776       0.053264              8.490713      10.094387       1.232608       1.205185       7.337051       0.133259       8.040699          -0.000047
          121              C       9.864442       1.786979       6.161419      -0.321349      33.358528 0.58983938E+03  0.14994270E+05                                 8.942157                            7.984999      -0.355905       1.852200                    0.998070      32.887154      98.918270       0.594384       0.405366      -1.069371      -0.047894      -0.063589      -0.027303       0.084159      -0.006813       0.005699       0.032844      -0.011236      -0.092783      -0.047953       0.010486       0.037466              9.451847       9.572402       1.483816       1.071461       7.972313       1.009372      10.810826          -0.000064
          122              C       9.652452       1.706676       7.666924       0.608111      21.803822 0.29806958E+03  0.64484461E+04                                 7.199674                            6.165218      -0.085591       2.009165                    0.999523      23.396229      66.926451       0.592050       0.478201      -1.016571      -0.026621       0.020847       0.024985       0.042042      -0.003804       0.029039       0.006514       0.128202      -0.143300      -0.056803      -0.037176       0.093979              7.562795       4.948000       0.144041      -0.949135       8.696332       0.612410       9.044053           0.000075
          123              N       4.248123       4.940555      13.577426      -0.146968      23.795114 0.34743589E+03  0.78013938E+04                                 7.801644                            6.640104      -0.845813       1.786897                    0.997131      26.569480      77.152481       0.573195       0.475890      -1.018926       0.086960       0.076703       0.010100       0.116393      -0.062755       0.006551      -0.002978      -0.049036       0.173915      -0.096450       0.036623       0.059827              8.760221       7.395663      -2.551119      -1.170439       9.614206      -0.362764       9.270793          -0.000005
          124              N       0.479207       3.383807       1.575204      -0.144122      29.416060 0.48721158E+03  0.11646698E+05                                 8.262984                            7.390699      -0.289675       1.945154                    0.998979      27.192045      75.839565       0.609447       0.420421      -1.074289       0.022608      -0.059409       0.200400       0.210240       0.014121      -0.031457       0.102325       0.027062      -0.582665      -0.231283       0.111738       0.119545              8.806246       9.942465       0.268858      -0.804601      10.556673       1.632209       5.919601          -0.000033
          125              N       8.530827       8.907368       7.332367      -0.146967      23.795107 0.34743557E+03  0.78013847E+04                                 7.801640                            6.640100      -0.845812       1.786898                    0.997131      26.569478      77.152466       0.573195       0.475890      -1.018927      -0.083128      -0.080839      -0.010100       0.116393      -0.065760      -0.002469       0.006760       0.029323       0.173915      -0.096451       0.036623       0.059827              8.760218       9.212196      -2.690441      -0.451207       7.797669      -1.139270       9.270789          -0.000005
          126              N       8.676343      10.976326       5.394727      -0.144123      29.416087 0.48721230E+03  0.11646719E+05                                 8.262991                            7.390705      -0.289674       1.945154                    0.998979      27.192059      75.839617       0.609447       0.420421      -1.074289       0.057506      -0.027085      -0.200401       0.210240       0.016020       0.099620      -0.039190      -0.022438      -0.582666      -0.231283       0.111738       0.119545              8.806253      10.594092       0.218877       1.565902       9.905062      -0.927064       5.919605          -0.000034
          127              N       8.686209       7.039746       0.362436      -0.146968      23.795117 0.34743596E+03  0.78013955E+04                                 7.801642                            6.640104      -0.845813       1.786898                    0.997131      26.569482      77.152479       0.573195       0.475890      -1.018927      -0.086960      -0.076702      -0.010100       0.116393      -0.062755       0.006551      -0.002978      -0.049036       0.173915      -0.096450       0.036623       0.059827              8.760219       7.395661      -2.551118      -1.170439       9.614205      -0.362763       9.270791          -0.000006
          128              N      12.455125       8.596494      12.364658      -0.144121      29.416056 0.48721146E+03  0.11646693E+05                                 8.262978                            7.390693      -0.289671       1.945155                    0.998979      27.192036      75.839504       0.609448       0.420421      -1.074290      -0.022609       0.059409      -0.200400       0.210240       0.014121      -0.031457       0.102325       0.027062      -0.582666      -0.231283       0.111738       0.119545              8.806240       9.942459       0.268857      -0.804601      10.556665       1.632206       5.919596          -0.000034
          129              N       4.403505       3.072933       6.607495      -0.146967      23.795115 0.34743575E+03  0.78013894E+04                                 7.801641                            6.640101      -0.845812       1.786898                    0.997131      26.569481      77.152473       0.573195       0.475890      -1.018927       0.083128       0.080839       0.010100       0.116392      -0.065760      -0.002469       0.006759       0.029323       0.173915      -0.096451       0.036623       0.059827              8.760219       9.212196      -2.690442      -0.451206       7.797670      -1.139271       9.270789          -0.000004
          130              N       4.257989       1.003975       8.545135      -0.144122      29.416072 0.48721195E+03  0.11646709E+05                                 8.262986                            7.390701      -0.289675       1.945154                    0.998979      27.192047      75.839566       0.609447       0.420421      -1.074290      -0.057506       0.027085       0.200399       0.210239       0.016020       0.099620      -0.039190      -0.022438      -0.582666      -0.231283       0.111738       0.119545              8.806248      10.594086       0.218875       1.565901       9.905058      -0.927064       5.919601          -0.000034
          131              O       5.238218       0.461271       1.895821      -0.626430      32.873375 0.54632326E+03  0.13116581E+05                                 7.910875                            7.091199       1.010915       2.349946                    0.998987      28.322708      73.127249       0.739119       0.345160      -1.156337       0.000830      -0.019230      -0.003175       0.019508      -0.018168       0.092409       0.017571      -0.141980       0.070848      -0.139256       0.060044       0.079213              8.256396       6.761615      -2.232615       0.618667      11.381969       0.196988       6.625604          -0.000037
          132              O       7.367885       3.207526      11.472506      -0.695576      39.163057 0.63589562E+03  0.15902457E+05                                 8.963380                            7.713904       0.544895       2.193266                    0.997404      29.467433      78.367639       0.697965       0.350909      -1.148333      -0.033694      -0.043516       0.049841       0.074250       0.057088       0.012962      -0.025860       0.051558       0.095645      -0.085621       0.037868       0.047753              9.565602      12.408330       2.827348      -3.567847       8.102469      -1.636788       8.186007          -0.000037
          133              O      10.871672       8.483758       1.204404      -0.586433      33.698534 0.60029406E+03  0.14780946E+05                                 8.132690                            7.566941       0.599797       2.230244                    0.997520      28.267832      74.324740       0.695440       0.357691      -1.144127       0.013322      -0.040683      -0.038705       0.057712       0.047953      -0.047382       0.038258       0.022217      -0.320740      -0.133337       0.029649       0.103688              8.295093      10.987184       1.354689      -1.888875       6.961414      -0.152124       6.936680          -0.000050
          134              O       2.717548       8.222919       1.282467      -0.704173      39.156102 0.65007172E+03  0.16273296E+05                                 8.860653                            7.687850       0.884810       2.288738                    0.999490      29.769887      78.053758       0.717649       0.340941      -1.161862      -0.021228      -0.037196      -0.067485       0.079927      -0.033239       0.082167       0.004871      -0.000889      -0.139435      -0.105030       0.017487       0.087543              9.442431      11.688432      -0.853792       4.718109       6.344900      -0.830334      10.293961          -0.000054
          135              O      11.226391       6.007759       5.074110      -0.626430      32.873356 0.54632290E+03  0.13116570E+05                                 7.910872                            7.091197       1.010915       2.349946                    0.998987      28.322698      73.127211       0.739119       0.345160      -1.156337       0.019110      -0.002298       0.003175       0.019508      -0.028781       0.024586       0.090794       0.134778       0.070849      -0.139256       0.060043       0.079213              8.256393      11.014481      -2.558794       0.243720       7.129097       0.601791       6.625601          -0.000036
          136              O      10.020208       5.664214       9.437287      -0.695575      39.162965 0.63589356E+03  0.15902393E+05                                 8.963365                            7.713891       0.544897       2.193267                    0.997404      29.467402      78.367521       0.697966       0.350908      -1.148333       0.045965       0.030267      -0.049841       0.074249       0.060351      -0.024793       0.014901      -0.033544       0.095645      -0.085621       0.037867       0.047753              9.565585       8.558797       3.122586      -1.904834      11.951964      -3.432225       8.185996          -0.000039
          137              O       2.796595       1.004296       5.765527      -0.586431      33.698525 0.60029386E+03  0.14780940E+05                                 8.132687                            7.566939       0.599799       2.230245                    0.997520      28.267825      74.324711       0.695441       0.357691      -1.144127       0.039545      -0.016395       0.038704       0.057711       0.049086       0.034524      -0.050169      -0.007332      -0.320740      -0.133337       0.029650       0.103688              8.295091       7.191540       1.645801      -0.296124      10.757055      -1.871710       6.936677          -0.000050
          138              O       3.680231       9.114596       5.687464      -0.704173      39.156152 0.65007247E+03  0.16273320E+05                                 8.860659                            7.687853       0.884810       2.288737                    0.999490      29.769910      78.053835       0.717649       0.340941      -1.161862       0.038709       0.018321       0.067484       0.079926      -0.032918       0.011140       0.081554      -0.009260      -0.139436      -0.105030       0.017487       0.087543              9.442439       6.245952      -0.436372      -0.467100      11.787393       4.767799      10.293973          -0.000055
          139              O       7.696114      11.519030      12.044041      -0.626432      32.873477 0.54632547E+03  0.13116647E+05                                 7.910891                            7.091213       1.010913       2.349944                    0.998987      28.322760      73.127424       0.739118       0.345160      -1.156337      -0.000830       0.019232       0.003175       0.019510      -0.018168       0.092409       0.017571      -0.141979       0.070848      -0.139256       0.060043       0.079213              8.256413       6.761629      -2.232620       0.618668      11.381993       0.196989       6.625617          -0.000037
          140              O       5.566447       8.772775       2.467356      -0.695576      39.163039 0.63589531E+03  0.15902447E+05                                 8.963377                            7.713902       0.544895       2.193266                    0.997404      29.467429      78.367619       0.697965       0.350908      -1.148333       0.033694       0.043516      -0.049841       0.074250       0.057088       0.012962      -0.025860       0.051558       0.095642      -0.085620       0.037867       0.047753              9.565599      12.408323       2.827346      -3.567846       8.102466      -1.636788       8.186007          -0.000037
          141              O       2.062660       3.496543      12.735458      -0.586434      33.698613 0.60029581E+03  0.14781000E+05                                 8.132700                            7.566950       0.599800       2.230244                    0.997520      28.267876      74.324879       0.695440       0.357691      -1.144127      -0.013323       0.040684       0.038705       0.057712       0.047953      -0.047382       0.038258       0.022217      -0.320740      -0.133337       0.029649       0.103688              8.295104      10.987201       1.354691      -1.888877       6.961423      -0.152124       6.936687          -0.000049
          142              O      10.216784       3.757382      12.657395      -0.704175      39.156229 0.65007415E+03  0.16273373E+05                                 8.860671                            7.687863       0.884810       2.288736                    0.999490      29.769942      78.053948       0.717648       0.340941      -1.161862       0.021228       0.037196       0.067485       0.079927      -0.033240       0.082167       0.004871      -0.000888      -0.139435      -0.105030       0.017487       0.087543              9.442452      11.688460      -0.853793       4.718124       6.344911      -0.830335      10.293986          -0.000056
          143              O       1.707941       5.972542       8.865752      -0.626433      32.873440 0.54632475E+03  0.13116625E+05                                 7.910884                            7.091207       1.010916       2.349945                    0.998987      28.322746      73.127364       0.739119       0.345160      -1.156337      -0.019112       0.002297      -0.003174       0.019509      -0.028782       0.024587       0.090794       0.134778       0.070849      -0.139256       0.060043       0.079213              8.256405      11.014497      -2.558798       0.243720       7.129108       0.601792       6.625611          -0.000036
          144              O       2.914124       6.316087       4.502575      -0.695577      39.163025 0.63589479E+03  0.15902431E+05                                 8.963374                            7.713898       0.544896       2.193267                    0.997404      29.467432      78.367621       0.697966       0.350908      -1.148333      -0.045966      -0.030268       0.049840       0.074249       0.060351      -0.024793       0.014901      -0.033544       0.095644      -0.085620       0.037867       0.047753              9.565595       8.558803       3.122590      -1.904836      11.951979      -3.432230       8.186004          -0.000037
          145              O      10.137737      10.976005       8.174335      -0.586432      33.698621 0.60029608E+03  0.14781009E+05                                 8.132702                            7.566952       0.599799       2.230244                    0.997520      28.267876      74.324885       0.695440       0.357691      -1.144127      -0.039545       0.016395      -0.038704       0.057712       0.049086       0.034523      -0.050169      -0.007333      -0.320741      -0.133337       0.029649       0.103688              8.295106       7.191553       1.645805      -0.296125      10.757075      -1.871713       6.936689          -0.000049
          146              O       9.254101       2.865705       8.252398      -0.704174      39.156198 0.65007336E+03  0.16273349E+05                                 8.860668                            7.687860       0.884806       2.288735                    0.999490      29.769923      78.053898       0.717648       0.340941      -1.161861      -0.038711      -0.018321      -0.067485       0.079928      -0.032919       0.011141       0.081554      -0.009261      -0.139437      -0.105030       0.017487       0.087543              9.442449       6.245957      -0.436373      -0.467101      11.787407       4.767805      10.293983          -0.000055

******************************************************
Auxiliary information for the entire system
The total spin magnetic moment of the unit cell is   -0.000713
The total net atomic charge of the unit cell is   -0.000003
Accuracy of reproducing the electrostatic potential in the unit cell:
  The inner radius (bohr) =    5.0000
  The outer radius (bohr) =   12.0000
  Valid grid points have density less than (e/(bohr^3)) =    0.0001
  The number of valid grid points were=          794
  The rms potential error without charges in kcal/mol is=      2.14911
  The rms potential error with partial charges in kcal/mol is=      0.61871
  The RRMSE value at monopole order=      0.28789
  The rms potential error with partial charges and cloud penetration in kcal/mol is=      0.63670
  The RRMSE value at monopole order with cloud penetration is=      0.29626
  The rms potential error with partial charges and atomic dipoles in kcal/mol is=      0.15714
  The RRMSE value at dipole order=      0.07312
  The rms potential error with partial charges, atomic dipoles and cloud penetration in kcal/mol is=      0.14467
  The RRMSE value at dipole order with cloud penetration=      0.06732

******************************************************
The electron densities and ab initio electrostatic potential were computed in VASP using the PBE functional and
projector augmented wave method. See the main text of the journal article for a description of computational details.
The atomic charges, dipoles, and quadrupoles were computed with the DDEC6 method as described in
(a) T. A. Manz and N. Gabaldon Limas, RSC Adv. 6 (2016) 47771-47801 DOI: 10.1039/c6ra04656h
(b) N. Gabaldon Limas and T. A. Manz, RSC Adv. 8 (2018) 2678-2707 DOI: 10.1039/c7ra11829e.
For each atom in the material, the electron cloud parameters were fit to the spherically averaged atom-in-material
electron density using radial positions for which this density was between 10^-4 and 10^-2 electrons per cubic bohr.
The polarizabilities, dispersion coefficients, and quantum Drude oscillator (QDO) parameters were fit using the MCLF method.
The magnetic structure of the system was optimized in VASP from the default ferromagnetic initial guess using spin polarization.
The atomic spin moments (ASMs) were computed on this optimized magnetic structure using the DDEC6 partition as inputs
to the method of T. A. Manz and D. S. Sholl, J. Chem. Theory Comput. 7 (2011) 4146-4164 DOI: 10.1021/ct200539n.
The RMSE and RRMSE were computed using a uniform grid with Ewald summation.
