# Supplementary material for: A collection of forcefield precursors for metal–organic frameworks
Source: RSC Adv. 2019 Nov 13;9(63):36492–507. doi: 10.1039/c9ra07327b (PMC9075174; doi:10.1039/c9ra07327b)
Supplement: RA-009-C9RA07327B-s5027 [file RA-009-C9RA07327B-s5027.xyz]

  340
jmolscript: load "" {1 1 1} spacegroup "x,y,z" unitcell [{      9.421700     0.000000     0.000000 }, {      0.000000    22.141100     0.000000 }, {      0.000000     0.000000    26.340000 }]
Er     7.066275     0.000000    12.806245     2.112157
Er     7.066275    11.070550     0.363755     2.112152
Er     2.355425     0.000000    13.533755     2.112142
Er     2.355425    11.070550    25.976245     2.112154
H      8.184631    19.716650     2.929008     0.133546
H      8.585053    18.002928     1.174764     0.130586
H      8.109257    17.856797    22.209888     0.133378
H      7.680570    19.528450    20.463546     0.134189
H      5.517348    20.843632     3.742914     0.110721
H      5.506984    20.898984     6.055566     0.108879
H      6.587653    16.712102    25.536630     0.106300
H      7.181220    14.509063    25.871148     0.120017
H      1.444347    15.339354    24.517272     0.121393
H      0.827225    17.555678    24.135342     0.114195
H      8.566210     1.326252    19.670712     0.112750
H      8.552077     1.339537    17.350158     0.120910
H      5.947919     2.424450     2.929008     0.133546
H      5.547497     4.138172     1.174764     0.130586
H      6.023293     4.284303    22.209888     0.133378
H      6.451980     2.612650    20.463546     0.134189
H      8.615202     1.297468     3.742914     0.110721
H      8.625566     1.242116     6.055566     0.108879
H      7.544897     5.428998    25.536630     0.106300
H      6.951330     7.632037    25.871148     0.120017
H      3.266503     6.801746    24.517272     0.121393
H      3.883625     4.585422    24.135342     0.114195
H      5.566340    20.814848    19.670712     0.112750
H      5.580473    20.801563    17.350158     0.120910
H      5.947919     8.646100    10.240992     0.133530
H      5.547497     6.932378    11.995236     0.130567
H      6.023293     6.786247    17.300112     0.133359
H      6.451980     8.457900    19.046454     0.134169
H      8.615202     9.773082     9.427086     0.110730
H      8.625566     9.828434     7.114434     0.108887
H      7.544897     5.641552    13.973370     0.106303
H      6.951330     3.438513    13.638852     0.120029
H      3.266503     4.268804    14.992728     0.121408
H      3.883625     6.485128    15.374658     0.114203
H      5.566340    12.396802    19.839288     0.112758
H      5.580473    12.410087    22.159842     0.120938
H      8.184631    13.495000    10.240992     0.133530
H      8.585053    15.208722    11.995236     0.130567
H      8.109257    15.354853    17.300112     0.133359
H      7.680570    13.683200    19.046454     0.134169
H      5.517348    12.368018     9.427086     0.110730
H      5.506984    12.312666     7.114434     0.108887
H      6.587653    16.499548    13.973370     0.106303
H      7.181220    18.702587    13.638852     0.120029
H      1.444347    17.872296    14.992728     0.121409
H      0.827225    15.655972    15.374658     0.114203
H      8.566210     9.744298    19.839288     0.112759
H      8.552077     9.731013    22.159842     0.120938
H      1.237069     2.424450    23.410992     0.133547
H      0.836647     4.138172    25.165236     0.130586
H      1.312443     4.284303     4.130112     0.133377
H      1.741130     2.612650     5.876454     0.134187
H      3.904352     1.297468    22.597086     0.110722
H      3.914716     1.242116    20.284434     0.108873
H      2.834047     5.428998     0.803370     0.106300
H      2.240480     7.632037     0.468852     0.120017
H      7.977353     6.801746     1.822728     0.121396
H      8.594475     4.585422     2.204658     0.114197
H      0.855490    20.814848     6.669288     0.112749
H      0.869623    20.801563     8.989842     0.120911
H      3.473781    19.716650    23.410992     0.133547
H      3.874203    18.002928    25.165236     0.130586
H      3.398407    17.856797     4.130112     0.133378
H      2.969720    19.528450     5.876454     0.134187
H      0.806498    20.843632    22.597086     0.110722
H      0.796134    20.898984    20.284434     0.108873
H      1.876803    16.712102     0.803370     0.106300
H      2.470370    14.509063     0.468852     0.120017
H      6.155197    15.339354     1.822728     0.121396
H      5.538075    17.555678     2.204658     0.114197
H      3.855360     1.326252     6.669288     0.112749
H      3.841227     1.339537     8.989842     0.120911
H      3.473781    13.495000    16.099008     0.133527
H      3.874203    15.208722    14.344764     0.130565
H      3.398407    15.354853     9.039888     0.133357
H      2.969720    13.683200     7.293546     0.134170
H      0.806498    12.368018    16.912914     0.110731
H      0.796134    12.312666    19.225566     0.108890
H      1.876803    16.499548    12.366630     0.106303
H      2.470370    18.702587    12.701148     0.120028
H      6.155197    17.872296    11.347272     0.121410
H      5.538075    15.655972    10.965342     0.114204
H      3.855360     9.744298     6.500712     0.112758
H      3.841227     9.731013     4.180158     0.120936
H      1.237069     8.646100    16.099008     0.133528
H      0.836647     6.932378    14.344764     0.130565
H      1.312443     6.786247     9.039888     0.133357
H      1.741130     8.457900     7.293546     0.134170
H      3.904352     9.773082    16.912914     0.110731
H      3.914716     9.828434    19.225566     0.108890
H      2.834047     5.641552    12.366630     0.106303
H      2.240480     3.438513    12.701148     0.120028
H      7.977353     4.268804    11.347272     0.121409
H      8.594475     6.485128    10.965342     0.114204
H      0.855490    12.396802     6.500712     0.112758
H      0.869623    12.410087     4.180158     0.120936
C      7.489309    20.969836     1.350715     0.171925
C      8.025404    19.816285     1.998152    -0.177349
C      8.264715    18.888572     1.039903    -0.195551
C      7.940609    19.499667    26.120588     0.165219
C      8.014098    18.834548    24.877603     0.042167
C      7.760654    19.433243    23.632775     0.157336
C      7.890674    18.771225    22.350807    -0.192901
C      7.648536    19.679010    21.401513    -0.184872
C      7.327256    20.932196    22.054745     0.164433
C      6.149544    21.381660     4.203864    -0.141870
C      6.155197    21.406015     5.581446    -0.102789
C      8.371180    17.411761    24.915006     0.084643
C      7.481772    16.448623    25.352250    -0.143674
C      7.821895    15.126800    25.539264    -0.078754
C      9.090998    14.712761    25.243202    -0.024880
C      0.564360    15.622760    24.735894    -0.086887
C      0.208220    16.955654    24.533076    -0.148310
C      0.104581    13.324514    25.562970     0.695163
C      7.945320     0.779367    19.203704    -0.136089
C      7.940609     0.786009    17.820327    -0.075063
C      6.643241     1.171264     1.350715     0.171925
C      6.107146     2.324816     1.998152    -0.177349
C      5.867835     3.252528     1.039903    -0.195551
C      6.191941     2.641433    26.120588     0.165219
C      6.118452     3.306552    24.877603     0.042167
C      6.371896     2.707857    23.632775     0.157336
C      6.241876     3.369875    22.350807    -0.192901
C      6.484014     2.462090    21.401513    -0.184872
C      6.805294     1.208904    22.054745     0.164433
C      7.983006     0.759440     4.203864    -0.141870
C      7.977353     0.735085     5.581446    -0.102790
C      5.761370     4.729339    24.915006     0.084643
C      6.650778     5.692477    25.352250    -0.143674
C      6.310655     7.014300    25.539264    -0.078754
C      5.041552     7.428339    25.243202    -0.024880
C      4.146490     6.518340    24.735894    -0.086887
C      4.502630     5.185446    24.533076    -0.148310
C      4.606269     8.816586    25.562970     0.695163
C      6.187230    21.361733    19.203704    -0.136089
C      6.191941    21.355091    17.820327    -0.075063
C      6.643241     9.899286    11.819285     0.171824
C      6.107146     8.745735    11.171848    -0.177396
C      5.867835     7.818022    12.130097    -0.195626
C      6.191941     8.429117    13.389412     0.165132
C      6.118452     7.763998    14.632397     0.042600
C      6.371896     8.362693    15.877225     0.157257
C      6.241876     7.700675    17.159193    -0.192968
C      6.484014     8.608460    18.108487    -0.184949
C      6.805294     9.861646    17.455255     0.164359
C      7.983006    10.311110     8.966136    -0.141841
C      7.977353    10.335465     7.588554    -0.102794
C      5.761370     6.341211    14.594994     0.084583
C      6.650778     5.378073    14.157750    -0.143634
C      6.310655     4.056250    13.970736    -0.078739
C      5.041552     3.642211    14.266798    -0.024846
C      4.146490     4.552210    14.774106    -0.086880
C      4.502630     5.885104    14.976924    -0.148268
C      4.606269     2.253964    13.947030     0.695162
C      6.187230    11.849917    20.306296    -0.136021
C      6.191941    11.856559    21.689673    -0.075046
C      7.489309    12.241814    11.819285     0.171824
C      8.025404    13.395365    11.171848    -0.177396
C      8.264715    14.323078    12.130097    -0.195626
C      7.940609    13.711983    13.389412     0.165132
C      8.014098    14.377102    14.632397     0.042600
C      7.760654    13.778407    15.877225     0.157257
C      7.890674    14.440425    17.159193    -0.192968
C      7.648536    13.532640    18.108487    -0.184949
C      7.327256    12.279454    17.455255     0.164359
C      6.149544    11.829990     8.966136    -0.141841
C      6.155197    11.805635     7.588554    -0.102794
C      8.371180    15.799889    14.594994     0.084583
C      7.481772    16.763027    14.157750    -0.143635
C      7.821895    18.084850    13.970736    -0.078739
C      9.090998    18.498889    14.266798    -0.024846
C      0.564360    17.588890    14.774106    -0.086880
C      0.208220    16.255996    14.976924    -0.148268
C      0.104581    19.887136    13.947030     0.695162
C      7.945320    10.291183    20.306296    -0.136021
C      7.940609    10.284541    21.689673    -0.075046
C      1.932391     1.171264    24.989285     0.171926
C      1.396296     2.324816    24.341848    -0.177352
C      1.156985     3.252528    25.300097    -0.195550
C      1.481091     2.641433     0.219412     0.165221
C      1.407602     3.306552     1.462397     0.042167
C      1.661046     2.707857     2.707225     0.157337
C      1.531026     3.369875     3.989193    -0.192901
C      1.773164     2.462090     4.938487    -0.184869
C      2.094444     1.208904     4.285255     0.164435
C      3.272156     0.759440    22.136136    -0.141868
C      3.266503     0.735085    20.758554    -0.102788
C      1.050520     4.729339     1.424994     0.084642
C      1.939928     5.692477     0.987750    -0.143674
C      1.599805     7.014300     0.800736    -0.078755
C      0.330702     7.428339     1.096798    -0.024880
C      8.857340     6.518340     1.604106    -0.086887
C      9.213480     5.185446     1.806924    -0.148310
C      9.317119     8.816586     0.777030     0.695163
C      1.476380    21.361733     7.136296    -0.136086
C      1.481091    21.355091     8.519673    -0.075061
C      2.778459    20.969836    24.989285     0.171926
C      3.314554    19.816285    24.341848    -0.177352
C      3.553865    18.888572    25.300097    -0.195550
C      3.229759    19.499667     0.219412     0.165221
C      3.303248    18.834548     1.462397     0.042167
C      3.049804    19.433243     2.707225     0.157337
C      3.179824    18.771225     3.989193    -0.192902
C      2.937686    19.679010     4.938487    -0.184868
C      2.616406    20.932196     4.285255     0.164435
C      1.438694    21.381660    22.136136    -0.141868
C      1.444347    21.406015    20.758554    -0.102788
C      3.660330    17.411761     1.424994     0.084642
C      2.770922    16.448623     0.987750    -0.143674
C      3.111045    15.126800     0.800736    -0.078755
C      4.380148    14.712761     1.096798    -0.024880
C      5.275210    15.622760     1.604106    -0.086887
C      4.919070    16.955654     1.806924    -0.148310
C      4.815431    13.324514     0.777030     0.695163
C      3.234470     0.779367     7.136296    -0.136086
C      3.229759     0.786009     8.519673    -0.075062
C      2.778459    12.241814    14.520715     0.171824
C      3.314554    13.395365    15.168152    -0.177396
C      3.553865    14.323078    14.209903    -0.195626
C      3.229759    13.711983    12.950588     0.165132
C      3.303248    14.377102    11.707603     0.042600
C      3.049804    13.778407    10.462775     0.157258
C      3.179824    14.440425     9.180807    -0.192966
C      2.937686    13.532640     8.231513    -0.184946
C      2.616406    12.279454     8.884745     0.164361
C      1.438694    11.829990    17.373864    -0.141837
C      1.444347    11.805635    18.751446    -0.102796
C      3.660330    15.799889    11.745006     0.084583
C      2.770922    16.763027    12.182250    -0.143635
C      3.111045    18.084850    12.369264    -0.078739
C      4.380148    18.498889    12.073202    -0.024846
C      5.275210    17.588890    11.565894    -0.086879
C      4.919070    16.255996    11.363076    -0.148268
C      4.815431    19.887136    12.392970     0.695164
C      3.234470    10.291183     6.033704    -0.136019
C      3.229759    10.284541     4.650327    -0.075043
C      1.932391     9.899286    14.520715     0.171824
C      1.396296     8.745735    15.168152    -0.177396
C      1.156985     7.818022    14.209903    -0.195626
C      1.481091     8.429117    12.950588     0.165132
C      1.407602     7.763998    11.707603     0.042600
C      1.661046     8.362693    10.462775     0.157258
C      1.531026     7.700675     9.180807    -0.192967
C      1.773164     8.608460     8.231513    -0.184947
C      2.094444     9.861646     8.884745     0.164361
C      3.272156    10.311110    17.373864    -0.141837
C      3.266503    10.335465    18.751446    -0.102795
C      1.050520     6.341211    11.745006     0.084583
C      1.939928     5.378073    12.182250    -0.143635
C      1.599805     4.056250    12.369264    -0.078739
C      0.330702     3.642211    12.073202    -0.024846
C      8.857340     4.552210    11.565894    -0.086879
C      9.213480     5.885104    11.363076    -0.148268
C      9.317119     2.253964    12.392970     0.695164
C      1.476380    11.849917     6.033704    -0.136019
C      1.481091    11.856559     4.650327    -0.075043
C      7.066275     0.000000     2.007108     0.060546
C      7.066275     0.000000    21.406518     0.037433
C      7.066275     0.000000     3.490050     0.077381
C      7.066275     0.000000     6.284724    -0.020570
C      7.066275     0.000000     7.833516     0.536105
C      7.066275     0.000000    19.910406     0.078404
C      7.066275     0.000000    17.121000     0.008018
C      7.066275     0.000000    15.617249     0.589628
C      7.066275    11.070550    11.162892     0.060971
C      7.066275    11.070550    18.103482     0.037854
C      7.066275    11.070550     9.679950     0.077340
C      7.066275    11.070550     6.885276    -0.020501
C      7.066275    11.070550     5.336484     0.536102
C      7.066275    11.070550    19.599594     0.078343
C      7.066275    11.070550    22.389000     0.008123
C      7.066275    11.070550    23.892751     0.589604
C      2.355425     0.000000    24.332892     0.060540
C      2.355425     0.000000     4.933482     0.037435
C      2.355425     0.000000    22.849950     0.077389
C      2.355425     0.000000    20.055276    -0.020557
C      2.355425     0.000000    18.506484     0.536069
C      2.355425     0.000000     6.429594     0.078404
C      2.355425     0.000000     9.219000     0.008020
C      2.355425     0.000000    10.722751     0.589628
C      2.355425    11.070550    15.177108     0.060970
C      2.355425    11.070550     8.236518     0.037856
C      2.355425    11.070550    16.660050     0.077341
C      2.355425    11.070550    19.454724    -0.020498
C      2.355425    11.070550    21.003516     0.536090
C      2.355425    11.070550     6.740406     0.078342
C      2.355425    11.070550     3.951000     0.008123
C      2.355425    11.070550     2.447249     0.589604
N      7.455391    20.762817    -0.004741    -0.235072
N      7.413936    20.739790    23.411255    -0.245594
N      6.677159     1.378283    -0.004741    -0.235072
N      6.718614     1.401310    23.411255    -0.245594
N      6.677159     9.692267    13.174741    -0.235107
N      6.718614     9.669240    16.098745    -0.245715
N      7.455391    12.448833    13.174741    -0.235107
N      7.413936    12.471860    16.098745    -0.245715
N      1.966309     1.378283     0.004741    -0.235074
N      2.007764     1.401310     2.928745    -0.245594
N      2.744541    20.762817     0.004741    -0.235075
N      2.703086    20.739790     2.928745    -0.245594
N      2.744541    12.448833    13.165259    -0.235111
N      2.703086    12.471860    10.241255    -0.245713
N      1.966309     9.692267    13.165259    -0.235111
N      2.007764     9.669240    10.241255    -0.245713
O      7.937782     0.655377     8.407991    -0.458172
O      8.684923    12.533412    26.054211    -0.718200
O      1.291715    13.013210    25.348299    -0.680851
O      7.856756     0.771617    14.991674    -0.640615
O      6.194768    21.485723     8.407991    -0.458173
O      5.447627     9.607688    26.054211    -0.718200
O      3.419135     9.127890    25.348299    -0.680851
O      6.275794    21.369483    14.991674    -0.640615
O      6.194768    11.725927     4.762009    -0.458217
O      5.447627     1.462862    13.455789    -0.718177
O      3.419135     1.942660    14.161701    -0.680837
O      6.275794    11.842167    24.518326    -0.640573
O      7.937782    10.415173     4.762009    -0.458218
O      8.684923    20.678238    13.455789    -0.718177
O      1.291715    20.198440    14.161701    -0.680837
O      7.856756    10.298933    24.518326    -0.640573
O      1.483918    21.485723    17.932009    -0.458124
O      0.736777     9.607688     0.285789    -0.718201
O      8.129985     9.127890     0.991701    -0.680851
O      1.564944    21.369483    11.348326    -0.640615
O      3.226932     0.655377    17.932009    -0.458126
O      3.974073    12.533412     0.285789    -0.718201
O      6.002565    13.013210     0.991701    -0.680851
O      3.145906     0.771617    11.348326    -0.640615
O      3.226932    10.415173    21.577991    -0.458201
O      3.974073    20.678238    12.884211    -0.718176
O      6.002565    20.198440    12.178299    -0.680839
O      3.145906    10.298933     1.821674    -0.640572
O      1.483918    11.725927    21.577991    -0.458198
O      0.736777     1.462862    12.884211    -0.718176
O      8.129985     1.942660    12.178299    -0.680839
O      1.564944    11.842167     1.821674    -0.640572

The following XYZ coordinates are in angstroms. Other properties are in atomic units.
The sperically averaged electron density of each atom fit to a function of the form exp(a - br)
eigen_1, eigen_2 and eigen_3 are the three eigenvalues of traceless quadrupole moment tensor
  atom number  atomic symbol              X              Y              Z     net charge C6 coefficient C8 coefficient C10 coefficient fluctuating dipole atomic polarizability isotropic forcefield polarizability              a              b squared Pearson coefficient          <r^3>          <r^4>         wp_QDO          m_QDO          q_QDO       dipole_x       dipole_y       dipole_z         dipole            Qxy            Qxz            Qyz     Q(x^2-y^2)  Q(3z^2 - R^2)        eigen_1        eigen_2        eigen_3 static polarizability      alpha(xx)      alpha(xy)      alpha(xz)      alpha(yy)      alpha(yz)      alpha(zz) atomic spin moment
            1             Er       7.066275       0.000000      12.806245       2.112157      95.469837 0.18546527E+04  0.55608347E+05                                13.863365                           11.562719       2.150344       2.475787                    0.999974      66.339425     145.791981       0.755684       0.270326      -1.336024       0.000000       0.000000      -0.038883       0.038883      -0.119731       0.000000      -0.000000       0.092857       0.208209      -0.163119       0.069403       0.093716             16.934361      16.639295      -0.009203      -0.000000      20.096566      -0.000000      14.067221           0.000668
            2             Er       7.066275      11.070550       0.363755       2.112152      95.470812 0.18546659E+04  0.55608848E+05                                13.863479                           11.562768       2.150335       2.475783                    0.999974      66.339478     145.792281       0.755681       0.270327      -1.336024       0.000000      -0.000001       0.038896       0.038896       0.119728      -0.000000      -0.000000       0.092849       0.208318      -0.163133       0.069439       0.093694             16.934579      16.639521       0.009157      -0.000000      20.097219      -0.000000      14.066998          -0.000706
            3             Er       2.355425       0.000000      13.533755       2.112142      95.470530 0.18546691E+04  0.55608968E+05                                13.863441                           11.562779       2.150341       2.475784                    0.999974      66.339576     145.792559       0.755681       0.270327      -1.336024       0.000000       0.000000       0.038884       0.038884      -0.119732      -0.000000       0.000000       0.092858       0.208202      -0.163119       0.069401       0.093719             16.934457      16.639401      -0.009208       0.000000      20.096680       0.000000      14.067291           0.000665
            4             Er       2.355425      11.070550      25.976245       2.112154      95.470851 0.18546668E+04  0.55608878E+05                                13.863482                           11.562770       2.150336       2.475783                    0.999974      66.339492     145.792320       0.755681       0.270327      -1.336024      -0.000001       0.000000      -0.038894       0.038894       0.119726       0.000000       0.000001       0.092846       0.208314      -0.163130       0.069438       0.093692             16.934583      16.639526       0.009161       0.000000      20.097227      -0.000001      14.066996          -0.000714
            5              H       8.184631      19.716650       2.929008       0.133546       1.163316 0.87072414E+01  0.86355883E+02                                 1.763813                            1.682441      -0.948715       2.434300                    0.998868       3.292103       8.936592       0.506599       1.219075      -0.725520       0.013287      -0.008186       0.037006       0.040162      -0.005569       0.007919      -0.004461      -0.015071       0.039659      -0.017306      -0.000112       0.017419              1.765770       1.503255      -0.050368       0.147199       1.456871       0.032332       2.337185           0.000548
            6              H       8.585053      18.002928       1.174764       0.130586       1.148056 0.84330153E+01  0.83253059E+02                                 1.765093                            1.666647      -0.946252       2.430467                    0.998847       3.359933       9.201694       0.502288       1.235196      -0.720680       0.012691      -0.035657       0.012841       0.039967      -0.010267       0.002567      -0.007305      -0.025472       0.010713      -0.018144      -0.000427       0.018571              1.804586       1.626279      -0.342700       0.035862       2.334096      -0.002458       1.453383           0.000566
            7              H       8.109257      17.856797      22.209888       0.133378       1.162003 0.83805526E+01  0.81840128E+02                                 1.715282                            1.611792      -1.025031       2.398122                    0.998243       3.247707       8.580956       0.539555       1.162457      -0.738548       0.007264      -0.037253      -0.012953       0.040104      -0.005446      -0.002581       0.007507      -0.030601       0.013797      -0.018615       0.000211       0.018404              1.743559       1.387688      -0.232286       0.013301       2.355147       0.064568       1.487842           0.000528
            8              H       7.680570      19.528450      20.463546       0.134189       1.147902 0.82803401E+01  0.80952892E+02                                 1.728729                            1.623359      -0.969536       2.423639                    0.998743       3.280680       8.790969       0.524940       1.193473      -0.730673       0.005569      -0.012681      -0.037164       0.039661      -0.003985      -0.005185       0.007873      -0.018230       0.035842      -0.016410      -0.001435       0.017845              1.766820       1.402843      -0.032802       0.045526       1.477546       0.063863       2.420072           0.000535
            9              H       5.517348      20.843632       3.742914       0.110721       1.098483 0.82315177E+01  0.82648971E+02                                 1.850543                            1.746066      -1.438278       2.195580                    0.991300       3.942149      11.735290       0.439214       1.388905      -0.683979      -0.026881      -0.019901      -0.017166       0.037594       0.011295       0.004296       0.000932       0.002623       0.023003      -0.015413       0.003892       0.011521              1.884889       2.141733       0.467947       0.295990       1.719934       0.290803       1.793001          -0.000023
           10              H       5.506984      20.898984       6.055566       0.108879       1.318227 0.10180580E+02  0.10594832E+03                                 1.964307                            1.848738      -1.275456       2.266902                    0.993628       3.781217      10.830442       0.467493       1.258953      -0.713210      -0.024978      -0.021278       0.021588       0.039278       0.012762      -0.004859      -0.005241       0.002025       0.002615      -0.013263      -0.002513       0.015776              2.002783       2.270666       0.433686      -0.367374       1.721856      -0.232321       2.015828          -0.001326
           11              H       6.587653      16.712102      25.536630       0.106300       1.170839 0.87791871E+01  0.88320409E+02                                 1.836900                            1.732184      -1.160297       2.318163                    0.995916       3.694581      10.511876       0.475044       1.281637      -0.707805      -0.035655       0.006714       0.002849       0.036394      -0.000878       0.000122      -0.002398       0.006177      -0.050763      -0.017176       0.005497       0.011679              1.894877       2.488505      -0.290959      -0.287044       1.729443       0.029602       1.466683          -0.000002
           12              H       7.181220      14.509063      25.871148       0.120017       1.090725 0.76681062E+01  0.75401427E+02                                 1.815645                            1.663484      -1.383262       2.222947                    0.992482       3.841142      11.200029       0.460293       1.353257      -0.690612      -0.027145      -0.026393       0.010778       0.039365       0.003992      -0.000524      -0.002310       0.014429      -0.027166      -0.009833      -0.002995       0.012827              1.913227       2.066926       0.472455      -0.340716       2.164385      -0.233921       1.508372           0.000007
           13              H       1.444347      15.339354      24.517272       0.121393       1.216161 0.90462834E+01  0.90439871E+02                                 1.805639                            1.702002      -0.952856       2.428930                    0.998211       3.354944       9.097828       0.510194       1.200829      -0.729383       0.039082      -0.013082      -0.011166       0.042699      -0.001781      -0.012864      -0.003279       0.015662      -0.031270      -0.017059      -0.001666       0.018725              1.858213       2.321711      -0.312814      -0.128360       1.753260       0.048388       1.499668          -0.000034
           14              H       0.827225      17.555678      24.135342       0.114195       1.204524 0.90925938E+01  0.91685329E+02                                 1.832502                            1.734501      -1.086266       2.357830                    0.997068       3.557407       9.921905       0.489555       1.240774      -0.718183       0.024383       0.020040      -0.019513       0.037106      -0.004784      -0.013443      -0.004329      -0.001429      -0.025424      -0.018837       0.006164       0.012673              1.862970       1.974929       0.398496      -0.200736       2.043668      -0.288995       1.570313          -0.000040
           15              H       8.566210       1.326252      19.670712       0.112750       1.267999 0.98197320E+01  0.10047096E+03                                 1.876238                            1.789778      -0.967808       2.415784                    0.997757       3.481309       9.632895       0.489368       1.223291      -0.724102       0.028601       0.022609       0.014402       0.039199       0.017898       0.000529       0.000232       0.003090       0.012141      -0.019990       0.004024       0.015966              1.897961       2.034171       0.291816       0.297981       1.694027       0.252539       1.965684           0.000025
           16              H       8.552077       1.339537      17.350158       0.120910       1.249724 0.93540176E+01  0.94183926E+02                                 1.830505                            1.724466      -1.014487       2.400839                    0.997560       3.372338       9.140161       0.510253       1.192181      -0.731617       0.029293       0.022639      -0.020417       0.042278       0.018141      -0.000518      -0.002050       0.000215      -0.003629      -0.017609      -0.001300       0.018909              1.882549       1.889916       0.346992      -0.323494       1.723536      -0.342732       2.034195           0.000110
           17              H       5.947919       2.424450       2.929008       0.133546       1.163316 0.87072389E+01  0.86355850E+02                                 1.763813                            1.682441      -0.948714       2.434300                    0.998868       3.292103       8.936591       0.506599       1.219075      -0.725520      -0.013287       0.008186       0.037006       0.040162      -0.005569      -0.007919       0.004461      -0.015071       0.039659      -0.017306      -0.000112       0.017419              1.765770       1.503255      -0.050368      -0.147199       1.456871      -0.032333       2.337184           0.000548
           18              H       5.547497       4.138172       1.174764       0.130586       1.148056 0.84330100E+01  0.83252993E+02                                 1.765092                            1.666647      -0.946252       2.430467                    0.998847       3.359932       9.201690       0.502288       1.235196      -0.720680      -0.012691       0.035657       0.012841       0.039967      -0.010267      -0.002567       0.007305      -0.025472       0.010713      -0.018144      -0.000427       0.018571              1.804585       1.626278      -0.342700      -0.035862       2.334095       0.002458       1.453382           0.000566
           19              H       6.023293       4.284303      22.209888       0.133378       1.162007 0.83805959E+01  0.81840687E+02                                 1.715289                            1.611799      -1.025033       2.398121                    0.998243       3.247714       8.580992       0.539552       1.162460      -0.738547      -0.007264       0.037253      -0.012953       0.040104      -0.005446       0.002581      -0.007507      -0.030601       0.013797      -0.018616       0.000211       0.018404              1.743567       1.387694      -0.232287      -0.013301       2.355159      -0.064568       1.487848           0.000528
           20              H       6.451980       2.612650      20.463546       0.134189       1.147901 0.82803331E+01  0.80952838E+02                                 1.728732                            1.623361      -0.969533       2.423641                    0.998743       3.280679       8.790978       0.524938       1.193476      -0.730672      -0.005569       0.012681      -0.037164       0.039661      -0.003985       0.005185      -0.007873      -0.018230       0.035842      -0.016410      -0.001435       0.017845              1.766823       1.402844      -0.032802      -0.045526       1.477548      -0.063863       2.420076           0.000535
           21              H       8.615202       1.297468       3.742914       0.110721       1.098484 0.82315237E+01  0.82649046E+02                                 1.850543                            1.746066      -1.438278       2.195580                    0.991300       3.942151      11.735297       0.439214       1.388905      -0.683979       0.026881       0.019901      -0.017166       0.037594       0.011295      -0.004296      -0.000932       0.002624       0.023003      -0.015413       0.003892       0.011521              1.884890       2.141733       0.467947      -0.295990       1.719935      -0.290803       1.793002          -0.000023
           22              H       8.625566       1.242116       6.055566       0.108879       1.318228 0.10180587E+02  0.10594844E+03                                 1.964310                            1.848740      -1.275458       2.266902                    0.993628       3.781219      10.830457       0.467492       1.258955      -0.713210       0.024978       0.021278       0.021589       0.039278       0.012762       0.004859       0.005241       0.002025       0.002616      -0.013263      -0.002512       0.015776              2.002785       2.270668       0.433687       0.367375       1.721858       0.232322       2.015830          -0.001326
           23              H       7.544897       5.428998      25.536630       0.106300       1.170838 0.87791867E+01  0.88320406E+02                                 1.836900                            1.732185      -1.160297       2.318163                    0.995916       3.694581      10.511877       0.475044       1.281638      -0.707805       0.035655      -0.006714       0.002849       0.036394      -0.000878      -0.000122       0.002398       0.006177      -0.050763      -0.017176       0.005497       0.011679              1.894877       2.488505      -0.290959       0.287044       1.729444      -0.029602       1.466683          -0.000002
           24              H       6.951330       7.632037      25.871148       0.120017       1.090725 0.76681027E+01  0.75401393E+02                                 1.815646                            1.663484      -1.383263       2.222946                    0.992482       3.841142      11.200033       0.460293       1.353258      -0.690611       0.027145       0.026393       0.010778       0.039365       0.003992       0.000524       0.002310       0.014429      -0.027166      -0.009833      -0.002995       0.012827              1.913228       2.066926       0.472455       0.340716       2.164385       0.233921       1.508372           0.000007
           25              H       3.266503       6.801746      24.517272       0.121393       1.216159 0.90462634E+01  0.90439602E+02                                 1.805635                            1.701998      -0.952856       2.428930                    0.998211       3.354941       9.097810       0.510195       1.200827      -0.729384      -0.039082       0.013082      -0.011166       0.042699      -0.001781       0.012864       0.003279       0.015662      -0.031270      -0.017059      -0.001666       0.018725              1.858209       2.321706      -0.312813       0.128359       1.753256      -0.048388       1.499665          -0.000034
           26              H       3.883625       4.585422      24.135342       0.114195       1.204523 0.90925937E+01  0.91685330E+02                                 1.832502                            1.734502      -1.086266       2.357829                    0.997068       3.557407       9.921906       0.489555       1.240775      -0.718183      -0.024383      -0.020040      -0.019513       0.037106      -0.004784       0.013443       0.004329      -0.001429      -0.025424      -0.018837       0.006164       0.012673              1.862970       1.974929       0.398496       0.200736       2.043668       0.288995       1.570314          -0.000040
           27              H       5.566340      20.814848      19.670712       0.112750       1.267999 0.98197267E+01  0.10047086E+03                                 1.876235                            1.789775      -0.967810       2.415783                    0.997757       3.481309       9.632884       0.489369       1.223288      -0.724103      -0.028601      -0.022609       0.014402       0.039199       0.017898      -0.000529      -0.000232       0.003090       0.012141      -0.019990       0.004023       0.015966              1.897957       2.034167       0.291815      -0.297980       1.694025      -0.252538       1.965680           0.000025
           28              H       5.580473      20.801563      17.350158       0.120910       1.249725 0.93540280E+01  0.94184053E+02                                 1.830505                            1.724466      -1.014488       2.400839                    0.997560       3.372340       9.140166       0.510253       1.192180      -0.731617      -0.029293      -0.022639      -0.020417       0.042278       0.018141       0.000518       0.002050       0.000215      -0.003629      -0.017609      -0.001300       0.018909              1.882550       1.889917       0.346992       0.323494       1.723536       0.342732       2.034195           0.000110
           29              H       5.947919       8.646100      10.240992       0.133530       1.163446 0.87084438E+01  0.86370608E+02                                 1.763920                            1.682537      -0.948848       2.434216                    0.998867       3.292315       8.937251       0.506595       1.219046      -0.725526      -0.013286      -0.008185      -0.037002       0.040157       0.005567       0.007916       0.004458      -0.015064       0.039659      -0.017302      -0.000113       0.017415              1.765878       1.503336       0.050373       0.147212       1.456949      -0.032339       2.337349           0.000556
           30              H       5.547497       6.932378      11.995236       0.130567       1.148211 0.84344484E+01  0.83270652E+02                                 1.765232                            1.666773      -0.946422       2.430363                    0.998846       3.360208       9.202604       0.502277       1.235172      -0.720685      -0.012690      -0.035653      -0.012839       0.039963       0.010266       0.002568       0.007302      -0.025471       0.010703      -0.018142      -0.000427       0.018568              1.804730       1.626401       0.342740       0.035866       2.334300       0.002455       1.453489           0.000591
           31              H       6.023293       6.786247      17.300112       0.133359       1.162142 0.83818230E+01  0.81855707E+02                                 1.715418                            1.611913      -1.025144       2.398048                    0.998242       3.247949       8.581786       0.539535       1.162455      -0.738547      -0.007261      -0.037251       0.012950       0.040100       0.005446      -0.002578      -0.007504      -0.030601       0.013781      -0.018612       0.000211       0.018401              1.743701       1.387785       0.232314       0.013303       2.355362      -0.064573       1.487955           0.000548
           32              H       6.451980       8.457900      19.046454       0.134169       1.147999 0.82812196E+01  0.80963536E+02                                 1.728811                            1.623433      -0.969607       2.423586                    0.998742       3.280858       8.791520       0.524935       1.193454      -0.730677      -0.005565      -0.012679       0.037162       0.039658       0.003980      -0.005182      -0.007870      -0.018224       0.035851      -0.016406      -0.001435       0.017841              1.766905       1.402901       0.032805       0.045529       1.477614      -0.063865       2.420200           0.000543
           33              H       8.615202       9.773082       9.427086       0.110730       1.098384 0.82305709E+01  0.82636932E+02                                 1.850427                            1.745963      -1.438153       2.195653                    0.991301       3.941890      11.734267       0.439229       1.388901      -0.683981       0.026880      -0.019907       0.017169       0.037597      -0.011296       0.004294      -0.000934       0.002623       0.023019      -0.015416       0.003894       0.011522              1.884768       2.141586      -0.467902       0.295962       1.719832      -0.290776       1.792884          -0.000056
           34              H       8.625566       9.828434       7.114434       0.108887       1.318080 0.10179163E+02  0.10592996E+03                                 1.964180                            1.848626      -1.275360       2.266970                    0.993629       3.780952      10.829521       0.467501       1.258975      -0.713206       0.024975      -0.021286      -0.021603       0.039288      -0.012759      -0.004860       0.005250       0.002024       0.002640      -0.013265      -0.002512       0.015776              2.002649       2.270506      -0.433646      -0.367339       1.721755       0.232301       2.015688           0.001272
           35              H       7.544897       5.641552      13.973370       0.106303       1.170785 0.87786760E+01  0.88314089E+02                                 1.836859                            1.732147      -1.160166       2.318230                    0.995917       3.694474      10.511543       0.475044       1.281656      -0.707802       0.035658       0.006713      -0.002848       0.036396       0.000878       0.000122       0.002398       0.006171      -0.050768      -0.017178       0.005501       0.011677              1.894833       2.488447       0.290952      -0.287034       1.729400      -0.029603       1.466653           0.000009
           36              H       6.951330       3.438513      13.638852       0.120029       1.090695 0.76678417E+01  0.75398136E+02                                 1.815609                            1.663453      -1.383271       2.222948                    0.992482       3.841056      11.199707       0.460299       1.353253      -0.690612       0.027144      -0.026395      -0.010776       0.039365      -0.003992      -0.000522       0.002310       0.014429      -0.027160      -0.009831      -0.002996       0.012827              1.913186       2.066880      -0.472443      -0.340706       2.164333       0.233914       1.508345          -0.000003
           37              H       3.266503       4.268804      14.992728       0.121408       1.216084 0.90455753E+01  0.90431069E+02                                 1.805572                            1.701942      -0.952813       2.428962                    0.998212       3.354808       9.097388       0.510199       1.200839      -0.729381      -0.039082      -0.013084       0.011170       0.042701       0.001782      -0.012863       0.003277       0.015663      -0.031264      -0.017057      -0.001668       0.018725              1.858142       2.321618       0.312796      -0.128355       1.753189      -0.048387       1.499617           0.000009
           38              H       3.883625       6.485128      15.374658       0.114203       1.204475 0.90921337E+01  0.91679699E+02                                 1.832473                            1.734474      -1.086160       2.357887                    0.997069       3.557307       9.921632       0.489551       1.240798      -0.718178      -0.024386       0.020039       0.019519       0.037111       0.004786      -0.013444       0.004328      -0.001433      -0.025426      -0.018839       0.006166       0.012673              1.862940       1.974899      -0.398492      -0.200734       2.043630       0.288991       1.570290          -0.000023
           39              H       5.566340      12.396802      19.839288       0.112758       1.267898 0.98186856E+01  0.10045727E+03                                 1.876118                            1.789668      -0.967715       2.415838                    0.997758       3.481118       9.632127       0.489390       1.223271      -0.724107      -0.028602       0.022617      -0.014401       0.039205      -0.017900       0.000530      -0.000232       0.003084       0.012136      -0.019990       0.004022       0.015969              1.897837       2.034037      -0.291793       0.297956       1.693930      -0.252521       1.965543          -0.000057
           40              H       5.580473      12.410087      22.159842       0.120938       1.249577 0.93526187E+01  0.94166074E+02                                 1.830345                            1.724324      -1.014454       2.400873                    0.997561       3.372087       9.139220       0.510281       1.192163      -0.731621      -0.029293       0.022643       0.020418       0.042281      -0.018141      -0.000519       0.002051       0.000211      -0.003639      -0.017607      -0.001304       0.018911              1.882378       1.889750      -0.346949      -0.323452       1.723393       0.342687       2.033992          -0.000145
           41              H       8.184631      13.495000      10.240992       0.133530       1.163444 0.87084269E+01  0.86370396E+02                                 1.763918                            1.682535      -0.948847       2.434216                    0.998867       3.292312       8.937240       0.506595       1.219046      -0.725526       0.013286       0.008185      -0.037002       0.040157       0.005567      -0.007916      -0.004458      -0.015064       0.039659      -0.017302      -0.000113       0.017415              1.765876       1.503334       0.050373      -0.147212       1.456948       0.032339       2.337346           0.000556
           42              H       8.585053      15.208722      11.995236       0.130567       1.148211 0.84344442E+01  0.83270599E+02                                 1.765231                            1.666772      -0.946422       2.430363                    0.998846       3.360207       9.202600       0.502277       1.235172      -0.720685       0.012690       0.035654      -0.012839       0.039963       0.010266      -0.002568      -0.007302      -0.025471       0.010703      -0.018142      -0.000427       0.018568              1.804729       1.626400       0.342740      -0.035866       2.334299      -0.002455       1.453488           0.000591
           43              H       8.109257      15.354853      17.300112       0.133359       1.162145 0.83818477E+01  0.81856004E+02                                 1.715420                            1.611915      -1.025148       2.398046                    0.998242       3.247953       8.581798       0.539535       1.162454      -0.738548       0.007261       0.037251       0.012950       0.040100       0.005446       0.002578       0.007504      -0.030601       0.013782      -0.018612       0.000211       0.018401              1.743703       1.387787       0.232315      -0.013303       2.355365       0.064573       1.487957           0.000548
           44              H       7.680570      13.683200      19.046454       0.134169       1.148000 0.82812233E+01  0.80963581E+02                                 1.728812                            1.623433      -0.969609       2.423585                    0.998742       3.280858       8.791520       0.524935       1.193454      -0.730677       0.005565       0.012679       0.037162       0.039658       0.003980       0.005182       0.007870      -0.018224       0.035851      -0.016406      -0.001435       0.017841              1.766905       1.402902       0.032805      -0.045529       1.477614       0.063865       2.420200           0.000543
           45              H       5.517348      12.368018       9.427086       0.110730       1.098384 0.82305679E+01  0.82636891E+02                                 1.850426                            1.745962      -1.438152       2.195653                    0.991301       3.941889      11.734262       0.439229       1.388901      -0.683981      -0.026880       0.019907       0.017169       0.037597      -0.011296      -0.004294       0.000934       0.002623       0.023019      -0.015416       0.003894       0.011522              1.884767       2.141585      -0.467902      -0.295962       1.719832       0.290776       1.792884          -0.000056
           46              H       5.506984      12.312666       7.114434       0.108887       1.318082 0.10179185E+02  0.10593027E+03                                 1.964184                            1.848629      -1.275361       2.266969                    0.993629       3.780956      10.829543       0.467500       1.258977      -0.713206      -0.024975       0.021286      -0.021603       0.039288      -0.012759       0.004860      -0.005250       0.002025       0.002640      -0.013265      -0.002512       0.015776              2.002653       2.270510      -0.433647       0.367340       1.721758      -0.232302       2.015691           0.001271
           47              H       6.587653      16.499548      13.973370       0.106303       1.170785 0.87786792E+01  0.88314135E+02                                 1.836860                            1.732147      -1.160167       2.318230                    0.995917       3.694475      10.511549       0.475043       1.281657      -0.707802      -0.035658      -0.006713      -0.002848       0.036396       0.000878      -0.000122      -0.002398       0.006171      -0.050768      -0.017178       0.005501       0.011677              1.894834       2.488448       0.290952       0.287034       1.729401       0.029603       1.466653           0.000009
           48              H       7.181220      18.702587      13.638852       0.120029       1.090695 0.76678388E+01  0.75398104E+02                                 1.815609                            1.663453      -1.383271       2.222948                    0.992482       3.841056      11.199709       0.460298       1.353254      -0.690612      -0.027144       0.026395      -0.010776       0.039365      -0.003992       0.000522      -0.002310       0.014429      -0.027160      -0.009831      -0.002996       0.012827              1.913186       2.066880      -0.472443       0.340706       2.164334      -0.233914       1.508345          -0.000003
           49              H       1.444347      17.872296      14.992728       0.121409       1.216083 0.90455643E+01  0.90430926E+02                                 1.805570                            1.701941      -0.952812       2.428962                    0.998212       3.354806       9.097379       0.510200       1.200838      -0.729382       0.039082       0.013084       0.011170       0.042701       0.001782       0.012863      -0.003277       0.015663      -0.031264      -0.017057      -0.001668       0.018725              1.858140       2.321616       0.312796       0.128355       1.753187       0.048387       1.499616           0.000008
           50              H       0.827225      15.655972      15.374658       0.114203       1.204476 0.90921415E+01  0.91679781E+02                                 1.832472                            1.734473      -1.086162       2.357886                    0.997069       3.557309       9.921632       0.489551       1.240796      -0.718178       0.024386      -0.020039       0.019519       0.037111       0.004786       0.013444      -0.004328      -0.001433      -0.025426      -0.018839       0.006166       0.012673              1.862939       1.974898      -0.398492       0.200734       2.043629      -0.288990       1.570290          -0.000023
           51              H       8.566210       9.744298      19.839288       0.112759       1.267896 0.98186659E+01  0.10045701E+03                                 1.876116                            1.789666      -0.967713       2.415839                    0.997758       3.481115       9.632115       0.489391       1.223271      -0.724107       0.028602      -0.022617      -0.014401       0.039205      -0.017900      -0.000530       0.000232       0.003084       0.012136      -0.019990       0.004022       0.015969              1.897834       2.034034      -0.291793      -0.297956       1.693928       0.252520       1.965540          -0.000057
           52              H       8.552077       9.731013      22.159842       0.120938       1.249576 0.93526051E+01  0.94165893E+02                                 1.830342                            1.724322      -1.014453       2.400873                    0.997561       3.372085       9.139209       0.510281       1.192162      -0.731622       0.029293      -0.022643       0.020418       0.042281      -0.018141       0.000519      -0.002051       0.000210      -0.003639      -0.017607      -0.001304       0.018911              1.882376       1.889747      -0.346948       0.323452       1.723391      -0.342686       2.033989          -0.000145
           53              H       1.237069       2.424450      23.410992       0.133547       1.163306 0.87071318E+01  0.86354392E+02                                 1.763790                            1.682420      -0.948715       2.434299                    0.998868       3.292087       8.936483       0.506607       1.219060      -0.725523      -0.013287       0.008186      -0.037006       0.040162      -0.005569       0.007919      -0.004462      -0.015072       0.039659      -0.017307      -0.000112       0.017419              1.765747       1.503237      -0.050367       0.147196       1.456854       0.032332       2.337150           0.000518
           54              H       0.836647       4.138172      25.165236       0.130586       1.148053 0.84329692E+01  0.83252357E+02                                 1.765076                            1.666633      -0.946252       2.430466                    0.998847       3.359921       9.201599       0.502296       1.235181      -0.720684      -0.012691       0.035657      -0.012840       0.039967      -0.010267       0.002567      -0.007306      -0.025472       0.010713      -0.018144      -0.000427       0.018571              1.804568       1.626264      -0.342695       0.035862       2.334070      -0.002459       1.453371           0.000552
           55              H       1.312443       4.284303       4.130112       0.133377       1.162022 0.83807544E+01  0.81842921E+02                                 1.715333                            1.611838      -1.025027       2.398127                    0.998243       3.247737       8.581191       0.539532       1.162495      -0.738539      -0.007263       0.037254       0.012953       0.040104      -0.005446      -0.002581       0.007507      -0.030601       0.013797      -0.018615       0.000212       0.018404              1.743613       1.387725      -0.232297       0.013301       2.355231       0.064570       1.487884           0.000568
           56              H       1.741130       2.612650       5.876454       0.134187       1.147903 0.82803629E+01  0.80953325E+02                                 1.728746                            1.623375      -0.969529       2.423645                    0.998743       3.280685       8.791048       0.524930       1.193492      -0.730669      -0.005569       0.012681       0.037164       0.039661      -0.003984      -0.005185       0.007873      -0.018230       0.035842      -0.016410      -0.001435       0.017845              1.766838       1.402855      -0.032802       0.045527       1.477560       0.063863       2.420100           0.000569
           57              H       3.904352       1.297468      22.597086       0.110722       1.098479 0.82314802E+01  0.82648482E+02                                 1.850537                            1.746061      -1.438270       2.195584                    0.991300       3.942136      11.735235       0.439215       1.388903      -0.683979       0.026881       0.019901       0.017166       0.037594       0.011295       0.004297       0.000932       0.002624       0.023003      -0.015413       0.003892       0.011521              1.884883       2.141725       0.467945       0.295988       1.719929       0.290801       1.792995          -0.000032
           58              H       3.914716       1.242116      20.284434       0.108873       1.318193 0.10180252E+02  0.10594413E+03                                 1.964285                            1.848718      -1.275375       2.266944                    0.993628       3.781154      10.830244       0.467491       1.258966      -0.713208       0.024979       0.021278      -0.021588       0.039278       0.012762      -0.004859      -0.005242       0.002025       0.002624      -0.013264      -0.002511       0.015775              2.002760       2.270637       0.433678      -0.367369       1.721838      -0.232318       2.015805          -0.001345
           59              H       2.834047       5.428998       0.803370       0.106300       1.170834 0.87791537E+01  0.88320085E+02                                 1.836905                            1.732188      -1.160290       2.318167                    0.995916       3.694581      10.511914       0.475040       1.281648      -0.707803       0.035656      -0.006714      -0.002848       0.036394      -0.000878       0.000121      -0.002398       0.006177      -0.050763      -0.017176       0.005497       0.011679              1.894882       2.488512      -0.290960      -0.287045       1.729448       0.029602       1.466686           0.000007
           60              H       2.240480       7.632037       0.468852       0.120017       1.090724 0.76680970E+01  0.75401317E+02                                 1.815645                            1.663483      -1.383261       2.222947                    0.992482       3.841140      11.200023       0.460293       1.353257      -0.690611       0.027145       0.026393      -0.010778       0.039365       0.003992      -0.000524      -0.002310       0.014429      -0.027166      -0.009833      -0.002995       0.012827              1.913227       2.066925       0.472454      -0.340716       2.164384      -0.233921       1.508371           0.000010
           61              H       7.977353       6.801746       1.822728       0.121396       1.216157 0.90462606E+01  0.90439677E+02                                 1.805644                            1.702006      -0.952842       2.428938                    0.998211       3.354940       9.097849       0.510190       1.200838      -0.729381      -0.039082       0.013082       0.011166       0.042699      -0.001781      -0.012863      -0.003278       0.015662      -0.031269      -0.017059      -0.001666       0.018724              1.858218       2.321719      -0.312816      -0.128360       1.753265       0.048388       1.499671          -0.000009
           62              H       8.594475       4.585422       2.204658       0.114197       1.204524 0.90926098E+01  0.91685696E+02                                 1.832517                            1.734515      -1.086263       2.357833                    0.997068       3.557415       9.921997       0.489547       1.240791      -0.718179      -0.024383      -0.020040       0.019513       0.037106      -0.004784      -0.013443      -0.004329      -0.001429      -0.025424      -0.018837       0.006165       0.012672              1.862986       1.974946       0.398501      -0.200739       2.043686      -0.288999       1.570325          -0.000021
           63              H       0.855490      20.814848       6.669288       0.112749       1.267986 0.98195967E+01  0.10046912E+03                                 1.876215                            1.789758      -0.967800       2.415787                    0.997757       3.481294       9.632797       0.489374       1.223281      -0.724104      -0.028601      -0.022609      -0.014402       0.039200       0.017899       0.000529       0.000232       0.003090       0.012140      -0.019990       0.004023       0.015967              1.897937       2.034146       0.291810       0.297975       1.694009       0.252534       1.965658           0.000057
           64              H       0.869623      20.801563       8.989842       0.120911       1.249714 0.93539066E+01  0.94182366E+02                                 1.830479                            1.724443      -1.014489       2.400837                    0.997560       3.372326       9.140055       0.510263       1.192163      -0.731621      -0.029293      -0.022639       0.020416       0.042278       0.018141      -0.000517      -0.002050       0.000214      -0.003630      -0.017609      -0.001301       0.018910              1.882521       1.889889       0.346984      -0.323486       1.723512      -0.342724       2.034162           0.000137
           65              H       3.473781      19.716650      23.410992       0.133547       1.163307 0.87071390E+01  0.86354477E+02                                 1.763790                            1.682421      -0.948715       2.434298                    0.998868       3.292088       8.936485       0.506608       1.219060      -0.725524       0.013287      -0.008186      -0.037006       0.040162      -0.005569      -0.007919       0.004462      -0.015072       0.039659      -0.017307      -0.000112       0.017419              1.765747       1.503238      -0.050367      -0.147196       1.456855      -0.032331       2.337150           0.000518
           66              H       3.874203      18.002928      25.165236       0.130586       1.148054 0.84329773E+01  0.83252458E+02                                 1.765077                            1.666633      -0.946253       2.430465                    0.998847       3.359923       9.201606       0.502296       1.235181      -0.720684       0.012691      -0.035657      -0.012840       0.039967      -0.010267      -0.002567       0.007306      -0.025472       0.010713      -0.018144      -0.000427       0.018571              1.804569       1.626264      -0.342695      -0.035862       2.334072       0.002459       1.453371           0.000552
           67              H       3.398407      17.856797       4.130112       0.133378       1.162019 0.83807230E+01  0.81842525E+02                                 1.715329                            1.611834      -1.025024       2.398128                    0.998243       3.247732       8.581169       0.539533       1.162493      -0.738539       0.007263      -0.037254       0.012953       0.040104      -0.005446       0.002581      -0.007507      -0.030601       0.013797      -0.018615       0.000212       0.018404              1.743608       1.387722      -0.232296      -0.013301       2.355224      -0.064570       1.487880           0.000568
           68              H       2.969720      19.528450       5.876454       0.134187       1.147902 0.82803492E+01  0.80953157E+02                                 1.728745                            1.623373      -0.969528       2.423645                    0.998743       3.280682       8.791038       0.524930       1.193492      -0.730669       0.005569      -0.012681       0.037164       0.039661      -0.003984       0.005185      -0.007874      -0.018230       0.035842      -0.016410      -0.001435       0.017845              1.766837       1.402854      -0.032802      -0.045527       1.477559      -0.063863       2.420098           0.000568
           69              H       0.806498      20.843632      22.597086       0.110722       1.098478 0.82314737E+01  0.82648399E+02                                 1.850536                            1.746060      -1.438269       2.195585                    0.991300       3.942134      11.735227       0.439215       1.388903      -0.683979      -0.026881      -0.019901       0.017166       0.037594       0.011295      -0.004297      -0.000932       0.002624       0.023003      -0.015413       0.003892       0.011521              1.884882       2.141724       0.467945      -0.295988       1.719928      -0.290801       1.792994          -0.000032
           70              H       0.796134      20.898984      20.284434       0.108873       1.318192 0.10180241E+02  0.10594397E+03                                 1.964283                            1.848717      -1.275375       2.266944                    0.993628       3.781151      10.830230       0.467492       1.258966      -0.713208      -0.024979      -0.021278      -0.021588       0.039278       0.012762       0.004859       0.005242       0.002025       0.002624      -0.013264      -0.002511       0.015775              2.002758       2.270635       0.433678       0.367369       1.721837       0.232318       2.015803          -0.001345
           71              H       1.876803      16.712102       0.803370       0.106300       1.170834 0.87791537E+01  0.88320085E+02                                 1.836905                            1.732188      -1.160290       2.318167                    0.995916       3.694581      10.511914       0.475040       1.281648      -0.707803      -0.035656       0.006714      -0.002848       0.036394      -0.000878      -0.000121       0.002398       0.006177      -0.050763      -0.017176       0.005497       0.011679              1.894882       2.488512      -0.290960       0.287045       1.729448      -0.029602       1.466686           0.000006
           72              H       2.470370      14.509063       0.468852       0.120017       1.090725 0.76681033E+01  0.75401389E+02                                 1.815645                            1.663483      -1.383261       2.222947                    0.992482       3.841141      11.200024       0.460293       1.353256      -0.690612      -0.027145      -0.026393      -0.010778       0.039365       0.003992       0.000524       0.002310       0.014429      -0.027166      -0.009833      -0.002995       0.012827              1.913227       2.066925       0.472455       0.340716       2.164385       0.233921       1.508371           0.000010
           73              H       6.155197      15.339354       1.822728       0.121396       1.216157 0.90462577E+01  0.90439650E+02                                 1.805644                            1.702006      -0.952841       2.428938                    0.998211       3.354939       9.097849       0.510189       1.200839      -0.729381       0.039082      -0.013082       0.011166       0.042699      -0.001781       0.012863       0.003278       0.015662      -0.031269      -0.017059      -0.001666       0.018725              1.858219       2.321720      -0.312816       0.128360       1.753265      -0.048388       1.499671          -0.000009
           74              H       5.538075      17.555678       2.204658       0.114197       1.204524 0.90926143E+01  0.91685748E+02                                 1.832517                            1.734515      -1.086263       2.357832                    0.997068       3.557416       9.921998       0.489547       1.240790      -0.718179       0.024383       0.020040       0.019513       0.037106      -0.004784       0.013443       0.004329      -0.001429      -0.025424      -0.018837       0.006165       0.012672              1.862986       1.974946       0.398501       0.200739       2.043686       0.288999       1.570325          -0.000021
           75              H       3.855360       1.326252       6.669288       0.112749       1.267984 0.98195775E+01  0.10046887E+03                                 1.876213                            1.789756      -0.967798       2.415788                    0.997757       3.481291       9.632786       0.489374       1.223281      -0.724104       0.028601       0.022609      -0.014402       0.039200       0.017899      -0.000529      -0.000232       0.003090       0.012140      -0.019990       0.004023       0.015967              1.897935       2.034143       0.291809      -0.297975       1.694007      -0.252534       1.965656           0.000057
           76              H       3.841227       1.339537       8.989842       0.120911       1.249714 0.93539136E+01  0.94182461E+02                                 1.830480                            1.724444      -1.014489       2.400837                    0.997560       3.372327       9.140061       0.510262       1.192164      -0.731621       0.029293       0.022639       0.020416       0.042278       0.018141       0.000517       0.002050       0.000214      -0.003630      -0.017609      -0.001301       0.018910              1.882522       1.889890       0.346984       0.323486       1.723513       0.342724       2.034163           0.000137
           77              H       3.473781      13.495000      16.099008       0.133527       1.163452 0.87085058E+01  0.86371422E+02                                 1.763930                            1.682547      -0.948843       2.434216                    0.998867       3.292328       8.937312       0.506591       1.219051      -0.725525       0.013286       0.008185       0.037001       0.040157       0.005567       0.007916       0.004458      -0.015064       0.039659      -0.017302      -0.000113       0.017415              1.765889       1.503344       0.050373       0.147214       1.456957      -0.032339       2.337365           0.000525
           78              H       3.874203      15.208722      14.344764       0.130565       1.148218 0.84345110E+01  0.83271456E+02                                 1.765241                            1.666781      -0.946422       2.430361                    0.998846       3.360222       9.202664       0.502275       1.235175      -0.720684       0.012690       0.035653       0.012839       0.039963       0.010266       0.002568       0.007302      -0.025471       0.010702      -0.018142      -0.000427       0.018568              1.804740       1.626409       0.342743       0.035866       2.334315       0.002455       1.453496           0.000577
           79              H       3.398407      15.354853       9.039888       0.133357       1.162149 0.83818852E+01  0.81856494E+02                                 1.715428                            1.611922      -1.025154       2.398044                    0.998242       3.247957       8.581826       0.539532       1.162458      -0.738547       0.007261       0.037251      -0.012951       0.040101       0.005446      -0.002578      -0.007503      -0.030600       0.013781      -0.018612       0.000211       0.018401              1.743711       1.387792       0.232316       0.013303       2.355378      -0.064573       1.487963           0.000587
           80              H       2.969720      13.683200       7.293546       0.134170       1.148007 0.82813031E+01  0.80964717E+02                                 1.728835                            1.623453      -0.969603       2.423590                    0.998743       3.280873       8.791637       0.524924       1.193472      -0.730672       0.005565       0.012680      -0.037162       0.039658       0.003980      -0.005182      -0.007869      -0.018223       0.035852      -0.016406      -0.001435       0.017840              1.766930       1.402918       0.032806       0.045530       1.477632      -0.063866       2.420239           0.000576
           81              H       0.806498      12.368018      16.912914       0.110731       1.098382 0.82305494E+01  0.82636671E+02                                 1.850425                            1.745961      -1.438150       2.195654                    0.991301       3.941885      11.734253       0.439228       1.388902      -0.683980      -0.026880       0.019907      -0.017169       0.037597      -0.011296       0.004294      -0.000934       0.002623       0.023019      -0.015416       0.003894       0.011522              1.884766       2.141583      -0.467902       0.295961       1.719831      -0.290776       1.792883          -0.000064
           82              H       0.796134      12.312666      19.225566       0.108890       1.318068 0.10179070E+02  0.10592898E+03                                 1.964189                            1.848634      -1.275324       2.266990                    0.993629       3.780941      10.829567       0.467492       1.258997      -0.713202      -0.024975       0.021286       0.021603       0.039288      -0.012759      -0.004860       0.005250       0.002025       0.002646      -0.013266      -0.002510       0.015776              2.002659       2.270516      -0.433649      -0.367341       1.721762       0.232302       2.015698           0.001248
           83              H       1.876803      16.499548      12.366630       0.106303       1.170782 0.87786455E+01  0.88313671E+02                                 1.836853                            1.732141      -1.160162       2.318233                    0.995917       3.694465      10.511497       0.475045       1.281653      -0.707803      -0.035658      -0.006713       0.002848       0.036396       0.000878       0.000122       0.002398       0.006171      -0.050768      -0.017177       0.005501       0.011677              1.894827       2.488437       0.290951      -0.287033       1.729394      -0.029603       1.466649           0.000017
           84              H       2.470370      18.702587      12.701148       0.120028       1.090696 0.76678501E+01  0.75398223E+02                                 1.815608                            1.663453      -1.383271       2.222948                    0.992482       3.841056      11.199700       0.460299       1.353251      -0.690613      -0.027144       0.026395       0.010775       0.039365      -0.003992      -0.000523       0.002310       0.014429      -0.027161      -0.009831      -0.002995       0.012827              1.913185       2.066879      -0.472442      -0.340706       2.164333       0.233914       1.508344          -0.000000
           85              H       6.155197      17.872296      11.347272       0.121410       1.216066 0.90453929E+01  0.90428609E+02                                 1.805537                            1.701912      -0.952807       2.428965                    0.998212       3.354779       9.097218       0.510211       1.200820      -0.729386       0.039082       0.013084      -0.011170       0.042701       0.001782      -0.012863       0.003277       0.015664      -0.031263      -0.017057      -0.001668       0.018725              1.858105       2.321568       0.312786      -0.128351       1.753155      -0.048386       1.499592           0.000032
           86              H       5.538075      15.655972      10.965342       0.114204       1.204465 0.90920249E+01  0.91678141E+02                                 1.832446                            1.734450      -1.086161       2.357887                    0.997069       3.557284       9.921477       0.489561       1.240779      -0.718182       0.024386      -0.020039      -0.019519       0.037111       0.004786      -0.013444       0.004328      -0.001433      -0.025426      -0.018839       0.006166       0.012673              1.862912       1.974869      -0.398483      -0.200729       2.043596       0.288984       1.570270          -0.000005
           87              H       3.855360       9.744298       6.500712       0.112758       1.267895 0.98186637E+01  0.10045701E+03                                 1.876118                            1.789667      -0.967706       2.415842                    0.997758       3.481113       9.632117       0.489390       1.223273      -0.724107       0.028603      -0.022617       0.014401       0.039205      -0.017900       0.000530      -0.000232       0.003084       0.012135      -0.019990       0.004021       0.015969              1.897836       2.034036      -0.291793       0.297956       1.693930      -0.252521       1.965542          -0.000023
           88              H       3.841227       9.731013       4.180158       0.120936       1.249582 0.93526687E+01  0.94166799E+02                                 1.830359                            1.724336      -1.014438       2.400881                    0.997561       3.372093       9.139277       0.510275       1.192174      -0.731619       0.029293      -0.022643      -0.020418       0.042281      -0.018141      -0.000519       0.002051       0.000211      -0.003640      -0.017607      -0.001304       0.018912              1.882393       1.889765      -0.346953      -0.323457       1.723406       0.342691       2.034008          -0.000115
           89              H       1.237069       8.646100      16.099008       0.133528       1.163452 0.87085081E+01  0.86371457E+02                                 1.763931                            1.682547      -0.948843       2.434216                    0.998867       3.292328       8.937315       0.506591       1.219051      -0.725525      -0.013286      -0.008185       0.037001       0.040157       0.005567      -0.007916      -0.004458      -0.015064       0.039659      -0.017302      -0.000113       0.017415              1.765889       1.503344       0.050373      -0.147214       1.456958       0.032339       2.337366           0.000526
           90              H       0.836647       6.932378      14.344764       0.130565       1.148218 0.84345165E+01  0.83271525E+02                                 1.765242                            1.666782      -0.946423       2.430361                    0.998846       3.360223       9.202668       0.502274       1.235175      -0.720684      -0.012690      -0.035653       0.012839       0.039963       0.010266      -0.002568      -0.007302      -0.025471       0.010702      -0.018142      -0.000427       0.018568              1.804741       1.626410       0.342743      -0.035866       2.334316      -0.002455       1.453496           0.000578
           91              H       1.312443       6.786247       9.039888       0.133357       1.162151 0.83818983E+01  0.81856664E+02                                 1.715430                            1.611924      -1.025155       2.398044                    0.998242       3.247959       8.581837       0.539531       1.162460      -0.738546      -0.007261      -0.037251      -0.012951       0.040101       0.005446       0.002578       0.007503      -0.030601       0.013781      -0.018612       0.000211       0.018401              1.743713       1.387794       0.232317      -0.013303       2.355381       0.064574       1.487965           0.000587
           92              H       1.741130       8.457900       7.293546       0.134170       1.148006 0.82812971E+01  0.80964650E+02                                 1.728835                            1.623453      -0.969603       2.423590                    0.998743       3.280872       8.791636       0.524924       1.193473      -0.730672      -0.005565      -0.012680      -0.037162       0.039658       0.003980       0.005182       0.007869      -0.018223       0.035852      -0.016406      -0.001435       0.017840              1.766929       1.402917       0.032806      -0.045530       1.477632       0.063866       2.420239           0.000576
           93              H       3.904352       9.773082      16.912914       0.110731       1.098382 0.82305510E+01  0.82636687E+02                                 1.850425                            1.745961      -1.438150       2.195654                    0.991301       3.941885      11.734251       0.439229       1.388902      -0.683980       0.026880      -0.019907      -0.017169       0.037597      -0.011296      -0.004294       0.000934       0.002623       0.023019      -0.015416       0.003894       0.011522              1.884766       2.141583      -0.467902      -0.295961       1.719831       0.290776       1.792883          -0.000064
           94              H       3.914716       9.828434      19.225566       0.108890       1.318066 0.10179052E+02  0.10592873E+03                                 1.964186                            1.848631      -1.275322       2.266990                    0.993629       3.780937      10.829546       0.467493       1.258996      -0.713202       0.024975      -0.021286       0.021603       0.039288      -0.012759       0.004860      -0.005250       0.002026       0.002646      -0.013266      -0.002510       0.015776              2.002656       2.270513      -0.433648       0.367340       1.721760      -0.232302       2.015694           0.001247
           95              H       2.834047       5.641552      12.366630       0.106303       1.170782 0.87786531E+01  0.88313778E+02                                 1.836855                            1.732143      -1.160163       2.318232                    0.995917       3.694467      10.511509       0.475045       1.281654      -0.707802       0.035658       0.006713       0.002848       0.036396       0.000878      -0.000122      -0.002398       0.006171      -0.050768      -0.017178       0.005501       0.011677              1.894829       2.488440       0.290951       0.287033       1.729396       0.029603       1.466650           0.000017
           96              H       2.240480       3.438513      12.701148       0.120028       1.090696 0.76678492E+01  0.75398215E+02                                 1.815608                            1.663453      -1.383271       2.222948                    0.992482       3.841056      11.199701       0.460299       1.353252      -0.690613       0.027144      -0.026395       0.010775       0.039365      -0.003992       0.000523      -0.002310       0.014429      -0.027160      -0.009831      -0.002996       0.012827              1.913186       2.066879      -0.472442       0.340706       2.164333      -0.233914       1.508345          -0.000000
           97              H       7.977353       4.268804      11.347272       0.121409       1.216067 0.90453965E+01  0.90428666E+02                                 1.805539                            1.701913      -0.952807       2.428965                    0.998212       3.354779       9.097223       0.510210       1.200822      -0.729385      -0.039082      -0.013085      -0.011170       0.042701       0.001782       0.012863      -0.003277       0.015664      -0.031263      -0.017057      -0.001668       0.018725              1.858107       2.321570       0.312787       0.128351       1.753157       0.048386       1.499594           0.000032
           98              H       8.594475       6.485128      10.965342       0.114204       1.204465 0.90920206E+01  0.91678088E+02                                 1.832446                            1.734450      -1.086161       2.357887                    0.997069       3.557283       9.921474       0.489561       1.240779      -0.718182      -0.024386       0.020039      -0.019519       0.037111       0.004786       0.013444      -0.004328      -0.001433      -0.025425      -0.018839       0.006165       0.012673              1.862911       1.974868      -0.398483       0.200729       2.043596      -0.288984       1.570270          -0.000005
           99              H       0.855490      12.396802       6.500712       0.112758       1.267893 0.98186435E+01  0.10045674E+03                                 1.876115                            1.789665      -0.967704       2.415844                    0.997758       3.481110       9.632103       0.489390       1.223273      -0.724107      -0.028603       0.022617       0.014401       0.039205      -0.017900      -0.000530       0.000232       0.003084       0.012135      -0.019990       0.004021       0.015969              1.897833       2.034033      -0.291792      -0.297955       1.693927       0.252520       1.965539          -0.000024
          100              H       0.869623      12.410087       4.180158       0.120936       1.249580 0.93526507E+01  0.94166567E+02                                 1.830357                            1.724334      -1.014437       2.400881                    0.997561       3.372090       9.139265       0.510275       1.192174      -0.731619      -0.029293       0.022643      -0.020418       0.042281      -0.018141       0.000519      -0.002052       0.000211      -0.003640      -0.017607      -0.001304       0.018912              1.882391       1.889763      -0.346953       0.323456       1.723404      -0.342691       2.034006          -0.000115
          101              C       7.489309      20.969836       1.350715       0.171925      35.241818 0.38501661E+03  0.88065179E+04                                 9.636852                            6.720478      -0.091088       1.989273                    0.999600      26.145700      74.847351       0.608736       0.439898      -1.046659       0.013553      -0.007641      -0.036019       0.039236       0.010186      -0.007414       0.002611       0.026621      -0.078637      -0.027848      -0.002701       0.030549             11.767030       6.775285      -4.580603      -1.784033      16.663281       5.620158      11.862525          -0.000594
          102              C       8.025404      19.816285       1.998152      -0.177349      31.490779 0.44974414E+03  0.10656532E+05                                 8.551769                            7.002350       0.284118       2.048567                    0.999695      30.105007      86.701795       0.632270       0.408840      -1.069796       0.024259       0.002690      -0.013249       0.027772       0.009143       0.010549      -0.023347       0.016130      -0.012017      -0.032903       0.014195       0.018708              9.160818       5.863171      -2.174505       0.173467      10.147635       2.186487      11.471649           0.004651
          103              C       8.264715      18.888572       1.039903      -0.195551      32.769854 0.47156932E+03  0.11306825E+05                                 8.792102                            7.176657       0.259014       2.035455                    0.999764      30.637517      88.759430       0.623707       0.409572      -1.069318       0.007844       0.012675       0.008345       0.017083       0.003131       0.011680      -0.025691      -0.003905      -0.019608      -0.030879       0.004172       0.026708              9.538724       6.134865      -2.641999      -0.075169      12.362546       2.081459      10.118762           0.004556
          104              C       7.940609      19.499667      26.120588       0.165219      35.362821 0.39712798E+03  0.91616054E+04                                 9.659738                            6.833702      -0.131602       1.970580                    0.999578      26.569973      76.591468       0.602077       0.440974      -1.045169      -0.000221       0.040744       0.012765       0.042698       0.024608      -0.002510       0.003115       0.019803       0.013002      -0.029167       0.004802       0.024365             11.626221       5.833184      -2.280895      -1.063568      12.240108       5.658675      16.805369          -0.000169
          105              C       8.014098      18.834548      24.877603       0.042167      46.105334 0.44716358E+03  0.10565945E+05                                11.302714                            7.186489      -0.113533       1.977628                    0.999023      27.111297      77.629879       0.598502       0.433110      -1.055901       0.011025      -0.027174       0.000927       0.029340       0.026628      -0.016154      -0.004366       0.104897      -0.231271      -0.078684      -0.020272       0.098955             14.592954       6.670063      -3.227962       0.714727      18.126640      -1.427088      18.982161           0.011817
          106              C       7.760654      19.433243      23.632775       0.157336      39.004402 0.39976782E+03  0.92281327E+04                                10.276961                            6.826610      -0.123441       1.970851                    0.999624      26.654527      76.596394       0.606969       0.437153      -1.048542      -0.015462       0.032635      -0.011771       0.037982       0.006537       0.000724      -0.000031       0.027070       0.023322      -0.018919       0.007636       0.011283             13.007605       6.010628      -2.335720       2.115594      13.079252      -6.947739      19.932935           0.000078
          107              C       7.890674      18.771225      22.350807      -0.192901      33.653739 0.45194289E+03  0.10719014E+05                                 8.928810                            7.014800       0.198723       2.017101                    0.999821      30.457324      87.687322       0.632494       0.408299      -1.070418      -0.002475       0.007148      -0.006295       0.009841       0.000121      -0.013857       0.026444      -0.003067      -0.007876      -0.030244       0.000533       0.029710              9.797570       5.168430      -1.881447       0.625210      12.639015      -1.942293      11.585266           0.004949
          108              C       7.648536      19.679010      21.401513      -0.184872      33.954229 0.45938677E+03  0.10955222E+05                                 9.049663                            7.125472       0.166126       2.010313                    0.999727      30.453916      88.313325       0.619703       0.414458      -1.064952       0.009132      -0.002967       0.008275       0.012676       0.002198      -0.018041       0.028018       0.017648      -0.012926      -0.037784       0.007214       0.030570              9.961030       5.438350      -1.599649       0.719026      10.828577      -2.002084      13.616163           0.004957
          109              C       7.327256      20.932196      22.054745       0.164433      37.469163 0.39698458E+03  0.91621981E+04                                10.048984                            6.837274      -0.203636       1.948317                    0.999503      26.637713      76.932686       0.600975       0.441594      -1.044263       0.000812      -0.010910       0.035003       0.036673       0.000606      -0.004192      -0.001936       0.009559      -0.063594      -0.021797       0.005877       0.015920             12.506975       6.682120      -3.909780       1.979522      17.198303      -6.290194      13.640501          -0.000403
          110              C       6.149544      21.381660       4.203864      -0.141870      34.163679 0.45735045E+03  0.10937992E+05                                 9.235159                            7.192936       0.025339       1.981230                    0.998640      30.086815      88.517079       0.603703       0.424223      -1.054565       0.003496       0.015618       0.027177       0.031539      -0.002409       0.020204       0.004617       0.000475      -0.041969      -0.027000       0.007549       0.019451             10.382455       9.541731       2.986596      -1.169681       6.431939      -0.228353      15.173694          -0.000406
          111              C       6.155197      21.406015       5.581446      -0.102789      32.712924 0.42694174E+03  0.10057788E+05                                 9.000785                            6.982496      -0.142548       1.926141                    0.999449      29.815548      87.661084       0.607139       0.428237      -1.049870       0.016818       0.012861      -0.020345       0.029362      -0.009653      -0.015281      -0.019224      -0.016830      -0.052801      -0.035154       0.009059       0.026094             10.118401       9.494129       2.760236       0.625360       5.915269       0.635632      14.945804          -0.003062
          112              C       8.371180      17.411761      24.915006       0.084643      37.126706 0.42158314E+03  0.98210284E+04                                 9.835628                            6.947107      -0.317453       1.912386                    0.998752      26.713835      76.080641       0.612458       0.429295      -1.057685      -0.004925       0.018793       0.002461       0.019583      -0.012460       0.014097      -0.002029      -0.039752       0.029187      -0.032392       0.010097       0.022295             12.548702      10.579089      -2.684712      -1.312699      20.963325      -1.571302       6.103693          -0.000235
          113              C       7.481772      16.448623      25.352250      -0.143674      35.686871 0.43773068E+03  0.10337389E+05                                 9.460975                            6.996162       0.088938       2.000389                    0.999388      29.737808      86.467368       0.618526       0.419318      -1.059401       0.018441      -0.029082      -0.010326       0.035951      -0.006488       0.004445       0.011100       0.038819      -0.000658      -0.025725       0.004771       0.020954             11.459126      10.473944      -0.539725      -1.536949      18.488858      -1.809390       5.414576           0.000444
          114              C       7.821895      15.126800      25.539264      -0.078754      35.155290 0.42098293E+03  0.98567124E+04                                 9.466724                            6.937250      -0.115823       1.947809                    0.999325      28.865203      83.884355       0.610235       0.428688      -1.052353       0.009484       0.016814      -0.015107       0.024513       0.017318       0.017097       0.002952       0.010868       0.073249      -0.031567      -0.002387       0.033955             11.565998      11.932197      -2.198319      -1.538336      17.469941      -1.251330       5.295855          -0.000077
          115              C       9.090998      14.712761      25.243202      -0.024880      35.986191 0.40492009E+03  0.92708361E+04                                 9.409370                            6.639934       0.250945       2.099724                    0.999397      26.298788      72.516414       0.655190       0.408309      -1.078807      -0.016480       0.041552      -0.017496       0.048003       0.008004       0.004242       0.011995       0.015327       0.035043      -0.019976       0.000622       0.019354             12.082539      11.587863      -2.624203      -0.839456      19.191739      -2.317501       5.468016           0.000023
          116              C       0.564360      15.622760      24.735894      -0.086887      33.105619 0.41167847E+03  0.95580729E+04                                 8.997008                            6.796962       0.033856       1.990664                    0.999646      28.720217      82.347875       0.626890       0.420826      -1.060230      -0.024308       0.013664       0.000819       0.027897      -0.011018      -0.004360       0.009297       0.037208       0.036863      -0.029271       0.008034       0.021237             10.684608      10.072849      -1.263432      -0.751491      16.595707      -1.886074       5.385267          -0.000103
          117              C       0.208220      16.955654      24.533076      -0.148310      34.621131 0.44641666E+03  0.10572646E+05                                 9.232156                            7.045147       0.201906       2.036427                    0.999262      29.697298      85.893455       0.620286       0.416938      -1.063096      -0.002478      -0.029903       0.002336       0.030096       0.014483      -0.012731      -0.002801       0.005923       0.010773      -0.018519      -0.002611       0.021130             10.896099      11.003742      -2.950129      -1.035548      16.142381      -1.532795       5.542174           0.000459
          118              C       0.104581      13.324514      25.562970       0.695163      22.700612 0.22166888E+03  0.44927808E+04                                 7.624581                            5.436827      -0.215170       2.013757                    0.999012      21.466059      61.170126       0.604335       0.500055      -0.996459       0.020544      -0.069116       0.016993       0.074080       0.034048       0.035637       0.056540       0.040151       0.309683      -0.097319      -0.034513       0.131832              9.541656      10.382794      -1.084654      -0.223459      13.413365      -1.844755       4.828810          -0.000058
          119              C       7.945320       0.779367      19.203704      -0.136089      34.379980 0.43322038E+03  0.10204160E+05                                 9.254625                            6.976984       0.099295       2.008709                    0.999257      29.477404      85.591184       0.617135       0.421364      -1.058139       0.005179      -0.018591      -0.032063       0.037423       0.007685       0.005307       0.013750       0.002915      -0.084858      -0.032645       0.007424       0.025221             11.159301       8.373236       2.092817      -1.020824       6.318004      -0.622297      18.786663          -0.000817
          120              C       7.940609       0.786009      17.820327      -0.075063      32.612653 0.40066989E+03  0.92446163E+04                                 8.931250                            6.705059      -0.005299       1.981644                    0.999575      28.456403      81.479870       0.630891       0.420775      -1.059694       0.000735      -0.024994       0.017454       0.030494      -0.006078      -0.008553      -0.011389       0.003467      -0.060360      -0.026769       0.010389       0.016380             10.800204       7.777914       2.141149       0.653675       6.276680       0.117544      18.346019          -0.001592
          121              C       6.643241       1.171264       1.350715       0.171925      35.241832 0.38501683E+03  0.88065240E+04                                 9.636854                            6.720479      -0.091088       1.989273                    0.999600      26.145701      74.847352       0.608736       0.439898      -1.046659      -0.013553       0.007641      -0.036019       0.039236       0.010186       0.007414      -0.002611       0.026621      -0.078637      -0.027848      -0.002701       0.030549             11.767034       6.775286      -4.580604       1.784035      16.663286      -5.620164      11.862529          -0.000594
          122              C       6.107146       2.324816       1.998152      -0.177349      31.490776 0.44974402E+03  0.10656528E+05                                 8.551769                            7.002349       0.284119       2.048567                    0.999695      30.105004      86.701783       0.632270       0.408840      -1.069796      -0.024259      -0.002689      -0.013249       0.027772       0.009143      -0.010549       0.023347       0.016130      -0.012018      -0.032903       0.014195       0.018708              9.160818       5.863170      -2.174503      -0.173465      10.147632      -2.186492      11.471653           0.004652
          123              C       5.867835       3.252528       1.039903      -0.195551      32.769845 0.47156902E+03  0.11306816E+05                                 8.792100                            7.176655       0.259014       2.035456                    0.999764      30.637514      88.759416       0.623707       0.409572      -1.069318      -0.007844      -0.012675       0.008345       0.017083       0.003131      -0.011680       0.025691      -0.003905      -0.019607      -0.030879       0.004172       0.026708              9.538722       6.134863      -2.641997       0.075169      12.362539      -2.081459      10.118764           0.004556
          124              C       6.191941       2.641433      26.120588       0.165219      35.362825 0.39712797E+03  0.91616051E+04                                 9.659739                            6.833702      -0.131601       1.970580                    0.999578      26.569972      76.591465       0.602077       0.440974      -1.045169       0.000221      -0.040744       0.012765       0.042698       0.024608       0.002510      -0.003115       0.019802       0.013002      -0.029167       0.004802       0.024364             11.626222       5.833184      -2.280895       1.063569      12.240109      -5.658676      16.805374          -0.000170
          125              C       6.118452       3.306552      24.877603       0.042167      46.105333 0.44716355E+03  0.10565945E+05                                11.302714                            7.186489      -0.113533       1.977628                    0.999023      27.111296      77.629878       0.598502       0.433110      -1.055901      -0.011025       0.027174       0.000927       0.029340       0.026628       0.016154       0.004366       0.104897      -0.231271      -0.078684      -0.020272       0.098955             14.592954       6.670062      -3.227961      -0.714727      18.126636       1.427086      18.982165           0.011817
          126              C       6.371896       2.707857      23.632775       0.157336      39.004396 0.39976776E+03  0.92281310E+04                                10.276960                            6.826610      -0.123441       1.970851                    0.999624      26.654526      76.596396       0.606969       0.437153      -1.048542       0.015462      -0.032635      -0.011771       0.037982       0.006537      -0.000724       0.000031       0.027070       0.023322      -0.018919       0.007636       0.011283             13.007604       6.010627      -2.335719      -2.115593      13.079249       6.947735      19.932936           0.000079
          127              C       6.241876       3.369875      22.350807      -0.192901      33.653783 0.45194349E+03  0.10719034E+05                                 8.928822                            7.014807       0.198721       2.017100                    0.999821      30.457349      87.687459       0.632493       0.408299      -1.070417       0.002475      -0.007148      -0.006295       0.009841       0.000121       0.013857      -0.026444      -0.003067      -0.007875      -0.030243       0.000533       0.029710              9.797584       5.168435      -1.881451      -0.625211      12.639037       1.942296      11.585280           0.004949
          128              C       6.484014       2.462090      21.401513      -0.184872      33.954243 0.45938697E+03  0.10955229E+05                                 9.049670                            7.125476       0.166127       2.010313                    0.999727      30.453920      88.313377       0.619702       0.414458      -1.064952      -0.009132       0.002967       0.008275       0.012676       0.002197       0.018041      -0.028018       0.017648      -0.012925      -0.037784       0.007214       0.030570              9.961038       5.438354      -1.599651      -0.719027      10.828587       2.002088      13.616174           0.004958
          129              C       6.805294       1.208904      22.054745       0.164433      37.469156 0.39698449E+03  0.91621954E+04                                10.048983                            6.837273      -0.203635       1.948318                    0.999503      26.637710      76.932675       0.600975       0.441594      -1.044263      -0.000812       0.010910       0.035003       0.036673       0.000606       0.004192       0.001936       0.009559      -0.063594      -0.021797       0.005877       0.015920             12.506973       6.682119      -3.909780      -1.979522      17.198302       6.290192      13.640497          -0.000403
          130              C       7.983006       0.759440       4.203864      -0.141870      34.163702 0.45735078E+03  0.10938002E+05                                 9.235164                            7.192940       0.025339       1.981230                    0.998640      30.086829      88.517144       0.603702       0.424223      -1.054565      -0.003496      -0.015618       0.027177       0.031539      -0.002409      -0.020204      -0.004617       0.000475      -0.041969      -0.027000       0.007549       0.019451             10.382461       9.541735       2.986597       1.169684       6.431942       0.228354      15.173707          -0.000407
          131              C       7.977353       0.735085       5.581446      -0.102790      32.712938 0.42694192E+03  0.10057795E+05                                 9.000790                            6.982499      -0.142551       1.926140                    0.999449      29.815555      87.661139       0.607139       0.428237      -1.049870      -0.016818      -0.012861      -0.020344       0.029362      -0.009654       0.015281       0.019224      -0.016829      -0.052798      -0.035154       0.009060       0.026094             10.118408       9.494135       2.760238      -0.625360       5.915272      -0.635632      14.945816          -0.003062
          132              C       5.761370       4.729339      24.915006       0.084643      37.126708 0.42158319E+03  0.98210299E+04                                 9.835628                            6.947108      -0.317453       1.912386                    0.998752      26.713837      76.080650       0.612458       0.429295      -1.057685       0.004925      -0.018793       0.002461       0.019583      -0.012460      -0.014097       0.002029      -0.039752       0.029187      -0.032392       0.010097       0.022295             12.548702      10.579089      -2.684710       1.312699      20.963324       1.571303       6.103694          -0.000235
          133              C       6.650778       5.692477      25.352250      -0.143674      35.686879 0.43773079E+03  0.10337392E+05                                 9.460977                            6.996163       0.088937       2.000389                    0.999388      29.737812      86.467386       0.618526       0.419318      -1.059400      -0.018441       0.029082      -0.010326       0.035951      -0.006488      -0.004445      -0.011100       0.038818      -0.000658      -0.025725       0.004771       0.020954             11.459128      10.473945      -0.539725       1.536950      18.488863       1.809391       5.414577           0.000444
          134              C       6.310655       7.014300      25.539264      -0.078754      35.155296 0.42098303E+03  0.98567154E+04                                 9.466724                            6.937250      -0.115824       1.947808                    0.999325      28.865207      83.884367       0.610235       0.428688      -1.052353      -0.009484      -0.016814      -0.015107       0.024513       0.017318      -0.017097      -0.002952       0.010868       0.073249      -0.031567      -0.002387       0.033955             11.565998      11.932197      -2.198319       1.538336      17.469943       1.251331       5.295856          -0.000077
          135              C       5.041552       7.428339      25.243202      -0.024880      35.986190 0.40492008E+03  0.92708356E+04                                 9.409369                            6.639933       0.250945       2.099724                    0.999397      26.298788      72.516410       0.655190       0.408309      -1.078807       0.016480      -0.041553      -0.017496       0.048003       0.008004      -0.004242      -0.011995       0.015327       0.035043      -0.019976       0.000622       0.019354             12.082538      11.587861      -2.624204       0.839456      19.191738       2.317501       5.468015           0.000023
          136              C       4.146490       6.518340      24.735894      -0.086887      33.105613 0.41167841E+03  0.95580707E+04                                 8.997006                            6.796961       0.033857       1.990664                    0.999646      28.720213      82.347844       0.626890       0.420826      -1.060230       0.024308      -0.013664       0.000819       0.027897      -0.011018       0.004359      -0.009297       0.037208       0.036863      -0.029271       0.008034       0.021237             10.684604      10.072844      -1.263430       0.751490      16.595703       1.886074       5.385266          -0.000103
          137              C       4.502630       5.185446      24.533076      -0.148310      34.621128 0.44641663E+03  0.10572645E+05                                 9.232155                            7.045147       0.201906       2.036427                    0.999262      29.697297      85.893448       0.620286       0.416938      -1.063096       0.002478       0.029903       0.002336       0.030096       0.014483       0.012731       0.002801       0.005923       0.010773      -0.018519      -0.002611       0.021130             10.896097      11.003740      -2.950127       1.035548      16.142377       1.532795       5.542174           0.000458
          138              C       4.606269       8.816586      25.562970       0.695163      22.700617 0.22166893E+03  0.44927820E+04                                 7.624581                            5.436827      -0.215169       2.013758                    0.999012      21.466060      61.170121       0.604335       0.500055      -0.996459      -0.020544       0.069116       0.016993       0.074080       0.034048      -0.035637      -0.056540       0.040151       0.309684      -0.097319      -0.034513       0.131832              9.541656      10.382795      -1.084654       0.223459      13.413364       1.844755       4.828810          -0.000058
          139              C       6.187230      21.361733      19.203704      -0.136089      34.380002 0.43322070E+03  0.10204169E+05                                 9.254629                            6.976987       0.099293       2.008708                    0.999257      29.477415      85.591221       0.617134       0.421364      -1.058139      -0.005179       0.018591      -0.032063       0.037423       0.007685      -0.005307      -0.013750       0.002915      -0.084858      -0.032645       0.007424       0.025221             11.159307       8.373239       2.092817       1.020827       6.318007       0.622300      18.786675          -0.000818
          140              C       6.191941      21.355091      17.820327      -0.075063      32.612660 0.40066996E+03  0.92446185E+04                                 8.931252                            6.705060      -0.005299       1.981644                    0.999575      28.456407      81.479892       0.630891       0.420775      -1.059694      -0.000735       0.024994       0.017454       0.030494      -0.006078       0.008553       0.011389       0.003467      -0.060360      -0.026769       0.010389       0.016380             10.800207       7.777916       2.141149      -0.653674       6.276681      -0.117543      18.346024          -0.001593
          141              C       6.643241       9.899286      11.819285       0.171824      35.240319 0.38500457E+03  0.88061252E+04                                 9.636460                            6.720289      -0.091151       1.989276                    0.999599      26.144901      74.843214       0.608760       0.439887      -1.046672      -0.013562      -0.007639       0.036032       0.039250      -0.010226      -0.007440      -0.002634       0.026594      -0.078670      -0.027875      -0.002695       0.030570             11.766457       6.775012       4.580368      -1.783872      16.662467      -5.619700      11.861890           0.000941
          142              C       6.107146       8.745735      11.171848      -0.177396      31.491753 0.44975865E+03  0.10656946E+05                                 8.551835                            7.002375       0.284299       2.048605                    0.999695      30.105891      86.704208       0.632281       0.408830      -1.069804      -0.024282       0.002676       0.013269       0.027800      -0.009148       0.010544       0.023360       0.016158      -0.011976      -0.032917       0.014200       0.018717              9.160886       5.863182       2.174499       0.173479      10.147659      -2.186514      11.471819           0.005108
          143              C       5.867835       7.818022      12.130097      -0.195626      32.772261 0.47161017E+03  0.11308051E+05                                 8.792450                            7.176906       0.259107       2.035455                    0.999763      30.639340      88.765722       0.623705       0.409565      -1.069323      -0.007842       0.012693      -0.008370       0.017107      -0.003128       0.011703       0.025696      -0.003942      -0.019657      -0.030895       0.004169       0.026726              9.539104       6.135083       2.642125      -0.075166      12.363065      -2.081545      10.119163           0.005026
          144              C       6.191941       8.429117      13.389412       0.165132      35.361936 0.39712207E+03  0.91614158E+04                                 9.659563                            6.833642      -0.131818       1.970536                    0.999578      26.569491      76.589334       0.602082       0.440973      -1.045172       0.000222       0.040760      -0.012761       0.042712      -0.024636      -0.002560      -0.003131       0.019790       0.013009      -0.029201       0.004813       0.024388             11.625921       5.833067       2.280798      -1.063449      12.239692      -5.658325      16.805005           0.001281
          145              C       6.118452       7.763998      14.632397       0.042600      46.093515 0.44703185E+03  0.10562147E+05                                11.301472                            7.185846      -0.113918       1.977571                    0.999023      27.106595      77.616113       0.598472       0.433160      -1.055862      -0.011029      -0.027162      -0.000926       0.029331      -0.026725      -0.016145       0.004362       0.105252      -0.231633      -0.078799      -0.020414       0.099213             14.591187       6.669339       3.227440       0.714686      18.124054       1.426898      18.980168           0.005582
          146              C       6.371896       8.362693      15.877225       0.157257      39.002699 0.39975408E+03  0.92277197E+04                                10.276659                            6.826481      -0.123593       1.970828                    0.999623      26.653854      76.593614       0.606977       0.437152      -1.048545       0.015463       0.032648       0.011767       0.037993      -0.006535       0.000698       0.000074       0.027134       0.023301      -0.018944       0.007644       0.011300             13.007123       6.010450       2.335612       2.115480      13.078708       6.947271      19.932211           0.001448
          147              C       6.241876       7.700675      17.159193      -0.192968      33.656077 0.45197941E+03  0.10720111E+05                                 8.929188                            7.015054       0.198842       2.017113                    0.999821      30.459012      87.693499       0.632486       0.408295      -1.070419       0.002488       0.007163       0.006321       0.009872      -0.000117      -0.013844      -0.026457      -0.003089      -0.007949      -0.030252       0.000535       0.029718              9.797995       5.168623       1.881569       0.625229      12.639677       1.942347      11.585686           0.005294
          148              C       6.484014       8.608460      18.108487      -0.184949      33.956601 0.45942493E+03  0.10956362E+05                                 9.050011                            7.125712       0.166274       2.010332                    0.999728      30.455639      88.319316       0.619699       0.414451      -1.064956      -0.009139      -0.002992      -0.008292       0.012698      -0.002223      -0.018037      -0.028030       0.017645      -0.012842      -0.037796       0.007230       0.030566              9.961416       5.438526       1.599726       0.719040      10.829037       2.002141      13.616685           0.005312
          149              C       6.805294       9.861646      17.455255       0.164359      37.467919 0.39697396E+03  0.91618810E+04                                10.048777                            6.837183      -0.203855       1.948272                    0.999502      26.637174      76.930533       0.600980       0.441595      -1.044264      -0.000813      -0.010904      -0.035017       0.036684      -0.000582      -0.004203       0.001971       0.009621      -0.063650      -0.021822       0.005864       0.015958             12.506634       6.681963       3.909690       1.979385      17.198032       6.289821      13.639909           0.000882
          150              C       7.983006      10.311110       8.966136      -0.141841      34.162055 0.45732998E+03  0.10937358E+05                                 9.234858                            7.192783       0.025335       1.981243                    0.998640      30.085778      88.512870       0.603709       0.424224      -1.054567      -0.003501       0.015646      -0.027168       0.031546       0.002401       0.020196      -0.004624       0.000424      -0.041984      -0.027003       0.007576       0.019426             10.382034       9.541400      -2.986474      -1.169625       6.431773       0.228340      15.172927           0.000715
          151              C       7.977353      10.335465       7.588554      -0.102794      32.711554 0.42692487E+03  0.10057258E+05                                 9.000472                            6.982319      -0.142446       1.926186                    0.999449      29.814588      87.656731       0.607154       0.428232      -1.049876      -0.016817       0.012859       0.020328       0.029350       0.009659      -0.015273       0.019242      -0.016897      -0.052784      -0.035161       0.009026       0.026135             10.117983       9.493748      -2.760118       0.625360       5.915099      -0.635621      14.945103           0.002737
          152              C       5.761370       6.341211      14.594994       0.084583      37.126068 0.42158432E+03  0.98210285E+04                                 9.835434                            6.947064      -0.317342       1.912434                    0.998751      26.713499      76.078715       0.612469       0.429289      -1.057693       0.004921       0.018763      -0.002454       0.019552       0.012456       0.014086       0.002028      -0.039743       0.029100      -0.032371       0.010082       0.022288             12.548307      10.578869       2.684531      -1.312694      20.962445       1.571237       6.103607          -0.000229
          153              C       6.650778       5.378073      14.157750      -0.143634      35.685046 0.43770866E+03  0.10336726E+05                                 9.460659                            6.995990       0.089042       2.000435                    0.999388      29.736816      86.463551       0.618534       0.419319      -1.059401      -0.018446      -0.029076       0.010349       0.035955       0.006482       0.004437      -0.011094       0.038812      -0.000650      -0.025716       0.004770       0.020947             11.458652      10.473598       0.539680      -1.536898      18.487933       1.809282       5.414426           0.000124
          154              C       6.310655       4.056250      13.970736      -0.078739      35.153886 0.42096657E+03  0.98562195E+04                                 9.466464                            6.937111      -0.115787       1.947832                    0.999325      28.864426      83.881232       0.610242       0.428688      -1.052355      -0.009480       0.016806       0.015118       0.024512      -0.017311       0.017105      -0.002957       0.010858       0.073289      -0.031566      -0.002403       0.033969             11.565602      11.931825       2.198207      -1.538290      17.469246       1.251269       5.295735          -0.000007
          155              C       5.041552       3.642211      14.266798      -0.024846      35.984553 0.40490292E+03  0.92703355E+04                                 9.409097                            6.639806       0.250987       2.099748                    0.999397      26.298073      72.513791       0.655195       0.408311      -1.078807       0.016483       0.041541       0.017508       0.047999      -0.008011       0.004248      -0.012004       0.015340       0.035108      -0.019997       0.000619       0.019378             12.082071      11.587491       2.624043      -0.839441      19.190841       2.317396       5.467881          -0.000097
          156              C       4.146490       4.552210      14.774106      -0.086880      33.104174 0.41166090E+03  0.95575378E+04                                 8.996695                            6.796781       0.033967       1.990710                    0.999646      28.719392      82.344257       0.626905       0.420822      -1.060235       0.024309       0.013659      -0.000796       0.027895       0.011017      -0.004358      -0.009298       0.037191       0.036907      -0.029271       0.008036       0.021234             10.684160      10.072462       1.263310      -0.751476      16.594908       1.885992       5.385109          -0.000010
          157              C       4.502630       5.885104      14.976924      -0.148268      34.619322 0.44639333E+03  0.10571942E+05                                 9.231832                            7.044962       0.202001       2.036470                    0.999262      29.696291      85.889562       0.620295       0.416937      -1.063097       0.002493      -0.029906      -0.002330       0.030100      -0.014474      -0.012751       0.002792       0.005928       0.010784      -0.018524      -0.002611       0.021136             10.895624      11.003325       2.949883      -1.035529      16.141524       1.532740       5.542023           0.000100
          158              C       4.606269       2.253964      13.947030       0.695162      22.700205 0.22166578E+03  0.44926961E+04                                 7.624473                            5.436781      -0.215120       2.013781                    0.999012      21.465750      61.168825       0.604340       0.500053      -0.996461      -0.020542      -0.069116      -0.016983       0.074077      -0.034043       0.035641      -0.056539       0.040137       0.309695      -0.097312      -0.034524       0.131836              9.541461      10.382650       1.084595      -0.223461      13.412973       1.844708       4.828760           0.000062
          159              C       6.187230      11.849917      20.306296      -0.136021      34.377034 0.43318244E+03  0.10203009E+05                                 9.254066                            6.976663       0.099413       2.008766                    0.999258      29.475657      85.584111       0.617153       0.421363      -1.058143      -0.005176      -0.018600       0.032059       0.037424      -0.007678       0.005303      -0.013732       0.002854      -0.084926      -0.032653       0.007436       0.025217             11.158482       8.372734      -2.092680      -1.020738       6.317683       0.622221      18.785031           0.001482
          160              C       6.191941      11.856559      21.689673      -0.075046      32.610462 0.40064360E+03  0.92438268E+04                                 8.930822                            6.704828      -0.005166       1.981708                    0.999575      28.455012      81.474179       0.630905       0.420773      -1.059698      -0.000735      -0.024981      -0.017447       0.030479       0.006099      -0.008542       0.011382       0.003434      -0.060372      -0.026766       0.010368       0.016398             10.799568       7.777536      -2.141023       0.653667       6.276411      -0.117580      18.344757           0.001157
          161              C       7.489309      12.241814      11.819285       0.171824      35.240315 0.38500450E+03  0.88061232E+04                                 9.636460                            6.720289      -0.091151       1.989276                    0.999599      26.144898      74.843204       0.608760       0.439887      -1.046672       0.013562       0.007639       0.036032       0.039250      -0.010225       0.007440       0.002634       0.026594      -0.078670      -0.027875      -0.002695       0.030570             11.766456       6.775012       4.580368       1.783873      16.662467       5.619701      11.861890           0.000941
          162              C       8.025404      13.395365      11.171848      -0.177396      31.491752 0.44975866E+03  0.10656946E+05                                 8.551835                            7.002375       0.284299       2.048605                    0.999695      30.105889      86.704199       0.632281       0.408830      -1.069804       0.024282      -0.002676       0.013269       0.027800      -0.009148      -0.010544      -0.023360       0.016158      -0.011976      -0.032917       0.014200       0.018717              9.160886       5.863182       2.174499      -0.173478      10.147660       2.186515      11.471817           0.005108
          163              C       8.264715      14.323078      12.130097      -0.195626      32.772264 0.47161024E+03  0.11308053E+05                                 8.792451                            7.176906       0.259107       2.035454                    0.999763      30.639342      88.765730       0.623704       0.409565      -1.069323       0.007841      -0.012693      -0.008370       0.017107      -0.003128      -0.011703      -0.025696      -0.003942      -0.019657      -0.030895       0.004169       0.026726              9.539105       6.135084       2.642125       0.075166      12.363066       2.081545      10.119164           0.005026
          164              C       7.940609      13.711983      13.389412       0.165132      35.361937 0.39712207E+03  0.91614158E+04                                 9.659563                            6.833642      -0.131818       1.970536                    0.999578      26.569491      76.589333       0.602082       0.440973      -1.045172      -0.000222      -0.040760      -0.012761       0.042712      -0.024636       0.002560       0.003131       0.019790       0.013009      -0.029201       0.004813       0.024388             11.625922       5.833067       2.280799       1.063450      12.239693       5.658326      16.805005           0.001281
          165              C       8.014098      14.377102      14.632397       0.042600      46.093521 0.44703189E+03  0.10562149E+05                                11.301474                            7.185847      -0.113918       1.977571                    0.999023      27.106597      77.616123       0.598472       0.433160      -1.055862       0.011029       0.027162      -0.000926       0.029331      -0.026725       0.016145      -0.004362       0.105252      -0.231632      -0.078799      -0.020414       0.099213             14.591189       6.669339       3.227441      -0.714686      18.124057      -1.426899      18.980171           0.005582
          166              C       7.760654      13.778407      15.877225       0.157257      39.002705 0.39975413E+03  0.92277212E+04                                10.276661                            6.826482      -0.123593       1.970828                    0.999623      26.653856      76.593625       0.606977       0.437152      -1.048545      -0.015463      -0.032648       0.011767       0.037993      -0.006535      -0.000698      -0.000074       0.027134       0.023301      -0.018944       0.007644       0.011300             13.007125       6.010450       2.335613      -2.115480      13.078711      -6.947272      19.932214           0.001448
          167              C       7.890674      14.440425      17.159193      -0.192968      33.656087 0.45197952E+03  0.10720114E+05                                 8.929189                            7.015054       0.198840       2.017112                    0.999821      30.459021      87.693531       0.632486       0.408295      -1.070419      -0.002488      -0.007163       0.006322       0.009872      -0.000117       0.013844       0.026458      -0.003088      -0.007948      -0.030252       0.000534       0.029718              9.797997       5.168623       1.881569      -0.625229      12.639681      -1.942348      11.585687           0.005293
          168              C       7.648536      13.532640      18.108487      -0.184949      33.956615 0.45942514E+03  0.10956368E+05                                 9.050013                            7.125713       0.166272       2.010332                    0.999728      30.455648      88.319348       0.619699       0.414451      -1.064956       0.009140       0.002992      -0.008292       0.012698      -0.002223       0.018037       0.028030       0.017644      -0.012842      -0.037796       0.007230       0.030566              9.961419       5.438528       1.599726      -0.719040      10.829040      -2.002143      13.616688           0.005313
          169              C       7.327256      12.279454      17.455255       0.164359      37.467923 0.39697400E+03  0.91618823E+04                                10.048778                            6.837184      -0.203855       1.948271                    0.999502      26.637176      76.930546       0.600980       0.441595      -1.044264       0.000813       0.010904      -0.035017       0.036684      -0.000582       0.004203      -0.001971       0.009621      -0.063650      -0.021822       0.005864       0.015958             12.506637       6.681964       3.909691      -1.979385      17.198035      -6.289823      13.639911           0.000882
          170              C       6.149544      11.829990       8.966136      -0.141841      34.162052 0.45732991E+03  0.10937356E+05                                 9.234859                            7.192783       0.025335       1.981243                    0.998640      30.085775      88.512867       0.603709       0.424224      -1.054567       0.003501      -0.015646      -0.027168       0.031546       0.002401      -0.020196       0.004624       0.000423      -0.041984      -0.027003       0.007576       0.019426             10.382035       9.541400      -2.986474       1.169627       6.431773      -0.228341      15.172931           0.000715
          171              C       6.155197      11.805635       7.588554      -0.102794      32.711564 0.42692501E+03  0.10057263E+05                                 9.000475                            6.982321      -0.142445       1.926186                    0.999449      29.814596      87.656774       0.607154       0.428232      -1.049876       0.016817      -0.012859       0.020329       0.029350       0.009659       0.015273      -0.019242      -0.016897      -0.052784      -0.035161       0.009026       0.026135             10.117987       9.493752      -2.760120      -0.625358       5.915101       0.635620      14.945108           0.002737
          172              C       8.371180      15.799889      14.594994       0.084583      37.126076 0.42158440E+03  0.98210314E+04                                 9.835436                            6.947066      -0.317342       1.912434                    0.998751      26.713504      76.078742       0.612469       0.429289      -1.057693      -0.004921      -0.018763      -0.002454       0.019552       0.012456      -0.014086      -0.002029      -0.039743       0.029100      -0.032371       0.010082       0.022288             12.548311      10.578871       2.684531       1.312694      20.962454      -1.571238       6.103609          -0.000229
          173              C       7.481772      16.763027      14.157750      -0.143635      35.685062 0.43770886E+03  0.10336733E+05                                 9.460663                            6.995992       0.089041       2.000435                    0.999388      29.736824      86.463592       0.618534       0.419319      -1.059401       0.018446       0.029076       0.010348       0.035955       0.006482      -0.004437       0.011094       0.038812      -0.000650      -0.025716       0.004769       0.020947             11.458658      10.473602       0.539680       1.536898      18.487944      -1.809284       5.414428           0.000124
          174              C       7.821895      18.084850      13.970736      -0.078739      35.153891 0.42096663E+03  0.98562215E+04                                 9.466466                            6.937111      -0.115787       1.947832                    0.999325      28.864428      83.881245       0.610242       0.428688      -1.052355       0.009480      -0.016806       0.015118       0.024512      -0.017311      -0.017105       0.002957       0.010858       0.073288      -0.031566      -0.002403       0.033969             11.565604      11.931826       2.198208       1.538290      17.469251      -1.251269       5.295736          -0.000007
          175              C       9.090998      18.498889      14.266798      -0.024846      35.984556 0.40490294E+03  0.92703363E+04                                 9.409098                            6.639806       0.250987       2.099748                    0.999397      26.298074      72.513797       0.655195       0.408311      -1.078807      -0.016483      -0.041541       0.017508       0.047999      -0.008011      -0.004248       0.012005       0.015340       0.035108      -0.019997       0.000619       0.019378             12.082072      11.587491       2.624044       0.839440      19.190845      -2.317397       5.467881          -0.000097
          176              C       0.564360      17.588890      14.774106      -0.086880      33.104181 0.41166100E+03  0.95575410E+04                                 8.996697                            6.796782       0.033965       1.990709                    0.999646      28.719394      82.344270       0.626904       0.420822      -1.060235      -0.024309      -0.013659      -0.000797       0.027895       0.011017       0.004358       0.009299       0.037191       0.036907      -0.029271       0.008036       0.021234             10.684163      10.072463       1.263310       0.751476      16.594914      -1.885993       5.385111          -0.000010
          177              C       0.208220      16.255996      14.976924      -0.148268      34.619331 0.44639345E+03  0.10571946E+05                                 9.231833                            7.044963       0.201999       2.036470                    0.999262      29.696297      85.889584       0.620295       0.416937      -1.063097      -0.002493       0.029906      -0.002330       0.030100      -0.014474       0.012750      -0.002792       0.005928       0.010784      -0.018524      -0.002612       0.021136             10.895626      11.003327       2.949884       1.035529      16.141527      -1.532740       5.542024           0.000100
          178              C       0.104581      19.887136      13.947030       0.695162      22.700209 0.22166580E+03  0.44926967E+04                                 7.624474                            5.436781      -0.215119       2.013781                    0.999012      21.465751      61.168826       0.604340       0.500053      -0.996461       0.020542       0.069116      -0.016983       0.074077      -0.034043      -0.035641       0.056539       0.040137       0.309695      -0.097312      -0.034524       0.131836              9.541462      10.382650       1.084596       0.223460      13.412975      -1.844709       4.828760           0.000062
          179              C       7.945320      10.291183      20.306296      -0.136021      34.377023 0.43318232E+03  0.10203006E+05                                 9.254064                            6.976662       0.099414       2.008767                    0.999258      29.475649      85.584074       0.617153       0.421363      -1.058144       0.005176       0.018599       0.032059       0.037423      -0.007678      -0.005303       0.013732       0.002854      -0.084926      -0.032653       0.007436       0.025217             11.158479       8.372731      -2.092680       1.020738       6.317681      -0.622221      18.785023           0.001482
          180              C       7.940609      10.284541      21.689673      -0.075046      32.610450 0.40064347E+03  0.92438226E+04                                 8.930819                            6.704826      -0.005164       1.981709                    0.999575      28.455005      81.474143       0.630905       0.420773      -1.059698       0.000735       0.024981      -0.017447       0.030479       0.006099       0.008542      -0.011382       0.003434      -0.060372      -0.026766       0.010368       0.016398             10.799563       7.777533      -2.141022      -0.653667       6.276409       0.117580      18.344747           0.001157
          181              C       1.932391       1.171264      24.989285       0.171926      35.241891 0.38501745E+03  0.88065426E+04                                 9.636866                            6.720486      -0.091086       1.989272                    0.999600      26.145736      74.847493       0.608736       0.439898      -1.046659      -0.013554       0.007642       0.036021       0.039238       0.010186      -0.007414       0.002611       0.026621      -0.078635      -0.027847      -0.002701       0.030549             11.767047       6.775294      -4.580611      -1.784039      16.663310       5.620173      11.862538          -0.000598
          182              C       1.396296       2.324816      24.341848      -0.177352      31.490801 0.44974470E+03  0.10656545E+05                                 8.551765                            7.002352       0.284118       2.048566                    0.999695      30.105020      86.701748       0.632270       0.408840      -1.069796      -0.024260      -0.002690       0.013249       0.027773       0.009144       0.010549      -0.023347       0.016130      -0.012015      -0.032903       0.014195       0.018707              9.160811       5.863171      -2.174503       0.173465      10.147630       2.186483      11.471632           0.004620
          183              C       1.156985       3.252528      25.300097      -0.195550      32.769814 0.47156859E+03  0.11306801E+05                                 8.792090                            7.176652       0.259014       2.035455                    0.999764      30.637496      88.759296       0.623708       0.409572      -1.069318      -0.007844      -0.012675      -0.008344       0.017083       0.003132       0.011679      -0.025691      -0.003903      -0.019613      -0.030880       0.004174       0.026706              9.538708       6.134858      -2.641990      -0.075167      12.362515       2.081448      10.118750           0.004541
          184              C       1.481091       2.641433       0.219412       0.165221      35.362873 0.39712841E+03  0.91616194E+04                                 9.659754                            6.833710      -0.131608       1.970578                    0.999578      26.569998      76.591605       0.602076       0.440974      -1.045169       0.000221      -0.040745      -0.012765       0.042698       0.024609      -0.002510       0.003115       0.019803       0.012999      -0.029167       0.004802       0.024366             11.626241       5.833193      -2.280900      -1.063574      12.240132       5.658692      16.805397          -0.000164
          185              C       1.407602       3.306552       1.462397       0.042167      46.105380 0.44716406E+03  0.10565959E+05                                11.302714                            7.186489      -0.113528       1.977630                    0.999023      27.111316      77.629923       0.598503       0.433110      -1.055902      -0.011024       0.027174      -0.000928       0.029340       0.026627      -0.016153      -0.004365       0.104894      -0.231267      -0.078682      -0.020271       0.098953             14.592953       6.670062      -3.227961       0.714724      18.126633      -1.427083      18.982165           0.011825
          186              C       1.661046       2.707857       2.707225       0.157337      39.004465 0.39976847E+03  0.92281531E+04                                10.276975                            6.826619      -0.123435       1.970852                    0.999624      26.654564      76.596568       0.606968       0.437154      -1.048542       0.015464      -0.032636       0.011772       0.037984       0.006537       0.000724      -0.000032       0.027071       0.023317      -0.018919       0.007635       0.011284             13.007622       6.010634      -2.335723       2.115591      13.079271      -6.947736      19.932961           0.000095
          187              C       1.531026       3.369875       3.989193      -0.192901      33.653829 0.45194372E+03  0.10719052E+05                                 8.928871                            7.014832       0.198727       2.017105                    0.999821      30.457332      87.687783       0.632488       0.408302      -1.070414       0.002476      -0.007147       0.006296       0.009841       0.000121      -0.013857       0.026442      -0.003065      -0.007872      -0.030242       0.000533       0.029709              9.797645       5.168459      -1.881473       0.625213      12.639152      -1.942311      11.585323           0.005019
          188              C       1.773164       2.462090       4.938487      -0.184869      33.954135 0.45938490E+03  0.10955174E+05                                 9.049676                            7.125474       0.166135       2.010318                    0.999727      30.453830      88.313259       0.619700       0.414460      -1.064950      -0.009131       0.002968      -0.008274       0.012675       0.002198      -0.018041       0.028018       0.017650      -0.012928      -0.037784       0.007214       0.030570              9.961049       5.438357      -1.599656       0.719027      10.828614      -2.002104      13.616175           0.005018
          189              C       2.094444       1.208904       4.285255       0.164435      37.469256 0.39698542E+03  0.91622240E+04                                10.049007                            6.837284      -0.203639       1.948316                    0.999503      26.637752      76.932868       0.600974       0.441595      -1.044262      -0.000811       0.010911      -0.035003       0.036673       0.000607      -0.004192      -0.001937       0.009562      -0.063595      -0.021797       0.005876       0.015922             12.507008       6.682140      -3.909802       1.979526      17.198376      -6.290210      13.640508          -0.000382
          190              C       3.272156       0.759440      22.136136      -0.141868      34.163516 0.45734834E+03  0.10937929E+05                                 9.235135                            7.192925       0.025325       1.981227                    0.998640      30.086717      88.516730       0.603702       0.424224      -1.054565      -0.003496      -0.015617      -0.027178       0.031540      -0.002411       0.020204       0.004616       0.000476      -0.041967      -0.026999       0.007548       0.019451             10.382422       9.541710       2.986589      -1.169689       6.431925      -0.228361      15.173630          -0.000429
          191              C       3.266503       0.735085      20.758554      -0.102788      32.712757 0.42694014E+03  0.10057736E+05                                 9.000747                            6.982479      -0.142518       1.926151                    0.999449      29.815428      87.660532       0.607141       0.428236      -1.049871      -0.016815      -0.012858       0.020347       0.029361      -0.009652      -0.015285      -0.019226      -0.016829      -0.052794      -0.035157       0.009062       0.026095             10.118350       9.494089       2.760220       0.625345       5.915246       0.635622      14.945716          -0.003112
          192              C       1.050520       4.729339       1.424994       0.084642      37.126695 0.42158294E+03  0.98210230E+04                                 9.835626                            6.947106      -0.317447       1.912388                    0.998752      26.713834      76.080646       0.612458       0.429295      -1.057685       0.004926      -0.018793      -0.002459       0.019583      -0.012460       0.014097      -0.002028      -0.039752       0.029185      -0.032392       0.010098       0.022294             12.548700      10.579093      -2.684706      -1.312700      20.963314      -1.571310       6.103694          -0.000230
          193              C       1.939928       5.692477       0.987750      -0.143674      35.686925 0.43773134E+03  0.10337411E+05                                 9.460995                            6.996174       0.088940       2.000390                    0.999388      29.737815      86.467493       0.618525       0.419319      -1.059400      -0.018440       0.029083       0.010329       0.035952      -0.006488       0.004445       0.011100       0.038818      -0.000659      -0.025725       0.004771       0.020954             11.459155      10.473970      -0.539725      -1.536954      18.488906      -1.809402       5.414588           0.000461
          194              C       1.599805       7.014300       0.800736      -0.078755      35.155304 0.42098308E+03  0.98567171E+04                                 9.466727                            6.937251      -0.115820       1.947809                    0.999325      28.865209      83.884378       0.610235       0.428688      -1.052353      -0.009483      -0.016814       0.015110       0.024514       0.017318       0.017096       0.002951       0.010868       0.073249      -0.031567      -0.002387       0.033954             11.566004      11.932199      -2.198321      -1.538335      17.469955      -1.251337       5.295857          -0.000070
          195              C       0.330702       7.428339       1.096798      -0.024880      35.986195 0.40492012E+03  0.92708362E+04                                 9.409369                            6.639932       0.250946       2.099724                    0.999397      26.298790      72.516402       0.655190       0.408309      -1.078807       0.016480      -0.041552       0.017497       0.048004       0.008004       0.004243       0.011994       0.015327       0.035043      -0.019976       0.000622       0.019354             12.082541      11.587861      -2.624202      -0.839456      19.191745      -2.317508       5.468017           0.000029
          196              C       8.857340       6.518340       1.604106      -0.086887      33.105575 0.41167779E+03  0.95580529E+04                                 8.996999                            6.796954       0.033867       1.990668                    0.999646      28.720189      82.347771       0.626890       0.420826      -1.060230       0.024308      -0.013664      -0.000817       0.027898      -0.011017      -0.004359       0.009297       0.037209       0.036865      -0.029272       0.008035       0.021237             10.684600      10.072840      -1.263432      -0.751490      16.595697      -1.886079       5.385262          -0.000069
          197              C       9.213480       5.185446       1.806924      -0.148310      34.621146 0.44641683E+03  0.10572654E+05                                 9.232169                            7.045153       0.201909       2.036428                    0.999262      29.697297      85.893555       0.620285       0.416938      -1.063095       0.002478       0.029904      -0.002334       0.030097       0.014483      -0.012731      -0.002800       0.005924       0.010772      -0.018519      -0.002610       0.021129             10.896117      11.003760      -2.950127      -1.035549      16.142408      -1.532807       5.542182           0.000487
          198              C       9.317119       8.816586       0.777030       0.695163      22.700627 0.22166903E+03  0.44927845E+04                                 7.624584                            5.436828      -0.215170       2.013757                    0.999012      21.466067      61.170148       0.604335       0.500055      -0.996459      -0.020544       0.069117      -0.016992       0.074081       0.034048       0.035637       0.056539       0.040151       0.309684      -0.097319      -0.034513       0.131833              9.541661      10.382797      -1.084654      -0.223459      13.413373      -1.844759       4.828812          -0.000056
          199              C       1.476380      21.361733       7.136296      -0.136086      34.379957 0.43322045E+03  0.10204161E+05                                 9.254621                            6.976987       0.099281       2.008705                    0.999257      29.477385      85.591101       0.617134       0.421365      -1.058139      -0.005181       0.018593       0.032063       0.037424       0.007685       0.005307       0.013750       0.002916      -0.084862      -0.032646       0.007424       0.025223             11.159290       8.373238       2.092809      -1.020829       6.317998      -0.622297      18.786634          -0.000782
          200              C       1.481091      21.355091       8.519673      -0.075061      32.612720 0.40067122E+03  0.92446553E+04                                 8.931269                            6.705079      -0.005315       1.981638                    0.999575      28.456432      81.480009       0.630888       0.420776      -1.059693      -0.000737       0.024996      -0.017454       0.030496      -0.006077      -0.008553      -0.011390       0.003467      -0.060366      -0.026771       0.010390       0.016381             10.800224       7.777934       2.141145       0.653689       6.276686       0.117552      18.346052          -0.001557
          201              C       2.778459      20.969836      24.989285       0.171926      35.241877 0.38501726E+03  0.88065371E+04                                 9.636863                            6.720484      -0.091086       1.989272                    0.999600      26.145736      74.847492       0.608736       0.439898      -1.046659       0.013554      -0.007642       0.036021       0.039238       0.010186       0.007414      -0.002611       0.026621      -0.078635      -0.027848      -0.002701       0.030549             11.767043       6.775293      -4.580609       1.784036      16.663304      -5.620168      11.862534          -0.000598
          202              C       3.314554      19.816285      24.341848      -0.177352      31.490807 0.44974485E+03  0.10656550E+05                                 8.551766                            7.002353       0.284117       2.048566                    0.999695      30.105025      86.701768       0.632270       0.408840      -1.069796       0.024260       0.002690       0.013249       0.027773       0.009144      -0.010548       0.023346       0.016131      -0.012014      -0.032902       0.014195       0.018707              9.160812       5.863173      -2.174505      -0.173467      10.147635      -2.186478      11.471630           0.004620
          203              C       3.553865      18.888572      25.300097      -0.195550      32.769825 0.47156891E+03  0.11306811E+05                                 8.792093                            7.176655       0.259013       2.035455                    0.999764      30.637500      88.759315       0.623707       0.409572      -1.069318       0.007844       0.012675      -0.008344       0.017083       0.003132      -0.011679       0.025691      -0.003903      -0.019613      -0.030880       0.004173       0.026706              9.538710       6.134860      -2.641992       0.075166      12.362522      -2.081447      10.118748           0.004541
          204              C       3.229759      19.499667       0.219412       0.165221      35.362865 0.39712836E+03  0.91616182E+04                                 9.659753                            6.833710      -0.131609       1.970578                    0.999578      26.569997      76.591604       0.602076       0.440974      -1.045169      -0.000221       0.040745      -0.012765       0.042698       0.024609       0.002510      -0.003115       0.019803       0.012999      -0.029167       0.004802       0.024366             11.626239       5.833192      -2.280900       1.063574      12.240131      -5.658691      16.805393          -0.000164
          205              C       3.303248      18.834548       1.462397       0.042167      46.105381 0.44716409E+03  0.10565960E+05                                11.302714                            7.186490      -0.113528       1.977630                    0.999023      27.111317      77.629927       0.598503       0.433110      -1.055902       0.011024      -0.027174      -0.000928       0.029340       0.026627       0.016153       0.004365       0.104894      -0.231267      -0.078682      -0.020271       0.098953             14.592954       6.670062      -3.227961      -0.714724      18.126636       1.427084      18.982163           0.011825
          206              C       3.049804      19.433243       2.707225       0.157337      39.004466 0.39976848E+03  0.92281532E+04                                10.276975                            6.826618      -0.123435       1.970852                    0.999624      26.654564      76.596564       0.606968       0.437154      -1.048542      -0.015464       0.032636       0.011772       0.037984       0.006537      -0.000724       0.000032       0.027070       0.023317      -0.018919       0.007635       0.011284             13.007622       6.010635      -2.335723      -2.115592      13.079272       6.947738      19.932959           0.000095
          207              C       3.179824      18.771225       3.989193      -0.192902      33.653810 0.45194349E+03  0.10719045E+05                                 8.928866                            7.014830       0.198729       2.017106                    0.999821      30.457319      87.687719       0.632489       0.408302      -1.070415      -0.002476       0.007147       0.006296       0.009841       0.000120       0.013858      -0.026443      -0.003064      -0.007872      -0.030242       0.000533       0.029709              9.797639       5.168457      -1.881471      -0.625213      12.639142       1.942310      11.585318           0.005018
          208              C       2.937686      19.679010       4.938487      -0.184868      33.954116 0.45938463E+03  0.10955165E+05                                 9.049671                            7.125471       0.166136       2.010319                    0.999727      30.453818      88.313205       0.619700       0.414459      -1.064950       0.009131      -0.002968      -0.008274       0.012675       0.002197       0.018041      -0.028018       0.017650      -0.012928      -0.037784       0.007214       0.030570              9.961043       5.438355      -1.599655      -0.719027      10.828607       2.002101      13.616168           0.005018
          209              C       2.616406      20.932196       4.285255       0.164435      37.469255 0.39698541E+03  0.91622236E+04                                10.049007                            6.837285      -0.203639       1.948316                    0.999503      26.637751      76.932865       0.600974       0.441595      -1.044262       0.000811      -0.010911      -0.035003       0.036673       0.000607       0.004192       0.001936       0.009562      -0.063595      -0.021797       0.005876       0.015922             12.507008       6.682140      -3.909802      -1.979527      17.198375       6.290211      13.640509          -0.000382
          210              C       1.438694      21.381660      22.136136      -0.141868      34.163510 0.45734827E+03  0.10937926E+05                                 9.235133                            7.192924       0.025326       1.981228                    0.998640      30.086713      88.516706       0.603703       0.424224      -1.054565       0.003495       0.015617      -0.027178       0.031540      -0.002411      -0.020203      -0.004616       0.000476      -0.041967      -0.026999       0.007548       0.019451             10.382419       9.541708       2.986588       1.169688       6.431924       0.228360      15.173625          -0.000429
          211              C       1.444347      21.406015      20.758554      -0.102788      32.712749 0.42694003E+03  0.10057733E+05                                 9.000743                            6.982476      -0.142518       1.926151                    0.999449      29.815424      87.660496       0.607141       0.428236      -1.049871       0.016815       0.012858       0.020347       0.029361      -0.009652       0.015285       0.019226      -0.016830      -0.052794      -0.035156       0.009062       0.026095             10.118345       9.494085       2.760218      -0.625344       5.915244      -0.635621      14.945707          -0.003112
          212              C       3.660330      17.411761       1.424994       0.084642      37.126693 0.42158290E+03  0.98210219E+04                                 9.835626                            6.947106      -0.317447       1.912388                    0.998752      26.713833      76.080645       0.612458       0.429295      -1.057685      -0.004926       0.018793      -0.002459       0.019583      -0.012460      -0.014097       0.002028      -0.039752       0.029185      -0.032392       0.010098       0.022294             12.548701      10.579094      -2.684706       1.312700      20.963315       1.571310       6.103694          -0.000230
          213              C       2.770922      16.448623       0.987750      -0.143674      35.686929 0.43773142E+03  0.10337413E+05                                 9.460996                            6.996174       0.088940       2.000390                    0.999388      29.737818      86.467501       0.618525       0.419319      -1.059400       0.018440      -0.029083       0.010329       0.035952      -0.006488      -0.004445      -0.011100       0.038818      -0.000659      -0.025725       0.004771       0.020954             11.459155      10.473970      -0.539724       1.536954      18.488907       1.809402       5.414588           0.000461
          214              C       3.111045      15.126800       0.800736      -0.078755      35.155302 0.42098304E+03  0.98567157E+04                                 9.466726                            6.937250      -0.115820       1.947809                    0.999325      28.865209      83.884372       0.610235       0.428688      -1.052353       0.009483       0.016814       0.015110       0.024514       0.017318      -0.017096      -0.002951       0.010868       0.073249      -0.031567      -0.002387       0.033954             11.566002      11.932198      -2.198320       1.538335      17.469952       1.251337       5.295857          -0.000070
          215              C       4.380148      14.712761       1.096798      -0.024880      35.986194 0.40492010E+03  0.92708357E+04                                 9.409369                            6.639932       0.250946       2.099724                    0.999397      26.298789      72.516399       0.655190       0.408309      -1.078807      -0.016480       0.041552       0.017497       0.048004       0.008004      -0.004243      -0.011994       0.015327       0.035043      -0.019976       0.000622       0.019354             12.082541      11.587861      -2.624201       0.839456      19.191744       2.317508       5.468017           0.000029
          216              C       5.275210      15.622760       1.604106      -0.086887      33.105572 0.41167776E+03  0.95580519E+04                                 8.996999                            6.796954       0.033868       1.990668                    0.999646      28.720187      82.347765       0.626890       0.420826      -1.060230      -0.024308       0.013664      -0.000817       0.027898      -0.011017       0.004359      -0.009297       0.037209       0.036865      -0.029271       0.008035       0.021236             10.684599      10.072840      -1.263432       0.751490      16.595695       1.886079       5.385262          -0.000070
          217              C       4.919070      16.955654       1.806924      -0.148310      34.621140 0.44641673E+03  0.10572652E+05                                 9.232168                            7.045153       0.201909       2.036428                    0.999262      29.697294      85.893544       0.620285       0.416938      -1.063095      -0.002478      -0.029904      -0.002334       0.030097       0.014483       0.012731       0.002800       0.005924       0.010772      -0.018519      -0.002610       0.021129             10.896116      11.003759      -2.950127       1.035549      16.142407       1.532807       5.542181           0.000486
          218              C       4.815431      13.324514       0.777030       0.695163      22.700624 0.22166899E+03  0.44927836E+04                                 7.624583                            5.436828      -0.215171       2.013757                    0.999012      21.466065      61.170143       0.604335       0.500055      -0.996459       0.020544      -0.069117      -0.016992       0.074081       0.034048      -0.035637      -0.056539       0.040151       0.309684      -0.097319      -0.034513       0.131832              9.541660      10.382797      -1.084654       0.223459      13.413372       1.844759       4.828812          -0.000056
          219              C       3.234470       0.779367       7.136296      -0.136086      34.379958 0.43322047E+03  0.10204162E+05                                 9.254621                            6.976987       0.099283       2.008705                    0.999257      29.477383      85.591089       0.617134       0.421365      -1.058139       0.005181      -0.018593       0.032063       0.037424       0.007686      -0.005307      -0.013750       0.002915      -0.084862      -0.032646       0.007424       0.025223             11.159290       8.373238       2.092809       1.020831       6.317997       0.622298      18.786635          -0.000782
          220              C       3.229759       0.786009       8.519673      -0.075062      32.612728 0.40067133E+03  0.92446587E+04                                 8.931271                            6.705080      -0.005314       1.981638                    0.999575      28.456438      81.480031       0.630888       0.420776      -1.059693       0.000736      -0.024996      -0.017454       0.030496      -0.006077       0.008553       0.011390       0.003467      -0.060365      -0.026771       0.010390       0.016381             10.800226       7.777936       2.141146      -0.653687       6.276687      -0.117551      18.346054          -0.001557
          221              C       2.778459      12.241814      14.520715       0.171824      35.240379 0.38500517E+03  0.88061428E+04                                 9.636471                            6.720294      -0.091158       1.989274                    0.999599      26.144935      74.843343       0.608759       0.439887      -1.046672       0.013561       0.007639      -0.036033       0.039250      -0.010225      -0.007440      -0.002634       0.026593      -0.078674      -0.027876      -0.002694       0.030570             11.766473       6.775020       4.580377      -1.783874      16.662498      -5.619706      11.861901           0.000948
          222              C       3.314554      13.395365      15.168152      -0.177396      31.491810 0.44975949E+03  0.10656970E+05                                 8.551839                            7.002374       0.284310       2.048607                    0.999695      30.105941      86.704359       0.632282       0.408829      -1.069805       0.024283      -0.002675      -0.013270       0.027801      -0.009148       0.010544       0.023360       0.016158      -0.011971      -0.032917       0.014200       0.018718              9.160893       5.863183       2.174500       0.173481      10.147666      -2.186515      11.471831           0.005079
          223              C       3.553865      14.323078      14.209903      -0.195626      32.772304 0.47161070E+03  0.11308067E+05                                 8.792454                            7.176905       0.259115       2.035456                    0.999763      30.639376      88.765833       0.623705       0.409564      -1.069323       0.007841      -0.012693       0.008370       0.017108      -0.003128       0.011703       0.025695      -0.003943      -0.019660      -0.030895       0.004169       0.026726              9.539111       6.135086       2.642129      -0.075166      12.363081      -2.081547      10.119165           0.005012
          224              C       3.229759      13.711983      12.950588       0.165132      35.361964 0.39712232E+03  0.91614230E+04                                 9.659567                            6.833643      -0.131821       1.970535                    0.999578      26.569508      76.589393       0.602082       0.440973      -1.045172      -0.000222      -0.040760       0.012760       0.042711      -0.024637      -0.002561      -0.003131       0.019790       0.013012      -0.029202       0.004814       0.024388             11.625929       5.833069       2.280800      -1.063450      12.239700      -5.658329      16.805018           0.001297
          225              C       3.303248      14.377102      11.707603       0.042600      46.093479 0.44703138E+03  0.10562134E+05                                11.301473                            7.185847      -0.113927       1.977568                    0.999023      27.106578      77.616082       0.598471       0.433161      -1.055861       0.011029       0.027162       0.000926       0.029331      -0.026726      -0.016145       0.004362       0.105255      -0.231636      -0.078800      -0.020415       0.099215             14.591187       6.669336       3.227435       0.714683      18.124047       1.426888      18.980178           0.005559
          226              C       3.049804      13.778407      10.462775       0.157258      39.002662 0.39975372E+03  0.92277088E+04                                10.276653                            6.826478      -0.123592       1.970828                    0.999623      26.653833      76.593530       0.606977       0.437152      -1.048545      -0.015463      -0.032648      -0.011766       0.037993      -0.006536       0.000697       0.000074       0.027135       0.023301      -0.018945       0.007644       0.011300             13.007112       6.010443       2.335606       2.115474      13.078689       6.947254      19.932205           0.001475
          227              C       3.179824      14.440425       9.180807      -0.192966      33.656018 0.45197820E+03  0.10720076E+05                                 8.929184                            7.015047       0.198839       2.017113                    0.999821      30.458967      87.693382       0.632486       0.408296      -1.070418      -0.002488      -0.007163      -0.006323       0.009873      -0.000118      -0.013844      -0.026458      -0.003087      -0.007948      -0.030253       0.000535       0.029718              9.797992       5.168618       1.881568       0.625228      12.639675       1.942347      11.585684           0.005364
          228              C       2.937686      13.532640       8.231513      -0.184946      33.956564 0.45942411E+03  0.10956341E+05                                 9.050016                            7.125710       0.166277       2.010335                    0.999728      30.455609      88.319325       0.619699       0.414452      -1.064956       0.009140       0.002993       0.008292       0.012699      -0.002223      -0.018038      -0.028030       0.017645      -0.012846      -0.037796       0.007230       0.030567              9.961424       5.438525       1.599725       0.719039      10.829036       2.002138      13.616711           0.005374
          229              C       2.616406      12.279454       8.884745       0.164361      37.467882 0.39697368E+03  0.91618723E+04                                10.048769                            6.837180      -0.203852       1.948273                    0.999502      26.637156      76.930455       0.600980       0.441594      -1.044264       0.000813       0.010904       0.035017       0.036684      -0.000582      -0.004203       0.001971       0.009621      -0.063652      -0.021823       0.005864       0.015959             12.506621       6.681956       3.909685       1.979379      17.198016       6.289803      13.639891           0.000912
          230              C       1.438694      11.829990      17.373864      -0.141837      34.161972 0.45732868E+03  0.10937321E+05                                 9.234854                            7.192779       0.025336       1.981245                    0.998640      30.085724      88.512741       0.603708       0.424225      -1.054566       0.003501      -0.015645       0.027168       0.031546       0.002401       0.020196      -0.004624       0.000424      -0.041982      -0.027002       0.007576       0.019426             10.382032       9.541394      -2.986472      -1.169628       6.431770       0.228341      15.172931           0.000691
          231              C       1.444347      11.805635      18.751446      -0.102796      32.711588 0.42692565E+03  0.10057286E+05                                 9.000500                            6.982339      -0.142433       1.926192                    0.999449      29.814579      87.656895       0.607151       0.428234      -1.049875       0.016816      -0.012858      -0.020329       0.029350       0.009658      -0.015274       0.019242      -0.016894      -0.052776      -0.035159       0.009027       0.026132             10.118019       9.493782      -2.760129       0.625357       5.915116      -0.635620      14.945157           0.002689
          232              C       3.660330      15.799889      11.745006       0.084583      37.126034 0.42158404E+03  0.98210198E+04                                 9.835426                            6.947062      -0.317340       1.912435                    0.998751      26.713483      76.078647       0.612469       0.429289      -1.057693      -0.004922      -0.018762       0.002453       0.019552       0.012456       0.014086       0.002028      -0.039744       0.029100      -0.032371       0.010083       0.022288             12.548296      10.578848       2.684526      -1.312690      20.962435       1.571232       6.103603          -0.000222
          233              C       2.770922      16.763027      12.182250      -0.143635      35.685004 0.43770819E+03  0.10336711E+05                                 9.460650                            6.995985       0.089043       2.000436                    0.999388      29.736794      86.463437       0.618535       0.419319      -1.059402       0.018445       0.029076      -0.010350       0.035955       0.006482       0.004437      -0.011094       0.038812      -0.000649      -0.025717       0.004770       0.020946             11.458639      10.473578       0.539679      -1.536895      18.487919       1.809277       5.414421           0.000140
          234              C       3.111045      18.084850      12.369264      -0.078739      35.153855 0.42096619E+03  0.98562075E+04                                 9.466455                            6.937106      -0.115783       1.947833                    0.999325      28.864412      83.881153       0.610243       0.428687      -1.052355       0.009479      -0.016805      -0.015120       0.024513      -0.017311       0.017104      -0.002957       0.010858       0.073288      -0.031566      -0.002403       0.033969             11.565591      11.931812       2.198210      -1.538289      17.469229       1.251261       5.295730           0.000001
          235              C       4.380148      18.498889      12.073202      -0.024846      35.984515 0.40490246E+03  0.92703222E+04                                 9.409091                            6.639803       0.250991       2.099750                    0.999397      26.298053      72.513721       0.655195       0.408311      -1.078807      -0.016483      -0.041541      -0.017510       0.047999      -0.008011       0.004248      -0.012005       0.015340       0.035110      -0.019997       0.000618       0.019378             12.082063      11.587480       2.624058      -0.839437      19.190833       2.317386       5.467875          -0.000091
          236              C       5.275210      17.588890      11.565894      -0.086879      33.104117 0.41166038E+03  0.95575201E+04                                 8.996684                            6.796779       0.033970       1.990711                    0.999646      28.719343      82.344012       0.626905       0.420822      -1.060235      -0.024310      -0.013658       0.000794       0.027895       0.011017      -0.004358      -0.009299       0.037192       0.036909      -0.029271       0.008037       0.021234             10.684141      10.072431       1.263301      -0.751471      16.594888       1.885986       5.385105           0.000024
          237              C       4.919070      16.255996      11.363076      -0.148268      34.619265 0.44639279E+03  0.10571922E+05                                 9.231814                            7.044956       0.201999       2.036470                    0.999262      29.696254      85.889319       0.620296       0.416937      -1.063098      -0.002494       0.029907       0.002328       0.030100      -0.014474      -0.012751       0.002791       0.005928       0.010786      -0.018524      -0.002611       0.021135             10.895598      11.003298       2.949881      -1.035524      16.141480       1.532728       5.542015           0.000126
          238              C       4.815431      19.887136      12.392970       0.695164      22.700201 0.22166570E+03  0.44926949E+04                                 7.624476                            5.436783      -0.215123       2.013781                    0.999012      21.465756      61.168878       0.604339       0.500054      -0.996461       0.020542       0.069117       0.016981       0.074077      -0.034043       0.035642      -0.056538       0.040138       0.309695      -0.097312      -0.034524       0.131836              9.541465      10.382658       1.084599      -0.223461      13.412976       1.844704       4.828762           0.000064
          239              C       3.234470      10.291183       6.033704      -0.136019      34.376972 0.43318162E+03  0.10202988E+05                                 9.254068                            6.976666       0.099411       2.008767                    0.999258      29.475614      85.584038       0.617151       0.421364      -1.058143       0.005177       0.018600      -0.032059       0.037424      -0.007677       0.005303      -0.013731       0.002855      -0.084927      -0.032653       0.007437       0.025216             11.158480       8.372734      -2.092681      -1.020744       6.317685       0.622224      18.785022           0.001514
          240              C       3.229759      10.284541       4.650327      -0.075043      32.610343 0.40064193E+03  0.92437795E+04                                 8.930803                            6.704814      -0.005159       1.981712                    0.999575      28.454946      81.473981       0.630906       0.420773      -1.059698       0.000737       0.024981       0.017447       0.030480       0.006100      -0.008541       0.011382       0.003437      -0.060375      -0.026766       0.010367       0.016400             10.799539       7.777524      -2.141024       0.653656       6.276403      -0.117574      18.344692           0.001194
          241              C       1.932391       9.899286      14.520715       0.171824      35.240385 0.38500523E+03  0.88061446E+04                                 9.636472                            6.720294      -0.091158       1.989274                    0.999599      26.144938      74.843353       0.608759       0.439887      -1.046672      -0.013561      -0.007639      -0.036033       0.039250      -0.010225       0.007440       0.002634       0.026593      -0.078673      -0.027876      -0.002694       0.030570             11.766475       6.775021       4.580377       1.783874      16.662500       5.619708      11.861903           0.000948
          242              C       1.396296       8.745735      15.168152      -0.177396      31.491817 0.44975961E+03  0.10656974E+05                                 8.551841                            7.002375       0.284310       2.048607                    0.999695      30.105946      86.704382       0.632282       0.408829      -1.069805      -0.024283       0.002675      -0.013270       0.027801      -0.009148      -0.010544      -0.023360       0.016158      -0.011971      -0.032917       0.014200       0.018717              9.160895       5.863184       2.174500      -0.173481      10.147668       2.186516      11.471834           0.005079
          243              C       1.156985       7.818022      14.209903      -0.195626      32.772308 0.47161075E+03  0.11308069E+05                                 8.792455                            7.176906       0.259114       2.035456                    0.999763      30.639379      88.765848       0.623705       0.409564      -1.069323      -0.007841       0.012693       0.008370       0.017107      -0.003128      -0.011703      -0.025695      -0.003943      -0.019660      -0.030895       0.004169       0.026726              9.539112       6.135086       2.642129       0.075166      12.363083       2.081547      10.119166           0.005012
          244              C       1.481091       8.429117      12.950588       0.165132      35.361969 0.39712235E+03  0.91614241E+04                                 9.659568                            6.833644      -0.131821       1.970535                    0.999578      26.569510      76.589402       0.602082       0.440973      -1.045172       0.000222       0.040760       0.012760       0.042711      -0.024637       0.002561       0.003131       0.019791       0.013012      -0.029202       0.004814       0.024388             11.625931       5.833070       2.280800       1.063450      12.239701       5.658331      16.805021           0.001297
          245              C       1.407602       7.763998      11.707603       0.042600      46.093481 0.44703137E+03  0.10562134E+05                                11.301474                            7.185847      -0.113927       1.977568                    0.999023      27.106578      77.616086       0.598471       0.433161      -1.055861      -0.011029      -0.027162       0.000926       0.029331      -0.026726       0.016145      -0.004362       0.105255      -0.231636      -0.078800      -0.020415       0.099215             14.591188       6.669336       3.227434      -0.714683      18.124048      -1.426888      18.980181           0.005559
          246              C       1.661046       8.362693      10.462775       0.157258      39.002670 0.39975379E+03  0.92277110E+04                                10.276656                            6.826479      -0.123593       1.970828                    0.999623      26.653837      76.593553       0.606977       0.437152      -1.048545       0.015463       0.032648      -0.011766       0.037993      -0.006536      -0.000697      -0.000074       0.027135       0.023301      -0.018945       0.007644       0.011300             13.007116       6.010445       2.335606      -2.115475      13.078691      -6.947256      19.932212           0.001475
          247              C       1.531026       7.700675       9.180807      -0.192967      33.656043 0.45197856E+03  0.10720088E+05                                 8.929190                            7.015051       0.198837       2.017113                    0.999821      30.458982      87.693454       0.632485       0.408296      -1.070418       0.002488       0.007163      -0.006323       0.009873      -0.000117       0.013844       0.026458      -0.003088      -0.007947      -0.030253       0.000534       0.029718              9.797999       5.168621       1.881570      -0.625229      12.639685      -1.942348      11.585692           0.005365
          248              C       1.773164       8.608460       8.231513      -0.184947      33.956581 0.45942439E+03  0.10956350E+05                                 9.050020                            7.125713       0.166276       2.010335                    0.999728      30.455619      88.319371       0.619698       0.414452      -1.064956      -0.009140      -0.002993       0.008292       0.012699      -0.002223       0.018038       0.028030       0.017645      -0.012845      -0.037796       0.007230       0.030567              9.961429       5.438528       1.599727      -0.719040      10.829042      -2.002140      13.616717           0.005374
          249              C       2.094444       9.861646       8.884745       0.164361      37.467891 0.39697375E+03  0.91618745E+04                                10.048772                            6.837181      -0.203854       1.948272                    0.999502      26.637160      76.930479       0.600980       0.441595      -1.044264      -0.000813      -0.010904       0.035017       0.036684      -0.000582       0.004203      -0.001971       0.009621      -0.063652      -0.021823       0.005864       0.015959             12.506625       6.681958       3.909687      -1.979380      17.198022      -6.289806      13.639895           0.000912
          250              C       3.272156      10.311110      17.373864      -0.141837      34.161965 0.45732860E+03  0.10937319E+05                                 9.234853                            7.192779       0.025336       1.981245                    0.998640      30.085720      88.512722       0.603709       0.424225      -1.054566      -0.003501       0.015645       0.027168       0.031546       0.002402      -0.020196       0.004624       0.000424      -0.041982      -0.027002       0.007576       0.019426             10.382030       9.541394      -2.986471       1.169626       6.431770      -0.228340      15.172926           0.000691
          251              C       3.266503      10.335465      18.751446      -0.102795      32.711555 0.42692515E+03  0.10057271E+05                                 9.000492                            6.982333      -0.142430       1.926193                    0.999449      29.814558      87.656793       0.607151       0.428234      -1.049875      -0.016816       0.012858      -0.020329       0.029349       0.009658       0.015274      -0.019242      -0.016894      -0.052776      -0.035159       0.009027       0.026132             10.118008       9.493773      -2.760126      -0.625357       5.915112       0.635620      14.945141           0.002688
          252              C       1.050520       6.341211      11.745006       0.084583      37.126033 0.42158401E+03  0.98210192E+04                                 9.835427                            6.947062      -0.317340       1.912435                    0.998751      26.713483      76.078653       0.612469       0.429289      -1.057693       0.004922       0.018762       0.002453       0.019552       0.012456      -0.014086      -0.002028      -0.039744       0.029100      -0.032371       0.010083       0.022288             12.548297      10.578849       2.684526       1.312690      20.962437      -1.571232       6.103604          -0.000222
          253              C       1.939928       5.378073      12.182250      -0.143635      35.685019 0.43770839E+03  0.10336717E+05                                 9.460653                            6.995987       0.089042       2.000436                    0.999388      29.736802      86.463478       0.618534       0.419319      -1.059402      -0.018445      -0.029076      -0.010350       0.035955       0.006482      -0.004437       0.011094       0.038812      -0.000649      -0.025716       0.004770       0.020946             11.458644      10.473583       0.539680       1.536895      18.487926      -1.809278       5.414423           0.000140
          254              C       1.599805       4.056250      12.369264      -0.078739      35.153860 0.42096625E+03  0.98562092E+04                                 9.466456                            6.937106      -0.115783       1.947833                    0.999325      28.864414      83.881165       0.610243       0.428687      -1.052355      -0.009479       0.016805      -0.015120       0.024513      -0.017311      -0.017104       0.002957       0.010858       0.073289      -0.031566      -0.002403       0.033969             11.565593      11.931814       2.198211       1.538289      17.469233      -1.251261       5.295731           0.000001
          255              C       0.330702       3.642211      12.073202      -0.024846      35.984511 0.40490241E+03  0.92703210E+04                                 9.409091                            6.639803       0.250992       2.099750                    0.999397      26.298051      72.513717       0.655195       0.408311      -1.078807       0.016483       0.041541      -0.017510       0.047999      -0.008011      -0.004248       0.012005       0.015340       0.035109      -0.019997       0.000618       0.019378             12.082063      11.587481       2.624059       0.839437      19.190832      -2.317385       5.467875          -0.000092
          256              C       8.857340       4.552210      11.565894      -0.086879      33.104116 0.41166037E+03  0.95575197E+04                                 8.996683                            6.796779       0.033969       1.990711                    0.999646      28.719343      82.344015       0.626905       0.420822      -1.060235       0.024310       0.013658       0.000794       0.027895       0.011017       0.004358       0.009299       0.037191       0.036909      -0.029271       0.008037       0.021235             10.684141      10.072433       1.263302       0.751471      16.594885      -1.885985       5.385105           0.000025
          257              C       9.213480       5.885104      11.363076      -0.148268      34.619265 0.44639279E+03  0.10571922E+05                                 9.231814                            7.044956       0.201999       2.036470                    0.999262      29.696253      85.889316       0.620296       0.416937      -1.063098       0.002494      -0.029906       0.002328       0.030100      -0.014473       0.012751      -0.002791       0.005928       0.010786      -0.018524      -0.002611       0.021135             10.895598      11.003299       2.949882       1.035523      16.141480      -1.532728       5.542015           0.000126
          258              C       9.317119       2.253964      12.392970       0.695164      22.700196 0.22166565E+03  0.44926936E+04                                 7.624476                            5.436782      -0.215122       2.013781                    0.999012      21.465752      61.168864       0.604339       0.500054      -0.996461      -0.020541      -0.069117       0.016981       0.074077      -0.034043      -0.035641       0.056538       0.040138       0.309696      -0.097312      -0.034524       0.131836              9.541464      10.382657       1.084599       0.223462      13.412974      -1.844704       4.828761           0.000064
          259              C       1.476380      11.849917       6.033704      -0.136019      34.376966 0.43318157E+03  0.10202986E+05                                 9.254066                            6.976665       0.099411       2.008767                    0.999258      29.475609      85.584010       0.617151       0.421364      -1.058143      -0.005177      -0.018600      -0.032059       0.037424      -0.007677      -0.005303       0.013732       0.002855      -0.084927      -0.032653       0.007437       0.025216             11.158477       8.372733      -2.092681       1.020744       6.317684      -0.622224      18.785016           0.001514
          260              C       1.481091      11.856559       4.650327      -0.075043      32.610342 0.40064195E+03  0.92437800E+04                                 8.930802                            6.704814      -0.005159       1.981712                    0.999575      28.454945      81.473969       0.630906       0.420773      -1.059698      -0.000737      -0.024982       0.017447       0.030480       0.006100       0.008541      -0.011382       0.003437      -0.060375      -0.026766       0.010367       0.016400             10.799537       7.777523      -2.141024      -0.653656       6.276402       0.117574      18.344687           0.001194
          261              C       7.066275       0.000000       2.007108       0.060546      43.104971 0.43650658E+03  0.10237769E+05                                10.804621                            7.095215      -0.068349       1.998528                    0.998827      26.575965      75.468612       0.603837       0.432486      -1.057763      -0.000000      -0.000000       0.027142       0.027142       0.062100       0.000000       0.000000       0.163514      -0.099326      -0.086113      -0.033109       0.119222             13.505699       7.162433      -4.398683       0.000001      17.238364      -0.000000      16.116299           0.010721
          262              C       7.066275       0.000000      21.406518       0.037433      46.539219 0.45432207E+03  0.10787136E+05                                11.401688                            7.261568      -0.154269       1.963966                    0.999109      27.327396      78.660256       0.592701       0.435239      -1.053695       0.000000      -0.000000      -0.025523       0.025523       0.043876      -0.000000       0.000000       0.148187      -0.061628      -0.075839      -0.020543       0.096381             14.802768       7.482871      -4.021797       0.000000      17.477291      -0.000000      19.448142           0.011313
          263              C       7.066275       0.000000       3.490050       0.077381      34.753156 0.42152994E+03  0.98127247E+04                                 9.378244                            6.931830      -0.245717       1.937588                    0.998660      26.605355      75.574370       0.615526       0.427463      -1.059545       0.000000      -0.000000      -0.010723       0.010723      -0.022701      -0.000000       0.000000       0.000499       0.083028      -0.036541       0.008865       0.027676             11.049931       8.775071       2.631331       0.000001       6.870794       0.000001      17.503928           0.000222
          264              C       7.066275       0.000000       6.284724      -0.020570      35.525147 0.43205093E+03  0.10064147E+05                                 9.315626                            6.880184       0.056295       2.022750                    0.999373      27.085786      75.589508       0.639982       0.410862      -1.076009       0.000000       0.000000      -0.037532       0.037532      -0.011770       0.000000       0.000000      -0.006367      -0.055189      -0.018396      -0.002995       0.021392             11.049589       9.665098       2.949168      -0.000000       6.109897      -0.000000      17.373771          -0.000508
          265              C       7.066275       0.000000       7.833516       0.536105      24.207018 0.26903627E+03  0.56634548E+04                                 7.652974                            5.813076      -0.191589       1.985944                    0.998842      23.036939      64.643634       0.617736       0.471013      -1.022168      -0.000000       0.000000       0.046880       0.046880      -0.081890      -0.000000      -0.000000      -0.044482      -0.222687      -0.074229      -0.047742       0.121971              8.860533       8.637465       2.405896      -0.000001       5.290263      -0.000000      12.653871           0.008441
          266              C       7.066275       0.000000      19.910406       0.078404      36.128463 0.41882347E+03  0.97524771E+04                                 9.712165                            6.948320      -0.262167       1.933034                    0.998949      26.750513      76.468814       0.608502       0.432275      -1.054586       0.000000      -0.000000       0.010129       0.010129      -0.023395       0.000000       0.000000      -0.008759       0.076698      -0.036585       0.011019       0.025566             12.452794       8.399817       2.237910       0.000000       7.193762       0.000001      21.764804          -0.000865
          267              C       7.066275       0.000000      17.121000       0.008018      36.032920 0.40503444E+03  0.92911096E+04                                 9.552380                            6.717128       0.131498       2.066946                    0.999275      26.158319      72.630925       0.639181       0.417740      -1.070703      -0.000000       0.000000       0.031258       0.031258      -0.015581      -0.000000       0.000000       0.022455      -0.063181      -0.021060      -0.008674       0.029735             12.503750       8.014168       2.328509       0.000000       6.704587       0.000000      22.792494           0.000266
          268              C       7.066275       0.000000      15.617249       0.589628      24.048976 0.25855866E+03  0.54045706E+04                                 7.762434                            5.717198       0.002803       2.055127                    0.999623      22.617150      63.836569       0.618109       0.474066      -1.017598       0.000000      -0.000000      -0.043219       0.043219      -0.073285       0.000000       0.000000       0.001579      -0.333148      -0.111049      -0.017764       0.128814              9.834772       6.490127       1.700031      -0.000000       6.473786       0.000000      16.540403           0.000086
          269              C       7.066275      11.070550      11.162892       0.060971      43.093180 0.43636995E+03  0.10233835E+05                                10.803271                            7.094489      -0.068725       1.998478                    0.998826      26.571004      75.453547       0.603815       0.432532      -1.057727      -0.000000       0.000000      -0.027146       0.027146      -0.062176      -0.000000       0.000000       0.163841      -0.099736      -0.086221      -0.033245       0.119466             13.503873       7.161603       4.398117       0.000000      17.236213       0.000000      16.113802           0.004661
          270              C       7.066275      11.070550      18.103482       0.037854      46.528049 0.45419567E+03  0.10783478E+05                                11.400537                            7.260961      -0.154676       1.963895                    0.999109      27.322972      78.647336       0.592671       0.435288      -1.053657      -0.000000       0.000000       0.025506       0.025506      -0.043978      -0.000000      -0.000000       0.148481      -0.062032      -0.075950      -0.020677       0.096627             14.801103       7.482124       4.021404      -0.000000      17.475797       0.000000      19.445387           0.005400
          271              C       7.066275      11.070550       9.679950       0.077340      34.751890 0.42152084E+03  0.98124386E+04                                 9.378008                            6.931757      -0.245710       1.937610                    0.998659      26.604676      75.571618       0.615530       0.427463      -1.059547      -0.000000      -0.000000       0.010696       0.010696       0.022671      -0.000000      -0.000000       0.000521       0.083058      -0.036516       0.008829       0.027686             11.049532       8.774848      -2.631252       0.000001       6.870663      -0.000000      17.503083          -0.001205
          272              C       7.066275      11.070550       6.885276      -0.020501      35.522805 0.43202129E+03  0.10063262E+05                                 9.315192                            6.879939       0.056384       2.022791                    0.999373      27.084668      75.585126       0.639996       0.410861      -1.076012       0.000000       0.000000       0.037535       0.037535       0.011753       0.000000       0.000000      -0.006416      -0.055282      -0.018427      -0.002969       0.021397             11.048981       9.664590      -2.949003      -0.000001       6.109652       0.000000      17.372702           0.000076
          273              C       7.066275      11.070550       5.336484       0.536102      24.207388 0.26904236E+03  0.56635916E+04                                 7.652919                            5.813058      -0.191366       1.986005                    0.998842      23.037156      64.643423       0.617753       0.470999      -1.022180      -0.000000       0.000000      -0.046882       0.046882       0.081877       0.000000      -0.000000      -0.044605      -0.222720      -0.074240      -0.047740       0.121980              8.860429       8.637385      -2.405893      -0.000001       5.290252       0.000000      12.653648          -0.009400
          274              C       7.066275      11.070550      19.599594       0.078343      36.127730 0.41882371E+03  0.97524423E+04                                 9.711939                            6.948264      -0.262008       1.933098                    0.998949      26.750077      76.466335       0.608515       0.432268      -1.054595      -0.000000      -0.000000      -0.010091       0.010091       0.023392      -0.000000      -0.000000      -0.008721       0.076680      -0.036575       0.011015       0.025560             12.452316       8.399597      -2.237842      -0.000001       7.193625       0.000000      21.763726          -0.000840
          275              C       7.066275      11.070550      22.389000       0.008123      36.029785 0.40499880E+03  0.92900967E+04                                 9.551963                            6.716933       0.131467       2.066959                    0.999275      26.156811      72.626204       0.639175       0.417753      -1.070694      -0.000000      -0.000000      -0.031245       0.031245       0.015620       0.000000       0.000000       0.022437      -0.063326      -0.021109      -0.008677       0.029786             12.503015       8.013808      -2.328387       0.000001       6.704319      -0.000001      22.790920          -0.000550
          276              C       7.066275      11.070550      23.892751       0.589604      24.048609 0.25855683E+03  0.54045116E+04                                 7.762319                            5.717159       0.002910       2.055171                    0.999623      22.616857      63.835188       0.618116       0.474063      -1.017602       0.000000       0.000000       0.043215       0.043215       0.073299       0.000000       0.000000       0.001572      -0.333104      -0.111035      -0.017785       0.128820              9.834525       6.490055      -1.700033       0.000000       6.473745      -0.000000      16.539775          -0.000046
          277              C       2.355425       0.000000      24.332892       0.060540      43.105070 0.43650794E+03  0.10237806E+05                                10.804622                            7.095217      -0.068335       1.998532                    0.998827      26.576012      75.468697       0.603839       0.432484      -1.057764      -0.000000      -0.000000      -0.027142       0.027142       0.062097       0.000000       0.000000       0.163509      -0.099317      -0.086111      -0.033106       0.119217             13.505698       7.162434      -4.398684      -0.000000      17.238367       0.000000      16.116292           0.010713
          278              C       2.355425       0.000000       4.933482       0.037435      46.539293 0.45432275E+03  0.10787157E+05                                11.401700                            7.261573      -0.154271       1.963965                    0.999109      27.327425      78.660372       0.592701       0.435239      -1.053695       0.000000       0.000000       0.025523       0.025523       0.043877      -0.000000       0.000000       0.148184      -0.061630      -0.075837      -0.020543       0.096381             14.802782       7.482886      -4.021815      -0.000000      17.477337       0.000000      19.448123           0.011329
          279              C       2.355425       0.000000      22.849950       0.077389      34.752962 0.42152742E+03  0.98126523E+04                                 9.378220                            6.931817      -0.245724       1.937587                    0.998660      26.605257      75.574067       0.615525       0.427464      -1.059545      -0.000000       0.000000       0.010726       0.010726      -0.022704      -0.000000      -0.000000       0.000498       0.083020      -0.036542       0.008869       0.027673             11.049897       8.775054       2.631327      -0.000000       6.870777      -0.000001      17.503859           0.000211
          280              C       2.355425       0.000000      20.055276      -0.020557      35.524848 0.43204927E+03  0.10064077E+05                                 9.315493                            6.880115       0.056405       2.022785                    0.999373      27.085733      75.588734       0.639994       0.410856      -1.076016      -0.000000       0.000000       0.037529       0.037529      -0.011746      -0.000000       0.000000      -0.006356      -0.055136      -0.018379      -0.002979       0.021358             11.049403       9.664972       2.949125       0.000000       6.109821       0.000000      17.373415          -0.000518
          281              C       2.355425       0.000000      18.506484       0.536069      24.206510 0.26903049E+03  0.56632902E+04                                 7.652828                            5.812987      -0.191544       1.985969                    0.998842      23.036488      64.641663       0.617747       0.471008      -1.022173       0.000000       0.000000      -0.046873       0.046873      -0.081866       0.000000       0.000000      -0.044471      -0.222664      -0.074221      -0.047721       0.121942              8.860350       8.637307       2.405853       0.000000       5.290177       0.000000      12.653567           0.008483
          282              C       2.355425       0.000000       6.429594       0.078404      36.128473 0.41882366E+03  0.97524852E+04                                 9.712174                            6.948328      -0.262162       1.933036                    0.998949      26.750525      76.468924       0.608501       0.432276      -1.054586      -0.000000       0.000000      -0.010127       0.010127      -0.023396      -0.000000       0.000000      -0.008757       0.076699      -0.036586       0.011019       0.025566             12.452801       8.399823       2.237904       0.000000       7.193763      -0.000000      21.764818          -0.000856
          283              C       2.355425       0.000000       9.219000       0.008020      36.032934 0.40503444E+03  0.92911134E+04                                 9.552398                            6.717139       0.131497       2.066947                    0.999275      26.158312      72.631019       0.639179       0.417742      -1.070702      -0.000000       0.000000      -0.031259       0.031259      -0.015582      -0.000000      -0.000000       0.022456      -0.063182      -0.021061      -0.008676       0.029737             12.503777       8.014181       2.328505       0.000000       6.704591      -0.000000      22.792560           0.000281
          284              C       2.355425       0.000000      10.722751       0.589628      24.048978 0.25855861E+03  0.54045698E+04                                 7.762438                            5.717199       0.002804       2.055127                    0.999623      22.617151      63.836590       0.618109       0.474066      -1.017598      -0.000000       0.000000       0.043219       0.043219      -0.073285       0.000000       0.000000       0.001578      -0.333149      -0.111050      -0.017765       0.128814              9.834779       6.490132       1.700032       0.000000       6.473788      -0.000000      16.540418           0.000098
          285              C       2.355425      11.070550      15.177108       0.060970      43.093239 0.43637039E+03  0.10233849E+05                                10.803286                            7.094497      -0.068735       1.998475                    0.998826      26.571022      75.453648       0.603814       0.432533      -1.057727       0.000000       0.000000       0.027146       0.027146      -0.062176      -0.000000       0.000000       0.163843      -0.099734      -0.086223      -0.033245       0.119467             13.503897       7.161613       4.398126      -0.000000      17.236251       0.000001      16.113826           0.004621
          286              C       2.355425      11.070550       8.236518       0.037856      46.527948 0.45419478E+03  0.10783451E+05                                11.400525                            7.260956      -0.154680       1.963895                    0.999108      27.322938      78.647226       0.592671       0.435288      -1.053656       0.000000       0.000000      -0.025506       0.025506      -0.043979       0.000000      -0.000000       0.148485      -0.062035      -0.075951      -0.020678       0.096630             14.801079       7.482115       4.021400      -0.000001      17.475785      -0.000000      19.445339           0.005387
          287              C       2.355425      11.070550      16.660050       0.077341      34.751854 0.42152043E+03  0.98124259E+04                                 9.378000                            6.931752      -0.245709       1.937610                    0.998659      26.604657      75.571533       0.615531       0.427463      -1.059548       0.000000       0.000000      -0.010697       0.010697       0.022671      -0.000000      -0.000000       0.000520       0.083054      -0.036515       0.008831       0.027685             11.049524       8.774840      -2.631249      -0.000001       6.870659       0.000001      17.503074          -0.001211
          288              C       2.355425      11.070550      19.454724      -0.020498      35.522622 0.43201895E+03  0.10063196E+05                                 9.315178                            6.879931       0.056418       2.022804                    0.999373      27.084571      75.584878       0.639995       0.410863      -1.076011      -0.000000       0.000000      -0.037534       0.037534       0.011750      -0.000000       0.000000      -0.006415      -0.055274      -0.018425      -0.002967       0.021392             11.048966       9.664584      -2.949002       0.000000       6.109646      -0.000000      17.372666           0.000049
          289              C       2.355425      11.070550      21.003516       0.536090      24.207029 0.26903774E+03  0.56634709E+04                                 7.652860                            5.813017      -0.191355       1.986016                    0.998842      23.036903      64.642610       0.617754       0.471000      -1.022179       0.000000       0.000000       0.046879       0.046879       0.081867      -0.000000       0.000000      -0.044600      -0.222710      -0.074237      -0.047731       0.121968              8.860360       8.637322      -2.405876       0.000001       5.290218      -0.000000      12.653539          -0.009434
          290              C       2.355425      11.070550       6.740406       0.078342      36.127682 0.41882333E+03  0.97524311E+04                                 9.711929                            6.948260      -0.261996       1.933102                    0.998949      26.750060      76.466271       0.608515       0.432267      -1.054595      -0.000000      -0.000000       0.010090       0.010090       0.023392       0.000000       0.000000      -0.008719       0.076680      -0.036575       0.011015       0.025560             12.452295       8.399590      -2.237842      -0.000001       7.193622      -0.000000      21.763674          -0.000830
          291              C       2.355425      11.070550       3.951000       0.008123      36.029755 0.40499861E+03  0.92900912E+04                                 9.551959                            6.716933       0.131476       2.066963                    0.999275      26.156797      72.626162       0.639175       0.417753      -1.070694      -0.000000      -0.000000       0.031245       0.031245       0.015620       0.000000       0.000000       0.022438      -0.063327      -0.021109      -0.008677       0.029786             12.503001       8.013809      -2.328392       0.000001       6.704320      -0.000001      22.790874          -0.000538
          292              C       2.355425      11.070550       2.447249       0.589604      24.048591 0.25855672E+03  0.54045084E+04                                 7.762313                            5.717157       0.002912       2.055172                    0.999623      22.616847      63.835140       0.618116       0.474063      -1.017602       0.000000      -0.000000      -0.043215       0.043215       0.073299      -0.000000      -0.000000       0.001571      -0.333106      -0.111035      -0.017785       0.128821              9.834512       6.490050      -1.700032       0.000000       6.473741      -0.000001      16.539745          -0.000036
          293              N       7.455391      20.762817      -0.004741      -0.235072      39.142272 0.56781424E+03  0.14009283E+05                                 9.656852                            7.753458       0.149636       2.049671                    0.999552      28.789477      79.814995       0.625289       0.397023      -1.097075       0.075724      -0.090188       0.108223       0.159938       0.042096      -0.056577       0.093911       0.038428      -0.069135      -0.138669       0.057590       0.081079             10.899364       6.579808      -2.830119      -1.285097      13.096147       4.610320      13.022139           0.135918
          294              N       7.413936      20.739790      23.411255      -0.245594      42.188655 0.58738659E+03  0.14632164E+05                                10.197396                            7.910822       0.054283       2.014990                    0.999432      29.236063      81.747692       0.615419       0.399531      -1.094100       0.016052      -0.111644      -0.108081       0.156217       0.014696       0.026461      -0.108099       0.069632      -0.069785      -0.135974       0.049201       0.086773             11.920477       6.860279      -2.649468       1.501759      13.853519      -5.546833      15.047633           0.133129
          295              N       6.677159       1.378283      -0.004741      -0.235072      39.142270 0.56781423E+03  0.14009282E+05                                 9.656851                            7.753457       0.149637       2.049672                    0.999552      28.789478      79.814994       0.625289       0.397023      -1.097075      -0.075724       0.090188       0.108223       0.159938       0.042096       0.056578      -0.093911       0.038428      -0.069135      -0.138670       0.057590       0.081079             10.899363       6.579807      -2.830119       1.285098      13.096146      -4.610321      13.022136           0.135918
          296              N       6.718614       1.401310      23.411255      -0.245594      42.188646 0.58738649E+03  0.14632161E+05                                10.197395                            7.910821       0.054283       2.014990                    0.999432      29.236060      81.747682       0.615419       0.399531      -1.094100      -0.016052       0.111644      -0.108081       0.156217       0.014696      -0.026461       0.108100       0.069632      -0.069785      -0.135974       0.049202       0.086773             11.920474       6.860278      -2.649468      -1.501758      13.853516       5.546829      15.047629           0.133129
          297              N       6.677159       9.692267      13.174741      -0.235107      39.140313 0.56778904E+03  0.14008448E+05                                 9.656373                            7.753170       0.149536       2.049648                    0.999552      28.789047      79.812118       0.625317       0.397011      -1.097088      -0.076154      -0.090300      -0.108455       0.160362      -0.042485      -0.056904      -0.093929       0.038402      -0.069548      -0.139067       0.058012       0.081055             10.898700       6.579494       2.829902      -1.284917      13.095299      -4.609769      13.021307           0.130657
          298              N       6.718614       9.669240      16.098745      -0.245715      42.189938 0.58741887E+03  0.14633137E+05                                10.197477                            7.910951       0.054135       2.014939                    0.999431      29.237025      81.750283       0.615426       0.399522      -1.094109      -0.015803      -0.112005       0.108360       0.156642      -0.014622       0.026243       0.108347       0.070389      -0.070365      -0.136371       0.049610       0.086761             11.920450       6.860313       2.649463       1.501682      13.853556       5.546587      15.047480           0.127386
          299              N       7.455391      12.448833      13.174741      -0.235107      39.140306 0.56778890E+03  0.14008443E+05                                 9.656372                            7.753169       0.149536       2.049648                    0.999552      28.789043      79.812103       0.625317       0.397011      -1.097088       0.076154       0.090300      -0.108455       0.160362      -0.042485       0.056904       0.093929       0.038403      -0.069549      -0.139067       0.058012       0.081055             10.898699       6.579493       2.829902       1.284917      13.095298       4.609770      13.021305           0.130656
          300              N       7.413936      12.471860      16.098745      -0.245715      42.189933 0.58741878E+03  0.14633135E+05                                10.197476                            7.910951       0.054135       2.014939                    0.999431      29.237023      81.750275       0.615426       0.399522      -1.094109       0.015803       0.112005       0.108360       0.156642      -0.014622      -0.026243      -0.108347       0.070389      -0.070365      -0.136371       0.049610       0.086761             11.920448       6.860312       2.649463      -1.501682      13.853555      -5.546586      15.047478           0.127385
          301              N       1.966309       1.378283       0.004741      -0.235074      39.142543 0.56781913E+03  0.14009427E+05                                 9.656865                            7.753468       0.149641       2.049672                    0.999552      28.789648      79.815419       0.625292       0.397021      -1.097077      -0.075729       0.090196      -0.108232       0.159952       0.042098      -0.056580       0.093917       0.038429      -0.069136      -0.138678       0.057592       0.081085             10.899379       6.579817      -2.830125      -1.285102      13.096170       4.610331      13.022150           0.135943
          302              N       2.007764       1.401310       2.928745      -0.245594      42.188811 0.58738949E+03  0.14632245E+05                                10.197382                            7.910812       0.054292       2.014992                    0.999432      29.236187      81.747898       0.615424       0.399528      -1.094103      -0.016052       0.111655       0.108091       0.156231       0.014696       0.026461      -0.108107       0.069634      -0.069787      -0.135982       0.049203       0.086779             11.920456       6.860271      -2.649467       1.501752      13.853508      -5.546816      15.047589           0.133167
          303              N       2.744541      20.762817       0.004741      -0.235075      39.142547 0.56781918E+03  0.14009429E+05                                 9.656866                            7.753468       0.149641       2.049672                    0.999552      28.789649      79.815423       0.625291       0.397021      -1.097077       0.075729      -0.090196      -0.108232       0.159952       0.042098       0.056580      -0.093917       0.038429      -0.069136      -0.138678       0.057592       0.081085             10.899380       6.579817      -2.830125       1.285101      13.096170      -4.610331      13.022152           0.135943
          304              N       2.703086      20.739790       2.928745      -0.245594      42.188821 0.58738963E+03  0.14632249E+05                                10.197383                            7.910812       0.054292       2.014992                    0.999432      29.236191      81.747910       0.615424       0.399528      -1.094103       0.016052      -0.111655       0.108091       0.156231       0.014696      -0.026461       0.108107       0.069634      -0.069787      -0.135982       0.049203       0.086779             11.920458       6.860272      -2.649468      -1.501753      13.853511       5.546819      15.047592           0.133167
          305              N       2.744541      12.448833      13.165259      -0.235111      39.140532 0.56779278E+03  0.14008563E+05                                 9.656406                            7.753193       0.149532       2.049645                    0.999552      28.789153      79.812486       0.625316       0.397011      -1.097088       0.076157       0.090299       0.108455       0.160363      -0.042486      -0.056906      -0.093929       0.038396      -0.069543      -0.139067       0.058010       0.081057             10.898740       6.579515       2.829915      -1.284923      13.095352      -4.609790      13.021353           0.130632
          306              N       2.703086      12.471860      10.241255      -0.245713      42.189844 0.58741747E+03  0.14633091E+05                                10.197456                            7.910937       0.054140       2.014941                    0.999431      29.236994      81.750119       0.615427       0.399522      -1.094109       0.015801       0.112006      -0.108360       0.156643      -0.014620       0.026241       0.108348       0.070389      -0.070362      -0.136371       0.049609       0.086762             11.920420       6.860297       2.649453       1.501675      13.853516       5.546565      15.047447           0.127370
          307              N       1.966309       9.692267      13.165259      -0.235111      39.140539 0.56779290E+03  0.14008567E+05                                 9.656408                            7.753194       0.149532       2.049645                    0.999552      28.789156      79.812500       0.625316       0.397011      -1.097088      -0.076157      -0.090300       0.108455       0.160363      -0.042486       0.056906       0.093929       0.038396      -0.069543      -0.139067       0.058010       0.081057             10.898742       6.579516       2.829916       1.284923      13.095354       4.609791      13.021356           0.130632
          308              N       2.007764       9.669240      10.241255      -0.245713      42.189851 0.58741758E+03  0.14633095E+05                                10.197458                            7.910938       0.054140       2.014941                    0.999431      29.236996      81.750134       0.615427       0.399522      -1.094109      -0.015802      -0.112006      -0.108360       0.156643      -0.014620      -0.026241      -0.108348       0.070389      -0.070363      -0.136371       0.049609       0.086762             11.920422       6.860298       2.649453      -1.501675      13.853518      -5.546565      15.047450           0.127370
          309              O       7.937782       0.655377       8.407991      -0.458172      28.889369 0.43373256E+03  0.98860142E+04                                 7.396202                            6.411112       0.554447       2.219443                    0.999317      26.718826      68.484722       0.756190       0.355366      -1.141394      -0.018430      -0.021192      -0.043727       0.051969       0.023566       0.010086       0.003465       0.024854      -0.195911      -0.066239       0.006078       0.060161              8.038511       9.281584       2.176380       2.875794       5.833300       2.012681       9.000650          -0.257657
          310              O       8.684923      12.533412      26.054211      -0.718200      52.692463 0.76185026E+03  0.20047461E+05                                11.308910                            8.692028       0.031476       2.007340                    0.997145      31.273585      86.928593       0.625911       0.371881      -1.125317       0.056645       0.078725      -0.041848       0.105629       0.051395       0.016692       0.037218       0.027373       0.283336      -0.102430      -0.006348       0.108778             13.767459      15.517416       6.705729      -1.143579      17.762381      -2.440205       8.022579           0.000006
          311              O       1.291715      13.013210      25.348299      -0.680851      43.878903 0.64018952E+03  0.16120798E+05                                10.003899                            7.924324       0.156349       2.071750                    0.995749      29.768154      80.808565       0.661273       0.367830      -1.128978      -0.044740       0.085644      -0.004674       0.096739       0.009390       0.016003       0.029394       0.109528       0.118809      -0.081940       0.022313       0.059627             12.030102      17.242235      -4.485209       0.904185      11.705715      -0.650009       7.142356          -0.000289
          312              O       7.856756       0.771617      14.991674      -0.640615      38.490596 0.62992103E+03  0.15762475E+05                                 9.106592                            7.818200       0.385712       2.141674                    0.997579      29.489738      79.212216       0.672681       0.363880      -1.134598       0.013479       0.018915       0.071188       0.074881      -0.015255      -0.049548      -0.058628      -0.030315      -0.215104      -0.114909       0.039918       0.074991             10.550142       9.149804       2.114296      -3.119002       9.436989      -3.229053      13.063634          -0.000068
          313              O       6.194768      21.485723       8.407991      -0.458173      28.889369 0.43373256E+03  0.98860130E+04                                 7.396196                            6.411106       0.554454       2.219445                    0.999317      26.718857      68.484769       0.756191       0.355365      -1.141395       0.018430       0.021192      -0.043727       0.051970       0.023567      -0.010087      -0.003466       0.024854      -0.195914      -0.066240       0.006078       0.060162              8.038504       9.281576       2.176378      -2.875791       5.833295      -2.012679       9.000639          -0.257666
          314              O       5.447627       9.607688      26.054211      -0.718200      52.692458 0.76185019E+03  0.20047459E+05                                11.308910                            8.692027       0.031476       2.007340                    0.997145      31.273584      86.928588       0.625911       0.371881      -1.125317      -0.056645      -0.078725      -0.041848       0.105629       0.051395      -0.016692      -0.037218       0.027374       0.283336      -0.102430      -0.006348       0.108778             13.767458      15.517414       6.705727       1.143578      17.762380       2.440205       8.022579           0.000006
          315              O       3.419135       9.127890      25.348299      -0.680851      43.878869 0.64018892E+03  0.16120778E+05                                10.003892                            7.924319       0.156351       2.071751                    0.995749      29.768147      80.808527       0.661274       0.367830      -1.128979       0.044740      -0.085644      -0.004674       0.096739       0.009389      -0.016003      -0.029395       0.109528       0.118809      -0.081940       0.022313       0.059627             12.030093      17.242223      -4.485205      -0.904184      11.705705       0.650008       7.142351          -0.000290
          316              O       6.275794      21.369483      14.991674      -0.640615      38.490606 0.62992124E+03  0.15762481E+05                                 9.106594                            7.818201       0.385711       2.141674                    0.997579      29.489740      79.212227       0.672681       0.363880      -1.134597      -0.013479      -0.018915       0.071188       0.074881      -0.015255       0.049549       0.058628      -0.030315      -0.215104      -0.114909       0.039918       0.074991             10.550145       9.149805       2.114296       3.119003       9.436991       3.229054      13.063638          -0.000068
          317              O       6.194768      11.725927       4.762009      -0.458217      28.889321 0.43373256E+03  0.98859735E+04                                 7.395974                            6.410935       0.554621       2.219492                    0.999317      26.719812      68.486189       0.756235       0.355346      -1.141414       0.018460      -0.021173       0.043704       0.051953      -0.023473       0.010084      -0.003608       0.025043      -0.196031      -0.066283       0.006128       0.060155              8.038229       9.281250      -2.176312       2.875652       5.833168      -2.012598       9.000270           0.248157
          318              O       5.447627       1.462862      13.455789      -0.718177      52.690703 0.76182493E+03  0.20046620E+05                                11.308660                            8.691887       0.031478       2.007348                    0.997145      31.273069      86.926674       0.625916       0.371881      -1.125317      -0.056646       0.078709       0.041851       0.105619      -0.051396       0.016689      -0.037214       0.027369       0.283363      -0.102435      -0.006348       0.108783             13.767064      15.517058      -6.705503      -1.143510      17.761649       2.440088       8.022487          -0.000051
          319              O       3.419135       1.942660      14.161701      -0.680837      43.877545 0.64016913E+03  0.16120148E+05                                10.003678                            7.924189       0.156362       2.071760                    0.995749      29.767770      80.807044       0.661280       0.367829      -1.128980       0.044743       0.085624       0.004682       0.096722      -0.009386       0.016004      -0.029398       0.109530       0.118819      -0.081944       0.022313       0.059630             12.029767      17.241774       4.484992       0.904158      11.705261       0.649989       7.142267           0.000243
          320              O       6.275794      11.842167      24.518326      -0.640573      38.488709 0.62988558E+03  0.15761361E+05                                 9.106301                            7.817989       0.385716       2.141687                    0.997579      29.488969      79.209506       0.672689       0.363881      -1.134597      -0.013474       0.018917      -0.071159       0.074853       0.015257      -0.049558       0.058634      -0.030328      -0.215124      -0.114923       0.039921       0.075002             10.549732       9.149539      -2.114237      -3.118836       9.436788       3.228901      13.062868          -0.000106
          321              O       7.937782      10.415173       4.762009      -0.458218      28.889329 0.43373271E+03  0.98859783E+04                                 7.395978                            6.410937       0.554617       2.219491                    0.999317      26.719809      68.486195       0.756234       0.355347      -1.141414      -0.018460       0.021173       0.043704       0.051953      -0.023472      -0.010084       0.003608       0.025043      -0.196030      -0.066283       0.006128       0.060155              8.038234       9.281255      -2.176314      -2.875654       5.833171       2.012600       9.000275           0.248155
          322              O       8.684923      20.678238      13.455789      -0.718177      52.690715 0.76182513E+03  0.20046627E+05                                11.308661                            8.691888       0.031478       2.007348                    0.997145      31.273073      86.926688       0.625916       0.371881      -1.125317       0.056646      -0.078709       0.041851       0.105619      -0.051396      -0.016689       0.037214       0.027369       0.283363      -0.102435      -0.006348       0.108783             13.767067      15.517060      -6.705504       1.143510      17.761652      -2.440089       8.022488          -0.000051
          323              O       1.291715      20.198440      14.161701      -0.680837      43.877524 0.64016873E+03  0.16120135E+05                                10.003674                            7.924186       0.156363       2.071761                    0.995749      29.767763      80.807014       0.661281       0.367829      -1.128980      -0.044743      -0.085623       0.004682       0.096722      -0.009386      -0.016004       0.029398       0.109530       0.118820      -0.081944       0.022313       0.059630             12.029763      17.241768       4.484991      -0.904157      11.705256      -0.649988       7.142264           0.000243
          324              O       7.856756      10.298933      24.518326      -0.640573      38.488719 0.62988577E+03  0.15761368E+05                                 9.106303                            7.817990       0.385715       2.141687                    0.997579      29.488973      79.209522       0.672689       0.363881      -1.134597       0.013474      -0.018918      -0.071159       0.074853       0.015257       0.049558      -0.058634      -0.030328      -0.215125      -0.114923       0.039921       0.075003             10.549734       9.149541      -2.114237       3.118837       9.436790      -3.228902      13.062871          -0.000105
          325              O       1.483918      21.485723      17.932009      -0.458124      28.887260 0.43369333E+03  0.98849168E+04                                 7.395996                            6.410951       0.554349       2.219439                    0.999317      26.717106      68.480073       0.756175       0.355380      -1.141380       0.018423       0.021183       0.043750       0.051983       0.023596       0.010034       0.003425       0.024864      -0.195807      -0.066194       0.006032       0.060162              8.038274       9.281306       2.176302       2.875685       5.833153       2.012609       9.000364          -0.257861
          326              O       0.736777       9.607688       0.285789      -0.718201      52.692504 0.76185089E+03  0.20047482E+05                                11.308917                            8.692032       0.031474       2.007339                    0.997145      31.273597      86.928642       0.625911       0.371881      -1.125317      -0.056645      -0.078726       0.041847       0.105630       0.051395       0.016692       0.037218       0.027374       0.283337      -0.102430      -0.006348       0.108778             13.767469      15.517425       6.705735      -1.143581      17.762398      -2.440211       8.022584           0.000002
          327              O       8.129985       9.127890       0.991701      -0.680851      43.878874 0.64018902E+03  0.16120782E+05                                10.003893                            7.924319       0.156350       2.071751                    0.995749      29.768153      80.808547       0.661274       0.367830      -1.128979       0.044741      -0.085643       0.004674       0.096738       0.009390       0.016003       0.029395       0.109528       0.118809      -0.081940       0.022313       0.059627             12.030094      17.242223      -4.485207       0.904185      11.705709      -0.650011       7.142352          -0.000277
          328              O       1.564944      21.369483      11.348326      -0.640615      38.490618 0.62992146E+03  0.15762488E+05                                 9.106595                            7.818201       0.385710       2.141673                    0.997579      29.489753      79.212261       0.672681       0.363880      -1.134598      -0.013479      -0.018915      -0.071188       0.074881      -0.015254      -0.049548      -0.058628      -0.030316      -0.215105      -0.114909       0.039918       0.074991             10.550147       9.149810       2.114297      -3.119004       9.436990      -3.229057      13.063640          -0.000056
          329              O       3.226932       0.655377      17.932009      -0.458126      28.887314 0.43369435E+03  0.98849453E+04                                 7.396000                            6.410954       0.554353       2.219440                    0.999317      26.717153      68.480193       0.756176       0.355380      -1.141381      -0.018422      -0.021183       0.043751       0.051983       0.023597      -0.010036      -0.003426       0.024865      -0.195814      -0.066197       0.006033       0.060164              8.038279       9.281311       2.176303      -2.875687       5.833156      -2.012610       9.000370          -0.257857
          330              O       3.974073      12.533412       0.285789      -0.718201      52.692513 0.76185107E+03  0.20047488E+05                                11.308919                            8.692033       0.031474       2.007339                    0.997145      31.273600      86.928654       0.625911       0.371881      -1.125317       0.056645       0.078726       0.041847       0.105630       0.051394      -0.016692      -0.037218       0.027374       0.283337      -0.102430      -0.006348       0.108778             13.767471      15.517428       6.705735       1.143581      17.762400       2.440211       8.022585           0.000002
          331              O       6.002565      13.013210       0.991701      -0.680851      43.878869 0.64018892E+03  0.16120779E+05                                10.003892                            7.924319       0.156351       2.071751                    0.995749      29.768151      80.808541       0.661274       0.367830      -1.128979      -0.044741       0.085643       0.004674       0.096739       0.009390      -0.016003      -0.029394       0.109528       0.118810      -0.081940       0.022313       0.059627             12.030094      17.242222      -4.485206      -0.904185      11.705708       0.650011       7.142351          -0.000278
          332              O       3.145906       0.771617      11.348326      -0.640615      38.490614 0.62992138E+03  0.15762485E+05                                 9.106593                            7.818200       0.385711       2.141674                    0.997579      29.489753      79.212256       0.672681       0.363880      -1.134598       0.013479       0.018915      -0.071188       0.074881      -0.015254       0.049548       0.058628      -0.030316      -0.215105      -0.114909       0.039918       0.074991             10.550145       9.149808       2.114297       3.119003       9.436989       3.229056      13.063638          -0.000055
          333              O       3.226932      10.415173      21.577991      -0.458201      28.888867 0.43372403E+03  0.98857447E+04                                 7.395988                            6.410947       0.554574       2.219489                    0.999317      26.719164      68.484731       0.756220       0.355355      -1.141406      -0.018455       0.021168      -0.043716       0.051959      -0.023492       0.010059      -0.003589       0.025053      -0.195969      -0.066257       0.006098       0.060159              8.038246       9.281269      -2.176317       2.875657       5.833178      -2.012603       9.000293           0.248097
          334              O       3.974073      20.678238      12.884211      -0.718176      52.690692 0.76182462E+03  0.20046611E+05                                11.308659                            8.691885       0.031476       2.007348                    0.997145      31.273061      86.926657       0.625916       0.371881      -1.125317       0.056646      -0.078709      -0.041852       0.105619      -0.051396       0.016689      -0.037213       0.027370       0.283363      -0.102435      -0.006347       0.108782             13.767063      15.517065      -6.705504      -1.143510      17.761639       2.440082       8.022483          -0.000055
          335              O       6.002565      20.198440      12.178299      -0.680839      43.877808 0.64017375E+03  0.16120295E+05                                10.003721                            7.924220       0.156353       2.071756                    0.995749      29.767854      80.807380       0.661279       0.367829      -1.128979      -0.044743      -0.085625      -0.004682       0.096724      -0.009387       0.016005      -0.029397       0.109531       0.118819      -0.081944       0.022313       0.059631             12.029822      17.241858       4.485012       0.904160      11.705309       0.649985       7.142300           0.000253
          336              O       3.145906      10.298933       1.821674      -0.640572      38.488672 0.62988495E+03  0.15761341E+05                                 9.106293                            7.817983       0.385722       2.141689                    0.997579      29.488963      79.209465       0.672690       0.363881      -1.134597       0.013473      -0.018918       0.071159       0.074854       0.015257      -0.049558       0.058634      -0.030330      -0.215126      -0.114924       0.039921       0.075003             10.549719       9.149530      -2.114233      -3.118830       9.436780       3.228894      13.062846          -0.000091
          337              O       1.483918      11.725927      21.577991      -0.458198      28.888854 0.43372378E+03  0.98857387E+04                                 7.395992                            6.410950       0.554558       2.219485                    0.999317      26.719127      68.484660       0.756219       0.355355      -1.141406       0.018455      -0.021168      -0.043716       0.051959      -0.023491      -0.010059       0.003589       0.025052      -0.195976      -0.066260       0.006100       0.060159              8.038251       9.281273      -2.176318      -2.875659       5.833180       2.012604       9.000299           0.248097
          338              O       0.736777       1.462862      12.884211      -0.718176      52.690679 0.76182442E+03  0.20046604E+05                                11.308656                            8.691883       0.031477       2.007348                    0.997145      31.273059      86.926641       0.625916       0.371881      -1.125317      -0.056646       0.078709      -0.041852       0.105619      -0.051396      -0.016689       0.037213       0.027369       0.283363      -0.102435      -0.006348       0.108782             13.767059      15.517060      -6.705502       1.143510      17.761634      -2.440081       8.022482          -0.000055
          339              O       8.129985       1.942660      12.178299      -0.680839      43.877791 0.64017345E+03  0.16120285E+05                                10.003719                            7.924219       0.156354       2.071756                    0.995749      29.767846      80.807353       0.661279       0.367829      -1.128979       0.044743       0.085625      -0.004683       0.096724      -0.009386      -0.016005       0.029397       0.109532       0.118820      -0.081944       0.022313       0.059631             12.029820      17.241854       4.485011      -0.904160      11.705306      -0.649985       7.142299           0.000253
          340              O       1.564944      11.842167       1.821674      -0.640572      38.488670 0.62988490E+03  0.15761340E+05                                 9.106293                            7.817983       0.385722       2.141689                    0.997579      29.488961      79.209462       0.672689       0.363881      -1.134597      -0.013473       0.018918       0.071159       0.074854       0.015257       0.049558      -0.058634      -0.030330      -0.215126      -0.114924       0.039921       0.075003             10.549719       9.149530      -2.114234       3.118831       9.436781      -3.228895      13.062847          -0.000091

******************************************************
Auxiliary information for the entire system
The total spin magnetic moment of the unit cell is   2.387570
The total net atomic charge of the unit cell is   -0.000007
Accuracy of reproducing the electrostatic potential in the unit cell:
  The inner radius (bohr) =    5.0000
  The outer radius (bohr) =   12.0000
  Valid grid points have density less than (e/(bohr^3)) =    0.0001
  The number of valid grid points were=       175956
  The rms potential error without charges in kcal/mol is=      3.60952
  The rms potential error with partial charges in kcal/mol is=      0.35773
  The RRMSE value at monopole order=      0.09911
  The rms potential error with partial charges and cloud penetration in kcal/mol is=      0.36516
  The RRMSE value at monopole order with cloud penetration is=      0.10116
  The rms potential error with partial charges and atomic dipoles in kcal/mol is=      0.33821
  The RRMSE value at dipole order=      0.09370
  The rms potential error with partial charges, atomic dipoles and cloud penetration in kcal/mol is=      0.32481
  The RRMSE value at dipole order with cloud penetration=      0.08999

******************************************************
The electron densities and ab initio electrostatic potential were computed in VASP using the PBE functional and
projector augmented wave method. See the main text of the journal article for a description of computational details.
The atomic charges, dipoles, and quadrupoles were computed with the DDEC6 method as described in
(a) T. A. Manz and N. Gabaldon Limas, RSC Adv. 6 (2016) 47771-47801 DOI: 10.1039/c6ra04656h
(b) N. Gabaldon Limas and T. A. Manz, RSC Adv. 8 (2018) 2678-2707 DOI: 10.1039/c7ra11829e.
For each atom in the material, the electron cloud parameters were fit to the spherically averaged atom-in-material
electron density using radial positions for which this density was between 10^-4 and 10^-2 electrons per cubic bohr.
The polarizabilities, dispersion coefficients, and quantum Drude oscillator (QDO) parameters were fit using the MCLF method.
The magnetic structure of the system was optimized in VASP from the default ferromagnetic initial guess using spin polarization.
The atomic spin moments (ASMs) were computed on this optimized magnetic structure using the DDEC6 partition as inputs
to the method of T. A. Manz and D. S. Sholl, J. Chem. Theory Comput. 7 (2011) 4146-4164 DOI: 10.1021/ct200539n.
The RMSE and RRMSE were computed using a uniform grid with Ewald summation.
