# Supplementary material for: A collection of forcefield precursors for metal–organic frameworks
Source: RSC Adv. 2019 Nov 13;9(63):36492–507. doi: 10.1039/c9ra07327b (PMC9075174; doi:10.1039/c9ra07327b)
Supplement: RA-009-C9RA07327B-s5028 [file RA-009-C9RA07327B-s5028.xyz]

  520
jmolscript: load "" {1 1 1} spacegroup "x,y,z" unitcell [{     16.159600     0.000000     0.000000 }, {     -1.777299    16.061565     0.000000 }, {     -5.399342    -6.029765    30.165719 }]
Sm    -0.751151     8.920807    24.154596     2.128370
Sm    -1.869968     4.772208    17.703356     2.038296
Sm    -2.666015     6.782365    21.093982     2.128369
Sm     1.334364     8.350674    27.545223     2.038296
Sm     9.734110     1.110993     6.011123     2.128370
Sm    10.852927     5.259592    12.462363     2.038296
Sm    11.648974     3.249435     9.071737     2.128369
Sm     7.648595     1.681126     2.620496     2.038296
H      5.864568    -0.521263    12.989359     0.143747
H      4.099870     0.016442    14.606241     0.140379
H      3.883345    -0.452749    20.014955     0.122605
H      4.747645    -2.129524    21.589605     0.134608
H      6.076581     9.543563    20.941042     0.142648
H      7.887443     9.024930    19.333209     0.142030
H      9.760665    11.391173    14.919965     0.124998
H      8.834531    12.998893    13.297049     0.129221
H      6.806666    -2.295229    16.464449     0.289321
H      5.888305    12.253208    17.951619     0.292512
H      4.566280     1.717543    16.509698     0.119461
H      2.811672     3.291549    16.630361     0.127605
H      0.432308     0.461127    18.319641     0.120664
H      2.173669    -1.087970    18.138647     0.109840
H      3.348131     9.694360    20.853562     0.114497
H      2.472483     8.788658    22.805284     0.119271
H      5.797785    -4.136543    24.880685     0.110703
H      6.638074    -3.223407    22.907847     0.125441
H     10.432534    11.037049    18.395055     0.124201
H     -4.094903     9.398486    18.766094     0.111280
H     10.085240     6.845029    16.361886     0.116059
H      8.473349     8.462920    15.957665     0.122042
H      9.826777    -0.070242    13.481060     0.119273
H     10.364101     0.937667    11.459957     0.108658
H      7.817573    -1.574137     9.538400     0.113584
H      5.516964    13.487950    11.565537     0.105383
H      9.978856    -3.729849    25.176309     0.123379
H      8.186995    -3.085327    26.756993     0.133854
H      4.140423     0.368518    26.729844     0.133878
H      3.371034     2.136848    25.131060     0.123954
H     -4.107285    -2.645058    24.120509     0.104658
H     -2.332317    -4.142188    24.081293     0.112680
H      4.491263    -2.877829    26.289424     0.111859
H      3.619686    -3.667098    28.301478     0.110903
H     11.513313     4.736726     0.135746     0.100240
H      7.043672    -0.543529    28.319577     0.105373
H      4.456145     4.521671    23.855051     0.127156
H      2.663855     6.093298    23.842984     0.117771
H     12.845739     7.275024     2.093501     0.143748
H     12.117208     8.969877     0.476618     0.140379
H      7.160396     3.206928    25.233624     0.122604
H      8.922058     2.532289    23.658973     0.134608
H     -2.534051    -0.072438    24.307536     0.142648
H     -1.819398    -1.815273    25.915369     0.142030
H      1.434081     2.092384     0.162895     0.124998
H     -0.265746     2.836077     1.785811     0.129221
H      9.313217     0.503984    28.784129     0.289321
H     -5.247965    -0.183323    27.296959     0.292512
H      5.078383     2.289438    28.738880     0.119461
H      3.320946     3.860285    28.618218     0.127606
H      5.872504     6.536516    26.928937     0.120664
H      7.603727     4.976095    27.109932     0.109840
H     -2.984020     2.622874    24.395017     0.114496
H     -2.180119     3.592822    22.443295     0.119271
H     11.032399     1.709260    20.367893     0.110703
H     10.217222     0.773639    22.340731     0.125441
H     -3.539391    -4.566225    26.853523     0.124201
H     -3.508556    10.053295    26.482485     0.111280
H      0.589001    -3.759983    28.886693     0.116057
H     -1.196357    -2.335813    29.290913     0.122042
H     12.833235     3.287247     1.601800     0.119273
H     11.890538     2.642329     3.622903     0.108658
H     14.107026     5.449666     5.544459     0.113584
H     -1.116715     6.079728     3.517323     0.105383
H     11.088024    -2.491175    20.072269     0.123380
H     10.250336    -0.781072    18.491586     0.133854
H      6.372386     2.861083    18.518735     0.133878
H      4.530162     3.431316    20.117518     0.123954
H      8.460563    11.390200    21.128070     0.104658
H     10.143828     9.790660    21.167285     0.112680
H      9.637625     2.869418    18.959154     0.111858
H     10.326246     3.822515    16.947101     0.110902
H      8.240921     1.082252    14.947114     0.100240
H      7.598211     0.075757    16.929002     0.105373
H      2.279153     2.090495    21.393528     0.127156
H      0.519937     3.699058    21.405594     0.117771
H      3.118391    10.553063    17.176360     0.143748
H      4.883089    10.015358    15.559478     0.140379
H      5.099614    10.484549    10.150764     0.122605
H      4.235314    12.161324     8.576114     0.134607
H      2.906378     0.488237     9.224677     0.142646
H      1.095516     1.006870    10.832510     0.142029
H     -0.777706    -1.359373    15.245754     0.124999
H      0.148428    -2.967093    16.868670     0.129222
H      2.176293    12.327029    13.701270     0.289321
H      3.094654    -2.221408    12.214100     0.292512
H      4.416679     8.314257    13.656021     0.119461
H      6.171287     6.740251    13.535358     0.127605
H      8.550651     9.570673    11.846078     0.120663
H      6.809290    11.119770    12.027072     0.109840
H      5.634828     0.337440     9.312157     0.114497
H      6.510476     1.243142     7.360435     0.119271
H      3.185174    14.168343     5.285034     0.110703
H      2.344885    13.255207     7.257872     0.125440
H     -1.449575    -1.005249    11.770664     0.124202
H     13.077862     0.633314    11.399625     0.111280
H     -1.102281     3.186771    13.803833     0.116059
H      0.509610     1.568880    14.208054     0.122042
H     -0.843818    10.102042    16.684659     0.119273
H     -1.381142     9.094133    18.705762     0.108658
H      1.165386    11.605937    20.627319     0.113584
H      3.465995    -3.456150    18.600182     0.105383
H     -0.995897    13.761649     4.989410     0.123380
H      0.795964    13.117127     3.408726     0.133855
H      4.842536     9.663282     3.435875     0.133878
H      5.611925     7.894952     5.034659     0.123954
H     13.090244    12.676858     6.045210     0.104659
H     11.315276    14.173988     6.084426     0.112681
H      4.491696    12.909629     3.876295     0.111859
H      5.363273    13.698898     1.864241     0.110903
H     -2.530354     5.295074    30.029973     0.100240
H      1.939287    10.575329     1.846142     0.105374
H      4.526814     5.510129     6.310668     0.127156
H      6.319104     3.938502     6.322735     0.117771
H     -3.862780     2.756776    28.072218     0.143748
H     -3.134249     1.061923    29.689101     0.140379
H      1.822563     6.824872     4.932095     0.122604
H      0.060901     7.499511     6.506746     0.134607
H     11.517010    10.104238     5.858183     0.142646
H     10.802357    11.847073     4.250350     0.142029
H      7.548878     7.939416    30.002824     0.124999
H      9.248705     7.195723    28.379908     0.129222
H     -0.330258     9.527816     1.381590     0.289321
H     14.230924    10.215123     2.868760     0.292512
H      3.904576     7.742362     1.426839     0.119461
H      5.662013     6.171515     1.547501     0.127605
H      3.110455     3.495284     3.236782     0.120663
H      1.379232     5.055705     3.055787     0.109840
H     11.966979     7.408926     5.770702     0.114496
H     11.163078     6.438978     7.722424     0.119271
H     -2.049440     8.322540     9.797826     0.110703
H     -1.234263     9.258161     7.824988     0.125440
H     12.522350    14.598025     3.312196     0.124202
H     12.491515    -0.021495     3.683234     0.111280
H      8.393958    13.791783     1.279026     0.116057
H     10.179316    12.367613     0.874806     0.122042
H     -3.850276     6.744553    28.563919     0.119273
H     -2.907579     7.389471    26.542816     0.108658
H     -5.124067     4.582134    24.621260     0.113584
H     10.099674     3.952072    26.648396     0.105383
H     -2.105065    12.522975    10.093450     0.123381
H     -1.267377    10.812872    11.674133     0.133856
H      2.610573     7.170717    11.646984     0.133877
H      4.452797     6.600484    10.048201     0.123954
H      0.522396    -1.358400     9.037649     0.104659
H     -1.160869     0.241140     8.998434     0.112680
H     -0.654666     7.162382    11.206565     0.111859
H     -1.343287     6.209285    13.218618     0.110903
H      0.742038     8.949548    15.218605     0.100240
H      1.384748     9.956043    13.236717     0.105374
H      6.703806     7.941305     8.772191     0.127156
H      8.463022     6.332742     8.760125     0.117771
C      6.811970    -1.589106    14.579092     0.201868
C      5.838048    -0.789091    13.903380    -0.164026
C      4.887854    -0.485922    14.781202    -0.168819
C      5.269576    -1.059401    16.051179     0.192881
C      4.667578    -0.811322    17.284957    -0.084823
C      5.040642    -1.430562    18.494602     0.192548
C      4.483725    -1.157404    19.803795    -0.180143
C      4.954562    -2.068084    20.663518    -0.161317
C      5.833167    -2.934843    19.921441     0.207386
C      4.629424    11.951780    20.367592    -0.077195
C      5.608829    11.204809    19.677099     0.184200
C      6.284830    10.028777    20.152812    -0.180354
C      7.267468     9.740184    19.274386    -0.185599
C      7.189655    10.732459    18.223413     0.188020
C      8.083832    10.825111    17.149211    -0.097358
C      7.998877    11.722788    16.081345     0.196437
C      8.935956    11.852524    14.998395    -0.187328
C      8.441032    12.736305    14.120573    -0.188959
C      8.959374    -2.847170    14.677734     0.189613
C      8.065538    -1.986592    14.044555    -0.080420
C      3.532646     0.158984    17.348305     0.108844
C      3.727240     1.466299    16.874703    -0.149310
C      2.679710     2.404278    16.947101    -0.099945
C      1.421767     2.017275    17.493100    -0.021593
C      1.262390     0.727632    17.942570    -0.098268
C      2.313173    -0.195886    17.846039    -0.140312
C      0.267441     2.991187    17.586614     0.542257
C      4.167662    11.363918    21.677387     0.103063
C      3.464302    10.156149    21.677086    -0.145710
C      2.938994     9.616426    22.826400    -0.082293
C      3.111433    10.317907    24.041776    -0.048174
C      5.634419    -4.575242    24.054144    -0.086000
C      6.151290    -4.037723    22.883714    -0.137851
C      2.443395     9.820910    25.274649     0.631656
C      9.250666     9.872387    17.206828     0.115608
C     10.346712    10.179650    17.999885    -0.150493
C     11.319087     9.201052    18.211045    -0.091859
C     11.226727     7.960986    17.633069    -0.047216
C     10.149858     7.693186    16.787223    -0.087508
C      9.186970     8.642676    16.560980    -0.146577
C     -3.934014     6.885642    17.918437     0.636852
C      8.462957    -1.409227    12.722995     0.107140
C      9.409147    -0.363390    12.681668    -0.129236
C      9.728227     0.234768    11.481073    -0.072211
C      9.120144    -0.191665    10.295862    -0.055903
C      8.217994    -1.256898    10.337792    -0.084162
C      7.905923    -1.847227    11.547437    -0.153553
C      9.436314     0.471818     9.025583     0.674088
C      9.135835    -2.314444    23.816438     0.155103
C      9.300558    -3.083336    25.019447    -0.196733
C      8.326905    -2.726962    25.888220    -0.186448
C      7.533259    -1.693138    25.248103     0.168535
C      6.386506    -1.104180    25.788975     0.003399
C      5.619812    -0.105225    25.218843     0.162423
C      4.498830     0.555825    25.873137    -0.198960
C      4.069888     1.513292    24.980232    -0.202900
C      4.844954     1.415178    23.791703     0.166275
C     -4.121089    -3.367892    23.502112    -0.140611
C     -3.072630    -4.265131    23.499095    -0.099164
C      5.875959    -1.627417    27.112948     0.089108
C      4.837819    -2.555776    27.112948    -0.148230
C      4.306491    -3.011989    28.310527    -0.087202
C      4.777064    -2.511738    29.520173    -0.029314
C      5.772967    -1.626938    29.480957    -0.104095
C      6.335708    -1.175346    28.298461    -0.144016
C      9.735746     3.249692     0.745093     0.662091
C      3.663507     4.347513    23.360333    -0.151372
C      2.586728     5.285311    23.345250    -0.088194
C     14.011304     6.450815     0.503768     0.201869
C     13.109026     7.330839     1.179480    -0.164026
C     12.703190     8.241925     0.301657    -0.168819
C      7.915831     1.895828    29.197399     0.192881
C      7.603047     2.466889    27.963622    -0.084824
C      8.259561     2.164195    26.753976     0.192548
C      7.926808     2.687691    25.444784    -0.180143
C      8.883748     2.319870    24.585061    -0.161317
C      9.841881     1.541925    25.327138     0.207386
C     -5.086823     1.101073    24.880987    -0.077195
C     -4.236664     0.209765    25.571480     0.184201
C     -2.993417    -0.332790    25.095767    -0.180354
C     -2.598501    -1.277726    25.974192    -0.185600
C     -3.593314    -1.309519    27.025166     0.188021
C     -3.587059    -2.208462    28.099367    -0.097359
C     -4.488633    -2.222752    29.167234     0.196438
C      0.884824     2.861349     0.084464    -0.187328
C     -0.048030     3.256069     0.962286    -0.188959
C     15.497916     4.454806     0.405126     0.189614
C     14.544251     5.248569     1.038304    -0.080420
C      6.513803     3.488218    27.900274     0.108845
C      5.235821     3.151021    28.373875    -0.149310
C      4.188321     4.089032    28.301478    -0.099945
C      4.434623     5.381908    27.755478    -0.021593
C      5.698912     5.682158    27.306009    -0.098268
C      6.732398     4.739323    27.402539    -0.140312
C      3.339661     6.422116    27.661964     0.542257
C     -4.553313     1.624689    23.571191     0.103063
C     -3.430230     2.456618    23.571493    -0.145710
C     -2.951557     3.038100    22.422179    -0.082293
C     -3.629817     2.789556    21.206802    -0.048174
C     11.450469     1.919885    21.194434    -0.086000
C     10.973060     1.347031    22.364864    -0.137851
C     -3.209309     3.508202    19.973929     0.631656
C     -2.511781    -3.263433    28.041751     0.115610
C     -2.696632    -4.386623    27.248694    -0.150493
C     -1.617026    -5.245469    27.037534    -0.091859
C     -0.394641    -5.017282    27.615509    -0.047217
C     -0.246904    -3.917493    28.461356    -0.087501
C     -1.296536    -3.064874    28.687599    -0.146582
C     -0.993260    10.169754    27.330141     0.636848
C     14.014099     4.790060     2.359864     0.107140
C     13.078671     3.734585     2.401191    -0.129236
C     12.519236     3.351653     3.601787    -0.072211
C     12.876203     4.002948     4.786998    -0.055903
C     13.835751     5.016783     4.745068    -0.084162
C     14.388176     5.391888     3.535422    -0.153553
C     12.251518     3.615723     6.057276     0.674088
C      9.588487    -1.808940    21.432140     0.155103
C     10.370831    -1.888098    20.229131    -0.196733
C      9.909533    -0.959548    19.360358    -0.186448
C      8.794692    -0.284421    20.000475     0.168535
C      8.083182     0.790599    19.459604     0.003399
C      7.005964     1.442773    20.029736     0.162423
C      6.225634     2.484249    19.375441    -0.198960
C      5.226799     2.805283    20.268347    -0.202900
C      5.409563     2.045709    21.456876     0.166275
C      9.177494    11.483421    21.746467    -0.140611
C     10.184603    10.540004    21.749483    -0.099163
C      8.547094     1.355597    18.135630     0.089108
C      9.355641     2.489543    18.135630    -0.148230
C      9.750649     3.067824    16.938051    -0.087202
C      9.305188     2.545087    15.728406    -0.029314
C      8.535289     1.457911    15.767621    -0.104095
C      8.148330     0.848916    16.950118    -0.144016
C      9.523430     3.012585    14.337766     0.662091
C      2.365077     2.897479    21.888246    -0.151372
C      1.314540     3.864583    21.903329    -0.088194
C      2.170989    11.620906    15.586627     0.201869
C      3.144911    10.820891    16.262339    -0.164027
C      4.095105    10.517722    15.384517    -0.168819
C      3.713383    11.091201    14.114540     0.192881
C      4.315381    10.843122    12.880762    -0.084823
C      3.942317    11.462362    11.671117     0.192548
C      4.499234    11.189204    10.361924    -0.180144
C      4.028397    12.099884     9.502201    -0.161319
C      3.149792    12.966643    10.244278     0.207386
C      4.353535    -1.919980     9.798127    -0.077195
C      3.374130    -1.173009    10.488620     0.184201
C      2.698129     0.003023    10.012907    -0.180354
C      1.715491     0.291616    10.891333    -0.185599
C      1.793304    -0.700659    11.942306     0.188020
C      0.899127    -0.793311    13.016508    -0.097357
C      0.984082    -1.690988    14.084374     0.196437
C      0.047003    -1.820724    15.167324    -0.187329
C      0.541927    -2.704505    16.045146    -0.188960
C      0.023585    12.878970    15.487985     0.189613
C      0.917421    12.018392    16.121164    -0.080419
C      5.450313     9.872816    12.817414     0.108844
C      5.255719     8.565501    13.291016    -0.149310
C      6.303249     7.627522    13.218618    -0.099945
C      7.561192     8.014525    12.672619    -0.021593
C      7.720569     9.304168    12.223149    -0.098268
C      6.669786    10.227686    12.319680    -0.140312
C      8.715518     7.040613    12.579105     0.542257
C      4.815297    -1.332118     8.488332     0.103063
C      5.518657    -0.124349     8.488633    -0.145709
C      6.043965     0.415374     7.339319    -0.082294
C      5.871526    -0.286107     6.123943    -0.048174
C      3.348540    14.607042     6.111575    -0.086000
C      2.831669    14.069523     7.282005    -0.137851
C      6.539564     0.210890     4.891070     0.631656
C     -0.267707     0.159413    12.958891     0.115608
C     -1.363753    -0.147850    12.165834    -0.150493
C     -2.336128     0.830748    11.954674    -0.091859
C     -2.243768     2.070814    12.532650    -0.047216
C     -1.166899     2.338614    13.378496    -0.087508
C     -0.204011     1.389124    13.604739    -0.146577
C     12.916973     3.146158    12.247282     0.636852
C      0.520002    11.441027    17.442724     0.107140
C     -0.426188    10.395190    17.484051    -0.129236
C     -0.745268     9.797032    18.684646    -0.072211
C     -0.137185    10.223465    19.869857    -0.055903
C      0.764965    11.288698    19.827927    -0.084162
C      1.077036    11.879027    18.618282    -0.153553
C     -0.453355     9.559982    21.140136     0.674088
C     -0.152876    12.346244     6.349281     0.155103
C     -0.317599    13.115136     5.146272    -0.196733
C      0.656054    12.758762     4.277499    -0.186448
C      1.449700    11.724938     4.917616     0.168534
C      2.596453    11.135980     4.376744     0.003396
C      3.363147    10.137025     4.946876     0.162419
C      4.484129     9.475975     4.292582    -0.198961
C      4.913071     8.518508     5.185487    -0.202901
C      4.138005     8.616622     6.374016     0.166271
C     13.104048    13.399692     6.663607    -0.140611
C     12.055589    14.296931     6.666624    -0.099163
C      3.107000    11.659217     3.052771     0.089108
C      4.145140    12.587576     3.052771    -0.148230
C      4.676468    13.043789     1.855192    -0.087202
C      4.205895    12.543538     0.645546    -0.029314
C      3.209992    11.658738     0.684762    -0.104095
C      2.647251    11.207146     1.867258    -0.144016
C     -0.752787     6.782108    29.420626     0.662091
C      5.319452     5.684287     6.805386    -0.151372
C      6.396231     4.746489     6.820469    -0.088194
C     -5.028345     3.580985    29.661951     0.201869
C     -4.126067     2.700961    28.986239    -0.164027
C     -3.720231     1.789875    29.864062    -0.168819
C      1.067128     8.135972     0.968320     0.192881
C      1.379912     7.564911     2.202097    -0.084823
C      0.723398     7.867605     3.411743     0.192549
C      1.056151     7.344109     4.720935    -0.180143
C      0.099211     7.711930     5.580658    -0.161318
C     -0.858922     8.489875     4.838581     0.207387
C     14.069782     8.930727     5.284732    -0.077195
C     13.219623     9.822035     4.594239     0.184201
C     11.976376    10.364590     5.069952    -0.180354
C     11.581460    11.309526     4.191527    -0.185600
C     12.576273    11.341319     3.140553     0.188020
C     12.570018    12.240262     2.066352    -0.097358
C     13.471592    12.254552     0.998485     0.196438
C      8.098135     7.170451    30.081255    -0.187329
C      9.030989     6.775731    29.203433    -0.188960
C     -6.514957     5.576994    29.760593     0.189614
C     -5.561292     4.783231    29.127415    -0.080419
C      2.469156     6.543582     2.265445     0.108844
C      3.747138     6.880779     1.791844    -0.149310
C      4.794638     5.942768     1.864241    -0.099946
C      4.548336     4.649892     2.410241    -0.021593
C      3.284047     4.349642     2.859710    -0.098268
C      2.250561     5.292477     2.763180    -0.140312
C      5.643298     3.609684     2.503755     0.542257
C     13.536272     8.407111     6.594528     0.103063
C     12.413189     7.575182     6.594226    -0.145710
C     11.934516     6.993700     7.743540    -0.082293
C     12.612776     7.242244     8.958917    -0.048174
C     -2.467510     8.111915     8.971285    -0.086000
C     -1.990101     8.684769     7.800855    -0.137851
C     12.192268     6.523598    10.191790     0.631656
C     11.494740    13.295233     2.123968     0.115610
C     11.679591    14.418423     2.917025    -0.150493
C     10.599985    15.277269     3.128185    -0.091859
C      9.377600    15.049082     2.550210    -0.047217
C      9.229863    13.949293     1.704363    -0.087502
C     10.279495    13.096674     1.478120    -0.146582
C      9.976219    -0.137954     2.835578     0.636849
C     -5.031140     5.241740    27.805855     0.107140
C     -4.095712     6.297215    27.764528    -0.129236
C     -3.536277     6.680147    26.563932    -0.072211
C     -3.893244     6.028852    25.378721    -0.055903
C     -4.852792     5.015017    25.420651    -0.084162
C     -5.405217     4.639912    26.630297    -0.153554
C     -3.268559     6.416077    24.108443     0.674088
C     -0.605528    11.840740     8.733579     0.155103
C     -1.387872    11.919898     9.936588    -0.196733
C     -0.926574    10.991348    10.805361    -0.186448
C      0.188267    10.316221    10.165244     0.168535
C      0.899777     9.241201    10.706115     0.003396
C      1.976995     8.589027    10.135983     0.162420
C      2.757325     7.547551    10.790278    -0.198960
C      3.756160     7.226517     9.897372    -0.202901
C      3.573396     7.986091     8.708843     0.166272
C     -0.194535    -1.451621     8.419252    -0.140611
C     -1.201644    -0.508204     8.416236    -0.099163
C      0.435865     8.676203    12.030089     0.089108
C     -0.372682     7.542257    12.030089    -0.148230
C     -0.767690     6.963976    13.227668    -0.087202
C     -0.322229     7.486713    14.437313    -0.029314
C      0.447670     8.573889    14.398098    -0.104095
C      0.834629     9.182884    13.215601    -0.144016
C     -0.540471     7.019215    15.827953     0.662091
C      6.617882     7.134321     8.277473    -0.151372
C      7.668419     6.167217     8.262390    -0.088194
C      4.650137     2.157681    22.624289    -0.011521
C      9.846457    -2.495354    22.624289    -0.013326
C     10.956751    -3.489565    22.624289     0.103192
C     -4.885118    10.696009    22.624289    -0.045174
C     -3.767649     9.695374    22.624289     0.681544
C      3.523700     3.166347    22.624289     0.104020
C      1.432258     5.039126    22.624289    -0.042448
C      0.329138     6.026912    22.624289     0.668235
C      4.332822     7.874119     7.541430    -0.011523
C     -0.863498    12.527154     7.541430    -0.013328
C     -1.973792    13.521365     7.541430     0.103191
C     13.868077    -0.664209     7.541430    -0.045174
C     12.750608     0.336426     7.541430     0.681545
C      5.459259     6.865453     7.541430     0.104020
C      7.550701     4.992674     7.541430    -0.042448
C      8.653821     4.004888     7.541430     0.668236
N      6.408252    -1.789478    15.865962    -0.297915
N      5.930928    -2.451386    18.633365    -0.436570
N      6.154122    11.590716    18.463230    -0.294696
N      6.969153    12.592224    15.881949    -0.424791
N      8.050042    -1.452400    24.001958    -0.271499
N      5.780976     0.434601    23.962139    -0.254855
N      8.766715     0.844357    29.382617    -0.297915
N      9.372109     1.391585    26.615214    -0.436571
N     -4.560257    -0.374663    26.785349    -0.294696
N     -5.466048    -1.294900    29.366629    -0.424792
N      8.612253    -0.824546    21.246621    -0.271499
N      6.487138     1.223214    21.286440    -0.254855
N      2.574707    11.821278    14.299757    -0.297916
N      3.052031    12.483186    11.532354    -0.436570
N      2.828837    -1.558916    11.702489    -0.294696
N      2.013806    -2.560424    14.283770    -0.424791
N      0.932917    11.484200     6.163761    -0.271495
N      3.201983     9.597199     6.203580    -0.254839
N      0.216244     9.187443     0.783102    -0.297916
N     -0.389150     8.640215     3.550505    -0.436571
N     13.543216    10.406463     3.380370    -0.294697
N     14.449007    11.326700     0.799090    -0.424791
N      0.370706    10.856346     8.919098    -0.271499
N      2.495821     8.808586     8.879279    -0.254843
O      0.451310     4.163809    17.007432    -0.651840
O     -0.730452     2.678040    18.253277    -0.608144
O      1.442811     9.006317    25.143428    -0.817498
O      2.814389    10.181443    26.404657    -0.573307
O     -4.049214     5.812803    17.310598    -0.609661
O     -3.001820     7.109537    18.747693    -0.770456
O     10.162351     1.502432     9.011405    -0.752810
O      8.928053    -0.003029     7.967671    -0.658628
O     -2.779247     9.928624    23.368176    -0.697759
O     10.016385     3.898760     1.740562    -0.595524
O      9.114554     2.227525     0.965303    -0.747427
O      0.497569     7.101447    23.275869    -0.678926
O      2.194375     6.110393    28.241146    -0.651840
O      3.541156     7.448397    26.995302    -0.608144
O     -2.509705     4.592309    20.105150    -0.817498
O     -3.526851     3.099806    18.843921    -0.573308
O      0.060399    10.402251    27.937981    -0.609659
O     -1.113271     9.218591    26.500886    -0.770456
O     11.307010     2.780740     6.071454    -0.752810
O     12.667584     4.173127     7.115188    -0.658628
O     -3.890776     8.687314    21.880403    -0.697758
O      8.909165     2.662262    13.342298    -0.595524
O     10.471074     3.742432    14.117556    -0.747427
O     -0.720353     5.741321    21.972710    -0.678926
O      8.531649     5.867991    13.158287    -0.651840
O      9.713411     7.353760    11.912442    -0.608144
O      7.540148     1.025483     5.022291    -0.817498
O      6.168570    -0.149643     3.761062    -0.573307
O     13.032173     4.218997    12.855121    -0.609661
O     11.984779     2.922263    11.418026    -0.770456
O     -1.179392     8.529368    21.154314    -0.752810
O      0.054906    10.034829    22.198048    -0.658628
O     11.762206     0.103176     6.797543    -0.697758
O     -1.033426     6.133040    28.425157    -0.595524
O     -0.131595     7.804275    29.200416    -0.747427
O      8.485390     2.930353     6.889850    -0.678926
O      6.788584     3.921407     1.924573    -0.651840
O      5.441803     2.583403     3.170417    -0.608144
O     11.492664     5.439491    10.060569    -0.817498
O     12.509810     6.931994    11.321798    -0.573308
O      8.922560    -0.370451     2.227738    -0.609659
O     10.096230     0.813209     3.664833    -0.770456
O     -2.324051     7.251060    24.094265    -0.752810
O     -3.684625     5.858673    23.050531    -0.658628
O     12.873735     1.344486     8.285316    -0.697758
O      0.073794     7.369538    16.823421    -0.595524
O     -1.488115     6.289368    16.048163    -0.747427
O      9.703312     4.290479     8.193009    -0.678925

The following XYZ coordinates are in angstroms. Other properties are in atomic units.
The sperically averaged electron density of each atom fit to a function of the form exp(a - br)
eigen_1, eigen_2 and eigen_3 are the three eigenvalues of traceless quadrupole moment tensor
  atom number  atomic symbol              X              Y              Z     net charge C6 coefficient C8 coefficient C10 coefficient fluctuating dipole atomic polarizability isotropic forcefield polarizability              a              b squared Pearson coefficient          <r^3>          <r^4>         wp_QDO          m_QDO          q_QDO       dipole_x       dipole_y       dipole_z         dipole            Qxy            Qxz            Qyz     Q(x^2-y^2)  Q(3z^2 - R^2)        eigen_1        eigen_2        eigen_3 static polarizability      alpha(xx)      alpha(xy)      alpha(xz)      alpha(yy)      alpha(yz)      alpha(zz) atomic spin moment
            1             Sm      -0.751151       8.920807      24.154596       2.128370     136.485962 0.29322163E+04  0.98646357E+05                                17.167621                           14.294463       2.440534       2.474133                    0.999655      78.322339     182.703749       0.696707       0.261319      -1.346541       0.003467      -0.017428       0.013319       0.022207      -0.001350      -0.013741      -0.014486      -0.122389      -0.285695      -0.098498      -0.011337       0.109835             20.276671      23.516464       0.716654      -0.312808      15.211840       1.065169      22.101709          -0.000002
            2             Sm      -1.869968       4.772208      17.703356       2.038296     138.798519 0.32282586E+04  0.11173496E+06                                17.863989                           15.286550       2.436881       2.453537                    0.999742      81.399229     195.358455       0.651934       0.271445      -1.328003       0.005815       0.009976      -0.056386       0.057556       0.118363       0.208739       0.192986      -0.042743       0.291401      -0.212669      -0.155271       0.367939             21.522221      21.347400      -5.937918      -5.618393      22.984444      -4.524480      20.234820           0.000008
            3             Sm      -2.666015       6.782365      21.093982       2.128369     136.486548 0.29322316E+04  0.98647006E+05                                17.167678                           14.294508       2.440534       2.474133                    0.999655      78.322408     182.704077       0.696705       0.261319      -1.346540       0.017703      -0.001531      -0.013321       0.022207       0.012061      -0.012889      -0.015254       0.120020      -0.285701      -0.098501      -0.011335       0.109837             20.276739      15.155657      -0.208516       1.093124      23.572774      -0.193754      22.101786           0.000002
            4             Sm       1.334364       8.350674      27.545223       2.038296     138.798554 0.32282602E+04  0.11173503E+06                                17.863993                           15.286554       2.436881       2.453537                    0.999742      81.399239     195.358494       0.651934       0.271445      -1.328003      -0.009276      -0.006877       0.056386       0.057556       0.120173       0.168857       0.228698      -0.010048       0.291402      -0.212669      -0.155271       0.367940             21.522225      24.262882      -5.615308      -3.879101      20.068974      -6.081926      20.234820          -0.000003
            5             Sm       9.734110       1.110993       6.011123       2.128370     136.485982 0.29322168E+04  0.98646377E+05                                17.167623                           14.294465       2.440534       2.474133                    0.999655      78.322341     182.703760       0.696707       0.261319      -1.346541      -0.003467       0.017427      -0.013319       0.022206      -0.001350      -0.013741      -0.014486      -0.122389      -0.285695      -0.098498      -0.011337       0.109835             20.276674      23.516467       0.716653      -0.312809      15.211842       1.065170      22.101711           0.000036
            6             Sm      10.852927       5.259592      12.462363       2.038296     138.798478 0.32282575E+04  0.11173491E+06                                17.863985                           15.286547       2.436881       2.453537                    0.999742      81.399227     195.358439       0.651934       0.271445      -1.328003      -0.005815      -0.009976       0.056385       0.057556       0.118364       0.208739       0.192985      -0.042743       0.291401      -0.212669      -0.155271       0.367940             21.522216      21.347396      -5.937917      -5.618390      22.984437      -4.524478      20.234815           0.000029
            7             Sm      11.648974       3.249435       9.071737       2.128369     136.486565 0.29322319E+04  0.98647022E+05                                17.167679                           14.294509       2.440534       2.474133                    0.999655      78.322409     182.704086       0.696705       0.261319      -1.346540      -0.017702       0.001531       0.013320       0.022207       0.012061      -0.012889      -0.015254       0.120020      -0.285701      -0.098502      -0.011335       0.109837             20.276742      15.155660      -0.208517       1.093125      23.572776      -0.193755      22.101789           0.000040
            8             Sm       7.648595       1.681126       2.620496       2.038296     138.798538 0.32282597E+04  0.11173501E+06                                17.863991                           15.286552       2.436882       2.453537                    0.999742      81.399241     195.358493       0.651934       0.271445      -1.328003       0.009276       0.006878      -0.056385       0.057556       0.120173       0.168857       0.228698      -0.010048       0.291402      -0.212669      -0.155271       0.367940             21.522223      24.262879      -5.615308      -3.879100      20.068974      -6.081925      20.234817           0.000017
            9              H       5.864568      -0.521263      12.989359       0.143747       1.089129 0.78919746E+01  0.77169849E+02                                 1.755679                            1.652580      -0.892452       2.472968                    0.999061       3.326066       9.275415       0.482696       1.297689      -0.706871      -0.006008       0.016566      -0.037160       0.041127      -0.008201       0.001048      -0.011868       0.002637       0.027581      -0.016122      -0.000848       0.016971              1.806112       1.521586       0.012486      -0.053767       1.414813      -0.174056       2.481938           0.000002
           10              H       4.099870       0.016442      14.606241       0.140379       1.123523 0.83358212E+01  0.82843772E+02                                 1.805813                            1.708638      -1.040415       2.401552                    0.997400       3.448375       9.776056       0.469258       1.313358      -0.702956      -0.031550       0.018917      -0.016306       0.040238      -0.010621       0.002139      -0.010882       0.012609       0.012762      -0.017947       0.002077       0.015870              1.836702       2.239074      -0.437965       0.165800       1.669043       0.001407       1.601989           0.000006
           11              H       3.883345      -0.452749      20.014955       0.122605       1.141454 0.85552041E+01  0.85581865E+02                                 1.816650                            1.723234      -1.058966       2.375545                    0.997368       3.581399      10.187913       0.470398       1.301636      -0.704502      -0.019262       0.028593       0.014735       0.037493      -0.012014      -0.009010       0.002074      -0.003512       0.013072      -0.015961       0.000492       0.015469              1.845268       1.803253      -0.475565      -0.030936       2.130080       0.200397       1.602470          -0.000045
           12              H       4.747645      -2.129524      21.589605       0.134608       1.138227 0.83851319E+01  0.83007832E+02                                 1.786188                            1.687323      -0.927919       2.446288                    0.998831       3.373866       9.379368       0.485936       1.273263      -0.712258      -0.006968       0.006860       0.037582       0.038833      -0.007853      -0.009723       0.001394       0.000516       0.034919      -0.015115      -0.001848       0.016963              1.825999       1.432501      -0.004869      -0.078104       1.544566      -0.096264       2.500930           0.000003
           13              H       6.076581       9.543563      20.941042       0.142648       1.113919 0.80447513E+01  0.77953982E+02                                 1.690179                            1.598045      -0.938444       2.448246                    0.999006       3.169937       8.410606       0.530987       1.190410      -0.732363      -0.001500      -0.026683       0.032289       0.041914      -0.007938      -0.002817      -0.013733      -0.013912       0.012299      -0.016871      -0.001911       0.018783              1.710454       1.531081       0.101030      -0.250220       1.609537      -0.391438       1.990742          -0.000014
           14              H       7.887443       9.024930      19.333209       0.142030       1.154876 0.83095578E+01  0.81582013E+02                                 1.768568                            1.652733      -0.893725       2.469754                    0.999307       3.239421       8.794120       0.506094       1.232703      -0.722373       0.022532      -0.033341       0.010802       0.041665      -0.013577      -0.002259      -0.011648      -0.010660      -0.003198      -0.018635      -0.000375       0.019010              1.812074       1.964077      -0.543424      -0.019013       1.991818      -0.010534       1.480326          -0.000014
           15              H       9.760665      11.391173      14.919965       0.124998       1.242120 0.91301367E+01  0.91346888E+02                                 1.816113                            1.701147      -1.015261       2.396112                    0.998229       3.356114       9.058317       0.515053       1.188605      -0.732389       0.034796      -0.015260      -0.008160       0.038861      -0.012038      -0.010061      -0.005280       0.020127      -0.001458      -0.019954       0.001211       0.018743              1.854579       2.333520      -0.485527      -0.054836       1.724227      -0.027918       1.505991           0.000006
           16              H       8.834531      12.998893      13.297049       0.129221       1.180515 0.87060466E+01  0.86072945E+02                                 1.753258                            1.659806      -0.980197       2.414366                    0.998493       3.309179       8.878175       0.522078       1.186656      -0.732701       0.019903       0.005264      -0.033476       0.039300      -0.006075      -0.012824      -0.005243       0.014439       0.027632      -0.017903      -0.001257       0.019160              1.773834       1.637100       0.105212      -0.335410       1.563087      -0.301353       2.121313           0.000012
           17              H       6.806666      -2.295229      16.464449       0.289321       0.681185 0.45422858E+01  0.40117374E+02                                 1.447179                            1.377181      -1.549758       2.201591                    0.998213       3.345879       9.984714       0.442904       1.565809      -0.650390       0.009622      -0.011776       0.014684       0.021140      -0.002239       0.000573      -0.001068       0.002175       0.006954      -0.003711       0.000685       0.003026              1.479241       1.388661      -0.190487       0.142395       1.453644      -0.234177       1.595417          -0.000011
           18              H       5.888305      12.253208      17.951619       0.292512       0.687507 0.45247193E+01  0.39784338E+02                                 1.434327                            1.357701      -1.566928       2.192378                    0.998251       3.293077       9.694018       0.455972       1.527734      -0.656695      -0.004738       0.016251      -0.011732       0.020596      -0.001592      -0.001869      -0.002278      -0.003313       0.002579      -0.004154       0.000824       0.003331              1.467864       1.340613      -0.225918       0.093072       1.537880      -0.279813       1.525100          -0.000019
           19              H       4.566280       1.717543      16.509698       0.119461       1.150787 0.87782780E+01  0.87403976E+02                                 1.753679                            1.687660      -1.044382       2.384766                    0.997206       3.429455       9.386087       0.505583       1.216724      -0.724487       0.034336       0.015320      -0.016035       0.040875       0.004786      -0.009003      -0.010355      -0.002013      -0.037104      -0.018696       0.001300       0.017396              1.757214       2.187982       0.105829      -0.236696       1.560209      -0.009971       1.523452          -0.000022
           20              H       2.811672       3.291549      16.630361       0.127605       1.095222 0.79636809E+01  0.76374185E+02                                 1.616319                            1.544823      -0.930454       2.444585                    0.998565       3.139958       8.079232       0.568327       1.123763      -0.748816       0.006491       0.041742      -0.014110       0.044538       0.003994      -0.008583      -0.008992      -0.006144      -0.036976      -0.017890       0.001610       0.016280              1.629983       1.414199      -0.032001       0.002515       2.104497      -0.243663       1.371254           0.000008
           21              H       0.432308       0.461127      18.319641       0.120664       1.136615 0.84853583E+01  0.82895861E+02                                 1.674960                            1.609627      -0.965985       2.422509                    0.998297       3.231440       8.464159       0.547560       1.145016      -0.743362      -0.036564      -0.011968       0.017196       0.042141       0.004425      -0.009763      -0.009146       0.000718      -0.032284      -0.017348       0.000942       0.016407              1.681426       2.093561       0.050837      -0.300444       1.493401      -0.011834       1.457317          -0.000015
           22              H       2.173669      -1.087970      18.138647       0.109840       1.186258 0.91605191E+01  0.93214071E+02                                 1.858723                            1.775277      -1.214603       2.298360                    0.994242       3.730854      10.702993       0.466553       1.290160      -0.706083      -0.009109      -0.035659       0.011668       0.038610       0.001831      -0.011850      -0.007004      -0.003450      -0.034897      -0.019082       0.004623       0.014459              1.878510       1.616514       0.028748       0.035735       2.490069      -0.182444       1.528948          -0.000013
           23              H       3.348131       9.694360      20.853562       0.114497       1.214091 0.94299416E+01  0.95396833E+02                                 1.813010                            1.746488      -0.972449       2.413725                    0.997981       3.427490       9.393760       0.499146       1.212980      -0.726503      -0.009512      -0.022208      -0.031168       0.039435       0.012604      -0.000192       0.008107      -0.018585       0.019469      -0.019504       0.002186       0.017318              1.824201       1.589467       0.126589       0.057582       1.670357       0.252938       2.212777          -0.000005
           24              H       2.472483       8.788658      22.805284       0.119271       1.079810 0.75686380E+01  0.73826102E+02                                 1.783733                            1.638976      -1.204363       2.311288                    0.995225       3.628976      10.375131       0.471797       1.330940      -0.696820      -0.020133      -0.037131      -0.004571       0.042485       0.008954       0.002371       0.004999      -0.022521       0.032182      -0.019762       0.004314       0.015448              1.886633       1.751143       0.566476      -0.057704       2.383997      -0.129458       1.524759          -0.000002
           25              H       5.797785      -4.136543      24.880685       0.110703       1.117860 0.81161366E+01  0.80947180E+02                                 1.847301                            1.713335      -1.359448       2.230076                    0.992300       3.899640      11.451159       0.452780       1.356334      -0.690226       0.009401       0.015487       0.033371       0.037971       0.005957       0.000318       0.003393      -0.009915       0.025310      -0.012035       0.001965       0.010070              1.921655       1.510536       0.238725       0.112412       1.842481       0.499325       2.411947           0.000052
           26              H       6.638074      -3.223407      22.907847       0.125441       0.986304 0.71015537E+01  0.69152741E+02                                 1.762828                            1.652472      -1.381589       2.228218                    0.992515       3.905616      11.687388       0.436219       1.441936      -0.673355       0.017455       0.033052      -0.000052       0.037378       0.004928      -0.004447      -0.003295      -0.006719       0.017383      -0.009299      -0.000502       0.009801              1.830249       1.754824       0.566033       0.100868       2.136149       0.082112       1.599775           0.000682
           27              H      10.432534      11.037049      18.395055       0.124201       1.113114 0.83261330E+01  0.81796683E+02                                 1.721337                            1.649179      -0.843903       2.481636                    0.999294       3.313615       9.002420       0.508968       1.224965      -0.723412       0.007289       0.035670       0.015161       0.039438       0.000276       0.009686       0.008273      -0.009873      -0.033787      -0.018444       0.004057       0.014388              1.733265       1.512944      -0.039434       0.034481       2.082756       0.358463       1.604095          -0.000006
           28              H      -4.094903       9.398486      18.766094       0.111280       1.154201 0.84231794E+01  0.84019655E+02                                 1.835580                            1.708668      -1.060355       2.372250                    0.996309       3.648334      10.397952       0.472422       1.299783      -0.704036       0.032582       0.012340       0.021102       0.040733       0.000573       0.010413       0.012948      -0.001565      -0.020192      -0.018800       0.002625       0.016176              1.902783       2.360466       0.047469       0.482600       1.551461       0.119176       1.796421          -0.000004
           29              H      10.085240       6.845029      16.361886       0.116059       1.150240 0.83355292E+01  0.82891710E+02                                 1.828450                            1.697629      -1.075638       2.368755                    0.996541       3.618161      10.281419       0.475056       1.296533      -0.704787      -0.006393      -0.036473      -0.015738       0.040235       0.003123       0.010048       0.006442      -0.007469      -0.024517      -0.015442       0.001603       0.013838              1.898390       1.542886      -0.075755       0.098566       2.493242       0.419893       1.659043           0.000002
           30              H       8.473349       8.462920      15.957665       0.122042       1.186401 0.88765105E+01  0.89522566E+02                                 1.863734                            1.752419      -1.059476       2.380403                    0.997193       3.566169      10.150511       0.468113       1.297373      -0.705834      -0.025259      -0.009064      -0.024905       0.036612      -0.002729       0.010463       0.006659      -0.004154      -0.021289      -0.016385       0.006783       0.009602              1.903240       2.105949       0.004491       0.599633       1.605668       0.150077       1.998102          -0.000002
           31              H       9.826777      -0.070242      13.481060       0.119273       1.208882 0.92682444E+01  0.94458689E+02                                 1.889410                            1.793732      -1.050296       2.386099                    0.996769       3.573418      10.214267       0.461650       1.301814      -0.705450       0.018523       0.019499       0.031248       0.041228       0.015110       0.007605       0.001022       0.001395       0.017589      -0.018922       0.002759       0.016163              1.926513       1.677992       0.199635       0.241278       1.746195       0.286280       2.355351           0.000003
           32              H      10.364101       0.937667      11.459957       0.108658       1.040186 0.73210539E+01  0.71488374E+02                                 1.792163                            1.650265      -1.322509       2.246472                    0.992819       3.904833      11.517974       0.449655       1.394970      -0.682242       0.024275       0.031788       0.006607       0.040539       0.011738       0.007356       0.003923       0.007162       0.016915      -0.015175      -0.000854       0.016029              1.886249       2.045069       0.640166      -0.092178       2.018135      -0.087680       1.595542           0.000004
           33              H       7.817573      -1.574137       9.538400       0.113584       1.237387 0.94842376E+01  0.97298372E+02                                 1.903545                            1.799858      -1.302125       2.258587                    0.993238       3.775824      10.857558       0.466120       1.280871      -0.707733      -0.015281      -0.014412      -0.035676       0.041400       0.007941       0.004731       0.006854      -0.004035       0.034165      -0.013898      -0.002479       0.016378              1.946516       1.825547       0.280273       0.394283       1.660133       0.149386       2.353868           0.000010
           34              H       5.516964      13.487950      11.565537       0.105383       1.087248 0.79147607E+01  0.79292091E+02                                 1.877625                            1.737920      -1.593060       2.106293                    0.991365       4.263944      12.997291       0.427229       1.431044      -0.673756      -0.022394      -0.024910      -0.000328       0.033498       0.008490       0.001722      -0.002991      -0.004319       0.012228      -0.011460       0.004110       0.007350              1.967340       2.036244       0.703556       0.049950       2.249759      -0.001580       1.616017           0.000006
           35              H       9.978856      -3.729849      25.176309       0.123379       1.205065 0.90029618E+01  0.90306847E+02                                 1.815904                            1.716363      -1.051691       2.375193                    0.998105       3.461233       9.541800       0.497630       1.227056      -0.722176       0.023778      -0.025993       0.011667       0.037110      -0.013290      -0.000442      -0.009886      -0.005681       0.007141      -0.017207       0.000554       0.016653              1.842503       2.133307      -0.516233       0.077284       1.834840      -0.089907       1.559361           0.000486
           36              H       8.186995      -3.085327      26.756993       0.133854       1.151318 0.85216452E+01  0.84139703E+02                                 1.755663                            1.667389      -0.969765       2.425117                    0.998676       3.296927       8.957058       0.507045       1.223438      -0.724196      -0.001300      -0.018576       0.035455       0.040048      -0.007276      -0.003633      -0.013765      -0.003422       0.026434      -0.017564      -0.000459       0.018023              1.781946       1.527382       0.033380      -0.157230       1.518056      -0.255011       2.300401           0.000555
           37              H       4.140423       0.368518      26.729844       0.133878       1.199044 0.90426528E+01  0.90901509E+02                                 1.823516                            1.732998      -1.054559       2.386592                    0.997907       3.407011       9.435246       0.489214       1.245465      -0.718727      -0.020307      -0.004298       0.036711       0.042173      -0.008810      -0.015113      -0.005353       0.008785       0.031413      -0.020805      -0.000160       0.020965              1.839729       1.600958       0.046617      -0.287841       1.615235      -0.231935       2.302993           0.000557
           38              H       3.371034       2.136848      25.131060       0.123954       1.321017 0.10021104E+02  0.10326499E+03                                 1.937042                            1.816825      -1.118465       2.346825                    0.997379       3.539476       9.895035       0.481201       1.235213      -0.720865      -0.028881       0.022822       0.012780       0.038965      -0.014161      -0.012033      -0.002093       0.011433       0.005760      -0.019897       0.000554       0.019342              1.972264       2.165591      -0.622319      -0.071030       2.097544       0.036063       1.653656           0.000634
           39              H      -4.107285      -2.645058      24.120509       0.104658       1.074532 0.78901711E+01  0.78268190E+02                                 1.804475                            1.692559      -1.419472       2.192338                    0.992588       3.988303      11.742560       0.453497       1.361546      -0.688435      -0.001497       0.025761       0.023769       0.035084      -0.008141       0.002029       0.007768      -0.000002      -0.003493      -0.012228       0.001686       0.010542              1.862395       1.544416      -0.052587       0.064909       2.115695       0.621262       1.927076           0.000167
           40              H      -2.332317      -4.142188      24.081293       0.112680       1.273194 0.97020786E+01  0.99567717E+02                                 1.904405                            1.793222      -1.278690       2.268516                    0.994107       3.694586      10.442385       0.480195       1.242896      -0.716889       0.031284       0.006930       0.021075       0.038352       0.003958       0.008544       0.007333       0.003368      -0.015058      -0.011889      -0.001682       0.013571              1.938832       2.192144      -0.088373       0.523632       1.621078       0.136356       2.003273          -0.000007
           41              H       4.491263      -2.877829      26.289424       0.111859       1.299467 0.98022579E+01  0.10091232E+03                                 1.950575                            1.818825      -1.057895       2.372180                    0.996613       3.618425      10.262398       0.470112       1.265573      -0.713247      -0.016249      -0.016087      -0.031289       0.038753       0.014514       0.005303       0.002230       0.006589       0.024273      -0.019023       0.003828       0.015195              2.019612       1.687075       0.239335       0.231104       1.830446       0.431174       2.541315           0.000227
           42              H       3.619686      -3.667098      28.301478       0.110903       1.112037 0.77420128E+01  0.76080889E+02                                 1.824207                            1.660863      -1.241140       2.287685                    0.993799       3.762526      10.859765       0.466487       1.336119      -0.694910      -0.026270      -0.029187      -0.001314       0.039290       0.011376       0.002231       0.002164       0.004355       0.017418      -0.014488       0.003830       0.010658              1.930123       2.194521       0.705457      -0.023229       2.016954       0.027734       1.578894           0.000190
           43              H      11.513313       4.736726       0.135746       0.100240       1.216074 0.91127021E+01  0.93287689E+02                                 1.922983                            1.790826      -1.520387       2.142310                    0.991339       4.076222      12.013323       0.453355       1.319748      -0.696964       0.011901       0.013415       0.030925       0.035749       0.007370       0.006816       0.002299      -0.002949       0.013393      -0.010865      -0.000454       0.011319              1.996876       1.807381       0.312522       0.380739       1.662915       0.216072       2.520333           0.000142
           44              H       7.043672      -0.543529      28.319577       0.105373       1.033453 0.73979236E+01  0.72585900E+02                                 1.798408                            1.669539      -1.310166       2.245419                    0.993406       3.985819      11.869253       0.441824       1.412911      -0.678586       0.025625       0.020746      -0.000069       0.032971       0.009286      -0.004529      -0.002095       0.005825       0.018715      -0.012906       0.001567       0.011339              1.879823       2.058019       0.673851       0.110456       1.996845       0.095307       1.584603           0.000277
           45              H       4.456145       4.521671      23.855051       0.127156       1.162242 0.86847347E+01  0.86382168E+02                                 1.786477                            1.695417      -0.884405       2.465519                    0.998988       3.361750       9.245135       0.496148       1.241160      -0.719719       0.032718       0.008762       0.021205       0.039961      -0.001692       0.009446       0.009499       0.006089      -0.031026      -0.018608       0.005826       0.012783              1.814295       2.130294      -0.001750       0.497686       1.575441       0.089403       1.737149           0.000261
           46              H       2.663855       6.093298      23.842984       0.117771       1.064981 0.76660612E+01  0.74677368E+02                                 1.741928                            1.632288      -0.969506       2.421210                    0.997819       3.510912       9.883846       0.482433       1.303325      -0.703658       0.004568       0.037406       0.022396       0.043837       0.002279       0.009143       0.011737      -0.006772      -0.016232      -0.015878      -0.000479       0.016357              1.793243       1.494790      -0.077921       0.082208       2.270610       0.399547       1.614330           0.000112
           47              H      12.845739       7.275024       2.093501       0.143748       1.089125 0.78919447E+01  0.77169496E+02                                 1.755676                            1.652578      -0.892450       2.472968                    0.999062       3.326059       9.275397       0.482695       1.297691      -0.706870      -0.017126       0.004150       0.037160       0.041127      -0.008290      -0.011910      -0.000264       0.001013       0.027582      -0.016122      -0.000848       0.016970              1.806110       1.413374       0.000512      -0.167086       1.523023      -0.072583       2.481933          -0.000003
           48              H      12.117208       8.969877       0.476618       0.140379       1.123523 0.83358224E+01  0.82843782E+02                                 1.805813                            1.708638      -1.040416       2.401552                    0.997400       3.448375       9.776054       0.469258       1.313358      -0.702956      -0.022272       0.029278       0.016306       0.040238      -0.011743      -0.011052       0.000929      -0.007660       0.012762      -0.017947       0.002077       0.015870              1.836702       1.771692      -0.489683      -0.016836       2.136424       0.164949       1.601989           0.000001
           49              H       7.160396       3.206928      25.233624       0.122604       1.141454 0.85552049E+01  0.85581875E+02                                 1.816651                            1.723234      -1.058966       2.375545                    0.997368       3.581399      10.187913       0.470398       1.301636      -0.704502      -0.030538       0.016000      -0.014735       0.037493      -0.011339       0.003052      -0.008727       0.008680       0.013072      -0.015961       0.000492       0.015469              1.845268       2.230101      -0.428333       0.202584       1.703233      -0.008708       1.602470          -0.000047
           50              H       8.922058       2.532289      23.658973       0.134608       1.138228 0.83851398E+01  0.83007927E+02                                 1.786189                            1.687324      -0.927919       2.446288                    0.998831       3.373866       9.379368       0.485936       1.273262      -0.712258      -0.007584       0.006171      -0.037582       0.038833      -0.007720       0.002455      -0.009510       0.002930       0.034919      -0.015115      -0.001848       0.016963              1.826000       1.544276       0.007499      -0.087090       1.432793      -0.088218       2.500932           0.000003
           51              H      -2.534051      -0.072438      24.307536       0.142648       1.113918 0.80447455E+01  0.77953900E+02                                 1.690178                            1.598043      -0.938444       2.448246                    0.999006       3.169935       8.410595       0.530988       1.190409      -0.732364       0.026356       0.004426      -0.032289       0.041914      -0.006226      -0.013340      -0.004311       0.017047       0.012299      -0.016871      -0.001911       0.018783              1.710452       1.586498       0.107162      -0.361542       1.554118      -0.291754       1.990741          -0.000016
           52              H      -1.819398      -1.815273      25.915369       0.142030       1.154873 0.83095331E+01  0.81581686E+02                                 1.768564                            1.652729      -0.893726       2.469753                    0.999307       3.239416       8.794094       0.506095       1.232701      -0.722374       0.035616      -0.018729      -0.010802       0.041665      -0.012084      -0.011329      -0.003526       0.016339      -0.003198      -0.018635      -0.000375       0.019010              1.812069       2.110287      -0.527242      -0.008378       1.845597      -0.020056       1.480322          -0.000019
           53              H       1.434081       2.092384       0.162895       0.124998       1.242122 0.91301478E+01  0.91347029E+02                                 1.816114                            1.701148      -1.015261       2.396112                    0.998229       3.356115       9.058322       0.515053       1.188605      -0.732389       0.018995      -0.032906       0.008160       0.038861      -0.013947      -0.004142      -0.010580      -0.014377      -0.001458      -0.019954       0.001211       0.018743              1.854581       1.837751      -0.540388      -0.021717       2.219999      -0.057575       1.505992          -0.000003
           54              H      -0.265746       2.836077       1.785811       0.129221       1.180517 0.87060654E+01  0.86073186E+02                                 1.753261                            1.659808      -0.980198       2.414366                    0.998493       3.309181       8.878186       0.522078       1.186657      -0.732701      -0.003043      -0.020361       0.033476       0.039300      -0.007507      -0.003801      -0.013323      -0.011433       0.027632      -0.017903      -0.001257       0.019160              1.773836       1.540981       0.094576      -0.262636       1.659210      -0.366520       2.121317           0.000004
           55              H       9.313217       0.503984      28.784129       0.289321       0.681186 0.45422945E+01  0.40117467E+02                                 1.447180                            1.377182      -1.549757       2.201592                    0.998213       3.345881       9.984720       0.442904       1.565809      -0.650391       0.012763      -0.008269      -0.014684       0.021140      -0.002423      -0.001125       0.000452      -0.001143       0.006954      -0.003711       0.000685       0.003026              1.479242       1.494506      -0.178775      -0.248417       1.347801       0.115775       1.595418          -0.000013
           56              H      -5.247965      -0.183323      27.296959       0.292512       0.687506 0.45247079E+01  0.39784217E+02                                 1.434326                            1.357700      -1.566928       2.192378                    0.998251       3.293075       9.694013       0.455971       1.527735      -0.656695      -0.016674       0.002922       0.011732       0.020596      -0.001192      -0.002059      -0.002108       0.003929       0.002579      -0.004154       0.000824       0.003331              1.467863       1.584886      -0.198887      -0.288351       1.293605       0.061732       1.525099          -0.000021
           57              H       5.078383       2.289438      28.738880       0.119461       1.150788 0.87782852E+01  0.87404066E+02                                 1.753680                            1.687661      -1.044383       2.384765                    0.997206       3.429456       9.386091       0.505583       1.216724      -0.724487      -0.011451      -0.035813       0.016035       0.040875       0.004890      -0.009302      -0.010087      -0.000129      -0.037104      -0.018696       0.001300       0.017396              1.757215       1.544666       0.034642       0.016123       2.203527      -0.236356       1.523452          -0.000029
           58              H       3.320946       3.860285      28.618218       0.127606       1.095221 0.79636725E+01  0.76374080E+02                                 1.616318                            1.544821      -0.930453       2.444585                    0.998565       3.139956       8.079224       0.568328       1.123762      -0.748817      -0.040775      -0.011043       0.014110       0.044538       0.004569      -0.007994      -0.009520       0.004249      -0.036976      -0.017890       0.001610       0.016280              1.629982       2.103142       0.044234      -0.242461       1.415552      -0.024299       1.371253          -0.000003
           59              H       5.872504       6.536516      26.928937       0.120664       1.136614 0.84853463E+01  0.82895708E+02                                 1.674958                            1.609625      -0.965985       2.422509                    0.998297       3.231437       8.464147       0.547561       1.145015      -0.743362       0.007874       0.037658      -0.017196       0.042141       0.004239      -0.008016      -0.010710      -0.002635      -0.032283      -0.017348       0.000942       0.016407              1.681425       1.489545      -0.016001       0.021282       2.097413      -0.299923       1.457316          -0.000021
           60              H       7.603727       4.976095      27.109932       0.109840       1.186257 0.91605086E+01  0.93213933E+02                                 1.858722                            1.775276      -1.214603       2.298360                    0.994242       3.730852      10.702984       0.466554       1.290159      -0.706084       0.034441       0.012976      -0.011668       0.038610       0.002164      -0.005658      -0.012548       0.002566      -0.034897      -0.019082       0.004623       0.014459              1.878509       2.473216       0.123547      -0.185267       1.633365       0.015453       1.528946          -0.000016
           61              H      -2.984020       2.622874      24.395017       0.114496       1.214091 0.94299365E+01  0.95396762E+02                                 1.813010                            1.746488      -0.972449       2.413725                    0.997981       3.427489       9.393754       0.499146       1.212980      -0.726503       0.021027       0.011897       0.031168       0.039435       0.014330       0.008080       0.000701       0.012624       0.019469      -0.019504       0.002186       0.017318              1.824200       1.641701       0.132369       0.245070       1.618122       0.085052       2.212777          -0.000009
           62              H      -2.180119       3.592822      22.443295       0.119271       1.079811 0.75686452E+01  0.73826189E+02                                 1.783734                            1.638976      -1.204363       2.311287                    0.995225       3.628977      10.375135       0.471797       1.330940      -0.696820       0.034692       0.024094       0.004571       0.042485       0.011199       0.004708       0.002906       0.018061       0.032182      -0.019762       0.004314       0.015448              1.886634       2.252492       0.621954      -0.122326       1.882650      -0.071592       1.524759          -0.000002
           63              H      11.032399       1.709260      20.367893       0.110703       1.117860 0.81161405E+01  0.80947228E+02                                 1.847301                            1.713336      -1.359448       2.230075                    0.992300       3.899641      11.451162       0.452780       1.356334      -0.690226      -0.014359      -0.011047      -0.033371       0.037971       0.006897       0.003337       0.000689       0.007071       0.025310      -0.012036       0.001965       0.010070              1.921655       1.786272       0.269237       0.483932       1.566745       0.166647       2.411947           0.000054
           64              H      10.217222       0.773639      22.340731       0.125441       0.986304 0.71015546E+01  0.69152752E+02                                 1.762828                            1.652472      -1.381589       2.228218                    0.992515       3.905616      11.687388       0.436218       1.441936      -0.673355      -0.030932      -0.020984       0.000052       0.037378       0.005543      -0.002786      -0.004783       0.004402       0.017383      -0.009299      -0.000502       0.009801              1.830249       2.007783       0.594024       0.070520       1.883190       0.109287       1.599775           0.000682
           65              H      -3.539391      -4.566225      26.853523       0.124201       1.113116 0.83261521E+01  0.81796905E+02                                 1.721338                            1.649180      -0.843903       2.481635                    0.999294       3.313617       9.002423       0.508968       1.224964      -0.723413      -0.034652      -0.011168      -0.015161       0.039438       0.001349       0.007157       0.010537       0.009513      -0.033787      -0.018445       0.004057       0.014388              1.733266       2.084486       0.023810       0.352497       1.511216       0.073697       1.604096          -0.000011
           66              H      -3.508556      10.053295      26.482485       0.111280       1.154202 0.84231886E+01  0.84019768E+02                                 1.835581                            1.708669      -1.060356       2.372249                    0.996309       3.648336      10.397958       0.472423       1.299782      -0.704036      -0.008682      -0.033741      -0.021102       0.040733       0.000730       0.011724       0.011774       0.001276      -0.020192      -0.018800       0.002625       0.016176              1.902784       1.550870      -0.042117       0.065375       2.361059       0.492780       1.796422          -0.000007
           67              H       0.589001      -3.759983      28.886693       0.116057       1.150251 0.83356209E+01  0.82892811E+02                                 1.828457                            1.697635      -1.075642       2.368752                    0.996541       3.618176      10.281458       0.475056       1.296528      -0.704788       0.035549       0.010366       0.015738       0.040235       0.003864       0.005298       0.010696       0.005923      -0.024517      -0.015442       0.001603       0.013839              1.898399       2.498323       0.029969       0.406509       1.537824       0.144151       1.659050          -0.000003
           68              H      -1.196357      -2.335813      29.290913       0.122042       1.186392 0.88764319E+01  0.89521550E+02                                 1.863723                            1.752409      -1.059467       2.380407                    0.997193       3.566159      10.150461       0.468115       1.297370      -0.705834       0.006231       0.026103       0.024906       0.036613      -0.002209       0.005468       0.011132       0.005247      -0.021289      -0.016385       0.006783       0.009603              1.903227       1.610730      -0.050306       0.083216       2.100864       0.612493       1.998088          -0.000008
           69              H      12.833235       3.287247       1.601800       0.119273       1.208881 0.92682307E+01  0.94458522E+02                                 1.889409                            1.793731      -1.050296       2.386099                    0.996769       3.573417      10.214265       0.461650       1.301814      -0.705449      -0.017344      -0.020556      -0.031248       0.041228       0.014592       0.000179       0.007671      -0.007968       0.017589      -0.018922       0.002759       0.016163              1.926511       1.701722       0.202261       0.258006       1.722463       0.271300       2.355349          -0.000002
           70              H      11.890538       2.642329       3.622903       0.108658       1.040186 0.73210556E+01  0.71488392E+02                                 1.792162                            1.650265      -1.322509       2.246472                    0.992819       3.904834      11.517975       0.449655       1.394969      -0.682242      -0.028925      -0.027624      -0.006607       0.040539       0.010672       0.003091       0.007743      -0.012121       0.016915      -0.015175      -0.000854       0.016029              1.886248       1.878498       0.621734      -0.077010       2.184704      -0.101262       1.595542           0.000002
           71              H      14.107026       5.449666       5.544459       0.113584       1.237387 0.94842336E+01  0.97298319E+02                                 1.903544                            1.799858      -1.302126       2.258587                    0.993238       3.775824      10.857557       0.466120       1.280871      -0.707733       0.012644       0.016773       0.035676       0.041400       0.008190       0.006292       0.005456       0.000465       0.034165      -0.013898      -0.002479       0.016378              1.946516       1.600857       0.255411       0.105116       1.884823       0.408321       2.353867           0.000009
           72              H      -1.116715       6.079728       3.517323       0.105383       1.087247 0.79147538E+01  0.79292008E+02                                 1.877625                            1.737920      -1.593061       2.106292                    0.991365       4.263943      12.997289       0.427229       1.431045      -0.673755       0.022296       0.024998       0.000328       0.033498       0.008757      -0.003162       0.001382       0.000502       0.012229      -0.011460       0.004110       0.007350              1.967339       2.093355       0.709875      -0.007063       2.192646       0.049474       1.616017           0.000004
           73              H      11.088024      -2.491175      20.072269       0.123380       1.205064 0.90029525E+01  0.90306731E+02                                 1.815903                            1.716362      -1.051690       2.375193                    0.998105       3.461231       9.541793       0.497630       1.227056      -0.722176       0.028450      -0.020775      -0.011667       0.037110      -0.012347      -0.009777      -0.001526       0.011355       0.007141      -0.017207       0.000554       0.016653              1.842502       1.951315      -0.536371      -0.097861       2.016829       0.066927       1.559360           0.000491
           74              H      10.250336      -0.781072      18.491586       0.133854       1.151317 0.85216377E+01  0.84139610E+02                                 1.755662                            1.667389      -0.969766       2.425117                    0.998676       3.296927       8.957057       0.507045       1.223438      -0.724196       0.018320       0.003336      -0.035455       0.040048      -0.006726      -0.013282      -0.005125       0.006521       0.026434      -0.017564      -0.000459       0.018023              1.781945       1.510870       0.031553      -0.236171       1.534566      -0.184323       2.300400           0.000562
           75              H       6.372386       2.861083      18.518735       0.133878       1.199045 0.90426660E+01  0.90901695E+02                                 1.823519                            1.733001      -1.054561       2.386592                    0.997907       3.407014       9.435264       0.489213       1.245467      -0.718727       0.002039       0.020656      -0.036711       0.042173      -0.009558      -0.003659      -0.015610      -0.004720       0.031413      -0.020805      -0.000160       0.020965              1.839732       1.604873       0.047050      -0.198871       1.611326      -0.311606       2.302997           0.000564
           76              H       4.530162       3.431316      20.117518       0.123954       1.321018 0.10021119E+02  0.10326520E+03                                 1.937044                            1.816827      -1.118465       2.346825                    0.997379       3.539478       9.895046       0.481200       1.235214      -0.720865      -0.025860       0.026196      -0.012780       0.038965      -0.015068      -0.000757      -0.012190      -0.004965       0.005760      -0.019897       0.000554       0.019342              1.972266       2.234430      -0.614702       0.043657       2.028710      -0.066633       1.653658           0.000640
           77              H       8.460563      11.390200      21.128070       0.104658       1.074531 0.78901689E+01  0.78268163E+02                                 1.804475                            1.692559      -1.419471       2.192339                    0.992588       3.988302      11.742557       0.453497       1.361546      -0.688435      -0.025770      -0.001345      -0.023769       0.035084      -0.007944       0.007498       0.002871       0.003562      -0.003493      -0.012228       0.001686       0.010542              1.862395       2.120281       0.011136       0.610354       1.539829       0.132845       1.927075           0.000168
           78              H      10.143828       9.790660      21.167285       0.112680       1.273194 0.97020800E+01  0.99567740E+02                                 1.904406                            1.793223      -1.278689       2.268516                    0.994107       3.694586      10.442387       0.480195       1.242897      -0.716889      -0.003448      -0.031857      -0.021075       0.038352       0.003494       0.006349       0.009299      -0.005018      -0.015057      -0.011889      -0.001682       0.013571              1.938832       1.647308      -0.148661       0.077938       2.165916       0.535452       2.003274          -0.000006
           79              H       9.637625       2.869418      18.959154       0.111858       1.299468 0.98022587E+01  0.10091232E+03                                 1.950575                            1.818825      -1.057895       2.372180                    0.996613       3.618425      10.262397       0.470112       1.265573      -0.713247       0.014202       0.017920       0.031289       0.038753       0.013443       0.001633       0.005516      -0.012777       0.024273      -0.019023       0.003828       0.015195              2.019612       1.776385       0.249219       0.403141       1.741136       0.277125       2.541314           0.000231
           80              H      10.326246       3.822515      16.947101       0.110902       1.112038 0.77420181E+01  0.76080947E+02                                 1.824207                            1.660863      -1.241139       2.287685                    0.993799       3.762526      10.859762       0.466487       1.336118      -0.694910       0.026120       0.029321       0.001314       0.039290       0.010624       0.001905       0.002455      -0.009224       0.017418      -0.014488       0.003830       0.010658              1.930123       1.864866       0.668979       0.030122       2.346611      -0.020037       1.578894           0.000193
           81              H       8.240921       1.082252      14.947114       0.100240       1.216074 0.91127036E+01  0.93287710E+02                                 1.922983                            1.790826      -1.520388       2.142310                    0.991339       4.076224      12.013330       0.453355       1.319748      -0.696964      -0.012025      -0.013304      -0.030925       0.035749       0.007514       0.001536       0.007028      -0.000345       0.013393      -0.010865      -0.000454       0.011319              1.996877       1.596335       0.289169       0.172886       1.873962       0.402194       2.520333           0.000145
           82              H       7.598211       0.075757      16.929002       0.105373       1.033453 0.73979244E+01  0.72585916E+02                                 1.798409                            1.669540      -1.310167       2.245418                    0.993406       3.985820      11.869260       0.441823       1.412911      -0.678585      -0.017802      -0.027751       0.000069       0.032971       0.008425      -0.001584      -0.004732      -0.009744       0.018715      -0.012906       0.001567       0.011339              1.879823       1.850259       0.650862       0.082580       2.204607       0.120268       1.584604           0.000279
           83              H       2.279153       2.090495      21.393528       0.127156       1.162243 0.86847465E+01  0.86382311E+02                                 1.786478                            1.695418      -0.884406       2.465519                    0.998988       3.361752       9.245141       0.496148       1.241159      -0.719719      -0.005111      -0.033483      -0.021205       0.039961      -0.002317       0.008403       0.010433      -0.005202      -0.031026      -0.018608       0.005826       0.012783              1.814296       1.582536      -0.062363       0.034124       2.123201       0.504500       1.737150           0.000263
           84              H       0.519937       3.699058      21.405594       0.117771       1.064982 0.76660669E+01  0.74677437E+02                                 1.741928                            1.632289      -0.969506       2.421210                    0.997819       3.510912       9.883847       0.482432       1.303325      -0.703658      -0.036677      -0.008654      -0.022396       0.043837       0.002964       0.010660       0.010378       0.005612      -0.016232      -0.015878      -0.000479       0.016357              1.793244       2.278262       0.008774       0.388082       1.487139       0.125653       1.614331           0.000114
           85              H       3.118391      10.553063      17.176360       0.143748       1.089130 0.78919853E+01  0.77169983E+02                                 1.755680                            1.652581      -0.892452       2.472968                    0.999061       3.326068       9.275424       0.482695       1.297689      -0.706871       0.006008      -0.016566       0.037160       0.041126      -0.008201       0.001048      -0.011868       0.002637       0.027581      -0.016122      -0.000848       0.016971              1.806114       1.521587       0.012486      -0.053767       1.414814      -0.174056       2.481940          -0.000010
           86              H       4.883089      10.015358      15.559478       0.140379       1.123525 0.83358434E+01  0.82844045E+02                                 1.805815                            1.708640      -1.040417       2.401551                    0.997400       3.448380       9.776072       0.469258       1.313357      -0.702956       0.031550      -0.018917       0.016306       0.040238      -0.010621       0.002139      -0.010882       0.012609       0.012762      -0.017947       0.002077       0.015870              1.836704       2.239076      -0.437966       0.165800       1.669045       0.001408       1.601991           0.000001
           87              H       5.099614      10.484549      10.150764       0.122605       1.141455 0.85552071E+01  0.85581902E+02                                 1.816650                            1.723234      -1.058965       2.375545                    0.997368       3.581400      10.187916       0.470398       1.301636      -0.704502       0.019262      -0.028593      -0.014735       0.037493      -0.012014      -0.009010       0.002074      -0.003512       0.013072      -0.015961       0.000492       0.015469              1.845268       1.803254      -0.475565      -0.030936       2.130080       0.200397       1.602470          -0.000032
           88              H       4.235314      12.161324       8.576114       0.134607       1.138227 0.83851317E+01  0.83007827E+02                                 1.786188                            1.687323      -0.927918       2.446289                    0.998831       3.373867       9.379370       0.485936       1.273263      -0.712258       0.006968      -0.006860      -0.037582       0.038833      -0.007853      -0.009722       0.001394       0.000516       0.034919      -0.015115      -0.001848       0.016963              1.825999       1.432501      -0.004869      -0.078104       1.544567      -0.096264       2.500930           0.000020
           89              H       2.906378       0.488237       9.224677       0.142646       1.113926 0.80448228E+01  0.77954902E+02                                 1.690193                            1.598057      -0.938445       2.448245                    0.999006       3.169948       8.410666       0.530982       1.190417      -0.732362       0.001500       0.026683      -0.032289       0.041914      -0.007938      -0.002817      -0.013733      -0.013912       0.012299      -0.016871      -0.001911       0.018783              1.710467       1.531093       0.101031      -0.250223       1.609549      -0.391443       1.990760           0.000021
           90              H       1.095516       1.006870      10.832510       0.142029       1.154882 0.83096131E+01  0.81582745E+02                                 1.768579                            1.652742      -0.893726       2.469753                    0.999307       3.239431       8.794176       0.506090       1.232710      -0.722372      -0.022532       0.033341      -0.010802       0.041665      -0.013577      -0.002259      -0.011648      -0.010660      -0.003198      -0.018635      -0.000375       0.019010              1.812085       1.964091      -0.543430      -0.019013       1.991831      -0.010534       1.480334           0.000013
           91              H      -0.777706      -1.359373      15.245754       0.124999       1.242122 0.91301536E+01  0.91347102E+02                                 1.816114                            1.701148      -1.015262       2.396111                    0.998229       3.356118       9.058331       0.515053       1.188605      -0.732389      -0.034796       0.015260       0.008160       0.038861      -0.012038      -0.010060      -0.005280       0.020127      -0.001458      -0.019954       0.001211       0.018743              1.854581       2.333521      -0.485528      -0.054836       1.724228      -0.027918       1.505992           0.000001
           92              H       0.148428      -2.967093      16.868670       0.129222       1.180519 0.87060816E+01  0.86073390E+02                                 1.753263                            1.659809      -0.980200       2.414364                    0.998493       3.309186       8.878203       0.522078       1.186656      -0.732701      -0.019903      -0.005264       0.033476       0.039300      -0.006075      -0.012824      -0.005243       0.014438       0.027632      -0.017903      -0.001257       0.019160              1.773838       1.637104       0.105213      -0.335411       1.563090      -0.301355       2.121319          -0.000007
           93              H       2.176293      12.327029      13.701270       0.289321       0.681185 0.45422903E+01  0.40117420E+02                                 1.447179                            1.377181      -1.549758       2.201591                    0.998213       3.345880       9.984716       0.442904       1.565809      -0.650391      -0.009622       0.011776      -0.014684       0.021140      -0.002239       0.000573      -0.001068       0.002175       0.006954      -0.003711       0.000685       0.003026              1.479241       1.388661      -0.190487       0.142395       1.453645      -0.234177       1.595417          -0.000009
           94              H       3.094654      -2.221408      12.214100       0.292512       0.687508 0.45247273E+01  0.39784422E+02                                 1.434328                            1.357701      -1.566929       2.192377                    0.998251       3.293079       9.694023       0.455972       1.527733      -0.656695       0.004738      -0.016251       0.011732       0.020596      -0.001592      -0.001869      -0.002278      -0.003313       0.002579      -0.004154       0.000824       0.003331              1.467865       1.340613      -0.225918       0.093072       1.537881      -0.279813       1.525101          -0.000017
           95              H       4.416679       8.314257      13.656021       0.119461       1.150788 0.87782927E+01  0.87404174E+02                                 1.753682                            1.687663      -1.044383       2.384765                    0.997206       3.429458       9.386104       0.505582       1.216725      -0.724487      -0.034336      -0.015320       0.016035       0.040875       0.004786      -0.009003      -0.010355      -0.002013      -0.037104      -0.018696       0.001300       0.017396              1.757217       2.187986       0.105829      -0.236696       1.560212      -0.009971       1.523454          -0.000021
           96              H       6.171287       6.740251      13.535358       0.127605       1.095224 0.79637032E+01  0.76374459E+02                                 1.616322                            1.544825      -0.930455       2.444584                    0.998565       3.139962       8.079248       0.568327       1.123764      -0.748816      -0.006492      -0.041742       0.014110       0.044538       0.003994      -0.008583      -0.008992      -0.006144      -0.036976      -0.017890       0.001610       0.016280              1.629986       1.414202      -0.032001       0.002515       2.104501      -0.243664       1.371256           0.000015
           97              H       8.550651       9.570673      11.846078       0.120663       1.136614 0.84853395E+01  0.82895622E+02                                 1.674957                            1.609624      -0.965984       2.422509                    0.998297       3.231437       8.464145       0.547561       1.145015      -0.743362       0.036564       0.011968      -0.017196       0.042141       0.004425      -0.009763      -0.009146       0.000718      -0.032284      -0.017348       0.000942       0.016407              1.681424       2.093557       0.050837      -0.300443       1.493399      -0.011834       1.457315           0.000014
           98              H       6.809290      11.119770      12.027072       0.109840       1.186257 0.91605121E+01  0.93213972E+02                                 1.858721                            1.775276      -1.214602       2.298360                    0.994242       3.730852      10.702982       0.466554       1.290159      -0.706084       0.009109       0.035659      -0.011668       0.038610       0.001831      -0.011850      -0.007004      -0.003450      -0.034897      -0.019082       0.004623       0.014459              1.878509       1.616513       0.028748       0.035735       2.490066      -0.182444       1.528947          -0.000000
           99              H       5.634828       0.337440       9.312157       0.114497       1.214092 0.94299502E+01  0.95396955E+02                                 1.813012                            1.746490      -0.972448       2.413725                    0.997981       3.427492       9.393771       0.499145       1.212981      -0.726502       0.009512       0.022208       0.031168       0.039435       0.012604      -0.000192       0.008107      -0.018585       0.019469      -0.019504       0.002186       0.017318              1.824202       1.589469       0.126589       0.057582       1.670359       0.252939       2.212780           0.000019
          100              H       6.510476       1.243142       7.360435       0.119271       1.079811 0.75686405E+01  0.73826133E+02                                 1.783734                            1.638976      -1.204362       2.311288                    0.995225       3.628977      10.375135       0.471797       1.330940      -0.696820       0.020133       0.037131       0.004571       0.042485       0.008954       0.002371       0.004999      -0.022521       0.032182      -0.019762       0.004314       0.015448              1.886633       1.751144       0.566477      -0.057704       2.383997      -0.129458       1.524759           0.000011
          101              H       3.185174      14.168343       5.285034       0.110703       1.117859 0.81161319E+01  0.80947123E+02                                 1.847300                            1.713335      -1.359447       2.230076                    0.992300       3.899639      11.451156       0.452780       1.356334      -0.690226      -0.009401      -0.015487      -0.033371       0.037971       0.005957       0.000318       0.003393      -0.009915       0.025309      -0.012035       0.001965       0.010070              1.921654       1.510536       0.238725       0.112411       1.842480       0.499325       2.411946           0.000060
          102              H       2.344885      13.255207       7.257872       0.125440       0.986306 0.71015690E+01  0.69152920E+02                                 1.762829                            1.652473      -1.381589       2.228218                    0.992515       3.905619      11.687395       0.436219       1.441935      -0.673355      -0.017455      -0.033052       0.000052       0.037378       0.004928      -0.004447      -0.003295      -0.006719       0.017383      -0.009299      -0.000502       0.009801              1.830250       1.754825       0.566034       0.100868       2.136150       0.082112       1.599776           0.000688
          103              H      -1.449575      -1.005249      11.770664       0.124202       1.113113 0.83261244E+01  0.81796568E+02                                 1.721335                            1.649178      -0.843902       2.481636                    0.999294       3.313613       9.002410       0.508968       1.224964      -0.723412      -0.007289      -0.035670      -0.015161       0.039438       0.000276       0.009686       0.008273      -0.009873      -0.033787      -0.018445       0.004057       0.014388              1.733263       1.512943      -0.039434       0.034480       2.082753       0.358462       1.604093           0.000009
          104              H      13.077862       0.633314      11.399625       0.111280       1.154201 0.84231807E+01  0.84019672E+02                                 1.835580                            1.708668      -1.060356       2.372250                    0.996309       3.648334      10.397952       0.472422       1.299783      -0.704036      -0.032581      -0.012340      -0.021102       0.040733       0.000573       0.010413       0.012948      -0.001565      -0.020192      -0.018800       0.002625       0.016176              1.902783       2.360466       0.047469       0.482600       1.551461       0.119176       1.796422           0.000006
          105              H      -1.102281       3.186771      13.803833       0.116059       1.150240 0.83355274E+01  0.82891690E+02                                 1.828450                            1.697629      -1.075637       2.368756                    0.996541       3.618161      10.281420       0.475056       1.296534      -0.704787       0.006393       0.036473       0.015738       0.040235       0.003123       0.010048       0.006442      -0.007469      -0.024517      -0.015442       0.001603       0.013838              1.898390       1.542886      -0.075755       0.098566       2.493242       0.419893       1.659043           0.000006
          106              H       0.509610       1.568880      14.208054       0.122042       1.186400 0.88765071E+01  0.89522529E+02                                 1.863734                            1.752419      -1.059473       2.380404                    0.997193       3.566169      10.150513       0.468113       1.297374      -0.705834       0.025259       0.009064       0.024905       0.036612      -0.002729       0.010463       0.006659      -0.004154      -0.021289      -0.016385       0.006783       0.009602              1.903240       2.105949       0.004491       0.599633       1.605668       0.150077       1.998102           0.000002
          107              H      -0.843818      10.102042      16.684659       0.119273       1.208881 0.92682325E+01  0.94458546E+02                                 1.889410                            1.793732      -1.050296       2.386099                    0.996769       3.573416      10.214263       0.461650       1.301815      -0.705449      -0.018523      -0.019499      -0.031248       0.041228       0.015110       0.007605       0.001022       0.001395       0.017589      -0.018922       0.002759       0.016163              1.926512       1.677992       0.199635       0.241278       1.746194       0.286280       2.355350           0.000000
          108              H      -1.381142       9.094133      18.705762       0.108658       1.040185 0.73210493E+01  0.71488320E+02                                 1.792162                            1.650264      -1.322509       2.246473                    0.992819       3.904832      11.517971       0.449655       1.394971      -0.682242      -0.024275      -0.031788      -0.006607       0.040539       0.011738       0.007356       0.003923       0.007162       0.016915      -0.015175      -0.000854       0.016029              1.886248       2.045068       0.640166      -0.092178       2.018134      -0.087680       1.595542          -0.000002
          109              H       1.165386      11.605937      20.627319       0.113584       1.237388 0.94842395E+01  0.97298384E+02                                 1.903544                            1.799858      -1.302125       2.258587                    0.993238       3.775824      10.857553       0.466120       1.280870      -0.707733       0.015281       0.014412       0.035676       0.041400       0.007941       0.004731       0.006854      -0.004035       0.034165      -0.013898      -0.002479       0.016378              1.946515       1.825546       0.280273       0.394282       1.660132       0.149386       2.353867          -0.000006
          110              H       3.465995      -3.456150      18.600182       0.105383       1.087247 0.79147510E+01  0.79291974E+02                                 1.877625                            1.737919      -1.593060       2.106293                    0.991365       4.263942      12.997286       0.427229       1.431045      -0.673755       0.022394       0.024910       0.000328       0.033498       0.008490       0.001722      -0.002991      -0.004319       0.012228      -0.011460       0.004110       0.007350              1.967339       2.036243       0.703556       0.049950       2.249758      -0.001580       1.616017           0.000001
          111              H      -0.995897      13.761649       4.989410       0.123380       1.205063 0.90029403E+01  0.90306573E+02                                 1.815901                            1.716361      -1.051689       2.375194                    0.998105       3.461229       9.541784       0.497631       1.227055      -0.722177      -0.023778       0.025993      -0.011667       0.037110      -0.013290      -0.000442      -0.009886      -0.005681       0.007141      -0.017207       0.000554       0.016653              1.842500       2.133303      -0.516232       0.077284       1.834837      -0.089907       1.559359           0.000505
          112              H       0.795964      13.117127       3.408726       0.133855       1.151316 0.85216299E+01  0.84139503E+02                                 1.755660                            1.667387      -0.969764       2.425118                    0.998676       3.296925       8.957046       0.507046       1.223436      -0.724196       0.001300       0.018576      -0.035455       0.040048      -0.007276      -0.003633      -0.013765      -0.003422       0.026433      -0.017564      -0.000459       0.018023              1.781943       1.527379       0.033380      -0.157229       1.518053      -0.255010       2.300396           0.000566
          113              H       4.842536       9.663282       3.435875       0.133878       1.199051 0.90427310E+01  0.90902568E+02                                 1.823530                            1.733011      -1.054563       2.386590                    0.997907       3.407025       9.435325       0.489210       1.245473      -0.718726       0.020307       0.004298      -0.036711       0.042173      -0.008811      -0.015113      -0.005353       0.008785       0.031413      -0.020805      -0.000160       0.020965              1.839743       1.600970       0.046617      -0.287844       1.615247      -0.231939       2.303013           0.000570
          114              H       5.611925       7.894952       5.034659       0.123954       1.321028 0.10021218E+02  0.10326655E+03                                 1.937060                            1.816841      -1.118469       2.346823                    0.997379       3.539495       9.895135       0.481196       1.235221      -0.720864       0.028881      -0.022822      -0.012780       0.038965      -0.014161      -0.012033      -0.002093       0.011433       0.005762      -0.019897       0.000555       0.019342              1.972283       2.165613      -0.622328      -0.071031       2.097565       0.036063       1.653670           0.000657
          115              H      13.090244      12.676858       6.045210       0.104659       1.074531 0.78901668E+01  0.78268130E+02                                 1.804474                            1.692558      -1.419471       2.192339                    0.992588       3.988301      11.742550       0.453498       1.361545      -0.688435       0.001497      -0.025761      -0.023769       0.035084      -0.008141       0.002029       0.007768      -0.000002      -0.003493      -0.012228       0.001686       0.010542              1.862394       1.544415      -0.052587       0.064909       2.115693       0.621262       1.927074           0.000174
          116              H      11.315276      14.173988       6.084426       0.112681       1.273193 0.97020674E+01  0.99567598E+02                                 1.904406                            1.793223      -1.278689       2.268517                    0.994107       3.694585      10.442390       0.480194       1.242898      -0.716889      -0.031284      -0.006931      -0.021075       0.038352       0.003958       0.008544       0.007333       0.003368      -0.015058      -0.011889      -0.001682       0.013571              1.938832       2.192144      -0.088373       0.523632       1.621079       0.136356       2.003274           0.000011
          117              H       4.491696      12.909629       3.876295       0.111859       1.299467 0.98022557E+01  0.10091232E+03                                 1.950578                            1.818828      -1.057893       2.372181                    0.996613       3.618426      10.262414       0.470110       1.265576      -0.713246       0.016249       0.016086       0.031289       0.038753       0.014514       0.005303       0.002230       0.006589       0.024273      -0.019023       0.003828       0.015195              2.019615       1.687077       0.239336       0.231104       1.830449       0.431175       2.541319           0.000243
          118              H       5.363273      13.698898       1.864241       0.110903       1.112037 0.77420123E+01  0.76080881E+02                                 1.824206                            1.660863      -1.241139       2.287686                    0.993799       3.762526      10.859764       0.466487       1.336119      -0.694910       0.026270       0.029187       0.001314       0.039290       0.011376       0.002231       0.002164       0.004355       0.017418      -0.014488       0.003830       0.010658              1.930123       2.194520       0.705457      -0.023229       2.016954       0.027734       1.578894           0.000194
          119              H      -2.530354       5.295074      30.029973       0.100240       1.216074 0.91127048E+01  0.93287725E+02                                 1.922983                            1.790827      -1.520387       2.142310                    0.991339       4.076223      12.013327       0.453354       1.319748      -0.696964      -0.011901      -0.013415      -0.030925       0.035749       0.007370       0.006816       0.002299      -0.002949       0.013393      -0.010865      -0.000454       0.011319              1.996877       1.807382       0.312522       0.380739       1.662915       0.216072       2.520333           0.000140
          120              H       1.939287      10.575329       1.846142       0.105374       1.033451 0.73979035E+01  0.72585656E+02                                 1.798406                            1.669537      -1.310163       2.245421                    0.993406       3.985813      11.869232       0.441824       1.412911      -0.678586      -0.025625      -0.020747       0.000069       0.032971       0.009286      -0.004529      -0.002095       0.005825       0.018716      -0.012906       0.001567       0.011339              1.879820       2.058016       0.673850       0.110456       1.996842       0.095307       1.584601           0.000280
          121              H       4.526814       5.510129       6.310668       0.127156       1.162242 0.86847377E+01  0.86382234E+02                                 1.786480                            1.695419      -0.884402       2.465521                    0.998988       3.361751       9.245150       0.496146       1.241163      -0.719718      -0.032718      -0.008762      -0.021205       0.039961      -0.001692       0.009446       0.009499       0.006089      -0.031026      -0.018608       0.005826       0.012783              1.814298       2.130298      -0.001750       0.497687       1.575444       0.089403       1.737152           0.000285
          122              H       6.319104       3.938502       6.322735       0.117771       1.064981 0.76660619E+01  0.74677380E+02                                 1.741928                            1.632289      -0.969505       2.421211                    0.997819       3.510913       9.883851       0.482432       1.303325      -0.703658      -0.004568      -0.037407      -0.022396       0.043837       0.002279       0.009143       0.011737      -0.006772      -0.016232      -0.015878      -0.000479       0.016357              1.793244       1.494790      -0.077921       0.082208       2.270610       0.399547       1.614331           0.000126
          123              H      -3.862780       2.756776      28.072218       0.143748       1.089127 0.78919586E+01  0.77169658E+02                                 1.755677                            1.652579      -0.892450       2.472968                    0.999062       3.326062       9.275404       0.482696       1.297690      -0.706871       0.017126      -0.004150      -0.037160       0.041127      -0.008290      -0.011910      -0.000264       0.001013       0.027582      -0.016122      -0.000848       0.016970              1.806111       1.413374       0.000512      -0.167086       1.523023      -0.072583       2.481934          -0.000014
          124              H      -3.134249       1.061923      29.689101       0.140379       1.123524 0.83358382E+01  0.82843971E+02                                 1.805814                            1.708639      -1.040417       2.401551                    0.997400       3.448378       9.776062       0.469258       1.313357      -0.702956       0.022272      -0.029278      -0.016306       0.040238      -0.011743      -0.011052       0.000929      -0.007660       0.012762      -0.017947       0.002077       0.015870              1.836703       1.771693      -0.489683      -0.016836       2.136425       0.164949       1.601990          -0.000004
          125              H       1.822563       6.824872       4.932095       0.122604       1.141455 0.85552122E+01  0.85581965E+02                                 1.816651                            1.723235      -1.058966       2.375545                    0.997368       3.581401      10.187919       0.470398       1.301636      -0.704502       0.030538      -0.016000       0.014735       0.037493      -0.011339       0.003052      -0.008727       0.008680       0.013072      -0.015961       0.000492       0.015469              1.845269       2.230102      -0.428333       0.202584       1.703234      -0.008708       1.602471          -0.000033
          126              H       0.060901       7.499511       6.506746       0.134607       1.138228 0.83851356E+01  0.83007869E+02                                 1.786188                            1.687323      -0.927918       2.446289                    0.998831       3.373866       9.379365       0.485936       1.273262      -0.712258       0.007584      -0.006171       0.037582       0.038833      -0.007720       0.002455      -0.009510       0.002930       0.034919      -0.015115      -0.001848       0.016963              1.825999       1.544275       0.007499      -0.087090       1.432792      -0.088218       2.500930           0.000020
          127              H      11.517010      10.104238       5.858183       0.142646       1.113926 0.80448189E+01  0.77954851E+02                                 1.690192                            1.598056      -0.938445       2.448245                    0.999006       3.169946       8.410659       0.530982       1.190417      -0.732362      -0.026356      -0.004426       0.032289       0.041914      -0.006226      -0.013340      -0.004311       0.017047       0.012299      -0.016871      -0.001911       0.018783              1.710467       1.586511       0.107163      -0.361547       1.554131      -0.291758       1.990759           0.000020
          128              H      10.802357      11.847073       4.250350       0.142029       1.154881 0.83096064E+01  0.81582665E+02                                 1.768579                            1.652742      -0.893726       2.469753                    0.999307       3.239429       8.794171       0.506090       1.232710      -0.722372      -0.035617       0.018729       0.010802       0.041665      -0.012084      -0.011329      -0.003526       0.016339      -0.003197      -0.018635      -0.000375       0.019010              1.812085       2.110308      -0.527250      -0.008378       1.845614      -0.020057       1.480334           0.000008
          129              H       7.548878       7.939416      30.002824       0.124999       1.242122 0.91301510E+01  0.91347067E+02                                 1.816114                            1.701148      -1.015261       2.396112                    0.998229       3.356117       9.058327       0.515053       1.188604      -0.732389      -0.018995       0.032906      -0.008160       0.038861      -0.013947      -0.004142      -0.010580      -0.014377      -0.001458      -0.019954       0.001211       0.018743              1.854580       1.837751      -0.540387      -0.021717       2.219998      -0.057575       1.505992          -0.000008
          130              H       9.248705       7.195723      28.379908       0.129222       1.180519 0.87060861E+01  0.86073444E+02                                 1.753263                            1.659810      -0.980200       2.414364                    0.998493       3.309185       8.878200       0.522077       1.186656      -0.732701       0.003043       0.020361      -0.033476       0.039300      -0.007507      -0.003801      -0.013323      -0.011433       0.027632      -0.017903      -0.001257       0.019160              1.773838       1.540983       0.094576      -0.262636       1.659212      -0.366521       2.121319          -0.000014
          131              H      -0.330258       9.527816       1.381590       0.289321       0.681186 0.45422963E+01  0.40117485E+02                                 1.447180                            1.377182      -1.549757       2.201592                    0.998213       3.345881       9.984719       0.442904       1.565808      -0.650391      -0.012763       0.008269       0.014684       0.021140      -0.002423      -0.001125       0.000452      -0.001143       0.006954      -0.003711       0.000685       0.003026              1.479242       1.494506      -0.178775      -0.248417       1.347801       0.115775       1.595418          -0.000011
          132              H      14.230924      10.215123       2.868760       0.292512       0.687507 0.45247165E+01  0.39784306E+02                                 1.434326                            1.357700      -1.566928       2.192378                    0.998251       3.293077       9.694016       0.455972       1.527733      -0.656695       0.016674      -0.002922      -0.011732       0.020596      -0.001192      -0.002058      -0.002108       0.003929       0.002579      -0.004154       0.000824       0.003331              1.467864       1.584887      -0.198887      -0.288352       1.293605       0.061732       1.525100          -0.000018
          133              H       3.904576       7.742362       1.426839       0.119461       1.150788 0.87782939E+01  0.87404182E+02                                 1.753681                            1.687662      -1.044384       2.384765                    0.997206       3.429458       9.386101       0.505582       1.216725      -0.724487       0.011450       0.035813      -0.016035       0.040875       0.004890      -0.009302      -0.010087      -0.000129      -0.037104      -0.018696       0.001300       0.017396              1.757217       1.544667       0.034642       0.016123       2.203529      -0.236357       1.523453          -0.000028
          134              H       5.662013       6.171515       1.547501       0.127605       1.095224 0.79636979E+01  0.76374396E+02                                 1.616322                            1.544825      -0.930455       2.444584                    0.998565       3.139960       8.079242       0.568327       1.123764      -0.748816       0.040775       0.011043      -0.014110       0.044538       0.004569      -0.007994      -0.009520       0.004249      -0.036976      -0.017890       0.001610       0.016280              1.629986       2.103147       0.044234      -0.242462       1.415555      -0.024300       1.371256           0.000003
          135              H       3.110455       3.495284       3.236782       0.120663       1.136614 0.84853481E+01  0.82895735E+02                                 1.674959                            1.609626      -0.965985       2.422509                    0.998297       3.231437       8.464149       0.547560       1.145016      -0.743362      -0.007874      -0.037658       0.017196       0.042141       0.004239      -0.008016      -0.010710      -0.002635      -0.032283      -0.017348       0.000942       0.016407              1.681426       1.489545      -0.016001       0.021282       2.097414      -0.299923       1.457317           0.000008
          136              H       1.379232       5.055705       3.055787       0.109840       1.186257 0.91605033E+01  0.93213871E+02                                 1.858722                            1.775276      -1.214601       2.298361                    0.994242       3.730851      10.702983       0.466553       1.290160      -0.706083      -0.034441      -0.012976       0.011668       0.038610       0.002164      -0.005658      -0.012548       0.002566      -0.034897      -0.019082       0.004623       0.014459              1.878509       2.473216       0.123547      -0.185267       1.633365       0.015453       1.528946          -0.000003
          137              H      11.966979       7.408926       5.770702       0.114496       1.214093 0.94299548E+01  0.95397015E+02                                 1.813013                            1.746491      -0.972449       2.413725                    0.997981       3.427493       9.393775       0.499145       1.212982      -0.726502      -0.021027      -0.011897      -0.031168       0.039435       0.014330       0.008079       0.000701       0.012623       0.019469      -0.019504       0.002186       0.017318              1.824203       1.641704       0.132369       0.245071       1.618125       0.085053       2.212781           0.000014
          138              H      11.163078       6.438978       7.722424       0.119271       1.079811 0.75686464E+01  0.73826205E+02                                 1.783734                            1.638977      -1.204362       2.311288                    0.995225       3.628978      10.375139       0.471797       1.330940      -0.696820      -0.034692      -0.024094      -0.004571       0.042485       0.011199       0.004708       0.002906       0.018061       0.032182      -0.019762       0.004314       0.015448              1.886634       2.252492       0.621954      -0.122326       1.882650      -0.071592       1.524759           0.000011
          139              H      -2.049440       8.322540       9.797826       0.110703       1.117860 0.81161383E+01  0.80947195E+02                                 1.847300                            1.713335      -1.359447       2.230076                    0.992300       3.899640      11.451156       0.452780       1.356333      -0.690227       0.014359       0.011047       0.033371       0.037971       0.006897       0.003337       0.000689       0.007071       0.025310      -0.012036       0.001966       0.010070              1.921654       1.786272       0.269237       0.483932       1.566745       0.166647       2.411946           0.000061
          140              H      -1.234263       9.258161       7.824988       0.125440       0.986306 0.71015702E+01  0.69152936E+02                                 1.762830                            1.652473      -1.381589       2.228218                    0.992515       3.905619      11.687396       0.436219       1.441935      -0.673355       0.030932       0.020984      -0.000052       0.037378       0.005543      -0.002786      -0.004783       0.004402       0.017383      -0.009299      -0.000502       0.009801              1.830251       2.007785       0.594025       0.070520       1.883192       0.109287       1.599776           0.000689
          141              H      12.522350      14.598025       3.312196       0.124202       1.113116 0.83261464E+01  0.81796832E+02                                 1.721337                            1.649179      -0.843902       2.481635                    0.999294       3.313616       9.002418       0.508968       1.224963      -0.723413       0.034652       0.011168       0.015161       0.039438       0.001349       0.007157       0.010537       0.009513      -0.033787      -0.018445       0.004057       0.014388              1.733265       2.084484       0.023810       0.352496       1.511215       0.073696       1.604095           0.000004
          142              H      12.491515      -0.021495       3.683234       0.111280       1.154203 0.84231940E+01  0.84019830E+02                                 1.835581                            1.708669      -1.060356       2.372249                    0.996309       3.648337      10.397959       0.472423       1.299781      -0.704036       0.008682       0.033741       0.021102       0.040733       0.000730       0.011724       0.011774       0.001276      -0.020192      -0.018801       0.002625       0.016176              1.902784       1.550870      -0.042117       0.065375       2.361059       0.492780       1.796422           0.000003
          143              H       8.393958      13.791783       1.279026       0.116057       1.150250 0.83356128E+01  0.82892723E+02                                 1.828458                            1.697635      -1.075641       2.368752                    0.996541       3.618175      10.281460       0.475056       1.296530      -0.704787      -0.035549      -0.010366      -0.015738       0.040235       0.003864       0.005298       0.010696       0.005923      -0.024517      -0.015442       0.001603       0.013839              1.898399       2.498323       0.029969       0.406509       1.537824       0.144151       1.659050           0.000001
          144              H      10.179316      12.367613       0.874806       0.122042       1.186392 0.88764303E+01  0.89521545E+02                                 1.863724                            1.752410      -1.059465       2.380408                    0.997194       3.566160      10.150470       0.468115       1.297372      -0.705834      -0.006231      -0.026103      -0.024905       0.036613      -0.002209       0.005468       0.011132       0.005247      -0.021289      -0.016385       0.006783       0.009603              1.903228       1.610731      -0.050306       0.083216       2.100865       0.612494       1.998089          -0.000003
          145              H      -3.850276       6.744553      28.563919       0.119273       1.208880 0.92682221E+01  0.94458413E+02                                 1.889408                            1.793730      -1.050295       2.386100                    0.996769       3.573416      10.214261       0.461650       1.301814      -0.705449       0.017344       0.020556       0.031248       0.041228       0.014592       0.000179       0.007671      -0.007968       0.017589      -0.018922       0.002759       0.016163              1.926510       1.701721       0.202261       0.258006       1.722463       0.271300       2.355348          -0.000005
          146              H      -2.907579       7.389471      26.542816       0.108658       1.040185 0.73210501E+01  0.71488328E+02                                 1.792162                            1.650264      -1.322509       2.246473                    0.992819       3.904833      11.517973       0.449655       1.394970      -0.682242       0.028925       0.027624       0.006607       0.040539       0.010672       0.003091       0.007743      -0.012121       0.016915      -0.015175      -0.000854       0.016029              1.886248       1.878497       0.621734      -0.077010       2.184704      -0.101262       1.595542          -0.000004
          147              H      -5.124067       4.582134      24.621260       0.113584       1.237387 0.94842363E+01  0.97298337E+02                                 1.903543                            1.799857      -1.302126       2.258587                    0.993238       3.775824      10.857550       0.466121       1.280869      -0.707733      -0.012644      -0.016773      -0.035676       0.041400       0.008190       0.006292       0.005456       0.000465       0.034165      -0.013898      -0.002479       0.016378              1.946514       1.600856       0.255410       0.105115       1.884822       0.408320       2.353865          -0.000007
          148              H      10.099674       3.952072      26.648396       0.105383       1.087247 0.79147499E+01  0.79291959E+02                                 1.877624                            1.737919      -1.593061       2.106292                    0.991365       4.263942      12.997285       0.427229       1.431045      -0.673755      -0.022296      -0.024998      -0.000328       0.033498       0.008757      -0.003162       0.001382       0.000502       0.012229      -0.011460       0.004110       0.007350              1.967339       2.093354       0.709875      -0.007063       2.192645       0.049474       1.616017          -0.000001
          149              H      -2.105065      12.522975      10.093450       0.123381       1.205060 0.90029094E+01  0.90306170E+02                                 1.815896                            1.716357      -1.051687       2.375195                    0.998106       3.461223       9.541757       0.497632       1.227053      -0.722177      -0.028450       0.020775       0.011667       0.037110      -0.012347      -0.009777      -0.001526       0.011355       0.007141      -0.017207       0.000554       0.016653              1.842495       1.951308      -0.536368      -0.097861       2.016822       0.066926       1.559355           0.000510
          150              H      -1.267377      10.812872      11.674133       0.133856       1.151315 0.85216123E+01  0.84139282E+02                                 1.755658                            1.667385      -0.969763       2.425118                    0.998676       3.296923       8.957037       0.507047       1.223435      -0.724197      -0.018320      -0.003336       0.035455       0.040048      -0.006726      -0.013282      -0.005125       0.006521       0.026433      -0.017564      -0.000459       0.018023              1.781941       1.510866       0.031553      -0.236170       1.534563      -0.184323       2.300393           0.000573
          151              H       2.610573       7.170717      11.646984       0.133877       1.199051 0.90427208E+01  0.90902428E+02                                 1.823528                            1.733009      -1.054563       2.386590                    0.997907       3.407024       9.435316       0.489211       1.245472      -0.718726      -0.002039      -0.020657       0.036711       0.042173      -0.009558      -0.003659      -0.015610      -0.004720       0.031414      -0.020805      -0.000160       0.020965              1.839741       1.604881       0.047050      -0.198873       1.611334      -0.311608       2.303010           0.000577
          152              H       4.452797       6.600484      10.048201       0.123954       1.321025 0.10021190E+02  0.10326618E+03                                 1.937056                            1.816838      -1.118467       2.346824                    0.997379       3.539489       9.895110       0.481197       1.235220      -0.720864       0.025860      -0.026196       0.012780       0.038965      -0.015069      -0.000757      -0.012190      -0.004964       0.005761      -0.019897       0.000555       0.019342              1.972279       2.234445      -0.614708       0.043657       2.028723      -0.066634       1.653667           0.000662
          153              H       0.522396      -1.358400       9.037649       0.104659       1.074531 0.78901636E+01  0.78268094E+02                                 1.804474                            1.692558      -1.419470       2.192339                    0.992588       3.988300      11.742548       0.453498       1.361546      -0.688435       0.025770       0.001345       0.023769       0.035084      -0.007944       0.007498       0.002871       0.003562      -0.003493      -0.012228       0.001686       0.010542              1.862394       2.120280       0.011136       0.610353       1.539828       0.132845       1.927074           0.000175
          154              H      -1.160869       0.241140       8.998434       0.112680       1.273193 0.97020685E+01  0.99567616E+02                                 1.904406                            1.793224      -1.278688       2.268517                    0.994107       3.694585      10.442392       0.480194       1.242899      -0.716889       0.003448       0.031857       0.021075       0.038352       0.003494       0.006349       0.009299      -0.005018      -0.015057      -0.011889      -0.001682       0.013571              1.938833       1.647308      -0.148661       0.077938       2.165917       0.535453       2.003275           0.000012
          155              H      -0.654666       7.162382      11.206565       0.111859       1.299466 0.98022438E+01  0.10091216E+03                                 1.950576                            1.818826      -1.057893       2.372181                    0.996613       3.618423      10.262401       0.470110       1.265576      -0.713246      -0.014202      -0.017920      -0.031289       0.038753       0.013443       0.001633       0.005516      -0.012777       0.024273      -0.019023       0.003828       0.015195              2.019613       1.776386       0.249219       0.403141       1.741137       0.277125       2.541316           0.000247
          156              H      -1.343287       6.209285      13.218618       0.110903       1.112037 0.77420124E+01  0.76080884E+02                                 1.824207                            1.660863      -1.241138       2.287686                    0.993799       3.762525      10.859762       0.466487       1.336119      -0.694910      -0.026120      -0.029321      -0.001314       0.039290       0.010624       0.001905       0.002455      -0.009224       0.017418      -0.014488       0.003830       0.010658              1.930123       1.864866       0.668979       0.030122       2.346610      -0.020037       1.578894           0.000198
          157              H       0.742038       8.949548      15.218605       0.100240       1.216074 0.91127050E+01  0.93287730E+02                                 1.922984                            1.790826      -1.520388       2.142310                    0.991339       4.076225      12.013334       0.453354       1.319748      -0.696964       0.012025       0.013304       0.030925       0.035749       0.007515       0.001536       0.007028      -0.000345       0.013393      -0.010865      -0.000454       0.011319              1.996877       1.596335       0.289169       0.172886       1.873963       0.402194       2.520333           0.000143
          158              H       1.384748       9.956043      13.236717       0.105374       1.033451 0.73979087E+01  0.72585723E+02                                 1.798407                            1.669538      -1.310164       2.245420                    0.993406       3.985815      11.869241       0.441824       1.412911      -0.678585       0.017802       0.027751      -0.000069       0.032971       0.008425      -0.001584      -0.004732      -0.009744       0.018716      -0.012906       0.001567       0.011339              1.879821       1.850257       0.650861       0.082580       2.204604       0.120268       1.584602           0.000283
          159              H       6.703806       7.941305       8.772191       0.127156       1.162243 0.86847495E+01  0.86382378E+02                                 1.786481                            1.695420      -0.884403       2.465520                    0.998988       3.361753       9.245156       0.496146       1.241163      -0.719718       0.005110       0.033483       0.021205       0.039961      -0.002317       0.008403       0.010433      -0.005202      -0.031026      -0.018608       0.005826       0.012783              1.814299       1.582539      -0.062363       0.034124       2.123205       0.504501       1.737153           0.000287
          160              H       8.463022       6.332742       8.760125       0.117771       1.064982 0.76660689E+01  0.74677465E+02                                 1.741929                            1.632290      -0.969505       2.421211                    0.997819       3.510913       9.883852       0.482432       1.303326      -0.703658       0.036677       0.008654       0.022396       0.043837       0.002964       0.010660       0.010378       0.005612      -0.016232      -0.015878      -0.000479       0.016357              1.793244       2.278262       0.008774       0.388082       1.487139       0.125653       1.614332           0.000128
          161              C       6.811970      -1.589106      14.579092       0.201868      34.317279 0.39140105E+03  0.90196988E+04                                 9.580595                            6.861639      -0.084287       1.995884                    0.999465      26.238267      76.225786       0.589211       0.451092      -1.036615      -0.027845      -0.007131       0.059288       0.065889      -0.009704      -0.010169      -0.017327       0.008068       0.055012      -0.028311       0.001304       0.027007             11.766350      15.962039      -3.671128      -5.139469       6.995809       0.696156      12.341202           0.000261
          162              C       5.838048      -0.789091      13.903380      -0.164026      31.564408 0.44220205E+03  0.10471809E+05                                 8.701744                            7.040584       0.168494       2.028597                    0.999396      29.809178      86.855587       0.615286       0.420366      -1.058511      -0.017905       0.010417      -0.005358       0.021396       0.010508       0.019811      -0.013337      -0.016969      -0.033148      -0.033314       0.013204       0.020111              9.628415      10.143461      -1.847677      -1.799164       5.801684      -0.500119      12.940101          -0.000081
          163              C       4.887854      -0.485922      14.781202      -0.168819      32.383675 0.45546644E+03  0.10870774E+05                                 8.855148                            7.146679       0.093776       1.998646                    0.999502      30.220587      88.529219       0.610265       0.420517      -1.057943      -0.002694      -0.001776      -0.021193       0.021437       0.006611       0.019646      -0.009443      -0.024241       0.006323      -0.029508       0.010746       0.018761              9.775488      11.581448      -2.937372      -1.250266       6.314999       0.022227      11.430019           0.000176
          164              C       5.269576      -1.059401      16.051179       0.192881      35.469662 0.39452317E+03  0.91126595E+04                                 9.773531                            6.876588      -0.142414       1.971225                    0.999599      26.504417      77.169100       0.589968       0.449474      -1.037212       0.051470      -0.035513      -0.019711       0.065566      -0.031051      -0.005309      -0.009275       0.016198       0.001865      -0.035505       0.003653       0.031852             12.200154      11.681360      -2.928478      -5.426100       6.926506       1.625337      17.992596          -0.000041
          165              C       4.667578      -0.811322      17.284957      -0.084823      47.271865 0.50271073E+03  0.12216884E+05                                11.329834                            7.517984       0.014958       2.000588                    0.999144      28.768716      83.219467       0.597789       0.421615      -1.064282      -0.027409       0.024245       0.005649       0.037027       0.003265      -0.000630      -0.000270      -0.000314      -0.153951      -0.051323       0.022391       0.028932             14.518997      13.061955      -5.393609      -1.999886      11.151794      -1.517716      19.343242          -0.000134
          166              C       5.040642      -1.430562      18.494602       0.192548      35.145859 0.39770483E+03  0.92172979E+04                                 9.713606                            6.913429      -0.257417       1.926012                    0.999510      27.026012      79.176385       0.586416       0.450669      -1.035098       0.032786      -0.022499       0.011499       0.041393       0.007630       0.002577      -0.000735       0.016764       0.023086      -0.015297       0.005510       0.009787             11.984624       7.785860      -3.148041       2.444138      10.528858      -5.243591      17.639154           0.000439
          167              C       4.483725      -1.157404      19.803795      -0.180143      32.915175 0.47889021E+03  0.11592972E+05                                 8.998723                            7.361261       0.028602       1.969993                    0.999277      30.995928      91.935769       0.596276       0.424326      -1.053837       0.028989       0.011787       0.012816       0.033816       0.009021      -0.002190       0.028599       0.017729      -0.023301      -0.036261       0.011672       0.024590              9.836346       7.308276      -3.378165       0.419574      11.014729      -1.031619      11.186033           0.000818
          168              C       4.954562      -2.068084      20.663518      -0.161317      31.643362 0.45547127E+03  0.10882516E+05                                 8.765268                            7.187390       0.067588       1.994364                    0.998846      30.196245      88.814005       0.602733       0.425317      -1.053821       0.024904       0.027065       0.001754       0.036822       0.023452      -0.007726       0.022267       0.010490      -0.016795      -0.037289       0.007981       0.029308              9.535681       6.457356      -2.261534       0.173751       9.636047      -1.794922      12.513641           0.002333
          169              C       5.833167      -2.934843      19.921441       0.207386      34.501860 0.38711315E+03  0.89143557E+04                                 9.592961                            6.823066      -0.246156       1.936628                    0.999510      26.621594      77.823322       0.589796       0.450975      -1.034588       0.013621       0.034037      -0.034402       0.050275       0.005003      -0.002664       0.000331       0.008068      -0.041933      -0.014303       0.000701       0.013602             11.635622       8.705783      -5.304392       1.674971      15.081855      -4.727835      11.119228           0.000235
          170              C       4.629424      11.951780      20.367592      -0.077195      46.663449 0.49067988E+03  0.11834603E+05                                11.204060                            7.411006       0.065070       2.018996                    0.999310      28.409291      81.465884       0.605011       0.419747      -1.067077      -0.007784      -0.005490       0.033789       0.035106       0.046783       0.005652       0.005608       0.008342       0.090734      -0.062092       0.023050       0.039042             14.118281      12.889888      -4.487832      -3.524257      14.286624      -3.906372      15.178331          -0.000215
          171              C       5.608829      11.204809      19.677099       0.184200      35.933189 0.39547812E+03  0.90891509E+04                                 9.685038                            6.769916       0.072450       2.034602                    0.999536      26.201145      74.715050       0.613239       0.434586      -1.051863       0.038771       0.014478      -0.052486       0.066840      -0.012177      -0.022125      -0.017925      -0.008037       0.042489      -0.036029       0.005680       0.030349             11.781915      14.097210      -5.029649      -5.630732       9.405141       0.829093      11.843394          -0.000127
          172              C       6.284830      10.028777      20.152812      -0.180354      32.700183 0.44561681E+03  0.10522479E+05                                 8.745841                            6.969961       0.187376       2.022994                    0.999835      29.928329      85.726449       0.634482       0.408818      -1.071025       0.020708      -0.013961       0.002670       0.025117      -0.000296       0.021182      -0.012646      -0.028265       0.000690      -0.030592       0.004973       0.025619              9.487148       9.961516      -2.055930      -3.162832       8.234987      -1.713261      10.264940           0.000121
          173              C       7.267468       9.740184      19.274386      -0.185599      33.200481 0.45132884E+03  0.10700761E+05                                 8.862690                            7.026821       0.231042       2.034408                    0.999801      30.136528      86.747422       0.629693       0.410257      -1.069143      -0.004623      -0.007364       0.024125       0.025644      -0.002663       0.023016      -0.017507      -0.022302       0.008781      -0.030949      -0.000516       0.031465              9.682414      10.692956      -3.635385      -2.490572       8.869420      -0.874865       9.484868          -0.000131
          174              C       7.189655      10.732459      18.223413       0.188020      35.845357 0.38824052E+03  0.88885233E+04                                 9.661866                            6.711568       0.047048       2.025895                    0.999585      26.187286      74.718996       0.614892       0.435089      -1.050752      -0.054955       0.038212       0.019437       0.069699      -0.023270      -0.010667      -0.015402       0.013714       0.003984      -0.034665       0.011039       0.023627             11.778853      13.241146      -3.054980      -6.360556       7.806076      -0.593109      14.289339           0.000145
          175              C       8.083832      10.825111      17.149211      -0.097358      50.438228 0.49478489E+03  0.11933439E+05                                11.698819                            7.384169       0.045113       2.004558                    0.999283      28.595859      81.440484       0.614524       0.413255      -1.073492       0.027339      -0.020831      -0.003711       0.034570      -0.017919       0.023988       0.032637       0.004144      -0.101404      -0.061080       0.025562       0.035519             15.255276      15.226008      -6.112098      -2.040896      13.373686      -4.990291      17.166133          -0.000476
          176              C       7.998877      11.722788      16.081345       0.196437      36.958010 0.38114840E+03  0.87035183E+04                                 9.881019                            6.660186      -0.067862       1.984975                    0.999672      26.430450      75.811465       0.614604       0.436425      -1.047837      -0.029273       0.030977      -0.015996       0.045523       0.006109      -0.000793       0.002478      -0.010980       0.031334      -0.013562       0.002527       0.011036             12.344316       8.970772      -3.442987       1.068125      12.073262      -7.627921      15.988914           0.000211
          177              C       8.935956      11.852524      14.998395      -0.187328      33.257522 0.45618191E+03  0.10868034E+05                                 8.902888                            7.083881       0.142489       1.998949                    0.999792      30.663543      89.098332       0.623243       0.412511      -1.065396      -0.009232       0.004885      -0.004944       0.011556      -0.005890      -0.015529       0.019130       0.027245      -0.015798      -0.028309      -0.001565       0.029874              9.695587      10.724757      -3.399239      -0.439265       8.576774      -2.871043       9.785229           0.000082
          178              C       8.441032      12.736305      14.120573      -0.188959      33.264526 0.46912031E+03  0.11248406E+05                                 8.911346                            7.198339       0.128093       1.993982                    0.999774      30.768862      89.528791       0.616720       0.414201      -1.064902      -0.003402      -0.011113       0.003686       0.012193       0.005857      -0.022116       0.016870       0.020151       0.038699      -0.031428      -0.001420       0.032847              9.636326       9.434665      -2.272271      -0.945006       8.576946      -3.378535      10.897368           0.000104
          179              C       8.959374      -2.847170      14.677734       0.189613      36.407287 0.39400178E+03  0.90809630E+04                                 9.825449                            6.798885      -0.117329       1.968342                    0.999748      26.758724      77.361203       0.604037       0.439955      -1.044689       0.004792      -0.026474       0.038953       0.047341      -0.005530       0.004739       0.006325      -0.006806      -0.023278      -0.013148       0.002088       0.011060             12.138005      12.209258      -6.287891       2.570764      12.703826      -5.541001      11.500930           0.000212
          180              C       8.065538      -1.986592      14.044555      -0.080420      47.182808 0.49980746E+03  0.12114526E+05                                11.300788                            7.488103       0.040843       2.011111                    0.999087      28.559095      82.189144       0.600662       0.420700      -1.066111       0.008663       0.017062      -0.034975       0.039867       0.036453       0.002975       0.012143      -0.038350       0.098637      -0.057785       0.016272       0.041513             14.397247      15.517160      -4.377464      -2.664927      11.827766      -4.365664      15.846816          -0.000502
          181              C       3.532646       0.158984      17.348305       0.108844      33.242881 0.42605632E+03  0.99919748E+04                                 9.265031                            7.081778      -0.353158       1.901782                    0.998821      26.996735      78.175128       0.591661       0.441417      -1.046089       0.017184      -0.011342       0.003088       0.020820      -0.027473       0.011682       0.009656       0.003086       0.042403      -0.038859       0.017372       0.021487             11.005851      14.374475      -4.791669      -1.262638      12.735339      -0.660517       5.907739          -0.000073
          182              C       3.727240       1.466299      16.874703      -0.149310      33.459011 0.46426346E+03  0.11093567E+05                                 8.998374                            7.184673       0.112554       2.002453                    0.999622      29.948674      86.750089       0.614778       0.416947      -1.064051      -0.018340       0.016152       0.009427       0.026194       0.023136      -0.014862      -0.005135       0.010082      -0.005450      -0.024341      -0.006962       0.031303             10.163522      12.250106      -4.169346      -0.821435      12.747993      -0.619963       5.492468          -0.000088
          183              C       2.679710       2.404278      16.947101      -0.099945      32.345776 0.43716392E+03  0.10256780E+05                                 8.749565                            6.942364       0.155983       2.018757                    0.999561      29.017694      82.409958       0.631448       0.413430      -1.069774      -0.000499      -0.018682       0.016192       0.024728       0.010488      -0.001577      -0.014183      -0.032877      -0.040773      -0.018931      -0.011832       0.030763              9.876007      13.032152      -4.167012      -0.998523      11.277275      -0.634014       5.318595          -0.000016
          184              C       1.421767       2.017275      17.493100      -0.021593      37.442977 0.45636249E+03  0.10768956E+05                                 9.730848                            7.098068       0.040209       2.018515                    0.999246      27.298971      76.493585       0.626961       0.414001      -1.074760       0.034505      -0.013374      -0.001902       0.037055       0.001186      -0.013810      -0.007469      -0.007725      -0.025422      -0.019614       0.004503       0.015111             12.138493      15.761508      -6.936710      -1.587943      14.811305      -0.169810       5.842665           0.000003
          185              C       1.262390       0.727632      17.942570      -0.098268      32.086440 0.42187474E+03  0.98405549E+04                                 8.773243                            6.849030       0.107500       2.006316                    0.999641      28.982156      82.897501       0.629744       0.416971      -1.064221       0.024835      -0.005772      -0.006678       0.026357       0.009213      -0.017038      -0.000071       0.031946      -0.000548      -0.019843      -0.008382       0.028225             10.122616      12.060025      -4.833967      -1.267273      13.003710      -0.092412       5.304113          -0.000025
          186              C       2.313173      -0.195886      17.846039      -0.140312      33.516935 0.45109922E+03  0.10749268E+05                                 9.127267                            7.151786       0.012541       1.977953                    0.999273      29.949796      87.895841       0.604521       0.425195      -1.054174      -0.024027       0.022070      -0.004497       0.032933       0.010327       0.002528      -0.008747      -0.033205       0.029524      -0.025170       0.004667       0.020503             10.512422      13.937823      -4.271969      -1.225894      12.175001      -0.081627       5.424443          -0.000032
          187              C       0.267441       2.991187      17.586614       0.542257      26.370367 0.28729212E+03  0.61359410E+04                                 8.091455                            5.934226       0.086924       2.057871                    0.999659      23.513088      66.039808       0.623897       0.459659      -1.030417      -0.020353       0.021901       0.012417       0.032375       0.078867       0.042114       0.028933      -0.020156       0.218295      -0.116786       0.006683       0.110104              9.920055      12.175559      -4.859941      -2.016031      11.430895      -0.665565       6.153710          -0.000005
          188              C       4.167662      11.363918      21.677387       0.103063      37.082428 0.43363792E+03  0.10181436E+05                                 9.877450                            7.081161      -0.288101       1.919213                    0.998867      26.896886      77.104121       0.601605       0.433624      -1.054193       0.003545       0.011894      -0.019301       0.022947      -0.011938      -0.020917      -0.018028       0.008353       0.002599      -0.034165       0.010179       0.023985             12.355632       8.135211       3.999184      -2.968182      11.313917      -2.631668      17.617770           0.000050
          189              C       3.464302      10.156149      21.677086      -0.145710      34.774631 0.44398277E+03  0.10517698E+05                                 9.302688                            7.057302       0.045856       1.989169                    0.999121      29.731786      86.461364       0.614623       0.420671      -1.059009      -0.023488      -0.000458       0.025083       0.034366      -0.001640       0.013178       0.027726       0.007790      -0.015204      -0.033938       0.006214       0.027724             11.002419       8.675076       4.672151      -3.148564      11.088131      -3.095831      13.244049           0.000113
          190              C       2.938994       9.616426      22.826400      -0.082293      34.605428 0.43745120E+03  0.10326527E+05                                 9.342689                            7.050189       0.000284       1.977992                    0.999563      29.165833      84.716738       0.608945       0.426092      -1.055432       0.000467       0.026166      -0.009118       0.027714       0.003670       0.022633       0.003445      -0.014188      -0.035959      -0.029826       0.009578       0.020248             11.031700       8.007450       4.163433      -2.574431      10.890041      -2.179430      14.197610          -0.000056
          191              C       3.111433      10.317907      24.041776      -0.048174      38.956882 0.44483965E+03  0.10435366E+05                                 9.919484                            6.976855       0.086844       2.033668                    0.999238      27.340718      76.510011       0.636290       0.410343      -1.076609       0.027558       0.011011      -0.040012       0.049816       0.008740       0.016967      -0.006825       0.005357       0.033194      -0.022690       0.000222       0.022468             12.447792       9.468646       5.595989      -3.847089      12.042545      -2.759980      15.832185           0.000106
          192              C       5.634419      -4.575242      24.054144      -0.086000      35.861405 0.43944044E+03  0.10407506E+05                                 9.581629                            7.080106      -0.106804       1.942036                    0.999376      29.514807      86.473205       0.604573       0.427770      -1.052141       0.009623      -0.014045      -0.030056       0.034543      -0.016000       0.012464       0.005769      -0.000484       0.009280      -0.023877       0.007011       0.016866             11.432383       8.498245       5.253292      -2.267778      11.917126      -1.507562      13.881778          -0.000035
          193              C       6.151290      -4.037723      22.883714      -0.137851      35.743693 0.46251438E+03  0.11100591E+05                                 9.603025                            7.293226      -0.080522       1.957006                    0.997728      29.901631      88.335542       0.591752       0.431266      -1.049476      -0.014131      -0.009759       0.021081       0.027191      -0.006587       0.005427      -0.011463      -0.004836      -0.064640      -0.025327       0.003878       0.021449             11.279531       7.579155       3.869869      -1.392854      10.186208      -0.617565      16.073230           0.000324
          194              C       2.443395       9.820910      25.274649       0.631656      24.156421 0.25022111E+03  0.52024658E+04                                 7.804120                            5.668961      -0.149471       2.007567                    0.999432      22.478119      63.868997       0.611655       0.481631      -1.010684      -0.034698      -0.047676       0.034549       0.068342      -0.073314       0.029672       0.033744      -0.069302      -0.270388      -0.114491      -0.012439       0.126930              9.495406       8.359806       3.571273      -1.858343       7.580593      -1.805987      12.545819          -0.000013
          195              C       9.250666       9.872387      17.206828       0.115608      37.703947 0.43252638E+03  0.10144789E+05                                10.003976                            7.070993      -0.424523       1.875909                    0.998411      26.828121      76.767262       0.602416       0.433490      -1.054693      -0.017574       0.012702      -0.005079       0.022271      -0.020621      -0.012194      -0.030990      -0.003856       0.004500      -0.043132       0.009548       0.033584             12.820639      16.300704      -7.030512       2.574444      14.257986       1.093998       7.903228          -0.000000
          196              C      10.346712      10.179650      17.999885      -0.150493      34.324405 0.44106658E+03  0.10415308E+05                                 9.203857                            7.017405       0.184612       2.033680                    0.999259      29.555979      85.380952       0.619524       0.418678      -1.061907       0.026747      -0.014911       0.001776       0.030674       0.009867      -0.006793       0.013151      -0.024725      -0.011955      -0.021564      -0.000727       0.022290             10.845225      14.316285      -4.444722       3.305283      10.959102       0.628837       7.260287          -0.000028
          197              C      11.319087       9.201052      18.211045      -0.091859      34.376614 0.43148415E+03  0.10150505E+05                                 9.257821                            6.970910       0.047395       1.988722                    0.999702      29.267998      84.859816       0.616507       0.422324      -1.057804      -0.020909       0.011338      -0.026836       0.035860       0.013913       0.002348       0.012718       0.041805       0.011703      -0.030925       0.005878       0.025047             10.938978      13.129973      -4.612121       2.562977      12.769142       1.191500       6.917819          -0.000002
          198              C      11.226727       7.960986      17.633069      -0.047216      37.627251 0.43488876E+03  0.10145404E+05                                 9.702965                            6.893683       0.050680       2.021582                    0.999248      27.237047      76.033206       0.640707       0.409785      -1.076869      -0.023609       0.035133      -0.026753       0.050075       0.003579      -0.001577       0.007362       0.020291      -0.037202      -0.016965       0.000003       0.016962             12.144520      14.263683      -5.978419       3.667167      14.689553       0.435577       7.480325          -0.000003
          199              C      10.149858       7.693186      16.787223      -0.087508      34.783828 0.42410781E+03  0.99304340E+04                                 9.320112                            6.898998       0.039882       1.986955                    0.999649      29.106887      84.095166       0.621566       0.420850      -1.059116      -0.000436       0.024484       0.013397       0.027913       0.020464      -0.006954       0.003725      -0.023077      -0.023828      -0.023514      -0.003953       0.027467             11.114101      13.070827      -4.749627       3.521394      12.808215       0.713873       7.463260           0.000004
          200              C       9.186970       8.642676      16.560980      -0.146577      34.950446 0.43598626E+03  0.10285249E+05                                 9.334460                            6.984056       0.154444       2.025558                    0.999108      29.621524      86.065145       0.618857       0.419541      -1.059329       0.021237      -0.015098       0.003589       0.026303       0.015223       0.006577      -0.000273       0.019145       0.015302      -0.020996       0.003043       0.017954             11.060811      11.793644      -5.255901       2.462078      13.763718       1.530452       7.625071          -0.000021
          201              C      -3.934014       6.885642      17.918437       0.636852      23.150629 0.24039589E+03  0.49552889E+04                                 7.587163                            5.548108      -0.170874       1.998627                    0.999285      22.461171      63.836628       0.618828       0.480169      -1.010042       0.061816      -0.024769      -0.000235       0.066594       0.091039      -0.066786      -0.033650       0.043273       0.089012      -0.110426      -0.021363       0.131789              9.225431      10.024858      -3.448846       2.525937      11.034832       0.662821       6.616605          -0.000004
          202              C       8.462957      -1.409227      12.722995       0.107140      37.198976 0.42784453E+03  0.10022592E+05                                 9.920780                            7.049894      -0.302050       1.917344                    0.998806      26.831945      77.104122       0.600208       0.435623      -1.051836      -0.009776      -0.005746       0.022676       0.025354      -0.022007      -0.008757      -0.025625      -0.007787       0.007055      -0.038019       0.006646       0.031373             12.482002       9.210511       4.260899      -1.510696      10.246519      -3.453149      17.988976           0.000006
          203              C       9.409147      -0.363390      12.681668      -0.129236      35.336659 0.44560823E+03  0.10576195E+05                                 9.446002                            7.087957       0.024726       1.987103                    0.998858      29.607484      86.457226       0.610393       0.422786      -1.056648      -0.012651       0.031349      -0.019500       0.039026      -0.005671       0.019274       0.016036      -0.010711      -0.023869      -0.030676       0.009755       0.020921             11.228590       8.832100       4.772545      -1.926965      10.639439      -3.009747      14.214230          -0.000020
          204              C       9.728227       0.234768      11.481073      -0.072211      35.411742 0.44147006E+03  0.10462955E+05                                 9.546752                            7.121868      -0.131935       1.938014                    0.999326      29.244547      85.586766       0.599840       0.430842      -1.050730      -0.039267       0.004024       0.015936       0.042568      -0.005001       0.002177       0.019947       0.004754      -0.070964      -0.033377       0.012515       0.020861             11.333631       8.731538       4.107834      -1.120180       9.277265      -2.652535      15.992090           0.000024
          205              C       9.120144      -0.191665      10.295862      -0.055903      38.990433 0.43237287E+03  0.10057286E+05                                 9.881897                            6.830746       0.162631       2.058327                    0.999360      27.073363      75.104212       0.650691       0.404678      -1.081840      -0.020174      -0.017034       0.047771       0.054582      -0.001359      -0.002292       0.009732      -0.015880       0.010212      -0.010043      -0.004874       0.014916             12.704241       9.335796       5.141519      -2.105690      11.022403      -4.849465      17.754525           0.000011
          206              C       8.217994      -1.256898      10.337792      -0.084162      35.039619 0.43196956E+03  0.10185871E+05                                 9.425835                            7.008082      -0.138298       1.930316                    0.999370      29.494303      86.198294       0.609235       0.426360      -1.053107       0.010506       0.006642       0.027656       0.030320      -0.018522       0.002804       0.018259      -0.004548       0.013479      -0.027822       0.002771       0.025051             11.296229       9.242036       4.956159      -1.382730      10.322477      -3.610660      14.324173           0.000037
          207              C       7.905923      -1.847227      11.547437      -0.153553      36.922535 0.46557666E+03  0.11206762E+05                                 9.803382                            7.299749      -0.140284       1.929470                    0.997748      30.443792      90.443045       0.592872       0.429196      -1.049405       0.008571       0.021858      -0.020684       0.031290      -0.010038      -0.011621      -0.000677      -0.003204      -0.070956      -0.027592       0.004447       0.023145             11.698282       8.612964       4.175737      -0.155488       9.840106      -2.242648      16.641777          -0.000016
          208              C       9.436314       0.471818       9.025583       0.674088      22.848298 0.23214171E+03  0.47457594E+04                                 7.577084                            5.497667      -0.202947       2.003534                    0.999417      21.809866      61.824747       0.613647       0.488242      -1.005369       0.010960       0.042057      -0.056798       0.071519      -0.076622       0.003411       0.038835       0.065039      -0.270979      -0.108466      -0.021554       0.130020              9.317236       7.090646       3.384168      -1.271643       8.536149      -3.076096      12.324913           0.000018
          209              C       9.135835      -2.314444      23.816438       0.155103      37.316844 0.41448499E+03  0.96765172E+04                                10.016329                            6.986251      -0.142932       1.959234                    0.999560      27.166049      79.088602       0.594135       0.441581      -1.043548      -0.029990       0.024856       0.008976       0.039972       0.004214       0.001664      -0.002568       0.005481       0.033471      -0.011025      -0.000556       0.011581             12.412471      12.183092      -2.587711      -6.858177       7.291571       0.813471      17.762751          -0.014839
          210              C       9.300558      -3.083336      25.019447      -0.196733      33.186144 0.47307087E+03  0.11384144E+05                                 8.926651                            7.230970       0.183846       2.009978                    0.999858      31.083479      91.056396       0.614092       0.414475      -1.063117      -0.006922       0.008223       0.008233       0.013539      -0.002119       0.018725      -0.009899      -0.021963      -0.011028      -0.025980       0.004178       0.021802              9.740696      11.103542      -3.352529      -2.181361       7.499956      -0.516100      10.618590          -0.000785
          211              C       8.326905      -2.726962      25.888220      -0.186448      32.610453 0.47212406E+03  0.11339425E+05                                 8.805006                            7.218508       0.236188       2.031714                    0.999837      30.684632      89.382231       0.616171       0.413876      -1.065025       0.011677       0.003099      -0.007292       0.014112       0.008808       0.017852      -0.017440      -0.020677       0.004320      -0.031350       0.007202       0.024148              9.543873       9.864208      -2.186500      -2.634802       7.084695      -0.794091      11.682717          -0.001210
          212              C       7.533259      -1.693138      25.248103       0.168535      36.389425 0.40087443E+03  0.92944292E+04                                 9.913543                            6.910493      -0.138735       1.971031                    0.999329      26.811243      78.155891       0.591358       0.446726      -1.039024       0.023195       0.010877      -0.030402       0.039756       0.000704       0.008698       0.006555      -0.006411      -0.057759      -0.022955       0.007982       0.014973             12.205493      15.752630      -5.482680      -5.780204       9.308732       1.953490      11.555118          -0.013681
          213              C       6.386506      -1.104180      25.788975       0.003399      45.693205 0.46356664E+03  0.11063549E+05                                11.236792                            7.322713      -0.102974       1.978685                    0.998953      27.649229      79.823891       0.591644       0.433774      -1.054455      -0.001396      -0.005480       0.025683       0.026299       0.068379       0.019445       0.028882      -0.023582       0.062589      -0.079970       0.000527       0.079443             14.200914      14.660848      -5.430503      -3.638250      13.247650      -2.720040      14.694243           0.135127
          214              C       5.619812      -0.105225      25.218843       0.162423      36.637481 0.39875213E+03  0.92192679E+04                                 9.879379                            6.843736      -0.168676       1.954111                    0.999581      26.878749      77.864192       0.601448       0.440468      -1.044244       0.003671       0.025848      -0.032783       0.041908       0.001901       0.006386       0.005234       0.003814      -0.058861      -0.021648       0.007265       0.014383             12.102952      10.382686      -6.288535       2.071662      14.443507      -5.401755      11.482664          -0.014487
          215              C       4.498830       0.555825      25.873137      -0.198960      34.475959 0.49869507E+03  0.12155749E+05                                 9.177654                            7.439487       0.077653       1.972872                    0.999854      31.522803      92.829588       0.603778       0.416181      -1.062404       0.000201       0.011116      -0.004694       0.012068      -0.003510      -0.023788       0.012901       0.018880       0.030390      -0.022869      -0.011335       0.034205              9.935739       8.206276      -2.738475      -0.793617       9.624368      -3.105096      11.976575          -0.002363
          216              C       4.069888       1.513292      24.980232      -0.202900      34.886065 0.48341908E+03  0.11707687E+05                                 9.243246                            7.309665       0.067740       1.968153                    0.999880      31.572958      93.082231       0.610178       0.414479      -1.062078       0.012420      -0.007934       0.009488       0.017528      -0.009376      -0.016667       0.016623       0.022374      -0.003619      -0.023435      -0.007160       0.030595             10.120334       9.114850      -4.214899      -0.211114      10.236357      -2.487669      11.009796           0.000569
          217              C       4.844954       1.415178      23.791703       0.166275      37.344344 0.38517672E+03  0.88174154E+04                                 9.952232                            6.689136      -0.147194       1.960854                    0.999664      26.575499      76.287419       0.614205       0.435623      -1.048466       0.024121      -0.027285       0.005980       0.036906       0.016479       0.001436       0.002639      -0.006810       0.019873      -0.020151       0.005543       0.014608             12.423920       8.232753      -3.797545       1.769345      11.362673      -6.831626      17.676334          -0.014960
          218              C      -4.121089      -3.367892      23.502112      -0.140611      36.747854 0.46194291E+03  0.11070079E+05                                 9.713490                            7.242166      -0.034029       1.961176                    0.999014      30.132509      88.600126       0.600294       0.425775      -1.054115       0.013443      -0.022018      -0.012254       0.028560       0.010978      -0.017788       0.004343      -0.025052       0.012943      -0.028820       0.012480       0.016340             11.464164      14.120164      -5.156173       2.544372      11.394134       2.272072       8.878193           0.011007
          219              C      -3.072630      -4.265131      23.499095      -0.099164      34.752402 0.43274651E+03  0.10189999E+05                                 9.301331                            6.969820      -0.027811       1.961172                    0.999658      29.557783      85.806140       0.617909       0.420960      -1.058415      -0.018620       0.001850      -0.019608       0.027104       0.017684       0.006069      -0.010317       0.018859       0.004458      -0.025996       0.006698       0.019299             10.891596      12.244295      -5.334368       1.259296      12.248601       2.881223       8.181891          -0.002293
          220              C       5.875959      -1.627417      27.112948       0.089108      36.699435 0.42253701E+03  0.98636985E+04                                 9.798575                            6.982367      -0.316505       1.912728                    0.998728      26.810623      76.813584       0.606400       0.432685      -1.054014       0.004062       0.005812      -0.016884       0.018312      -0.017784      -0.022951      -0.021554       0.000994       0.014670      -0.041554       0.015230       0.026324             12.247068       9.481191       3.999823      -2.016280       9.142102      -1.871104      18.117911           0.000804
          221              C       4.837819      -2.555776      27.112948      -0.148230      35.801664 0.45108269E+03  0.10740901E+05                                 9.505242                            7.120448       0.034045       1.981609                    0.998908      30.075440      88.020872       0.610284       0.421492      -1.057256      -0.000209      -0.011137       0.026588       0.028827       0.002281       0.022652       0.016948      -0.016961       0.020233      -0.028973      -0.002307       0.031280             11.210668       9.731833       4.855271      -2.184372       9.613481      -1.261146      14.286688           0.005572
          222              C       4.306491      -3.011989      28.310527      -0.087202      35.892089 0.43509829E+03  0.10255399E+05                                 9.540219                            7.017005       0.033396       1.988569                    0.999484      29.171929      84.623069       0.612341       0.424373      -1.056679       0.033388       0.013294      -0.001016       0.035952       0.010914       0.004603       0.008186      -0.003246      -0.047881      -0.018447      -0.002851       0.021298             11.269992       9.509469       4.309632      -1.203063       8.622296      -0.456105      15.678211           0.000121
          223              C       4.777064      -2.511738      29.520173      -0.029314      37.593232 0.40413182E+03  0.92601797E+04                                 9.673842                            6.636608       0.083414       2.040700                    0.999345      26.572088      73.607750       0.654047       0.408696      -1.077166      -0.000509      -0.011327      -0.047315       0.048655      -0.002225      -0.006998      -0.014327      -0.030110      -0.084111      -0.033102       0.000627       0.032475             12.231617       9.633084       4.312474      -2.562687       8.346954      -1.874723      18.714813           0.000568
          224              C       5.772967      -1.626938      29.480957      -0.104095      35.494734 0.42750710E+03  0.10078485E+05                                 9.545496                            6.994745      -0.110599       1.936112                    0.999642      29.775888      87.691473       0.605372       0.429172      -1.048876      -0.002494       0.004602      -0.038632       0.038985      -0.033174       0.011358       0.012271      -0.019176      -0.014928      -0.039834       0.002583       0.037252             11.462724      10.270955       4.989680      -2.224583       8.917677      -2.316808      15.199540          -0.000070
          225              C       6.335708      -1.175346      28.298461      -0.144016      35.739062 0.44003567E+03  0.10424484E+05                                 9.539981                            7.060863       0.070335       2.004280                    0.998136      29.588914      86.684760       0.608528       0.424873      -1.053996      -0.015948      -0.013553       0.028017       0.034972      -0.002006      -0.003835      -0.003448       0.006939      -0.078299      -0.026801       0.009551       0.017250             11.409965       8.975902       4.003960      -0.687523       8.456400      -0.636476      16.797594           0.005445
          226              C       9.735746       3.249692       0.745093       0.662091      21.745007 0.21805974E+03  0.43952336E+04                                 7.368788                            5.349426      -0.251278       1.991816                    0.999248      21.654243      61.248748       0.617489       0.492119      -1.001886      -0.023168      -0.036415       0.041021       0.059544      -0.079100       0.033320      -0.011999       0.066429      -0.243661      -0.088381      -0.043579       0.131959              8.912354       6.844540       2.875907      -2.582770       7.318329      -1.919148      12.574192           0.000010
          227              C       3.663507       4.347513      23.360333      -0.151372      35.676607 0.45594067E+03  0.10845350E+05                                 9.429953                            7.119527       0.185070       2.029358                    0.999475      29.823057      86.185558       0.617654       0.416894      -1.064103      -0.019892       0.013472       0.002834       0.024191       0.005154       0.016605       0.003121       0.022703      -0.009911      -0.013651      -0.010762       0.024413             11.242432      12.621874      -5.526738       1.625394      13.983060       2.131283       7.122363           0.008050
          228              C       2.586728       5.285311      23.345250      -0.088194      35.528737 0.44178561E+03  0.10423134E+05                                 9.423463                            7.018950       0.101889       2.002811                    0.999585      29.185079      83.919526       0.620805       0.418181      -1.063588       0.004874      -0.026393      -0.012471       0.029595       0.009576      -0.000339       0.012240      -0.039648       0.010676      -0.024176      -0.002256       0.026432             11.318261      14.281079      -5.348409       2.366120      12.924858       1.408451       6.748847          -0.000673
          229              C      14.011304       6.450815       0.503768       0.201869      34.317270 0.39140079E+03  0.90196918E+04                                 9.580594                            6.861637      -0.084289       1.995883                    0.999465      26.238261      76.225770       0.589211       0.451092      -1.036615       0.004025       0.028461      -0.059288       0.065889      -0.010351      -0.016104      -0.012013      -0.003629       0.055012      -0.028311       0.001303       0.027007             11.766349       7.906904      -4.562477       1.257195      15.050946      -5.031723      12.341197           0.000257
          230              C      13.109026       7.330839       1.179480      -0.164026      31.564451 0.44220304E+03  0.10471838E+05                                 8.701752                            7.040593       0.168493       2.028597                    0.999396      29.809196      86.855657       0.615286       0.420366      -1.058511      -0.012324       0.016650       0.005358       0.021396       0.012108      -0.015436       0.018224       0.011963      -0.033149      -0.033315       0.013204       0.020111              9.628423       6.258177      -2.277608      -0.299209       9.686982      -1.843251      12.940112          -0.000091
          231              C      12.703190       8.241925       0.301657      -0.168819      32.383666 0.45546636E+03  0.10870771E+05                                 8.855146                            7.146677       0.093774       1.998646                    0.999502      30.220572      88.529151       0.610265       0.420517      -1.057944       0.001469       0.002874       0.021193       0.021437       0.009101      -0.011546       0.018488       0.020762       0.006324      -0.029506       0.010745       0.018760              9.775486       7.020910      -3.442017       0.159601      10.875527      -1.240237      11.430020           0.000166
          232              C       7.915831       1.895828      29.197399       0.192881      35.469628 0.39452250E+03  0.91126402E+04                                 9.773525                            6.876582      -0.142410       1.971226                    0.999599      26.504403      77.169046       0.589969       0.449474      -1.037212       0.040959      -0.047252       0.019711       0.065566      -0.032070      -0.008633      -0.006296      -0.002228       0.001867      -0.035504       0.003652       0.031851             12.200146       7.624283      -3.377413       2.212264      10.983572      -5.214422      17.992584          -0.000045
          233              C       7.603047       2.466889      27.963622      -0.084824      47.271839 0.50271036E+03  0.12216873E+05                                11.329833                            7.517983       0.014957       2.000588                    0.999144      28.768704      83.219438       0.597789       0.421615      -1.064281      -0.027112       0.024576      -0.005649       0.037027       0.003220      -0.000199      -0.000656      -0.001121      -0.153952      -0.051323       0.022391       0.028933             14.518995      12.354116      -5.471929      -1.288544      11.859621      -2.154688      19.343249          -0.000138
          234              C       8.259561       2.164195      26.753976       0.192548      35.145811 0.39770439E+03  0.92172851E+04                                 9.713598                            6.913426      -0.257417       1.926012                    0.999510      27.026001      79.176348       0.586416       0.450669      -1.035098       0.025968      -0.030113      -0.011499       0.041393       0.005613      -0.001014       0.002481      -0.019695       0.023085      -0.015297       0.005510       0.009787             11.984612      11.183933      -2.772020      -5.480583       7.130767       1.852589      17.639136           0.000436
          235              C       7.926808       2.687691      25.444784      -0.180143      32.915163 0.47888998E+03  0.11592965E+05                                 8.998720                            7.361258       0.028603       1.969993                    0.999277      30.995925      91.935749       0.596276       0.424326      -1.053837      -0.008527      -0.030109      -0.012816       0.033816       0.006865       0.028666       0.000969      -0.021245      -0.023301      -0.036262       0.011672       0.024589              9.836342      11.708468      -2.891262      -1.071501       6.614532       0.303563      11.186024           0.000815
          236              C       8.883748       2.319870      24.585061      -0.161317      31.643386 0.45547172E+03  0.10882529E+05                                 8.765272                            7.187393       0.067589       1.994365                    0.998846      30.196246      88.814002       0.602733       0.425317      -1.053822      -0.024162      -0.027730      -0.001754       0.036821       0.021738       0.022982      -0.005229      -0.020491      -0.016795      -0.037289       0.007981       0.029308              9.535685      10.092045      -1.859337      -1.803142       6.001363      -0.024715      12.513649           0.002331
          237              C       9.841881       1.541925      25.327138       0.207386      34.501850 0.38711306E+03  0.89143533E+04                                 9.592960                            6.823065      -0.246156       1.936628                    0.999510      26.621593      77.823324       0.589796       0.450975      -1.034588      -0.032332      -0.017282       0.034402       0.050274       0.004000       0.000622      -0.002612      -0.010061      -0.041933      -0.014303       0.000701       0.013602             11.635619      16.164439      -4.479052      -4.883370       7.623194       1.144824      11.119225           0.000233
          238              C      -5.086823       1.101073      24.880987      -0.077195      46.663450 0.49068011E+03  0.11834610E+05                                11.204063                            7.411009       0.065069       2.018996                    0.999310      28.409287      81.465878       0.605011       0.419747      -1.067076       0.004601       0.008340      -0.033789       0.035106       0.044740       0.004953       0.006234      -0.028598       0.090733      -0.062092       0.023050       0.039042             14.118282      15.250926      -4.226577      -3.495060      11.925593      -3.932509      15.178326          -0.000217
          239              C      -4.236664       0.209765      25.571480       0.184201      35.933175 0.39547808E+03  0.90891496E+04                                 9.685036                            6.769916       0.072449       2.034602                    0.999536      26.201141      74.715038       0.613239       0.434586      -1.051863      -0.010127      -0.040128       0.052486       0.066840      -0.011004      -0.015383      -0.023962       0.013167       0.042489      -0.036029       0.005680       0.030349             11.781911      10.561549      -5.420885       1.443351      12.940792      -5.505379      11.843391          -0.000130
          240              C      -2.993417      -0.332790      25.095767      -0.180354      32.700193 0.44561685E+03  0.10522479E+05                                 8.745840                            6.969960       0.187377       2.022994                    0.999835      29.928330      85.726431       0.634482       0.408818      -1.071025       0.016154      -0.019047      -0.002670       0.025117       0.002800      -0.014900       0.019662       0.027711       0.000690      -0.030592       0.004973       0.025619              9.487147       8.705364      -2.194928      -1.355006       9.491137      -3.332077      10.264939           0.000115
          241              C      -2.598501      -1.277726      25.974192      -0.185600      33.200493 0.45132900E+03  0.10700765E+05                                 8.862689                            7.026821       0.231047       2.034410                    0.999801      30.136531      86.747403       0.629693       0.410257      -1.069144       0.006811       0.005405      -0.024126       0.025645      -0.000161      -0.019933       0.020950       0.022927       0.008777      -0.030949      -0.000516       0.031465              9.682413       9.686290      -3.746774      -0.595635       9.876078      -2.571684       9.484870          -0.000142
          242              C      -3.593314      -1.309519      27.025166       0.188021      35.845329 0.38824018E+03  0.88885134E+04                                 9.661860                            6.711565       0.047047       2.025895                    0.999585      26.187265      74.718915       0.614892       0.435089      -1.050752      -0.044024       0.050419      -0.019436       0.069699      -0.024206      -0.014135      -0.012296      -0.003207       0.003984      -0.034665       0.011039       0.023626             11.778846       8.539735      -3.575211       0.110050      12.507469      -6.387198      14.289333           0.000141
          243              C      -3.587059      -2.208462      28.099367      -0.097359      50.438235 0.49478510E+03  0.11933446E+05                                11.698823                            7.384172       0.045117       2.004560                    0.999283      28.595859      81.440493       0.614524       0.413255      -1.073491       0.023712      -0.024881       0.003711       0.034570      -0.017938       0.029801       0.027433       0.003792      -0.101405      -0.061081       0.025563       0.035518             15.255280      14.732402      -6.166721      -4.735543      13.867299      -2.577375      17.166138          -0.000481
          244              C      -4.488633      -2.222752      29.167234       0.196438      36.957961 0.38114800E+03  0.87035067E+04                                 9.881010                            6.660182      -0.067862       1.984975                    0.999672      26.430439      75.811425       0.614604       0.436425      -1.047837      -0.034008       0.025689       0.015996       0.045523       0.007162       0.002550      -0.000515       0.008043       0.031334      -0.013563       0.002527       0.011036             12.344303      12.788470      -3.020534      -7.699107       8.255545       0.222691      15.988894           0.000207
          245              C       0.884824       2.861349       0.084464      -0.187328      33.257544 0.45618233E+03  0.10868046E+05                                 8.902892                            7.083884       0.142490       1.998950                    0.999792      30.663543      89.098331       0.623243       0.412511      -1.065396      -0.005871       0.008639       0.004944       0.011556      -0.008725       0.020722      -0.013331      -0.024010      -0.015798      -0.028309      -0.001565       0.029874              9.695592       9.345950      -3.551817      -2.805309       9.955599      -0.752373       9.785227           0.000069
          246              C      -0.048030       3.256069       0.962286      -0.188959      33.264533 0.46912042E+03  0.11248409E+05                                 8.911345                            7.198337       0.128093       1.993982                    0.999774      30.768860      89.528766       0.616720       0.414201      -1.064902       0.010672       0.004604      -0.003686       0.012193       0.003512       0.019200      -0.020126      -0.022225       0.038699      -0.031428      -0.001420       0.032847              9.636326       9.084115      -2.311064      -3.254101       8.927498      -1.310858      10.897364           0.000092
          247              C      15.497916       4.454806       0.405126       0.189614      36.407265 0.39400132E+03  0.90809501E+04                                 9.825446                            6.798882      -0.117330       1.968342                    0.999748      26.758711      77.361161       0.604037       0.439955      -1.044689       0.026840      -0.001852      -0.038953       0.047341      -0.004653       0.005765       0.005406       0.009060      -0.023278      -0.013148       0.002089       0.011060             12.138002      14.072583      -6.081705      -5.790124      10.840498       1.945746      11.500924           0.000207
          248              C      14.544251       5.248569       1.038304      -0.080420      47.182761 0.49980663E+03  0.12114501E+05                                11.300784                            7.488099       0.040842       2.011111                    0.999087      28.559080      82.189106       0.600662       0.420700      -1.066110      -0.016005      -0.010487       0.034975       0.039867       0.039764       0.011742       0.004293       0.021482       0.098636      -0.057785       0.016272       0.041513             14.397241      12.829456      -4.674882      -4.046074      14.515469      -3.128906      15.846798          -0.000507
          249              C       6.513803       3.488218      27.900274       0.108845      33.242870 0.42605639E+03  0.99919765E+04                                 9.265029                            7.081778      -0.353157       1.901782                    0.998821      26.996729      78.175104       0.591661       0.441417      -1.046089       0.013163      -0.015833      -0.003088       0.020820      -0.027146       0.008313       0.012673       0.009002       0.042403      -0.038858       0.017372       0.021487             11.005848      13.802789      -4.854926      -0.517637      13.307016      -1.327626       5.907738          -0.000075
          250              C       5.235821       3.151021      28.373875      -0.149310      33.459006 0.46426313E+03  0.11093557E+05                                 8.998372                            7.184670       0.112555       2.002453                    0.999622      29.948675      86.750088       0.614779       0.416947      -1.064051      -0.018071       0.016452      -0.009427       0.026194       0.021474      -0.003470      -0.015337      -0.019955      -0.005450      -0.024341      -0.006962       0.031303             10.163521      13.653532      -4.014055      -0.525856      11.344566      -0.884636       5.492464          -0.000097
          251              C       4.188321       4.089032      28.301478      -0.099945      32.345789 0.43716410E+03  0.10256785E+05                                 8.749567                            6.942365       0.155983       2.018757                    0.999561      29.017696      82.409959       0.631448       0.413430      -1.069774       0.018514       0.002551      -0.016192       0.024728       0.013828      -0.013923      -0.003127       0.027495      -0.040773      -0.018931      -0.011832       0.030763              9.876008      12.209560      -4.258038      -0.520349      12.099869      -1.062195       5.318596          -0.000028
          252              C       4.434623       5.381908      27.755478      -0.021593      37.442959 0.45636224E+03  0.10768948E+05                                 9.730845                            7.098066       0.040209       2.018515                    0.999246      27.298969      76.493576       0.626961       0.414001      -1.074760       0.017088      -0.032825       0.001902       0.037055       0.002002      -0.005905      -0.014547       0.007019      -0.025422      -0.019614       0.004503       0.015111             12.138488      16.339401      -6.872758       0.005868      14.233400      -1.596985       5.842664          -0.000000
          253              C       5.698912       5.682158      27.306009      -0.098268      32.086445 0.42187464E+03  0.98405519E+04                                 8.773242                            6.849028       0.107501       2.006316                    0.999641      28.982155      82.897488       0.629744       0.416971      -1.064221       0.008469      -0.024049       0.006678       0.026357       0.005498       0.001803      -0.016942      -0.035202      -0.000548      -0.019843      -0.008382       0.028225             10.122616      14.049175      -4.613859       0.047527      11.014563      -1.269748       5.304112          -0.000032
          254              C       6.732398       4.739323      27.402539      -0.140312      33.516931 0.45109929E+03  0.10749270E+05                                 9.127267                            7.151786       0.012541       1.977953                    0.999273      29.949793      87.895825       0.604521       0.425195      -1.054174      -0.024578       0.021454       0.004497       0.032933       0.013707      -0.008972       0.001550       0.027886       0.029524      -0.025170       0.004667       0.020503             10.512421      13.130335      -4.361320       0.053696      12.982483      -1.227431       5.424443          -0.000037
          255              C       3.339661       6.422116      27.661964       0.542257      26.370380 0.28729230E+03  0.61359456E+04                                 8.091458                            5.934228       0.086924       2.057871                    0.999659      23.513088      66.039808       0.623897       0.459659      -1.030417      -0.024007       0.017821      -0.012417       0.032374       0.079162       0.024125       0.045041      -0.014818       0.218295      -0.116786       0.006683       0.110104              9.920059      12.502463      -4.823774      -0.439796      11.104006      -2.076999       6.153708          -0.000009
          256              C      -4.553313       1.624689      23.571191       0.103063      37.082428 0.43363807E+03  0.10181441E+05                                 9.877451                            7.081163      -0.288100       1.919213                    0.998867      26.896886      77.104127       0.601605       0.433624      -1.054193      -0.011432      -0.004831       0.019301       0.022947      -0.012562      -0.015618      -0.022774      -0.002932       0.002598      -0.034164       0.010179       0.023985             12.355633      10.401107       4.249917      -2.289241       9.048019      -3.239610      17.617772           0.000049
          257              C      -3.430230       2.456618      23.571493      -0.145710      34.774625 0.44398282E+03  0.10517699E+05                                 9.302687                            7.057303       0.045855       1.989169                    0.999121      29.731790      86.461377       0.614623       0.420671      -1.059009      -0.002128       0.023396      -0.025083       0.034366      -0.002452       0.026108       0.016148      -0.006886      -0.015203      -0.033937       0.006214       0.027724             11.002416      10.037447       4.822904      -2.730752       9.725757      -3.469948      13.244043           0.000110
          258              C      -2.951557       3.038100      22.422179      -0.082293      34.605389 0.43745069E+03  0.10326511E+05                                 9.342684                            7.050186       0.000278       1.977991                    0.999563      29.165802      84.716630       0.608945       0.426092      -1.055432      -0.025956      -0.003343       0.009120       0.027714       0.005132       0.000936       0.022873       0.012240      -0.035949      -0.029823       0.009576       0.020247             11.031693       9.944898       4.377818      -1.883060       8.952580      -2.798514      14.197600          -0.000056
          259              C      -3.629817       2.789556      21.206802      -0.048174      38.956909 0.44484001E+03  0.10435376E+05                                 9.919488                            6.976857       0.086846       2.033669                    0.999238      27.340721      76.510014       0.636290       0.410343      -1.076610      -0.007913      -0.028602       0.040012       0.049816       0.007943      -0.008650       0.016114      -0.009049       0.033195      -0.022690       0.000222       0.022468             12.447797      10.787936       5.741974      -2.320122      10.723257      -4.127310      15.832199           0.000108
          260              C      11.450469       1.919885      21.194434      -0.086000      35.861395 0.43944033E+03  0.10407502E+05                                 9.581627                            7.080105      -0.106804       1.942037                    0.999376      29.514801      86.473178       0.604573       0.427770      -1.052141       0.015019      -0.008020       0.030056       0.034543      -0.015561       0.004363       0.013022       0.007469       0.009280      -0.023877       0.007011       0.016866             11.432381      10.727215       5.499936      -1.248995       9.688147      -2.419831      13.881781          -0.000031
          261              C      10.973060       1.347031      22.364864      -0.137851      35.743684 0.46251402E+03  0.11100581E+05                                 9.603024                            7.293224      -0.080522       1.957006                    0.997728      29.901626      88.335525       0.591752       0.431266      -1.049476       0.008146       0.015119      -0.021081       0.027191      -0.005899      -0.011991       0.004133       0.007599      -0.064641      -0.025328       0.003878       0.021449             11.279530       9.308583       4.061237      -0.460624       8.456773      -1.452328      16.073234           0.000325
          262              C      -3.209309       3.508202      19.973929       0.631656      24.156442 0.25022134E+03  0.52024716E+04                                 7.804124                            5.668963      -0.149471       2.007567                    0.999432      22.478121      63.869004       0.611655       0.481631      -1.010684       0.043570       0.039731      -0.034550       0.068342      -0.063964       0.030276       0.033203       0.099683      -0.270388      -0.114491      -0.012439       0.126930              9.495413       6.809222       3.399694      -1.590646       9.131184      -2.045703      12.545831          -0.000010
          263              C      -2.511781      -3.263433      28.041751       0.115610      37.703792 0.43252440E+03  0.10144732E+05                                10.003952                            7.070979      -0.424543       1.875905                    0.998411      26.828064      76.767071       0.602416       0.433491      -1.054693      -0.014557       0.016069       0.005079       0.022270      -0.019703      -0.029460      -0.015529       0.012778       0.004497      -0.043134       0.009550       0.033583             12.820603      15.819751      -7.083695       0.804215      14.738845       2.679144       7.903212          -0.000003
          264              C      -2.696632      -4.386623      27.248694      -0.150493      34.324398 0.44106615E+03  0.10415296E+05                                 9.203858                            7.017403       0.184605       2.033679                    0.999259      29.555956      85.380878       0.619524       0.418678      -1.061906       0.017763      -0.024945      -0.001775       0.030675       0.012331       0.013820      -0.005305       0.019813      -0.011954      -0.021564      -0.000728       0.022292             10.845227      11.971476      -4.704188       0.261494      13.303914       3.354398       7.260290          -0.000037
          265              C      -1.617026      -5.245469      27.037534      -0.091859      34.376571 0.43148337E+03  0.10150483E+05                                 9.257816                            6.970906       0.047387       1.988720                    0.999702      29.267981      84.859778       0.616507       0.422324      -1.057804      -0.013569       0.019535       0.026837       0.035860       0.009006       0.012383       0.003734      -0.046878       0.011705      -0.030926       0.005877       0.025048             10.938972      13.781862      -4.539985       0.902381      12.117241       2.678474       6.917814          -0.000009
          266              C      -0.394641      -5.017282      27.615509      -0.047217      37.627282 0.43488949E+03  0.10145426E+05                                 9.702974                            6.893692       0.050664       2.021578                    0.999248      27.237057      76.033261       0.640706       0.409785      -1.076868      -0.037518       0.019602       0.026753       0.050076       0.001273       0.007489      -0.000756      -0.021364      -0.037204      -0.016963       0.000002       0.016962             12.144530      15.991505      -5.787232       0.029608      12.961754       3.692827       7.480331          -0.000009
          267              C      -0.246904      -3.917493      28.461356      -0.087501      34.783438 0.42410226E+03  0.99302693E+04                                 9.320037                            6.898947       0.039868       1.986953                    0.999649      29.106691      84.094395       0.621569       0.420849      -1.059117      -0.024386      -0.002261      -0.013398       0.027916       0.022494       0.004468      -0.006501       0.013578      -0.023838      -0.023515      -0.003957       0.027472             11.114005      13.849707      -4.663367       0.322257      12.029105       3.578508       7.463204          -0.000008
          268              C      -1.296536      -3.064874      28.687599      -0.146582      34.950778 0.43599175E+03  0.10285413E+05                                 9.334528                            6.984109       0.154479       2.025564                    0.999107      29.621713      86.065911       0.618853       0.419542      -1.059328       0.017343      -0.019439      -0.003587       0.026297       0.012758      -0.000994       0.006504      -0.025322       0.015317      -0.020990       0.003047       0.017943             11.060892      14.889127      -4.913422       1.250395      10.668428       2.615477       7.625121          -0.000031
          269              C      -0.993260      10.169754      27.330141       0.636848      23.150638 0.24039615E+03  0.49552960E+04                                 7.587164                            5.548112      -0.170876       1.998625                    0.999285      22.461199      63.836733       0.618828       0.480169      -1.010042       0.031418      -0.058717       0.000235       0.066595       0.084106      -0.026100      -0.070082      -0.082036       0.089013      -0.110426      -0.021363       0.131789              9.225430      11.776642      -3.254988       0.380995       9.283037       2.583513       6.616610          -0.000008
          270              C      14.014099       4.790060       2.359864       0.107140      37.198956 0.42784443E+03  0.10022589E+05                                 9.920778                            7.049894      -0.302049       1.917344                    0.998806      26.831938      77.104102       0.600208       0.435623      -1.051836       0.004636       0.010349      -0.022676       0.025354      -0.020624      -0.024507      -0.011522       0.017222       0.007054      -0.038020       0.006646       0.031373             12.481997       9.302409       4.271062      -3.266048      10.154610      -1.881318      17.988972           0.000003
          271              C      13.078671       3.734585       2.401191      -0.129236      35.336630 0.44560817E+03  0.10576193E+05                                 9.445998                            7.087957       0.024726       1.987103                    0.998858      29.607479      86.457209       0.610393       0.422786      -1.056648      -0.032550       0.009127       0.019500       0.039026      -0.004363       0.013819       0.020920       0.012932      -0.023869      -0.030676       0.009755       0.020921             11.228582       9.574132       4.854649      -2.779547       9.897392      -2.246293      14.214222          -0.000027
          272              C      12.519236       3.351653       3.601787      -0.072211      35.411742 0.44147024E+03  0.10462961E+05                                 9.546755                            7.121872      -0.131935       1.938014                    0.999326      29.244550      85.586791       0.599839       0.430842      -1.050730      -0.008319       0.038586      -0.015936       0.042568      -0.005399       0.019586       0.004358      -0.002453      -0.070963      -0.033376       0.012515       0.020861             11.333632       8.372550       4.068108      -2.513238       9.636250      -1.405116      15.992097           0.000018
          273              C      12.876203       4.002948       4.786998      -0.055903      38.990421 0.43237257E+03  0.10057277E+05                                 9.881892                            6.830741       0.162631       2.058327                    0.999360      27.073363      75.104194       0.650691       0.404677      -1.081841       0.014712       0.021925      -0.047771       0.054582       0.000410       0.009925      -0.001208       0.016090       0.010212      -0.010042      -0.004874       0.014916             12.704235       9.877894       5.201510      -4.588451      10.480308      -2.626280      17.754502           0.000007
          274              C      13.835751       5.016783       4.745068      -0.084162      35.039615 0.43196939E+03  0.10185866E+05                                 9.425835                            7.008080      -0.138297       1.930316                    0.999370      29.494306      86.198305       0.609235       0.426360      -1.053107      -0.005446      -0.011172      -0.027656       0.030320      -0.017577       0.017840       0.004795       0.012537       0.013478      -0.027822       0.002771       0.025051             11.296229       9.225830       4.954371      -3.436677      10.338695      -1.771458      14.324163           0.000032
          275              C      14.388176       5.391888       3.535422      -0.153553      36.922661 0.46557874E+03  0.11206824E+05                                 9.803400                            7.299762      -0.140319       1.929459                    0.997747      30.443855      90.443259       0.592872       0.429196      -1.049405      -0.020783      -0.010924       0.020684       0.031290      -0.009445       0.000605      -0.011625       0.007516      -0.070956      -0.027592       0.004447       0.023145             11.698304       8.912320       4.208866      -2.211947       9.540779      -0.401199      16.641814          -0.000021
          276              C      12.251518       3.615723       6.057276       0.674088      22.848294 0.23214159E+03  0.47457564E+04                                 7.577083                            5.497665      -0.202948       2.003533                    0.999417      21.809869      61.824757       0.613647       0.488242      -1.005369      -0.040597      -0.015519       0.056798       0.071519      -0.081878       0.038224       0.007662      -0.029962      -0.270979      -0.108466      -0.021554       0.130020              9.317235       7.778774       3.460317      -2.917576       7.848028      -1.602252      12.324902           0.000016
          277              C       9.588487      -1.808940      21.432140       0.155103      37.316828 0.41448480E+03  0.96765116E+04                                10.016326                            6.986249      -0.142932       1.959234                    0.999560      27.166050      79.088606       0.594135       0.441581      -1.043548      -0.028003       0.027074      -0.008976       0.039972       0.003513      -0.002735       0.001372      -0.007191       0.033471      -0.011025      -0.000556       0.011581             12.412467       7.916502      -3.059834       1.562826      11.558159      -6.727098      17.762741          -0.014838
          278              C      10.370831      -1.888098      20.229131      -0.196733      33.186148 0.47307083E+03  0.11384143E+05                                 8.926652                            7.230970       0.183846       2.009978                    0.999858      31.083481      91.056405       0.614092       0.414475      -1.063117      -0.008934       0.005976      -0.008233       0.013539       0.000334      -0.011899       0.017523       0.022358      -0.011028      -0.025980       0.004178       0.021802              9.740697       8.276522      -3.665354      -0.273054      10.326974      -2.224892      10.618595          -0.000778
          279              C       9.909533      -0.959548      19.360358      -0.186448      32.610437 0.47212365E+03  0.11339413E+05                                 8.805002                            7.218504       0.236188       2.031714                    0.999837      30.684635      89.382235       0.616171       0.413876      -1.065025      -0.001796      -0.011947       0.007292       0.014112       0.010855      -0.019298       0.015826       0.016325       0.004320      -0.031350       0.007201       0.024148              9.543869       7.596357      -2.437447      -0.499488       9.352537      -2.706155      11.682714          -0.001201
          280              C       8.794692      -0.284421      20.000475       0.168535      36.389449 0.40087476E+03  0.92944383E+04                                 9.913548                            6.910496      -0.138735       1.971031                    0.999329      26.811246      78.155903       0.591358       0.446726      -1.039024      -0.008260      -0.024250       0.030402       0.039756       0.001388       0.005558       0.009367       0.005947      -0.057759      -0.022955       0.007982       0.014973             12.205499      10.585392      -6.054474       2.577372      14.475989      -5.530281      11.555115          -0.013679
          281              C       8.083182       0.790599      19.459604       0.003399      45.693208 0.46356679E+03  0.11063554E+05                                11.236793                            7.322715      -0.102974       1.978685                    0.998953      27.649230      79.823895       0.591644       0.433774      -1.054455       0.005293       0.001990      -0.025683       0.026299       0.069302       0.026567       0.022504      -0.006889       0.062589      -0.079970       0.000528       0.079443             14.200913      14.452049      -5.453621      -2.303390      13.456465      -3.915325      14.694225           0.135130
          282              C       7.005964       1.442773      20.029736       0.162423      36.637493 0.39875216E+03  0.92192687E+04                                 9.879381                            6.843736      -0.168675       1.954111                    0.999581      26.878750      77.864193       0.601448       0.440468      -1.044244      -0.025287      -0.006491       0.032783       0.041908       0.001438       0.004500       0.006923      -0.004554      -0.058861      -0.021648       0.007265       0.014383             12.102955      15.769274      -5.692484      -5.596833       9.056926       1.464985      11.482664          -0.014485
          283              C       6.225634       2.484249      19.375441      -0.198960      34.475941 0.49869492E+03  0.12155745E+05                                 9.177651                            7.439485       0.077654       1.972872                    0.999854      31.522801      92.829585       0.603778       0.416181      -1.062404      -0.011027      -0.001423       0.004694       0.012068      -0.005489       0.015439      -0.022225      -0.016888       0.030391      -0.022869      -0.011336       0.034205              9.935735      10.205929      -2.517197      -2.998968       7.624706      -1.130319      11.976572          -0.002353
          284              C       5.226799       2.805283      20.268347      -0.202900      34.886108 0.48342005E+03  0.11707716E+05                                 9.243255                            7.309674       0.067740       1.968153                    0.999880      31.572963      93.082265       0.610177       0.414479      -1.062078       0.009252      -0.011472      -0.009488       0.017528      -0.011595       0.018355      -0.014737      -0.017734      -0.003619      -0.023435      -0.007160       0.030595             10.120344      11.144320      -3.990332      -2.449358       8.206906      -0.483440      11.009806           0.000577
          285              C       5.409563       2.045709      21.456876       0.166275      37.344333 0.38517644E+03  0.88174076E+04                                 9.952230                            6.689134      -0.147194       1.960854                    0.999664      26.575498      76.287418       0.614205       0.435623      -1.048466       0.029772      -0.020974      -0.005980       0.036906       0.016825       0.002465       0.001718      -0.000560       0.019873      -0.020151       0.005542       0.014608             12.423918      12.155091      -3.363523      -6.984782       7.440345       1.007245      17.676318          -0.014960
          286              C       9.177494      11.483421      21.746467      -0.140611      36.747857 0.46194274E+03  0.11070074E+05                                 9.713490                            7.242164      -0.034028       1.961177                    0.999014      30.132508      88.600122       0.600294       0.425775      -1.054115       0.023363      -0.010939       0.012255       0.028560       0.013451       0.006273      -0.017202       0.019645       0.012943      -0.028820       0.012480       0.016340             11.464165      12.554418      -5.329435       1.978440      12.959886       2.778835       8.878190           0.011007
          287              C      10.184603      10.540004      21.749483      -0.099163      34.752405 0.43274656E+03  0.10190000E+05                                 9.301332                            6.969820      -0.027810       1.961172                    0.999658      29.557777      85.806119       0.617909       0.420960      -1.058415      -0.003887       0.018304       0.019608       0.027104       0.015194      -0.010922       0.004898      -0.026136       0.004458      -0.025997       0.006698       0.019299             10.891596      13.414816      -5.204841       2.725237      11.078079       1.568550       8.181892          -0.002292
          288              C       8.547094       1.355597      18.135630       0.089108      36.699411 0.42253684E+03  0.98636938E+04                                 9.798571                            6.982366      -0.316505       1.912728                    0.998728      26.810624      76.813590       0.606400       0.432685      -1.054014      -0.005330      -0.004676       0.016884       0.018312      -0.017463      -0.018900      -0.025182       0.006806       0.014669      -0.041554       0.015230       0.026324             12.247060       8.271708       3.865993      -1.637986      10.351591      -2.209829      18.117881           0.000807
          289              C       9.355641       2.489543      18.135630      -0.148230      35.801661 0.45108247E+03  0.10740894E+05                                 9.505241                            7.120446       0.034045       1.981609                    0.998908      30.075436      88.020857       0.610284       0.421492      -1.057256       0.011047       0.001432      -0.026588       0.028827       0.004079       0.014354       0.024379       0.015553       0.020233      -0.028973      -0.002307       0.031280             11.210667       8.553389       4.724873      -1.013246      10.791933      -2.309821      14.286679           0.005579
          290              C       9.750649       3.067824      16.938051      -0.087202      35.892081 0.43509804E+03  0.10255391E+05                                 9.540217                            7.017003       0.033394       1.988569                    0.999484      29.171919      84.623023       0.612341       0.424373      -1.056679      -0.009541      -0.034648       0.001016       0.035952       0.011005       0.007630       0.005475      -0.001604      -0.047883      -0.018448      -0.002850       0.021298             11.269989       7.690795       4.108387      -0.321015      10.440968      -1.245923      15.678203           0.000132
          291              C       9.305188       2.545087      15.728406      -0.029314      37.593219 0.40413188E+03  0.92601813E+04                                 9.673839                            6.636609       0.083415       2.040700                    0.999345      26.572087      73.607745       0.654047       0.408696      -1.077166       0.011203       0.001751       0.047315       0.048655       0.001120      -0.013470      -0.008531       0.030354      -0.084111      -0.033102       0.000627       0.032475             12.231610       7.419653       4.067540      -1.581483      10.560369      -2.753314      18.714809           0.000575
          292              C       8.535289       1.457911      15.767621      -0.104095      35.494709 0.42750723E+03  0.10078489E+05                                 9.545491                            6.994746      -0.110599       1.936112                    0.999642      29.775889      87.691474       0.605372       0.429172      -1.048876      -0.004848       0.001972       0.038632       0.038985      -0.030275       0.010947       0.012638       0.033217      -0.014928      -0.039834       0.002583       0.037252             11.462714       7.843127       4.721022      -2.058072      11.345489      -2.465884      15.199527          -0.000061
          293              C       8.148330       0.848916      16.950118      -0.144016      35.739047 0.44003574E+03  0.10424486E+05                                 9.539979                            7.060863       0.070334       2.004280                    0.998136      29.588916      86.684768       0.608528       0.424873      -1.053996       0.011717       0.017342      -0.028017       0.034972      -0.002716      -0.003005      -0.004191      -0.005894      -0.078299      -0.026801       0.009551       0.017250             11.409959       7.587280       3.850300      -0.556987       9.845018      -0.753342      16.797580           0.005452
          294              C       9.523430       3.012585      14.337766       0.662091      21.745007 0.21805982E+03  0.43952356E+04                                 7.368787                            5.349427      -0.251277       1.991817                    0.999248      21.654247      61.248757       0.617489       0.492119      -1.001886       0.033646       0.027033      -0.041021       0.059544      -0.084448      -0.015591       0.031799      -0.030234      -0.243661      -0.088381      -0.043579       0.131960              8.912351       6.683826       2.858123      -1.623438       7.479040      -2.778171      12.574186           0.000016
          295              C       2.365077       2.897479      21.888246      -0.151372      35.676591 0.45594022E+03  0.10845337E+05                                 9.429950                            7.119523       0.185070       2.029358                    0.999475      29.823056      86.185553       0.617655       0.416894      -1.064103      -0.015578       0.018290      -0.002834       0.024191       0.002547       0.001276       0.016848      -0.024408      -0.009911      -0.013651      -0.010762       0.024414             11.242430      15.174923      -5.244230       1.939587      11.430008       1.849938       7.122359           0.008052
          296              C       1.314540       3.864583      21.903329      -0.088194      35.528771 0.44178596E+03  0.10423145E+05                                 9.423469                            7.018952       0.101889       2.002811                    0.999585      29.185081      83.919533       0.620805       0.418181      -1.063588       0.026769      -0.001942       0.012471       0.029595       0.013678       0.012203       0.001009       0.034501       0.010676      -0.024176      -0.002256       0.026432             11.318271      14.110616      -5.367284       1.139671      13.095347       2.506673       6.748849          -0.000671
          297              C       2.170989      11.620906      15.586627       0.201869      34.317264 0.39140084E+03  0.90196928E+04                                 9.580593                            6.861637      -0.084287       1.995884                    0.999465      26.238260      76.225763       0.589211       0.451092      -1.036615       0.027845       0.007131      -0.059289       0.065889      -0.009704      -0.010169      -0.017327       0.008068       0.055011      -0.028311       0.001304       0.027007             11.766347      15.962036      -3.671128      -5.139467       6.995808       0.696156      12.341198           0.000259
          298              C       3.144911      10.820891      16.262339      -0.164027      31.564449 0.44220274E+03  0.10471829E+05                                 8.701751                            7.040589       0.168495       2.028597                    0.999396      29.809208      86.855696       0.615286       0.420366      -1.058511       0.017905      -0.010418       0.005357       0.021396       0.010508       0.019811      -0.013337      -0.016969      -0.033147      -0.033314       0.013204       0.020110              9.628423      10.143470      -1.847679      -1.799166       5.801688      -0.500119      12.940111          -0.000096
          299              C       4.095105      10.517722      15.384517      -0.168819      32.383711 0.45546703E+03  0.10870792E+05                                 8.855156                            7.146684       0.093775       1.998645                    0.999502      30.220614      88.529333       0.610265       0.420517      -1.057943       0.002694       0.001776       0.021193       0.021437       0.006611       0.019646      -0.009442      -0.024241       0.006323      -0.029507       0.010746       0.018761              9.775497      11.581459      -2.937376      -1.250268       6.315005       0.022228      11.430029           0.000168
          300              C       3.713383      11.091201      14.114540       0.192881      35.469646 0.39452297E+03  0.91126539E+04                                 9.773530                            6.876587      -0.142415       1.971225                    0.999599      26.504411      77.169085       0.589968       0.449474      -1.037212      -0.051471       0.035512       0.019711       0.065566      -0.031051      -0.005309      -0.009274       0.016198       0.001865      -0.035505       0.003653       0.031852             12.200152      11.681358      -2.928478      -5.426099       6.926505       1.625337      17.992592          -0.000039
          301              C       4.315381      10.843122      12.880762      -0.084823      47.271815 0.50271006E+03  0.12216865E+05                                11.329832                            7.517982       0.014956       2.000588                    0.999144      28.768695      83.219419       0.597789       0.421615      -1.064281       0.027409      -0.024245      -0.005649       0.037027       0.003266      -0.000630      -0.000269      -0.000314      -0.153953      -0.051324       0.022390       0.028933             14.518994      13.061951      -5.393608      -1.999887      11.151793      -1.517716      19.343238          -0.000127
          302              C       3.942317      11.462362      11.671117       0.192548      35.145824 0.39770439E+03  0.92172850E+04                                 9.713601                            6.913426      -0.257420       1.926011                    0.999510      27.025993      79.176322       0.586416       0.450669      -1.035098      -0.032787       0.022498      -0.011500       0.041393       0.007631       0.002577      -0.000735       0.016764       0.023085      -0.015297       0.005510       0.009788             11.984617       7.785856      -3.148039       2.444135      10.528853      -5.243588      17.639143           0.000446
          303              C       4.499234      11.189204      10.361924      -0.180144      32.915183 0.47889027E+03  0.11592975E+05                                 8.998726                            7.361263       0.028601       1.969992                    0.999277      30.995930      91.935791       0.596276       0.424326      -1.053837      -0.028989      -0.011787      -0.012816       0.033816       0.009021      -0.002190       0.028599       0.017730      -0.023301      -0.036262       0.011672       0.024589              9.836350       7.308278      -3.378167       0.419573      11.014734      -1.031620      11.186037           0.000840
          304              C       4.028397      12.099884       9.502201      -0.161319      31.643376 0.45547145E+03  0.10882522E+05                                 8.765272                            7.187393       0.067589       1.994364                    0.998846      30.196251      88.814037       0.602733       0.425317      -1.053821      -0.024905      -0.027066      -0.001754       0.036822       0.023452      -0.007725       0.022268       0.010490      -0.016795      -0.037289       0.007981       0.029308              9.535686       6.457359      -2.261536       0.173751       9.636053      -1.794923      12.513647           0.002358
          305              C       3.149792      12.966643      10.244278       0.207386      34.501823 0.38711268E+03  0.89143419E+04                                 9.592954                            6.823061      -0.246158       1.936628                    0.999510      26.621573      77.823243       0.589796       0.450975      -1.034588      -0.013621      -0.034037       0.034402       0.050275       0.005003      -0.002664       0.000331       0.008068      -0.041934      -0.014303       0.000701       0.013602             11.635614       8.705778      -5.304389       1.674969      15.081845      -4.727831      11.119219           0.000244
          306              C       4.353535      -1.919980       9.798127      -0.077195      46.663400 0.49067925E+03  0.11834585E+05                                11.204057                            7.411004       0.065068       2.018996                    0.999310      28.409269      81.465826       0.605011       0.419747      -1.067076       0.007783       0.005490      -0.033789       0.035106       0.046784       0.005653       0.005609       0.008343       0.090732      -0.062093       0.023049       0.039043             14.118278      12.889886      -4.487833      -3.524255      14.286623      -3.906370      15.178325          -0.000204
          307              C       3.374130      -1.173009      10.488620       0.184201      35.933163 0.39547778E+03  0.90891413E+04                                 9.685036                            6.769914       0.072448       2.034602                    0.999536      26.201131      74.715012       0.613239       0.434586      -1.051863      -0.038771      -0.014479       0.052486       0.066840      -0.012177      -0.022125      -0.017924      -0.008036       0.042489      -0.036028       0.005680       0.030348             11.781912      14.097205      -5.029649      -5.630727       9.405142       0.829090      11.843390          -0.000117
          308              C       2.698129       0.003023      10.012907      -0.180354      32.700176 0.44561644E+03  0.10522470E+05                                 8.745844                            6.969960       0.187376       2.022994                    0.999835      29.928322      85.726475       0.634482       0.408819      -1.071025      -0.020708       0.013961      -0.002670       0.025117      -0.000296       0.021182      -0.012646      -0.028265       0.000690      -0.030592       0.004973       0.025618              9.487154       9.961520      -2.055929      -3.162838       8.234990      -1.713267      10.264952           0.000171
          309              C       1.715491       0.291616      10.891333      -0.185599      33.200489 0.45132876E+03  0.10700760E+05                                 8.862698                            7.026823       0.231042       2.034409                    0.999801      30.136526      86.747473       0.629692       0.410257      -1.069143       0.004623       0.007364      -0.024125       0.025645      -0.002663       0.023016      -0.017507      -0.022301       0.008782      -0.030949      -0.000516       0.031465              9.682425      10.692970      -3.635393      -2.490576       8.869429      -0.874866       9.484876          -0.000088
          310              C       1.793304      -0.700659      11.942306       0.188020      35.845350 0.38824042E+03  0.88885205E+04                                 9.661865                            6.711567       0.047048       2.025895                    0.999585      26.187282      74.718983       0.614892       0.435089      -1.050752       0.054954      -0.038212      -0.019437       0.069699      -0.023270      -0.010668      -0.015402       0.013714       0.003984      -0.034665       0.011039       0.023626             11.778853      13.241141      -3.054978      -6.360554       7.806077      -0.593113      14.289340           0.000153
          311              C       0.899127      -0.793311      13.016508      -0.097357      50.438173 0.49478419E+03  0.11933419E+05                                11.698816                            7.384167       0.045110       2.004558                    0.999283      28.595835      81.440425       0.614524       0.413255      -1.073491      -0.027339       0.020831       0.003710       0.034570      -0.017918       0.023989       0.032638       0.004143      -0.101405      -0.061081       0.025563       0.035518             15.255273      15.226001      -6.112093      -2.040896      13.373682      -4.990294      17.166135          -0.000469
          312              C       0.984082      -1.690988      14.084374       0.196437      36.957990 0.38114814E+03  0.87035109E+04                                 9.881017                            6.660185      -0.067864       1.984974                    0.999672      26.430440      75.811439       0.614604       0.436425      -1.047837       0.029273      -0.030977       0.015996       0.045523       0.006109      -0.000793       0.002478      -0.010981       0.031334      -0.013563       0.002527       0.011036             12.344315       8.970770      -3.442985       1.068124      12.073261      -7.627921      15.988915           0.000216
          313              C       0.047003      -1.820724      15.167324      -0.187329      33.257586 0.45618293E+03  0.10868065E+05                                 8.902900                            7.083889       0.142487       1.998948                    0.999792      30.663585      89.098501       0.623243       0.412511      -1.065396       0.009232      -0.004886       0.004944       0.011557      -0.005890      -0.015529       0.019130       0.027245      -0.015798      -0.028309      -0.001565       0.029874              9.695601      10.724771      -3.399244      -0.439265       8.576787      -2.871049       9.785245           0.000081
          314              C       0.541927      -2.704505      16.045146      -0.188960      33.264585 0.46912125E+03  0.11248435E+05                                 8.911357                            7.198345       0.128093       1.993982                    0.999774      30.768905      89.528957       0.616719       0.414201      -1.064902       0.003402       0.011113      -0.003687       0.012193       0.005856      -0.022116       0.016870       0.020151       0.038699      -0.031428      -0.001420       0.032848              9.636338       9.434676      -2.272273      -0.945008       8.576956      -3.378541      10.897383           0.000088
          315              C       0.023585      12.878970      15.487985       0.189613      36.407280 0.39400167E+03  0.90809601E+04                                 9.825449                            6.798885      -0.117330       1.968342                    0.999748      26.758721      77.361197       0.604037       0.439955      -1.044689      -0.004793       0.026474      -0.038953       0.047341      -0.005531       0.004739       0.006325      -0.006806      -0.023278      -0.013149       0.002088       0.011060             12.138005      12.209259      -6.287892       2.570763      12.703826      -5.541000      11.500928           0.000211
          316              C       0.917421      12.018392      16.121164      -0.080419      47.182777 0.49980701E+03  0.12114513E+05                                11.300788                            7.488103       0.040842       2.011111                    0.999087      28.559081      82.189120       0.600662       0.420700      -1.066110      -0.008663      -0.017062       0.034974       0.039867       0.036454       0.002975       0.012143      -0.038351       0.098637      -0.057785       0.016272       0.041514             14.397248      15.517162      -4.377467      -2.664926      11.827767      -4.365664      15.846814          -0.000506
          317              C       5.450313       9.872816      12.817414       0.108844      33.242877 0.42605627E+03  0.99919735E+04                                 9.265030                            7.081778      -0.353159       1.901782                    0.998821      26.996733      78.175125       0.591661       0.441417      -1.046089      -0.017184       0.011342      -0.003088       0.020820      -0.027473       0.011682       0.009657       0.003086       0.042403      -0.038858       0.017372       0.021487             11.005851      14.374472      -4.791668      -1.262639      12.735340      -0.660517       5.907739          -0.000069
          318              C       5.255719       8.565501      13.291016      -0.149310      33.459035 0.46426381E+03  0.11093578E+05                                 8.998380                            7.184677       0.112551       2.002452                    0.999622      29.948689      86.750167       0.614778       0.416947      -1.064051       0.018340      -0.016152      -0.009428       0.026194       0.023136      -0.014862      -0.005135       0.010082      -0.005450      -0.024341      -0.006962       0.031303             10.163530      12.250116      -4.169351      -0.821437      12.748004      -0.619962       5.492471          -0.000087
          319              C       6.303249       7.627522      13.218618      -0.099945      32.345798 0.43716424E+03  0.10256790E+05                                 8.749570                            6.942367       0.155982       2.018757                    0.999561      29.017708      82.410021       0.631448       0.413430      -1.069774       0.000499       0.018682      -0.016193       0.024728       0.010488      -0.001577      -0.014183      -0.032877      -0.040774      -0.018931      -0.011832       0.030764              9.876014      13.032161      -4.167016      -0.998524      11.277283      -0.634014       5.318597          -0.000009
          320              C       7.561192       8.014525      12.672619      -0.021593      37.442977 0.45636249E+03  0.10768956E+05                                 9.730849                            7.098068       0.040209       2.018515                    0.999246      27.298971      76.493586       0.626961       0.414001      -1.074760      -0.034505       0.013374       0.001902       0.037055       0.001186      -0.013810      -0.007469      -0.007725      -0.025422      -0.019614       0.004503       0.015111             12.138493      15.761510      -6.936710      -1.587944      14.811303      -0.169809       5.842666           0.000009
          321              C       7.720569       9.304168      12.223149      -0.098268      32.086426 0.42187456E+03  0.98405497E+04                                 8.773240                            6.849028       0.107501       2.006317                    0.999641      28.982146      82.897459       0.629744       0.416971      -1.064221      -0.024835       0.005772       0.006677       0.026357       0.009213      -0.017038      -0.000071       0.031946      -0.000548      -0.019843      -0.008382       0.028225             10.122612      12.060019      -4.833964      -1.267273      13.003705      -0.092412       5.304111           0.000004
          322              C       6.669786      10.227686      12.319680      -0.140312      33.516919 0.45109897E+03  0.10749260E+05                                 9.127264                            7.151784       0.012542       1.977953                    0.999273      29.949785      87.895796       0.604521       0.425195      -1.054174       0.024026      -0.022070       0.004496       0.032933       0.010327       0.002527      -0.008747      -0.033206       0.029524      -0.025170       0.004667       0.020503             10.512418      13.937815      -4.271965      -1.225894      12.174996      -0.081627       5.424442          -0.000014
          323              C       8.715518       7.040613      12.579105       0.542257      26.370370 0.28729216E+03  0.61359420E+04                                 8.091455                            5.934226       0.086924       2.057871                    0.999659      23.513090      66.039814       0.623897       0.459659      -1.030417       0.020353      -0.021902      -0.012418       0.032375       0.078867       0.042114       0.028932      -0.020156       0.218295      -0.116787       0.006683       0.110104              9.920055      12.175561      -4.859942      -2.016032      11.430894      -0.665564       6.153710           0.000004
          324              C       4.815297      -1.332118       8.488332       0.103063      37.082403 0.43363763E+03  0.10181428E+05                                 9.877446                            7.081159      -0.288100       1.919213                    0.998867      26.896874      77.104079       0.601605       0.433624      -1.054193      -0.003545      -0.011894       0.019301       0.022947      -0.011937      -0.020917      -0.018028       0.008354       0.002599      -0.034165       0.010179       0.023985             12.355627       8.135208       3.999182      -2.968180      11.313912      -2.631665      17.617761           0.000059
          325              C       5.518657      -0.124349       8.488633      -0.145709      34.774618 0.44398258E+03  0.10517693E+05                                 9.302687                            7.057302       0.045857       1.989170                    0.999121      29.731779      86.461353       0.614623       0.420671      -1.059009       0.023487       0.000458      -0.025083       0.034366      -0.001640       0.013178       0.027726       0.007790      -0.015204      -0.033938       0.006214       0.027724             11.002418       8.675076       4.672150      -3.148564      11.088128      -3.095830      13.244049           0.000142
          326              C       6.043965       0.415374       7.339319      -0.082294      34.605441 0.43745137E+03  0.10326532E+05                                 9.342693                            7.050191       0.000284       1.977992                    0.999563      29.165838      84.716770       0.608945       0.426092      -1.055432      -0.000468      -0.026166       0.009118       0.027713       0.003670       0.022633       0.003445      -0.014189      -0.035960      -0.029826       0.009578       0.020248             11.031706       8.007454       4.163434      -2.574433      10.890044      -2.179431      14.197618          -0.000023
          327              C       5.871526      -0.286107       6.123943      -0.048174      38.956886 0.44483969E+03  0.10435367E+05                                 9.919486                            6.976856       0.086844       2.033668                    0.999238      27.340719      76.510022       0.636289       0.410343      -1.076609      -0.027558      -0.011011       0.040012       0.049816       0.008740       0.016967      -0.006825       0.005357       0.033195      -0.022690       0.000222       0.022468             12.447794       9.468648       5.595989      -3.847089      12.042546      -2.759979      15.832189           0.000128
          328              C       3.348540      14.607042       6.111575      -0.086000      35.861411 0.43944052E+03  0.10407508E+05                                 9.581631                            7.080108      -0.106804       1.942036                    0.999376      29.514808      86.473219       0.604573       0.427771      -1.052141      -0.009623       0.014045       0.030056       0.034543      -0.016000       0.012464       0.005769      -0.000485       0.009280      -0.023877       0.007011       0.016866             11.432386       8.498248       5.253293      -2.267780      11.917129      -1.507562      13.881782          -0.000007
          329              C       2.831669      14.069523       7.282005      -0.137851      35.743680 0.46251412E+03  0.11100584E+05                                 9.603024                            7.293225      -0.080523       1.957006                    0.997728      29.901624      88.335524       0.591752       0.431266      -1.049476       0.014131       0.009759      -0.021080       0.027191      -0.006587       0.005427      -0.011463      -0.004835      -0.064640      -0.025327       0.003878       0.021449             11.279530       7.579155       3.869869      -1.392854      10.186208      -0.617565      16.073228           0.000343
          330              C       6.539564       0.210890       4.891070       0.631656      24.156418 0.25022106E+03  0.52024646E+04                                 7.804120                            5.668961      -0.149471       2.007567                    0.999432      22.478117      63.868996       0.611655       0.481631      -1.010684       0.034698       0.047676      -0.034550       0.068342      -0.073314       0.029672       0.033744      -0.069302      -0.270388      -0.114491      -0.012439       0.126931              9.495407       8.359806       3.571273      -1.858343       7.580594      -1.805987      12.545820           0.000004
          331              C      -0.267707       0.159413      12.958891       0.115608      37.703934 0.43252625E+03  0.10144786E+05                                10.003974                            7.070993      -0.424523       1.875909                    0.998411      26.828116      76.767248       0.602415       0.433490      -1.054693       0.017574      -0.012702       0.005079       0.022271      -0.020621      -0.012194      -0.030990      -0.003856       0.004500      -0.043132       0.009548       0.033584             12.820636      16.300699      -7.030510       2.574444      14.257982       1.093997       7.903227           0.000003
          332              C      -1.363753      -0.147850      12.165834      -0.150493      34.324409 0.44106668E+03  0.10415311E+05                                 9.203858                            7.017406       0.184611       2.033680                    0.999259      29.555981      85.380958       0.619524       0.418678      -1.061907      -0.026747       0.014911      -0.001777       0.030674       0.009867      -0.006793       0.013151      -0.024725      -0.011955      -0.021563      -0.000727       0.022290             10.845226      14.316288      -4.444722       3.305284      10.959101       0.628836       7.260288          -0.000012
          333              C      -2.336128       0.830748      11.954674      -0.091859      34.376618 0.43148423E+03  0.10150507E+05                                 9.257822                            6.970911       0.047395       1.988722                    0.999702      29.268001      84.859831       0.616507       0.422324      -1.057804       0.020909      -0.011338       0.026835       0.035859       0.013913       0.002348       0.012718       0.041805       0.011703      -0.030925       0.005878       0.025047             10.938979      13.129976      -4.612120       2.562978      12.769141       1.191500       6.917820           0.000015
          334              C      -2.243768       2.070814      12.532650      -0.047216      37.627246 0.43488871E+03  0.10145403E+05                                 9.702964                            6.893683       0.050681       2.021583                    0.999248      27.237045      76.033201       0.640707       0.409785      -1.076869       0.023610      -0.035133       0.026752       0.050074       0.003579      -0.001577       0.007362       0.020291      -0.037203      -0.016965       0.000003       0.016962             12.144519      14.263682      -5.978418       3.667167      14.689551       0.435577       7.480325           0.000009
          335              C      -1.166899       2.338614      13.378496      -0.087508      34.783835 0.42410793E+03  0.99304378E+04                                 9.320115                            6.899000       0.039882       1.986955                    0.999649      29.106889      84.095188       0.621566       0.420850      -1.059116       0.000437      -0.024484      -0.013398       0.027913       0.020464      -0.006954       0.003725      -0.023077      -0.023828      -0.023514      -0.003953       0.027467             11.114105      13.070832      -4.749629       3.521395      12.808219       0.713873       7.463263           0.000017
          336              C      -0.204011       1.389124      13.604739      -0.146577      34.950441 0.43598620E+03  0.10285248E+05                                 9.334461                            6.984057       0.154445       2.025558                    0.999108      29.621520      86.065142       0.618857       0.419541      -1.059329      -0.021236       0.015099      -0.003590       0.026303       0.015223       0.006577      -0.000273       0.019145       0.015301      -0.020996       0.003043       0.017954             11.060812      11.793645      -5.255901       2.462078      13.763718       1.530452       7.625072          -0.000010
          337              C      12.916973       3.146158      12.247282       0.636852      23.150624 0.24039583E+03  0.49552873E+04                                 7.587162                            5.548108      -0.170873       1.998627                    0.999285      22.461167      63.836614       0.618828       0.480169      -1.010042      -0.061816       0.024769       0.000235       0.066594       0.091039      -0.066787      -0.033650       0.043274       0.089012      -0.110426      -0.021363       0.131789              9.225430      10.024857      -3.448845       2.525937      11.034830       0.662821       6.616604           0.000008
          338              C       0.520002      11.441027      17.442724       0.107140      37.198968 0.42784445E+03  0.10022590E+05                                 9.920780                            7.049895      -0.302052       1.917343                    0.998806      26.831943      77.104126       0.600207       0.435623      -1.051836       0.009776       0.005746      -0.022676       0.025354      -0.022007      -0.008757      -0.025625      -0.007787       0.007054      -0.038019       0.006646       0.031373             12.482002       9.210511       4.260898      -1.510696      10.246520      -3.453150      17.988976           0.000000
          339              C      -0.426188      10.395190      17.484051      -0.129236      35.336654 0.44560819E+03  0.10576194E+05                                 9.446003                            7.087958       0.024725       1.987103                    0.998858      29.607480      86.457226       0.610393       0.422786      -1.056648       0.012651      -0.031349       0.019499       0.039026      -0.005671       0.019273       0.016036      -0.010711      -0.023869      -0.030676       0.009755       0.020921             11.228591       8.832101       4.772546      -1.926965      10.639441      -3.009747      14.214232          -0.000030
          340              C      -0.745268       9.797032      18.684646      -0.072211      35.411743 0.44147010E+03  0.10462956E+05                                 9.546753                            7.121869      -0.131935       1.938014                    0.999326      29.244548      85.586772       0.599839       0.430842      -1.050730       0.039267      -0.004025      -0.015936       0.042568      -0.005001       0.002177       0.019947       0.004754      -0.070964      -0.033377       0.012516       0.020861             11.333631       8.731538       4.107834      -1.120180       9.277265      -2.652535      15.992090           0.000002
          341              C      -0.137185      10.223465      19.869857      -0.055903      38.990454 0.43237311E+03  0.10057294E+05                                 9.881901                            6.830748       0.162630       2.058327                    0.999360      27.073372      75.104248       0.650691       0.404678      -1.081840       0.020174       0.017034      -0.047771       0.054582      -0.001359      -0.002292       0.009732      -0.015880       0.010212      -0.010043      -0.004873       0.014916             12.704247       9.335800       5.141521      -2.105692      11.022407      -4.849468      17.754534          -0.000012
          342              C       0.764965      11.288698      19.827927      -0.084162      35.039637 0.43196984E+03  0.10185879E+05                                 9.425837                            7.008083      -0.138297       1.930316                    0.999370      29.494316      86.198335       0.609235       0.426360      -1.053107      -0.010505      -0.006642      -0.027656       0.030320      -0.018522       0.002804       0.018259      -0.004548       0.013480      -0.027822       0.002771       0.025050             11.296232       9.242039       4.956161      -1.382731      10.322480      -3.610662      14.324176           0.000000
          343              C       1.077036      11.879027      18.618282      -0.153553      36.922549 0.46557691E+03  0.11206770E+05                                 9.803385                            7.299751      -0.140283       1.929470                    0.997748      30.443800      90.443079       0.592872       0.429196      -1.049405      -0.008571      -0.021858       0.020683       0.031290      -0.010038      -0.011621      -0.000678      -0.003204      -0.070956      -0.027592       0.004448       0.023144             11.698286       8.612966       4.175738      -0.155488       9.840109      -2.242649      16.641782          -0.000034
          344              C      -0.453355       9.559982      21.140136       0.674088      22.848303 0.23214175E+03  0.47457605E+04                                 7.577086                            5.497667      -0.202947       2.003534                    0.999417      21.809868      61.824756       0.613647       0.488242      -1.005369      -0.010960      -0.042057       0.056798       0.071519      -0.076622       0.003411       0.038835       0.065039      -0.270979      -0.108466      -0.021554       0.130020              9.317238       7.090647       3.384169      -1.271644       8.536151      -3.076098      12.324916          -0.000001
          345              C      -0.152876      12.346244       6.349281       0.155103      37.316739 0.41448390E+03  0.96764847E+04                                10.016311                            6.986242      -0.142930       1.959235                    0.999560      27.165995      79.088399       0.594135       0.441581      -1.043548       0.029990      -0.024855      -0.008976       0.039972       0.004214       0.001664      -0.002569       0.005480       0.033470      -0.011025      -0.000556       0.011581             12.412446      12.183067      -2.587705      -6.858159       7.291558       0.813469      17.762711          -0.014833
          346              C      -0.317599      13.115136       5.146272      -0.196733      33.186151 0.47307112E+03  0.11384151E+05                                 8.926651                            7.230971       0.183846       2.009978                    0.999858      31.083483      91.056393       0.614092       0.414475      -1.063117       0.006922      -0.008223      -0.008233       0.013540      -0.002119       0.018725      -0.009900      -0.021963      -0.011026      -0.025980       0.004176       0.021803              9.740694      11.103539      -3.352526      -2.181362       7.499953      -0.516098      10.618590          -0.000755
          347              C       0.656054      12.758762       4.277499      -0.186448      32.610456 0.47212423E+03  0.11339430E+05                                 8.805006                            7.218510       0.236188       2.031713                    0.999837      30.684632      89.382220       0.616171       0.413876      -1.065025      -0.011677      -0.003099       0.007293       0.014112       0.008807       0.017853      -0.017441      -0.020677       0.004320      -0.031350       0.007201       0.024149              9.543872       9.864209      -2.186500      -2.634802       7.084695      -0.794089      11.682713          -0.001191
          348              C       1.449700      11.724938       4.917616       0.168534      36.389297 0.40087301E+03  0.92943873E+04                                 9.913522                            6.910482      -0.138735       1.971032                    0.999329      26.811174      78.155633       0.591359       0.446726      -1.039024      -0.023194      -0.010877       0.030400       0.039755       0.000704       0.008699       0.006555      -0.006412      -0.057761      -0.022955       0.007981       0.014974             12.205464      15.752591      -5.482663      -5.780188       9.308710       1.953485      11.555092          -0.013677
          349              C       2.596453      11.135980       4.376744       0.003396      45.693061 0.46356519E+03  0.11063508E+05                                11.236785                            7.322712      -0.102976       1.978684                    0.998953      27.649177      79.823770       0.591643       0.433775      -1.054454       0.001395       0.005480      -0.025683       0.026298       0.068381       0.019447       0.028883      -0.023581       0.062586      -0.079972       0.000525       0.079447             14.200902      14.660842      -5.430502      -3.638248      13.247640      -2.720031      14.694223           0.135156
          350              C       3.363147      10.137025       4.946876       0.162419      36.637302 0.39875024E+03  0.92192131E+04                                 9.879352                            6.843722      -0.168675       1.954113                    0.999581      26.878654      77.863857       0.601448       0.440469      -1.044244      -0.003669      -0.025848       0.032781       0.041907       0.001900       0.006385       0.005235       0.003814      -0.058860      -0.021648       0.007266       0.014382             12.102915      10.382660      -6.288515       2.071649      14.443460      -5.401729      11.482625          -0.014481
          351              C       4.484129       9.475975       4.292582      -0.198961      34.476039 0.49869630E+03  0.12155789E+05                                 9.177674                            7.439498       0.077653       1.972871                    0.999854      31.522851      92.829838       0.603777       0.416181      -1.062404      -0.000204      -0.011115       0.004695       0.012067      -0.003513      -0.023790       0.012900       0.018880       0.030393      -0.022868      -0.011339       0.034207              9.935763       8.206292      -2.738484      -0.793615       9.624394      -3.105110      11.976603          -0.002333
          352              C       4.913071       8.518508       5.185487      -0.202901      34.886150 0.48342028E+03  0.11707727E+05                                 9.243269                            7.309678       0.067738       1.968152                    0.999880      31.573007      93.082512       0.610176       0.414479      -1.062077      -0.012421       0.007934      -0.009485       0.017527      -0.009378      -0.016669       0.016623       0.022374      -0.003613      -0.023434      -0.007163       0.030597             10.120364       9.114875      -4.214916      -0.211110      10.236391      -2.487682      11.009825           0.000609
          353              C       4.138005       8.616622       6.374016       0.166271      37.344153 0.38517483E+03  0.88173607E+04                                 9.952202                            6.689121      -0.147194       1.960856                    0.999664      26.575401      76.287077       0.614206       0.435624      -1.048466      -0.024119       0.027283      -0.005981       0.036903       0.016479       0.001436       0.002639      -0.006811       0.019877      -0.020151       0.005543       0.014608             12.423879       8.232729      -3.797529       1.769330      11.362631      -6.831595      17.676276          -0.014952
          354              C      13.104048      13.399692       6.663607      -0.140611      36.747853 0.46194296E+03  0.11070081E+05                                 9.713491                            7.242167      -0.034029       1.961176                    0.999014      30.132508      88.600125       0.600294       0.425775      -1.054115      -0.013443       0.022018       0.012255       0.028560       0.010978      -0.017788       0.004343      -0.025052       0.012943      -0.028820       0.012480       0.016340             11.464163      14.120162      -5.156171       2.544373      11.394133       2.272073       8.878194           0.011036
          355              C      12.055589      14.296931       6.666624      -0.099163      34.752393 0.43274645E+03  0.10189997E+05                                 9.301328                            6.969818      -0.027810       1.961172                    0.999658      29.557780      85.806123       0.617910       0.420960      -1.058415       0.018620      -0.001850       0.019608       0.027104       0.017684       0.006069      -0.010316       0.018860       0.004457      -0.025996       0.006698       0.019299             10.891591      12.244288      -5.334363       1.259296      12.248595       2.881223       8.181890          -0.002250
          356              C       3.107000      11.659217       3.052771       0.089108      36.699368 0.42253635E+03  0.98636795E+04                                 9.798566                            6.982363      -0.316505       1.912729                    0.998728      26.810598      76.813504       0.606400       0.432685      -1.054014      -0.004062      -0.005812       0.016884       0.018312      -0.017784      -0.022951      -0.021554       0.000994       0.014669      -0.041553       0.015230       0.026323             12.247052       9.481182       3.999819      -2.016273       9.142094      -1.871098      18.117881           0.000811
          357              C       4.145140      12.587576       3.052771      -0.148230      35.801650 0.45108255E+03  0.10740898E+05                                 9.505243                            7.120449       0.034044       1.981609                    0.998908      30.075431      88.020876       0.610283       0.421493      -1.057256       0.000209       0.011137      -0.026588       0.028827       0.002280       0.022652       0.016948      -0.016961       0.020233      -0.028972      -0.002307       0.031280             11.210669       9.731833       4.855270      -2.184368       9.613483      -1.261143      14.286691           0.005594
          358              C       4.676468      13.043789       1.855192      -0.087202      35.892101 0.43509852E+03  0.10255406E+05                                 9.540222                            7.017007       0.033397       1.988570                    0.999484      29.171937      84.623104       0.612341       0.424373      -1.056679      -0.033388      -0.013295       0.001016       0.035952       0.010915       0.004603       0.008186      -0.003246      -0.047881      -0.018447      -0.002851       0.021298             11.269995       9.509470       4.309632      -1.203061       8.622298      -0.456104      15.678216           0.000134
          359              C       4.205895      12.543538       0.645546      -0.029314      37.593251 0.40413207E+03  0.92601870E+04                                 9.673844                            6.636610       0.083415       2.040700                    0.999345      26.572099      73.607787       0.654047       0.408696      -1.077166       0.000509       0.011327       0.047315       0.048655      -0.002225      -0.006998      -0.014327      -0.030109      -0.084110      -0.033101       0.000627       0.032475             12.231620       9.633086       4.312475      -2.562686       8.346956      -1.874723      18.714817           0.000571
          360              C       3.209992      11.658738       0.684762      -0.104095      35.494753 0.42750744E+03  0.10078495E+05                                 9.545499                            6.994747      -0.110598       1.936112                    0.999642      29.775903      87.691529       0.605372       0.429172      -1.048876       0.002494      -0.004602       0.038632       0.038985      -0.033173       0.011358       0.012271      -0.019175      -0.014928      -0.039834       0.002583       0.037251             11.462726      10.270958       4.989681      -2.224582       8.917680      -2.316807      15.199541          -0.000068
          361              C       2.647251      11.207146       1.867258      -0.144016      35.739058 0.44003574E+03  0.10424486E+05                                 9.539981                            7.060864       0.070336       2.004280                    0.998136      29.588912      86.684754       0.608528       0.424873      -1.053996       0.015949       0.013553      -0.028017       0.034971      -0.002006      -0.003835      -0.003448       0.006939      -0.078298      -0.026801       0.009551       0.017250             11.409964       8.975902       4.003959      -0.687521       8.456400      -0.636476      16.797590           0.005453
          362              C      -0.752787       6.782108      29.420626       0.662091      21.745013 0.21805981E+03  0.43952355E+04                                 7.368789                            5.349427      -0.251278       1.991816                    0.999248      21.654248      61.248765       0.617489       0.492119      -1.001886       0.023169       0.036415      -0.041021       0.059544      -0.079100       0.033320      -0.011999       0.066429      -0.243661      -0.088381      -0.043579       0.131959              8.912355       6.844541       2.875908      -2.582770       7.318330      -1.919149      12.574195           0.000008
          363              C       5.319452       5.684287       6.805386      -0.151372      35.676605 0.45594073E+03  0.10845353E+05                                 9.429957                            7.119530       0.185071       2.029358                    0.999475      29.823053      86.185581       0.617654       0.416894      -1.064103       0.019891      -0.013471      -0.002834       0.024190       0.005153       0.016605       0.003122       0.022704      -0.009912      -0.013651      -0.010762       0.024413             11.242436      12.621879      -5.526738       1.625398      13.983062       2.131283       7.122367           0.008092
          364              C       6.396231       4.746489       6.820469      -0.088194      35.528760 0.44178601E+03  0.10423147E+05                                 9.423468                            7.018953       0.101890       2.002811                    0.999585      29.185093      83.919588       0.620805       0.418181      -1.063588      -0.004875       0.026393       0.012471       0.029595       0.009576      -0.000339       0.012241      -0.039648       0.010675      -0.024176      -0.002256       0.026432             11.318267      14.281088      -5.348411       2.366123      12.924863       1.408450       6.748851          -0.000638
          365              C      -5.028345       3.580985      29.661951       0.201869      34.317250 0.39140052E+03  0.90196841E+04                                 9.580593                            6.861636      -0.084289       1.995883                    0.999465      26.238253      76.225750       0.589211       0.451092      -1.036615      -0.004025      -0.028460       0.059289       0.065889      -0.010351      -0.016104      -0.012013      -0.003629       0.055011      -0.028311       0.001304       0.027007             11.766347       7.906903      -4.562477       1.257195      15.050945      -5.031722      12.341194           0.000255
          366              C      -4.126067       2.700961      28.986239      -0.164027      31.564492 0.44220373E+03  0.10471858E+05                                 8.701758                            7.040597       0.168493       2.028596                    0.999396      29.809227      86.855765       0.615286       0.420366      -1.058511       0.012324      -0.016650      -0.005357       0.021396       0.012108      -0.015436       0.018224       0.011963      -0.033148      -0.033315       0.013204       0.020110              9.628431       6.258181      -2.277610      -0.299208       9.686990      -1.843253      12.940121          -0.000105
          367              C      -3.720231       1.789875      29.864062      -0.168819      32.383702 0.45546697E+03  0.10870789E+05                                 8.855152                            7.146682       0.093772       1.998645                    0.999502      30.220599      88.529255       0.610265       0.420517      -1.057944      -0.001468      -0.002873      -0.021193       0.021437       0.009100      -0.011545       0.018488       0.020761       0.006323      -0.029506       0.010745       0.018760              9.775493       7.020916      -3.442021       0.159603      10.875535      -1.240239      11.430028           0.000159
          368              C       1.067128       8.135972       0.968320       0.192881      35.469614 0.39452233E+03  0.91126356E+04                                 9.773523                            6.876581      -0.142411       1.971226                    0.999599      26.504398      77.169033       0.589969       0.449474      -1.037212      -0.040958       0.047252      -0.019711       0.065566      -0.032070      -0.008633      -0.006296      -0.002228       0.001868      -0.035503       0.003653       0.031851             12.200144       7.624283      -3.377414       2.212264      10.983570      -5.214421      17.992580          -0.000042
          369              C       1.379912       7.564911       2.202097      -0.084823      47.271794 0.50270979E+03  0.12216856E+05                                11.329830                            7.517982       0.014955       2.000588                    0.999144      28.768685      83.219391       0.597788       0.421615      -1.064281       0.027113      -0.024576       0.005649       0.037027       0.003222      -0.000198      -0.000656      -0.001122      -0.153954      -0.051324       0.022390       0.028934             14.518992      12.354115      -5.471928      -1.288543      11.859618      -2.154689      19.343242          -0.000131
          370              C       0.723398       7.867605       3.411743       0.192549      35.145772 0.39770390E+03  0.92172713E+04                                 9.713592                            6.913422      -0.257420       1.926012                    0.999510      27.025980      79.176280       0.586416       0.450669      -1.035098      -0.025968       0.030113       0.011500       0.041393       0.005614      -0.001014       0.002481      -0.019695       0.023085      -0.015297       0.005510       0.009788             11.984604      11.183927      -2.772019      -5.480578       7.130763       1.852586      17.639122           0.000443
          371              C       1.056151       7.344109       4.720935      -0.180143      32.915164 0.47888991E+03  0.11592963E+05                                 8.998722                            7.361259       0.028602       1.969993                    0.999277      30.995922      91.935754       0.596276       0.424326      -1.053837       0.008527       0.030110       0.012816       0.033816       0.006865       0.028666       0.000969      -0.021246      -0.023301      -0.036262       0.011672       0.024589              9.836344      11.708473      -2.891264      -1.071501       6.614534       0.303562      11.186026           0.000836
          372              C       0.099211       7.711930       5.580658      -0.161318      31.643391 0.45547175E+03  0.10882529E+05                                 8.765273                            7.187393       0.067591       1.994365                    0.998846      30.196245      88.814000       0.602733       0.425317      -1.053822       0.024162       0.027731       0.001754       0.036822       0.021738       0.022982      -0.005229      -0.020491      -0.016795      -0.037289       0.007981       0.029308              9.535687      10.092048      -1.859339      -1.803143       6.001364      -0.024715      12.513650           0.002357
          373              C      -0.858922       8.489875       4.838581       0.207387      34.501811 0.38711255E+03  0.89143385E+04                                 9.592953                            6.823061      -0.246158       1.936629                    0.999510      26.621570      77.823240       0.589796       0.450975      -1.034588       0.032333       0.017282      -0.034402       0.050275       0.004000       0.000622      -0.002611      -0.010061      -0.041934      -0.014303       0.000701       0.013602             11.635612      16.164430      -4.479050      -4.883365       7.623190       1.144823      11.119215           0.000242
          374              C      14.069782       8.930727       5.284732      -0.077195      46.663404 0.49067952E+03  0.11834593E+05                                11.204060                            7.411008       0.065067       2.018996                    0.999310      28.409266      81.465823       0.605010       0.419747      -1.067076      -0.004601      -0.008340       0.033789       0.035106       0.044740       0.004953       0.006235      -0.028599       0.090732      -0.062093       0.023049       0.039044             14.118279      15.250926      -4.226579      -3.495058      11.925591      -3.932506      15.178319          -0.000206
          375              C      13.219623       9.822035       4.594239       0.184201      35.933152 0.39547774E+03  0.90891404E+04                                 9.685035                            6.769914       0.072447       2.034602                    0.999536      26.201128      74.715005       0.613239       0.434586      -1.051863       0.010127       0.040128      -0.052486       0.066840      -0.011003      -0.015382      -0.023962       0.013166       0.042489      -0.036028       0.005680       0.030348             11.781910      10.561553      -5.420887       1.443347      12.940789      -5.505375      11.843387          -0.000119
          376              C      11.976376      10.364590       5.069952      -0.180354      32.700192 0.44561657E+03  0.10522473E+05                                 8.745846                            6.969960       0.187377       2.022994                    0.999835      29.928325      85.726479       0.634482       0.408818      -1.071025      -0.016154       0.019047       0.002670       0.025117       0.002800      -0.014899       0.019662       0.027710       0.000691      -0.030592       0.004973       0.025619              9.487156       8.705370      -2.194929      -1.355010       9.491145      -3.332086      10.264954           0.000164
          377              C      11.581460      11.309526       4.191527      -0.185600      33.200514 0.45132910E+03  0.10700770E+05                                 8.862702                            7.026826       0.231047       2.034410                    0.999801      30.136535      86.747507       0.629692       0.410257      -1.069143      -0.006811      -0.005405       0.024126       0.025645      -0.000161      -0.019933       0.020950       0.022926       0.008778      -0.030949      -0.000516       0.031465              9.682430       9.686310      -3.746787      -0.595635       9.876098      -2.571690       9.484883          -0.000098
          378              C      12.576273      11.341319       3.140553       0.188020      35.845321 0.38824006E+03  0.88885101E+04                                 9.661860                            6.711564       0.047047       2.025895                    0.999585      26.187261      74.718907       0.614892       0.435089      -1.050752       0.044024      -0.050419       0.019436       0.069699      -0.024206      -0.014135      -0.012297      -0.003207       0.003984      -0.034665       0.011039       0.023626             11.778846       8.539737      -3.575209       0.110044      12.507465      -6.387195      14.289335           0.000149
          379              C      12.570018      12.240262       2.066352      -0.097358      50.438188 0.49478449E+03  0.11933428E+05                                11.698821                            7.384171       0.045115       2.004559                    0.999283      28.595838      81.440445       0.614523       0.413256      -1.073491      -0.023712       0.024881      -0.003711       0.034570      -0.017937       0.029802       0.027433       0.003792      -0.101405      -0.061082       0.025564       0.035517             15.255278      14.732398      -6.166716      -4.735547      13.867294      -2.577376      17.166142          -0.000474
          380              C      13.471592      12.254552       0.998485       0.196438      36.957939 0.38114770E+03  0.87034985E+04                                 9.881008                            6.660181      -0.067865       1.984974                    0.999672      26.430428      75.811396       0.614604       0.436425      -1.047837       0.034009      -0.025688      -0.015996       0.045523       0.007162       0.002550      -0.000515       0.008044       0.031334      -0.013563       0.002527       0.011036             12.344302      12.788469      -3.020532      -7.699108       8.255543       0.222690      15.988894           0.000211
          381              C       8.098135       7.170451      30.081255      -0.187329      33.257606 0.45618336E+03  0.10868078E+05                                 8.902904                            7.083893       0.142489       1.998949                    0.999792      30.663583      89.098491       0.623242       0.412511      -1.065396       0.005872      -0.008639      -0.004944       0.011557      -0.008725       0.020722      -0.013331      -0.024011      -0.015799      -0.028309      -0.001565       0.029874              9.695605       9.345963      -3.551821      -2.805315       9.955611      -0.752374       9.785243           0.000067
          382              C       9.030989       6.775731      29.203433      -0.188960      33.264585 0.46912128E+03  0.11248435E+05                                 8.911354                            7.198343       0.128093       1.993982                    0.999774      30.768898      89.528908       0.616720       0.414201      -1.064902      -0.010671      -0.004603       0.003687       0.012193       0.003512       0.019200      -0.020127      -0.022225       0.038700      -0.031427      -0.001420       0.032847              9.636336       9.084125      -2.311067      -3.254105       8.927507      -1.310860      10.897375           0.000076
          383              C      -6.514957       5.576994      29.760593       0.189614      36.407256 0.39400120E+03  0.90809465E+04                                 9.825445                            6.798881      -0.117330       1.968342                    0.999748      26.758707      77.361150       0.604038       0.439955      -1.044689      -0.026840       0.001852       0.038953       0.047341      -0.004653       0.005765       0.005406       0.009060      -0.023278      -0.013149       0.002089       0.011060             12.138001      14.072583      -6.081706      -5.790124      10.840498       1.945746      11.500922           0.000206
          384              C      -5.561292       4.783231      29.127415      -0.080419      47.182737 0.49980629E+03  0.12114492E+05                                11.300784                            7.488099       0.040841       2.011111                    0.999087      28.559069      82.189086       0.600662       0.420700      -1.066110       0.016006       0.010487      -0.034974       0.039867       0.039765       0.011743       0.004293       0.021483       0.098636      -0.057786       0.016272       0.041514             14.397241      12.829457      -4.674884      -4.046074      14.515470      -3.128905      15.846796          -0.000510
          385              C       2.469156       6.543582       2.265445       0.108844      33.242866 0.42605631E+03  0.99919744E+04                                 9.265029                            7.081778      -0.353158       1.901782                    0.998821      26.996727      78.175104       0.591661       0.441417      -1.046089      -0.013163       0.015833       0.003089       0.020820      -0.027146       0.008313       0.012673       0.009002       0.042402      -0.038858       0.017372       0.021487             11.005848      13.802791      -4.854925      -0.517636      13.307016      -1.327627       5.907739          -0.000072
          386              C       3.747138       6.880779       1.791844      -0.149310      33.459030 0.46426350E+03  0.11093569E+05                                 8.998378                            7.184674       0.112552       2.002452                    0.999622      29.948690      86.750161       0.614778       0.416947      -1.064051       0.018071      -0.016452       0.009428       0.026194       0.021474      -0.003470      -0.015337      -0.019955      -0.005450      -0.024341      -0.006962       0.031303             10.163528      13.653544      -4.014059      -0.525855      11.344574      -0.884636       5.492467          -0.000096
          387              C       4.794638       5.942768       1.864241      -0.099946      32.345809 0.43716437E+03  0.10256793E+05                                 8.749571                            6.942367       0.155981       2.018756                    0.999561      29.017710      82.410019       0.631448       0.413430      -1.069774      -0.018514      -0.002550       0.016193       0.024728       0.013828      -0.013923      -0.003127       0.027495      -0.040774      -0.018932      -0.011832       0.030764              9.876014      12.209568      -4.258040      -0.520349      12.099875      -1.062196       5.318598          -0.000022
          388              C       4.548336       4.649892       2.410241      -0.021593      37.442957 0.45636221E+03  0.10768948E+05                                 9.730845                            7.098066       0.040210       2.018515                    0.999246      27.298968      76.493573       0.626961       0.414001      -1.074760      -0.017088       0.032825      -0.001902       0.037055       0.002002      -0.005905      -0.014547       0.007019      -0.025422      -0.019614       0.004503       0.015111             12.138488      16.339398      -6.872756       0.005868      14.233401      -1.596985       5.842664           0.000005
          389              C       3.284047       4.349642       2.859710      -0.098268      32.086428 0.42187438E+03  0.98405444E+04                                 8.773239                            6.849026       0.107501       2.006317                    0.999641      28.982145      82.897454       0.629745       0.416971      -1.064221      -0.008469       0.024050      -0.006677       0.026357       0.005498       0.001803      -0.016942      -0.035202      -0.000548      -0.019843      -0.008382       0.028225             10.122613      14.049168      -4.613855       0.047527      11.014559      -1.269748       5.304111          -0.000003
          390              C       2.250561       5.292477       2.763180      -0.140312      33.516922 0.45109917E+03  0.10749266E+05                                 9.127265                            7.151785       0.012543       1.977953                    0.999273      29.949787      87.895802       0.604521       0.425195      -1.054174       0.024578      -0.021453      -0.004496       0.032933       0.013707      -0.008972       0.001550       0.027886       0.029524      -0.025170       0.004667       0.020503             10.512418      13.130332      -4.361317       0.053696      12.982480      -1.227431       5.424442          -0.000019
          391              C       5.643298       3.609684       2.503755       0.542257      26.370380 0.28729231E+03  0.61359458E+04                                 8.091457                            5.934228       0.086924       2.057871                    0.999659      23.513089      66.039811       0.623897       0.459659      -1.030417       0.024007      -0.017821       0.012418       0.032375       0.079162       0.024125       0.045041      -0.014818       0.218295      -0.116787       0.006683       0.110104              9.920059      12.502462      -4.823773      -0.439796      11.104007      -2.076999       6.153708           0.000000
          392              C      13.536272       8.407111       6.594528       0.103063      37.082406 0.43363781E+03  0.10181433E+05                                 9.877447                            7.081161      -0.288100       1.919213                    0.998867      26.896875      77.104086       0.601605       0.433624      -1.054193       0.011432       0.004831      -0.019301       0.022947      -0.012562      -0.015618      -0.022774      -0.002932       0.002598      -0.034164       0.010179       0.023985             12.355627      10.401102       4.249915      -2.289236       9.048016      -3.239607      17.617762           0.000058
          393              C      12.413189       7.575182       6.594226      -0.145710      34.774610 0.44398258E+03  0.10517693E+05                                 9.302686                            7.057302       0.045856       1.989169                    0.999121      29.731783      86.461367       0.614623       0.420671      -1.059009       0.002128      -0.023395       0.025083       0.034366      -0.002452       0.026108       0.016148      -0.006885      -0.015203      -0.033937       0.006214       0.027724             11.002414      10.037444       4.822902      -2.730749       9.725756      -3.469948      13.244043           0.000139
          394              C      11.934516       6.993700       7.743540      -0.082293      34.605399 0.43745082E+03  0.10326516E+05                                 9.342687                            7.050188       0.000278       1.977991                    0.999563      29.165805      84.716653       0.608945       0.426092      -1.055432       0.025956       0.003343      -0.009120       0.027714       0.005132       0.000936       0.022873       0.012240      -0.035949      -0.029823       0.009576       0.020247             11.031697       9.944900       4.377819      -1.883061       8.952584      -2.798517      14.197608          -0.000023
          395              C      12.612776       7.242244       8.958917      -0.048174      38.956905 0.44483996E+03  0.10435375E+05                                 9.919487                            6.976857       0.086847       2.033669                    0.999238      27.340719      76.510011       0.636289       0.410343      -1.076609       0.007913       0.028602      -0.040012       0.049816       0.007943      -0.008650       0.016113      -0.009049       0.033195      -0.022690       0.000222       0.022468             12.447797      10.787935       5.741973      -2.320121      10.723256      -4.127310      15.832201           0.000131
          396              C      -2.467510       8.111915       8.971285      -0.086000      35.861392 0.43944028E+03  0.10407501E+05                                 9.581627                            7.080105      -0.106804       1.942037                    0.999376      29.514798      86.473169       0.604573       0.427770      -1.052141      -0.015019       0.008020      -0.030056       0.034543      -0.015561       0.004363       0.013022       0.007469       0.009280      -0.023877       0.007011       0.016866             11.432380      10.727214       5.499935      -1.248995       9.688147      -2.419831      13.881781          -0.000002
          397              C      -1.990101       8.684769       7.800855      -0.137851      35.743674 0.46251382E+03  0.11100575E+05                                 9.603022                            7.293222      -0.080523       1.957006                    0.997728      29.901621      88.335506       0.591752       0.431266      -1.049476      -0.008146      -0.015119       0.021080       0.027191      -0.005899      -0.011991       0.004133       0.007599      -0.064641      -0.025328       0.003878       0.021449             11.279528       9.308582       4.061237      -0.460622       8.456772      -1.452328      16.073229           0.000344
          398              C      12.192268       6.523598      10.191790       0.631656      24.156440 0.25022129E+03  0.52024706E+04                                 7.804124                            5.668963      -0.149472       2.007567                    0.999432      22.478119      63.869000       0.611655       0.481631      -1.010684      -0.043570      -0.039732       0.034550       0.068342      -0.063964       0.030276       0.033203       0.099683      -0.270388      -0.114491      -0.012439       0.126931              9.495413       6.809222       3.399694      -1.590645       9.131183      -2.045703      12.545832           0.000007
          399              C      11.494740      13.295233       2.123968       0.115610      37.703777 0.43252426E+03  0.10144728E+05                                10.003950                            7.070978      -0.424543       1.875905                    0.998411      26.828059      76.767058       0.602416       0.433491      -1.054693       0.014557      -0.016069      -0.005079       0.022269      -0.019703      -0.029460      -0.015529       0.012779       0.004496      -0.043133       0.009550       0.033583             12.820600      15.819746      -7.083691       0.804214      14.738841       2.679143       7.903212           0.000000
          400              C      11.679591      14.418423       2.917025      -0.150493      34.324405 0.44106627E+03  0.10415299E+05                                 9.203859                            7.017404       0.184603       2.033678                    0.999259      29.555959      85.380893       0.619523       0.418678      -1.061906      -0.017763       0.024945       0.001776       0.030674       0.012331       0.013820      -0.005305       0.019813      -0.011954      -0.021564      -0.000728       0.022292             10.845229      11.971476      -4.704189       0.261493      13.303919       3.354399       7.260291          -0.000020
          401              C      10.599985      15.277269       3.128185      -0.091859      34.376578 0.43148347E+03  0.10150486E+05                                 9.257817                            6.970907       0.047387       1.988720                    0.999702      29.267986      84.859797       0.616507       0.422324      -1.057804       0.013569      -0.019536      -0.026836       0.035860       0.009006       0.012383       0.003734      -0.046878       0.011705      -0.030926       0.005877       0.025048             10.938974      13.781862      -4.539985       0.902381      12.117244       2.678475       6.917815           0.000008
          402              C       9.377600      15.049082       2.550210      -0.047217      37.627280 0.43488947E+03  0.10145425E+05                                 9.702974                            6.893692       0.050665       2.021578                    0.999248      27.237056      76.033260       0.640706       0.409785      -1.076868       0.037518      -0.019602      -0.026753       0.050075       0.001273       0.007489      -0.000756      -0.021364      -0.037204      -0.016963       0.000002       0.016962             12.144530      15.991504      -5.787232       0.029608      12.961755       3.692827       7.480331           0.000003
          403              C       9.229863      13.949293       1.704363      -0.087502      34.783449 0.42410243E+03  0.99302746E+04                                 9.320041                            6.898950       0.039868       1.986953                    0.999649      29.106694      84.094422       0.621569       0.420849      -1.059117       0.024386       0.002260       0.013399       0.027916       0.022494       0.004468      -0.006501       0.013578      -0.023839      -0.023515      -0.003957       0.027472             11.114010      13.849712      -4.663370       0.322257      12.029111       3.578509       7.463207           0.000006
          404              C      10.279495      13.096674       1.478120      -0.146582      34.950775 0.43599174E+03  0.10285413E+05                                 9.334530                            6.984110       0.154480       2.025564                    0.999107      29.621710      86.065918       0.618853       0.419542      -1.059328      -0.017344       0.019438       0.003588       0.026297       0.012758      -0.000994       0.006505      -0.025321       0.015316      -0.020990       0.003047       0.017943             11.060894      14.889128      -4.913423       1.250395      10.668430       2.615477       7.625123          -0.000021
          405              C       9.976219      -0.137954       2.835578       0.636849      23.150634 0.24039611E+03  0.49552949E+04                                 7.587164                            5.548111      -0.170875       1.998626                    0.999285      22.461196      63.836722       0.618828       0.480169      -1.010042      -0.031418       0.058717      -0.000234       0.066594       0.084106      -0.026100      -0.070082      -0.082036       0.089013      -0.110426      -0.021363       0.131789              9.225429      11.776640      -3.254988       0.380995       9.283037       2.583513       6.616610           0.000004
          406              C      -5.031140       5.241740      27.805855       0.107140      37.198953 0.42784441E+03  0.10022589E+05                                 9.920778                            7.049895      -0.302051       1.917343                    0.998806      26.831938      77.104110       0.600207       0.435623      -1.051836      -0.004636      -0.010349       0.022676       0.025354      -0.020624      -0.024507      -0.011522       0.017222       0.007054      -0.038019       0.006646       0.031373             12.481998       9.302410       4.271062      -3.266049      10.154610      -1.881319      17.988973          -0.000003
          407              C      -4.095712       6.297215      27.764528      -0.129236      35.336625 0.44560811E+03  0.10576191E+05                                 9.445998                            7.087957       0.024725       1.987103                    0.998858      29.607475      86.457204       0.610393       0.422786      -1.056648       0.032550      -0.009127      -0.019499       0.039026      -0.004363       0.013819       0.020920       0.012932      -0.023870      -0.030676       0.009755       0.020921             11.228583       9.574134       4.854650      -2.779548       9.897393      -2.246294      14.214222          -0.000037
          408              C      -3.536277       6.680147      26.563932      -0.072211      35.411742 0.44147026E+03  0.10462962E+05                                 9.546755                            7.121872      -0.131935       1.938014                    0.999326      29.244550      85.586793       0.599839       0.430842      -1.050730       0.008319      -0.038586       0.015936       0.042568      -0.005399       0.019586       0.004358      -0.002453      -0.070963      -0.033376       0.012515       0.020861             11.333633       8.372551       4.068108      -2.513238       9.636250      -1.405116      15.992097          -0.000004
          409              C      -3.893244       6.028852      25.378721      -0.055903      38.990432 0.43237270E+03  0.10057281E+05                                 9.881894                            6.830742       0.162630       2.058327                    0.999360      27.073368      75.104212       0.650691       0.404677      -1.081841      -0.014712      -0.021925       0.047771       0.054582       0.000410       0.009925      -0.001208       0.016090       0.010212      -0.010042      -0.004873       0.014916             12.704237       9.877896       5.201511      -4.588453      10.480310      -2.626281      17.754506          -0.000016
          410              C      -4.852792       5.015017      25.420651      -0.084162      35.039620 0.43196948E+03  0.10185868E+05                                 9.425834                            7.008080      -0.138296       1.930316                    0.999370      29.494312      86.198312       0.609235       0.426360      -1.053107       0.005446       0.011172       0.027656       0.030320      -0.017577       0.017840       0.004795       0.012537       0.013479      -0.027822       0.002771       0.025051             11.296228       9.225829       4.954371      -3.436677      10.338694      -1.771458      14.324161          -0.000005
          411              C      -5.405217       4.639912      26.630297      -0.153554      36.922675 0.46557900E+03  0.11206832E+05                                 9.803402                            7.299764      -0.140319       1.929459                    0.997747      30.443864      90.443291       0.592872       0.429196      -1.049405       0.020783       0.010923      -0.020683       0.031290      -0.009445       0.000604      -0.011625       0.007516      -0.070955      -0.027592       0.004447       0.023145             11.698307       8.912322       4.208867      -2.211947       9.540781      -0.401199      16.641818          -0.000039
          412              C      -3.268559       6.416077      24.108443       0.674088      22.848299 0.23214164E+03  0.47457576E+04                                 7.577084                            5.497665      -0.202948       2.003533                    0.999417      21.809871      61.824762       0.613647       0.488242      -1.005369       0.040597       0.015519      -0.056798       0.071519      -0.081878       0.038224       0.007662      -0.029962      -0.270979      -0.108466      -0.021554       0.130020              9.317236       7.778774       3.460317      -2.917577       7.848029      -1.602252      12.324904          -0.000003
          413              C      -0.605528      11.840740       8.733579       0.155103      37.316721 0.41448362E+03  0.96764770E+04                                10.016309                            6.986240      -0.142931       1.959235                    0.999560      27.165997      79.088410       0.594135       0.441582      -1.043548       0.028003      -0.027074       0.008976       0.039972       0.003514      -0.002736       0.001371      -0.007191       0.033470      -0.011025      -0.000556       0.011581             12.412442       7.916488      -3.059827       1.562824      11.558137      -6.727082      17.762701          -0.014832
          414              C      -1.387872      11.919898       9.936588      -0.196733      33.186138 0.47307084E+03  0.11384142E+05                                 8.926648                            7.230969       0.183846       2.009978                    0.999858      31.083473      91.056348       0.614093       0.414475      -1.063117       0.008935      -0.005976       0.008233       0.013540       0.000333      -0.011900       0.017523       0.022358      -0.011027      -0.025980       0.004177       0.021803              9.740691       8.276515      -3.665348      -0.273052      10.326967      -2.224891      10.618591          -0.000748
          415              C      -0.926574      10.991348      10.805361      -0.186448      32.610434 0.47212376E+03  0.11339416E+05                                 8.805001                            7.218506       0.236188       2.031713                    0.999837      30.684631      89.382209       0.616171       0.413876      -1.065025       0.001796       0.011947      -0.007293       0.014112       0.010855      -0.019299       0.015826       0.016325       0.004320      -0.031350       0.007201       0.024149              9.543867       7.596356      -2.437447      -0.499486       9.352536      -2.706154      11.682708          -0.001182
          416              C       0.188267      10.316221      10.165244       0.168535      36.389326 0.40087339E+03  0.92943983E+04                                 9.913527                            6.910486      -0.138735       1.971032                    0.999329      26.811184      78.155673       0.591359       0.446726      -1.039024       0.008260       0.024250      -0.030401       0.039755       0.001388       0.005558       0.009367       0.005949      -0.057761      -0.022955       0.007982       0.014974             12.205471      10.585367      -6.054456       2.577365      14.475955      -5.530267      11.555091          -0.013674
          417              C       0.899777       9.241201      10.706115       0.003396      45.693085 0.46356554E+03  0.11063519E+05                                11.236788                            7.322714      -0.102977       1.978684                    0.998953      27.649185      79.823797       0.591643       0.433775      -1.054455      -0.005293      -0.001990       0.025683       0.026298       0.069304       0.026569       0.022505      -0.006890       0.062587      -0.079972       0.000526       0.079446             14.200905      14.452040      -5.453619      -2.303384      13.456461      -3.915325      14.694213           0.135161
          418              C       1.976995       8.589027      10.135983       0.162420      36.637319 0.39875031E+03  0.92192151E+04                                 9.879355                            6.843723      -0.168673       1.954114                    0.999581      26.878660      77.863879       0.601448       0.440469      -1.044244       0.025288       0.006490      -0.032781       0.041907       0.001438       0.004500       0.006923      -0.004553      -0.058860      -0.021648       0.007266       0.014382             12.102919      15.769226      -5.692467      -5.596808       9.056904       1.464977      11.482628          -0.014478
          419              C       2.757325       7.547551      10.790278      -0.198960      34.475995 0.49869579E+03  0.12155772E+05                                 9.177663                            7.439493       0.077654       1.972872                    0.999854      31.522834      92.829748       0.603778       0.416181      -1.062404       0.011025       0.001424      -0.004695       0.012068      -0.005491       0.015439      -0.022227      -0.016888       0.030393      -0.022868      -0.011339       0.034207              9.935750      10.205947      -2.517203      -2.998978       7.624715      -1.130318      11.976590          -0.002322
          420              C       3.756160       7.226517       9.897372      -0.202901      34.886159 0.48342080E+03  0.11707741E+05                                 9.243270                            7.309682       0.067739       1.968153                    0.999880      31.572992      93.082434       0.610176       0.414479      -1.062077      -0.009252       0.011473       0.009485       0.017527      -0.011596       0.018355      -0.014739      -0.017733      -0.003615      -0.023434      -0.007163       0.030597             10.120362      11.144343      -3.990342      -2.449367       8.206919      -0.483438      11.009824           0.000617
          421              C       3.573396       7.986091       8.708843       0.166272      37.344148 0.38517458E+03  0.88173538E+04                                 9.952201                            6.689119      -0.147194       1.960856                    0.999664      26.575404      76.287087       0.614206       0.435624      -1.048466      -0.029770       0.020972       0.005981       0.036903       0.016825       0.002465       0.001718      -0.000560       0.019876      -0.020152       0.005543       0.014608             12.423878      12.155050      -3.363510      -6.984753       7.440325       1.007236      17.676261          -0.014952
          422              C      -0.194535      -1.451621       8.419252      -0.140611      36.747863 0.46194290E+03  0.11070079E+05                                 9.713493                            7.242167      -0.034029       1.961176                    0.999014      30.132511      88.600141       0.600294       0.425775      -1.054115      -0.023363       0.010940      -0.012255       0.028560       0.013451       0.006273      -0.017202       0.019645       0.012943      -0.028820       0.012480       0.016340             11.464167      12.554420      -5.329434       1.978440      12.959888       2.778837       8.878193           0.011036
          423              C      -1.201644      -0.508204       8.416236      -0.099163      34.752406 0.43274666E+03  0.10190003E+05                                 9.301331                            6.969820      -0.027809       1.961172                    0.999658      29.557780      85.806128       0.617909       0.420960      -1.058415       0.003887      -0.018304      -0.019609       0.027104       0.015194      -0.010921       0.004898      -0.026136       0.004458      -0.025996       0.006698       0.019299             10.891594      13.414814      -5.204838       2.725238      11.078076       1.568551       8.181892          -0.002249
          424              C       0.435865       8.676203      12.030089       0.089108      36.699352 0.42253625E+03  0.98636768E+04                                 9.798563                            6.982363      -0.316506       1.912728                    0.998728      26.810602      76.813521       0.606400       0.432685      -1.054014       0.005330       0.004676      -0.016884       0.018312      -0.017462      -0.018899      -0.025182       0.006806       0.014669      -0.041553       0.015230       0.026323             12.247047       8.271702       3.865990      -1.637982      10.351582      -2.209824      18.117858           0.000814
          425              C      -0.372682       7.542257      12.030089      -0.148230      35.801651 0.45108239E+03  0.10740893E+05                                 9.505243                            7.120447       0.034043       1.981609                    0.998908      30.075428      88.020858       0.610283       0.421493      -1.057256      -0.011047      -0.001433       0.026588       0.028827       0.004079       0.014354       0.024378       0.015553       0.020233      -0.028972      -0.002307       0.031280             11.210669       8.553390       4.724874      -1.013244      10.791934      -2.309819      14.286682           0.005601
          426              C      -0.767690       6.963976      13.227668      -0.087202      35.892095 0.43509831E+03  0.10255399E+05                                 9.540219                            7.017005       0.033394       1.988569                    0.999484      29.171928      84.623060       0.612341       0.424373      -1.056679       0.009542       0.034647      -0.001016       0.035952       0.011005       0.007630       0.005476      -0.001604      -0.047882      -0.018447      -0.002851       0.021298             11.269992       7.690797       4.108387      -0.321014      10.440970      -1.245922      15.678209           0.000145
          427              C      -0.322229       7.486713      14.437313      -0.029314      37.593241 0.40413216E+03  0.92601894E+04                                 9.673843                            6.636611       0.083415       2.040700                    0.999345      26.572099      73.607787       0.654047       0.408696      -1.077166      -0.011202      -0.001752      -0.047315       0.048655       0.001121      -0.013470      -0.008531       0.030353      -0.084110      -0.033101       0.000627       0.032475             12.231614       7.419656       4.067541      -1.581484      10.560372      -2.753314      18.714815           0.000578
          428              C       0.447670       8.573889      14.398098      -0.104095      35.494729 0.42750758E+03  0.10078499E+05                                 9.545495                            6.994749      -0.110598       1.936112                    0.999642      29.775904      87.691531       0.605372       0.429172      -1.048876       0.004849      -0.001972      -0.038632       0.038985      -0.030275       0.010947       0.012639       0.033217      -0.014928      -0.039834       0.002583       0.037251             11.462718       7.843131       4.721024      -2.058072      11.345493      -2.465883      15.199530          -0.000059
          429              C       0.834629       9.182884      13.215601      -0.144016      35.739045 0.44003581E+03  0.10424488E+05                                 9.539979                            7.060864       0.070335       2.004280                    0.998136      29.588915      86.684765       0.608528       0.424873      -1.053996      -0.011717      -0.017343       0.028017       0.034971      -0.002716      -0.003005      -0.004191      -0.005894      -0.078298      -0.026801       0.009551       0.017250             11.409958       7.587280       3.850299      -0.556987       9.845018      -0.753341      16.797577           0.005460
          430              C      -0.540471       7.019215      15.827953       0.662091      21.745011 0.21805986E+03  0.43952367E+04                                 7.368789                            5.349428      -0.251278       1.991816                    0.999248      21.654252      61.248781       0.617489       0.492119      -1.001886      -0.033646      -0.027033       0.041021       0.059544      -0.084448      -0.015591       0.031799      -0.030234      -0.243661      -0.088381      -0.043579       0.131960              8.912353       6.683828       2.858124      -1.623438       7.479041      -2.778172      12.574189           0.000014
          431              C       6.617882       7.134321       8.277473      -0.151372      35.676591 0.45594029E+03  0.10845340E+05                                 9.429954                            7.119527       0.185071       2.029358                    0.999475      29.823052      86.185578       0.617654       0.416894      -1.064103       0.015577      -0.018289       0.002834       0.024190       0.002547       0.001276       0.016848      -0.024408      -0.009912      -0.013651      -0.010762       0.024413             11.242434      15.174925      -5.244229       1.939586      11.430013       1.849942       7.122364           0.008093
          432              C       7.668419       6.167217       8.262390      -0.088194      35.528794 0.44178636E+03  0.10423157E+05                                 9.423474                            7.018956       0.101890       2.002811                    0.999585      29.185095      83.919596       0.620805       0.418181      -1.063588      -0.026769       0.001942      -0.012471       0.029595       0.013678       0.012204       0.001009       0.034501       0.010675      -0.024176      -0.002256       0.026432             11.318277      14.110622      -5.367287       1.139671      13.095355       2.506675       6.748853          -0.000636
          433              C       4.650137       2.157681      22.624289      -0.011521      49.409244 0.46170685E+03  0.10962051E+05                                11.672810                            7.206632      -0.044343       1.990572                    0.998932      27.545690      78.240028       0.611577       0.421822      -1.066306      -0.018210       0.016306       0.000000       0.024443       0.025591       0.034869       0.038940      -0.005664      -0.159079      -0.074569       0.000766       0.073803             15.364597      13.999030      -6.433055      -2.621237      12.575316      -2.927279      19.519447           0.145327
          434              C       9.846457      -2.495354      22.624289      -0.013326      46.530859 0.46893560E+03  0.11211706E+05                                11.297351                            7.318165      -0.034652       1.993019                    0.999250      27.906306      80.351103       0.598171       0.428275      -1.058979       0.020252      -0.018134      -0.000000       0.027184       0.020345       0.024582       0.027452      -0.004503      -0.152117      -0.063165       0.004884       0.058281             14.470047      12.940420      -5.306554      -2.449611      11.766027      -2.735631      18.703694           0.115211
          435              C      10.956751      -3.489565      22.624289       0.103192      36.590176 0.42521703E+03  0.99315517E+04                                 9.770721                            7.002340      -0.305450       1.917535                    0.998594      26.685482      76.214129       0.606447       0.432421      -1.055280      -0.012824       0.011483      -0.000000       0.017214      -0.015233      -0.016456      -0.018378       0.003371       0.010192      -0.033512       0.013627       0.019885             12.012487      14.076988      -6.191281       2.045295      12.706798       2.284109       9.253675          -0.002583
          436              C      -4.885118      10.696009      22.624289      -0.045174      39.403065 0.44580438E+03  0.10433124E+05                                 9.942682                            6.925281       0.094445       2.030486                    0.999261      27.248297      75.436968       0.648745       0.403424      -1.084361      -0.041737       0.037373       0.000000       0.056024       0.006197       0.002546       0.002843      -0.001372      -0.012249      -0.005166      -0.004193       0.009359             12.630291      15.530995      -7.332483       2.050918      13.908236       2.290382       8.451643           0.009855
          437              C      -3.767649       9.695374      22.624289       0.681544      21.971930 0.23289275E+03  0.47613536E+04                                 7.399224                            5.514156      -0.235371       1.996897                    0.998964      21.684262      61.318434       0.611925       0.489591      -1.005436       0.059570      -0.053342       0.000000       0.079962       0.066197      -0.054080      -0.060394      -0.014650       0.155609      -0.092536      -0.034993       0.127529              8.881249      10.662441      -4.108870       1.297267       9.753103       1.448735       6.228201           0.000813
          438              C       3.523700       3.166347      22.624289       0.104020      37.865494 0.44182657E+03  0.10406311E+05                                10.004260                            7.131030      -0.393314       1.885823                    0.998311      26.934197      76.944812       0.602528       0.431602      -1.057049       0.010225      -0.009156      -0.000000       0.013725      -0.026061      -0.014854      -0.016588       0.005767       0.019823      -0.040131       0.017216       0.022916             12.757821      15.972679      -7.161821       1.732541      14.387681       1.934827       7.913102          -0.000486
          439              C       1.432258       5.039126      22.624289      -0.042448      37.366158 0.42231607E+03  0.97653127E+04                                 9.605980                            6.749837       0.035779       2.016819                    0.999218      26.993783      74.651419       0.654753       0.404557      -1.081967       0.036888      -0.033031       0.000000       0.049516       0.006584       0.000145       0.000162      -0.001457      -0.003273      -0.006079      -0.001097       0.007176             12.245720      15.727050      -6.484055       1.838348      14.292055       2.052990       6.718054           0.002794
          440              C       0.329138       6.026912      22.624289       0.668235      23.637178 0.23473029E+03  0.47967609E+04                                 7.655768                            5.467337      -0.212054       1.995211                    0.998826      21.752956      61.015622       0.627644       0.477545      -1.014164      -0.053893       0.048258       0.000000       0.072342       0.070350      -0.052924      -0.059103      -0.015569       0.179492      -0.100695      -0.029552       0.130247              9.446991      11.722019      -3.214693       1.535443      11.010565       1.714718       5.608388           0.000282
          441              C       4.332822       7.874119       7.541430      -0.011523      49.409056 0.46170514E+03  0.10962003E+05                                11.672802                            7.206632      -0.044344       1.990572                    0.998932      27.545622      78.239880       0.611575       0.421824      -1.066305       0.018209      -0.016305       0.000000       0.024443       0.025595       0.034870       0.038941      -0.005664      -0.159083      -0.074570       0.000763       0.073807             15.364583      13.999010      -6.433040      -2.621238      12.575298      -2.927277      19.519441           0.145361
          442              C      -0.863498      12.527154       7.541430      -0.013328      46.530768 0.46893469E+03  0.11211681E+05                                11.297348                            7.318166      -0.034657       1.993018                    0.999250      27.906272      80.351033       0.598170       0.428276      -1.058979      -0.020251       0.018134       0.000000       0.027184       0.020347       0.024583       0.027453      -0.004503      -0.152120      -0.063166       0.004882       0.058284             14.470040      12.940414      -5.306552      -2.449608      11.766023      -2.735630      18.703683           0.115243
          443              C      -1.973792      13.521365       7.541430       0.103191      36.590133 0.42521657E+03  0.99315384E+04                                 9.770715                            7.002337      -0.305451       1.917535                    0.998594      26.685465      76.214070       0.606447       0.432421      -1.055280       0.012824      -0.011483      -0.000000       0.017213      -0.015232      -0.016456      -0.018378       0.003371       0.010191      -0.033512       0.013627       0.019885             12.012478      14.076975      -6.191272       2.045295      12.706788       2.284108       9.253670          -0.002569
          444              C      13.868077      -0.664209       7.541430      -0.045174      39.403081 0.44580461E+03  0.10433130E+05                                 9.942683                            6.925282       0.094445       2.030486                    0.999261      27.248306      75.436994       0.648745       0.403424      -1.084361       0.041737      -0.037373      -0.000000       0.056025       0.006197       0.002546       0.002843      -0.001372      -0.012250      -0.005167      -0.004193       0.009360             12.630293      15.530996      -7.332482       2.050919      13.908237       2.290383       8.451645           0.009883
          445              C      12.750608       0.336426       7.541430       0.681545      21.971932 0.23289278E+03  0.47613542E+04                                 7.399223                            5.514155      -0.235371       1.996897                    0.998964      21.684264      61.318435       0.611925       0.489591      -1.005436      -0.059570       0.053342      -0.000000       0.079962       0.066197      -0.054079      -0.060394      -0.014650       0.155609      -0.092536      -0.034993       0.127529              8.881247      10.662439      -4.108868       1.297267       9.753101       1.448734       6.228201           0.000834
          446              C       5.459259       6.865453       7.541430       0.104020      37.865390 0.44182551E+03  0.10406280E+05                                10.004246                            7.131024      -0.393314       1.885824                    0.998311      26.934160      76.944702       0.602528       0.431603      -1.057049      -0.010225       0.009156      -0.000000       0.013725      -0.026060      -0.014854      -0.016588       0.005767       0.019823      -0.040131       0.017216       0.022915             12.757797      15.972644      -7.161796       1.732540      14.387652       1.934826       7.913095          -0.000476
          447              C       7.550701       4.992674       7.541430      -0.042448      37.366185 0.42231642E+03  0.97653230E+04                                 9.605985                            6.749840       0.035781       2.016819                    0.999218      26.993797      74.651470       0.654753       0.404557      -1.081967      -0.036888       0.033032      -0.000000       0.049516       0.006584       0.000145       0.000162      -0.001457      -0.003274      -0.006079      -0.001097       0.007176             12.245725      15.727057      -6.484059       1.838349      14.292061       2.052991       6.718058           0.002818
          448              C       8.653821       4.004888       7.541430       0.668236      23.637185 0.23473036E+03  0.47967627E+04                                 7.655769                            5.467338      -0.212053       1.995211                    0.998826      21.752961      61.015636       0.627644       0.477544      -1.014164       0.053893      -0.048258      -0.000000       0.072342       0.070350      -0.052923      -0.059103      -0.015569       0.179492      -0.100695      -0.029552       0.130247              9.446991      11.722021      -3.214694       1.535443      11.010566       1.714718       5.608388           0.000305
          449              N       6.408252      -1.789478      15.865962      -0.297915      33.099667 0.45367568E+03  0.10813297E+05                                 9.024773                            7.148563      -0.784456       1.780479                    0.996376      29.138453      85.196087       0.608373       0.422399      -1.057161      -0.029017       0.035221      -0.043154       0.062808      -0.023055      -0.034375       0.008506       0.050420       0.058569      -0.044368      -0.012896       0.057264             10.402099      11.074211      -2.649922      -3.011719       7.494340      -0.103274      12.637746          -0.000152
          450              N       5.930928      -2.451386      18.633365      -0.436570      46.188608 0.69244306E+03  0.17967872E+05                                10.703125                            8.506499       0.061648       2.002548                    0.997020      31.609125      90.112640       0.602344       0.391876      -1.099751      -0.093706       0.085213       0.148327       0.195046      -0.002380       0.079097      -0.091501      -0.046863      -0.039426      -0.123921       0.000351       0.123570             12.458026       9.694510      -3.869564       1.755044      12.945277      -5.032586      14.734290           0.000974
          451              N       6.154122      11.590716      18.463230      -0.294696      35.445498 0.46462023E+03  0.11126681E+05                                 9.458016                            7.260510      -0.756100       1.786439                    0.997059      29.197733      85.229102       0.601134       0.425469      -1.056546       0.022138      -0.044332       0.040575       0.064045      -0.018404      -0.049053       0.011044       0.014544       0.034456      -0.044244      -0.017256       0.061499             10.922100      11.756778      -3.700114      -3.441113       8.818507      -0.985481      12.191015          -0.000167
          452              N       6.969153      12.592224      15.881949      -0.424791      47.185220 0.66734853E+03  0.17155510E+05                                10.884030                            8.364912       0.081334       2.011255                    0.997586      31.300025      88.779228       0.605974       0.393189      -1.098968       0.152134      -0.025843      -0.116883       0.193583      -0.017370       0.085966      -0.062124      -0.115060       0.023752      -0.122150       0.000103       0.122047             12.893715      11.380219      -4.874997       1.891713      12.894370      -5.979016      14.406555          -0.000471
          453              N       8.050042      -1.452400      24.001958      -0.271499      42.556180 0.63364805E+03  0.16097239E+05                                10.286443                            8.250416       0.052196       2.013871                    0.998609      29.814773      84.369871       0.598505       0.402842      -1.091122       0.051306      -0.099442       0.102954       0.152055       0.016710      -0.063522       0.085187       0.079039      -0.029101      -0.126248       0.027776       0.098472             11.863430      13.061308      -2.792989      -5.379018       8.843657       1.475515      13.685325           0.239346
          454              N       5.780976       0.434601      23.962139      -0.254855      42.122091 0.59513243E+03  0.14872281E+05                                10.164708                            7.958184       0.056231       2.013451                    0.999450      29.380054      82.254297       0.614181       0.399067      -1.094527      -0.097254       0.048702       0.103157       0.149905       0.017163       0.087880      -0.062891      -0.063792      -0.038657      -0.126600       0.030223       0.096377             11.783324       9.233378      -4.181416       1.970045      12.301567      -5.147803      13.815027           0.271792
          455              N       8.766715       0.844357      29.382617      -0.297915      33.099703 0.45367605E+03  0.10813307E+05                                 9.024779                            7.148566      -0.784457       1.780479                    0.996376      29.138454      85.196088       0.608373       0.422399      -1.057161      -0.038199       0.024967       0.043154       0.062808      -0.028009       0.012235      -0.033231      -0.039119       0.058569      -0.044368      -0.012896       0.057264             10.402108       8.117010      -2.977159       0.228601      10.451556      -3.004815      12.637759          -0.000156
          456              N       9.372109       1.391585      26.615214      -0.436571      46.188579 0.69244265E+03  0.17967859E+05                                10.703123                            8.506498       0.061645       2.002547                    0.997020      31.609122      90.112642       0.602344       0.391876      -1.099751      -0.095002       0.083766      -0.148326       0.195046       0.002801      -0.099645       0.068554       0.046769      -0.039427      -0.123921       0.000352       0.123570             12.458022      13.751966      -3.420583      -5.195077       8.887813       1.190891      14.734285           0.000969
          457              N      -4.560257      -0.374663      26.785349      -0.294696      35.445467 0.46461998E+03  0.11126674E+05                                 9.458011                            7.260508      -0.756100       1.786439                    0.997059      29.197733      85.229100       0.601134       0.425469      -1.056546       0.046498      -0.017128      -0.040575       0.064045      -0.019549       0.016372      -0.047541      -0.006145       0.034456      -0.044243      -0.017256       0.061499             10.922092       9.663014      -3.931794      -0.601036      10.912254      -3.528621      12.191009          -0.000171
          458              N      -5.466048      -1.294900      29.366629      -0.424792      47.185221 0.66734862E+03  0.17155513E+05                                10.884032                            8.364914       0.081334       2.011254                    0.997586      31.300023      88.779230       0.605974       0.393189      -1.098968       0.042419      -0.148369       0.116883       0.193583      -0.004371      -0.071202       0.078613       0.119871       0.023752      -0.122150       0.000103       0.122047             12.893717      13.941895      -4.591535      -6.150800      10.332697       1.222639      14.406559          -0.000477
          459              N       8.612253      -0.824546      21.246621      -0.271499      42.556165 0.63364799E+03  0.16097237E+05                                10.286441                            8.250416       0.052195       2.013871                    0.998609      29.814772      84.369864       0.598505       0.402842      -1.091122       0.104482      -0.040058      -0.102954       0.152055       0.007666       0.091656      -0.053767      -0.084434      -0.029101      -0.126248       0.027775       0.098472             11.863425       9.505319      -3.186481       2.058170      12.399642      -5.184095      13.685315           0.239343
          460              N       6.487138       1.223214      21.286440      -0.254855      42.122095 0.59513212E+03  0.14872271E+05                                10.164709                            7.958182       0.056230       2.013451                    0.999450      29.380052      82.254291       0.614181       0.399067      -1.094527      -0.059103       0.091308      -0.103157       0.149905       0.023721      -0.072175       0.080431       0.054743      -0.038657      -0.126600       0.030223       0.096377             11.783327      13.178658      -3.744854      -5.333249       8.356296       1.391918      13.815025           0.271789
          461              N       2.574707      11.821278      14.299757      -0.297916      33.099677 0.45367584E+03  0.10813302E+05                                 9.024776                            7.148565      -0.784457       1.780479                    0.996376      29.138461      85.196124       0.608373       0.422399      -1.057161       0.029017      -0.035221       0.043154       0.062808      -0.023055      -0.034375       0.008506       0.050420       0.058568      -0.044367      -0.012896       0.057263             10.402103      11.074216      -2.649924      -3.011719       7.494343      -0.103275      12.637750          -0.000149
          462              N       3.052031      12.483186      11.532354      -0.436570      46.188614 0.69244311E+03  0.17967875E+05                                10.703131                            8.506503       0.061650       2.002548                    0.997020      31.609122      90.112662       0.602343       0.391877      -1.099751       0.093706      -0.085214      -0.148327       0.195047      -0.002378       0.079098      -0.091500      -0.046863      -0.039429      -0.123922       0.000354       0.123569             12.458033       9.694516      -3.869567       1.755044      12.945286      -5.032590      14.734298           0.000984
          463              N       2.828837      -1.558916      11.702489      -0.294696      35.445522 0.46462054E+03  0.11126691E+05                                 9.458021                            7.260513      -0.756100       1.786439                    0.997059      29.197746      85.229155       0.601134       0.425469      -1.056546      -0.022138       0.044332      -0.040575       0.064045      -0.018404      -0.049053       0.011044       0.014544       0.034455      -0.044243      -0.017256       0.061499             10.922106      11.756783      -3.700117      -3.441113       8.818513      -0.985485      12.191022          -0.000158
          464              N       2.013806      -2.560424      14.283770      -0.424791      47.185208 0.66734832E+03  0.17155505E+05                                10.884033                            8.364914       0.081333       2.011254                    0.997586      31.300015      88.779225       0.605973       0.393189      -1.098968      -0.152135       0.025843       0.116883       0.193583      -0.017369       0.085967      -0.062123      -0.115060       0.023751      -0.122151       0.000105       0.122046             12.893720      11.380224      -4.874998       1.891713      12.894374      -5.979018      14.406561          -0.000466
          465              N       0.932917      11.484200       6.163761      -0.271495      42.555821 0.63364172E+03  0.16097044E+05                                10.286414                            8.250396       0.052203       2.013874                    0.998609      29.814595      84.369381       0.598503       0.402844      -1.091120      -0.051304       0.099427      -0.102944       0.152037       0.016708      -0.063520       0.085177       0.079026      -0.029104      -0.126235       0.027770       0.098466             11.863394      13.061267      -2.792978      -5.378998       8.843632       1.475509      13.685282           0.239392
          466              N       3.201983       9.597199       6.203580      -0.254839      42.121264 0.59511836E+03  0.14871860E+05                                10.164659                            7.958152       0.056227       2.013453                    0.999450      29.379591      82.253138       0.614175       0.399073      -1.094521       0.097235      -0.048687      -0.103131       0.149870       0.017160       0.087867      -0.062877      -0.063786      -0.038643      -0.126578       0.030219       0.096359             11.783263       9.233336      -4.181391       1.970027      12.301501      -5.147765      13.814951           0.271870
          467              N       0.216244       9.187443       0.783102      -0.297916      33.099709 0.45367615E+03  0.10813311E+05                                 9.024782                            7.148567      -0.784457       1.780479                    0.996376      29.138459      85.196115       0.608373       0.422399      -1.057161       0.038199      -0.024967      -0.043154       0.062808      -0.028009       0.012235      -0.033231      -0.039119       0.058569      -0.044368      -0.012896       0.057263             10.402111       8.117013      -2.977160       0.228601      10.451560      -3.004816      12.637762          -0.000153
          468              N      -0.389150       8.640215       3.550505      -0.436571      46.188589 0.69244278E+03  0.17967865E+05                                10.703129                            8.506502       0.061646       2.002547                    0.997020      31.609121      90.112666       0.602343       0.391877      -1.099751       0.095003      -0.083766       0.148327       0.195047       0.002803      -0.099645       0.068555       0.046768      -0.039429      -0.123922       0.000354       0.123568             12.458029      13.751976      -3.420586      -5.195080       8.887818       1.190891      14.734292           0.000979
          469              N      13.543216      10.406463       3.380370      -0.294697      35.445486 0.46462022E+03  0.11126681E+05                                 9.458016                            7.260511      -0.756100       1.786439                    0.997059      29.197744      85.229147       0.601134       0.425469      -1.056546      -0.046498       0.017128       0.040575       0.064045      -0.019548       0.016372      -0.047540      -0.006145       0.034455      -0.044243      -0.017256       0.061499             10.922098       9.663022      -3.931797      -0.601040      10.912258      -3.528620      12.191015          -0.000163
          470              N      14.449007      11.326700       0.799090      -0.424791      47.185212 0.66734847E+03  0.17155510E+05                                10.884036                            8.364916       0.081332       2.011254                    0.997586      31.300014      88.779230       0.605973       0.393189      -1.098968      -0.042418       0.148370      -0.116883       0.193583      -0.004370      -0.071201       0.078613       0.119871       0.023751      -0.122151       0.000105       0.122046             12.893722      13.941900      -4.591537      -6.150803      10.332701       1.222638      14.406565          -0.000471
          471              N       0.370706      10.856346       8.919098      -0.271499      42.555970 0.63364461E+03  0.16097132E+05                                10.286425                            8.250405       0.052202       2.013874                    0.998609      29.814675      84.369596       0.598504       0.402843      -1.091121      -0.104469       0.040059       0.102947       0.152041       0.007664       0.091648      -0.053768      -0.084421      -0.029104      -0.126238       0.027770       0.098468             11.863406       9.505305      -3.186474       2.058167      12.399622      -5.184085      13.685293           0.239379
          472              N       2.495821       8.808586       8.879279      -0.254843      42.121432 0.59512086E+03  0.14871935E+05                                10.164672                            7.958158       0.056228       2.013453                    0.999450      29.379678      82.253365       0.614176       0.399072      -1.094522       0.059087      -0.091293       0.103135       0.149875       0.023717      -0.072161       0.080421       0.054741      -0.038643      -0.126581       0.030219       0.096362             11.783280      13.178605      -3.744838      -5.333220       8.356268       1.391909      13.814967           0.271856
          473              O       0.451310       4.163809      17.007432      -0.651840      36.420394 0.58812594E+03  0.14427244E+05                                 8.652013                            7.439867       0.517283       2.179370                    0.998993      29.430357      77.585059       0.707460       0.352932      -1.146384       0.113973      -0.008502      -0.029613       0.118064       0.045389       0.022760      -0.061225      -0.130704       0.029521      -0.101192      -0.004088       0.105280              9.638363       7.409856      -2.581547       0.171425      14.417980      -3.099638       7.087252           0.000006
          474              O      -0.730452       2.678040      18.253277      -0.608144      33.503023 0.50644733E+03  0.11986891E+05                                 8.198583                            6.914409       0.602489       2.227936                    0.998755      28.037600      72.982283       0.731016       0.354003      -1.143689       0.050144      -0.078475       0.035019       0.099494       0.046556      -0.020742       0.024325       0.071506       0.133233      -0.088176       0.033332       0.054844              9.243453      13.118189      -1.969492      -4.168599       6.881386       0.440760       7.730785          -0.000006
          475              O       1.442811       9.006317      25.143428      -0.817498      56.870906 0.90665670E+03  0.24870615E+05                                11.805804                            9.403027      -0.121346       1.937581                    0.997614      33.236424      93.731223       0.610575       0.365699      -1.132229       0.122290       0.007904      -0.055688       0.134605      -0.015412       0.001268       0.026403      -0.042601      -0.214268      -0.076838       0.010352       0.066487             13.981428      17.506231       6.410823      -0.177621      12.312746      -0.671353      12.125306           0.000003
          476              O       2.814389      10.181443      26.404657      -0.573307      32.572441 0.49627703E+03  0.11697932E+05                                 8.059639                            6.877222       0.571869       2.229593                    0.997228      27.676095      72.118030       0.727090       0.357382      -1.139885       0.045806       0.045698      -0.036040       0.074063      -0.080147       0.049503       0.043031      -0.048538      -0.035387      -0.118114       0.028141       0.089974              8.842517       6.407523       1.475711       1.113813       7.756628       0.976578      12.363401          -0.000045
          477              O      -4.049214       5.812803      17.310598      -0.609661      39.005572 0.59652647E+03  0.14735678E+05                                 9.223250                            7.636563       0.238877       2.116033                    0.995682      28.575426      76.444788       0.676345       0.366604      -1.131660      -0.062535       0.035786      -0.015092       0.073614       0.057856      -0.066688       0.005042      -0.033673       0.016977      -0.096846       0.015358       0.081487             10.544107       8.742800      -1.008984       0.546823      15.230594       2.752882       7.658927           0.000015
          478              O      -3.001820       7.109537      18.747693      -0.770456      51.886638 0.83891718E+03  0.22564781E+05                                11.087157                            9.053222      -0.020613       1.982019                    0.996650      32.228739      89.932913       0.621549       0.366369      -1.131974      -0.022978       0.083605      -0.115895       0.144740       0.077359      -0.005528      -0.035082       0.057147       0.084358      -0.101727       0.020964       0.080763             12.678178      13.928219      -0.379358       5.506732       9.910609       0.297796      14.195707           0.000002
          479              O      10.162351       1.502432       9.011405      -0.752810      53.208594 0.81575234E+03  0.21827390E+05                                11.348857                            8.963212      -0.015082       1.976097                    0.997823      32.175476      90.071322       0.619815       0.369318      -1.127702      -0.073143      -0.084359       0.033292       0.116510      -0.057345      -0.009221       0.016892       0.043788      -0.303894      -0.103479      -0.009929       0.113409             13.726801      13.520809       7.163838      -2.419222      17.155288      -3.748391      10.504308           0.000026
          480              O       8.928053      -0.003029       7.967671      -0.658628      35.504360 0.57373997E+03  0.14037775E+05                                 8.569472                            7.428184       0.275853       2.114771                    0.996762      29.114457      77.556558       0.694131       0.360646      -1.136118      -0.040903      -0.027140       0.084600       0.097810      -0.037157       0.032429       0.046825       0.034466      -0.031943      -0.081429       0.034890       0.046538              9.379752       8.284040       1.656050       1.538612       6.517070       0.054334      13.338145           0.000038
          481              O      -2.779247       9.928624      23.368176      -0.697759      40.671761 0.65763860E+03  0.16647491E+05                                 9.410535                            7.979266       0.211247       2.074962                    0.997490      30.228840      81.882423       0.666461       0.363053      -1.134335      -0.082989       0.015803      -0.050345       0.098344       0.053568      -0.016917      -0.048797       0.025163       0.115435      -0.081666      -0.001637       0.083303             10.515685      14.882076      -2.343289       3.677373       7.554934      -0.230176       9.110044           0.001147
          482              O      10.016385       3.898760       1.740562      -0.595524      30.577750 0.49686080E+03  0.11733752E+05                                 7.659585                            6.860350       0.612173       2.216412                    0.999162      28.445382      74.578231       0.730155       0.355213      -1.139810       0.006035      -0.023357      -0.027994       0.036954      -0.078403       0.072748       0.066316       0.047953      -0.093164      -0.147555       0.045388       0.102166              8.041009       7.122567       1.471377       1.016626       6.546998       1.910208      10.453461          -0.000035
          483              O       9.114554       2.227525       0.965303      -0.747427      46.022020 0.68259675E+03  0.17466539E+05                                10.246753                            8.113922       0.258917       2.074351                    0.998618      31.003509      84.840095       0.661812       0.361683      -1.133743       0.112020       0.054960      -0.036483       0.130000      -0.050514       0.000869      -0.045659       0.006500      -0.170550      -0.081290      -0.005350       0.086640             12.184223      11.479113       5.293643      -4.012027      13.506076      -4.882372      11.567480          -0.000026
          484              O       0.497569       7.101447      23.275869      -0.678926      46.098017 0.69269157E+03  0.17748958E+05                                10.291697                            8.228665       0.110618       2.050893                    0.996428      29.998078      81.526837       0.652113       0.366564      -1.132564       0.052167      -0.056345      -0.049994       0.091627       0.063264      -0.032032      -0.008127      -0.063955       0.109682      -0.093373       0.022589       0.070784             12.011939       9.165414      -1.263855       0.005410      18.281683       4.512565       8.588720           0.000448
          485              O       2.194375       6.110393      28.241146      -0.651840      36.420399 0.58812605E+03  0.14427247E+05                                 8.652014                            7.439867       0.517282       2.179370                    0.998993      29.430357      77.585059       0.707460       0.352932      -1.146384       0.020985      -0.112346       0.029613       0.118064       0.058579      -0.063357       0.015889       0.107694       0.029521      -0.101192      -0.004088       0.105280              9.638364      14.897623      -1.752985      -3.099688       6.930218      -0.170525       7.087252          -0.000007
          486              O       3.541156       7.448397      26.995302      -0.608144      33.503008 0.50644720E+03  0.11986887E+05                                 8.198580                            6.914408       0.602489       2.227936                    0.998755      28.037598      72.982274       0.731016       0.354003      -1.143689       0.083514      -0.041209      -0.035019       0.099494       0.037613       0.026459      -0.017941      -0.090133       0.133233      -0.088176       0.033332       0.054844              9.243449       7.387426      -2.603630       0.896564      12.612144      -4.094828       7.730778          -0.000016
          487              O      -2.509705       4.592309      20.105150      -0.817498      56.870940 0.90665770E+03  0.24870649E+05                                11.805809                            9.403032      -0.121345       1.937581                    0.997614      33.236424      93.731224       0.610574       0.365699      -1.132229       0.005594      -0.122418       0.055688       0.134605      -0.010382       0.026103       0.004164       0.048310      -0.214268      -0.076838       0.010352       0.066486             13.981434      10.973952       5.687989      -0.647745      18.845038      -0.250381      12.125312           0.000006
          488              O      -3.526851       3.099806      18.843921      -0.573308      32.572437 0.49627695E+03  0.11697929E+05                                 8.059638                            6.877221       0.571870       2.229593                    0.997228      27.676100      72.118041       0.727090       0.357382      -1.139885      -0.040383      -0.050554       0.036040       0.074063      -0.072902       0.037325       0.053936       0.082409      -0.035388      -0.118114       0.028141       0.089974              8.842516       7.417667       1.587488       0.848150       6.746481       1.214462      12.363400          -0.000034
          489              O       0.060399      10.402251      27.937981      -0.609659      39.005501 0.59652502E+03  0.14735635E+05                                 9.223245                            7.636560       0.238871       2.116031                    0.995682      28.575379      76.444677       0.676344       0.366605      -1.131659      -0.042453       0.058218       0.015090       0.073616       0.060141       0.012352      -0.065728       0.007573       0.016965      -0.096851       0.015367       0.081484             10.544100      15.372694      -0.275339       2.676044       8.600677       0.846282       7.658929           0.000007
          490              O      -1.113271       9.218591      26.500886      -0.770456      51.886635 0.83891700E+03  0.22564776E+05                                11.087156                            9.053222      -0.020613       1.982019                    0.996650      32.228749      89.932953       0.621549       0.366369      -1.131974      -0.085625       0.013643       0.115895       0.144740       0.069241      -0.034261      -0.009353      -0.089592       0.084357      -0.101727       0.020964       0.080763             12.678176      10.042148      -0.809367      -0.309656      13.796678       5.506074      14.195702          -0.000002
          491              O      11.307010       2.780740       6.071454      -0.752810      53.208557 0.81575107E+03  0.21827348E+05                                11.348852                            8.963206      -0.015083       1.976097                    0.997823      32.175466      90.071287       0.619815       0.369318      -1.127702       0.075802       0.081978      -0.033292       0.116510      -0.060744       0.017803      -0.007308      -0.017654      -0.303892      -0.103479      -0.009930       0.113408             13.726797      15.545058       7.387833      -3.459578      15.131026      -2.816812      10.504306           0.000023
          492              O      12.667584       4.173127       7.115188      -0.658628      35.504361 0.57374010E+03  0.14037779E+05                                 8.569472                            7.428185       0.275853       2.114771                    0.996762      29.114456      77.556550       0.694131       0.360646      -1.136118       0.022477       0.043640      -0.084600       0.097810      -0.040025       0.042974       0.037383      -0.017385      -0.031943      -0.081428       0.034890       0.046538              9.379751       6.176376       1.422826      -0.115219       8.624736       1.535256      13.338142           0.000038
          493              O      -3.890776       8.687314      21.880403      -0.697758      40.671734 0.65763810E+03  0.16647475E+05                                 9.410530                            7.979262       0.211246       2.074962                    0.997490      30.228832      81.882390       0.666461       0.363053      -1.134335      -0.024835       0.080748       0.050345       0.098344       0.049522      -0.046641      -0.022181      -0.047978       0.115434      -0.081666      -0.001637       0.083302             10.515679       8.155884      -3.087575      -0.633231      14.281116       3.629746       9.110037           0.001149
          494              O       8.909165       2.662262      13.342298      -0.595524      30.577730 0.49686030E+03  0.11733737E+05                                 7.659581                            6.860346       0.612173       2.216412                    0.999162      28.445383      74.578225       0.730155       0.355213      -1.139810       0.023879      -0.003430       0.027994       0.036954      -0.081749       0.057912       0.079600      -0.012510      -0.093164      -0.147555       0.045388       0.102167              8.041003       6.232267       1.372862       1.786807       7.437292       1.220550      10.453451          -0.000019
          495              O      10.471074       3.742432      14.117556      -0.747427      46.022013 0.68259673E+03  0.17466538E+05                                10.246751                            8.113921       0.258918       2.074351                    0.998618      31.003506      84.840076       0.661812       0.361683      -1.133743      -0.042306      -0.117385       0.036483       0.130000      -0.050002      -0.045478      -0.004158       0.015745      -0.170550      -0.081290      -0.005350       0.086640             12.184219      12.324180       5.387153      -4.411490      12.661004      -4.524669      11.567474          -0.000018
          496              O      -0.720353       5.741321      21.972710      -0.678926      46.097988 0.69269079E+03  0.17748933E+05                                10.291692                            8.228660       0.110618       2.050893                    0.996428      29.998074      81.526817       0.652113       0.366564      -1.132564       0.061741      -0.045654       0.049994       0.091627       0.068725      -0.004555      -0.032731       0.034744       0.109682      -0.093372       0.022588       0.070784             12.011933      18.447725      -0.236716       4.484592       8.999360       0.501687       8.588715           0.000450
          497              O       8.531649       5.867991      13.158287      -0.651840      36.420405 0.58812617E+03  0.14427251E+05                                 8.652014                            7.439868       0.517284       2.179370                    0.998993      29.430362      77.585075       0.707460       0.352932      -1.146384      -0.113973       0.008502       0.029612       0.118064       0.045389       0.022760      -0.061225      -0.130704       0.029520      -0.101192      -0.004088       0.105280              9.638364       7.409858      -2.581548       0.171425      14.417982      -3.099638       7.087253           0.000023
          498              O       9.713411       7.353760      11.912442      -0.608144      33.503017 0.50644722E+03  0.11986888E+05                                 8.198582                            6.914408       0.602488       2.227936                    0.998755      28.037597      72.982275       0.731016       0.354003      -1.143689      -0.050145       0.078475      -0.035019       0.099495       0.046556      -0.020742       0.024325       0.071506       0.133233      -0.088176       0.033332       0.054844              9.243453      13.118188      -1.969491      -4.168600       6.881385       0.440760       7.730785           0.000024
          499              O       7.540148       1.025483       5.022291      -0.817498      56.870897 0.90665653E+03  0.24870609E+05                                11.805802                            9.403025      -0.121345       1.937582                    0.997614      33.236421      93.731210       0.610575       0.365699      -1.132229      -0.122290      -0.007904       0.055688       0.134605      -0.015412       0.001268       0.026403      -0.042602      -0.214268      -0.076838       0.010352       0.066487             13.981426      17.506228       6.410822      -0.177621      12.312745      -0.671352      12.125305           0.000023
          500              O       6.168570      -0.149643       3.761062      -0.573307      32.572453 0.49627725E+03  0.11697938E+05                                 8.059641                            6.877223       0.571868       2.229593                    0.997228      27.676101      72.118049       0.727090       0.357382      -1.139885      -0.045806      -0.045698       0.036040       0.074064      -0.080147       0.049503       0.043031      -0.048538      -0.035388      -0.118114       0.028141       0.089974              8.842519       6.407524       1.475711       1.113814       7.756630       0.976578      12.363404          -0.000023
          501              O      13.032173       4.218997      12.855121      -0.609661      39.005573 0.59652648E+03  0.14735678E+05                                 9.223249                            7.636563       0.238878       2.116033                    0.995682      28.575426      76.444787       0.676345       0.366604      -1.131660       0.062536      -0.035786       0.015092       0.073614       0.057856      -0.066688       0.005042      -0.033672       0.016977      -0.096846       0.015358       0.081488             10.544107       8.742800      -1.008984       0.546823      15.230594       2.752882       7.658927           0.000024
          502              O      11.984779       2.922263      11.418026      -0.770456      51.886628 0.83891697E+03  0.22564774E+05                                11.087155                            9.053221      -0.020612       1.982020                    0.996650      32.228736      89.932897       0.621549       0.366369      -1.131974       0.022979      -0.083605       0.115895       0.144739       0.077359      -0.005528      -0.035082       0.057148       0.084357      -0.101727       0.020964       0.080763             12.678176      13.928217      -0.379358       5.506732       9.910607       0.297796      14.195706           0.000018
          503              O      -1.179392       8.529368      21.154314      -0.752810      53.208584 0.81575209E+03  0.21827382E+05                                11.348857                            8.963212      -0.015083       1.976097                    0.997823      32.175470      90.071305       0.619815       0.369318      -1.127702       0.073143       0.084359      -0.033292       0.116510      -0.057345      -0.009221       0.016892       0.043788      -0.303894      -0.103479      -0.009929       0.113409             13.726801      13.520808       7.163838      -2.419222      17.155287      -3.748392      10.504308           0.000006
          504              O       0.054906      10.034829      22.198048      -0.658628      35.504345 0.57373969E+03  0.14037766E+05                                 8.569468                            7.428181       0.275853       2.114771                    0.996762      29.114460      77.556552       0.694131       0.360646      -1.136118       0.040903       0.027140      -0.084600       0.097810      -0.037157       0.032429       0.046825       0.034466      -0.031943      -0.081429       0.034890       0.046538              9.379747       8.284036       1.656049       1.538612       6.517067       0.054334      13.338139          -0.000006
          505              O      11.762206       0.103176       6.797543      -0.697758      40.671770 0.65763877E+03  0.16647496E+05                                 9.410538                            7.979268       0.211247       2.074962                    0.997490      30.228839      81.882429       0.666461       0.363053      -1.134334       0.082989      -0.015804       0.050345       0.098344       0.053569      -0.016917      -0.048797       0.025163       0.115434      -0.081666      -0.001637       0.083302             10.515687      14.882079      -2.343290       3.677374       7.554936      -0.230176       9.110046           0.001182
          506              O      -1.033426       6.133040      28.425157      -0.595524      30.577756 0.49686092E+03  0.11733755E+05                                 7.659585                            6.860350       0.612172       2.216412                    0.999162      28.445392      74.578256       0.730155       0.355213      -1.139810      -0.006035       0.023357       0.027994       0.036955      -0.078404       0.072748       0.066315       0.047953      -0.093165      -0.147555       0.045388       0.102167              8.041008       7.122566       1.471377       1.016626       6.546998       1.910208      10.453461          -0.000068
          507              O      -0.131595       7.804275      29.200416      -0.747427      46.022025 0.68259682E+03  0.17466541E+05                                10.246754                            8.113922       0.258917       2.074351                    0.998618      31.003510      84.840101       0.661812       0.361684      -1.133743      -0.112020      -0.054960       0.036483       0.130000      -0.050514       0.000869      -0.045659       0.006500      -0.170550      -0.081290      -0.005351       0.086641             12.184224      11.479114       5.293643      -4.012027      13.506077      -4.882374      11.567482          -0.000027
          508              O       8.485390       2.930353       6.889850      -0.678926      46.098034 0.69269184E+03  0.17748966E+05                                10.291699                            8.228667       0.110617       2.050893                    0.996428      29.998084      81.526857       0.652113       0.366564      -1.132564      -0.052167       0.056345       0.049994       0.091627       0.063264      -0.032032      -0.008127      -0.063955       0.109682      -0.093373       0.022589       0.070784             12.011942       9.165416      -1.263856       0.005410      18.281688       4.512566       8.588722           0.000472
          509              O       6.788584       3.921407       1.924573      -0.651840      36.420420 0.58812647E+03  0.14427260E+05                                 8.652017                            7.439870       0.517283       2.179370                    0.998993      29.430364      77.585085       0.707460       0.352932      -1.146384      -0.020985       0.112347      -0.029612       0.118064       0.058579      -0.063357       0.015889       0.107694       0.029520      -0.101192      -0.004088       0.105280              9.638368      14.897629      -1.752987      -3.099689       6.930221      -0.170525       7.087255           0.000009
          510              O       5.441803       2.583403       3.170417      -0.608144      33.503004 0.50644713E+03  0.11986885E+05                                 8.198580                            6.914408       0.602488       2.227936                    0.998755      28.037595      72.982266       0.731016       0.354003      -1.143689      -0.083514       0.041209       0.035019       0.099495       0.037613       0.026459      -0.017941      -0.090133       0.133233      -0.088176       0.033332       0.054844              9.243449       7.387425      -2.603630       0.896564      12.612144      -4.094828       7.730778           0.000014
          511              O      11.492664       5.439491      10.060569      -0.817498      56.870932 0.90665756E+03  0.24870644E+05                                11.805807                            9.403031      -0.121345       1.937582                    0.997614      33.236422      93.731213       0.610575       0.365699      -1.132229      -0.005594       0.122418      -0.055688       0.134605      -0.010382       0.026103       0.004164       0.048310      -0.214268      -0.076838       0.010352       0.066487             13.981432      10.973950       5.687988      -0.647744      18.845034      -0.250381      12.125311           0.000025
          512              O      12.509810       6.931994      11.321798      -0.573308      32.572444 0.49627706E+03  0.11697932E+05                                 8.059639                            6.877221       0.571870       2.229593                    0.997228      27.676104      72.118053       0.727090       0.357382      -1.139885       0.040383       0.050554      -0.036041       0.074064      -0.072902       0.037325       0.053936       0.082409      -0.035389      -0.118114       0.028140       0.089974              8.842517       7.417668       1.587488       0.848151       6.746482       1.214462      12.363402          -0.000012
          513              O       8.922560      -0.370451       2.227738      -0.609659      39.005504 0.59652507E+03  0.14735637E+05                                 9.223245                            7.636560       0.238871       2.116031                    0.995682      28.575380      76.444679       0.676344       0.366605      -1.131659       0.042453      -0.058218      -0.015089       0.073616       0.060141       0.012352      -0.065728       0.007573       0.016965      -0.096851       0.015367       0.081484             10.544101      15.372694      -0.275340       2.676044       8.600678       0.846282       7.658930           0.000016
          514              O      10.096230       0.813209       3.664833      -0.770456      51.886627 0.83891681E+03  0.22564770E+05                                11.087155                            9.053220      -0.020612       1.982019                    0.996650      32.228746      89.932938       0.621549       0.366369      -1.131974       0.085625      -0.013644      -0.115895       0.144739       0.069241      -0.034261      -0.009353      -0.089592       0.084357      -0.101727       0.020963       0.080764             12.678174      10.042146      -0.809367      -0.309656      13.796677       5.506074      14.195700           0.000014
          515              O      -2.324051       7.251060      24.094265      -0.752810      53.208550 0.81575091E+03  0.21827343E+05                                11.348852                            8.963206      -0.015084       1.976097                    0.997823      32.175462      90.071276       0.619815       0.369318      -1.127702      -0.075802      -0.081978       0.033292       0.116510      -0.060744       0.017803      -0.007308      -0.017654      -0.303892      -0.103479      -0.009930       0.113408             13.726796      15.545057       7.387833      -3.459578      15.131026      -2.816812      10.504306           0.000004
          516              O      -3.684625       5.858673      23.050531      -0.658628      35.504349 0.57373986E+03  0.14037771E+05                                 8.569468                            7.428181       0.275854       2.114771                    0.996762      29.114460      77.556547       0.694131       0.360646      -1.136118      -0.022476      -0.043640       0.084600       0.097810      -0.040026       0.042974       0.037383      -0.017384      -0.031943      -0.081429       0.034890       0.046538              9.379747       6.176373       1.422825      -0.115219       8.624732       1.535256      13.338136          -0.000006
          517              O      12.873735       1.344486       8.285316      -0.697758      40.671743 0.65763827E+03  0.16647480E+05                                 9.410533                            7.979264       0.211246       2.074962                    0.997490      30.228831      81.882396       0.666461       0.363053      -1.134335       0.024835      -0.080747      -0.050345       0.098344       0.049522      -0.046641      -0.022181      -0.047978       0.115434      -0.081666      -0.001637       0.083302             10.515682       8.155886      -3.087576      -0.633231      14.281120       3.629747       9.110039           0.001184
          518              O       0.073794       7.369538      16.823421      -0.595524      30.577754 0.49686081E+03  0.11733752E+05                                 7.659585                            6.860350       0.612172       2.216412                    0.999162      28.445395      74.578270       0.730155       0.355213      -1.139810      -0.023879       0.003430      -0.027994       0.036955      -0.081749       0.057912       0.079600      -0.012510      -0.093165      -0.147555       0.045388       0.102167              8.041008       6.232270       1.372863       1.786808       7.437296       1.220551      10.453457          -0.000053
          519              O      -1.488115       6.289368      16.048163      -0.747427      46.022021 0.68259684E+03  0.17466542E+05                                10.246752                            8.113922       0.258917       2.074351                    0.998618      31.003508      84.840085       0.661812       0.361683      -1.133743       0.042306       0.117385      -0.036483       0.130000      -0.050002      -0.045478      -0.004158       0.015745      -0.170550      -0.081290      -0.005351       0.086641             12.184221      12.324182       5.387155      -4.411491      12.661006      -4.524670      11.567475          -0.000019
          520              O       9.703312       4.290479       8.193009      -0.678925      46.098004 0.69269107E+03  0.17748942E+05                                10.291694                            8.228661       0.110617       2.050893                    0.996428      29.998080      81.526839       0.652113       0.366564      -1.132564      -0.061741       0.045654      -0.049994       0.091627       0.068725      -0.004555      -0.032731       0.034744       0.109682      -0.093372       0.022588       0.070784             12.011937      18.447731      -0.236717       4.484593       8.999363       0.501687       8.588716           0.000474

******************************************************
Auxiliary information for the entire system
The total spin magnetic moment of the unit cell is   3.035687
The total net atomic charge of the unit cell is   -0.000004
Accuracy of reproducing the electrostatic potential in the unit cell:
  The inner radius (bohr) =    5.0000
  The outer radius (bohr) =   12.0000
  Valid grid points have density less than (e/(bohr^3)) =    0.0001
  The number of valid grid points were=       231414
  The rms potential error without charges in kcal/mol is=      5.39167
  The rms potential error with partial charges in kcal/mol is=      1.33433
  The RRMSE value at monopole order=      0.24748
  The rms potential error with partial charges and cloud penetration in kcal/mol is=      1.34091
  The RRMSE value at monopole order with cloud penetration is=      0.24870
  The rms potential error with partial charges and atomic dipoles in kcal/mol is=      0.60444
  The RRMSE value at dipole order=      0.11211
  The rms potential error with partial charges, atomic dipoles and cloud penetration in kcal/mol is=      0.58903
  The RRMSE value at dipole order with cloud penetration=      0.10925

******************************************************
The electron densities and ab initio electrostatic potential were computed in VASP using the PBE functional and
projector augmented wave method. See the main text of the journal article for a description of computational details.
The atomic charges, dipoles, and quadrupoles were computed with the DDEC6 method as described in
(a) T. A. Manz and N. Gabaldon Limas, RSC Adv. 6 (2016) 47771-47801 DOI: 10.1039/c6ra04656h
(b) N. Gabaldon Limas and T. A. Manz, RSC Adv. 8 (2018) 2678-2707 DOI: 10.1039/c7ra11829e.
For each atom in the material, the electron cloud parameters were fit to the spherically averaged atom-in-material
electron density using radial positions for which this density was between 10^-4 and 10^-2 electrons per cubic bohr.
The polarizabilities, dispersion coefficients, and quantum Drude oscillator (QDO) parameters were fit using the MCLF method.
The magnetic structure of the system was optimized in VASP from the default ferromagnetic initial guess using spin polarization.
The atomic spin moments (ASMs) were computed on this optimized magnetic structure using the DDEC6 partition as inputs
to the method of T. A. Manz and D. S. Sholl, J. Chem. Theory Comput. 7 (2011) 4146-4164 DOI: 10.1021/ct200539n.
The RMSE and RRMSE were computed using a uniform grid with Ewald summation.
