# Supplementary material for: A collection of forcefield precursors for metal–organic frameworks
Source: RSC Adv. 2019 Nov 13;9(63):36492–507. doi: 10.1039/c9ra07327b (PMC9075174; doi:10.1039/c9ra07327b)
Supplement: RA-009-C9RA07327B-s5029 [file RA-009-C9RA07327B-s5029.xyz]

  518
jmolscript: load "" {1 1 1} spacegroup "x,y,z" unitcell [{     16.137600     0.000000     0.000000 }, {     -1.663588    16.051623     0.000000 }, {     -5.777521    -6.407248    29.710414 }]
Dy    -2.950372     6.571502    20.780652     2.130637
Dy     7.597772     1.581548     2.592531     2.042924
Dy    -1.032907     8.697963    23.784969     2.130629
Dy    10.795366     5.127668    12.262676     2.042972
Dy    11.646863     3.072873     8.929762     2.130663
Dy     1.098719     8.062827    27.117883     2.042903
Dy     9.729398     0.946412     5.925445     2.130663
Dy    -2.098875     4.516707    17.447738     2.042945
Cu    -1.066214     9.823942     2.126374     0.635247
Cu     1.703735    12.895805    12.728833     0.635535
Cu     9.762705    -0.179567    27.584040     0.635567
Cu     6.992756    -3.251430    16.981581     0.635487
Cu     6.883677    -0.368286    22.282810     0.613778
Cu     1.812814    10.012661     7.427603     0.614254
H     -3.543724     0.594269    29.264758     0.136443
H     -4.210437     2.367560    27.636627     0.138190
H      9.170590     6.887925    28.141704     0.132437
H     13.176821    14.040355     0.000000     0.134506
H     10.766789    11.611031     4.111921     0.135183
H     11.459584     9.812974     5.639037     0.129991
H      0.016744     7.427735     6.420420     0.130890
H      1.908793     6.863005     4.923016     0.133608
H      9.811729     3.658128    26.252122     0.110777
H     -5.410787     4.386608    24.243698     0.111843
H     -3.115550     7.028658    26.275890     0.111550
H     -4.061438     6.323285    28.266488     0.119037
H     12.601451    14.558387     3.306769     0.126292
H     12.418363    -0.047788     3.660323     0.112168
H      8.483533    13.714112     1.259722     0.117634
H     10.222593    12.217326     0.965588     0.125772
H     11.974517     7.176974     5.633094     0.120351
H     11.204190     6.222463     7.588040     0.113744
H     -2.178758     8.250101     9.715305     0.111190
H     -1.348841     9.177634     7.736592     0.109705
H      3.983265     7.678175     1.515231     0.121097
H      5.684204     6.049629     1.631102     0.127457
H      3.054918     3.369995     3.107709     0.123094
H      1.370911     4.956469     2.956186     0.108167
H      9.679530    -3.779529    24.879501     0.130790
H      7.824525    -3.220249    26.394732     0.136566
H      3.730751     0.042662    26.255093     0.134216
H      2.931874     1.780342    24.680441     0.135336
H     -4.318713    -2.706279    23.542532     0.110242
H     -2.646486    -4.244968    23.584127     0.105179
H      4.221605    -3.343063    25.996612     0.112094
H      3.427195    -4.027199    28.097139     0.103656
H     11.408603     5.117655     0.169349     0.097428
H      6.498373    -0.635592    27.874310     0.099686
H      4.090405     4.246320    23.539561     0.114610
H      2.380283     5.814570    23.554416     0.119209
H      4.851314     9.904332    15.300863     0.136474
H      3.018740    10.384689    16.928994     0.138230
H     -0.098122    -3.391041    16.423917     0.132482
H     -1.021932    -1.706008    14.855207     0.134547
H      1.146005     0.941619    10.743286     0.135223
H      3.005900     0.437872     9.216170     0.130039
H      4.198816    12.065636     8.434787     0.130941
H      4.955583    10.241884     9.932191     0.133649
H      3.180561    -3.695812    18.313499     0.110783
H      0.886708    11.370505    20.321923     0.111861
H     -1.504656     8.815133    18.289731     0.111560
H     -0.900550     9.828698    16.299133     0.119046
H     -1.596518    -1.187106    11.548438     0.126308
H     12.912965     0.500724    11.194884     0.112184
H     -1.181248     2.995908    13.595485     0.117646
H      0.486840     1.420413    13.889619     0.125775
H      5.680940     0.197421     9.222113     0.120353
H      6.550954     1.062043     7.267167     0.113755
H      3.154502    14.164665     5.139902     0.111214
H      2.317464    13.243553     7.118615     0.109710
H      4.358610     8.094430    13.339976     0.121102
H      6.153824     6.570437    13.224105     0.127464
H      8.548135     9.461952    11.747498     0.123116
H      6.796513    10.973441    11.899021     0.108175
H     10.564964    -2.797586    19.686120     0.130778
H      9.817436    -1.010119    18.170889     0.136545
H      6.149891     2.725478    18.310528     0.134200
H      4.339114     3.340965    19.885180     0.135323
H      8.054385    11.015439    21.023089     0.110237
H      9.757263     9.510741    20.981494     0.105176
H      9.568179     2.586266    18.569009     0.112105
H     10.166776     3.446970    16.468482     0.103659
H      7.670949     0.972611    14.685858     0.097427
H      7.109838     0.042521    16.691311     0.099693
H      2.005704     1.934395    21.026060     0.114600
H      0.269517     3.473739    21.011205     0.119203
H     12.240215     9.050106     0.445656     0.136510
H     12.906928     7.276815     2.073787     0.138263
H     -0.474099     2.756450     1.568710     0.132530
H      1.297191     2.011268     0.000000     0.134588
H     -2.070298    -1.966656    25.598493     0.135239
H     -2.763093    -0.168599    24.071377     0.130041
H      8.679747     2.216640    23.289994     0.130916
H      6.787698     2.781370    24.787398     0.133638
H     -1.115238     5.986247     3.458292     0.110816
H     14.107278     5.257767     5.466716     0.111890
H     11.812041     2.615717     3.434524     0.111574
H     12.757929     3.321090     1.443926     0.119064
H     -3.904960    -4.914012    26.403645     0.126332
H     -3.721872     9.692163    26.050091     0.112195
H      0.212958    -4.069737    28.450692     0.117660
H     -1.526102    -2.572951    28.744826     0.125798
H     -3.278026     2.467401    24.077320     0.120360
H     -2.507699     3.421912    22.122374     0.113752
H     10.875249     1.394274    19.995109     0.111194
H     10.045332     0.466741    21.973822     0.109706
H      4.713226     1.966200    28.195183     0.121131
H      3.012287     3.594746    28.079312     0.127497
H      5.641573     6.274380    26.602705     0.123081
H      7.325580     4.687906    26.754228     0.108176
H     -0.983039    13.423904     4.830913     0.130783
H      0.871966    12.864624     3.315682     0.136545
H      4.965740     9.601713     3.455321     0.134192
H      5.764617     7.864033     5.029973     0.135300
H     13.015204    12.350654     6.167882     0.110247
H     11.342977    13.889343     6.126287     0.105175
H      4.474886    12.987438     3.713802     0.112079
H      5.269296    13.671574     1.613275     0.103645
H     -2.712112     4.526720    29.541065     0.097416
H      2.198118    10.279967     1.836104     0.099697
H      4.606086     5.398055     6.170853     0.114584
H      6.316208     3.829805     6.155998     0.119188
H      3.845177    -0.259957    14.409551     0.136493
H      5.677751    -0.740314    12.781420     0.138254
H      8.794613    13.035416    13.286497     0.132511
H      9.718423    11.350383    14.855207     0.134568
H      7.550486     8.702756    18.967128     0.135238
H      5.690591     9.206503    20.494244     0.130046
H      4.497675    -2.421261    21.275627     0.130917
H      3.740908    -0.597509    19.778223     0.133635
H      5.515930    13.340187    11.396915     0.110798
H      7.809783    -1.726130     9.388491     0.111893
H     10.201147     0.829242    11.420683     0.111573
H      9.597041    -0.184323    13.411281     0.119059
H     10.293009    10.831481    18.161976     0.126329
H     -4.216474     9.143651    18.515530     0.112193
H      9.877739     6.648467    16.114929     0.117658
H      8.209651     8.223962    15.820795     0.125786
H      3.015551     9.446954    20.488301     0.120346
H      2.145537     8.582332    22.443247     0.113749
H      5.541989    -4.520290    24.570512     0.111200
H      6.379027    -3.599178    22.591799     0.109705
H      4.337881     1.549945    16.370438     0.121127
H      2.542667     3.073938    16.486309     0.127493
H      0.148356     0.182423    17.962916     0.123081
H      1.899978    -1.329066    17.811393     0.108171
H     -1.868473    12.441961    10.024294     0.130773
H     -1.120945    10.654494    11.539525     0.136531
H      2.546600     6.918897    11.399886     0.134167
H      4.357377     6.303410     9.825234     0.135279
H      0.642106    -1.371064     8.687325     0.110226
H     -1.060772     0.133634     8.728920     0.105162
H     -0.871688     7.058109    11.141405     0.112099
H     -1.470285     6.197405    13.241932     0.103650
H      1.025542     8.671764    15.024556     0.097412
H      1.586653     9.601854    13.019103     0.099682
H      6.690787     7.709980     8.684354     0.114572
H      8.426974     6.170636     8.699209     0.119185
C      1.059773     8.086926     0.974502     0.187999
C     -4.103814     1.340426    29.437078    -0.187706
C     -4.481226     2.299911    28.545766    -0.185970
C     -5.367407     3.192696    29.243961     0.192929
C     -5.818292     4.414314    28.729970    -0.077564
C     -6.703584     5.211444    29.454904     0.189312
C      8.894698     6.442369    28.934972    -0.184685
C     13.700579    13.250325     0.068334    -0.184700
C     13.618319    12.239218     1.102256     0.178806
C     12.646238    12.177706     2.094584    -0.097720
C     12.613470    11.196430     3.072057     0.189952
C     11.562376    11.093824     4.061414    -0.186287
C     11.946592    10.127568     4.887363    -0.178888
C     13.210537     9.639405     4.456562     0.180860
C     14.027227     8.791250     5.196351    -0.083081
C     -0.827672     8.424107     4.747724     0.199323
C      0.098881     7.661997     5.505340    -0.201601
C      1.120107     7.334175     4.688303    -0.167095
C      0.775333     7.843069     3.392929     0.176346
C      1.392343     7.517967     2.198571    -0.077319
C     -5.277423     4.888859    27.437567     0.116448
C     -5.668476     4.340646    26.258064    -0.153027
C     -5.118191     4.768364    25.063705    -0.088014
C     -4.135399     5.761636    25.057763    -0.051894
C     -3.764581     6.333940    26.266977    -0.070713
C     -4.319430     5.919056    27.446480    -0.131309
C     -3.504708     6.185463    23.777244     0.677136
C     11.570567    13.211120     2.118353     0.118552
C     11.755657    14.368480     2.914592    -0.157687
C     10.653330    15.236320     3.110680    -0.096555
C      9.409592    14.973763     2.504588    -0.050391
C      9.307681    13.876434     1.705378    -0.078117
C     10.348989    12.983877     1.512260    -0.144809
C      9.919640    -0.195231     2.751184     0.640649
C     13.488250     8.257954     6.485783     0.113907
C     12.400447     7.380881     6.459044    -0.143706
C     11.950486     6.810290     7.623692    -0.071316
C     12.544089     7.064131     8.835877    -0.044574
C     -2.556007     7.999961     8.880443    -0.085473
C     -2.078451     8.568941     7.700939    -0.146958
C     12.144451     6.363225    10.054004     0.640351
C      2.505864     6.487156     2.252049     0.105339
C      3.788096     6.806719     1.842046    -0.143357
C      4.802613     5.834341     1.907409    -0.102172
C      4.520103     4.576102     2.367920    -0.008635
C      3.245121     4.239522     2.774953    -0.108475
C      2.254608     5.191991     2.697706    -0.141423
C      5.602931     3.536307     2.433283     0.573313
C      8.738224    -2.457512    23.468256     0.184463
C      8.960646    -3.184418    24.695296    -0.177343
C      7.965375    -2.867185    25.524217    -0.179759
C      7.141039    -1.895075    24.864645     0.186414
C      5.965516    -1.387596    25.414288    -0.069972
C      5.225429    -0.393641    24.787398     0.191334
C      4.101131     0.245812    25.402404    -0.180910
C      3.666681     1.192152    24.549715    -0.186918
C      4.519514     1.139313    23.417748     0.178387
C     -4.412185    -3.500745    23.028542    -0.150384
C     -3.406616    -4.415040    23.040426    -0.082730
C      5.486987    -1.896807    26.718575     0.104194
C      4.535350    -2.916376    26.786909    -0.166242
C      4.042141    -3.305854    28.064457    -0.091041
C      4.389764    -2.709162    29.249903    -0.023102
C      5.323967    -1.730403    29.095408    -0.083425
C      5.853199    -1.333190    27.886195    -0.158838
C      9.631609     3.300886     0.778413     0.649082
C      3.308722     4.088139    23.022600    -0.145645
C      2.292309     5.026201    23.034484    -0.091229
C      3.650660    10.960210    13.880705     0.188026
C      4.051393    10.384519    15.128543    -0.187632
C      3.058114    10.661009    16.019855    -0.185901
C      2.078731    11.450434    15.321660     0.192956
C      0.817141    11.772982    15.835651    -0.077508
C     -0.067005    12.571384    15.110717     0.189334
C      0.316619    -3.070688    15.630649    -0.184618
C     -0.182118    -2.145532    14.786873    -0.184632
C      0.815122    -1.959478    13.752951     0.178832
C      0.776096    -0.986234    12.760623    -0.097674
C      1.748767    -0.852484    11.783150     0.189977
C      1.742470     0.203588    10.793793    -0.186218
C      2.743187    -0.078972     9.967844    -0.178814
C      3.359047    -1.285860    10.398645     0.180884
C      4.286874    -2.010764     9.658856    -0.083008
C      3.120703    12.802839    10.107483     0.199353
C      3.974269    11.959787     9.349867    -0.201525
C      4.405620    10.977796    10.166904    -0.167019
C      3.863895    11.268273    11.462278     0.176374
C      4.250872    10.688064    12.656636    -0.077266
C      0.400881    11.186076    17.128054     0.116404
C      0.905861    11.631559    18.307557    -0.153016
C      0.537148    11.040114    19.501916    -0.087990
C     -0.349518     9.960163    19.507858    -0.051856
C     -0.880546     9.532324    18.298644    -0.070697
C     -0.525071    10.126986    17.119141    -0.131321
C     -0.706070     9.289141    20.788377     0.677128
C     -0.362701    -0.022827    12.736854     0.118509
C     -1.494814    -0.326241    11.940615    -0.157679
C     -2.471666     0.680750    11.744527    -0.096522
C     -2.338722     1.944928    12.350619    -0.050367
C     -1.257746     2.159417    13.149829    -0.078105
C     -0.262598     1.215669    13.342947    -0.144807
C     12.802035     3.001335    12.104023     0.640653
C      4.761766    -1.419683     8.369424     0.113855
C      5.522027    -0.247260     8.396163    -0.143715
C      6.043193     0.259125     7.231515    -0.071299
C      5.851897    -0.357483     6.019330    -0.044524
C      3.364419    14.565690     5.974764    -0.085438
C      2.847701    14.032024     7.154268    -0.146949
C      6.507872     0.112280     4.801203     0.640343
C      5.390981     9.686740    12.603158     0.105311
C      5.205303     8.378396    13.013161    -0.143347
C      6.277084     7.469524    12.947798    -0.102150
C      7.499497     7.880238    12.487287    -0.008607
C      7.702848     9.183125    12.080254    -0.108448
C      6.653345    10.070172    12.157501    -0.141412
C      8.645378     6.910369    12.421924     0.573308
C      9.152953    -1.997579    21.097365     0.184461
C      9.898915    -2.143881    19.870325    -0.177349
C      9.480772    -1.186615    19.041404    -0.179766
C      8.428863    -0.466884    19.700976     0.186411
C      7.802905     0.650061    19.151333    -0.069987
C      6.737952     1.283741    19.778223     0.191346
C      5.986005     2.336129    19.163217    -0.180928
C      4.999920     2.670709    20.015906    -0.186922
C      5.140394     1.827867    21.147873     0.178386
C      8.834983    11.190312    21.537079    -0.150385
C      9.848068    10.284353    21.525195    -0.082730
C      8.260073     1.178534    17.847046     0.104211
C      9.176108     2.230206    17.778712    -0.166233
C      9.512667     2.760938    16.501164    -0.091047
C      8.954990     2.353656    15.315718    -0.023114
C      8.077751     1.323532    15.470213    -0.083430
C      7.737210     0.756171    16.679426    -0.158834
C      9.294852     2.927424    14.076794     0.649088
C      2.082461     2.728220    21.543021    -0.145651
C      1.044617     3.642515    21.531137    -0.091240
C      7.636718     1.557449    28.735912     0.188044
C     12.800305     8.303949     0.273336    -0.187601
C     13.177717     7.344464     1.164648    -0.185888
C     14.063898     6.451679     0.466453     0.192971
C     14.514783     5.230061     0.980444    -0.077529
C     15.400075     4.432931     0.255510     0.189341
C     -0.198207     3.202006     0.775442    -0.184619
C     -5.004088    -3.605950    29.642080    -0.184624
C     -4.921828    -2.594843    28.608158     0.178838
C     -3.949747    -2.533331    27.615830    -0.097698
C     -3.916979    -1.552055    26.638357     0.189985
C     -2.865885    -1.449449    25.649000    -0.186238
C     -3.250101    -0.483193    24.823051    -0.178821
C     -4.514046     0.004970    25.253852     0.180892
C     -5.330736     0.853125    24.514063    -0.083010
C      9.524163     1.220268    24.962690     0.199361
C      8.597610     1.982378    24.205074    -0.201482
C      7.576384     2.310200    25.022111    -0.167022
C      7.921158     1.801306    26.317485     0.176382
C      7.304148     2.126408    27.511843    -0.077266
C     13.973914     4.755516     2.272847     0.116423
C     14.364967     5.303729     3.452350    -0.152991
C     13.814682     4.876011     4.646709    -0.087960
C     12.831890     3.882739     4.652651    -0.051862
C     12.461072     3.310435     3.443437    -0.070684
C     13.015921     3.725319     2.263934    -0.131323
C     12.201199     3.458912     5.933170     0.677146
C     -2.874076    -3.566745    27.592061     0.118522
C     -3.059166    -4.724105    26.795822    -0.157678
C     -1.956839    -5.591945    26.599734    -0.096510
C     -0.713101    -5.329388    27.205826    -0.050355
C     -0.611190    -4.232059    28.005036    -0.078095
C     -1.652498    -3.339502    28.198154    -0.144799
C     -1.223149     9.839606    26.959230     0.640648
C     -4.791759     1.386421    23.224631     0.113869
C     -3.703956     2.263494    23.251370    -0.143704
C     -3.253995     2.834085    22.086722    -0.071308
C     -3.847598     2.580244    20.874537    -0.044563
C     11.252498     1.644414    20.829971    -0.085456
C     10.774942     1.075434    22.009475    -0.146934
C     -3.447960     3.281150    19.656410     0.640353
C      6.190627     3.157219    27.458365     0.105324
C      4.908395     2.837656    27.868368    -0.143364
C      3.893878     3.810034    27.803005    -0.102156
C      4.176388     5.068273    27.342494    -0.008613
C      5.451370     5.404853    26.935461    -0.108427
C      6.441883     4.452384    27.012708    -0.141388
C      3.093560     6.108068    27.277131     0.573310
C     -0.041733    12.101887     6.242158     0.184485
C     -0.264155    12.828793     5.015118    -0.177281
C      0.731116    12.511560     4.186197    -0.179666
C      1.555452    11.539450     4.845769     0.186438
C      2.730975    11.031971     4.296126    -0.069936
C      3.471062    10.038016     4.923016     0.191351
C      4.595360     9.398563     4.308010    -0.180843
C      5.029810     8.452223     5.160699    -0.186862
C      4.176977     8.505062     6.292666     0.178401
C     13.108676    13.145120     6.681872    -0.150372
C     12.103107    14.059415     6.669988    -0.082711
C      3.209504    11.541182     2.991839     0.104154
C      4.161141    12.560751     2.923505    -0.166270
C      4.654350    12.950229     1.645957    -0.091058
C      4.306727    12.353537     0.460511    -0.023111
C      3.372524    11.374778     0.615006    -0.083406
C      2.843292    10.977565     1.824219    -0.158813
C     -0.935118     6.343489    28.932001     0.649075
C      5.387769     5.556236     6.687814    -0.145653
C      6.404182     4.618174     6.675930    -0.091248
C      5.045831    -1.315835    15.829709     0.188021
C      4.645098    -0.740144    14.581871    -0.187651
C      5.638377    -1.016634    13.690559    -0.185941
C      6.617760    -1.806059    14.388754     0.192949
C      7.879350    -2.128607    13.874763    -0.077551
C      8.763496    -2.927009    14.599697     0.189333
C      8.379872    12.715063    14.079765    -0.184644
C      8.878609    11.789907    14.923541    -0.184643
C      7.881369    11.603853    15.957463     0.178831
C      7.920395    10.630609    16.949791    -0.097697
C      6.947724    10.496859    17.927264     0.189979
C      6.954021     9.440787    18.916621    -0.186248
C      5.953304     9.723347    19.742570    -0.178821
C      5.337444    10.930235    19.311769     0.180885
C      4.409617    11.655139    20.051558    -0.082995
C      5.575788    -3.158464    19.602931     0.199361
C      4.722222    -2.315412    20.360547    -0.201479
C      4.290871    -1.333421    19.543510    -0.167024
C      4.832596    -1.623898    18.248136     0.176379
C      4.445619    -1.043689    17.053778    -0.077281
C      8.295610    -1.541701    12.582360     0.116431
C      7.790630    -1.987184    11.402857    -0.153020
C      8.159343    -1.395739    10.208498    -0.087977
C      9.046009    -0.315788    10.202556    -0.051846
C      9.577037     0.112051    11.411770    -0.070689
C      9.221562    -0.482611    12.591273    -0.131317
C      9.402561     0.355234     8.922037     0.677136
C      9.059192     9.667202    16.973560     0.118525
C     10.191305     9.970616    17.769799    -0.157674
C     11.168157     8.963625    17.965887    -0.096512
C     11.035213     7.699447    17.359795    -0.050360
C      9.954237     7.484958    16.560585    -0.078101
C      8.959089     8.428706    16.367467    -0.144806
C     -4.105544     6.643040    17.606391     0.640653
C      3.934725    11.064058    21.340990     0.113853
C      3.174464     9.891635    21.314251    -0.143722
C      2.653298     9.385250    22.478899    -0.071313
C      2.844594    10.001858    23.691084    -0.044546
C      5.332072    -4.921315    23.735650    -0.085446
C      5.848790    -4.387649    22.556146    -0.146932
C      2.188619     9.532095    24.909211     0.640345
C      3.305510    -0.042365    17.107256     0.105326
C      3.491188     1.265979    16.697253    -0.143355
C      2.419407     2.174851    16.762616    -0.102160
C      1.196994     1.764137    17.223127    -0.008615
C      0.993643     0.461250    17.630160    -0.108435
C      2.043146    -0.425797    17.552913    -0.141410
C      0.051113     2.734006    17.288490     0.573308
C     -0.456462    11.641954     8.613049     0.184471
C     -1.202424    11.788256     9.840089    -0.177305
C     -0.784281    10.830990    10.669010    -0.179721
C      0.267628    10.111259    10.009438     0.186416
C      0.893586     8.994314    10.559081    -0.069977
C      1.958539     8.360634     9.932191     0.191353
C      2.710486     7.308246    10.547197    -0.180885
C      3.696571     6.973666     9.694508    -0.186873
C      3.556097     7.816508     8.562541     0.178391
C     -0.138492    -1.545937     8.173335    -0.150408
C     -1.151577    -0.639978     8.185219    -0.082740
C      0.436418     8.465841    11.863368     0.104183
C     -0.479617     7.414169    11.931702    -0.166235
C     -0.816176     6.883437    13.209250    -0.091052
C     -0.258499     7.290719    14.394696    -0.023108
C      0.618740     8.320843    14.240201    -0.083430
C      0.959281     8.888204    13.030988    -0.158845
C     -0.598361     6.716951    15.633620     0.649076
C      6.614030     6.916155     8.167393    -0.145665
C      7.651874     6.001860     8.179277    -0.091253
C      9.442242    -2.675386    22.282810    -0.094043
C      4.313719     1.949087    22.282810    -0.082287
C     10.563716    -3.686638    22.282810     0.124687
C     -5.104889    10.442001    22.282810    -0.059022
C     -4.058179     9.498165    22.282810     0.695236
C      3.217166     2.937867    22.282810     0.113935
C      1.137987     4.812697    22.282810    -0.047824
C      0.025413     5.815923    22.282810     0.686594
C     -0.745751    12.319761     7.427603    -0.094025
C      4.382772     7.695288     7.427603    -0.082262
C     -1.867225    13.331013     7.427603     0.124663
C     13.801380    -0.797626     7.427603    -0.059030
C     12.754670     0.146210     7.427603     0.695233
C      5.479325     6.706508     7.427603     0.113910
C      7.558504     4.831678     7.427603    -0.047839
C      8.671078     3.828452     7.427603     0.686589
N      0.208039     9.171824     0.833971    -0.371208
N     14.593841    11.255807     0.906168    -0.369102
N     13.588034    10.276384     3.289240    -0.366209
N     -0.381259     8.614936     3.483249    -0.377836
N      7.622769    -1.636445    23.598388    -0.376742
N      5.473433     0.139104    23.560061    -0.370348
N      2.483739    11.695566    14.021236    -0.371200
N      1.893858    -2.828425    13.949039    -0.369089
N      2.764376    -1.727010    11.565967    -0.366195
N      2.976910    12.339132    11.371958    -0.377821
N      8.221271    -0.972709    20.967233    -0.376742
N      6.233611     0.982139    21.005560    -0.370363
N      8.488452     0.472551    28.876443    -0.371187
N     -5.897350    -1.611432    28.804246    -0.369074
N     -4.891543    -0.632009    26.421174    -0.366175
N      9.077750     1.029439    26.227165    -0.377810
N      1.073722    11.280820     6.112026    -0.376778
N      3.223058     9.505271     6.150353    -0.370382
N      6.212752    -2.051191    15.689178    -0.371196
N      6.802633    12.472800    15.761375    -0.369086
N      5.932115    11.371385    18.144447    -0.366187
N      5.719581    -2.694757    18.338456    -0.377824
N      0.475220    10.617084     8.743181    -0.376782
N      2.462880     8.662236     8.704854    -0.370399
O     -3.910903     5.669851    22.705590    -0.659301
O     -2.575995     7.057913    23.803092    -0.753452
O      8.851514    -0.402985     2.150737    -0.612284
O     10.042387     0.754472     3.589612    -0.777887
O     11.461798     5.256109     9.904561    -0.824094
O     12.424307     6.760919    11.190130    -0.574843
O      5.539210     2.610187     3.274088    -0.646398
O      6.589804     3.617802     1.616247    -0.643829
O     -4.153035     8.436222    21.570355    -0.718522
O      9.742527     4.100382     1.767770    -0.631655
O      9.031949     2.245720     0.929936    -0.723246
O      0.167595     6.855185    22.959020    -0.685708
O     -0.235079     9.746325    21.860031    -0.659274
O     -1.478133     8.275437    20.762529    -0.753440
O     12.898572     4.085186    12.704470    -0.612280
O     11.870045     2.781338    11.265595    -0.777872
O      7.538716     0.905426     4.950646    -0.824080
O      6.141146    -0.207082     3.665077    -0.574793
O      9.559996     7.069222    11.581119    -0.646366
O      8.666052     5.920353    13.238960    -0.643823
O     -3.011672     9.701989    22.995266    -0.718515
O      8.511050     2.734679    13.087437    -0.631634
O     10.282578     3.632664    13.925271    -0.723247
O     -0.993655     5.567364    21.606601    -0.685719
O     12.607394     3.974524     7.004824    -0.659272
O     11.272486     2.586462     5.907322    -0.753427
O     -0.155023    10.047360    27.559677    -0.612272
O     -1.345896     8.889903    26.120802    -0.777854
O     -2.765307     4.388266    19.805853    -0.824085
O     -3.727816     2.883456    18.520284    -0.574832
O      3.157281     7.034188    26.436326    -0.646395
O      2.106687     6.026573    28.094167    -0.643786
O     12.849526     1.208153     8.140059    -0.718539
O     -1.046036     5.543993    27.942644    -0.631684
O     -0.335458     7.398655    28.780478    -0.723270
O      8.528896     2.789190     6.751394    -0.685730
O      8.931570    -0.101950     7.850383    -0.659268
O     10.174624     1.368938     8.947885    -0.753424
O     -4.202081     5.559189    17.005944    -0.612280
O     -3.173554     6.863037    18.444819    -0.777856
O      1.157775     8.738949    24.759768    -0.824084
O      2.555345     9.851457    26.045337    -0.574811
O     -0.863505     2.575153    18.129295    -0.646377
O      0.030439     3.724022    16.471454    -0.643802
O     11.708163    -0.057614     6.715148    -0.718521
O      0.185441     6.909696    16.622977    -0.631664
O     -1.586087     6.011711    15.785143    -0.723265
O      9.690146     4.077011     8.103813    -0.685732

The following XYZ coordinates are in angstroms. Other properties are in atomic units.
The sperically averaged electron density of each atom fit to a function of the form exp(a - br)
eigen_1, eigen_2 and eigen_3 are the three eigenvalues of traceless quadrupole moment tensor
  atom number  atomic symbol              X              Y              Z     net charge C6 coefficient C8 coefficient C10 coefficient fluctuating dipole atomic polarizability isotropic forcefield polarizability              a              b squared Pearson coefficient          <r^3>          <r^4>         wp_QDO          m_QDO          q_QDO       dipole_x       dipole_y       dipole_z         dipole            Qxy            Qxz            Qyz     Q(x^2-y^2)  Q(3z^2 - R^2)        eigen_1        eigen_2        eigen_3 static polarizability      alpha(xx)      alpha(xy)      alpha(xz)      alpha(yy)      alpha(yz)      alpha(zz) atomic spin moment
            1             Dy      -2.950372       6.571502      20.780652       2.130637     111.431307 0.22410523E+04  0.70345836E+05                                15.159457                           12.610854       2.250808       2.480959                    0.999743      69.769064     156.132856       0.733249       0.266114      -1.343253       0.009441      -0.000864      -0.023842       0.025657       0.013839      -0.011731      -0.008662       0.142883      -0.268983      -0.091298      -0.027055       0.118353             17.933302      13.555486      -0.364420       0.561018      20.875296      -0.497296      19.369125          -0.000035
            2             Dy       7.597772       1.581548       2.592531       2.042924     112.041614 0.24283320E+04  0.78083820E+05                                15.633650                           13.359535       2.266961       2.462556                    0.999794      72.368359     166.087935       0.691110       0.275617      -1.326160      -0.005227       0.007166      -0.048353       0.049160       0.133163       0.184829       0.246277      -0.016274       0.305844      -0.227394      -0.172007       0.399401             18.929236      20.914168      -4.782966      -3.069468      18.297189      -5.775266      17.576352           0.000012
            3             Dy      -1.032907       8.697963      23.784969       2.130629     111.431645 0.22410626E+04  0.70346254E+05                                15.159500                           12.610897       2.250815       2.480961                    0.999743      69.769100     156.133127       0.733246       0.266115      -1.343252       0.001828      -0.009308       0.023855       0.025672      -0.001117      -0.007415      -0.012586      -0.145541      -0.268974      -0.091300      -0.027064       0.118364             17.933341      20.872330       0.393913      -0.552450      13.558572       0.506761      19.369120          -0.000031
            4             Dy      10.795366       5.127668      12.262676       2.042972     112.031684 0.24280745E+04  0.78073345E+05                                15.632541                           13.358653       2.266986       2.462564                    0.999794      72.367484     166.082721       0.691147       0.275610      -1.326170      -0.007667       0.004459       0.048345       0.049152       0.131985       0.225914       0.209229      -0.038682       0.305789      -0.227399      -0.171988       0.399387             18.927802      19.304330      -4.948971      -5.427706      19.903838      -3.648315      17.575238          -0.000001
            5             Dy      11.646863       3.072873       8.929762       2.130663     111.427275 0.22409578E+04  0.70342080E+05                                15.159020                           12.610526       2.250816       2.480964                    0.999743      69.768679     156.130748       0.733264       0.266112      -1.343257      -0.009441       0.000865       0.023849       0.025664       0.013844      -0.011739      -0.008672       0.142881      -0.268973      -0.091298      -0.027055       0.118353             17.932742      13.555095      -0.364397       0.561028      20.874681      -0.497282      19.368450           0.000020
            6             Dy       1.098719       8.062827      27.117883       2.042903     112.046734 0.24284699E+04  0.78089426E+05                                15.634217                           13.360007       2.266932       2.462546                    0.999793      72.368799     166.090648       0.691090       0.275621      -1.326154       0.005231      -0.007163       0.048357       0.049163       0.133140       0.184831       0.246268      -0.016255       0.305814      -0.227395      -0.171986       0.399381             18.929912      20.914866      -4.783031      -3.069618      18.297766      -5.775547      17.577106          -0.000006
            7             Dy       9.729398       0.946412       5.925445       2.130663     111.426235 0.22409362E+04  0.70341225E+05                                15.158916                           12.610459       2.250826       2.480968                    0.999743      69.768555     156.130225       0.733267       0.266111      -1.343258      -0.001824       0.009303      -0.023863       0.025678      -0.001111      -0.007419      -0.012587      -0.145544      -0.268988      -0.091306      -0.027062       0.118368             17.932597      20.871330       0.393842      -0.552472      13.558062       0.506808      19.368399           0.000023
            8             Dy      -2.098875       4.516707      17.447738       2.042945     112.037908 0.24282361E+04  0.78079916E+05                                15.633234                           13.359204       2.266964       2.462556                    0.999794      72.368029     166.085974       0.691124       0.275614      -1.326164       0.007667      -0.004460      -0.048349       0.049156       0.131982       0.225908       0.209230      -0.038690       0.305784      -0.227397      -0.171985       0.399382             18.928690      19.305258      -4.949322      -5.427956      19.904822      -3.648456      17.575991          -0.000020
            9             Cu      -1.066214       9.823942       2.126374       0.635247      69.513716 0.12533414E+04  0.35944628E+05                                14.302990                           12.053201       1.198560       2.250237                    0.996591      45.773928     117.171486       0.491332       0.434677      -1.124629      -0.003928      -0.005490      -0.003895       0.007794      -0.005512       0.001923       0.000011       0.007050       0.004494      -0.007392       0.001012       0.006381             16.076299      14.465631      -4.289556      -2.409119      14.155738      -2.044702      19.607527           0.735211
           10             Cu       1.703735      12.895805      12.728833       0.635535      69.496939 0.12529835E+04  0.35931476E+05                                14.300307                           12.051165       1.198688       2.250351                    0.996589      45.768668     117.149864       0.491397       0.434654      -1.124654       0.005053       0.004466       0.003892       0.007786      -0.006048      -0.000144       0.001964      -0.004659       0.004405      -0.007330       0.000982       0.006348             16.073076      15.035733      -4.229138      -1.785012      13.580057      -2.606440      19.603439           0.734916
           11             Cu       9.762705      -0.179567      27.584040       0.635567      69.495214 0.12529497E+04  0.35930224E+05                                14.300023                           12.050968       1.198745       2.250373                    0.996589      45.768161     117.147693       0.491404       0.434652      -1.124657       0.003944       0.005511       0.003905       0.007822      -0.005444       0.001973       0.000061       0.007038       0.004418      -0.007335       0.000984       0.006351             16.072733      14.462525      -4.288406      -2.408448      14.152694      -2.044133      19.602980           0.734922
           12             Cu       6.992756      -3.251430      16.981581       0.635487      69.499784 0.12530454E+04  0.35933742E+05                                14.300746                           12.051507       1.198690       2.250339                    0.996589      45.769569     117.153462       0.491387       0.434657      -1.124650      -0.005040      -0.004452      -0.003881       0.007765      -0.006064      -0.000149       0.001956      -0.004658       0.004434      -0.007347       0.000992       0.006355             16.073598      15.036227      -4.229317      -1.785060      13.580490      -2.606542      19.604078           0.735022
           13             Cu       6.883677      -0.368286      22.282810       0.613778      72.561930 0.13114856E+04  0.38001856E+05                                14.715491                           12.343636       1.266190       2.260902                    0.996841      46.279875     118.679184       0.485189       0.435666      -1.125147      -0.001113       0.001012       0.000002       0.001504       0.011500       0.004936       0.005474      -0.002384      -0.001282      -0.011348      -0.003895       0.015243             16.480932      14.631046      -4.223345      -1.744578      13.755637      -1.934740      21.056114           0.730398
           14             Cu       1.812814      10.012661       7.427603       0.614254      72.533450 0.13108652E+04  0.37978811E+05                                14.710932                           12.340112       1.266565       2.261128                    0.996839      46.271473     118.643859       0.485301       0.435624      -1.125192       0.001081      -0.001046      -0.000022       0.001505       0.011618       0.004999       0.005545      -0.002405      -0.001438      -0.011441      -0.003984       0.015425             16.475579      14.626448      -4.221761      -1.743943      13.751350      -1.933984      21.048938          -0.818097
           15              H      -3.543724       0.594269      29.264758       0.136443       1.116070 0.83571168E+01  0.83435863E+02                                 1.820989                            1.728589      -1.115853       2.364413                    0.996037       3.550656      10.219477       0.457563       1.340783      -0.696589       0.022664      -0.031154      -0.015098       0.041378      -0.010707      -0.012483       0.000269      -0.011147       0.006919      -0.018866       0.003215       0.015650              1.852673       1.745146      -0.466999      -0.021705       2.176696       0.196871       1.636177           0.000380
           16              H      -4.210437       2.367560      27.636627       0.138190       1.105905 0.81662013E+01  0.80897765E+02                                 1.799608                            1.700997      -1.049662       2.396184                    0.997211       3.469045       9.880884       0.465341       1.328674      -0.699572       0.018628      -0.001382      -0.038095       0.042429      -0.008594      -0.011479      -0.000839       0.003416       0.026169      -0.016065      -0.000497       0.016562              1.850864       1.451045       0.005891      -0.175075       1.576609      -0.050787       2.524938           0.000409
           17              H       9.170590       6.887925      28.141704       0.132437       1.154822 0.84184166E+01  0.82554048E+02                                 1.729393                            1.632838      -0.970261       2.421966                    0.998626       3.276689       8.762517       0.525909       1.187647      -0.732363       0.004608       0.023311      -0.032594       0.040336      -0.006870      -0.004294      -0.014406      -0.014304       0.017953      -0.017746      -0.001851       0.019596              1.751972       1.544151       0.121957      -0.302110       1.675688      -0.379085       2.036076           0.000451
           18              H      13.176821      14.040355       0.000000       0.134506       1.217491 0.88286203E+01  0.87574364E+02                                 1.793501                            1.673845      -1.029721       2.398513                    0.998123       3.287116       8.828320       0.518863       1.190060      -0.732310      -0.017693       0.034665      -0.009459       0.040052      -0.012789      -0.004966      -0.011769      -0.016796      -0.005157      -0.020326       0.000696       0.019630              1.836093       1.775784      -0.520467      -0.021302       2.259932      -0.062015       1.472564           0.000407
           19              H      10.766789      11.611031       4.111921       0.135183       1.192942 0.85853737E+01  0.84784839E+02                                 1.786750                            1.663982      -0.915907       2.449680                    0.999106       3.285744       8.878800       0.512835       1.209398      -0.727506      -0.034574       0.017039       0.008786       0.039534      -0.011369      -0.011262      -0.004467       0.015983      -0.009361      -0.018523      -0.000219       0.018742              1.830428       2.179906      -0.535200      -0.004278       1.834414      -0.028458       1.476963           0.000437
           20              H      11.459584       9.812974       5.639037       0.129991       1.172564 0.85223636E+01  0.83717361E+02                                 1.738509                            1.635707      -0.961040       2.423858                    0.998757       3.278263       8.735759       0.529625       1.177286      -0.734958      -0.025781      -0.006749       0.028414       0.038956      -0.004815      -0.013705      -0.005469       0.017182       0.005689      -0.016670      -0.002106       0.018775              1.761491       1.663370       0.150683      -0.385662       1.623860      -0.344637       1.997243           0.000433
           21              H       0.016744       7.427735       6.420420       0.130890       1.188203 0.88773505E+01  0.89324475E+02                                 1.848372                            1.743529      -1.103463       2.359572                    0.997273       3.500522       9.876588       0.474038       1.284122      -0.709301       0.002741      -0.016319       0.036958       0.040494      -0.010818       0.001949      -0.014394       0.004380       0.032300      -0.020124      -0.000710       0.020833              1.896574       1.607322       0.027032      -0.110347       1.492219      -0.121736       2.590182           0.000573
           22              H       1.908793       6.863005       4.923016       0.133608       1.099821 0.81453156E+01  0.80720904E+02                                 1.794956                            1.699627      -1.072413       2.381764                    0.996868       3.528232      10.084633       0.464726       1.329936      -0.698698       0.031805      -0.015133       0.017036       0.039125      -0.009817       0.001662      -0.010730       0.011883       0.012494      -0.017249       0.002343       0.014905              1.826884       2.237661      -0.390533       0.263311       1.640406      -0.027105       1.602584           0.000406
           23              H       9.811729       3.658128      26.252122       0.110777       1.032243 0.74393999E+01  0.73327220E+02                                 1.814040                            1.686443      -1.530047       2.145124                    0.991284       4.097526      12.357219       0.433453       1.433628      -0.673979      -0.021682      -0.026618      -0.000332       0.034333       0.009982      -0.001637      -0.000196      -0.001792       0.012869      -0.012238       0.003963       0.008275              1.893899       2.013825       0.664240       0.010306       2.106349       0.058693       1.561524          -0.000038
           24              H      -5.410787       4.386608      24.243698       0.111843       1.244899 0.95690065E+01  0.98118557E+02                                 1.895443                            1.796452      -1.250656       2.282764                    0.994110       3.713239      10.580186       0.472309       1.264724      -0.711921      -0.014535      -0.014900      -0.036447       0.041972       0.009755       0.007994       0.004278       0.003210       0.034000      -0.015711      -0.001692       0.017403              1.932689       1.602073       0.239747       0.127592       1.820496       0.359702       2.375497          -0.000015
           25              H      -3.115550       7.028658      26.275890       0.111550       1.019851 0.71654254E+01  0.69691347E+02                                 1.782711                            1.643658      -1.286172       2.267928                    0.993014       3.861810      11.420575       0.445407       1.413880      -0.678998       0.030614       0.027592       0.006664       0.041748       0.011987       0.003369       0.007445      -0.010353       0.017177      -0.016004      -0.000349       0.016354              1.873951       1.896885       0.628004      -0.064919       2.153101      -0.097156       1.571866          -0.000004
           26              H      -4.061438       6.323285      28.266488       0.119037       1.224798 0.94558274E+01  0.96813038E+02                                 1.899998                            1.807412      -1.076497       2.371625                    0.996149       3.604227      10.311553       0.461770       1.295526      -0.706606       0.017181       0.017637       0.030882       0.039496       0.014356       0.000008       0.007520      -0.006401       0.016600      -0.018441       0.002833       0.015608              1.931717       1.713811       0.191571       0.267729       1.683936       0.242248       2.397405          -0.000003
           27              H      12.601451      14.558387       3.306769       0.126292       1.126424 0.85240383E+01  0.84154602E+02                                 1.729597                            1.664962      -0.880463       2.465376                    0.999066       3.312766       8.994511       0.508720       1.219536      -0.724901       0.034886       0.011104       0.016417       0.040123       0.001360       0.007564       0.011833       0.008464      -0.034825      -0.019740       0.004790       0.014951              1.733459       2.080024       0.024903       0.334271       1.522678       0.077754       1.597677          -0.000003
           28              H      12.418363      -0.047788       3.660323       0.112168       1.155130 0.84812001E+01  0.84857911E+02                                 1.844112                            1.720514      -1.184980       2.316308                    0.994900       3.685669      10.566839       0.467714       1.308851      -0.701867       0.009056       0.035585       0.022757       0.043200       0.000688       0.013431       0.012143       0.000821      -0.020494      -0.020266       0.002686       0.017580              1.909884       1.560221      -0.057758       0.049238       2.376790       0.484960       1.792642           0.000007
           29              H       8.483533      13.714112       1.259722       0.117634       1.118289 0.80805670E+01  0.79694967E+02                                 1.790042                            1.667653      -1.079653       2.368430                    0.996291       3.586825      10.133869       0.481190       1.290627      -0.705943      -0.035978      -0.009958      -0.017969       0.041430       0.003970       0.007445       0.009814       0.006236      -0.028161      -0.016046       0.000937       0.015109              1.853458       2.379120       0.032618       0.418785       1.517526       0.155396       1.663728           0.000002
           30              H      10.222593      12.217326       0.965588       0.125772       1.164446 0.87134105E+01  0.87298890E+02                                 1.828865                            1.727838      -1.009120       2.406898                    0.997676       3.492267       9.843780       0.475813       1.284840      -0.708945      -0.008186      -0.030191      -0.022032       0.038261      -0.001785       0.005345       0.011036       0.001458      -0.027869      -0.016921       0.006449       0.010472              1.861274       1.579777      -0.031299       0.106462       2.107900       0.560952       1.896146           0.000003
           31              H      11.974517       7.176974       5.633094       0.120351       1.179788 0.90542958E+01  0.90835786E+02                                 1.792666                            1.722597      -0.971526       2.420828                    0.997961       3.386554       9.298084       0.496775       1.228977      -0.722809      -0.020608      -0.012356      -0.032468       0.040392       0.014669       0.008019       0.000513       0.010428       0.024017      -0.020232       0.003187       0.017045              1.807337       1.598429       0.139304       0.233230       1.618698       0.127748       2.204885           0.000010
           32              H      11.204190       6.222463       7.588040       0.113744       1.091414 0.76845938E+01  0.75219435E+02                                 1.794542                            1.649571      -1.122151       2.345859                    0.995836       3.653685      10.453504       0.471242       1.327861      -0.697439      -0.033997      -0.024770      -0.004599       0.042314       0.011855       0.004683       0.003731       0.016398       0.029718      -0.019413       0.003826       0.015587              1.898433       2.208607       0.638197      -0.107174       1.942143      -0.060203       1.544549           0.000007
           33              H      -2.178758       8.250101       9.715305       0.111190       1.148772 0.83933304E+01  0.84083629E+02                                 1.854561                            1.723059      -1.313534       2.252071                    0.992881       3.833329      11.136282       0.460926       1.326470      -0.696836       0.012485       0.013643       0.035805       0.040299       0.007040       0.002876       0.002506       0.002481       0.025859      -0.011458       0.000943       0.010515              1.924941       1.761352       0.274291       0.450723       1.588335       0.190487       2.425135           0.000021
           34              H      -1.348841       9.177634       7.736592       0.109705       1.057200 0.76959436E+01  0.76478909E+02                                 1.839139                            1.712834      -1.521845       2.146530                    0.991223       4.135068      12.509449       0.431148       1.429552      -0.674658       0.024979       0.023136       0.002547       0.034143       0.007687      -0.000747      -0.002658      -0.003753       0.024524      -0.012056       0.002661       0.009395              1.919044       2.109884       0.666775       0.090637       1.997731       0.118466       1.649516           0.000094
           35              H       3.983265       7.678175       1.515231       0.121097       1.128220 0.85611281E+01  0.84805300E+02                                 1.739454                            1.673630      -1.013721       2.402341                    0.997399       3.407037       9.335145       0.503959       1.226928      -0.722161       0.011293       0.035470      -0.015299       0.040245       0.003123      -0.007987      -0.009278       0.000530      -0.039693      -0.018548       0.003531       0.015016              1.741160       1.512652       0.066060       0.005699       2.233169      -0.197147       1.477658          -0.000004
           36              H       5.684204       6.049629       1.631102       0.127457       1.079214 0.78174921E+01  0.74646825E+02                                 1.603967                            1.533534      -0.895959       2.461626                    0.998847       3.114146       8.002796       0.568606       1.128108      -0.747883       0.039773       0.009341      -0.013285       0.042961       0.004378      -0.006374      -0.008784       0.005830      -0.042061      -0.018264       0.002597       0.015667              1.615655       2.102789       0.043750      -0.220318       1.404965      -0.010079       1.339210           0.000002
           37              H       3.054918       3.369995       3.107709       0.123094       1.140365 0.84856344E+01  0.82871808E+02                                 1.677612                            1.609365      -0.915749       2.447477                    0.998604       3.215196       8.411156       0.547933       1.144606      -0.743674      -0.008864      -0.036688       0.016303       0.041114       0.004205      -0.008637      -0.009441      -0.003865      -0.041242      -0.019155       0.002387       0.016768              1.682650       1.479026       0.009742       0.019274       2.140527      -0.278541       1.428396           0.000022
           38              H       1.370911       4.956469       2.956186       0.108167       1.186719 0.91735189E+01  0.93274492E+02                                 1.850388                            1.769576      -1.214412       2.297336                    0.994336       3.724086      10.640304       0.470593       1.280071      -0.708267      -0.033537      -0.013720       0.009655       0.037499       0.002060      -0.005319      -0.011656       0.001163      -0.035895      -0.018418       0.004552       0.013866              1.865436       2.496750       0.112206      -0.152640       1.605684       0.014147       1.493875          -0.000006
           39              H       9.679530      -3.779529      24.879501       0.130790       1.141074 0.83588499E+01  0.82563709E+02                                 1.776279                            1.673487      -0.937205       2.437175                    0.998813       3.387381       9.362306       0.493553       1.256404      -0.715665       0.026024      -0.023380       0.015320       0.038191      -0.011880       0.000958      -0.010868      -0.001465       0.006259      -0.015927      -0.000623       0.016550              1.806409       2.142037      -0.503042       0.130111       1.735316      -0.093003       1.541875           0.000404
           40              H       7.824525      -3.220249      26.394732       0.136566       1.138570 0.84143270E+01  0.83100203E+02                                 1.768354                            1.677066      -0.905299       2.459443                    0.999024       3.305426       9.081850       0.494779       1.253465      -0.717369      -0.000873      -0.020478       0.036565       0.041918      -0.008371      -0.002162      -0.015347      -0.002940       0.030796      -0.019048      -0.001401       0.020449              1.799625       1.538091       0.034705      -0.140725       1.514968      -0.261757       2.345816           0.000383
           41              H       3.730751       0.042662      26.255093       0.134216       1.174753 0.86946217E+01  0.86283280E+02                                 1.778349                            1.682742      -0.947000       2.436441                    0.998731       3.328631       9.067242       0.505376       1.221281      -0.724488      -0.020940      -0.003303       0.035874       0.041670      -0.009035      -0.016030      -0.005110       0.012013       0.028606      -0.021272      -0.000748       0.022020              1.798168       1.581262       0.055156      -0.303114       1.556652      -0.240772       2.256589           0.000431
           42              H       2.931874       1.780342      24.680441       0.135336       1.219872 0.89228976E+01  0.89056502E+02                                 1.820073                            1.701615      -1.008483       2.408015                    0.998404       3.336648       9.092510       0.504311       1.216880      -0.725693      -0.032502       0.020224       0.012086       0.040143      -0.013722      -0.012098      -0.002732       0.015952       0.001142      -0.019979      -0.000330       0.020309              1.857305       2.115361      -0.581070      -0.067568       1.921729       0.019132       1.534824           0.000351
           43              H      -4.318713      -2.706279      23.542532       0.110242       1.076974 0.79112462E+01  0.78305928E+02                                 1.793580                            1.685462      -1.279602       2.261394                    0.994342       3.855094      11.232818       0.459549       1.346555      -0.692315       0.002003       0.029404       0.017851       0.034457      -0.006742       0.001807       0.006809      -0.002551      -0.015590      -0.010942       0.000259       0.010683              1.843723       1.515249      -0.010283       0.091177       2.230823       0.583827       1.785096          -0.000040
           44              H      -2.646486      -4.244968      23.584127       0.105179       1.313438 0.10217784E+02  0.10598881E+03                                 1.929340                            1.828943      -1.251875       2.276297                    0.994248       3.718993      10.490699       0.480981       1.227651      -0.720718       0.031431       0.009011       0.020778       0.038741       0.004621       0.008455       0.007604       0.002042      -0.021169      -0.013120      -0.001183       0.014303              1.950750       2.255416      -0.055664       0.497015       1.658898       0.154453       1.937936          -0.000010
           45              H       4.221605      -3.343063      25.996612       0.112094       1.314451 0.98556532E+01  0.10173387E+03                                 1.968656                            1.824884      -1.201018       2.303377                    0.995321       3.693199      10.533735       0.468284       1.267116      -0.712091      -0.014777      -0.019505      -0.029889       0.038628       0.014534       0.003124       0.003624       0.001644       0.021876      -0.018213       0.004017       0.014196              2.044382       1.669137       0.275005       0.193172       1.962765       0.538969       2.501243          -0.000011
           46              H       3.427195      -4.027199      28.097139       0.103656       1.128822 0.80479024E+01  0.79720455E+02                                 1.827051                            1.681168      -1.285767       2.261976                    0.993254       3.817730      11.001595       0.469514       1.316955      -0.698617      -0.024501      -0.030709       0.002721       0.039380       0.010284      -0.000033       0.003937      -0.001959       0.011112      -0.012630       0.002730       0.009901              1.920036       2.033083       0.662081      -0.059281       2.082502      -0.002848       1.644523          -0.000003
           47              H      11.408603       5.117655       0.169349       0.097428       1.229694 0.94084728E+01  0.97043556E+02                                 1.940078                            1.823453      -1.449013       2.177244                    0.991466       4.040443      11.935046       0.448082       1.325261      -0.696555       0.009296       0.018370       0.032448       0.038429       0.008460       0.003745       0.004943      -0.004632       0.021323      -0.012325      -0.000111       0.012436              2.000513       1.797306       0.342446       0.349140       1.791648       0.313277       2.412585          -0.000011
           48              H       6.498373      -0.635592      27.874310       0.099686       1.084450 0.79328588E+01  0.79526126E+02                                 1.875437                            1.741057      -1.556907       2.120189                    0.991421       4.280123      13.054865       0.426382       1.432938      -0.673471       0.021235       0.024419       0.000190       0.032361       0.009302      -0.003462       0.000736      -0.006530       0.029492      -0.015198       0.004603       0.010595              1.962789       2.052621       0.702069       0.074811       2.176263       0.065469       1.659484          -0.000079
           49              H       4.090405       4.246320      23.539561       0.114610       1.210021 0.91445585E+01  0.92118367E+02                                 1.830922                            1.735292      -0.933961       2.431843                    0.998466       3.460657       9.571605       0.492390       1.234848      -0.720779       0.029493       0.008487       0.020782       0.037064      -0.001795       0.009668       0.009335       0.005197      -0.026185      -0.017721       0.005367       0.012354              1.858786       2.169595      -0.028155       0.528894       1.605374       0.096328       1.801389          -0.000010
           50              H       2.380283       5.814570      23.554416       0.119209       1.066759 0.76360356E+01  0.74419553E+02                                 1.751304                            1.634576      -1.009479       2.402747                    0.997310       3.544910      10.029178       0.478975       1.312120      -0.701460       0.005700       0.035652       0.023030       0.042824       0.000927       0.008296       0.010907      -0.007527      -0.020313      -0.015913       0.001082       0.014832              1.806813       1.486375      -0.085525       0.077823       2.273898       0.436358       1.660166          -0.000011
           51              H       4.851314       9.904332      15.300863       0.136474       1.115952 0.83560140E+01  0.83422277E+02                                 1.820886                            1.728495      -1.115840       2.364448                    0.996038       3.550409      10.218679       0.457567       1.340814      -0.696583       0.033330      -0.019333       0.015103       0.041385      -0.009337       0.001555      -0.012390       0.015298       0.006909      -0.018865       0.003214       0.015652              1.852566       2.267742      -0.412791       0.198046       1.653873      -0.001296       1.636083           0.000378
           52              H       3.018740      10.384689      16.928994       0.138230       1.105773 0.81649855E+01  0.80882857E+02                                 1.799485                            1.700887      -1.049610       2.396238                    0.997212       3.468779       9.880010       0.465349       1.328699      -0.699567       0.003299      -0.018388       0.038101       0.042434      -0.008760       0.000349      -0.011506       0.000175       0.026168      -0.016063      -0.000500       0.016563              1.850734       1.573962       0.018640      -0.032465       1.453500      -0.179361       2.524740           0.000407
           53              H      -0.098122      -3.391041      16.423917       0.132482       1.154597 0.84163280E+01  0.82528303E+02                                 1.729164                            1.632634      -0.970067       2.422089                    0.998628       3.276283       8.761102       0.525944       1.187643      -0.732364      -0.022716      -0.006986       0.032599       0.040342      -0.005254      -0.013887      -0.005754       0.016818       0.017957      -0.017743      -0.001855       0.019598              1.751736       1.649064       0.132829      -0.345855       1.570357      -0.339508       2.035787           0.000445
           54              H      -1.021932      -1.706008      14.855207       0.134547       1.217257 0.88264733E+01  0.87547574E+02                                 1.793267                            1.673639      -1.029528       2.398634                    0.998125       3.286717       8.826916       0.518898       1.190056      -0.732312      -0.036309       0.014026       0.009461       0.040058      -0.010794      -0.011194      -0.006149       0.021685      -0.005162      -0.020322       0.000692       0.019630              1.835848       2.361180      -0.459672      -0.059478       1.673979      -0.027572       1.472387           0.000400
           55              H       1.146005       0.941619      10.743286       0.135223       1.192706 0.85832268E+01  0.84758111E+02                                 1.786505                            1.663767      -0.915703       2.449808                    0.999108       3.285331       8.877317       0.512873       1.209388      -0.727510      -0.020515       0.032638      -0.008791       0.039540      -0.012765      -0.003279      -0.011662      -0.010983      -0.009365      -0.018520      -0.000224       0.018744              1.830171       1.947556      -0.559136      -0.027853       2.066180      -0.007189       1.476777           0.000433
           56              H       3.005900       0.437872       9.216170       0.130039       1.172294 0.85198826E+01  0.83686757E+02                                 1.738241                            1.635469      -0.960808       2.424005                    0.998759       3.277794       8.734136       0.529664       1.177287      -0.734959       0.004054       0.026344      -0.028420       0.038963      -0.006471      -0.004024      -0.014196      -0.014845       0.005695      -0.016666      -0.002111       0.018777              1.761215       1.593136       0.143398      -0.302967       1.693594      -0.419040       1.996914           0.000431
           57              H       4.198816      12.065636       8.434787       0.130941       1.188015 0.88756105E+01  0.89302833E+02                                 1.848208                            1.743382      -1.103359       2.359658                    0.997275       3.500175       9.875468       0.474046       1.284158      -0.709294       0.016518      -0.001047      -0.036965       0.040501      -0.011035      -0.014520       0.000454       0.000158       0.032302      -0.020122      -0.000714       0.020836              1.896401       1.487783       0.014654      -0.109700       1.611504      -0.122292       2.589917           0.000572
           58              H       4.955583      10.241884       9.932191       0.133649       1.099686 0.81440495E+01  0.80705360E+02                                 1.794829                            1.699512      -1.072378       2.381811                    0.996869       3.527944      10.083679       0.464735       1.329962      -0.698693       0.018334      -0.030079      -0.017041       0.039132      -0.010826      -0.010848       0.000546      -0.007599       0.012485      -0.017248       0.002341       0.014907              1.826752       1.726723      -0.443429      -0.054103       2.151060       0.259089       1.602472           0.000404
           59              H       3.180561      -3.695812      18.313499       0.110783       1.032252 0.74394768E+01  0.73328219E+02                                 1.814053                            1.686453      -1.530090       2.145104                    0.991284       4.097555      12.357356       0.433451       1.433631      -0.673978       0.024242       0.024311       0.000336       0.034334       0.009953      -0.000027      -0.001648      -0.002340       0.012873      -0.012237       0.003964       0.008273              1.893914       1.969162       0.659619       0.057320       2.151047       0.016304       1.561532          -0.000038
           60              H       0.886708      11.370505      20.321923       0.111861       1.244831 0.95683525E+01  0.98110267E+02                                 1.895385                            1.796400      -1.250679       2.282768                    0.994109       3.713106      10.579754       0.472311       1.264737      -0.711918       0.013322       0.015995       0.036450       0.041976       0.009217       0.003432       0.008395      -0.007143       0.034001      -0.015710      -0.001695       0.017404              1.932628       1.768954       0.257035       0.344617       1.653513       0.163987       2.375416          -0.000017
           61              H      -1.504656       8.815133      18.289731       0.111560       1.019834 0.71652809E+01  0.69689629E+02                                 1.782695                            1.643645      -1.286185       2.267927                    0.993014       3.861770      11.420452       0.445407       1.413885      -0.678997      -0.024290      -0.033294      -0.006662       0.041748       0.012793       0.007057       0.004118       0.005215       0.017174      -0.016003      -0.000350       0.016352              1.873934       2.021572       0.640920      -0.089946       2.028377      -0.074588       1.571852          -0.000006
           62              H      -0.900550       9.828698      16.299133       0.119046       1.224808 0.94559136E+01  0.96814037E+02                                 1.899995                            1.807410      -1.076496       2.371622                    0.996149       3.604239      10.311557       0.461775       1.295511      -0.706609      -0.015775      -0.018911      -0.030880       0.039497       0.014708       0.007480       0.000783       0.000378       0.016598      -0.018442       0.002833       0.015608              1.931714       1.644966       0.184436       0.213355       1.752776       0.291275       2.397401          -0.000008
           63              H      -1.596518      -1.187106      11.548438       0.126308       1.126363 0.85234398E+01  0.84147120E+02                                 1.729528                            1.664898      -0.880416       2.465408                    0.999067       3.312649       8.994076       0.508733       1.219528      -0.724903      -0.007453      -0.035846      -0.016421       0.040127       0.000464       0.010991       0.008744      -0.008843      -0.034828      -0.019741       0.004789       0.014952              1.733390       1.523435      -0.032771       0.042876       2.079119       0.340487       1.597616          -0.000009
           64              H      12.912965       0.500724      11.194884       0.112184       1.155071 0.84806583E+01  0.84851222E+02                                 1.844061                            1.720469      -1.184963       2.316330                    0.994900       3.685542      10.566431       0.467716       1.308866      -0.701865      -0.034463      -0.012677      -0.022760       0.043202       0.000591       0.010693       0.014611      -0.001085      -0.020494      -0.020265       0.002685       0.017580              1.909830       2.379883       0.027203       0.477283       1.557011       0.098967       1.792595           0.000005
           65              H      -1.181248       2.995908      13.595485       0.117646       1.118268 0.80803839E+01  0.79692708E+02                                 1.790020                            1.667634      -1.079649       2.368436                    0.996291       3.586776      10.133701       0.481193       1.290627      -0.705943       0.006196       0.036814       0.017969       0.041431       0.003247       0.008994       0.008416      -0.007733      -0.028159      -0.016045       0.000936       0.015109              1.853434       1.519974      -0.056419       0.111394       2.376619       0.432565       1.663707          -0.000001
           66              H       0.486840       1.420413      13.889619       0.125775       1.164450 0.87134377E+01  0.87299276E+02                                 1.828874                            1.727844      -1.009133       2.406894                    0.997676       3.492265       9.843798       0.475811       1.284846      -0.708944       0.029186       0.011258       0.022033       0.038263      -0.001897       0.010425       0.006455      -0.000695      -0.027873      -0.016922       0.006450       0.010472              1.861283       2.108719       0.023521       0.546995       1.578976       0.163723       1.896154          -0.000002
           67              H       5.680940       0.197421       9.222113       0.120353       1.179789 0.90542877E+01  0.90835532E+02                                 1.792652                            1.722584      -0.971497       2.420838                    0.997961       3.386551       9.298016       0.496783       1.228960      -0.722813       0.010170       0.021775       0.032466       0.040393       0.013289      -0.000317       0.008030      -0.016225       0.024015      -0.020233       0.003187       0.017046              1.807323       1.589901       0.138421       0.103026       1.627203       0.245154       2.204866           0.000007
           68              H       6.550954       1.062043       7.267167       0.113755       1.091390 0.76843893E+01  0.75217015E+02                                 1.794525                            1.649557      -1.122175       2.345856                    0.995836       3.653634      10.453366       0.471241       1.327872      -0.697437       0.021133       0.036371       0.004597       0.042315       0.009921       0.003229       0.005041      -0.020911       0.029716      -0.019411       0.003826       0.015585              1.898415       1.814077       0.597302      -0.048833       2.336632      -0.112807       1.544534           0.000006
           69              H       3.154502      14.164665       5.139902       0.111214       1.148721 0.83928767E+01  0.84078181E+02                                 1.854529                            1.723031      -1.313565       2.252070                    0.992881       3.833225      11.136021       0.460921       1.326498      -0.696830      -0.012283      -0.013825      -0.035808       0.040302       0.006632       0.002198       0.003119      -0.005315       0.025861      -0.011455       0.000940       0.010515              1.924907       1.533897       0.250710       0.143002       1.815730       0.467947       2.425093           0.000022
           70              H       2.317464      13.243553       7.118615       0.109710       1.057252 0.76964152E+01  0.76484821E+02                                 1.839198                            1.712884      -1.521922       2.146488                    0.991223       4.135204      12.509990       0.431142       1.429548      -0.674658      -0.020438      -0.027229      -0.002551       0.034142       0.007906      -0.002567      -0.001018       0.000521       0.024530      -0.012055       0.002657       0.009397              1.919107       1.862245       0.641138       0.108497       2.245512       0.102375       1.649565           0.000094
           71              H       4.358610       8.094430      13.339976       0.121102       1.128205 0.85609835E+01  0.84803518E+02                                 1.739440                            1.673617      -1.013696       2.402355                    0.997400       3.407009       9.335052       0.503960       1.226929      -0.722161      -0.034117      -0.014894       0.015297       0.040247       0.003003      -0.008405      -0.008901      -0.001800      -0.039691      -0.018548       0.003530       0.015017              1.741144       2.211944       0.138537      -0.196681       1.533843      -0.014655       1.477646          -0.000009
           72              H       6.153824       6.570437      13.224105       0.127464       1.079177 0.78171591E+01  0.74642934E+02                                 1.603941                            1.533510      -0.895906       2.461658                    0.998847       3.114076       8.002607       0.568605       1.128121      -0.747880      -0.005192      -0.040525       0.013284       0.042962       0.003687      -0.008079      -0.007245      -0.007503      -0.042057      -0.018262       0.002596       0.015666              1.615628       1.403386      -0.028731       0.012687       2.104308      -0.220179       1.339191          -0.000005
           73              H       8.548135       9.461952      11.747498       0.123116       1.140221 0.84842548E+01  0.82854703E+02                                 1.677451                            1.609218      -0.915638       2.447543                    0.998605       3.214961       8.410270       0.547968       1.144583      -0.743681       0.035582       0.012600      -0.016304       0.041118       0.004513      -0.008502      -0.009564       0.002062      -0.041235      -0.019154       0.002384       0.016769              1.682486       2.131268       0.077359      -0.279003       1.487917      -0.009543       1.428273           0.000016
           74              H       6.796513      10.973441      11.899021       0.108175       1.186682 0.91731215E+01  0.93269264E+02                                 1.850336                            1.769528      -1.214381       2.297355                    0.994337       3.723987      10.639887       0.470604       1.280056      -0.708270       0.010195       0.034774      -0.009654       0.037502       0.001898      -0.011047      -0.006494      -0.001984      -0.035891      -0.018418       0.004551       0.013868              1.865383       1.592097       0.018456       0.029804       2.510213      -0.150364       1.493838          -0.000008
           75              H      10.564964      -2.797586      19.686120       0.130778       1.141112 0.83592060E+01  0.82568162E+02                                 1.776324                            1.673527      -0.937247       2.437151                    0.998812       3.387452       9.362576       0.493545       1.256410      -0.715664       0.025937      -0.023476      -0.015319       0.038190      -0.011478      -0.010909      -0.000167       0.006306       0.006262      -0.015927      -0.000623       0.016550              1.806455       1.842847      -0.534076      -0.105923       2.034608       0.119835       1.541911           0.000401
           76              H       9.817436      -1.010119      18.170889       0.136545       1.138625 0.84148305E+01  0.83106411E+02                                 1.768411                            1.677117      -0.905341       2.459415                    0.999023       3.305517       9.082165       0.494771       1.253466      -0.717369       0.020278       0.002978      -0.036564       0.041916      -0.007892      -0.015042      -0.003732       0.006309       0.030796      -0.019048      -0.001400       0.020448              1.799684       1.508140       0.031598      -0.245868       1.545008      -0.166968       2.345904           0.000379
           77              H       6.149891       2.725478      18.310528       0.134200       1.174819 0.86952408E+01  0.86290977E+02                                 1.778416                            1.682802      -0.947050       2.436407                    0.998731       3.328745       9.067640       0.505367       1.221281      -0.724488       0.001127       0.021168      -0.035872       0.041667      -0.010076      -0.003430      -0.016471      -0.008050       0.028604      -0.021272      -0.000747       0.022019              1.798236       1.545657       0.051463      -0.208255       1.592368      -0.326338       2.256684           0.000427
           78              H       4.339114       3.340965      19.885180       0.135323       1.219932 0.89234428E+01  0.89063350E+02                                 1.820136                            1.701669      -1.008541       2.407981                    0.998404       3.336741       9.092850       0.504302       1.216884      -0.725692      -0.023466       0.030244      -0.012085       0.040142      -0.015066      -0.001471      -0.012314      -0.009984       0.001144      -0.019978      -0.000330       0.020308              1.857371       2.043029      -0.588609       0.025996       1.994211      -0.065239       1.534872           0.000348
           79              H       8.054385      11.015439      21.023089       0.110237       1.076972 0.79112123E+01  0.78305355E+02                                 1.793565                            1.685448      -1.279584       2.261401                    0.994342       3.855067      11.232650       0.459557       1.346538      -0.692318      -0.029042      -0.005024      -0.017850       0.034457      -0.006337       0.006587       0.002499       0.005262      -0.015590      -0.010942       0.000260       0.010683              1.843706       2.225306       0.063309       0.571311       1.520732       0.150875       1.785081          -0.000040
           80              H       9.757263       9.510741      20.981494       0.105176       1.313416 0.10217528E+02  0.10598509E+03                                 1.929287                            1.828895      -1.251851       2.276305                    0.994249       3.718941      10.490370       0.480999       1.227618      -0.720726      -0.005723      -0.032193      -0.020776       0.038740       0.004313       0.006692       0.009194      -0.003895      -0.021166      -0.013119      -0.001184       0.014303              1.950696       1.676607      -0.115640       0.102389       2.237597       0.510269       1.937883          -0.000010
           81              H       9.568179       2.586266      18.569009       0.112105       1.314414 0.98553135E+01  0.10172946E+03                                 1.968615                            1.824850      -1.200997       2.303393                    0.995321       3.693146      10.533528       0.468290       1.267112      -0.712092       0.017877       0.016708       0.029890       0.038629       0.014056       0.003283       0.003481      -0.007569       0.021875      -0.018212       0.004016       0.014196              2.044338       1.903208       0.299257       0.516168       1.728620       0.247694       2.501186          -0.000013
           82              H      10.166776       3.446970      16.468482       0.103659       1.128850 0.80481510E+01  0.79723512E+02                                 1.827075                            1.681189      -1.285766       2.261971                    0.993254       3.817791      11.001802       0.469513       1.316946      -0.698618       0.028019       0.027536      -0.002719       0.039379       0.010267       0.003919       0.000374      -0.002302       0.011116      -0.012632       0.002730       0.009901              1.920062       1.946224       0.653088       0.003280       2.169416      -0.059259       1.644546          -0.000006
           83              H       7.670949       0.972611      14.685858       0.097427       1.229692 0.94084391E+01  0.97042904E+02                                 1.940057                            1.823435      -1.448975       2.177258                    0.991466       4.040424      11.934884       0.448091       1.325239      -0.696559      -0.017314      -0.011142      -0.032447       0.038428       0.008757       0.004531       0.004234       0.001064       0.021320      -0.012327      -0.000110       0.012436              2.000491       1.721464       0.334584       0.275612       1.867455       0.379570       2.412553          -0.000014
           84              H       7.109838       0.042521      16.691311       0.099693       1.084398 0.79323878E+01  0.79520199E+02                                 1.875379                            1.741007      -1.556850       2.120222                    0.991422       4.279985      13.054332       0.426387       1.432942      -0.673471      -0.022100      -0.023641      -0.000190       0.032363       0.009775       0.001089      -0.003367       0.002576       0.029488      -0.015198       0.004604       0.010593              1.962726       2.030905       0.699790       0.057405       2.197838       0.081157       1.659435          -0.000079
           85              H       2.005704       1.934395      21.026060       0.114600       1.210040 0.91447443E+01  0.92120675E+02                                 1.830939                            1.735307      -0.933972       2.431832                    0.998466       3.460696       9.571725       0.492389       1.234845      -0.720780      -0.005401      -0.030210      -0.020781       0.037063      -0.002289       0.008289       0.010580      -0.004349      -0.026184      -0.017721       0.005367       0.012354              1.858803       1.617160      -0.085413       0.041292       2.157846       0.536013       1.801405          -0.000011
           86              H       0.269517       3.473739      21.011205       0.119203       1.066788 0.76362975E+01  0.74422713E+02                                 1.751331                            1.634600      -1.009500       2.402732                    0.997310       3.544973      10.029384       0.478974       1.312113      -0.701461      -0.034875      -0.009346      -0.023026       0.042823       0.001679       0.009994       0.009378       0.006987      -0.020312      -0.015915       0.001082       0.014833              1.806842       2.283109      -0.002958       0.426020       1.477227       0.122394       1.660190          -0.000012
           87              H      12.240215       9.050106       0.445656       0.136510       1.115889 0.83554110E+01  0.83414691E+02                                 1.820807                            1.728425      -1.115796       2.364478                    0.996038       3.550283      10.218196       0.457580       1.340801      -0.696585      -0.022659       0.031165       0.015106       0.041387      -0.010708      -0.012483       0.000269      -0.011141       0.006908      -0.018864       0.003213       0.015651              1.852484       1.744976      -0.466930      -0.021704       2.176462       0.196843       1.636016           0.000383
           88              H      12.906928       7.276815       2.073787       0.138263       1.105739 0.81646672E+01  0.80878842E+02                                 1.799434                            1.700842      -1.049570       2.396260                    0.997212       3.468713       9.879740       0.465360       1.328681      -0.699570      -0.018623       0.001393       0.038103       0.042433      -0.008592      -0.011480      -0.000840       0.003421       0.026168      -0.016063      -0.000500       0.016563              1.850679       1.450923       0.005891      -0.175051       1.576464      -0.050776       2.524652           0.000418
           89              H      -0.474099       2.756450       1.568710       0.132530       1.154537 0.84157764E+01  0.82521292E+02                                 1.729068                            1.632550      -0.969975       2.422129                    0.998629       3.276205       8.760722       0.525974       1.187600      -0.732373      -0.004607      -0.023315       0.032596       0.040340      -0.006867      -0.004292      -0.014407      -0.014307       0.017955      -0.017742      -0.001855       0.019598              1.751636       1.543874       0.121925      -0.302016       1.675377      -0.378975       2.035658           0.000467
           90              H       1.297191       2.011268       0.000000       0.134588       1.217199 0.88259645E+01  0.87541249E+02                                 1.793199                            1.673581      -1.029418       2.398686                    0.998126       3.286646       8.826655       0.518911       1.190042      -0.732315       0.017693      -0.034670       0.009461       0.040057      -0.012788      -0.004963      -0.011768      -0.016797      -0.005164      -0.020322       0.000692       0.019630              1.835777       1.775482      -0.520332      -0.021291       2.259512      -0.062000       1.472338           0.000409
           91              H      -2.070298      -1.966656      25.598493       0.135239       1.192737 0.85835035E+01  0.84761264E+02                                 1.786499                            1.663764      -0.915753       2.449772                    0.999107       3.285398       8.877430       0.512889       1.209345      -0.727519       0.034577      -0.017039      -0.008788       0.039536      -0.011367      -0.011262      -0.004465       0.015984      -0.009366      -0.018519      -0.000223       0.018742              1.830164       2.179572      -0.535082      -0.004279       1.834146      -0.028446       1.476775           0.000406
           92              H      -2.763093      -0.168599      24.071377       0.130041       1.172377 0.85206197E+01  0.83695688E+02                                 1.738302                            1.635523      -0.960904       2.423946                    0.998759       3.277932       8.734551       0.529665       1.177262      -0.734964       0.025783       0.006749      -0.028417       0.038959      -0.004811      -0.013703      -0.005466       0.017184       0.005692      -0.016665      -0.002110       0.018775              1.761279       1.663176       0.150660      -0.385598       1.623668      -0.344572       1.996993           0.000394
           93              H       8.679747       2.216640      23.289994       0.130916       1.188002 0.88754538E+01  0.89300756E+02                                 1.848192                            1.743367      -1.103309       2.359682                    0.997275       3.500134       9.875286       0.474049       1.284157      -0.709295      -0.002746       0.016317      -0.036966       0.040500      -0.010814       0.001948      -0.014394       0.004372       0.032303      -0.020119      -0.000714       0.020833              1.896385       1.607168       0.027030      -0.110331       1.492089      -0.121722       2.589898           0.000351
           94              H       6.787698       2.781370      24.787398       0.133638       1.099728 0.81444416E+01  0.80710162E+02                                 1.794867                            1.699547      -1.072379       2.381800                    0.996869       3.528022      10.083937       0.464732       1.329953      -0.698695      -0.031807       0.015133      -0.017041       0.039129      -0.009816       0.001663      -0.010733       0.011879       0.012486      -0.017247       0.002341       0.014907              1.826792       2.237542      -0.390508       0.263297       1.640329      -0.027106       1.602504           0.000382
           95              H      -1.115238       5.986247       3.458292       0.110816       1.032126 0.74383731E+01  0.73314739E+02                                 1.813925                            1.686344      -1.530054       2.145145                    0.991285       4.097257      12.356303       0.433458       1.433659      -0.673974       0.021684       0.026625       0.000337       0.034340       0.009981      -0.001636      -0.000196      -0.001791       0.012874      -0.012237       0.003965       0.008273              1.893774       2.013690       0.664173       0.010309       2.106203       0.058692       1.561429          -0.000041
           96              H      14.107278       5.257767       5.466716       0.111890       1.244799 0.95679878E+01  0.98105063E+02                                 1.895300                            1.796323      -1.250680       2.282767                    0.994110       3.713022      10.579249       0.472341       1.264677      -0.711931       0.014536       0.014904       0.036448       0.041975       0.009753       0.007996       0.004277       0.003209       0.033997      -0.015709      -0.001694       0.017402              1.932539       1.601962       0.239718       0.127584       1.820359       0.359666       2.375296          -0.000002
           97              H      11.812041       2.615717       3.434524       0.111574       1.019800 0.71649938E+01  0.69686163E+02                                 1.782659                            1.643614      -1.286177       2.267938                    0.993015       3.861695      11.420188       0.445410       1.413889      -0.678997      -0.030613      -0.027596      -0.006663       0.041750       0.011986       0.003368       0.007445      -0.010352       0.017176      -0.016003      -0.000349       0.016352              1.873894       1.896825       0.627974      -0.064916       2.153035      -0.097152       1.571823           0.000004
           98              H      12.757929       3.321090       1.443926       0.119064       1.224780 0.94556609E+01  0.96810818E+02                                 1.899964                            1.807384      -1.076466       2.371639                    0.996150       3.604200      10.311417       0.461779       1.295508      -0.706609      -0.017185      -0.017641      -0.030879       0.039497       0.014356       0.000008       0.007521      -0.006405       0.016596      -0.018441       0.002832       0.015610              1.931682       1.713782       0.191565       0.267721       1.683911       0.242236       2.397353          -0.000001
           99              H      -3.904960      -4.914012      26.403645       0.126332       1.126328 0.85230902E+01  0.84142670E+02                                 1.729472                            1.664848      -0.880371       2.465427                    0.999067       3.312604       8.993853       0.508749       1.219504      -0.724907      -0.034886      -0.011110      -0.016418       0.040125       0.001363       0.007564       0.011833       0.008461      -0.034829      -0.019740       0.004787       0.014952              1.733333       2.079858       0.024904       0.334234       1.522576       0.077743       1.597567           0.000007
          100              H      -3.721872       9.692163      26.050091       0.112195       1.155037 0.84803437E+01  0.84847261E+02                                 1.844023                            1.720435      -1.184943       2.316344                    0.994900       3.685474      10.566175       0.467721       1.308864      -0.701865      -0.009058      -0.035590      -0.022755       0.043203       0.000690       0.013430       0.012142       0.000820      -0.020490      -0.020263       0.002685       0.017579              1.909789       1.560147      -0.057748       0.049236       2.376663       0.484927       1.792558          -0.000007
          101              H       0.212958      -4.069737      28.450692       0.117660       1.118280 0.80804814E+01  0.79693820E+02                                 1.790019                            1.667633      -1.079687       2.368418                    0.996291       3.586785      10.133699       0.481198       1.290610      -0.705946       0.035977       0.009957       0.017971       0.041430       0.003971       0.007444       0.009813       0.006235      -0.028161      -0.016045       0.000936       0.015108              1.853433       2.379085       0.032619       0.418777       1.517508       0.155393       1.663707          -0.000002
          102              H      -1.526102      -2.572951      28.744826       0.125798       1.164385 0.87128425E+01  0.87291822E+02                                 1.828807                            1.727785      -1.009114       2.406914                    0.997676       3.492147       9.843381       0.475819       1.284846      -0.708944       0.008189       0.030194       0.022035       0.038266      -0.001786       0.005345       0.011035       0.001456      -0.027876      -0.016922       0.006450       0.010472              1.861213       1.579729      -0.031296       0.106456       2.107829       0.560925       1.896082          -0.000001
          103              H      -3.278026       2.467401      24.077320       0.120360       1.179728 0.90536966E+01  0.90828127E+02                                 1.792595                            1.722532      -0.971479       2.420858                    0.997961       3.386444       9.297649       0.496789       1.228966      -0.722812       0.020607       0.012364       0.032471       0.040397       0.014669       0.008021       0.000512       0.010429       0.024022      -0.020234       0.003187       0.017046              1.807265       1.598370       0.139294       0.233215       1.618635       0.127743       2.204791          -0.000015
          104              H      -2.507699       3.421912      22.122374       0.113752       1.091425 0.76846919E+01  0.75220626E+02                                 1.794550                            1.649578      -1.122180       2.345845                    0.995836       3.653704      10.453570       0.471243       1.327855      -0.697440       0.033994       0.024773       0.004600       0.042314       0.011856       0.004682       0.003732       0.016399       0.029722      -0.019415       0.003827       0.015587              1.898441       2.208618       0.638199      -0.107173       1.942150      -0.060202       1.544556          -0.000010
          105              H      10.875249       1.394274      19.995109       0.111194       1.148745 0.83931004E+01  0.84080965E+02                                 1.854554                            1.723053      -1.313538       2.252075                    0.992881       3.833300      11.136267       0.460919       1.326496      -0.696830      -0.012488      -0.013644      -0.035805       0.040300       0.007039       0.002876       0.002506       0.002481       0.025860      -0.011458       0.000943       0.010515              1.924932       1.761346       0.274290       0.450722       1.588330       0.190488       2.425121          -0.000013
          106              H      10.045332       0.466741      21.973822       0.109706       1.057161 0.76955925E+01  0.76474654E+02                                 1.839110                            1.712807      -1.521864       2.146531                    0.991223       4.134987      12.509198       0.431146       1.429573      -0.674655      -0.024983      -0.023136      -0.002550       0.034146       0.007686      -0.000748      -0.002658      -0.003753       0.024525      -0.012055       0.002659       0.009396              1.919012       2.109850       0.666763       0.090635       1.997701       0.118462       1.649486          -0.000110
          107              H       4.713226       1.966200      28.195183       0.121131       1.128199 0.85608766E+01  0.84801624E+02                                 1.739370                            1.673553      -1.013695       2.402344                    0.997399       3.406994       9.334760       0.503997       1.226852      -0.722177      -0.011296      -0.035467       0.015296       0.040243       0.003124      -0.007991      -0.009277       0.000531      -0.039691      -0.018549       0.003530       0.015019              1.741074       1.512585       0.066056       0.005698       2.233044      -0.197130       1.477595           0.000002
          108              H       3.012287       3.594746      28.079312       0.127497       1.079097 0.78164157E+01  0.74633758E+02                                 1.603826                            1.533407      -0.895843       2.461688                    0.998848       3.113971       8.002120       0.568644       1.128076      -0.747890      -0.039774      -0.009339       0.013288       0.042963       0.004380      -0.006375      -0.008784       0.005832      -0.042058      -0.018263       0.002594       0.015668              1.615510       2.102573       0.043748      -0.220287       1.404850      -0.010077       1.339107           0.000003
          109              H       5.641573       6.274380      26.602705       0.123081       1.140384 0.84858588E+01  0.82875104E+02                                 1.677696                            1.609440      -0.915712       2.447510                    0.998604       3.215177       8.411347       0.547889       1.144682      -0.743657       0.008868       0.036694      -0.016298       0.041118       0.004205      -0.008636      -0.009440      -0.003868      -0.041242      -0.019154       0.002387       0.016767              1.682734       1.479090       0.009746       0.019275       2.140654      -0.278568       1.428458          -0.000013
          110              H       7.325580       4.687906      26.754228       0.108176       1.186636 0.91727711E+01  0.93265651E+02                                 1.850368                            1.769558      -1.214392       2.297367                    0.994336       3.723964      10.640132       0.470570       1.280148      -0.708251       0.033543       0.013729      -0.009651       0.037507       0.002061      -0.005321      -0.011655       0.001164      -0.035894      -0.018418       0.004551       0.013867              1.865415       2.496722       0.112208      -0.152638       1.605664       0.014147       1.493859          -0.000020
          111              H      -0.983039      13.423904       4.830913       0.130783       1.140947 0.83576798E+01  0.82549475E+02                                 1.776189                            1.673404      -0.937084       2.437263                    0.998814       3.387115       9.361498       0.493549       1.256456      -0.715656      -0.026031       0.023378      -0.015327       0.038198      -0.011881       0.000962      -0.010867      -0.001464       0.006258      -0.015925      -0.000626       0.016551              1.806316       2.141923      -0.503011       0.130108       1.735230      -0.092999       1.541796          -0.000438
          112              H       0.871966      12.864624       3.315682       0.136545       1.138452 0.84132001E+01  0.83086478E+02                                 1.768274                            1.676990      -0.905209       2.459518                    0.999025       3.305166       9.081061       0.494773       1.253520      -0.717359       0.000866       0.020476      -0.036576       0.041926      -0.008367      -0.002160      -0.015347      -0.002940       0.030805      -0.019045      -0.001405       0.020450              1.799543       1.538017       0.034705      -0.140716       1.514900      -0.261748       2.345711          -0.000462
          113              H       4.965740       9.601713       3.455321       0.134192       1.174684 0.86940094E+01  0.86276395E+02                                 1.778368                            1.682756      -0.946935       2.436500                    0.998732       3.328476       9.067021       0.505336       1.221388      -0.724466       0.020944       0.003302      -0.035880       0.041677      -0.009031      -0.016030      -0.005108       0.012013       0.028608      -0.021268      -0.000752       0.022020              1.798188       1.581275       0.055161      -0.303127       1.556662      -0.240780       2.256628          -0.000476
          114              H       5.764617       7.864033       5.029973       0.135300       1.219837 0.89225963E+01  0.89053535E+02                                 1.820138                            1.701667      -1.008419       2.408073                    0.998405       3.336536       9.092471       0.504263       1.216996      -0.725669       0.032507      -0.020227      -0.012089       0.040150      -0.013722      -0.012096      -0.002730       0.015950       0.001138      -0.019975      -0.000332       0.020308              1.857374       2.115453      -0.581116      -0.067575       1.921803       0.019137       1.534866          -0.000397
          115              H      13.015204      12.350654       6.167882       0.110247       1.076899 0.79105536E+01  0.78297343E+02                                 1.793503                            1.685393      -1.279585       2.261416                    0.994343       3.854926      11.232197       0.459557       1.346563      -0.692314      -0.002004      -0.029406      -0.017856       0.034461      -0.006744       0.001806       0.006809      -0.002550      -0.015585      -0.010941       0.000258       0.010684              1.843641       1.515185      -0.010276       0.091174       2.230718       0.583792       1.785020          -0.000022
          116              H      11.342977      13.889343       6.126287       0.105175       1.313350 0.10216904E+02  0.10597724E+03                                 1.929248                            1.828861      -1.251843       2.276325                    0.994248       3.718836      10.490079       0.480994       1.227646      -0.720720      -0.031432      -0.009013      -0.020783       0.038744       0.004621       0.008455       0.007603       0.002045      -0.021170      -0.013119      -0.001184       0.014303              1.950655       2.255295      -0.055652       0.496983       1.658822       0.154445       1.937847           0.000018
          117              H       4.474886      12.987438       3.713802       0.112079       1.314539 0.98564652E+01  0.10174420E+03                                 1.968725                            1.824944      -1.201017       2.303361                    0.995321       3.693357      10.534237       0.468283       1.267095      -0.712095       0.014779       0.019505       0.029885       0.038626       0.014536       0.003122       0.003625       0.001642       0.021874      -0.018214       0.004018       0.014196              2.044456       1.669191       0.275020       0.193179       1.962834       0.538996       2.501345           0.000011
          118              H       5.269296      13.671574       1.613275       0.103645       1.128822 0.80479244E+01  0.79720804E+02                                 1.827061                            1.681178      -1.285724       2.261994                    0.993255       3.817750      11.001696       0.469509       1.316967      -0.698615       0.024503       0.030707      -0.002721       0.039379       0.010285      -0.000033       0.003937      -0.001957       0.011114      -0.012632       0.002730       0.009901              1.920046       2.033094       0.662083      -0.059282       2.082509      -0.002849       1.644536           0.000001
          119              H      -2.712112       4.526720      29.541065       0.097416       1.229557 0.94071873E+01  0.97027327E+02                                 1.939982                            1.823367      -1.448900       2.177315                    0.991467       4.040208      11.934308       0.448076       1.325317      -0.696545      -0.009300      -0.018374      -0.032451       0.038433       0.008461       0.003745       0.004945      -0.004633       0.021323      -0.012326      -0.000111       0.012437              2.000410       1.797218       0.342420       0.349119       1.791563       0.313259       2.412449          -0.000013
          120              H       2.198118      10.279967       1.836104       0.099697       1.084330 0.79317631E+01  0.79512410E+02                                 1.875313                            1.740949      -1.556819       2.120249                    0.991423       4.279808      13.053688       0.426390       1.432958      -0.673468      -0.021241      -0.024420      -0.000193       0.032366       0.009303      -0.003462       0.000736      -0.006531       0.029493      -0.015198       0.004603       0.010595              1.962654       2.052479       0.701999       0.074804       2.176109       0.065462       1.659373          -0.000071
          121              H       4.606086       5.398055       6.170853       0.114584       1.210010 0.91444293E+01  0.92116668E+02                                 1.830913                            1.735282      -0.933927       2.431860                    0.998466       3.460626       9.571474       0.492390       1.234852      -0.720779      -0.029493      -0.008488      -0.020785       0.037066      -0.001796       0.009669       0.009336       0.005196      -0.026181      -0.017722       0.005368       0.012354              1.858778       2.169588      -0.028153       0.528895       1.605364       0.096327       1.801381           0.000025
          122              H       6.316208       3.829805       6.155998       0.119188       1.066743 0.76358913E+01  0.74417746E+02                                 1.751288                            1.634563      -1.009431       2.402770                    0.997311       3.544872      10.029022       0.478977       1.312124      -0.701460      -0.005700      -0.035651      -0.023030       0.042824       0.000926       0.008297       0.010906      -0.007528      -0.020311      -0.015913       0.001082       0.014832              1.806796       1.486364      -0.085522       0.077822       2.273871       0.436351       1.660152           0.000008
          123              H       3.845177      -0.259957      14.409551       0.136493       1.115978 0.83562595E+01  0.83425208E+02                                 1.820892                            1.728502      -1.115849       2.364435                    0.996037       3.550467      10.218822       0.457574       1.340784      -0.696588      -0.033329       0.019331      -0.015101       0.041383      -0.009337       0.001555      -0.012390       0.015299       0.006912      -0.018865       0.003214       0.015651              1.852572       2.267746      -0.412789       0.198044       1.653878      -0.001294       1.636091           0.000379
          124              H       5.677751      -0.740314      12.781420       0.138254       1.105808 0.81653182E+01  0.80886861E+02                                 1.799499                            1.700901      -1.049603       2.396229                    0.997212       3.468860       9.880238       0.465356       1.328667      -0.699572      -0.003299       0.018385      -0.038098       0.042431      -0.008762       0.000348      -0.011505       0.000177       0.026166      -0.016065      -0.000498       0.016563              1.850748       1.573978       0.018639      -0.032464       1.453512      -0.179359       2.524753           0.000415
          125              H       8.794613      13.035416      13.286497       0.132511       1.154581 0.84161707E+01  0.82525977E+02                                 1.729098                            1.632577      -0.970038       2.422092                    0.998628       3.276282       8.760920       0.525976       1.187583      -0.732377       0.022715       0.006987      -0.032595       0.040339      -0.005255      -0.013888      -0.005754       0.016819       0.017956      -0.017744      -0.001854       0.019598              1.751667       1.649003       0.132819      -0.345829       1.570302      -0.339483       2.035695           0.000462
          126              H       9.718423      11.350383      14.855207       0.134568       1.217264 0.88265317E+01  0.87548132E+02                                 1.793247                            1.673622      -1.029511       2.398633                    0.998125       3.286751       8.826951       0.518911       1.190025      -0.732318       0.036308      -0.014024      -0.009460       0.040055      -0.010794      -0.011194      -0.006150       0.021685      -0.005162      -0.020323       0.000693       0.019630              1.835828       2.361146      -0.459661      -0.059477       1.673962      -0.027571       1.472374           0.000403
          127              H       7.550486       8.702756      18.967128       0.135238       1.192694 0.85831071E+01  0.84756206E+02                                 1.786442                            1.663715      -0.915709       2.449794                    0.999107       3.285337       8.877149       0.512902       1.209329      -0.727522       0.020513      -0.032636       0.008790       0.039537      -0.012765      -0.003281      -0.011663      -0.010984      -0.009366      -0.018521      -0.000223       0.018743              1.830103       1.947480      -0.559098      -0.027852       2.066097      -0.007188       1.476734           0.000404
          128              H       5.690591       9.206503      20.494244       0.130046       1.172308 0.85199936E+01  0.83687888E+02                                 1.738226                            1.635456      -0.960846       2.423980                    0.998759       3.277830       8.734155       0.529679       1.177253      -0.734966      -0.004054      -0.026341       0.028420       0.038961      -0.006471      -0.004024      -0.014195      -0.014847       0.005694      -0.016666      -0.002111       0.018776              1.761199       1.593125       0.143396      -0.302962       1.693579      -0.419033       1.996894           0.000394
          129              H       4.497675      -2.421261      21.275627       0.130917       1.187995 0.88753913E+01  0.89300035E+02                                 1.848192                            1.743367      -1.103326       2.359678                    0.997275       3.500119       9.875262       0.474046       1.284166      -0.709293      -0.016512       0.001050       0.036968       0.040501      -0.011032      -0.014519       0.000454       0.000157       0.032303      -0.020119      -0.000715       0.020834              1.896385       1.487769       0.014655      -0.109701       1.611488      -0.122291       2.589899           0.000351
          130              H       3.740908      -0.597509      19.778223       0.133635       1.099711 0.81442750E+01  0.80708106E+02                                 1.794852                            1.699533      -1.072362       2.381811                    0.996869       3.527987      10.083815       0.464733       1.329958      -0.698694      -0.018330       0.030079       0.017042       0.039130      -0.010827      -0.010846       0.000546      -0.007598       0.012488      -0.017248       0.002341       0.014906              1.826776       1.726745      -0.443439      -0.054104       2.151091       0.259096       1.602491           0.000381
          131              H       5.515930      13.340187      11.396915       0.110798       1.032226 0.74392603E+01  0.73325535E+02                                 1.814021                            1.686427      -1.530076       2.145115                    0.991284       4.097491      12.357107       0.433455       1.433628      -0.673979      -0.024243      -0.024311      -0.000335       0.034335       0.009953      -0.000026      -0.001648      -0.002340       0.012874      -0.012238       0.003964       0.008273              1.893879       1.969125       0.659598       0.057321       2.151003       0.016306       1.561508          -0.000042
          132              H       7.809783      -1.726130       9.388491       0.111893       1.244790 0.95678898E+01  0.98103542E+02                                 1.895268                            1.796295      -1.250675       2.282766                    0.994110       3.712995      10.579051       0.472353       1.264651      -0.711936      -0.013322      -0.015994      -0.036449       0.041974       0.009216       0.003430       0.008396      -0.007144       0.033995      -0.015708      -0.001695       0.017403              1.932505       1.768847       0.257008       0.344585       1.653417       0.163975       2.375253          -0.000004
          133              H      10.201147       0.829242      11.420683       0.111573       1.019819 0.71651526E+01  0.69688090E+02                                 1.782679                            1.643631      -1.286194       2.267927                    0.993015       3.861735      11.420336       0.445409       1.413886      -0.678997       0.024292       0.033294       0.006662       0.041749       0.012792       0.007057       0.004118       0.005215       0.017174      -0.016002      -0.000350       0.016352              1.873916       2.021552       0.640911      -0.089946       2.028357      -0.074588       1.571839           0.000002
          134              H       9.597041      -0.184323      13.411281       0.119059       1.224783 0.94556863E+01  0.96811170E+02                                 1.899971                            1.807389      -1.076475       2.371635                    0.996150       3.604202      10.311437       0.461777       1.295513      -0.706608       0.015775       0.018910       0.030880       0.039497       0.014707       0.007480       0.000783       0.000380       0.016597      -0.018441       0.002832       0.015609              1.931689       1.644948       0.184432       0.213349       1.752756       0.291268       2.397365          -0.000004
          135              H      10.293009      10.831481      18.161976       0.126329       1.126335 0.85231649E+01  0.84143690E+02                                 1.729491                            1.664864      -0.880383       2.465424                    0.999067       3.312612       8.993924       0.508742       1.219517      -0.724905       0.007452       0.035846       0.016420       0.040126       0.000466       0.010990       0.008743      -0.008842      -0.034831      -0.019740       0.004788       0.014952              1.733352       1.523405      -0.032770       0.042874       2.079068       0.340474       1.597583           0.000004
          136              H      -4.216474       9.143651      18.515530       0.112193       1.155055 0.84805156E+01  0.84849446E+02                                 1.844045                            1.720454      -1.184964       2.316333                    0.994900       3.685511      10.566324       0.467718       1.308866      -0.701865       0.034465       0.012678       0.022758       0.043203       0.000591       0.010693       0.014610      -0.001085      -0.020495      -0.020265       0.002685       0.017580              1.909813       2.379861       0.027203       0.477277       1.556998       0.098965       1.792580          -0.000010
          137              H       9.877739       6.648467      16.114929       0.117658       1.118300 0.80806657E+01  0.79696107E+02                                 1.790040                            1.667651      -1.079693       2.368411                    0.996291       3.586832      10.133868       0.481196       1.290609      -0.705946      -0.006196      -0.036812      -0.017969       0.041429       0.003247       0.008994       0.008416      -0.007731      -0.028160      -0.016045       0.000936       0.015108              1.853456       1.519991      -0.056421       0.111396       2.376651       0.432572       1.663726          -0.000005
          138              H       8.209651       8.223962      15.820795       0.125786       1.164431 0.87132736E+01  0.87297242E+02                                 1.828855                            1.727829      -1.009145       2.406893                    0.997676       3.492233       9.843693       0.475812       1.284846      -0.708944      -0.029188      -0.011258      -0.022033       0.038264      -0.001897       0.010425       0.006454      -0.000694      -0.027874      -0.016922       0.006450       0.010472              1.861264       2.108695       0.023519       0.546984       1.578963       0.163720       1.896133          -0.000005
          139              H       3.015551       9.446954      20.488301       0.120346       1.179804 0.90544378E+01  0.90837370E+02                                 1.792663                            1.722595      -0.971534       2.420819                    0.997961       3.386579       9.298095       0.496783       1.228955      -0.722814      -0.010172      -0.021772      -0.032467       0.040393       0.013289      -0.000317       0.008030      -0.016223       0.024017      -0.020233       0.003188       0.017046              1.807335       1.589911       0.138421       0.103026       1.627211       0.245154       2.204882          -0.000018
          140              H       2.145537       8.582332      22.443247       0.113749       1.091442 0.76848389E+01  0.75222432E+02                                 1.794568                            1.649594      -1.122209       2.345830                    0.995836       3.653740      10.453702       0.471241       1.327855      -0.697440      -0.021135      -0.036367      -0.004597       0.042313       0.009922       0.003229       0.005041      -0.020912       0.029720      -0.019413       0.003827       0.015586              1.898462       1.814121       0.597323      -0.048835       2.336694      -0.112812       1.544571          -0.000010
          141              H       5.541989      -4.520290      24.570512       0.111200       1.148720 0.83928609E+01  0.84077898E+02                                 1.854522                            1.723025      -1.313534       2.252082                    0.992881       3.833229      11.135987       0.460925       1.326491      -0.696832       0.012284       0.013827       0.035806       0.040301       0.006634       0.002198       0.003119      -0.005315       0.025858      -0.011456       0.000941       0.010515              1.924899       1.533893       0.250711       0.143006       1.815726       0.467947       2.425077          -0.000012
          142              H       6.379027      -3.599178      22.591799       0.109705       1.057163 0.76956079E+01  0.76474836E+02                                 1.839112                            1.712809      -1.521864       2.146530                    0.991223       4.134989      12.509202       0.431146       1.429572      -0.674655       0.020438       0.027235       0.002550       0.034146       0.007907      -0.002567      -0.001018       0.000520       0.024527      -0.012055       0.002658       0.009397              1.919014       1.862157       0.641094       0.108489       2.245399       0.102366       1.649486          -0.000110
          143              H       4.337881       1.549945      16.370438       0.121127       1.128192 0.85608210E+01  0.84801079E+02                                 1.739378                            1.673560      -1.013688       2.402351                    0.997399       3.406987       9.334793       0.503990       1.226870      -0.722173       0.034116       0.014892      -0.015293       0.040243       0.003002      -0.008405      -0.008903      -0.001802      -0.039689      -0.018548       0.003531       0.015018              1.741082       2.211852       0.138527      -0.196668       1.533794      -0.014654       1.477601          -0.000003
          144              H       2.542667       3.073938      16.486309       0.127493       1.079126 0.78166879E+01  0.74637141E+02                                 1.603867                            1.533444      -0.895852       2.461682                    0.998848       3.114017       8.002327       0.568630       1.128091      -0.747886       0.005191       0.040525      -0.013285       0.042962       0.003688      -0.008079      -0.007246      -0.007503      -0.042059      -0.018262       0.002595       0.015668              1.615552       1.403328      -0.028728       0.012686       2.104192      -0.220161       1.339137          -0.000005
          145              H       0.148356       0.182423      17.962916       0.123081       1.140352 0.84855345E+01  0.82871019E+02                                 1.677653                            1.609400      -0.915704       2.447513                    0.998604       3.215132       8.411141       0.547902       1.144669      -0.743660      -0.035583      -0.012601       0.016304       0.041119       0.004512      -0.008499      -0.009563       0.002062      -0.041241      -0.019154       0.002387       0.016767              1.682691       2.131566       0.077371      -0.279060       1.488082      -0.009544       1.428425          -0.000019
          146              H       1.899978      -1.329066      17.811393       0.108171       1.186665 0.91730318E+01  0.93268778E+02                                 1.850379                            1.769569      -1.214392       2.297359                    0.994336       3.724005      10.640207       0.470576       1.280128      -0.708255      -0.010196      -0.034776       0.009657       0.037504       0.001899      -0.011045      -0.006493      -0.001985      -0.035896      -0.018418       0.004550       0.013868              1.865427       1.592133       0.018454       0.029806       2.510281      -0.150368       1.493868          -0.000022
          147              H      -1.868473      12.441961      10.024294       0.130773       1.141004 0.83581916E+01  0.82555618E+02                                 1.776226                            1.673438      -0.937175       2.437207                    0.998813       3.387224       9.361796       0.493553       1.256429      -0.715661      -0.025942       0.023477       0.015320       0.038195      -0.011477      -0.010908      -0.000164       0.006306       0.006258      -0.015925      -0.000625       0.016550              1.806354       1.842746      -0.534037      -0.105917       2.034490       0.119828       1.541827          -0.000442
          148              H      -1.120945      10.654494      11.539525       0.136531       1.138548 0.84141004E+01  0.83097467E+02                                 1.768354                            1.677063      -0.905299       2.459454                    0.999024       3.305350       9.081636       0.494770       1.253495      -0.717364      -0.020282      -0.002979       0.036567       0.041921      -0.007891      -0.015042      -0.003731       0.006309       0.030800      -0.019047      -0.001402       0.020449              1.799625       1.508093       0.031598      -0.245861       1.544956      -0.166960       2.345826          -0.000469
          149              H       2.546600       6.918897      11.399886       0.134167       1.174791 0.86950182E+01  0.86288963E+02                                 1.778479                            1.682856      -0.947014       2.436448                    0.998731       3.328662       9.067681       0.505320       1.221391      -0.724465      -0.001127      -0.021173       0.035876       0.041674      -0.010074      -0.003429      -0.016470      -0.008048       0.028610      -0.021270      -0.000748       0.022018              1.798302       1.545702       0.051468      -0.208270       1.592418      -0.326363       2.256785          -0.000482
          150              H       4.357377       6.303410       9.825234       0.135279       1.219950 0.89236196E+01  0.89066444E+02                                 1.820261                            1.701774      -1.008529       2.408012                    0.998404       3.336706       9.093119       0.504242       1.217010      -0.725666       0.023469      -0.030250       0.012086       0.040148      -0.015066      -0.001468      -0.012312      -0.009980       0.001143      -0.019975      -0.000331       0.020306              1.857503       2.043187      -0.588687       0.026002       1.994363      -0.065248       1.534960          -0.000401
          151              H       0.642106      -1.371064       8.687325       0.110226       1.077002 0.79114825E+01  0.78308602E+02                                 1.793588                            1.685468      -1.279570       2.261399                    0.994343       3.855127      11.232821       0.459558       1.346525      -0.692321       0.029040       0.005026       0.017850       0.034455      -0.006336       0.006587       0.002500       0.005260      -0.015592      -0.010943       0.000261       0.010682              1.843731       2.225338       0.063309       0.571321       1.520750       0.150878       1.785104          -0.000023
          152              H      -1.060772       0.133634       8.728920       0.105162       1.313412 0.10217490E+02  0.10598456E+03                                 1.929283                            1.828892      -1.251839       2.276311                    0.994249       3.718938      10.490341       0.480999       1.227618      -0.720726       0.005723       0.032193       0.020777       0.038740       0.004313       0.006692       0.009194      -0.003894      -0.021168      -0.013119      -0.001183       0.014303              1.950691       1.676605      -0.115641       0.102389       2.237589       0.510266       1.937879           0.000017
          153              H      -0.871688       7.058109      11.141405       0.112099       1.314413 0.98552941E+01  0.10172926E+03                                 1.968621                            1.824854      -1.200981       2.303398                    0.995321       3.693139      10.533526       0.468287       1.267120      -0.712090      -0.017878      -0.016710      -0.029890       0.038629       0.014056       0.003283       0.003480      -0.007568       0.021873      -0.018212       0.004017       0.014195              2.044346       1.903214       0.299258       0.516173       1.728624       0.247697       2.501200           0.000010
          154              H      -1.470285       6.197405      13.241932       0.103650       1.128832 0.80480036E+01  0.79721763E+02                                 1.827068                            1.681183      -1.285739       2.261987                    0.993254       3.817762      11.001733       0.469509       1.316962      -0.698616      -0.028017      -0.027537       0.002719       0.039379       0.010266       0.003920       0.000374      -0.002303       0.011115      -0.012632       0.002730       0.009902              1.920054       1.946216       0.653084       0.003280       2.169406      -0.059258       1.644540          -0.000001
          155              H       1.025542       8.671764      15.024556       0.097412       1.229654 0.94080916E+01  0.97038597E+02                                 1.940041                            1.823420      -1.448944       2.177279                    0.991467       4.040363      11.934729       0.448084       1.325267      -0.696554       0.017316       0.011140       0.032449       0.038430       0.008757       0.004532       0.004235       0.001065       0.021323      -0.012327      -0.000111       0.012437              2.000473       1.721450       0.334578       0.275608       1.867438       0.379565       2.412532          -0.000016
          156              H       1.586653       9.601854      13.019103       0.099682       1.084441 0.79327733E+01  0.79524969E+02                                 1.875421                            1.741043      -1.556859       2.120210                    0.991422       4.280083      13.054673       0.426386       1.432931      -0.673472       0.022100       0.023640       0.000191       0.032362       0.009776       0.001089      -0.003367       0.002575       0.029489      -0.015198       0.004605       0.010593              1.962772       2.030953       0.699816       0.057407       2.197893       0.081162       1.659470          -0.000073
          157              H       6.690787       7.709980       8.684354       0.114572       1.210079 0.91450797E+01  0.92124718E+02                                 1.830965                            1.735330      -0.933992       2.431814                    0.998466       3.460748       9.571842       0.492390       1.234832      -0.720783       0.005404       0.030209       0.020781       0.037062      -0.002290       0.008290       0.010580      -0.004347      -0.026182      -0.017722       0.005368       0.012354              1.858831       1.617181      -0.085414       0.041292       2.157881       0.536027       1.801432           0.000024
          158              H       8.426974       6.170636       8.699209       0.119185       1.066760 0.76360396E+01  0.74419554E+02                                 1.751305                            1.634578      -1.009442       2.402761                    0.997310       3.544911      10.029157       0.478975       1.312122      -0.701460       0.034875       0.009347       0.023026       0.042823       0.001678       0.009994       0.009378       0.006988      -0.020311      -0.015915       0.001082       0.014833              1.806814       2.283068      -0.002957       0.426008       1.477207       0.122391       1.660166           0.000007
          159              C       1.059773       8.086926       0.974502       0.187999      34.130227 0.38933500E+03  0.90048379E+04                                 9.657056                            6.944575      -0.291763       1.915579                    0.999403      27.250367      80.607641       0.570104       0.464514      -1.023946      -0.034576       0.042348      -0.018857       0.057831      -0.001364      -0.006630      -0.005510       0.002752      -0.011932      -0.010567       0.002795       0.007772             11.862514       7.542472      -3.138874       1.814970      10.449522      -4.140287      17.595549           0.001213
          160              C      -4.103814       1.340426      29.437078      -0.187706      33.519568 0.49294223E+03  0.12024892E+05                                 9.105614                            7.463459      -0.003672       1.953733                    0.999461      31.426656      93.702199       0.592523       0.423756      -1.053739       0.006196       0.005128      -0.010957       0.013592       0.006006      -0.019841       0.012994       0.011926      -0.028920      -0.029013       0.005990       0.023023             10.011243       6.983705      -3.248990      -0.040997      11.203065      -0.485334      11.846960           0.001705
          161              C      -4.481226       2.299911      28.545766      -0.185970      33.077448 0.49114839E+03  0.11960663E+05                                 9.013063                            7.442270       0.032729       1.967463                    0.999406      31.233668      92.804790       0.594750       0.422892      -1.055119       0.020853      -0.002243       0.003155       0.021210       0.005213      -0.018232       0.010442       0.029846      -0.005614      -0.025268      -0.002032       0.027300              9.908424       6.265273      -1.973009      -0.597562      10.077347      -1.260968      13.382651           0.002043
          162              C      -5.367407       3.192696      29.243961       0.192929      33.350481 0.39221042E+03  0.90891914E+04                                 9.536025                            6.990824      -0.329162       1.906705                    0.999167      27.218454      80.625603       0.565628       0.467271      -1.022303      -0.003932      -0.027156       0.053184       0.059846      -0.001820      -0.004880      -0.005002       0.017772      -0.006636      -0.011513      -0.000191       0.011704             11.504950       7.413661      -3.847471       0.442924      15.016970      -4.349437      12.084219           0.001227
          163              C      -5.818292       4.414314      28.729970      -0.077564      45.336683 0.48919217E+03  0.11820759E+05                                11.059141                            7.435103      -0.046828       1.984393                    0.999034      28.579825      82.737854       0.598156       0.423766      -1.061747       0.015916       0.011113      -0.037014       0.041796       0.037856       0.014332       0.005782       0.038981       0.067108      -0.053850       0.011045       0.042806             13.962291      11.326759      -3.261097      -4.656296      13.996891      -3.351591      16.563224           0.000640
          164              C      -6.703584       5.211444      29.454904       0.189312      34.858996 0.38750004E+03  0.89093285E+04                                 9.581601                            6.768433      -0.081280       1.981803                    0.999630      26.736003      77.635652       0.600893       0.443339      -1.040900      -0.035040      -0.005789       0.050740       0.061934      -0.004364       0.003744       0.000141       0.004585      -0.018883      -0.007640      -0.001106       0.008746             11.566966      12.145242      -4.886771      -5.411770      10.692058       1.065938      11.863597           0.001056
          165              C       8.894698       6.442369      28.934972      -0.184685      33.326031 0.46184441E+03  0.11023995E+05                                 8.902792                            7.127410       0.146628       2.001700                    0.999757      30.521456      88.431085       0.622105       0.412476      -1.066668      -0.013839       0.001719       0.000411       0.013951       0.004980       0.017664      -0.020456      -0.026857       0.022839      -0.031710       0.000858       0.030852              9.599728       8.873986      -2.056461      -3.284010       9.561128      -1.711283      10.364069           0.002665
          166              C      13.700579      13.250325       0.068334      -0.184700      33.396011 0.45671693E+03  0.10863755E+05                                 8.881614                            7.057642       0.165316       2.007202                    0.999763      30.455477      87.889199       0.629607       0.408981      -1.069674       0.002798      -0.004585      -0.010990       0.012232      -0.006493       0.012461      -0.019243      -0.030350      -0.005626      -0.022812      -0.008851       0.031663              9.618080       9.125849      -3.461346      -2.570172      10.715632      -1.083499       9.012759           0.002192
          167              C      13.618319      12.239218       1.102256       0.178806      37.042009 0.40114873E+03  0.92742807E+04                                 9.887249                            6.832598       0.012003       2.006147                    0.999539      26.813917      77.284735       0.607063       0.436413      -1.048275       0.043889      -0.038948      -0.022660       0.062902      -0.004370      -0.003256      -0.002543       0.004407       0.014884      -0.008505       0.001964       0.006541             12.022136      13.107151      -3.112704      -6.870169       9.065304      -0.459375      13.893955           0.001217
          168              C      12.646238      12.177706       2.094584      -0.097720      48.691323 0.48647004E+03  0.11713286E+05                                11.487384                            7.355298      -0.008669       1.987769                    0.999291      28.699428      82.353948       0.609969       0.417038      -1.068306      -0.028695       0.026690       0.000783       0.039197      -0.015274       0.030731       0.033585       0.001114      -0.069712      -0.060009       0.026824       0.033186             14.835218      15.434305      -6.761829      -3.988414      14.918274      -2.737575      14.153074           0.000484
          169              C      12.613470      11.196430       3.072057       0.189952      34.940263 0.38308853E+03  0.87711049E+04                                 9.532880                            6.699040      -0.043304       1.992781                    0.999616      26.569223      76.657843       0.608967       0.439296      -1.044669       0.034672      -0.046946       0.018019       0.061080       0.002054      -0.006178       0.000406      -0.012019       0.030187      -0.013028       0.001288       0.011740             11.444707       8.744075      -3.360459      -0.380603      12.928304      -6.025268      12.661740           0.000925
          170              C      11.562376      11.093824       4.061414      -0.186287      32.804821 0.44244568E+03  0.10443530E+05                                 8.785219                            6.953741       0.262304       2.044191                    0.999827      30.066799      86.499843       0.633156       0.409834      -1.068867      -0.000838      -0.005281       0.010728       0.011987       0.000818      -0.015944       0.023281       0.021836       0.001145      -0.032090       0.004049       0.028041              9.525397      10.121480      -3.666169      -0.750686       9.736514      -2.508030       8.718198           0.002612
          171              C      11.946592      10.127568       4.887363      -0.178888      32.236433 0.43209417E+03  0.10141574E+05                                 8.674644                            6.867115       0.220319       2.031490                    0.999833      29.897442      85.840316       0.637643       0.409262      -1.068970      -0.004216       0.009706      -0.005532       0.011941       0.011434      -0.014564       0.023634       0.024855       0.013754      -0.037226       0.012928       0.024297              9.368239       9.006477      -1.902092      -1.545494       9.328896      -3.412664       9.769344           0.002277
          172              C      13.210537       9.639405       4.456562       0.180860      34.997920 0.38739947E+03  0.88915868E+04                                 9.551963                            6.732710      -0.020278       2.000160                    0.999584      26.609651      76.782079       0.608182       0.438785      -1.045333       0.007176       0.037425      -0.049496       0.062466      -0.002581      -0.002067      -0.000854       0.006323       0.001793      -0.004820       0.000289       0.004531             11.487943      10.545165      -4.842660       1.167033      12.074336      -5.354364      11.844327           0.001193
          173              C      14.027227       8.791250       5.196351      -0.083081      45.986965 0.49561800E+03  0.11997026E+05                                11.122657                            7.462675       0.023508       2.004819                    0.999231      28.595369      82.447435       0.600491       0.421379      -1.064854      -0.005395      -0.014527       0.036301       0.039470       0.036133      -0.000638       0.009878      -0.032627       0.074716      -0.052551       0.018294       0.034258             13.961316      14.502085      -2.928705      -3.504578      11.133178      -4.783285      16.248685           0.000588
          174              C      -0.827672       8.424107       4.747724       0.199323      32.743854 0.38015159E+03  0.87412738E+04                                 9.357966                            6.835933      -0.247380       1.932659                    0.999546      26.991460      79.643356       0.577854       0.460967      -1.025775       0.027985       0.014119      -0.045134       0.054951      -0.001947      -0.004418      -0.007567      -0.013589      -0.037266      -0.015986       0.000865       0.015120             11.148601      14.914593      -3.350067      -3.967175       6.876045       0.099561      11.655165           0.001215
          175              C       0.098881       7.661997       5.505340      -0.201601      32.909844 0.48034025E+03  0.11642879E+05                                 8.969600                            7.352946       0.010945       1.958547                    0.999469      31.356937      93.222873       0.598673       0.422090      -1.054685       0.012561      -0.008808      -0.004278       0.015927       0.008663       0.011169      -0.031135      -0.014181      -0.008990      -0.035538       0.001067       0.034472              9.793633      10.230497      -1.622644      -1.381709       6.030838      -0.473005      13.119564           0.002948
          176              C       1.120107       7.334175       4.688303      -0.167095      32.604337 0.47288540E+03  0.11417248E+05                                 8.963528                            7.328557      -0.036712       1.953430                    0.998981      30.786611      91.342515       0.595646       0.425905      -1.052334       0.004845       0.016050       0.018067       0.024647       0.011720       0.019670      -0.011096      -0.022699      -0.016559      -0.032386       0.012671       0.019715              9.806936      11.739900      -2.720119      -0.216187       6.363218      -0.016101      11.317688           0.002211
          177              C       0.775333       7.843069       3.392929       0.176346      34.489963 0.39506198E+03  0.91565091E+04                                 9.648599                            6.941501      -0.181670       1.948186                    0.999657      27.261895      80.318767       0.577788       0.457375      -1.029513      -0.045651       0.035889       0.016318       0.060318      -0.006317      -0.002587      -0.002676      -0.001555       0.008379      -0.008936       0.003895       0.005040             11.760256      10.857125      -2.958426      -4.378902       7.184730       1.540991      17.238913           0.001146
          178              C       1.392343       7.517967       2.198571      -0.077319      45.714209 0.49381548E+03  0.11964445E+05                                11.127775                            7.484192      -0.024653       1.989240                    0.999064      28.733018      83.380894       0.594322       0.425360      -1.060407       0.028211      -0.025499      -0.003225       0.038164       0.009324      -0.001908       0.000080      -0.002576      -0.173128      -0.057753       0.019471       0.038282             14.106775      12.121612      -5.594187      -1.022945      11.703519      -1.659321      18.495194           0.000299
          179              C      -5.277423       4.888859      27.437567       0.116448      36.523684 0.41272034E+03  0.95894913E+04                                 9.814479                            6.933350      -0.322957       1.914392                    0.998762      26.563995      76.224610       0.603538       0.436779      -1.050285       0.000955      -0.014665       0.021725       0.026229      -0.021538      -0.024669      -0.015249       0.007054      -0.001159      -0.040988       0.012909       0.028079             12.387699       9.184208       4.332060      -3.236498       9.985831      -2.228926      17.993058          -0.000115
          180              C      -5.668476       4.340646      26.258064      -0.153027      36.064067 0.45329491E+03  0.10829940E+05                                 9.632147                            7.192278      -0.077943       1.953912                    0.997743      30.047448      88.704935       0.599070       0.427941      -1.050999       0.022896       0.004474      -0.020993       0.031384      -0.005676       0.002733      -0.012787       0.004174      -0.069673      -0.027639       0.007563       0.020076             11.476621       8.636961       4.147628      -2.047688       9.371952      -0.775279      16.420948          -0.000038
          181              C      -5.118191       4.768364      25.063705      -0.088014      34.744452 0.43123210E+03  0.10152554E+05                                 9.336917                            6.976752      -0.073687       1.948854                    0.999520      29.440152      85.652955       0.614632       0.423279      -1.056222       0.005428       0.006768       0.030183       0.031405      -0.013310       0.020564       0.005893       0.010871       0.022023      -0.027134       0.001216       0.025918             11.164802       9.087246       4.921702      -3.217861      10.180830      -2.019083      14.226331          -0.000032
          182              C      -4.135399       5.761636      25.057763      -0.051894      38.516697 0.43094209E+03  0.10008933E+05                                 9.796104                            6.813912       0.197262       2.070986                    0.999373      26.969362      74.594523       0.652727       0.404022      -1.083011      -0.011131      -0.020708       0.046525       0.052128       0.003822       0.010304      -0.003613       0.011092      -0.001179      -0.012082      -0.001390       0.013472             12.571675       9.728777       5.201271      -4.340613      10.384685      -2.934602      17.601564          -0.000032
          183              C      -3.764581       6.333940      26.266977      -0.070713      35.076537 0.43393408E+03  0.10243041E+05                                 9.486547                            7.059373      -0.107561       1.947570                    0.999433      29.097859      85.063918       0.602506       0.430665      -1.050544       0.007570      -0.040284       0.009117       0.041990      -0.005741       0.017140       0.003279      -0.006723      -0.081669      -0.034397       0.013046       0.021352             11.278738       8.434391       4.168897      -2.521019       9.527728      -1.881277      15.874096          -0.000011
          184              C      -4.319430       5.919056      27.446480      -0.131309      35.000258 0.43840244E+03  0.10364427E+05                                 9.385836                            7.029708       0.019826       1.988379                    0.998626      29.457065      85.892133       0.612916       0.422701      -1.056540       0.033071      -0.011455      -0.018815       0.039736      -0.006073       0.012410       0.017411       0.010413      -0.025887      -0.027531       0.010844       0.016687             11.170415       9.559568       4.875685      -2.800206       9.755276      -2.559118      14.196401          -0.000024
          185              C      -3.504708       6.185463      23.777244       0.677136      22.946690 0.23516014E+03  0.48210990E+04                                 7.603847                            5.538146      -0.200134       2.005924                    0.999217      21.809189      61.830001       0.610840       0.489098      -1.005328       0.039761       0.018677      -0.057619       0.072455      -0.083533       0.038951       0.010939      -0.021416      -0.273957      -0.110961      -0.020344       0.131305              9.337210       7.630559       3.493619      -2.750282       8.065729      -1.721257      12.315342          -0.000019
          186              C      11.570567      13.211120       2.118353       0.118552      38.481502 0.43479836E+03  0.10210915E+05                                10.143600                            7.088540      -0.424264       1.875161                    0.998524      26.857237      76.885916       0.601828       0.433368      -1.054822       0.019571      -0.015679       0.001097       0.025101      -0.017484      -0.028734      -0.013354       0.006841      -0.001887      -0.040053       0.009143       0.030910             13.159919      16.610057      -7.606038       0.888880      15.323681       2.403229       7.546020          -0.000099
          187              C      11.755657      14.368480       2.914592      -0.157687      35.296578 0.46487456E+03  0.11104684E+05                                 9.349292                            7.180708       0.197540       2.031821                    0.999229      29.936515      86.519465       0.616461       0.415939      -1.065379      -0.017199       0.016225       0.005478       0.024271       0.009799       0.017646       0.002716       0.017862      -0.017228      -0.017566      -0.008183       0.025749             11.006465      12.151240      -4.910233       0.197484      13.730268       3.318755       7.137886          -0.000009
          188              C      10.653330      15.236320       3.110680      -0.096555      35.704397 0.46232803E+03  0.11058523E+05                                 9.510538                            7.226560      -0.005742       1.965288                    0.999673      29.827464      87.025849       0.604526       0.423589      -1.057676       0.006430      -0.019923      -0.024742       0.032411       0.007928       0.021477       0.007884      -0.047011      -0.003173      -0.036249       0.005711       0.030538             11.213368      14.001435      -4.690445       0.889571      12.601601       2.737858       7.037068           0.000017
          189              C       9.409592      14.973763       2.504588      -0.050391      38.035077 0.43159913E+03  0.10058593E+05                                 9.777530                            6.873316       0.035466       2.017317                    0.999336      27.270319      76.311485       0.640274       0.410472      -1.075452       0.039122      -0.018186      -0.019958       0.047535       0.005485       0.011523      -0.002824      -0.012240      -0.037534      -0.020181       0.005590       0.014591             12.325710      15.760540      -6.118411      -0.104961      13.745440       3.869204       7.471148           0.000005
          190              C       9.307681      13.876434       1.705378      -0.078117      34.911024 0.41484925E+03  0.96686154E+04                                 9.374102                            6.847045      -0.004114       1.977082                    0.999655      28.892757      83.520228       0.620133       0.423787      -1.056355       0.031717      -0.004102       0.009507       0.033365       0.022534       0.003757      -0.014034       0.014372      -0.020450      -0.028789       0.000839       0.027950             11.304510      13.653432      -5.050611       0.359571      12.789026       3.650894       7.471073           0.000011
          191              C      10.348989      12.983877       1.512260      -0.144809      35.156105 0.43609790E+03  0.10283965E+05                                 9.377499                            6.989529       0.144560       2.025120                    0.998928      29.497710      85.564662       0.618282       0.420091      -1.059453      -0.024962       0.016262       0.004778       0.030173       0.007174       0.001718       0.005025      -0.026703       0.009887      -0.016815       0.001057       0.015757             11.193664      15.099753      -5.158025       1.467025      11.175029       2.367332       7.306211          -0.000017
          192              C       9.919640      -0.195231       2.751184       0.640649      23.494005 0.24096769E+03  0.49736154E+04                                 7.676636                            5.561823      -0.211116       1.984071                    0.999347      22.535875      64.242389       0.616433       0.481401      -1.008667      -0.030903       0.058325      -0.003891       0.066121       0.087645      -0.026131      -0.066732      -0.078407       0.080855      -0.111319      -0.019210       0.130529              9.406520      12.096064      -3.583363       0.420968       9.534422       2.515182       6.589072           0.000009
          193              C      13.488250       8.257954       6.485783       0.113907      36.984274 0.42134818E+03  0.98285469E+04                                 9.870109                            6.989473      -0.293699       1.920880                    0.998818      26.667807      76.363643       0.603919       0.434789      -1.052787       0.009172       0.008711      -0.020266       0.023890      -0.018290      -0.014448      -0.023407      -0.001663      -0.006897      -0.037675       0.013246       0.024429             12.473207      10.113296       4.438984      -2.377419       9.388569      -3.432020      17.917755          -0.000152
          194              C      12.400447       7.380881       6.459044      -0.143706      34.846048 0.43841436E+03  0.10343060E+05                                 9.301160                            6.999470       0.106476       2.012642                    0.999073      29.409919      85.080084       0.619534       0.419061      -1.061050      -0.003681      -0.019293       0.021309       0.028980      -0.002637       0.021725       0.012257      -0.008041      -0.012782      -0.028258       0.006380       0.021878             11.081428       9.715653       4.908408      -2.687950      10.017779      -3.417293      13.510853          -0.000007
          195              C      11.950486       6.810290       7.623692      -0.071316      34.218801 0.41809723E+03  0.97702600E+04                                 9.293683                            6.904871      -0.014380       1.977972                    0.999610      28.819257      83.612139       0.612932       0.427627      -1.053228       0.024990       0.010236      -0.007661       0.028071       0.001683      -0.003327       0.020468       0.010668      -0.063876      -0.032686       0.016210       0.016475             11.082490       9.439260       4.329111      -1.929382       9.033964      -2.820786      14.774247           0.000012
          196              C      12.544089       7.064131       8.835877      -0.044574      38.407149 0.42311275E+03  0.98109252E+04                                 9.834482                            6.808322       0.089764       2.040838                    0.999304      26.955188      75.212153       0.642979       0.410824      -1.075337       0.004204       0.025573      -0.039990       0.047654       0.008696      -0.010952       0.014979      -0.004959      -0.009704      -0.023594       0.007741       0.015853             12.468394      10.310227       5.670365      -2.389406      10.859818      -4.185217      16.235138          -0.000016
          197              C      -2.556007       7.999961       8.880443      -0.085473      35.901753 0.43908310E+03  0.10383437E+05                                 9.567549                            7.058403      -0.036716       1.964342                    0.999493      29.369241      85.618241       0.608715       0.425498      -1.054912      -0.015247       0.008285      -0.027807       0.032777      -0.015005       0.006308       0.013980       0.003927       0.011036      -0.024699       0.008240       0.016459             11.460171      10.514899       5.606064      -1.349757       9.965120      -2.385545      13.900493           0.000025
          198              C      -2.078451       8.568941       7.700939      -0.146958      36.423544 0.46496990E+03  0.11177499E+05                                 9.708246                            7.297859      -0.090737       1.949362                    0.997838      30.159381      89.251946       0.593183       0.429534      -1.050232      -0.012775      -0.012152       0.021302       0.027653      -0.002687      -0.008842       0.005694      -0.003007      -0.063891      -0.024318       0.008071       0.016247             11.496337       9.399456       4.288859      -0.593180       8.732480      -1.518041      16.357074           0.000072
          199              C      12.144451       6.363225      10.054004       0.640351      24.249204 0.24611317E+03  0.51002187E+04                                 7.849617                            5.637332      -0.178086       2.000750                    0.999431      22.356657      63.594065       0.610392       0.484221      -1.008480      -0.040256      -0.038522       0.034821       0.065704      -0.060353       0.034344       0.032077       0.105669      -0.269513      -0.114863      -0.011853       0.126716              9.638569       6.800675       3.377023      -1.773646       9.166071      -2.249207      12.948961          -0.000005
          200              C       2.505864       6.487156       2.252049       0.105339      33.485166 0.43351292E+03  0.10188926E+05                                 9.275184                            7.117589      -0.289512       1.922225                    0.998797      26.882551      77.378945       0.594682       0.438223      -1.050264      -0.018656       0.013265      -0.000643       0.022901      -0.029607       0.008710       0.008483      -0.000636       0.040007      -0.039096       0.016154       0.022942             11.017045      13.997744      -5.076937      -0.379314      13.397285      -1.010738       5.656106          -0.000128
          201              C       3.788096       6.806719       1.842046      -0.143357      32.632881 0.44868285E+03  0.10625582E+05                                 8.833250                            7.048527       0.175714       2.027415                    0.999699      29.538913      85.060634       0.622880       0.415230      -1.065609       0.024062      -0.021724       0.001175       0.032439       0.015126      -0.000622      -0.013526      -0.024573       0.001246      -0.021244      -0.004370       0.025614              9.975166      13.168194      -3.983947      -0.416005      11.572384      -0.655055       5.184919          -0.000038
          202              C       4.802613       5.834341       1.907409      -0.102172      31.295444 0.41367070E+03  0.95807453E+04                                 8.564208                            6.750988       0.198694       2.037501                    0.999598      28.632160      81.018722       0.640104       0.413153      -1.069029      -0.025296       0.006199       0.004344       0.026404       0.012376      -0.013080      -0.000053       0.030905      -0.022569      -0.018524      -0.009396       0.027920              9.697916      11.772635      -4.200045      -0.488829      12.307442      -0.824125       5.013671           0.000009
          203              C       4.520103       4.576102       2.367920      -0.008635      35.889770 0.42918552E+03  0.99835178E+04                                 9.477960                            6.893623       0.022318       2.021044                    0.999160      26.770404      74.724318       0.634142       0.415223      -1.072879      -0.028744       0.027486      -0.000907       0.039781      -0.005189      -0.007439      -0.008420       0.009716       0.024386      -0.016026       0.002209       0.013817             11.796129      15.668304      -6.552734      -0.112771      14.188609      -1.320854       5.531473          -0.000038
          204              C       3.245121       4.239522       2.774953      -0.108475      31.694945 0.41682002E+03  0.96953658E+04                                 8.689232                            6.805498       0.131813       2.014731                    0.999711      28.973202      82.810501       0.631958       0.416680      -1.064190      -0.001935       0.021297      -0.004941       0.021948       0.008996      -0.002009      -0.017888      -0.024223      -0.000514      -0.016939      -0.009874       0.026813              9.941456      13.618690      -4.337883       0.055836      11.107040      -1.171167       5.098638           0.000029
          205              C       2.254608       5.191991       2.697706      -0.141423      33.204546 0.44963220E+03  0.10692464E+05                                 9.025971                            7.107853       0.085257       1.998894                    0.999520      29.883219      87.260640       0.611273       0.421357      -1.057863       0.025168      -0.015249      -0.007965       0.030486       0.017459      -0.007195      -0.003939       0.032954       0.032698      -0.029471       0.005720       0.023751             10.338364      12.884063      -4.325557       0.126709      12.958157      -1.039060       5.172872          -0.000047
          206              C       5.602931       3.536307       2.433283       0.573313      25.785539 0.26888813E+03  0.56616933E+04                                 8.039280                            5.783030       0.013555       2.044213                    0.999625      22.998561      64.623299       0.623679       0.466413      -1.024292       0.026116      -0.023277       0.008460       0.035993       0.101038       0.035047       0.044183      -0.009854       0.098837      -0.117822      -0.002861       0.120684              9.970522      11.966640      -5.572321      -0.655371      10.817184      -1.927544       7.127741           0.000002
          207              C       8.738224      -2.457512      23.468256       0.184463      35.370478 0.40479802E+03  0.94101420E+04                                 9.685539                            6.924783      -0.093212       1.975179                    0.999644      27.033673      78.959110       0.593121       0.444227      -1.040276      -0.047035       0.033886       0.016207       0.060193      -0.005572      -0.001259      -0.005149       0.007283       0.021487      -0.011645       0.002793       0.008852             11.753580      11.623977      -2.955608      -5.419145       7.311158       0.675740      16.325605           0.001561
          208              C       8.960646      -3.184418      24.695296      -0.177343      32.217449 0.45605489E+03  0.10881135E+05                                 8.786005                            7.128766       0.164161       2.014962                    0.999632      30.434249      88.947720       0.614336       0.417872      -1.060315       0.000663       0.006398       0.011923       0.013547       0.006299       0.021085      -0.011860      -0.021415      -0.017160      -0.031525       0.011435       0.020090              9.531367      11.035760      -3.303660      -1.319387       7.094766      -0.702198      10.463573           0.002276
          209              C       7.965375      -2.867185      25.524217      -0.179759      32.008178 0.46348263E+03  0.11113384E+05                                 8.768889                            7.209644       0.089341       1.988516                    0.999664      30.669327      90.129396       0.607390       0.420558      -1.057639       0.008047      -0.007979      -0.003851       0.011968       0.006110       0.016713      -0.024061      -0.021795       0.004608      -0.032465       0.001211       0.031254              9.459221       9.710883      -2.007615      -2.056148       6.798777      -1.077712      11.868003           0.002294
          210              C       7.141039      -1.895075      24.864645       0.186414      34.465464 0.39457082E+03  0.91380468E+04                                 9.620538                            6.911127      -0.148108       1.964563                    0.999471      26.995241      79.382135       0.582604       0.453946      -1.031930       0.035205       0.013050      -0.052373       0.064441      -0.000853      -0.003913      -0.005469      -0.014071      -0.027194      -0.012096      -0.000833       0.012929             11.595803      14.332808      -4.284252      -4.981001       8.217051       0.840392      12.237551           0.001163
          211              C       5.965516      -1.387596      25.414288      -0.069972      45.162314 0.47830604E+03  0.11494495E+05                                11.031315                            7.360323      -0.027534       1.993097                    0.999122      28.362697      81.922363       0.600071       0.424736      -1.060989      -0.013019      -0.011737       0.040895       0.044493       0.046190       0.006235       0.016281      -0.025147       0.073475      -0.060413       0.012654       0.047760             13.837928      13.323268      -3.731207      -3.930503      11.710411      -3.612143      16.480106           0.000670
          212              C       5.225429      -0.393641      24.787398       0.191334      34.185200 0.38157426E+03  0.87420338E+04                                 9.456603                            6.716934      -0.126754       1.967754                    0.999661      26.648718      77.322647       0.602946       0.443399      -1.040545       0.005430       0.033675      -0.049141       0.059819      -0.001505       0.003037       0.000538       0.004949      -0.013115      -0.005478      -0.000380       0.005858             11.335486       9.653060      -5.073916       1.080278      12.466065      -4.876370      11.887334           0.001335
          213              C       4.101131       0.245812      25.402404      -0.180910      32.856281 0.45766088E+03  0.10917857E+05                                 8.868863                            7.122313       0.133615       2.001120                    0.999715      30.499734      88.834675       0.617707       0.415652      -1.062816      -0.001881       0.013116      -0.002763       0.013535       0.003265      -0.016186       0.013814       0.030348       0.023863      -0.027471       0.000499       0.026971              9.552622       8.287002      -2.588843      -1.150677       8.909637      -2.803139      11.461227           0.002691
          214              C       3.666681       1.192152      24.549715      -0.186918      33.059513 0.44915023E+03  0.10663996E+05                                 8.882420                            7.033279       0.149516       2.004767                    0.999750      30.488569      88.573098       0.624629       0.413005      -1.064582      -0.000576      -0.006197       0.011353       0.012947      -0.002890      -0.012182       0.016594       0.025326      -0.003442      -0.024763       0.000826       0.023937              9.636251       9.456853      -4.135840      -0.514076       9.559793      -2.175832       9.892107           0.002133
          215              C       4.519514       1.139313      23.417748       0.178387      36.546267 0.39490815E+03  0.90905562E+04                                 9.772864                            6.760397      -0.050447       1.985473                    0.999589      26.720805      76.746918       0.613101       0.433990      -1.050166       0.040199      -0.050065       0.014792       0.065889      -0.001903      -0.004208      -0.001163      -0.002527       0.014566      -0.006352      -0.000245       0.006597             11.923290       8.980540      -4.295441       1.173399      11.610521      -5.954716      15.178808           0.001406
          216              C      -4.412185      -3.500745      23.028542      -0.150384      35.943411 0.44624124E+03  0.10601996E+05                                 9.549127                            7.103550       0.013619       1.979307                    0.998961      29.910313      87.575146       0.607961       0.424045      -1.055163       0.013646      -0.020695      -0.007932       0.026028       0.010409      -0.016509       0.005953      -0.027755       0.018134      -0.029123       0.014113       0.015010             11.290975      14.240777      -5.040456       2.435601      11.884151       2.122281       7.747998          -0.000057
          217              C      -3.406616      -4.415040      23.040426      -0.082730      34.532326 0.42234139E+03  0.98898856E+04                                 9.279777                            6.894410      -0.037617       1.960350                    0.999613      29.307211      84.989319       0.619750       0.422048      -1.057173      -0.024934      -0.003785      -0.022998       0.034132       0.024230       0.004460      -0.010516       0.019758       0.010433      -0.031509       0.006832       0.024677             10.978998      12.392852      -5.653690       1.099475      13.149727       2.749273       7.394415          -0.000034
          218              C       5.486987      -1.896807      26.718575       0.104194      37.293956 0.41310295E+03  0.96081211E+04                                 9.933610                            6.927823      -0.359830       1.898406                    0.998716      26.828502      77.219805       0.604449       0.435679      -1.050125       0.010597       0.011264      -0.024249       0.028761      -0.019726      -0.021618      -0.021268       0.011952       0.017045      -0.042303       0.016002       0.026302             12.618275       9.174326       4.178198      -2.813100       9.780592      -2.105802      18.899907          -0.000106
          219              C       4.535350      -2.916376      26.786909      -0.166242      37.895640 0.47352909E+03  0.11394872E+05                                 9.827183                            7.266008       0.073134       1.987408                    0.998940      30.504521      89.280970       0.608789       0.418096      -1.061092      -0.007603      -0.014639       0.029920       0.034166       0.006511       0.013522       0.017715      -0.022514       0.031895      -0.022179      -0.008445       0.030624             11.696179       9.553631       5.070630      -2.526112      10.542844      -1.051517      14.992062          -0.000031
          220              C       4.042141      -3.305854      28.064457      -0.091041      36.267712 0.44281662E+03  0.10482933E+05                                 9.618974                            7.076169       0.023479       1.980776                    0.999614      29.391678      85.436720       0.610160       0.424037      -1.056926       0.026649       0.022761      -0.010142       0.036484       0.008978      -0.007271      -0.000581      -0.003463      -0.078664      -0.027607       0.004811       0.022796             11.442648       8.744723       3.992688      -2.047802       8.824167      -0.524763      16.759055          -0.000005
          221              C       4.389764      -2.709162      29.249903      -0.023102      38.026058 0.38644905E+03  0.87724266E+04                                 9.761651                            6.499345       0.058701       2.037487                    0.999460      26.290511      72.918742       0.658264       0.409900      -1.074421       0.002028       0.018937      -0.027534       0.033479      -0.014915       0.001763       0.006698      -0.014051      -0.078939      -0.027755      -0.002288       0.030043             12.640127      10.259000       5.094305      -4.421499       9.448986      -2.984941      18.212395          -0.000015
          222              C       5.323967      -1.730403      29.095408      -0.083425      36.216693 0.42904836E+03  0.10122172E+05                                 9.682226                            7.018470      -0.125829       1.935821                    0.999519      29.544836      86.993428       0.603016       0.430536      -1.048226      -0.014102      -0.004889      -0.035906       0.038884      -0.021986       0.009194       0.016896      -0.003731      -0.012656      -0.032127       0.006259       0.025868             11.747665      10.356244       5.415753      -2.732122       9.791610      -2.411914      15.095140          -0.000005
          223              C       5.853199      -1.333190      27.886195      -0.158838      37.101406 0.45382285E+03  0.10861406E+05                                 9.829480                            7.202452      -0.081684       1.949507                    0.997801      30.295930      89.940102       0.597036       0.428653      -1.049044      -0.016744      -0.013958       0.025845       0.033810      -0.001456       0.001300      -0.005261      -0.002093      -0.073446      -0.025234       0.010484       0.014750             11.883758       8.807940       4.102800      -1.196279       9.057035      -0.447374      17.786300          -0.000115
          224              C       9.631609       3.300886       0.778413       0.649082      22.833472 0.22690811E+03  0.46218881E+04                                 7.609209                            5.459921      -0.296762       1.971548                    0.999397      21.995801      62.657561       0.610355       0.492668      -1.001043      -0.034515      -0.036746       0.030790       0.059073      -0.068987       0.062087      -0.009145       0.076940      -0.204452      -0.095379      -0.035003       0.130382              9.315321       7.384741       3.221615      -3.430948       8.171867      -2.252837      12.389355           0.000005
          225              C       3.308722       4.088139      23.022600      -0.145645      35.269708 0.42764145E+03  0.10032778E+05                                 9.378704                            6.901254       0.154019       2.023469                    0.999501      29.508136      85.304866       0.625111       0.417645      -1.061268      -0.026727       0.015753      -0.001810       0.031077       0.013040       0.014712      -0.000801       0.023743       0.008289      -0.021306      -0.003250       0.024556             11.376011      12.501022      -6.002736       1.343120      14.470473       2.403129       7.156537          -0.000054
          226              C       2.292309       5.026201      23.034484      -0.091229      35.350522 0.42986457E+03  0.10085939E+05                                 9.412491                            6.938068       0.070884       1.996200                    0.999658      29.076903      83.734458       0.621648       0.419930      -1.061090       0.003501      -0.023820      -0.011992       0.026897       0.012795      -0.000579       0.011532      -0.032221       0.012282      -0.023383      -0.000921       0.024304             11.402066      14.013168      -5.686472       2.176757      13.305236       1.591025       6.887794          -0.000023
          227              C       3.650660      10.960210      13.880705       0.188026      34.130261 0.38933886E+03  0.90049498E+04                                 9.657067                            6.944614      -0.291823       1.915562                    0.999403      27.250370      80.607760       0.570102       0.464515      -1.023945      -0.045685       0.030034       0.018863       0.057836      -0.001619      -0.004798      -0.007151      -0.002121      -0.011964      -0.010565       0.002808       0.007757             11.862495      11.062334      -2.774028      -4.305358       6.929642       1.378524      17.595509           0.001213
          228              C       4.051393      10.384519      15.128543      -0.187632      33.517036 0.49290068E+03  0.12023611E+05                                 9.105198                            7.463178      -0.003729       1.953745                    0.999461      31.424801      93.695265       0.592531       0.423760      -1.053738      -0.004447      -0.006682       0.010973       0.013595       0.004672       0.014970      -0.018399      -0.014165      -0.028901      -0.029020       0.005990       0.023030             10.010742      11.823923      -2.747118      -0.478464       6.361975      -0.090807      11.846328           0.001698
          229              C       3.058114      10.661009      16.019855      -0.185901      33.075116 0.49111064E+03  0.11959501E+05                                 9.012685                            7.442025       0.032667       1.967472                    0.999405      31.231943      92.798394       0.594755       0.422897      -1.055118       0.004397      -0.020500      -0.003140       0.021200       0.002040       0.012272      -0.017053      -0.031365      -0.005682      -0.025275      -0.002027       0.027302              9.907963      10.440963      -1.540087      -1.192567       5.900937      -0.724314      13.381989           0.002037
          230              C       2.078731      11.450434      15.321660       0.192956      33.350593 0.39221474E+03  0.90893203E+04                                 9.536063                            6.990879      -0.329255       1.906677                    0.999167      27.218521      80.626039       0.565624       0.467273      -1.022302       0.026618       0.006720      -0.053181       0.059849      -0.003595      -0.004479      -0.005363      -0.016648      -0.006599      -0.011513      -0.000180       0.011694             11.504966      15.725206      -2.986018      -4.371998       6.705435      -0.007758      12.084256           0.001226
          231              C       0.817141      11.772982      15.835651      -0.077508      45.334865 0.48917253E+03  0.11820144E+05                                11.058788                            7.434911      -0.046794       1.984415                    0.999034      28.579121      82.734825       0.598170       0.423761      -1.061752      -0.009412      -0.016973       0.037028       0.041806       0.033060       0.004286       0.014865      -0.053680       0.067060      -0.053846       0.011022       0.042824             13.961781      14.636705      -2.917801      -2.853678      10.685971      -4.976784      16.562668           0.000628
          232              C      -0.067005      12.571384      15.110717       0.189334      34.858922 0.38750284E+03  0.89093990E+04                                 9.581562                            6.768451      -0.081263       1.981810                    0.999630      26.735945      77.635217       0.600894       0.443338      -1.040902       0.002144       0.035458      -0.050741       0.061939      -0.004733      -0.000243       0.003732      -0.002709      -0.018855      -0.007628      -0.001106       0.008734             11.566863      11.709472      -4.931828       1.618178      11.127585      -5.273041      11.863533           0.001051
          233              C       0.316619      -3.070688      15.630649      -0.184618      33.322749 0.46179671E+03  0.11022517E+05                                 8.902137                            7.127002       0.146772       2.001774                    0.999757      30.519273      88.421956       0.622131       0.412472      -1.066676      -0.003145       0.013591      -0.000403       0.013956       0.007630      -0.022160       0.015474       0.024252       0.022807      -0.031718       0.000874       0.030844              9.598954       9.974791      -1.942107      -1.363504       8.458888      -3.442542      10.363184           0.002649
          234              C      -0.182118      -2.145532      14.786873      -0.184632      33.392444 0.45666519E+03  0.10862159E+05                                 8.880900                            7.057192       0.165486       2.007285                    0.999763      30.453186      87.879584       0.629637       0.408975      -1.069683       0.004839      -0.002309       0.010998       0.012235      -0.003224      -0.020424       0.010416       0.032361      -0.005606      -0.022821      -0.008833       0.031655              9.617238      11.407568      -3.224405      -0.812705       8.432172      -2.667865       9.011975           0.002176
          235              C       0.815122      -1.959478      13.752951       0.178832      37.041560 0.40114763E+03  0.92742337E+04                                 9.887138                            6.832578       0.012061       2.006170                    0.999539      26.813687      77.283568       0.607066       0.436412      -1.048278       0.043267      -0.039643       0.022666       0.062907      -0.004735      -0.002182      -0.003499      -0.002521       0.014860      -0.008501       0.001968       0.006534             12.021942       9.746453      -3.460992       0.251414      12.425717      -6.880788      13.893657           0.001213
          236              C       0.776096      -0.986234      12.760623      -0.097674      48.688814 0.48644679E+03  0.11712547E+05                                11.486883                            7.355049      -0.008560       1.987815                    0.999291      28.698580      82.349987       0.609990       0.417030      -1.068315      -0.029515       0.025796      -0.000784       0.039207      -0.015045       0.030245       0.034036       0.005166      -0.069676      -0.060006       0.026799       0.033207             14.834490      16.309713      -6.670749      -2.311666      14.041482      -4.249062      14.152276           0.000471
          237              C       1.748767      -0.852484      11.783150       0.189977      34.939988 0.38308889E+03  0.87711047E+04                                 9.532814                            6.699044      -0.043286       1.992791                    0.999616      26.569051      76.657008       0.608967       0.439296      -1.044670       0.050270      -0.029651      -0.018027       0.061084       0.003239       0.001043      -0.006091       0.010932       0.030171      -0.013023       0.001294       0.011729             11.444575      13.572908      -2.860008      -5.953850       8.099284      -0.999582      12.661534           0.000923
          238              C       1.742470       0.203588      10.793793      -0.186218      32.801123 0.44239343E+03  0.10441935E+05                                 8.784496                            6.953297       0.262448       2.044270                    0.999827      30.064407      86.490026       0.633184       0.409830      -1.068875       0.005158       0.001383      -0.010743       0.011997      -0.001420       0.024807      -0.013462      -0.021715       0.001174      -0.032102       0.004063       0.028040              9.524538      10.491433      -3.627311      -2.416955       9.364745      -1.005143       8.717435           0.002602
          239              C       2.743187      -0.078972       9.967844      -0.178814      32.232932 0.43204583E+03  0.10140108E+05                                 8.673979                            6.866719       0.220455       2.031568                    0.999833      29.895030      85.830645       0.637666       0.409261      -1.068976      -0.010099       0.003196       0.005517       0.011943       0.008642       0.025027      -0.012038      -0.029014       0.013738      -0.037236       0.012941       0.024295              9.367448       9.714714      -1.828432      -3.234760       8.619153      -1.888865       9.768477           0.002268
          240              C       3.359047      -1.285860      10.398645       0.180884      34.997669 0.38740013E+03  0.88915968E+04                                 9.551911                            6.732722      -0.020280       2.000165                    0.999584      26.609474      76.781296       0.608182       0.438786      -1.045334      -0.036495      -0.010993       0.049495       0.062470      -0.003164      -0.000641      -0.002144      -0.005118       0.001828      -0.004816       0.000298       0.004517             11.487824      13.051095      -4.582816      -5.446130       9.568111       0.608886      11.844266           0.001191
          241              C       4.286874      -2.010764       9.658856      -0.083008      45.984097 0.49558542E+03  0.11996015E+05                                11.122157                            7.462398       0.023565       2.004855                    0.999231      28.594254      82.442898       0.600507       0.421376      -1.064859       0.013892       0.006864      -0.036316       0.039484       0.038719       0.009911       0.000402       0.017121       0.074656      -0.052549       0.018263       0.034286             13.960614      11.768980      -3.211664      -4.396261      13.864943      -3.978817      16.247919           0.000577
          242              C       3.120703      12.802839      10.107483       0.199353      32.743853 0.38015470E+03  0.87413691E+04                                 9.358002                            6.835988      -0.247454       1.932641                    0.999545      26.991432      79.643552       0.577848       0.460971      -1.025772      -0.011162      -0.029302       0.045131       0.054955      -0.000502      -0.007064      -0.005183       0.014100      -0.037232      -0.015978       0.000864       0.015114             11.148613       7.648485      -4.103083       0.508061      14.142150      -3.935844      11.655202           0.001212
          243              C       3.974269      11.959787       9.349867      -0.201525      32.907378 0.48030183E+03  0.11641704E+05                                 8.969224                            7.352712       0.010855       1.958551                    0.999469      31.355032      93.215963       0.598676       0.422097      -1.054682       0.010059      -0.011596       0.004265       0.015933       0.009934      -0.032122       0.007906       0.010354      -0.009071      -0.035546       0.001069       0.034477              9.793176       6.407982      -2.018650      -0.328022       9.852642      -1.423008      13.118904           0.002942
          244              C       4.405620      10.977796      10.166904      -0.167019      32.601722 0.47284341E+03  0.11415967E+05                                 8.963098                            7.328272      -0.036767       1.953445                    0.998980      30.784686      91.335363       0.595653       0.425909      -1.052333      -0.015465      -0.006483      -0.018081       0.024660       0.013819      -0.013073       0.018415       0.017434      -0.016540      -0.032398       0.012660       0.019738              9.806420       6.977854      -3.213398       0.006252      11.124339      -0.216644      11.317066           0.002201
          245              C       3.863895      11.268273      11.462278       0.176374      34.490012 0.39506603E+03  0.91566295E+04                                 9.648629                            6.941552      -0.181738       1.948167                    0.999657      27.261904      80.318994       0.577784       0.457377      -1.029511      -0.040407       0.041707      -0.016323       0.060321      -0.006028      -0.002384      -0.002848       0.004102       0.008344      -0.008930       0.003887       0.005043             11.760260       7.830453      -3.272073       1.984225      10.211429      -4.196760      17.238898           0.001145
          246              C       4.250872      10.688064      12.656636      -0.077266      45.712288 0.49379568E+03  0.11963829E+05                                11.127432                            7.484010      -0.024648       1.989256                    0.999063      28.732265      83.377873       0.594334       0.425356      -1.060410       0.028280      -0.025438       0.003224       0.038174       0.009416       0.000282      -0.001883      -0.001311      -0.173117      -0.057749       0.019443       0.038306             14.106271      12.854746      -5.517912      -1.544968      10.969571      -1.188508      18.494497           0.000285
          247              C       0.400881      11.186076      17.128054       0.116404      36.524902 0.41273705E+03  0.95899567E+04                                 9.814586                            6.933420      -0.322843       1.914418                    0.998762      26.564560      76.226027       0.603546       0.436770      -1.050292       0.014687       0.000562      -0.021725       0.026230      -0.021780      -0.012632      -0.026121       0.001917      -0.001098      -0.040984       0.012910       0.028074             12.387812       9.089018       4.322264      -1.883440      10.081225      -3.449007      17.993193          -0.000117
          248              C       0.905861      11.631559      18.307557      -0.153016      36.063782 0.45329202E+03  0.10829852E+05                                 9.632088                            7.192252      -0.077955       1.953910                    0.997743      30.047359      88.704557       0.599071       0.427940      -1.051000      -0.002095      -0.023237       0.021003       0.031392      -0.005985      -0.012997       0.001407      -0.001755      -0.069666      -0.027634       0.007557       0.020078             11.476514       8.513525       4.134832      -0.560014       9.495306      -2.116603      16.420710          -0.000043
          249              C       0.537148      11.040114      19.501916      -0.087990      34.743360 0.43121784E+03  0.10152127E+05                                 9.336744                            6.976655      -0.073714       1.948858                    0.999520      29.439415      85.650232       0.614634       0.423281      -1.056221      -0.006169      -0.006090      -0.030179       0.031399      -0.014151       0.003734       0.021059      -0.005181       0.021995      -0.027133       0.001216       0.025918             11.164562       9.159708       4.929117      -1.676561      10.107989      -3.408761      14.225989          -0.000036
          250              C      -0.349518       9.960163      19.507858      -0.051856      38.514759 0.43091943E+03  0.10008260E+05                                 9.795763                            6.813721       0.197327       2.071019                    0.999373      26.968524      74.591290       0.652739       0.404021      -1.083013       0.019444       0.013204      -0.046513       0.052114       0.002590      -0.004654       0.009882      -0.012412      -0.001216      -0.012076      -0.001398       0.013474             12.571178       9.310714       5.157747      -2.471356      10.801984      -4.619758      17.600836          -0.000037
          251              C      -0.880546       9.532324      18.298644      -0.070697      35.076104 0.43392775E+03  0.10242849E+05                                 9.486468                            7.059323      -0.107582       1.947569                    0.999433      29.097548      85.062700       0.602508       0.430665      -1.050544       0.040841      -0.003374      -0.009118       0.041982      -0.004937       0.001491       0.017385       0.008941      -0.081661      -0.034394       0.013035       0.021359             11.278635       8.661107       4.192359      -1.611369       9.300856      -2.701493      15.873942          -0.000016
          252              C      -0.525071      10.126986      17.119141      -0.131321      35.000988 0.43841390E+03  0.10364759E+05                                 9.385917                            7.029770       0.019873       1.988383                    0.998626      29.457558      85.893640       0.612918       0.422697      -1.056543       0.014801      -0.031719       0.018825       0.039744      -0.006998       0.016043       0.014147      -0.007695      -0.025888      -0.027533       0.010834       0.016699             11.170501       8.753415       4.792183      -2.256844      10.561603      -3.049084      14.196483          -0.000031
          253              C      -0.706070       9.289141      20.788377       0.677128      22.946678 0.23516070E+03  0.48211102E+04                                 7.603833                            5.538148      -0.200119       2.005933                    0.999217      21.809139      61.829726       0.610841       0.489098      -1.005329      -0.014478      -0.041466       0.057612       0.072445      -0.079569       0.006860       0.039864       0.055235      -0.273935      -0.110951      -0.020359       0.131310              9.337174       7.344630       3.463971      -1.428540       8.351609      -2.913027      12.315283          -0.000021
          254              C      -0.362701      -0.022827      12.736854       0.118509      38.482499 0.43481320E+03  0.10211317E+05                                10.143629                            7.088569      -0.424124       1.875195                    0.998524      26.857651      76.886497       0.601840       0.433357      -1.054832       0.017615      -0.017851      -0.001099       0.025103      -0.017834      -0.010306      -0.029943       0.000478      -0.001938      -0.040046       0.009142       0.030905             13.159909      16.897133      -7.576243       2.298795      15.036569       1.131932       7.546027          -0.000101
          255              C      -1.494814      -0.326241      11.940615      -0.157679      35.295949 0.46486774E+03  0.11104462E+05                                 9.349140                            7.180633       0.197604       2.031844                    0.999229      29.936203      86.517865       0.616468       0.415937      -1.065383      -0.017918       0.015440      -0.005486       0.024281       0.007765       0.000890       0.017838      -0.021495      -0.017219      -0.017569      -0.008186       0.025755             11.006225      14.720093      -4.643770       3.280642      11.160791       0.538574       7.137791          -0.000017
          256              C      -2.471666       0.680750      11.744527      -0.096522      35.702758 0.46230496E+03  0.11057824E+05                                 9.510263                            7.226396      -0.005739       1.965304                    0.999673      29.826461      87.022082       0.604531       0.423590      -1.057676       0.020485      -0.004343       0.024732       0.032406       0.012587       0.005616       0.022168       0.042750      -0.003173      -0.036243       0.005714       0.030529             11.212984      13.577864      -4.734027       2.631477      13.024199       1.167057       7.036890           0.000012
          257              C      -2.338722       1.944928      12.350619      -0.050367      38.033619 0.43158315E+03  0.10058111E+05                                 9.777255                            6.873173       0.035546       2.017351                    0.999336      27.269684      76.308896       0.640284       0.410470      -1.075455       0.022116      -0.037029       0.019954       0.047523       0.006633      -0.004000       0.011164       0.009727      -0.037501      -0.020172       0.005580       0.014592             12.325281      15.021035      -6.194660       3.859290      14.483847       0.294479       7.470962           0.000001
          258              C      -1.257746       2.159417      13.149829      -0.078105      34.910360 0.41484095E+03  0.96683659E+04                                 9.373975                            6.846973      -0.004096       1.977094                    0.999655      28.892372      83.518654       0.620137       0.423786      -1.056356       0.007353      -0.031123      -0.009503       0.033362       0.020581      -0.014348       0.002280      -0.023305      -0.020440      -0.028785       0.000834       0.027950             11.304323      13.833737      -5.031770       3.594333      12.608252       0.733998       7.470982           0.000003
          259              C      -0.262598       1.215669      13.342947      -0.144807      35.155951 0.43609676E+03  0.10283923E+05                                 9.377432                            6.989495       0.144606       2.025133                    0.998928      29.497704      85.564347       0.618287       0.420088      -1.059456      -0.018758       0.023158      -0.004775       0.030182       0.009764       0.004824       0.002233       0.023188       0.009883      -0.016815       0.001053       0.015762             11.193546      12.274394      -5.450707       2.203498      14.000076       1.703239       7.306169          -0.000025
          260              C      12.802035       3.001335      12.104023       0.640653      23.493627 0.24096449E+03  0.49735302E+04                                 7.676550                            5.561787      -0.211095       1.984084                    0.999347      22.535643      64.241495       0.616435       0.481401      -1.008668      -0.061191       0.024728       0.003886       0.066113       0.093816      -0.063688      -0.032878       0.040790       0.080856      -0.111313      -0.019220       0.130533              9.406365      10.296312      -3.769714       2.458360      11.333762       0.678018       6.589022           0.000006
          261              C       4.761766      -1.419683       8.369424       0.113855      36.985451 0.42136489E+03  0.98290074E+04                                 9.870183                            6.989525      -0.293535       1.920921                    0.998818      26.668351      76.364791       0.603930       0.434779      -1.052797      -0.007721      -0.010022       0.020267       0.023891      -0.017705      -0.021802      -0.016798       0.009124      -0.006825      -0.037673       0.013250       0.024423             12.473267       8.485971       4.270376      -3.168582      11.016016      -2.718525      17.917813          -0.000153
          262              C       5.522027      -0.247260       8.396163      -0.143715      34.846381 0.43842087E+03  0.10343238E+05                                 9.301153                            6.999479       0.106544       2.012655                    0.999074      29.410205      85.080639       0.619540       0.419055      -1.061055       0.018821       0.005652      -0.021321       0.028995      -0.001745       0.009961       0.022881       0.008936      -0.012793      -0.028263       0.006367       0.021896             11.081387       9.007929       4.835068      -3.121904      10.725501      -3.025866      13.510731          -0.000011
          263              C       6.043193       0.259125       7.231515      -0.071299      34.218037 0.41808711E+03  0.97699601E+04                                 9.293560                            6.904803      -0.014404       1.977974                    0.999610      28.818744      83.610259       0.612933       0.427629      -1.053228      -0.007608      -0.025905       0.007664       0.028066       0.000541       0.020701      -0.001206      -0.011127      -0.063865      -0.032682       0.016197       0.016485             11.082314       8.150347       4.195477      -2.606781      10.322638      -2.209843      14.773959           0.000012
          264              C       5.851897      -0.357483       6.019330      -0.044524      38.404349 0.42308119E+03  0.98099877E+04                                 9.833984                            6.808051       0.089863       2.040887                    0.999304      26.953959      75.207365       0.642996       0.410821      -1.075341      -0.025000      -0.006809       0.039976       0.047638       0.009001       0.016036      -0.009347       0.001288      -0.009753      -0.023591       0.007733       0.015857             12.467670       9.690568       5.605835      -3.916273      11.478314      -2.807847      16.234129          -0.000015
          265              C       3.364419      14.565690       5.974764      -0.085438      35.900345 0.43906425E+03  0.10382880E+05                                 9.567354                            7.058290      -0.036783       1.964339                    0.999492      29.368336      85.615142       0.608715       0.425503      -1.054909      -0.009819       0.014309       0.027803       0.032775      -0.015106       0.013248       0.007704       0.002324       0.010994      -0.024699       0.008229       0.016470             11.459901       8.821077       5.430377      -2.233619      11.658451      -1.588418      13.900174           0.000027
          266              C       2.847701      14.032024       7.154268      -0.146949      36.423483 0.46496950E+03  0.11177492E+05                                 9.708236                            7.297858      -0.090755       1.949356                    0.997838      30.159458      89.252310       0.593183       0.429534      -1.050232       0.010766       0.013973      -0.021314       0.027667      -0.002327       0.006578      -0.008199       0.004047      -0.063884      -0.024313       0.008063       0.016250             11.496292       7.860023       4.129329      -1.448727      10.271922      -0.746432      16.356930           0.000071
          267              C       6.507872       0.112280       4.801203       0.640343      24.248958 0.24611170E+03  0.51001726E+04                                 7.849549                            5.637310      -0.178057       2.000767                    0.999431      22.356373      63.592828       0.610395       0.484220      -1.008482       0.034164       0.044013      -0.034813       0.065699      -0.069913       0.028354       0.037459      -0.078667      -0.269503      -0.114850      -0.011871       0.126721              9.638448       8.448295       3.547741      -2.054313       7.518284      -1.995999      12.948766          -0.000003
          268              C       5.390981       9.686740      12.603158       0.105311      33.485673 0.43352261E+03  0.10189196E+05                                 9.275215                            7.117632      -0.289421       1.922251                    0.998797      26.882804      77.379460       0.594686       0.438218      -1.050269      -0.015119       0.017190       0.000643       0.022902      -0.028922       0.007540       0.009541       0.012767       0.039929      -0.039094       0.016130       0.022964             11.017039      14.444794      -5.030568      -0.966238      12.950216      -0.481479       5.656107          -0.000130
          269              C       5.205303       8.378396      13.013161      -0.143347      32.632428 0.44867719E+03  0.10625408E+05                                 8.833158                            7.048477       0.175746       2.027428                    0.999699      29.538678      85.059642       0.622883       0.415229      -1.065610       0.024091      -0.021705      -0.001190       0.032448       0.017335      -0.013388      -0.002015       0.017837       0.001245      -0.021250      -0.004368       0.025617              9.975028      12.406170      -4.062795      -0.608658      12.334044      -0.481314       5.184870          -0.000046
          270              C       6.277084       7.469524      12.947798      -0.102150      31.294333 0.41365432E+03  0.95802676E+04                                 8.564029                            6.750873       0.198723       2.037524                    0.999598      28.631412      81.016096       0.640107       0.413156      -1.069028      -0.008780       0.024517      -0.004351       0.026402       0.008944       0.001303      -0.013006      -0.035312      -0.022543      -0.018525      -0.009381       0.027905              9.697685      13.162761      -4.055802      -0.769315      10.916712      -0.571171       5.013582           0.000001
          271              C       7.499497       7.880238      12.487287      -0.008607      35.888729 0.42917312E+03  0.99831528E+04                                 9.477797                            6.893542       0.022350       2.021064                    0.999160      26.769856      74.722394       0.634143       0.415225      -1.072878      -0.030297       0.025751       0.000903       0.039773      -0.006067      -0.007602      -0.008261      -0.007384       0.024419      -0.016016       0.002196       0.013820             11.795869      15.547812      -6.564997      -1.302160      14.308403      -0.248319       5.531393          -0.000042
          272              C       7.702848       9.183125      12.080254      -0.108448      31.693511 0.41679991E+03  0.96947603E+04                                 8.688963                            6.805340       0.131861       2.014762                    0.999711      28.972159      82.806355       0.631966       0.416681      -1.064192      -0.021379      -0.000267       0.004940       0.021944       0.011288      -0.017581      -0.003835       0.020009      -0.000473      -0.016941      -0.009861       0.026802              9.941097      12.022815      -4.503023      -1.170617      12.701970      -0.065191       5.098507           0.000024
          273              C       6.653345      10.070172      12.157501      -0.141412      33.203801 0.44962278E+03  0.10692167E+05                                 9.025797                            7.107759       0.085314       1.998917                    0.999520      29.882777      87.258597       0.611280       0.421355      -1.057866       0.017774      -0.023465       0.007974       0.030497       0.013719      -0.003182      -0.007561      -0.039411       0.032707      -0.029477       0.005723       0.023755             10.338106      13.844027      -4.225822      -1.046557      11.997504       0.018917       5.172788          -0.000052
          274              C       8.645378       6.910369      12.421924       0.573308      25.785413 0.26888756E+03  0.56616747E+04                                 8.039243                            5.783019       0.013610       2.044235                    0.999625      22.998463      64.622848       0.623680       0.466412      -1.024293       0.025841      -0.023578      -0.008459       0.035989       0.099894       0.040338       0.039418      -0.031795       0.098843      -0.117817      -0.002865       0.120682              9.970435      11.972042      -5.571629      -1.849728      10.811518      -0.850591       7.127747          -0.000001
          275              C       9.152953      -1.997579      21.097365       0.184461      35.370459 0.40479743E+03  0.94101237E+04                                 9.685529                            6.924773      -0.093201       1.975182                    0.999644      27.033664      78.959032       0.593122       0.444227      -1.040277      -0.038552       0.043294      -0.016206       0.060193      -0.006201      -0.004992      -0.001782      -0.004843       0.021489      -0.011646       0.002793       0.008853             11.753572       7.963111      -3.335017       1.230785      10.972005      -5.320607      16.325600           0.001561
          276              C       9.898915      -2.143881      19.870325      -0.177349      32.217679 0.45605787E+03  0.10881230E+05                                 8.786057                            7.128795       0.164146       2.014955                    0.999632      30.434411      88.948453       0.614334       0.417872      -1.060314      -0.006296      -0.001319      -0.011920       0.013545       0.008359      -0.013966       0.019752       0.018371      -0.017157      -0.031523       0.011438       0.020086              9.531433       7.814198      -3.637588      -0.562437      10.316460      -1.384766      10.463640           0.002274
          277              C       9.480772      -1.186615      19.041404      -0.179766      32.008285 0.46348309E+03  0.11113398E+05                                 8.768890                            7.209629       0.089361       1.988520                    0.999664      30.669453      90.129781       0.607393       0.420555      -1.057640       0.008765      -0.007183       0.003851       0.011968       0.008214      -0.025654       0.014145       0.018819       0.004624      -0.032464       0.001212       0.031252              9.459232       7.241432      -2.263546      -0.860013       9.268226      -2.156308      11.868039           0.002292
          278              C       8.428863      -0.466884      19.700976       0.186411      34.465486 0.39457101E+03  0.91380484E+04                                 9.620525                            6.911117      -0.148081       1.964570                    0.999471      26.995241      79.382010       0.582606       0.453944      -1.031931      -0.009351      -0.036360       0.052376       0.064442       0.000606      -0.005036      -0.004454       0.014119      -0.027197      -0.012095      -0.000832       0.012927             11.595790       9.160647      -4.820298       1.349385      13.389203      -4.867804      12.237519           0.001164
          279              C       7.802905       0.650061      19.151333      -0.069987      45.162579 0.47831001E+03  0.11494606E+05                                11.031322                            7.360330      -0.027504       1.993104                    0.999122      28.362806      81.922543       0.600074       0.424733      -1.060992       0.010334       0.014161      -0.040891       0.044491       0.047782       0.015545       0.007874       0.005665       0.073495      -0.060412       0.012663       0.047749             13.837936      12.492766      -3.817312      -3.187698      12.540973      -4.281923      16.480069           0.000669
          280              C       6.737952       1.283741      19.778223       0.191346      34.184995 0.38157138E+03  0.87419538E+04                                 9.456580                            6.716918      -0.126732       1.967759                    0.999661      26.648621      77.322381       0.602945       0.443400      -1.040544      -0.032948      -0.008881       0.049173       0.059853      -0.001974       0.000197       0.003060      -0.004221      -0.013046      -0.005442      -0.000397       0.005839             11.335459      13.476683      -4.677635      -4.961714       8.642409       0.571813      11.887286           0.001335
          281              C       5.986005       2.336129      19.163217      -0.180928      32.856838 0.45766876E+03  0.10918093E+05                                 8.868938                            7.122351       0.133633       2.001118                    0.999715      30.500158      88.836132       0.617709       0.415649      -1.062818      -0.013237       0.000522       0.002768       0.013534       0.000083       0.015408      -0.014676      -0.031040       0.023874      -0.027470       0.000497       0.026973              9.552715       9.434020      -2.470000      -2.669627       7.762767      -1.433538      11.461358           0.002685
          282              C       4.999920       2.670709      20.015906      -0.186922      33.059691 0.44915133E+03  0.10664032E+05                                 8.882445                            7.033277       0.149511       2.004762                    0.999750      30.488731      88.573699       0.624631       0.413004      -1.064582       0.006109       0.001215      -0.011348       0.012945      -0.005426       0.017762      -0.010402      -0.023600      -0.003446      -0.024763       0.000829       0.023934              9.636291      10.406933      -4.037423      -2.111262       8.609814      -0.735636       9.892126           0.002130
          283              C       5.140394       1.827867      21.147873       0.178386      36.546200 0.39490726E+03  0.90905292E+04                                 9.772846                            6.760385      -0.050439       1.985476                    0.999589      26.720781      76.746785       0.613102       0.433989      -1.050167       0.053947      -0.034821      -0.014790       0.065890      -0.001604      -0.000723      -0.004306       0.003253       0.014566      -0.006352      -0.000245       0.006597             11.923267      12.463442      -3.934458      -6.043928       8.127580       0.553263      15.178780           0.001405
          284              C       8.834983      11.190312      21.537079      -0.150385      35.943207 0.44623882E+03  0.10601912E+05                                 9.549044                            7.103502       0.013656       1.979317                    0.998962      29.910245      87.574513       0.607967       0.424042      -1.055167       0.021990      -0.011442       0.007936       0.026028       0.013035       0.007627      -0.015810       0.022891       0.018131      -0.029125       0.014112       0.015013             11.290861      12.942736      -5.174889       1.859901      13.181912       2.641362       7.747936          -0.000056
          285              C       9.848068      10.284353      21.525195      -0.082730      34.532044 0.42233814E+03  0.98897745E+04                                 9.279673                            6.894351      -0.037568       1.960363                    0.999613      29.307102      84.988405       0.619758       0.422044      -1.057177       0.001191       0.025186       0.023007       0.034133       0.021689      -0.010918       0.003351      -0.029285       0.010437      -0.031510       0.006832       0.024678             10.978858      14.300926      -5.455828       2.621262      11.241311       1.377003       7.394337          -0.000033
          286              C       8.260073       1.178534      17.847046       0.104211      37.293535 0.41309808E+03  0.96079848E+04                                 9.933567                            6.927805      -0.359870       1.898396                    0.998716      26.828320      77.219326       0.604446       0.435682      -1.050123      -0.010110      -0.011702       0.024250       0.028762      -0.020537      -0.018925      -0.023691      -0.003609       0.017029      -0.042303       0.016008       0.026295             12.618217       8.917257       4.151532      -1.804601      10.037583      -3.015212      18.899810          -0.000107
          287              C       9.176108       2.230206      17.778712      -0.166233      37.895591 0.47352862E+03  0.11394856E+05                                 9.827174                            7.266005       0.073102       1.987402                    0.998939      30.504448      89.280673       0.608789       0.418096      -1.061092       0.013778       0.009071      -0.029918       0.034164       0.008674       0.016225       0.015276       0.019365       0.031893      -0.022178      -0.008442       0.030619             11.696174       9.492447       5.064278      -0.785529      10.604005      -2.621091      14.992070          -0.000043
          288              C       9.512667       2.760938      16.501164      -0.091047      36.268452 0.44282660E+03  0.10483236E+05                                 9.619111                            7.076256       0.023471       1.980768                    0.999614      29.392093      85.438394       0.610155       0.424038      -1.056924      -0.019896      -0.028856       0.010143       0.036488       0.009149       0.000175      -0.007289      -0.000296      -0.078661      -0.027605       0.004804       0.022801             11.442831       8.004627       3.916042      -0.310871       9.564527      -2.091033      16.759339          -0.000019
          289              C       8.954990       2.353656      15.315718      -0.023114      38.026718 0.38645611E+03  0.87726290E+04                                 9.761745                            6.499393       0.058689       2.037479                    0.999460      26.290837      72.919869       0.658264       0.409899      -1.074421      -0.018627      -0.003974       0.027539       0.033484      -0.013152       0.006479       0.002440       0.019864      -0.078913      -0.027745      -0.002288       0.030032             12.640270       8.412951       4.903032      -2.513273      11.295240      -4.705719      18.212618          -0.000021
          290              C       8.077751       1.323532      15.470213      -0.083430      36.216911 0.42905181E+03  0.10122270E+05                                 9.682246                            7.018489      -0.125781       1.935832                    0.999519      29.544978      86.993802       0.603016       0.430535      -1.048227       0.003414       0.014527       0.035909       0.038886      -0.021128       0.015862       0.010891       0.012663      -0.012653      -0.032126       0.006266       0.025860             11.747689       8.686998       5.242782      -2.117416      11.460944      -2.966200      15.095126          -0.000017
          291              C       7.737210       0.756171      16.679426      -0.158834      37.101067 0.45381945E+03  0.10861299E+05                                 9.829423                            7.202431      -0.081669       1.949515                    0.997801      30.295685      89.939130       0.597037       0.428654      -1.049044       0.012159       0.018088      -0.025845       0.033808      -0.001211      -0.005369       0.000752       0.002641      -0.073453      -0.025237       0.010487       0.014750             11.883680       8.212945       4.041103      -0.321672       9.651916      -1.236021      17.786178          -0.000122
          292              C       9.294852       2.927424      14.076794       0.649088      22.833667 0.22691004E+03  0.46219390E+04                                 7.609257                            5.459948      -0.296773       1.971541                    0.999397      21.995929      62.658081       0.610353       0.492668      -1.001043       0.032991       0.038119      -0.030794       0.059074      -0.075409      -0.015496       0.060816      -0.047013      -0.204459      -0.095383      -0.035000       0.130383              9.315392       7.502856       3.233871      -1.887161       8.053835      -3.644946      12.389483          -0.000003
          293              C       2.082461       2.728220      21.543021      -0.145651      35.270126 0.42764620E+03  0.10032921E+05                                 9.378777                            6.901290       0.153998       2.023458                    0.999501      29.508377      85.305785       0.625110       0.417645      -1.061267      -0.018426       0.024957       0.001818       0.031076       0.010329      -0.002317       0.014556      -0.028583       0.008282      -0.021308      -0.003251       0.024559             11.376120      15.680760      -5.673293       2.251876      11.291020       1.583705       7.156579          -0.000055
          294              C       1.044617       3.642515      21.531137      -0.091240      35.351146 0.42987240E+03  0.10086171E+05                                 9.412592                            6.938123       0.070866       1.996188                    0.999658      29.077268      83.735784       0.621647       0.419929      -1.061091       0.024047      -0.001034       0.012006       0.026898       0.015827       0.011530       0.000618       0.026299       0.012272      -0.023383      -0.000926       0.024309             11.402211      14.479147      -5.638312       1.358156      12.839629       2.329199       6.887855          -0.000025
          295              C       7.636718       1.557449      28.735912       0.188044      34.129640 0.38933171E+03  0.90047482E+04                                 9.656996                            6.944579      -0.291878       1.915552                    0.999403      27.250014      80.606694       0.570100       0.464519      -1.023943       0.034609      -0.042323       0.018867       0.057836      -0.001361      -0.006609      -0.005506       0.002730      -0.011968      -0.010554       0.002807       0.007748             11.862397       7.542388      -3.138804       1.815021      10.449470      -4.140290      17.595332           0.001233
          296              C      12.800305       8.303949       0.273336      -0.187601      33.516354 0.49289061E+03  0.12023304E+05                                 9.105108                            7.463137      -0.003793       1.953733                    0.999460      31.424278      93.693475       0.592528       0.423764      -1.053736      -0.006137      -0.005078       0.010990       0.013573       0.006029      -0.019835       0.012998       0.011947      -0.028877      -0.029015       0.005995       0.023020             10.010632       6.983308      -3.248722      -0.040980      11.202375      -0.485261      11.846213           0.001707
          297              C      13.177717       7.344464       1.164648      -0.185888      33.074951 0.49110983E+03  0.11959476E+05                                 9.012672                            7.442041       0.032616       1.967459                    0.999405      31.231792      92.797939       0.594752       0.422899      -1.055116      -0.020797       0.002300      -0.003126       0.021156       0.005214      -0.018224       0.010456       0.029841      -0.005687      -0.025277      -0.002016       0.027293              9.907936       6.265017      -1.972880      -0.597503      10.076902      -1.260822      13.381891           0.002061
          298              C      14.063898       6.451679       0.466453       0.192971      33.350090 0.39220852E+03  0.90891463E+04                                 9.536003                            6.990848      -0.329282       1.906673                    0.999167      27.218293      80.625405       0.565622       0.467276      -1.022299       0.003968       0.027185      -0.053172       0.059851      -0.001806      -0.004867      -0.005005       0.017756      -0.006606      -0.011504      -0.000181       0.011685             11.504885       7.413607      -3.847404       0.442985      15.016914      -4.349445      12.084135           0.001242
          299              C      14.514783       5.230061       0.980444      -0.077529      45.335751 0.48918294E+03  0.11820472E+05                                11.058961                            7.435014      -0.046844       1.984397                    0.999034      28.579507      82.736521       0.598162       0.423764      -1.061749      -0.015895      -0.011101       0.037033       0.041801       0.037868       0.014337       0.005795       0.038976       0.067044      -0.053849       0.011028       0.042821             13.962008      11.326539      -3.260941      -4.656199      13.996576      -3.351551      16.562910           0.000600
          300              C      15.400075       4.432931       0.255510       0.189341      34.859132 0.38750520E+03  0.89094703E+04                                 9.581597                            6.768468      -0.081279       1.981803                    0.999630      26.736099      77.635845       0.600893       0.443338      -1.040902       0.035066       0.005800      -0.050731       0.061943      -0.004357       0.003733       0.000143       0.004582      -0.018873      -0.007631      -0.001103       0.008734             11.566913      12.145254      -4.886699      -5.411817      10.691903       1.066018      11.863581           0.001065
          301              C      -0.198207       3.202006       0.775442      -0.184619      33.323485 0.46181138E+03  0.11022948E+05                                 8.902242                            7.127109       0.146788       2.001771                    0.999757      30.519761      88.423546       0.622128       0.412471      -1.066677       0.013854      -0.001724      -0.000405       0.013967       0.004988       0.017669      -0.020447      -0.026882       0.022783      -0.031720       0.000879       0.030842              9.599055       8.873394      -2.056320      -3.283652       9.560537      -1.711098      10.363234           0.002672
          302              C      -5.004088      -3.605950      29.642080      -0.184624      33.392805 0.45667310E+03  0.10862388E+05                                 8.880932                            7.057237       0.165521       2.007291                    0.999763      30.453456      87.880362       0.629638       0.408974      -1.069685      -0.002797       0.004583       0.011006       0.012246      -0.006468       0.012462      -0.019238      -0.030369      -0.005636      -0.022824      -0.008830       0.031655              9.617261       9.125051      -3.460939      -2.569876      10.714719      -1.083408       9.012013           0.002200
          303              C      -4.921828      -2.594843      28.608158       0.178838      37.041843 0.40115042E+03  0.92743181E+04                                 9.887183                            6.832600       0.012044       2.006162                    0.999539      26.813849      77.284225       0.607065       0.436411      -1.048278      -0.043881       0.038962       0.022676       0.062911      -0.004373      -0.003261      -0.002534       0.004401       0.014861      -0.008500       0.001962       0.006538             12.022005      13.107103      -3.112721      -6.870116       9.065177      -0.459216      13.893736           0.001245
          304              C      -3.949747      -2.533331      27.615830      -0.097698      48.690317 0.48646221E+03  0.11713027E+05                                11.487144                            7.355189      -0.008602       1.987796                    0.999291      28.699142      82.352353       0.609981       0.417032      -1.068312       0.028709      -0.026687      -0.000775       0.039204      -0.015260       0.030731       0.033594       0.001101      -0.069684      -0.060006       0.026803       0.033203             14.834852      15.433994      -6.761736      -3.988252      14.917946      -2.737410      14.152616           0.000482
          305              C      -3.916979      -1.552055      26.638357       0.189985      34.939719 0.38308550E+03  0.87710115E+04                                 9.532782                            6.699026      -0.043283       1.992794                    0.999616      26.568946      76.656750       0.608966       0.439298      -1.044669      -0.034665       0.046959      -0.018018       0.061086       0.002051      -0.006165       0.000410      -0.012032       0.030181      -0.013026       0.001295       0.011731             11.444531       8.743924      -3.360428      -0.380509      12.928157      -6.025153      12.661514           0.000895
          306              C      -2.865885      -1.449449      25.649000      -0.186238      32.802053 0.44240827E+03  0.10442370E+05                                 8.784623                            6.953393       0.262482       2.044269                    0.999827      30.065061      86.492169       0.633182       0.409828      -1.068877       0.000846       0.005287      -0.010730       0.011992       0.000836      -0.015941       0.023290       0.021827       0.001165      -0.032101       0.004066       0.028035              9.524673      10.120679      -3.665758      -0.750647       9.735732      -2.507772       8.717608           0.002558
          307              C      -3.250101      -0.483193      24.823051      -0.178821      32.233210 0.43204856E+03  0.10140186E+05                                 8.673987                            6.866711       0.220474       2.031567                    0.999833      29.895321      85.831480       0.637671       0.409257      -1.068979       0.004224      -0.009705       0.005532       0.011943       0.011440      -0.014546       0.023656       0.024853       0.013741      -0.037239       0.012951       0.024288              9.367461       9.005743      -1.901866      -1.545369       9.328108      -3.412279       9.768533           0.002216
          308              C      -4.514046       0.004970      25.253852       0.180892      34.996987 0.38739241E+03  0.88913762E+04                                 9.551818                            6.732677      -0.020265       2.000176                    0.999584      26.609123      76.780127       0.608180       0.438789      -1.045332      -0.007166      -0.037422       0.049504       0.062470      -0.002569      -0.002059      -0.000852       0.006303       0.001823      -0.004808       0.000296       0.004511             11.487697      10.544847      -4.842482       1.167035      12.074115      -5.354262      11.844130           0.001167
          309              C      -5.330736       0.853125      24.514063      -0.083010      45.983074 0.49557527E+03  0.11995701E+05                                11.122005                            7.462330       0.023579       2.004866                    0.999231      28.593845      82.441342       0.600509       0.421377      -1.064859       0.005397       0.014533      -0.036313       0.039483       0.036145      -0.000613       0.009904      -0.032641       0.074664      -0.052555       0.018258       0.034297             13.960393      14.501084      -2.928439      -3.504334      11.132482      -4.782922      16.247612           0.000571
          310              C       9.524163       1.220268      24.962690       0.199361      32.743101 0.38014703E+03  0.87411380E+04                                 9.357841                            6.835906      -0.247421       1.932659                    0.999545      26.990854      79.641278       0.577854       0.460969      -1.025774      -0.027992      -0.014123       0.045131       0.054953      -0.001928      -0.004419      -0.007550      -0.013589      -0.037230      -0.015966       0.000861       0.015105             11.148392      14.914286      -3.349942      -3.967127       6.875936       0.099613      11.654955           0.001084
          311              C       8.597610       1.982378      24.205074      -0.201482      32.905372 0.48026592E+03  0.11640612E+05                                 8.968902                            7.352474       0.010843       1.958568                    0.999468      31.353567      93.210610       0.598681       0.422101      -1.054680      -0.012580       0.008793       0.004255       0.015927       0.008679       0.011187      -0.031110      -0.014213      -0.009082      -0.035542       0.001089       0.034453              9.792809      10.229628      -1.622458      -1.381551       6.030409      -0.472932      13.118391           0.002237
          312              C       7.576384       2.310200      25.022111      -0.167022      32.601306 0.47283637E+03  0.11415752E+05                                 8.963025                            7.328223      -0.036739       1.953458                    0.998980      30.784386      91.334237       0.595655       0.425910      -1.052332      -0.004855      -0.016052      -0.018083       0.024662       0.011746       0.019671      -0.011089      -0.022735      -0.016529      -0.032402       0.012667       0.019735              9.806336      11.739173      -2.719903      -0.216110       6.362881      -0.016103      11.316953           0.001692
          313              C       7.921158       1.801306      26.317485       0.176382      34.489549 0.39506218E+03  0.91565136E+04                                 9.648538                            6.941514      -0.181714       1.948178                    0.999657      27.261618      80.317913       0.577786       0.457377      -1.029512       0.045657      -0.035884      -0.016322       0.060321      -0.006314      -0.002582      -0.002656      -0.001546       0.008337      -0.008917       0.003881       0.005036             11.760121      10.857021      -2.958349      -4.378841       7.184673       1.540991      17.238669           0.001208
          314              C       7.304148       2.126408      27.511843      -0.077266      45.711690 0.49379007E+03  0.11963661E+05                                11.127360                            7.483981      -0.024657       1.989258                    0.999063      28.732022      83.377080       0.594333       0.425358      -1.060409      -0.028205       0.025523       0.003227       0.038175       0.009360      -0.001894       0.000094      -0.002572      -0.173123      -0.057751       0.019434       0.038316             14.106165      12.121088      -5.593889      -1.022870      11.703062      -1.659261      18.494345           0.000226
          315              C      13.973914       4.755516       2.272847       0.116423      36.524947 0.41273776E+03  0.95899807E+04                                 9.814593                            6.933427      -0.322851       1.914414                    0.998762      26.564617      76.226304       0.603545       0.436770      -1.050292      -0.000954       0.014673      -0.021728       0.026236      -0.021509      -0.024682      -0.015252       0.007055      -0.001124      -0.040979       0.012903       0.028076             12.387815       9.184304       4.332145      -3.236515       9.985965      -2.228986      17.993176          -0.000111
          316              C      14.364967       5.303729       3.452350      -0.152991      36.063021 0.45328406E+03  0.10829602E+05                                 9.631952                            7.192199      -0.078006       1.953904                    0.997743      30.046795      88.702311       0.599073       0.427941      -1.051000      -0.022905      -0.004463       0.021002       0.031395      -0.005683       0.002735      -0.012780       0.004165      -0.069656      -0.027629       0.007551       0.020078             11.476312       8.636740       4.147495      -2.047519       9.371742      -0.775147      16.420454          -0.000023
          317              C      13.814682       4.876011       4.646709      -0.087960      34.742670 0.43121041E+03  0.10151881E+05                                 9.336522                            6.976534      -0.073654       1.948877                    0.999520      29.439160      85.648410       0.614649       0.423274      -1.056229      -0.005431      -0.006747      -0.030183       0.031401      -0.013311       0.020562       0.005883       0.010866       0.021978      -0.027125       0.001212       0.025913             11.164248       9.086809       4.921424      -3.217618      10.180375      -2.018910      14.225560           0.000009
          318              C      12.831890       3.882739       4.652651      -0.051862      38.515181 0.43092723E+03  0.10008471E+05                                 9.795748                            6.813730       0.197367       2.071024                    0.999373      26.968843      74.591891       0.652747       0.404015      -1.083019       0.011124       0.020708      -0.046521       0.052123       0.003817       0.010306      -0.003607       0.011078      -0.001205      -0.012076      -0.001394       0.013470             12.571127       9.728330       5.200979      -4.340345      10.384244      -2.934395      17.600806          -0.000004
          319              C      12.461072       3.310435       3.443437      -0.070684      35.076072 0.43392783E+03  0.10242851E+05                                 9.486464                            7.059327      -0.107603       1.947564                    0.999433      29.097530      85.062639       0.602507       0.430666      -1.050544      -0.007565       0.040275      -0.009120       0.041982      -0.005748       0.017136       0.003280      -0.006738      -0.081653      -0.034392       0.013035       0.021356             11.278625       8.434273       4.168831      -2.520991       9.527657      -1.881281      15.873944           0.000012
          320              C      13.015921       3.725319       2.263934      -0.131323      35.001610 0.43842365E+03  0.10365049E+05                                 9.386032                            7.029853       0.019850       1.988372                    0.998626      29.457892      85.894930       0.612913       0.422698      -1.056542      -0.033080       0.011449       0.018822       0.039744      -0.006060       0.012417       0.017417       0.010389      -0.025899      -0.027533       0.010837       0.016696             11.170644       9.559745       4.875814      -2.800257       9.755537      -2.559224      14.196650          -0.000017
          321              C      12.201199       3.458912       5.933170       0.677146      22.946586 0.23516000E+03  0.48210872E+04                                 7.603785                            5.538124      -0.200115       2.005934                    0.999217      21.809042      61.829189       0.610846       0.489095      -1.005332      -0.039761      -0.018672       0.057613       0.072449      -0.083540       0.038944       0.010935      -0.021421      -0.273950      -0.110955      -0.020356       0.131311              9.337094       7.630450       3.493558      -2.750187       8.065650      -1.721174      12.315182           0.000005
          322              C      -2.874076      -3.566745      27.592061       0.118522      38.482671 0.43481470E+03  0.10211364E+05                                10.143659                            7.088579      -0.424145       1.875186                    0.998524      26.857741      76.886866       0.601840       0.433357      -1.054832      -0.019570       0.015683      -0.001099       0.025103      -0.017500      -0.028722      -0.013336       0.006834      -0.001943      -0.040045       0.009144       0.030901             13.159970      16.610143      -7.606079       0.888905      15.323734       2.403233       7.546033          -0.000105
          323              C      -3.059166      -4.724105      26.795822      -0.157678      35.296294 0.46487370E+03  0.11104632E+05                                 9.349179                            7.180667       0.197651       2.031855                    0.999230      29.936362      86.518221       0.616469       0.415935      -1.065384       0.017201      -0.016240      -0.005476       0.024282       0.009811       0.017651       0.002717       0.017838      -0.017251      -0.017580      -0.008173       0.025753             11.006284      12.150970      -4.910098       0.197481      13.730069       3.318705       7.137815          -0.000019
          324              C      -1.956839      -5.591945      26.599734      -0.096510      35.702445 0.46230042E+03  0.11057679E+05                                 9.510191                            7.226350      -0.005704       1.965319                    0.999673      29.826254      87.021122       0.604535       0.423589      -1.057678      -0.006441       0.019910       0.024752       0.032412       0.007933       0.021469       0.007865      -0.047005      -0.003184      -0.036242       0.005718       0.030524             11.212902      14.000816      -4.690152       0.889555      12.601060       2.737735       7.036831          -0.000008
          325              C      -0.713101      -5.329388      27.205826      -0.050355      38.033216 0.43157818E+03  0.10057958E+05                                 9.777158                            6.873114       0.035566       2.017359                    0.999336      27.269512      76.308044       0.640290       0.410468      -1.075457      -0.039118       0.018174       0.019963       0.047529       0.005495       0.011520      -0.002832      -0.012249      -0.037513      -0.020179       0.005582       0.014597             12.325161      15.759783      -6.118030      -0.104937      13.744822       3.869036       7.470878          -0.000010
          326              C      -0.611190      -4.232059      28.005036      -0.078095      34.910466 0.41484283E+03  0.96684133E+04                                 9.373959                            6.846966      -0.004073       1.977099                    0.999655      28.892466      83.518735       0.620141       0.423783      -1.056359      -0.031720       0.004100      -0.009495       0.033363       0.022529       0.003753      -0.014035       0.014359      -0.020446      -0.028782       0.000839       0.027944             11.304309      13.653185      -5.050481       0.359568      12.788785       3.650825       7.470958          -0.000005
          327              C      -1.652498      -3.339502      28.198154      -0.144799      35.155844 0.43609586E+03  0.10283887E+05                                 9.377391                            6.989474       0.144621       2.025140                    0.998928      29.497603      85.563737       0.618290       0.420086      -1.059458       0.024966      -0.016269      -0.004774       0.030179       0.007173       0.001727       0.005029      -0.026709       0.009872      -0.016815       0.001050       0.015765             11.193502      15.099548      -5.157909       1.467016      11.174841       2.367290       7.306116          -0.000028
          328              C      -1.223149       9.839606      26.959230       0.640648      23.493844 0.24096680E+03  0.49735874E+04                                 7.676581                            5.561804      -0.211089       1.984084                    0.999347      22.535725      64.241688       0.616436       0.481399      -1.008669       0.030898      -0.058325       0.003897       0.066119       0.087639      -0.026139      -0.066737      -0.078401       0.080846      -0.111310      -0.019223       0.130532              9.406416      12.095889      -3.583258       0.420982       9.534320       2.515174       6.589040          -0.000007
          329              C      -4.791759       1.386421      23.224631       0.113869      36.984676 0.42135631E+03  0.98287578E+04                                 9.870078                            6.989477      -0.293544       1.920925                    0.998818      26.667968      76.363525       0.603929       0.434782      -1.052795      -0.009182      -0.008702       0.020271       0.023894      -0.018267      -0.014453      -0.023415      -0.001679      -0.006839      -0.037667       0.013239       0.024428             12.473112      10.113237       4.438981      -2.377387       9.388533      -3.431928      17.917565          -0.000142
          330              C      -3.703956       2.263494      23.251370      -0.143704      34.845888 0.43841401E+03  0.10343039E+05                                 9.301104                            6.999455       0.106488       2.012645                    0.999073      29.409838      85.079512       0.619537       0.419059      -1.061052       0.003660       0.019323      -0.021312       0.029000      -0.002628       0.021731       0.012264      -0.008050      -0.012780      -0.028264       0.006373       0.021891             11.081323       9.715597       4.908361      -2.687924      10.017689      -3.417201      13.510683          -0.000048
          331              C      -3.253995       2.834085      22.086722      -0.071308      34.218738 0.41809730E+03  0.97702697E+04                                 9.293701                            6.904899      -0.014448       1.977953                    0.999610      28.819234      83.612315       0.612926       0.427630      -1.053225      -0.025005      -0.010218       0.007668       0.028079       0.001683      -0.003332       0.020473       0.010666      -0.063847      -0.032684       0.016205       0.016480             11.082483       9.439294       4.329115      -1.929359       9.033961      -2.820720      14.774192          -0.000027
          332              C      -3.847598       2.580244      20.874537      -0.044563      38.406343 0.42310434E+03  0.98106831E+04                                 9.834370                            6.808272       0.089785       2.040851                    0.999304      26.954837      75.211032       0.642979       0.410826      -1.075335      -0.004208      -0.025563       0.039987       0.047646       0.008688      -0.010956       0.014988      -0.004961      -0.009719      -0.023599       0.007737       0.015861             12.468200      10.310114       5.670284      -2.389305      10.859662      -4.185063      16.234825          -0.000046
          333              C      11.252498       1.644414      20.829971      -0.085456      35.900811 0.43907125E+03  0.10383093E+05                                 9.567438                            7.058348      -0.036754       1.964342                    0.999493      29.368655      85.616434       0.608712       0.425503      -1.054908       0.015234      -0.008284       0.027807       0.032771      -0.015009       0.006300       0.013980       0.003926       0.010998      -0.024695       0.008230       0.016465             11.460001      10.514794       5.606004      -1.349679       9.965006      -2.385439      13.900203          -0.000039
          334              C      10.774942       1.075434      22.009475      -0.146934      36.422330 0.46495404E+03  0.11177022E+05                                 9.708059                            7.297758      -0.090752       1.949369                    0.997838      30.158702      89.249522       0.593185       0.429537      -1.050231       0.012771       0.012161      -0.021311       0.027661      -0.002695      -0.008834       0.005698      -0.003009      -0.063895      -0.024317       0.008062       0.016255             11.496062       9.399296       4.288793      -0.593115       8.732335      -1.517936      16.356554          -0.000125
          335              C      -3.447960       3.281150      19.656410       0.640353      24.248998 0.24611146E+03  0.51001741E+04                                 7.849584                            5.637322      -0.178079       2.000757                    0.999431      22.356510      63.593577       0.610391       0.484223      -1.008479       0.040252       0.038521      -0.034817       0.065699      -0.060358       0.034337       0.032078       0.105667      -0.269507      -0.114860      -0.011857       0.126717              9.638502       6.800641       3.376996      -1.773612       9.166012      -2.249150      12.948853          -0.000030
          336              C       6.190627       3.157219      27.458365       0.105324      33.485283 0.43351752E+03  0.10189048E+05                                 9.275158                            7.117599      -0.289403       1.922261                    0.998797      26.882632      77.378919       0.594686       0.438220      -1.050268       0.018660      -0.013263       0.000650       0.022903      -0.029612       0.008714       0.008495      -0.000624       0.039917      -0.039092       0.016131       0.022962             11.016961      13.997603      -5.076842      -0.379295      13.397208      -1.010721       5.656073          -0.000144
          337              C       4.908395       2.837656      27.868368      -0.143364      32.633682 0.44869886E+03  0.10626044E+05                                 8.833352                            7.048637       0.175723       2.027406                    0.999699      29.539482      85.062314       0.622878       0.415228      -1.065611      -0.024069       0.021732      -0.001183       0.032450       0.015139      -0.000633      -0.013516      -0.024579       0.001242      -0.021246      -0.004372       0.025618              9.975245      13.168271      -3.983957      -0.416002      11.572479      -0.655027       5.184984          -0.000049
          338              C       3.893878       3.810034      27.803005      -0.102156      31.295156 0.41366803E+03  0.95806549E+04                                 8.564136                            6.750963       0.198709       2.037510                    0.999598      28.631907      81.017523       0.640106       0.413153      -1.069031       0.025301      -0.006197      -0.004329       0.026406       0.012375      -0.013081      -0.000044       0.030900      -0.022556      -0.018530      -0.009385       0.027915              9.697801      11.772393      -4.199990      -0.488797      12.307365      -0.824108       5.013647           0.000017
          339              C       4.176388       5.068273      27.342494      -0.008613      35.889120 0.42917910E+03  0.99833276E+04                                 9.477853                            6.893582       0.022342       2.021058                    0.999160      26.770090      74.723198       0.634142       0.415224      -1.072878       0.028743      -0.027477       0.000929       0.039775      -0.005180      -0.007431      -0.008415       0.009704       0.024398      -0.016012       0.002198       0.013814             11.795934      15.668011      -6.552561      -0.112760      14.188373      -1.320833       5.531417          -0.000050
          340              C       5.451370       5.404853      26.935461      -0.108427      31.692688 0.41678703E+03  0.96944073E+04                                 8.688852                            6.805244       0.131843       2.014766                    0.999711      28.971848      82.805839       0.631967       0.416682      -1.064189       0.001951      -0.021278       0.004975       0.021939       0.008996      -0.002002      -0.017873      -0.024209      -0.000509      -0.016934      -0.009859       0.026793              9.940960      13.617888      -4.337523       0.055825      11.106554      -1.171145       5.098439          -0.000013
          341              C       6.441883       4.452384      27.012708      -0.141388      33.202800 0.44960756E+03  0.10691727E+05                                 9.025688                            7.107678       0.085275       1.998921                    0.999519      29.882080      87.256596       0.611278       0.421360      -1.057862      -0.025161       0.015268       0.008001       0.030499       0.017469      -0.007192      -0.003933       0.032934       0.032705      -0.029473       0.005726       0.023746             10.337984      12.883544      -4.325283       0.126705      12.957685      -1.039027       5.172722          -0.000070
          342              C       3.093560       6.108068      27.277131       0.573310      25.785388 0.26888762E+03  0.56616752E+04                                 8.039229                            5.783014       0.013622       2.044238                    0.999625      22.998466      64.622820       0.623682       0.466411      -1.024294      -0.026104       0.023285      -0.008448       0.035986       0.101032       0.035053       0.044184      -0.009857       0.098831      -0.117816      -0.002868       0.120684              9.970418      11.966506      -5.572219      -0.655371      10.817039      -1.927528       7.127708          -0.000012
          343              C      -0.041733      12.101887       6.242158       0.184485      35.369692 0.40479089E+03  0.94099323E+04                                 9.685426                            6.924746      -0.093210       1.975186                    0.999644      27.033286      78.957727       0.593119       0.444230      -1.040275       0.047019      -0.033913      -0.016226       0.060201      -0.005572      -0.001260      -0.005128       0.007291       0.021436      -0.011630       0.002806       0.008824             11.753406      11.623809      -2.955530      -5.419070       7.311049       0.675785      16.325361          -0.002003
          344              C      -0.264155      12.828793       5.015118      -0.177281      32.213707 0.45599428E+03  0.10879301E+05                                 8.785367                            7.128321       0.164226       2.015025                    0.999631      30.431522      88.937443       0.614353       0.417875      -1.060315      -0.000700      -0.006423      -0.011949       0.013585       0.006319       0.021093      -0.011850      -0.021422      -0.017102      -0.031534       0.011456       0.020077              9.530638      11.034906      -3.303370      -1.319227       7.094259      -0.702150      10.462748          -0.002928
          345              C       0.731116      12.511560       4.186197      -0.179666      32.003677 0.46340580E+03  0.11111052E+05                                 8.768107                            7.209072       0.089363       1.988574                    0.999663      30.666010      90.116860       0.607413       0.420561      -1.057640      -0.008081       0.007944       0.003812       0.011956       0.006117       0.016733      -0.024040      -0.021791       0.004562      -0.032474       0.001242       0.031232              9.458340       9.709940      -2.007371      -2.055912       6.798175      -1.077633      11.866905          -0.003212
          346              C       1.555452      11.539450       4.845769       0.186438      34.464665 0.39456451E+03  0.91378608E+04                                 9.620412                            6.911085      -0.148136       1.964563                    0.999471      26.994749      79.380418       0.582605       0.453948      -1.031929      -0.035236      -0.013077       0.052359       0.064452      -0.000832      -0.003920      -0.005455      -0.014065      -0.027159      -0.012083      -0.000832       0.012915             11.595611      14.332597      -4.284134      -4.980936       8.216903       0.840429      12.237332          -0.001775
          347              C       2.730975      11.031971       4.296126      -0.069936      45.160857 0.47829167E+03  0.11494072E+05                                11.031146                            7.360260      -0.027576       1.993092                    0.999121      28.362178      81.920793       0.600068       0.424742      -1.060985       0.013006       0.011719      -0.040926       0.044513       0.046211       0.006257       0.016302      -0.025145       0.073380      -0.060417       0.012617       0.047801             13.837661      13.323030      -3.731059      -3.930448      11.710204      -3.612083      16.479750          -0.000738
          348              C       3.471062      10.038016       4.923016       0.191351      34.184667 0.38157060E+03  0.87419293E+04                                 9.456535                            6.716925      -0.126788       1.967747                    0.999661      26.648466      77.321838       0.602943       0.443402      -1.040544      -0.005439      -0.033700       0.049134       0.059828      -0.001485       0.003049       0.000529       0.004944      -0.013091      -0.005473      -0.000379       0.005852             11.335365       9.652963      -5.073839       1.080275      12.465956      -4.876308      11.887178          -0.001809
          349              C       4.595360       9.398563       4.308010      -0.180843      32.852585 0.45760030E+03  0.10916046E+05                                 8.868294                            7.121892       0.133651       2.001174                    0.999715      30.497126      88.825457       0.617719       0.415658      -1.062813       0.001882      -0.013123       0.002743       0.013538       0.003275      -0.016174       0.013823       0.030359       0.023796      -0.027479       0.000522       0.026957              9.551994       8.286458      -2.588613      -1.150640       8.909023      -2.802934      11.460499          -0.003114
          350              C       5.029810       8.452223       5.160699      -0.186862      33.055917 0.44909229E+03  0.10662272E+05                                 8.881865                            7.032864       0.149593       2.004833                    0.999750      30.486072      88.564294       0.624643       0.413010      -1.064579       0.000583       0.006182      -0.011363       0.012949      -0.002868      -0.012177       0.016594       0.025332      -0.003428      -0.024768       0.000844       0.023924              9.635641       9.456332      -4.135598      -0.514068       9.559199      -2.175626       9.891392          -0.002533
          351              C       4.176977       8.505062       6.292666       0.178401      36.545732 0.39490412E+03  0.90904371E+04                                 9.772793                            6.760380      -0.050443       1.985478                    0.999589      26.720536      76.745947       0.613100       0.433992      -1.050165      -0.040214       0.050057      -0.014809       0.065895      -0.001905      -0.004191      -0.001165      -0.002529       0.014509      -0.006337      -0.000232       0.006570             11.923178       8.980456      -4.295362       1.173396      11.610381      -5.954653      15.178697          -0.001802
          352              C      13.108676      13.145120       6.681872      -0.150372      35.941786 0.44622088E+03  0.10601375E+05                                 9.548837                            7.103393       0.013630       1.979324                    0.998961      29.909366      87.571397       0.607968       0.424046      -1.055164      -0.013651       0.020699       0.007923       0.026031       0.010409      -0.016505       0.005946      -0.027751       0.018164      -0.029119       0.014113       0.015006             11.290567      14.240174      -5.040145       2.435544      11.883718       2.122244       7.747808           0.000032
          353              C      12.103107      14.059415       6.669988      -0.082711      34.530715 0.42232135E+03  0.98892871E+04                                 9.279498                            6.894261      -0.037646       1.960355                    0.999613      29.306252      84.985647       0.619756       0.422050      -1.057173       0.024938       0.003784       0.022983       0.034124       0.024232       0.004453      -0.010517       0.019746       0.010455      -0.031510       0.006835       0.024675             10.978605      12.392325      -5.653378       1.099443      13.149253       2.749216       7.394238           0.000028
          354              C       3.209504      11.541182       2.991839       0.104154      37.293985 0.41310586E+03  0.96081777E+04                                 9.933501                            6.927777      -0.359681       1.898452                    0.998716      26.828474      77.218940       0.604462       0.435670      -1.050134      -0.010599      -0.011267       0.024244       0.028759      -0.019700      -0.021625      -0.021280       0.011961       0.017081      -0.042299       0.015979       0.026321             12.618088       9.174251       4.178190      -2.813046       9.780508      -2.105779      18.899503           0.000086
          355              C       4.161141      12.560751       2.923505      -0.166270      37.896788 0.47354500E+03  0.11395351E+05                                 9.827337                            7.266099       0.073174       1.987409                    0.998940      30.505266      89.283530       0.608789       0.418093      -1.061094       0.007611       0.014634      -0.029932       0.034177       0.006523       0.013528       0.017722      -0.022508       0.031891      -0.022180      -0.008457       0.030637             11.696374       9.553773       5.070704      -2.526170      10.542979      -1.051536      14.992371           0.000051
          356              C       4.654350      12.950229       1.645957      -0.091058      36.268201 0.44282219E+03  0.10483115E+05                                 9.619130                            7.076265       0.023421       1.980758                    0.999614      29.391847      85.437874       0.610148       0.424043      -1.056920      -0.026641      -0.022770       0.010144       0.036485       0.008979      -0.007269      -0.000580      -0.003444      -0.078672      -0.027609       0.004812       0.022797             11.442853       8.744841       3.992720      -2.047863       8.824250      -0.524784      16.759467          -0.000013
          357              C       4.306727      12.353537       0.460511      -0.023111      38.025356 0.38644201E+03  0.87722269E+04                                 9.761555                            6.499300       0.058729       2.037503                    0.999460      26.290177      72.917647       0.658264       0.409902      -1.074419      -0.002025      -0.018937       0.027529       0.033475      -0.014917       0.001765       0.006698      -0.014039      -0.078937      -0.027755      -0.002286       0.030041             12.639972      10.258836       5.094187      -4.421390       9.448825      -2.984839      18.212256           0.000026
          358              C       3.372524      11.374778       0.615006      -0.083406      36.214504 0.42902176E+03  0.10121381E+05                                 9.681898                            7.018297      -0.125810       1.935848                    0.999519      29.543455      86.988466       0.603018       0.430542      -1.048223       0.014091       0.004887       0.035903       0.038877      -0.021989       0.009193       0.016896      -0.003722      -0.012696      -0.032128       0.006253       0.025875             11.747206      10.355885       5.415534      -2.731945       9.791262      -2.411753      15.094469          -0.000023
          359              C       2.843292      10.977565       1.824219      -0.158813      37.099066 0.45379339E+03  0.10860502E+05                                 9.829072                            7.202227      -0.081613       1.949549                    0.997801      30.294490      89.934376       0.597046       0.428654      -1.049046       0.016733       0.013967      -0.025853       0.033815      -0.001462       0.001306      -0.005257      -0.002081      -0.073442      -0.025232       0.010482       0.014750             11.883190       8.807581       4.102604      -1.196149       9.056653      -0.447289      17.785337          -0.000064
          360              C      -0.935118       6.343489      28.932001       0.649075      22.833060 0.22690380E+03  0.46217842E+04                                 7.609155                            5.459894      -0.296791       1.971544                    0.999397      21.995658      62.657292       0.610352       0.492672      -1.001040       0.034514       0.036749      -0.030791       0.059074      -0.068981       0.062096      -0.009144       0.076943      -0.204473      -0.095390      -0.034995       0.130385              9.315234       7.384662       3.221565      -3.430878       8.171777      -2.252775      12.389264           0.000001
          361              C       5.387769       5.556236       6.687814      -0.145653      35.268708 0.42762816E+03  0.10032383E+05                                 9.378533                            6.901153       0.154075       2.023494                    0.999501      29.507577      85.302757       0.625115       0.417646      -1.061268       0.026732      -0.015755       0.001809       0.031082       0.013038       0.014712      -0.000797       0.023746       0.008312      -0.021307      -0.003251       0.024558             11.375762      12.500767      -6.002531       1.343132      14.470092       2.403065       7.156428           0.000053
          362              C       6.404182       4.618174       6.675930      -0.091248      35.350134 0.42985988E+03  0.10085810E+05                                 9.412485                            6.938079       0.070835       1.996190                    0.999658      29.076621      83.733821       0.621641       0.419936      -1.061086      -0.003501       0.023821       0.011986       0.026896       0.012796      -0.000580       0.011528      -0.032222       0.012298      -0.023386      -0.000914       0.024301             11.402032      14.013148      -5.686418       2.176780      13.305149       1.591005       6.887798           0.000011
          363              C       5.045831      -1.315835      15.829709       0.188021      34.130429 0.38933915E+03  0.90049655E+04                                 9.657123                            6.944633      -0.291839       1.915555                    0.999403      27.250536      80.608508       0.570099       0.464517      -1.023943       0.045688      -0.030031      -0.018861       0.057836      -0.001621      -0.004799      -0.007153      -0.002120      -0.011942      -0.010564       0.002806       0.007758             11.862588      11.062440      -2.774067      -4.305438       6.929682       1.378552      17.595641           0.001231
          364              C       4.645098      -0.740144      14.581871      -0.187651      33.518484 0.49292587E+03  0.12024390E+05                                 9.105449                            7.463365      -0.003743       1.953725                    0.999461      31.425865      93.699367       0.592524       0.423759      -1.053738       0.004453       0.006676      -0.010970       0.013592       0.004663       0.014970      -0.018398      -0.014149      -0.028902      -0.029016       0.005989       0.023027             10.011032      11.824268      -2.747199      -0.478510       6.362135      -0.090787      11.846694           0.001701
          365              C       5.638377      -1.016634      13.690559      -0.185941      33.077103 0.49114634E+03  0.11960596E+05                                 9.013014                            7.442276       0.032679       1.967455                    0.999405      31.233392      92.803809       0.594747       0.422894      -1.055118      -0.004398       0.020497       0.003149       0.021199       0.002033       0.012269      -0.017058      -0.031348      -0.005636      -0.025267      -0.002034       0.027301              9.908342      10.441414      -1.540164      -1.192611       5.901139      -0.724318      13.382473           0.002055
          366              C       6.617760      -1.806059      14.388754       0.192949      33.350825 0.39221552E+03  0.90893511E+04                                 9.536123                            6.990897      -0.329243       1.906676                    0.999167      27.218799      80.627156       0.565621       0.467275      -1.022300      -0.026615      -0.006717       0.053186       0.059851      -0.003602      -0.004478      -0.005366      -0.016637      -0.006606      -0.011514      -0.000179       0.011693             11.505060      15.725378      -2.986069      -4.372034       6.705481      -0.007754      12.084321           0.001238
          367              C       7.879350      -2.128607      13.874763      -0.077551      45.337154 0.48919799E+03  0.11820934E+05                                11.059180                            7.435125      -0.046850       1.984385                    0.999034      28.580074      82.738670       0.598158       0.423763      -1.061748       0.009412       0.016975      -0.037019       0.041799       0.033054       0.004279       0.014853      -0.053672       0.067085      -0.053844       0.011037       0.042807             13.962322      14.637282      -2.917936      -2.853787      10.686373      -4.977005      16.563312           0.000602
          368              C       8.763496      -2.927009      14.599697       0.189333      34.859254 0.38750520E+03  0.89094723E+04                                 9.581617                            6.768464      -0.081269       1.981804                    0.999630      26.736162      77.636091       0.600894       0.443337      -1.040902      -0.002145      -0.035460       0.050742       0.061941      -0.004741      -0.000246       0.003730      -0.002699      -0.018868      -0.007631      -0.001110       0.008741             11.566955      11.709562      -4.931903       1.618237      11.127693      -5.273105      11.863610           0.001064
          369              C       8.379872      12.715063      14.079765      -0.184644      33.324363 0.46182431E+03  0.11023343E+05                                 8.902402                            7.127212       0.146751       2.001750                    0.999757      30.520339      88.425783       0.622122       0.412471      -1.066676       0.003145      -0.013592       0.000412       0.013958       0.007632      -0.022164       0.015466       0.024256       0.022809      -0.031717       0.000869       0.030848              9.599242       9.975134      -1.942225      -1.363497       8.459159      -3.442632      10.363431           0.002666
          370              C       8.878609      11.789907      14.923541      -0.184643      33.393588 0.45668392E+03  0.10862721E+05                                 8.881084                            7.057330       0.165465       2.007266                    0.999763      30.453976      87.882464       0.629632       0.408975      -1.069683      -0.004845       0.002316      -0.010997       0.012238      -0.003225      -0.020422       0.010415       0.032370      -0.005628      -0.022822      -0.008835       0.031657              9.617439      11.407801      -3.224474      -0.812722       8.432351      -2.667930       9.012167           0.002193
          371              C       7.881369      11.603853      15.957463       0.178831      37.041863 0.40114982E+03  0.92743033E+04                                 9.887196                            6.832599       0.012034       2.006159                    0.999539      26.813849      77.284290       0.607065       0.436412      -1.048277      -0.043269       0.039644      -0.022665       0.062909      -0.004733      -0.002188      -0.003503      -0.002522       0.014872      -0.008504       0.001965       0.006539             12.022036       9.746504      -3.461040       0.251448      12.425845      -6.880869      13.893760           0.001244
          372              C       7.920395      10.630609      16.949791      -0.097697      48.690279 0.48646114E+03  0.11712996E+05                                11.487149                            7.355184      -0.008603       1.987795                    0.999291      28.699097      82.352227       0.609981       0.417033      -1.068312       0.029511      -0.025794       0.000785       0.039203      -0.015052       0.030244       0.034032       0.005167      -0.069686      -0.060006       0.026808       0.033199             14.834874      16.310124      -6.670977      -2.311689      14.041889      -4.249194      14.152610           0.000484
          373              C       6.947724      10.496859      17.927264       0.189979      34.939818 0.38308654E+03  0.87710426E+04                                 9.532800                            6.699034      -0.043293       1.992789                    0.999616      26.569011      76.657004       0.608966       0.439297      -1.044668      -0.050269       0.029650       0.018028       0.061083       0.003241       0.001042      -0.006091       0.010927       0.030180      -0.013023       0.001291       0.011732             11.444558      13.572876      -2.859987      -5.953847       8.099273      -0.999588      12.661525           0.000896
          374              C       6.954021       9.440787      18.916621      -0.186248      32.802221 0.44241245E+03  0.10442493E+05                                 8.784660                            6.953438       0.262435       2.044252                    0.999827      30.065160      86.492571       0.633178       0.409829      -1.068876      -0.005161      -0.001380       0.010741       0.011996      -0.001423       0.024805      -0.013463      -0.021717       0.001162      -0.032100       0.004061       0.028040              9.524705      10.491599      -3.627314      -2.417029       9.364871      -1.005182       8.717646           0.002552
          375              C       5.953304       9.723347      19.742570      -0.178821      32.233406 0.43205353E+03  0.10140339E+05                                 8.674071                            6.866795       0.220409       2.031548                    0.999833      29.895364      85.831980       0.637660       0.409262      -1.068974       0.010097      -0.003191      -0.005520       0.011942       0.008648       0.025028      -0.012034      -0.029016       0.013745      -0.037239       0.012948       0.024292              9.367544       9.714812      -1.828426      -3.234806       8.619230      -1.888895       9.768590           0.002215
          376              C       5.337444      10.930235      19.311769       0.180885      34.997120 0.38739403E+03  0.88914234E+04                                 9.551838                            6.732688      -0.020282       2.000169                    0.999584      26.609195      76.780391       0.608180       0.438789      -1.045332       0.036498       0.010993      -0.049492       0.062469      -0.003159      -0.000638      -0.002139      -0.005121       0.001819      -0.004809       0.000295       0.004514             11.487724      13.050982      -4.582744      -5.446083       9.568021       0.608857      11.844169           0.001166
          377              C       4.409617      11.655139      20.051558      -0.082995      45.982572 0.49556843E+03  0.11995494E+05                                11.121934                            7.462284       0.023579       2.004867                    0.999231      28.593625      82.440557       0.600510       0.421377      -1.064858      -0.013885      -0.006859       0.036322       0.039485       0.038729       0.009917       0.000411       0.017125       0.074640      -0.052557       0.018255       0.034301             13.960308      11.768756      -3.211562      -4.396173      13.864658      -3.978722      16.247509           0.000576
          378              C       5.575788      -3.158464      19.602931       0.199361      32.743007 0.38014545E+03  0.87410938E+04                                 9.357837                            6.835900      -0.247442       1.932654                    0.999545      26.990781      79.641071       0.577853       0.460970      -1.025774       0.011177       0.029310      -0.045123       0.054955      -0.000492      -0.007056      -0.005176       0.014097      -0.037235      -0.015969       0.000859       0.015110             11.148393       7.648345      -4.102970       0.508033      14.141864      -3.935733      11.654970           0.001084
          379              C       4.722222      -2.315412      20.360547      -0.201479      32.905252 0.48026366E+03  0.11640546E+05                                 8.968894                            7.352466       0.010826       1.958564                    0.999468      31.353462      93.210311       0.598680       0.422102      -1.054679      -0.010028       0.011615      -0.004250       0.015923       0.009955      -0.032099       0.007920       0.010354      -0.009091      -0.035544       0.001089       0.034455              9.792804       6.407755      -2.018547      -0.328005       9.852253      -1.422943      13.118402           0.002238
          380              C       4.290871      -1.333421      19.543510      -0.167024      32.601233 0.47283499E+03  0.11415708E+05                                 8.963013                            7.328212      -0.036735       1.953460                    0.998980      30.784303      91.333896       0.595655       0.425910      -1.052333       0.015481       0.006497       0.018086       0.024677       0.013823      -0.013059       0.018420       0.017438      -0.016522      -0.032397       0.012664       0.019732              9.806325       6.977792      -3.213359       0.006252      11.124223      -0.216617      11.316961           0.001692
          381              C       4.832596      -1.623898      18.248136       0.176379      34.489596 0.39506163E+03  0.91564991E+04                                 9.648550                            6.941511      -0.181719       1.948176                    0.999657      27.261655      80.318050       0.577786       0.457377      -1.029512       0.040415      -0.041698       0.016326       0.060322      -0.006022      -0.002380      -0.002845       0.004106       0.008337      -0.008922       0.003883       0.005038             11.760147       7.830407      -3.272043       1.984185      10.211327      -4.196665      17.238708           0.001207
          382              C       4.445619      -1.043689      17.053778      -0.077281      45.712823 0.49380129E+03  0.11964007E+05                                11.127540                            7.484068      -0.024660       1.989249                    0.999063      28.732484      83.378820       0.594329       0.425358      -1.060409      -0.028274       0.025443      -0.003223       0.038172       0.009412       0.000280      -0.001878      -0.001311      -0.173116      -0.057749       0.019446       0.038302             14.106430      12.854932      -5.517996      -1.545043      10.969672      -1.188470      18.494685           0.000228
          383              C       8.295610      -1.541701      12.582360       0.116431      36.524978 0.41273678E+03  0.95899619E+04                                 9.814633                            6.933440      -0.322926       1.914391                    0.998762      26.564648      76.226658       0.603541       0.436773      -1.050289      -0.014688      -0.000562       0.021727       0.026232      -0.021785      -0.012628      -0.026118       0.001926      -0.001114      -0.040984       0.012910       0.028074             12.387893       9.089076       4.322291      -1.883489      10.081280      -3.449066      17.993323          -0.000113
          384              C       7.790630      -1.987184      11.402857      -0.153020      36.064432 0.45330266E+03  0.10830160E+05                                 9.632150                            7.192306      -0.077966       1.953900                    0.997743      30.047719      88.705558       0.599074       0.427936      -1.051003       0.002090       0.023239      -0.021000       0.031391      -0.005980      -0.012999       0.001406      -0.001754      -0.069659      -0.027634       0.007562       0.020072             11.476586       8.513578       4.134846      -0.560010       9.495337      -2.116596      16.420843          -0.000027
          385              C       8.159343      -1.395739      10.208498      -0.087977      34.743373 0.43121911E+03  0.10152131E+05                                 9.336620                            6.976586      -0.073617       1.948881                    0.999520      29.439526      85.649506       0.614650       0.423272      -1.056231       0.006168       0.006094       0.030181       0.031402      -0.014148       0.003732       0.021061      -0.005181       0.022007      -0.027132       0.001211       0.025920             11.164402       9.159586       4.929035      -1.676570      10.107847      -3.408727      14.225773           0.000004
          386              C       9.046009      -0.315788      10.202556      -0.051846      38.514793 0.43092069E+03  0.10008283E+05                                 9.795705                            6.813690       0.197343       2.071020                    0.999373      26.968617      74.591185       0.652747       0.404016      -1.083018      -0.019445      -0.013205       0.046518       0.052119       0.002594      -0.004652       0.009881      -0.012410      -0.001218      -0.012076      -0.001397       0.013472             12.571102       9.310636       5.157685      -2.471369      10.801890      -4.619755      17.600779          -0.000007
          387              C       9.577037       0.112051      11.411770      -0.070689      35.076168 0.43392868E+03  0.10242872E+05                                 9.486461                            7.059317      -0.107579       1.947570                    0.999433      29.097573      85.062647       0.602510       0.430664      -1.050546      -0.040835       0.003371       0.009118       0.041977      -0.004936       0.001492       0.017383       0.008947      -0.081654      -0.034391       0.013034       0.021357             11.278639       8.661107       4.192360      -1.611408       9.300853      -2.701528      15.873957           0.000008
          388              C       9.221562      -0.482611      12.591273      -0.131317      35.001332 0.43841868E+03  0.10364903E+05                                 9.385991                            7.029816       0.019844       1.988373                    0.998626      29.457706      85.894275       0.612914       0.422698      -1.056542      -0.014796       0.031717      -0.018819       0.039737      -0.006999       0.016041       0.014145      -0.007686      -0.025890      -0.027531       0.010837       0.016694             11.170609       8.753509       4.792249      -2.256918      10.561710      -3.049162      14.196608          -0.000021
          389              C       9.402561       0.355234       8.922037       0.677136      22.946829 0.23516245E+03  0.48211502E+04                                 7.603835                            5.538149      -0.200123       2.005930                    0.999217      21.809180      61.829667       0.610845       0.489094      -1.005332       0.014477       0.041466      -0.057612       0.072444      -0.079572       0.006859       0.039860       0.055235      -0.273928      -0.110947      -0.020365       0.131312              9.337175       7.344621       3.463962      -1.428530       8.351595      -2.913014      12.315310           0.000003
          390              C       9.059192       9.667202      16.973560       0.118525      38.482639 0.43481346E+03  0.10211334E+05                                10.143682                            7.088585      -0.424174       1.875179                    0.998524      26.857717      76.886949       0.601837       0.433359      -1.054830      -0.017617       0.017849       0.001105       0.025103      -0.017828      -0.010307      -0.029945       0.000477      -0.001928      -0.040045       0.009140       0.030905             13.160016      16.897265      -7.576366       2.298803      15.036728       1.131918       7.546054          -0.000106
          391              C      10.191305       9.970616      17.769799      -0.157674      35.296207 0.46487177E+03  0.11104581E+05                                 9.349187                            7.180666       0.197610       2.031844                    0.999229      29.936296      86.518173       0.616467       0.415937      -1.065383       0.017916      -0.015439       0.005489       0.024279       0.007768       0.000885       0.017835      -0.021489      -0.017237      -0.017573      -0.008178       0.025751             11.006299      14.720222      -4.643837       3.280672      11.160848       0.538553       7.137826          -0.000025
          392              C      11.168157       8.963625      17.965887      -0.096512      35.702612 0.46230247E+03  0.11057745E+05                                 9.510225                            7.226366      -0.005717       1.965313                    0.999673      29.826361      87.021596       0.604534       0.423589      -1.057677      -0.020483       0.004343      -0.024734       0.032407       0.012589       0.005612       0.022166       0.042753      -0.003190      -0.036243       0.005713       0.030530             11.212949      13.577829      -4.734020       2.631474      13.024152       1.167046       7.036866          -0.000013
          393              C      11.035213       7.699447      17.359795      -0.050360      38.033698 0.43158379E+03  0.10058127E+05                                 9.777253                            6.873167       0.035560       2.017354                    0.999336      27.269723      76.308933       0.640286       0.410469      -1.075456      -0.022117       0.037031      -0.019952       0.047524       0.006634      -0.004000       0.011165       0.009729      -0.037506      -0.020174       0.005580       0.014594             12.325298      15.021068      -6.194692       3.859295      14.483866       0.294469       7.470960          -0.000015
          394              C       9.954237       7.484958      16.560585      -0.078101      34.910855 0.41484723E+03  0.96685461E+04                                 9.374031                            6.847001      -0.004076       1.977094                    0.999655      28.892702      83.519681       0.620139       0.423783      -1.056359      -0.007353       0.031124       0.009506       0.033364       0.020579      -0.014346       0.002284      -0.023301      -0.020448      -0.028782       0.000836       0.027947             11.304411      13.833836      -5.031840       3.594347      12.608381       0.734004       7.471017          -0.000012
          395              C       8.959089       8.428706      16.367467      -0.144806      35.156335 0.43610170E+03  0.10284068E+05                                 9.377492                            6.989527       0.144580       2.025123                    0.998928      29.497889      85.564976       0.618287       0.420087      -1.059457       0.018752      -0.023159       0.004781       0.030180       0.009761       0.004826       0.002234       0.023193       0.009874      -0.016814       0.001049       0.015765             11.193642      12.274486      -5.450805       2.203489      14.000246       1.703247       7.306194          -0.000035
          396              C      -4.105544       6.643040      17.606391       0.640653      23.493757 0.24096576E+03  0.49735621E+04                                 7.676568                            5.561795      -0.211085       1.984086                    0.999347      22.535708      64.241677       0.616436       0.481400      -1.008668       0.061191      -0.024728      -0.003887       0.066113       0.093814      -0.063689      -0.032878       0.040790       0.080852      -0.111310      -0.019222       0.130533              9.406401      10.296370      -3.769744       2.458378      11.333791       0.678015       6.589041          -0.000010
          397              C       3.934725      11.064058      21.340990       0.113853      36.984997 0.42136014E+03  0.98288644E+04                                 9.870106                            6.989489      -0.293519       1.920930                    0.998818      26.668114      76.363877       0.603931       0.434779      -1.052797       0.007716       0.010027      -0.020267       0.023892      -0.017701      -0.021805      -0.016795       0.009129      -0.006836      -0.037671       0.013243       0.024427             12.473151       8.485936       4.270366      -3.168571      11.015942      -2.718517      17.917574          -0.000142
          398              C       3.174464       9.891635      21.314251      -0.143722      34.846681 0.43842471E+03  0.10343357E+05                                 9.301221                            6.999521       0.106500       2.012640                    0.999074      29.410383      85.081441       0.619536       0.419057      -1.061054      -0.018832      -0.005639       0.021318       0.028999      -0.001744       0.009959       0.022883       0.008948      -0.012779      -0.028265       0.006368       0.021897             11.081479       9.008008       4.835108      -3.121958      10.725566      -3.025924      13.510863          -0.000050
          399              C       2.653298       9.385250      22.478899      -0.071313      34.218851 0.41809798E+03  0.97702886E+04                                 9.293715                            6.904899      -0.014445       1.977953                    0.999610      28.819286      83.612454       0.612927       0.427630      -1.053226       0.007595       0.025918      -0.007664       0.028074       0.000550       0.020704      -0.001207      -0.011127      -0.063857      -0.032683       0.016202       0.016481             11.082511       8.150489       4.195563      -2.606835      10.322814      -2.209896      14.774229          -0.000027
          400              C       2.844594      10.001858      23.691084      -0.044546      38.405405 0.42309362E+03  0.98103633E+04                                 9.834200                            6.808178       0.089803       2.040862                    0.999304      26.954424      75.209384       0.642985       0.410825      -1.075337       0.024995       0.006815      -0.039982       0.047642       0.009004       0.016039      -0.009351       0.001290      -0.009739      -0.023596       0.007735       0.015861             12.467959       9.690790       5.605987      -3.916361      11.478580      -2.807917      16.234509          -0.000045
          401              C       5.332072      -4.921315      23.735650      -0.085446      35.900095 0.43906179E+03  0.10382804E+05                                 9.567301                            7.058266      -0.036746       1.964351                    0.999493      29.368240      85.614706       0.608717       0.425502      -1.054910       0.009813      -0.014299      -0.027804       0.032769      -0.015100       0.013254       0.007706       0.002315       0.010984      -0.024697       0.008228       0.016469             11.459820       8.821042       5.430372      -2.233544      11.658429      -1.588353      13.899988          -0.000037
          402              C       5.848790      -4.387649      22.556146      -0.146932      36.422114 0.46495116E+03  0.11176930E+05                                 9.708006                            7.297725      -0.090742       1.949373                    0.997838      30.158595      89.248983       0.593187       0.429535      -1.050232      -0.010776      -0.013960       0.021312       0.027663      -0.002331       0.006577      -0.008198       0.004046      -0.063894      -0.024315       0.008061       0.016254             11.495985       7.859843       4.129226      -1.448668      10.271694      -0.746394      16.356419          -0.000125
          403              C       2.188619       9.532095      24.909211       0.640345      24.249050 0.24611244E+03  0.51001950E+04                                 7.849583                            5.637326      -0.178082       2.000757                    0.999430      22.356459      63.593255       0.610392       0.484221      -1.008480      -0.034164      -0.044012       0.034815       0.065699      -0.069912       0.028360       0.037457      -0.078665      -0.269501      -0.114852      -0.011865       0.126717              9.638494       8.448325       3.547759      -2.054321       7.518311      -1.996016      12.948845          -0.000028
          404              C       3.305510      -0.042365      17.107256       0.105326      33.485525 0.43351956E+03  0.10189115E+05                                 9.275220                            7.117625      -0.289459       1.922241                    0.998797      26.882750      77.379494       0.594683       0.438221      -1.050266       0.015125      -0.017184      -0.000630       0.022901      -0.028918       0.007541       0.009544       0.012766       0.039943      -0.039094       0.016136       0.022958             11.017065      14.444881      -5.030597      -0.966275      12.950200      -0.481448       5.656116          -0.000146
          405              C       3.491188       1.265979      16.697253      -0.143355      32.633415 0.44869345E+03  0.10625894E+05                                 8.833347                            7.048622       0.175679       2.027397                    0.999699      29.539265      85.061847       0.622874       0.415231      -1.065608      -0.024087       0.021704       0.001204       0.032445       0.017331      -0.013383      -0.002018       0.017845       0.001252      -0.021246      -0.004369       0.025614              9.975258      12.406463      -4.062951      -0.608661      12.334332      -0.481299       5.184980          -0.000054
          406              C       2.419407       2.174851      16.762616      -0.102160      31.295334 0.41367016E+03  0.95807249E+04                                 8.564196                            6.750995       0.198690       2.037504                    0.999598      28.632005      81.018123       0.640102       0.413155      -1.069029       0.008778      -0.024520       0.004352       0.026405       0.008944       0.001306      -0.013016      -0.035316      -0.022557      -0.018531      -0.009383       0.027914              9.697889      13.163106      -4.055935      -0.769333      10.916884      -0.571155       5.013676           0.000008
          407              C       1.196994       1.764137      17.223127      -0.008615      35.889278 0.42918013E+03  0.99833587E+04                                 9.477887                            6.893592       0.022337       2.021055                    0.999160      26.770127      74.723362       0.634141       0.415224      -1.072878       0.030300      -0.025753      -0.000908       0.039776      -0.006067      -0.007602      -0.008265      -0.007373       0.024402      -0.016015       0.002197       0.013818             11.796002      15.547986      -6.565088      -1.302178      14.308583      -0.248323       5.531438          -0.000052
          408              C       0.993643       0.461250      17.630160      -0.108435      31.692868 0.41678848E+03  0.96944416E+04                                 8.688857                            6.805235       0.131886       2.014777                    0.999711      28.971924      82.805840       0.631971       0.416679      -1.064191       0.021378       0.000264      -0.004941       0.021943       0.011287      -0.017574      -0.003841       0.020011      -0.000502      -0.016933      -0.009867       0.026799              9.940981      12.022795      -4.502889      -1.170660      12.701708      -0.065205       5.098442          -0.000020
          409              C       2.043146      -0.425797      17.552913      -0.141410      33.203672 0.44962020E+03  0.10692098E+05                                 9.025805                            7.107748       0.085322       1.998924                    0.999520      29.882635      87.258378       0.611279       0.421356      -1.057865      -0.017771       0.023465      -0.007962       0.030493       0.013722      -0.003179      -0.007565      -0.039405       0.032691      -0.029473       0.005717       0.023756             10.338139      13.844134      -4.225860      -1.046589      11.997499       0.018925       5.172784          -0.000074
          410              C       0.051113       2.734006      17.288490       0.573308      25.785543 0.26888896E+03  0.56617118E+04                                 8.039261                            5.783028       0.013619       2.044236                    0.999625      22.998554      64.623151       0.623681       0.466411      -1.024294      -0.025846       0.023572       0.008454       0.035988       0.099895       0.040338       0.039417      -0.031790       0.098834      -0.117816      -0.002866       0.120682              9.970471      11.972077      -5.571684      -1.849714      10.811594      -0.850590       7.127743          -0.000016
          411              C      -0.456462      11.641954       8.613049       0.184471      35.370347 0.40479852E+03  0.94101530E+04                                 9.685512                            6.924786      -0.093198       1.975182                    0.999644      27.033645      78.958930       0.593121       0.444227      -1.040277       0.038544      -0.043309       0.016211       0.060201      -0.006208      -0.004977      -0.001785      -0.004848       0.021446      -0.011642       0.002810       0.008831             11.753532       7.963057      -3.334981       1.230842      10.971998      -5.320631      16.325542          -0.002004
          412              C      -1.202424      11.788256       9.840089      -0.177305      32.215084 0.45601583E+03  0.10879953E+05                                 8.785599                            7.128476       0.164211       2.015003                    0.999632      30.432546      88.941259       0.614348       0.417873      -1.060315       0.006271       0.001314       0.011919       0.013532       0.008375      -0.013963       0.019753       0.018379      -0.017148      -0.031530       0.011449       0.020081              9.530906       7.813788      -3.637360      -0.562405      10.315900      -1.384667      10.463031          -0.002934
          413              C      -0.784281      10.830990      10.669010      -0.179721      32.005846 0.46344200E+03  0.11112144E+05                                 8.768446                            7.209307       0.089403       1.988559                    0.999663      30.667674      90.122868       0.607408       0.420555      -1.057643      -0.008783       0.007174      -0.003847       0.011975       0.008213      -0.025647       0.014152       0.018831       0.004590      -0.032465       0.001218       0.031246              9.458728       7.241064      -2.263390      -0.859983       9.267707      -2.156166      11.867412          -0.003221
          414              C       0.267628      10.111259      10.009438       0.186416      34.465710 0.39457559E+03  0.91381833E+04                                 9.620572                            6.911162      -0.148104       1.964560                    0.999471      26.995399      79.382670       0.582604       0.453945      -1.031930       0.009339       0.036362      -0.052386       0.064449       0.000614      -0.005028      -0.004464       0.014110      -0.027167      -0.012091      -0.000827       0.012918             11.595835       9.160669      -4.820316       1.349469      13.389282      -4.867866      12.237554          -0.001777
          415              C       0.893586       8.994314      10.559081      -0.069977      45.162320 0.47830818E+03  0.11494556E+05                                11.031301                            7.360333      -0.027514       1.993101                    0.999122      28.362760      81.922516       0.600072       0.424735      -1.060990      -0.010344      -0.014171       0.040903       0.044507       0.047786       0.015561       0.007890       0.005665       0.073459      -0.060409       0.012638       0.047772             13.837883      12.492696      -3.817287      -3.187643      12.540933      -4.281921      16.480020          -0.000741
          416              C       1.958539       8.360634       9.932191       0.191353      34.184818 0.38157085E+03  0.87419351E+04                                 9.456545                            6.716913      -0.126682       1.967775                    0.999661      26.648545      77.322025       0.602946       0.443400      -1.040545       0.032948       0.008871      -0.049183       0.059860      -0.001962       0.000189       0.003069      -0.004211      -0.013009      -0.005435      -0.000395       0.005830             11.335392      13.476616      -4.677623      -4.961663       8.642380       0.571836      11.887178          -0.001811
          417              C       2.710486       7.308246      10.547197      -0.180885      32.854008 0.45762121E+03  0.10916672E+05                                 8.868498                            7.122007       0.133703       2.001173                    0.999715      30.498159      88.829051       0.617721       0.415652      -1.062816       0.013229      -0.000541      -0.002760       0.013525       0.000082       0.015415      -0.014669      -0.031039       0.023840      -0.027472       0.000507       0.026965              9.552241       9.433522      -2.469850      -2.669490       7.762379      -1.433490      11.460823          -0.003121
          418              C       3.696571       6.973666       9.694508      -0.186873      33.056576 0.44909920E+03  0.10662488E+05                                 8.881980                            7.032906       0.149568       2.004817                    0.999750      30.486567      88.566246       0.624642       0.413008      -1.064579      -0.006108      -0.001236       0.011348       0.012946      -0.005410       0.017765      -0.010399      -0.023597      -0.003421      -0.024765       0.000842       0.023923              9.635795      10.406443      -4.037279      -2.111090       8.609435      -0.735606       9.891509          -0.002539
          419              C       3.556097       7.816508       8.562541       0.178391      36.545818 0.39490504E+03  0.90904588E+04                                 9.772782                            6.760369      -0.050370       1.985500                    0.999589      26.720579      76.745940       0.613103       0.433990      -1.050167      -0.053961       0.034814       0.014792       0.065898      -0.001608      -0.000723      -0.004290       0.003271       0.014519      -0.006345      -0.000227       0.006572             11.923165      12.463292      -3.934384      -6.043856       8.127504       0.553242      15.178700          -0.001802
          420              C      -0.138492      -1.545937       8.173335      -0.150408      35.943785 0.44624718E+03  0.10602162E+05                                 9.549140                            7.103566       0.013677       1.979317                    0.998962      29.910614      87.575867       0.607965       0.424042      -1.055167      -0.021994       0.011447      -0.007939       0.026034       0.013036       0.007631      -0.015803       0.022892       0.018134      -0.029123       0.014108       0.015016             11.290970      12.942874      -5.174940       1.859926      13.182024       2.641392       7.748012           0.000031
          421              C      -1.151577      -0.639978       8.185219      -0.082740      34.532168 0.42233958E+03  0.98898249E+04                                 9.279732                            6.894391      -0.037629       1.960345                    0.999613      29.307133      84.988793       0.619752       0.422048      -1.057174      -0.001191      -0.025187      -0.023005       0.034133       0.021687      -0.010919       0.003352      -0.029285       0.010445      -0.031511       0.006835       0.024675             10.978923      14.301039      -5.455868       2.621290      11.241349       1.376997       7.394382           0.000028
          422              C       0.436418       8.465841      11.863368       0.104183      37.293611 0.41309989E+03  0.96080218E+04                                 9.933513                            6.927778      -0.359804       1.898416                    0.998716      26.828328      77.218912       0.604454       0.435676      -1.050128       0.010112       0.011698      -0.024250       0.028760      -0.020527      -0.018925      -0.023698      -0.003613       0.017072      -0.042302       0.015993       0.026309             12.618123       8.917200       4.151508      -1.804535      10.037517      -3.015141      18.899653           0.000084
          423              C      -0.479617       7.414169      11.931702      -0.166235      37.894930 0.47351853E+03  0.11394556E+05                                 9.827096                            7.265952       0.073158       1.987423                    0.998940      30.504051      89.279386       0.608788       0.418099      -1.061090      -0.013774      -0.009076       0.029923       0.034168       0.008676       0.016227       0.015276       0.019362       0.031883      -0.022176      -0.008445       0.030621             11.696073       9.492364       5.064223      -0.785483      10.603902      -2.621030      14.991952           0.000047
          424              C      -0.816176       6.883437      13.209250      -0.091052      36.267950 0.44281952E+03  0.10483032E+05                                 9.619071                            7.076232       0.023453       1.980768                    0.999614      29.391728      85.437325       0.610151       0.424042      -1.056921       0.019901       0.028848      -0.010145       0.036485       0.009142       0.000176      -0.007288      -0.000303      -0.078668      -0.027607       0.004812       0.022795             11.442779       8.004585       3.916009      -0.310857       9.564469      -2.091014      16.759284          -0.000021
          425              C      -0.258499       7.290719      14.394696      -0.023108      38.025892 0.38644651E+03  0.87723596E+04                                 9.761651                            6.499340       0.058700       2.037491                    0.999460      26.290400      72.918527       0.658262       0.409902      -1.074419       0.018631       0.003967      -0.027533       0.033480      -0.013158       0.006478       0.002443       0.019864      -0.078927      -0.027750      -0.002289       0.030039             12.640138       8.412863       4.902966      -2.513231      11.295110      -4.705655      18.212441           0.000021
          426              C       0.618740       8.320843      14.240201      -0.083430      36.216199 0.42904193E+03  0.10121982E+05                                 9.682163                            7.018437      -0.125793       1.935836                    0.999519      29.544488      86.992212       0.603015       0.430539      -1.048225      -0.003407      -0.014534      -0.035906       0.038886      -0.021136       0.015861       0.010891       0.012670      -0.012657      -0.032131       0.006263       0.025869             11.747581       8.686920       5.242726      -2.117408      11.460836      -2.966189      15.094988          -0.000030
          427              C       0.959281       8.888204      13.030988      -0.158845      37.101154 0.45382047E+03  0.10861326E+05                                 9.829414                            7.202422      -0.081620       1.949527                    0.997801      30.295779      89.939317       0.597039       0.428651      -1.049046      -0.012157      -0.018097       0.025848       0.033814      -0.001207      -0.005364       0.000752       0.002642      -0.073455      -0.025236       0.010489       0.014747             11.883662       8.212954       4.041122      -0.321660       9.651929      -1.236007      17.786105          -0.000069
          428              C      -0.598361       6.716951      15.633620       0.649076      22.833334 0.22690639E+03  0.46218500E+04                                 7.609214                            5.459923      -0.296780       1.971544                    0.999397      21.995790      62.657757       0.610351       0.492672      -1.001040      -0.032992      -0.038120       0.030794       0.059076      -0.075405      -0.015498       0.060820      -0.047014      -0.204464      -0.095386      -0.034998       0.130384              9.315331       7.502812       3.233845      -1.887139       8.053782      -3.644908      12.389399          -0.000004
          429              C       6.614030       6.916155       8.167393      -0.145665      35.269573 0.42763925E+03  0.10032716E+05                                 9.378687                            6.901243       0.154032       2.023472                    0.999501      29.508115      85.304830       0.625110       0.417646      -1.061267       0.018434      -0.024960      -0.001823       0.031083       0.010333      -0.002314       0.014557      -0.028577       0.008297      -0.021310      -0.003250       0.024559             11.375974      15.680489      -5.673159       2.251827      11.290903       1.583731       7.156530           0.000052
          430              C       7.651874       6.001860       8.179277      -0.091253      35.350552 0.42986467E+03  0.10085954E+05                                 9.412556                            6.938114       0.070825       1.996184                    0.999658      29.076843      83.734663       0.621639       0.419935      -1.061086      -0.024043       0.001038      -0.012010       0.026896       0.015831       0.011523       0.000613       0.026300       0.012282      -0.023388      -0.000916       0.024304             11.402140      14.479005      -5.638246       1.358122      12.839580       2.329212       6.887835           0.000009
          431              C       9.442242      -2.675386      22.282810      -0.094043      47.446146 0.50016418E+03  0.12130237E+05                                11.315531                            7.481784       0.051078       2.009213                    0.999298      28.803599      83.026508       0.601756       0.419690      -1.066320       0.029981      -0.027031       0.000000       0.040367      -0.003905       0.016870       0.018709       0.000808      -0.136427      -0.054171       0.026663       0.027508             14.346784      13.495725      -6.126051      -1.974840      12.225922      -2.190121      17.318706           0.000275
          432              C       4.313719       1.949087      22.282810      -0.082287      49.916969 0.48394694E+03  0.11600782E+05                                11.592994                            7.281746       0.046599       2.005777                    0.999177      28.333866      80.293471       0.621888       0.410870      -1.075677      -0.033465       0.030179       0.000001       0.045062       0.002544       0.022296       0.024726      -0.000525      -0.112790      -0.052587       0.016241       0.036346             15.249701      15.572752      -7.972793      -2.240172      13.920128      -2.484355      16.256223           0.000374
          433              C      10.563716      -3.686638      22.282810       0.124687      36.742336 0.42325930E+03  0.98718438E+04                                 9.810235                            6.995737      -0.317033       1.914162                    0.998669      26.510274      75.595518       0.605651       0.433602      -1.054837      -0.020790       0.018747       0.000000       0.027994      -0.016642      -0.016124      -0.017883       0.003446       0.031930      -0.034809       0.011409       0.023400             12.157972      14.834843      -6.455209       1.957984      13.496800       2.171359       8.142274          -0.000156
          434              C      -5.104889      10.442001      22.282810      -0.059022      40.646778 0.42611877E+03  0.98700915E+04                                10.135543                            6.770068       0.126733       2.047348                    0.999324      26.929460      74.407625       0.655585       0.403354      -1.083350      -0.037255       0.033588       0.000005       0.050161       0.011458       0.004970       0.005510      -0.002377       0.007456      -0.012762      -0.002000       0.014763             13.277183      17.020883      -8.519608       1.801945      15.254996       1.998367       7.555669          -0.000051
          435              C      -4.058179       9.498165      22.282810       0.695236      22.913426 0.22755339E+03  0.46305595E+04                                 7.627774                            5.458708      -0.277843       1.985052                    0.999086      21.511103      60.913013       0.612954       0.491052      -1.003545       0.060120      -0.054219       0.000006       0.080957       0.062103      -0.050298      -0.055780      -0.012873       0.146330      -0.086824      -0.031889       0.118712              9.448547      11.717151      -5.114547       1.171480      10.657047       1.299176       5.971443          -0.000032
          436              C       3.217166       2.937867      22.282810       0.113935      38.231365 0.41118447E+03  0.95338246E+04                                10.096700                            6.895988      -0.452373       1.870331                    0.998450      26.599060      75.956635       0.609099       0.433698      -1.053368       0.020711      -0.018676       0.000001       0.027888      -0.022217      -0.018821      -0.020871       0.004608       0.016564      -0.041791       0.019575       0.022215             13.294580      16.829996      -8.166583       1.699938      15.137178       1.885217       7.916568          -0.000119
          437              C       1.137987       4.812697      22.282810      -0.047824      38.384182 0.43482720E+03  0.10113883E+05                                 9.776393                            6.837673       0.086387       2.030675                    0.999288      27.084793      74.775690       0.653091       0.403210      -1.084410       0.038398      -0.034631       0.000007       0.051708       0.005081       0.003115       0.003457      -0.001052      -0.008045      -0.004635      -0.003767       0.008402             12.646337      16.264456      -7.238010       1.787889      14.764160       1.982780       6.910393          -0.000038
          438              C       0.025413       5.815923      22.282810       0.686594      22.626402 0.22231396E+03  0.44904162E+04                                 7.475991                            5.346867      -0.242839       1.992765                    0.998684      21.465868      60.240768       0.628815       0.482240      -1.009728      -0.053782       0.048488       0.000007       0.072413       0.073054      -0.054370      -0.060297      -0.015143       0.169949      -0.101770      -0.030509       0.132280              9.237250      11.362036      -3.295039       1.519542      10.679041       1.685181       5.670674          -0.000020
          439              C      -0.745751      12.319761       7.427603      -0.094025      47.444784 0.50015064E+03  0.12129824E+05                                11.315337                            7.481696       0.051091       2.009224                    0.999298      28.803122      83.024780       0.601758       0.419692      -1.066319      -0.030009       0.027030      -0.000005       0.040388      -0.003875       0.016878       0.018720       0.000790      -0.136410      -0.054171       0.026630       0.027541             14.346496      13.495444      -6.125918      -1.974783      12.225718      -2.190046      17.318324          -0.000378
          440              C       4.382772       7.695288       7.427603      -0.082262      49.914610 0.48392553E+03  0.11600125E+05                                11.592624                            7.281576       0.046666       2.005807                    0.999177      28.333107      80.290476       0.621897       0.410869      -1.075679       0.033469      -0.030199      -0.000005       0.045080       0.002576       0.022307       0.024735      -0.000518      -0.112769      -0.052587       0.016206       0.036382             15.249145      15.572142      -7.972410      -2.240071      13.919580      -2.484286      16.255712          -0.000385
          441              C      -1.867225      13.331013       7.427603       0.124663      36.742143 0.42325847E+03  0.98718035E+04                                 9.810144                            6.995695      -0.316947       1.914189                    0.998669      26.510187      75.594786       0.605659       0.433598      -1.054841       0.020793      -0.018751      -0.000002       0.027999      -0.016653      -0.016117      -0.017875       0.003434       0.031891      -0.034805       0.011426       0.023379             12.157814      14.834587      -6.455071       1.957955      13.496661       2.171373       8.142195           0.000151
          442              C      13.801380      -0.797626       7.427603      -0.059030      40.646475 0.42611665E+03  0.98700305E+04                                10.135504                            6.770062       0.126723       2.047348                    0.999324      26.929348      74.407276       0.655584       0.403356      -1.083349       0.037253      -0.033581      -0.000007       0.050154       0.011456       0.004970       0.005510      -0.002375       0.007476      -0.012763      -0.001997       0.014760             13.277084      17.020767      -8.519497       1.801962      15.254834       1.998347       7.555651           0.000043
          443              C      12.754670       0.146210       7.427603       0.695233      22.913371 0.22755330E+03  0.46305564E+04                                 7.627762                            5.458709      -0.277862       1.985045                    0.999086      21.511075      60.912893       0.612954       0.491053      -1.003545      -0.060118       0.054218      -0.000006       0.080955       0.062105      -0.050295      -0.055775      -0.012872       0.146354      -0.086830      -0.031880       0.118710              9.448506      11.717106      -5.114485       1.171497      10.656963       1.299176       5.971450           0.000023
          444              C       5.479325       6.706508       7.427603       0.113910      38.230659 0.41117901E+03  0.95336452E+04                                10.096509                            6.895906      -0.452248       1.870375                    0.998450      26.598728      75.954930       0.609109       0.433694      -1.053373      -0.020712       0.018676      -0.000003       0.027889      -0.022227      -0.018816      -0.020866       0.004619       0.016521      -0.041791       0.019593       0.022198             13.294246      16.829537      -8.166265       1.699927      15.136764       1.885192       7.916437           0.000106
          445              C       7.558504       4.831678       7.427603      -0.047839      38.383873 0.43482335E+03  0.10113783E+05                                 9.776403                            6.837687       0.086358       2.030673                    0.999288      27.084586      74.775366       0.653083       0.403215      -1.084405      -0.038392       0.034629      -0.000009       0.051702       0.005083       0.003112       0.003453      -0.001053      -0.008045      -0.004631      -0.003769       0.008400             12.646323      16.264424      -7.237968       1.787896      14.764139       1.982784       6.910406           0.000028
          446              C       8.671078       3.828452       7.427603       0.686589      22.626208 0.22231185E+03  0.44903657E+04                                 7.475978                            5.346860      -0.242869       1.992757                    0.998684      21.465754      60.240509       0.628812       0.482243      -1.009725       0.053782      -0.048488      -0.000008       0.072413       0.073061      -0.054366      -0.060295      -0.015147       0.169957      -0.101778      -0.030501       0.132279              9.237224      11.361988      -3.295007       1.519547      10.679013       1.685180       5.670672           0.000015
          447              N       0.208039       9.171824       0.833971      -0.371208      45.352254 0.66780361E+03  0.17348489E+05                                10.973899                            8.660518      -0.472910       1.832971                    0.997468      32.005991      94.392761       0.559787       0.421182      -1.069129       0.043360      -0.039628      -0.064324       0.087109      -0.034687       0.003790      -0.050306      -0.017579       0.035747      -0.057551      -0.009275       0.066827             12.840200      10.324207      -3.552904      -0.895468      12.455338      -2.885264      15.741054           0.067058
          448              N      14.593841      11.255807       0.906168      -0.369102      48.654405 0.67287308E+03  0.17437519E+05                                11.222998                            8.469520      -0.305046       1.883390                    0.998707      31.595358      91.759505       0.591206       0.399775      -1.087868      -0.020228       0.067226      -0.054691       0.088992      -0.035118      -0.048482       0.004706       0.034231       0.018007      -0.054133      -0.014504       0.068636             13.290183      12.837744      -4.543427      -4.303557      12.370101      -1.574738      14.662704           0.066694
          449              N      13.588034      10.276384       3.289240      -0.366209      48.192310 0.65954499E+03  0.17012966E+05                                11.146619                            8.386492      -0.318873       1.882037                    0.998426      31.394277      91.071115       0.593777       0.399896      -1.087394      -0.073403       0.009296       0.048082       0.088240      -0.030117       0.008971      -0.044657      -0.027918       0.062909      -0.049625      -0.015923       0.065548             13.172320      12.041789      -4.693651      -1.755104      12.938793      -3.689928      14.536378           0.065324
          450              N      -0.381259       8.614936       3.483249      -0.377836      46.501925 0.67745774E+03  0.17640492E+05                                11.000153                            8.583983      -0.392989       1.853600                    0.998233      32.072504      94.313779       0.576701       0.407875      -1.079092       0.044662      -0.038178       0.066742       0.088920      -0.040093      -0.045692       0.007285       0.042917       0.036073      -0.057381      -0.014295       0.071677             12.877687      12.832131      -3.467205      -2.911498       9.614754      -1.406425      16.186175           0.067109
          451              N       7.622769      -1.636445      23.598388      -0.376742      47.460049 0.69256585E+03  0.18098972E+05                                11.098495                            8.645168      -0.355993       1.867904                    0.998018      31.913368      93.429661       0.579157       0.404685      -1.083282       0.036116      -0.050642       0.064600       0.089678      -0.040143      -0.047732       0.006027       0.038455       0.060227      -0.061274      -0.011579       0.072854             12.959783      12.873895      -3.487636      -3.363961      10.243432      -1.011875      15.762022           0.066695
          452              N       5.473433       0.139104      23.560061      -0.370348      47.850769 0.66036218E+03  0.17015742E+05                                11.044295                            8.360706      -0.271149       1.893254                    0.998899      31.420120      90.686015       0.598828       0.396949      -1.090916      -0.061477       0.027068       0.057934       0.088704      -0.036810       0.010724      -0.049762      -0.011305       0.031499      -0.055967      -0.013388       0.069355             12.980498      11.460432      -4.684763      -1.018323      12.089792      -3.394263      15.391269           0.066566
          453              N       2.483739      11.695566      14.021236      -0.371200      45.353146 0.66782687E+03  0.17349213E+05                                10.973949                            8.660609      -0.472929       1.832965                    0.997467      32.006306      94.393462       0.559791       0.421177      -1.069134       0.043900      -0.039051       0.064339       0.087130      -0.032155      -0.050423      -0.001420       0.031441       0.035772      -0.057557      -0.009269       0.066826             12.840204      13.161319      -3.258791      -2.777661       9.618236      -1.188031      15.741057           0.067078
          454              N       1.893858      -2.828425      13.949039      -0.369089      48.654436 0.67288079E+03  0.17437731E+05                                11.222928                            8.469532      -0.305036       1.883397                    0.998707      31.595396      91.759005       0.591211       0.399772      -1.087872      -0.068967       0.013196       0.054708       0.089014      -0.037885       0.009673      -0.047738      -0.019096       0.018010      -0.054138      -0.014497       0.068635             13.290026      13.306583      -4.494749      -1.122534      11.900971      -4.442968      14.662525           0.066713
          455              N       2.764376      -1.727010      11.565967      -0.366195      48.192547 0.65955561E+03  0.17013273E+05                                11.146582                            8.386524      -0.318893       1.882034                    0.998426      31.394375      91.070874       0.593780       0.399893      -1.087398      -0.016823       0.072068      -0.048097       0.088262      -0.026619      -0.045343       0.004314       0.039671       0.062907      -0.049631      -0.015916       0.065546             13.172207      13.891781      -4.501846      -3.489367      11.088591      -2.125984      14.536249           0.065343
          456              N       2.976910      12.339132      11.371958      -0.377821      46.502328 0.67747248E+03  0.17640942E+05                                11.000139                            8.584027      -0.393018       1.853595                    0.998233      32.072607      94.313731       0.576706       0.407870      -1.079097       0.042590      -0.040496      -0.066758       0.088940      -0.043646       0.011953      -0.044695      -0.025558       0.036089      -0.057387      -0.014287       0.071674             12.877612      10.359909      -3.723335      -1.098684      12.086855      -3.041022      16.186073           0.067131
          457              N       8.221271      -0.972709      20.967233      -0.376742      47.459966 0.69256413E+03  0.18098913E+05                                11.098476                            8.645154      -0.355985       1.867907                    0.998018      31.913319      93.429434       0.579158       0.404685      -1.083282       0.054099      -0.030700      -0.064598       0.089678      -0.043233       0.010917      -0.046856      -0.021176       0.060229      -0.061274      -0.011580       0.072854             12.959762      10.986608      -3.683232      -0.659704      12.130691      -3.450335      15.761987           0.066695
          458              N       6.233611       0.982139      21.005560      -0.370363      47.850777 0.66036191E+03  0.17015737E+05                                11.044311                            8.360716      -0.271162       1.893251                    0.998899      31.420102      90.686034       0.598827       0.396950      -1.090915      -0.033258       0.058363      -0.057920       0.088697      -0.034867      -0.050601       0.005539       0.026162       0.031485      -0.055964      -0.013389       0.069353             12.980520      13.043860      -4.520674      -3.271188      10.506411      -1.362822      15.391288           0.066565
          459              N       8.488452       0.472551      28.876443      -0.371187      45.352642 0.66782065E+03  0.17348992E+05                                10.973823                            8.660534      -0.472935       1.832969                    0.997467      32.005961      94.391941       0.559798       0.421173      -1.069138      -0.043346       0.039663       0.064352       0.087139      -0.034695       0.003789      -0.050301      -0.017587       0.035777      -0.057555      -0.009273       0.066828             12.840041      10.324060      -3.552784      -0.895316      12.455236      -2.885301      15.740826           0.067059
          460              N      -5.897350      -1.611432      28.804246      -0.369074      48.654279 0.67287869E+03  0.17437665E+05                                11.222910                            8.469524      -0.305096       1.883381                    0.998707      31.595334      91.758832       0.591210       0.399772      -1.087872       0.020255      -0.067226       0.054724       0.089018      -0.035123      -0.048482       0.004700       0.034224       0.018011      -0.054141      -0.014495       0.068636             13.290011      12.837695      -4.543344      -4.303610      12.369836      -1.574514      14.662501           0.066719
          461              N      -4.891543      -0.632009      26.421174      -0.366175      48.191503 0.65954088E+03  0.17012785E+05                                11.146414                            8.386425      -0.318902       1.882039                    0.998426      31.393903      91.068993       0.593785       0.399893      -1.087400       0.073432      -0.009289      -0.048089       0.088267      -0.030120       0.008969      -0.044657      -0.027908       0.062908      -0.049628      -0.015919       0.065547             13.171991      12.041405      -4.693497      -1.754916      12.938563      -3.689864      14.536004           0.065329
          462              N       9.077750       1.029439      26.227165      -0.377810      46.501809 0.67746696E+03  0.17640736E+05                                11.000001                            8.583952      -0.393009       1.853603                    0.998233      32.072244      94.312051       0.576713       0.407866      -1.079102      -0.044664       0.038201      -0.066756       0.088941      -0.040097      -0.045685       0.007285       0.042917       0.036097      -0.057385      -0.014288       0.071672             12.877422      12.831899      -3.467065      -2.911490       9.614581      -1.406289      16.185786           0.067097
          463              N       1.073722      11.280820       6.112026      -0.376778      47.462396 0.69261554E+03  0.18100541E+05                                11.098725                            8.645391      -0.355949       1.867910                    0.998017      31.914187      93.431842       0.579160       0.404677      -1.083290      -0.036147       0.050636      -0.064633       0.089711      -0.040156      -0.047728       0.006018       0.038461       0.060257      -0.061292      -0.011561       0.072853             12.960017      12.874192      -3.487647      -3.364176      10.243558      -1.011702      15.762302          -0.074773
          464              N       3.223058       9.505271       6.150353      -0.370382      47.852854 0.66040309E+03  0.17017017E+05                                11.044510                            8.360904      -0.271097       1.893259                    0.998899      31.421020      90.688449       0.598829       0.396943      -1.090923       0.061478      -0.027096      -0.057966       0.088734      -0.036819       0.010710      -0.049768      -0.011285       0.031505      -0.055988      -0.013367       0.069356             12.980714      11.460580      -4.684818      -1.018210      12.090030      -3.394410      15.391532          -0.074558
          465              N       6.212752      -2.051191      15.689178      -0.371196      45.352896 0.66782003E+03  0.17348998E+05                                10.973929                            8.660576      -0.472937       1.832963                    0.997467      32.006232      94.393270       0.559791       0.421178      -1.069133      -0.043897       0.039052      -0.064336       0.087127      -0.032155      -0.050422      -0.001418       0.031446       0.035779      -0.057555      -0.009272       0.066827             12.840201      13.161337      -3.258818      -2.777656       9.618223      -1.188044      15.741043           0.067057
          466              N       6.802633      12.472800      15.761375      -0.369086      48.654541 0.67288043E+03  0.17437734E+05                                11.222972                            8.469547      -0.305076       1.883385                    0.998707      31.595426      91.759371       0.591208       0.399773      -1.087870       0.068965      -0.013195      -0.054704       0.089011      -0.037889       0.009673      -0.047737      -0.019100       0.018021      -0.054141      -0.014496       0.068637             13.290107      13.306648      -4.494807      -1.122509      11.901064      -4.443018      14.662609           0.066720
          467              N       5.932115      11.371385      18.144447      -0.366187      48.191796 0.65954400E+03  0.17012895E+05                                11.146465                            8.386448      -0.318877       1.882043                    0.998426      31.394059      91.069684       0.593783       0.399893      -1.087399       0.016825      -0.072061       0.048100       0.088258      -0.026615      -0.045344       0.004317       0.039659       0.062898      -0.049624      -0.015919       0.065543             13.172062      13.891615      -4.501783      -3.489311      11.088499      -2.125985      14.536072           0.065334
          468              N       5.719581      -2.694757      18.338456      -0.377824      46.502131 0.67747045E+03  0.17640860E+05                                11.000066                            8.583984      -0.392983       1.853607                    0.998233      32.072439      94.312887       0.576711       0.407867      -1.079100      -0.042577       0.040504       0.066761       0.088940      -0.043645       0.011953      -0.044696      -0.025550       0.036084      -0.057386      -0.014288       0.071674             12.877515      10.359864      -3.723310      -1.098680      12.086771      -3.040981      16.185909           0.067101
          469              N       0.475220      10.617084       8.743181      -0.376782      47.462825 0.69262044E+03  0.18100713E+05                                11.098808                            8.645435      -0.355955       1.867904                    0.998018      31.914447      93.432907       0.579157       0.404678      -1.083289      -0.054133       0.030696       0.064611       0.089707      -0.043253       0.010905      -0.046851      -0.021187       0.060274      -0.061299      -0.011558       0.072857             12.960133      10.986842      -3.683311      -0.659544      12.131093      -3.450568      15.762463          -0.074770
          470              N       2.462880       8.662236       8.704854      -0.370399      47.852778 0.66040027E+03  0.17016931E+05                                11.044525                            8.360905      -0.271084       1.893266                    0.998899      31.420934      90.688257       0.598827       0.396945      -1.090921       0.033257      -0.058396       0.057932       0.088725      -0.034879      -0.050599       0.005528       0.026167       0.031506      -0.055979      -0.013376       0.069355             12.980740      13.044110      -4.520728      -3.271340      10.506532      -1.362725      15.391577          -0.074555
          471              O      -3.910903       5.669851      22.705590      -0.659301      35.791862 0.57513538E+03  0.14087871E+05                                 8.629006                            7.449581       0.242098       2.104091                    0.996752      29.148916      77.825922       0.691044       0.361847      -1.134578      -0.026237      -0.040879       0.086144       0.098895      -0.048072       0.042479       0.037988      -0.011042      -0.043760      -0.086349       0.030667       0.055681              9.463044       6.162556       1.369266      -0.187675       8.649249       1.241750      13.577326          -0.000037
          472              O      -2.575995       7.057913      23.803092      -0.753452      53.930193 0.83423024E+03  0.22432358E+05                                11.439863                            9.059766       0.010512       1.984090                    0.997762      32.239465      90.278996       0.617359       0.368960      -1.128719      -0.079429      -0.083661       0.037027       0.121157      -0.065188       0.021344      -0.000438      -0.015080      -0.301485      -0.104209      -0.012641       0.116850             13.816207      15.299228       7.475714      -3.166377      15.745750      -2.724943      10.403644          -0.000017
          473              O       8.851514      -0.402985       2.150737      -0.612284      38.829982 0.59205540E+03  0.14587789E+05                                 9.176112                            7.587610       0.285878       2.131731                    0.996040      28.495809      75.964586       0.681711       0.364652      -1.133945       0.042108      -0.067018      -0.016602       0.080871       0.058486       0.013439      -0.065301       0.018981       0.018792      -0.097553       0.019664       0.077889             10.506095      15.363500      -0.528886       2.708401       8.496955       0.783903       7.657831           0.000004
          474              O      10.042387       0.754472       3.589612      -0.777887      53.166884 0.86404653E+03  0.23421892E+05                                11.288227                            9.202729      -0.044655       1.970305                    0.996689      32.575776      91.370554       0.614743       0.367559      -1.130618       0.087641      -0.005694      -0.117797       0.146934       0.072269      -0.037608      -0.001891      -0.088435       0.072583      -0.104839       0.024283       0.080556             12.938165      10.389894      -0.868203      -0.323649      14.116532       5.514908      14.308069           0.000009
          475              O      11.461798       5.256109       9.904561      -0.824094      58.492269 0.93205176E+03  0.25731799E+05                                12.031017                            9.531283      -0.109899       1.938479                    0.997444      33.449372      94.483511       0.606991       0.365506      -1.132934      -0.011380       0.122419      -0.061913       0.137656      -0.006283       0.033755       0.001272       0.047862      -0.226170      -0.083328       0.013234       0.070094             14.352104      11.116591       5.739941      -0.769198      19.535916      -0.335972      12.403806           0.000005
          476              O      12.424307       6.760919      11.190130      -0.574843      32.265085 0.48675495E+03  0.11421623E+05                                 8.012119                            6.809056       0.561404       2.228310                    0.997258      27.590211      71.804981       0.730792       0.357186      -1.139685       0.047176       0.048295      -0.036241       0.076626      -0.070563       0.041308       0.046368       0.088716      -0.018767      -0.114424       0.025388       0.089036              8.808040       7.376223       1.576417       0.701945       6.671781       1.089859      12.376116          -0.000005
          477              O       5.539210       2.610187       3.274088      -0.646398      35.894124 0.54272085E+03  0.13055523E+05                                 8.568858                            7.138614       0.675077       2.241464                    0.998994      28.629810      74.868426       0.723112       0.352113      -1.146447      -0.078950       0.040994       0.026955       0.092953       0.040968       0.046088      -0.035123      -0.083678       0.103932      -0.099495       0.033549       0.065945              9.781879       7.656239      -3.210663       1.362305      12.377076      -4.756107       9.312322           0.000013
          478              O       6.589804       3.617802       1.616247      -0.643829      37.247617 0.59072898E+03  0.14512171E+05                                 8.808548                            7.482463       0.601779       2.210613                    0.998456      29.147865      76.983911       0.701504       0.355412      -1.143979      -0.017022       0.095721      -0.035483       0.103496       0.050172      -0.062164       0.037524       0.097594       0.086323      -0.111137       0.016477       0.094661              9.875449      14.086230      -2.487152      -3.892694       6.845264       0.313178       8.694853           0.000001
          479              O      -4.153035       8.436222      21.570355      -0.718522      42.728744 0.69413058E+03  0.17796465E+05                                 9.725826                            8.182923       0.220519       2.069210                    0.997670      30.750593      83.618529       0.660399       0.361749      -1.136225      -0.022610       0.089354       0.060479       0.110241       0.044430      -0.053470      -0.024018      -0.064436       0.116586      -0.086737      -0.000656       0.087393             11.011902       8.551196      -3.699771      -0.839681      15.439669       3.632237       9.044839          -0.000037
          480              O       9.742527       4.100382       1.767770      -0.631655      31.791502 0.54645725E+03  0.13193754E+05                                 7.807681                            7.148459       0.562383       2.175159                    0.999467      29.602109      78.050373       0.723426       0.350671      -1.145382       0.013027       0.015608      -0.044109       0.048569      -0.076365       0.098906       0.100359       0.027701      -0.102205      -0.188589       0.085700       0.102889              8.080422       6.948095       0.903353      -0.035756       6.883157       2.142909      10.410013          -0.000000
          481              O       9.031949       2.245720       0.929936      -0.723246      46.614401 0.67790391E+03  0.17304882E+05                                10.358746                            8.101548       0.260969       2.082585                    0.998260      30.632762      83.540663       0.660855       0.363077      -1.133418       0.076883       0.064078      -0.059588       0.116480      -0.038757       0.028743      -0.050670       0.020091      -0.206988      -0.092158      -0.000796       0.092953             12.498970      11.601691       5.509711      -3.993370      14.404805      -5.108655      11.490416          -0.000008
          482              O       0.167595       6.855185      22.959020      -0.685708      46.611116 0.69759193E+03  0.17929470E+05                                10.396482                            8.287520       0.100381       2.046500                    0.996255      30.175711      82.486989       0.645448       0.369215      -1.129049       0.050392      -0.063970      -0.044461       0.092781       0.071287      -0.033552      -0.013926      -0.049343       0.118005      -0.097931       0.017695       0.080235             12.153877       9.319603      -1.370257      -0.033899      18.186534       4.775292       8.955493          -0.000021
          483              O      -0.235079       9.746325      21.860031      -0.659274      35.790868 0.57511628E+03  0.14087286E+05                                 8.628856                            7.449467       0.242093       2.104098                    0.996752      29.148440      77.824315       0.691048       0.361848      -1.134577       0.037951       0.030303      -0.086122       0.098871      -0.045922       0.033409       0.046175       0.030523      -0.043740      -0.086357       0.030675       0.055682              9.462858       8.341892       1.595117       1.254471       6.469684      -0.058628      13.576997          -0.000038
          484              O      -1.478133       8.275437      20.762529      -0.753440      53.929923 0.83422726E+03  0.22432261E+05                                11.439833                            9.059758       0.010489       1.984082                    0.997762      32.239398      90.278820       0.617358       0.368961      -1.128719       0.075021       0.087623      -0.037001       0.121141      -0.062253      -0.002636       0.021178       0.041494      -0.301498      -0.104211      -0.012637       0.116847             13.816144      14.207855       7.362548      -2.383972      16.836976      -3.430362      10.403600          -0.000020
          485              O      12.898572       4.085186      12.704470      -0.612280      38.830118 0.59205988E+03  0.14587929E+05                                 9.176135                            7.587645       0.285864       2.131725                    0.996040      28.495908      75.964969       0.681708       0.364653      -1.133944       0.070995      -0.034968       0.016585       0.080858       0.055296      -0.066346       0.006633      -0.042568       0.018797      -0.097558       0.019663       0.077895             10.506092       8.678375      -1.221648       0.500543      15.182023       2.774768       7.657879          -0.000001
          486              O      11.870045       2.781338      11.265595      -0.777872      53.166066 0.86403206E+03  0.23421401E+05                                11.288121                            9.202662      -0.044665       1.970306                    0.996689      32.575476      91.369505       0.614745       0.367560      -1.130617       0.014696      -0.086575       0.117779       0.146912       0.079803       0.001996      -0.037603       0.056929       0.072584      -0.104843       0.024284       0.080559             12.938009      14.254735      -0.467506       5.518795      10.251324       0.246619      14.307969           0.000007
          487              O       7.538716       0.905426       4.950646      -0.824080      58.490608 0.93202483E+03  0.25730860E+05                                12.030784                            9.531143      -0.109886       1.938489                    0.997444      33.448922      94.481764       0.606996       0.365505      -1.132935      -0.122929      -0.001288       0.061884       0.137633      -0.011049      -0.002218       0.033702      -0.044279      -0.226211      -0.083338       0.013238       0.070100             14.351767      18.268845       6.480999      -0.254825      12.382897      -0.799690      12.403560           0.000007
          488              O       6.141146      -0.207082       3.665077      -0.574793      32.262840 0.48671433E+03  0.11420424E+05                                 8.011745                            6.808772       0.561418       2.228334                    0.997258      27.589162      71.801310       0.730808       0.357186      -1.139686      -0.043163      -0.051895       0.036212       0.076599      -0.078170       0.041866       0.045870      -0.057890      -0.018730      -0.114437       0.025397       0.089039              8.807597       6.355699       1.470584       1.011662       7.691682       0.810542      12.375408           0.000004
          489              O       9.559996       7.069222      11.581119      -0.646366      35.893003 0.54270050E+03  0.13054910E+05                                 8.568697                            7.138495       0.675067       2.241472                    0.998994      28.629266      74.866640       0.723116       0.352115      -1.146446      -0.048903       0.074297      -0.026970       0.092946       0.048681      -0.039691       0.042218       0.065102       0.103955      -0.099499       0.033545       0.065954              9.781672      12.985043      -2.658195      -4.871131       7.047767       0.864703       9.312205           0.000007
          490              O       8.666052       5.920353      13.238960      -0.643823      37.247473 0.59072744E+03  0.14512122E+05                                 8.808519                            7.482451       0.601799       2.210620                    0.998456      29.147842      76.983786       0.701504       0.355412      -1.143980      -0.096956       0.007064       0.035482       0.103486       0.039096       0.043734      -0.057965      -0.116104       0.086335      -0.111140       0.016477       0.094663              9.875392       7.432205      -3.176694       0.712788      13.499110      -3.839663       8.694861          -0.000005
          491              O      -3.011672       9.701989      22.995266      -0.718515      42.728683 0.69412966E+03  0.17796441E+05                                 9.725838                            8.182937       0.220503       2.069208                    0.997670      30.750478      83.618300       0.660396       0.361750      -1.136223      -0.091215       0.013270      -0.060458       0.110234       0.050096      -0.018378      -0.055658       0.044852       0.116587      -0.086739      -0.000652       0.087391             11.011914      16.125204      -2.914822       3.699453       7.865696      -0.460777       9.044844          -0.000036
          492              O       8.511050       2.734679      13.087437      -0.631634      31.790775 0.54644046E+03  0.13193237E+05                                 7.807525                            7.148314       0.562427       2.175178                    0.999467      29.601908      78.049321       0.723439       0.350668      -1.145385      -0.014178      -0.014571       0.044112       0.048571      -0.077575       0.089629       0.108718       0.004214      -0.102186      -0.188579       0.085701       0.102878              8.080261       6.698458       0.877468       2.135148       7.132502       0.185347      10.409823          -0.000014
          493              O      10.282578       3.632664      13.925271      -0.723247      46.615087 0.67791516E+03  0.17305249E+05                                10.358868                            8.101633       0.260931       2.082571                    0.998260      30.632947      83.541491       0.660849       0.363079      -1.133416      -0.055812      -0.083077       0.059590       0.116481      -0.039993      -0.053363       0.023368      -0.003774      -0.206983      -0.092157      -0.000796       0.092953             12.499146      13.245248       5.680121      -4.669875      12.761561      -4.498835      11.490628          -0.000010
          494              O      -0.993655       5.567364      21.606601      -0.685719      46.611915 0.69760632E+03  0.17929937E+05                                10.396602                            8.287607       0.100354       2.046485                    0.996255      30.176024      82.488147       0.645444       0.369215      -1.129049       0.068816      -0.043536       0.044485       0.092790       0.074830      -0.010388      -0.034811       0.019050       0.117991      -0.097928       0.017695       0.080233             12.154032      18.373586      -0.431971       4.753388       9.132931       0.458561       8.955578          -0.000023
          495              O      12.607394       3.974524       7.004824      -0.659272      35.790567 0.57511070E+03  0.14087102E+05                                 8.628755                            7.449388       0.242073       2.104086                    0.996752      29.148566      77.824292       0.691059       0.361844      -1.134581       0.026223       0.040880      -0.086128       0.098878      -0.048077       0.042487       0.037990      -0.011031      -0.043751      -0.086359       0.030674       0.055684              9.462737       6.162380       1.369216      -0.187600       8.649024       1.241767      13.576807           0.000021
          496              O      11.272486       2.586462       5.907322      -0.753427      53.928923 0.83421032E+03  0.22431683E+05                                11.439680                            9.059663       0.010492       1.984088                    0.997762      32.239097      90.277607       0.617362       0.368960      -1.128719       0.079420       0.083654      -0.037014       0.121143      -0.065189       0.021342      -0.000435      -0.015084      -0.301504      -0.104215      -0.012639       0.116853             13.815918      15.298863       7.475486      -3.166238      15.745446      -2.724808      10.403446           0.000006
          497              O      -0.155023      10.047360      27.559677      -0.612272      38.829707 0.59205200E+03  0.14587683E+05                                 9.176060                            7.587585       0.285869       2.131728                    0.996040      28.495760      75.964380       0.681712       0.364652      -1.133945      -0.042101       0.066994       0.016601       0.080847       0.058485       0.013441      -0.065306       0.019000       0.018804      -0.097560       0.019672       0.077888             10.506009      15.363311      -0.528831       2.708376       8.496914       0.783917       7.657801          -0.000009
          498              O      -1.345896       8.889903      26.120802      -0.777854      53.165265 0.86401518E+03  0.23420836E+05                                11.288032                            9.202592      -0.044709       1.970299                    0.996689      32.575125      91.368403       0.614745       0.367562      -1.130616      -0.087632       0.005669       0.117797       0.146927       0.072272      -0.037613      -0.001887      -0.088448       0.072591      -0.104848       0.024289       0.080559             12.937902      10.389676      -0.868068      -0.323567      14.116206       5.514767      14.307824          -0.000013
          499              O      -2.765307       4.388266      19.805853      -0.824085      58.491722 0.93204278E+03  0.25731492E+05                                12.030954                            9.531245      -0.109907       1.938480                    0.997444      33.449183      94.482901       0.606991       0.365506      -1.132934       0.011375      -0.122410       0.061910       0.137646      -0.006280       0.033748       0.001274       0.047858      -0.226173      -0.083326       0.013236       0.070090             14.352005      11.116519       5.739862      -0.769180      19.535748      -0.335897      12.403748          -0.000022
          500              O      -3.727816       2.883456      18.520284      -0.574832      32.264398 0.48674268E+03  0.11421257E+05                                 8.011990                            6.808959       0.561443       2.228327                    0.997258      27.589926      71.803872       0.730800       0.357185      -1.139686      -0.047170      -0.048295       0.036235       0.076618      -0.070567       0.041305       0.046371       0.088716      -0.018756      -0.114428       0.025392       0.089036              8.807883       7.376117       1.576389       0.701948       6.671679       1.089858      12.375853          -0.000035
          501              O       3.157281       7.034188      26.436326      -0.646395      35.893956 0.54271925E+03  0.13055474E+05                                 8.568827                            7.138605       0.675097       2.241471                    0.998994      28.629743      74.868206       0.723113       0.352114      -1.146447       0.078951      -0.040976      -0.026940       0.092941       0.040971       0.046095      -0.035126      -0.083683       0.103937      -0.099504       0.033553       0.065950              9.781818       7.656203      -3.210624       1.362295      12.376963      -4.756061       9.312287          -0.000026
          502              O       2.106687       6.026573      28.094167      -0.643786      37.245983 0.59069831E+03  0.14511230E+05                                 8.808315                            7.482289       0.601758       2.210622                    0.998455      29.147091      76.981382       0.701509       0.355414      -1.143978       0.017017      -0.095702       0.035506       0.103485       0.050173      -0.062171       0.037520       0.097604       0.086336      -0.111141       0.016470       0.094671              9.875150      14.085759      -2.487008      -3.892552       6.845052       0.313150       8.694638          -0.000011
          503              O      12.849526       1.208153       8.140059      -0.718539      42.728954 0.69413612E+03  0.17796637E+05                                 9.725834                            8.182938       0.220532       2.069209                    0.997670      30.750801      83.619073       0.660401       0.361747      -1.136226       0.022619      -0.089364      -0.060468       0.110245       0.044429      -0.053467      -0.024017      -0.064432       0.116594      -0.086734      -0.000657       0.087391             11.011896       8.551194      -3.699748      -0.839678      15.439629       3.632248       9.044867           0.000024
          504              O      -1.046036       5.543993      27.942644      -0.631684      31.792811 0.54648660E+03  0.13194660E+05                                 7.807968                            7.148715       0.562258       2.175116                    0.999467      29.602420      78.052163       0.723402       0.350677      -1.145375      -0.013059      -0.015621       0.044124       0.048595      -0.076355       0.098927       0.100358       0.027695      -0.102256      -0.188600       0.085695       0.102905              8.080719       6.948359       0.903421      -0.035735       6.883406       2.142996      10.410392          -0.000024
          505              O      -0.335458       7.398655      28.780478      -0.723270      46.615078 0.67791720E+03  0.17305306E+05                                10.358833                            8.101617       0.260994       2.082588                    0.998260      30.633066      83.541703       0.660854       0.363076      -1.133418      -0.076883      -0.064091       0.059601       0.116494      -0.038757       0.028750      -0.050676       0.020106      -0.206979      -0.092162      -0.000796       0.092958             12.499063      11.601781       5.509772      -3.993401      14.404878      -5.108674      11.490530          -0.000003
          506              O       8.528896       2.789190       6.751394      -0.685730      46.611277 0.69759545E+03  0.17929575E+05                                10.396483                            8.287520       0.100434       2.046513                    0.996255      30.175859      82.487312       0.645450       0.369213      -1.129051      -0.050405       0.063980       0.044459       0.092794       0.071287      -0.033550      -0.013928      -0.049338       0.118008      -0.097929       0.017694       0.080235             12.153875       9.319580      -1.370242      -0.033888      18.186534       4.775299       8.955510           0.000014
          507              O       8.931570      -0.101950       7.850383      -0.659268      35.790378 0.57510633E+03  0.14086969E+05                                 8.628728                            7.449360       0.242072       2.104087                    0.996753      29.148483      77.824010       0.691060       0.361844      -1.134581      -0.037943      -0.030292       0.086115       0.098859      -0.045928       0.033407       0.046181       0.030511      -0.043732      -0.086362       0.030678       0.055685              9.462712       8.341754       1.595081       1.254478       6.469588      -0.058584      13.576794           0.000020
          508              O      10.174624       1.368938       8.947885      -0.753424      53.929515 0.83421978E+03  0.22432013E+05                                11.439786                            9.059731       0.010453       1.984073                    0.997762      32.239243      90.278328       0.617358       0.368962      -1.128718      -0.075018      -0.087617       0.036994       0.121132      -0.062254      -0.002634       0.021179       0.041496      -0.301507      -0.104214      -0.012636       0.116850             13.816072      14.207777       7.362491      -2.383952      16.836875      -3.430338      10.403565           0.000004
          509              O      -4.202081       5.559189      17.005944      -0.612280      38.830494 0.59206658E+03  0.14588137E+05                                 9.176192                            7.587687       0.285854       2.131718                    0.996041      28.496068      75.965542       0.681706       0.364653      -1.133944      -0.070984       0.034969      -0.016586       0.080850       0.055293      -0.066347       0.006636      -0.042576       0.018801      -0.097560       0.019669       0.077891             10.506169       8.678465      -1.221686       0.500549      15.182128       2.774787       7.657914          -0.000015
          510              O      -3.173554       6.863037      18.444819      -0.777856      53.165372 0.86401648E+03  0.23420876E+05                                11.288041                            9.202592      -0.044691       1.970303                    0.996689      32.575161      91.368469       0.614746       0.367561      -1.130616      -0.014686       0.086575      -0.117780       0.146912       0.079805       0.001996      -0.037603       0.056933       0.072584      -0.104846       0.024285       0.080561             12.937925      14.254652      -0.467506       5.518771      10.251241       0.246637      14.307882          -0.000016
          511              O       1.157775       8.738949      24.759768      -0.824084      58.491175 0.93203380E+03  0.25731180E+05                                12.030876                            9.531198      -0.109889       1.938487                    0.997444      33.449054      94.482398       0.606993       0.365506      -1.132934       0.122930       0.001296      -0.061892       0.137637      -0.011047      -0.002214       0.033698      -0.044270      -0.226190      -0.083330       0.013240       0.070091             14.351899      18.269018       6.481091      -0.254825      12.382994      -0.799727      12.403686          -0.000020
          512              O       2.555345       9.851457      26.045337      -0.574811      32.262960 0.48671622E+03  0.11420473E+05                                 8.011733                            6.808757       0.561474       2.228347                    0.997258      27.589338      71.801646       0.730814       0.357183      -1.139689       0.043170       0.051888      -0.036220       0.076602      -0.078168       0.041868       0.045865      -0.057889      -0.018730      -0.114434       0.025398       0.089036              8.807583       6.355686       1.470589       1.011672       7.691657       0.810539      12.375407          -0.000026
          513              O      -0.863505       2.575153      18.129295      -0.646377      35.893715 0.54271374E+03  0.13055313E+05                                 8.568819                            7.138591       0.675067       2.241467                    0.998994      28.629505      74.867591       0.723110       0.352116      -1.146445       0.048897      -0.074305       0.026956       0.092945       0.048682      -0.039691       0.042221       0.065100       0.103945      -0.099501       0.033549       0.065952              9.781820      12.985250      -2.658302      -4.871184       7.047910       0.864738       9.312299          -0.000032
          514              O       0.030439       3.724022      16.471454      -0.643802      37.246856 0.59071476E+03  0.14511735E+05                                 8.808441                            7.482384       0.601775       2.210620                    0.998456      29.147498      76.982718       0.701506       0.355413      -1.143979       0.096948      -0.007062      -0.035495       0.103483       0.039095       0.043732      -0.057971      -0.116107       0.086333      -0.111140       0.016471       0.094670              9.875309       7.432146      -3.176675       0.712782      13.499008      -3.839623       8.694773          -0.000020
          515              O      11.708163      -0.057614       6.715148      -0.718521      42.727908 0.69411562E+03  0.17795979E+05                                 9.725685                            8.182827       0.220520       2.069214                    0.997669      30.750352      83.617533       0.660404       0.361748      -1.136226       0.091224      -0.013284       0.060443       0.110234       0.050097      -0.018378      -0.055650       0.044846       0.116605      -0.086737      -0.000652       0.087389             11.011703      16.124836      -2.914677       3.699393       7.865521      -0.460734       9.044753           0.000025
          516              O       0.185441       6.909696      16.622977      -0.631664      31.791762 0.54646286E+03  0.13193929E+05                                 7.807748                            7.148515       0.562353       2.175152                    0.999467      29.602117      78.050628       0.723420       0.350673      -1.145379       0.014182       0.014587      -0.044119       0.048584      -0.077571       0.089624       0.108732       0.004212      -0.102212      -0.188586       0.085694       0.102892              8.080494       6.698644       0.877509       2.135205       7.132718       0.185352      10.410119          -0.000058
          517              O      -1.586087       6.011711      15.785143      -0.723265      46.615529 0.67792368E+03  0.17305522E+05                                10.358928                            8.101678       0.260949       2.082574                    0.998260      30.633137      83.542154       0.660848       0.363078      -1.133416       0.055821       0.083077      -0.059593       0.116486      -0.039994      -0.053369       0.023371      -0.003781      -0.206978      -0.092160      -0.000796       0.092956             12.499209      13.245317       5.680156      -4.669882      12.761628      -4.498853      11.490683          -0.000011
          518              O       9.690146       4.077011       8.103813      -0.685732      46.611845 0.69760562E+03  0.17929909E+05                                10.396581                            8.287592       0.100392       2.046497                    0.996255      30.176039      82.488081       0.645446       0.369214      -1.129050      -0.068825       0.043552      -0.044481       0.092802       0.074831      -0.010388      -0.034810       0.019041       0.117990      -0.097928       0.017695       0.080233             12.153996      18.373498      -0.431927       4.753389       9.132915       0.458567       8.955575           0.000013

******************************************************
Auxiliary information for the entire system
The total spin magnetic moment of the unit cell is   3.999779
The total net atomic charge of the unit cell is   -0.000005
Accuracy of reproducing the electrostatic potential in the unit cell:
  The inner radius (bohr) =    5.0000
  The outer radius (bohr) =   12.0000
  Valid grid points have density less than (e/(bohr^3)) =    0.0001
  The number of valid grid points were=       224626
  The rms potential error without charges in kcal/mol is=      5.90610
  The rms potential error with partial charges in kcal/mol is=      1.74465
  The RRMSE value at monopole order=      0.29540
  The rms potential error with partial charges and cloud penetration in kcal/mol is=      1.75227
  The RRMSE value at monopole order with cloud penetration is=      0.29669
  The rms potential error with partial charges and atomic dipoles in kcal/mol is=      0.58846
  The RRMSE value at dipole order=      0.09964
  The rms potential error with partial charges, atomic dipoles and cloud penetration in kcal/mol is=      0.57214
  The RRMSE value at dipole order with cloud penetration=      0.09687

******************************************************
The electron densities and ab initio electrostatic potential were computed in VASP using the PBE functional and
projector augmented wave method. See the main text of the journal article for a description of computational details.
The atomic charges, dipoles, and quadrupoles were computed with the DDEC6 method as described in
(a) T. A. Manz and N. Gabaldon Limas, RSC Adv. 6 (2016) 47771-47801 DOI: 10.1039/c6ra04656h
(b) N. Gabaldon Limas and T. A. Manz, RSC Adv. 8 (2018) 2678-2707 DOI: 10.1039/c7ra11829e.
For each atom in the material, the electron cloud parameters were fit to the spherically averaged atom-in-material
electron density using radial positions for which this density was between 10^-4 and 10^-2 electrons per cubic bohr.
The polarizabilities, dispersion coefficients, and quantum Drude oscillator (QDO) parameters were fit using the MCLF method.
The magnetic structure of the system was optimized in VASP from the default ferromagnetic initial guess using spin polarization.
The atomic spin moments (ASMs) were computed on this optimized magnetic structure using the DDEC6 partition as inputs
to the method of T. A. Manz and D. S. Sholl, J. Chem. Theory Comput. 7 (2011) 4146-4164 DOI: 10.1021/ct200539n.
The RMSE and RRMSE were computed using a uniform grid with Ewald summation.
