# Supplementary material for: A collection of forcefield precursors for metal–organic frameworks
Source: RSC Adv. 2019 Nov 13;9(63):36492–507. doi: 10.1039/c9ra07327b (PMC9075174; doi:10.1039/c9ra07327b)
Supplement: RA-009-C9RA07327B-s5030 [file RA-009-C9RA07327B-s5030.xyz]

  108
jmolscript: load "" {1 1 1} spacegroup "x,y,z" unitcell [{      9.847400     0.000000     0.000000 }, {      0.000000    11.336900     0.000000 }, {      0.000000    -0.287932    14.447831 }]
Fe     9.038141     8.524539     1.912170     0.930137
Fe     8.823960     2.761027     9.901965     0.948448
Fe     4.114441     8.336845     5.311745     0.930185
Fe     3.900260     2.475525    11.769781     0.948375
Fe     0.809259     2.524429    12.535661     0.930052
Fe     1.023440     8.287941     4.545866     0.948268
Fe     5.732959     2.712123     9.136086     0.930153
Fe     5.947140     8.573443     2.678050     0.948278
Fe     0.000000     5.668450     0.000000     0.958683
Fe     4.923700    -0.143966     7.223916     0.958683
Fe     0.000000     0.000000     0.000000     0.972900
Fe     4.923700     5.524484     7.223916     0.972902
H      7.357977     9.651596     5.322581     0.029747
H      0.218612     5.283507     3.899470     0.037816
H      6.056151     6.307102     0.492671     0.030829
H      1.698677    11.159462     3.499265     0.030859
H      1.671104     7.644948    13.458155     0.033452
H      6.880378    10.861726    14.400153     0.038021
H      2.434277     7.209788     1.901335     0.029745
H      5.142312     0.240977     3.324446     0.037792
H      1.132451    10.554282     6.731244     0.030800
H      6.622376     5.701922     3.724651     0.030857
H      6.594804     8.928504     8.213592     0.033436
H      1.956678     5.711726     7.271593     0.037984
H      2.489423     1.397372     9.125250     0.029721
H      9.628788     5.765461    10.548361     0.037776
H      3.791249     4.741866    13.955160     0.030790
H      8.148724    -0.110494    10.948566     0.030867
H      8.176296     3.404020     0.989676     0.033472
H      2.967022     0.187242     0.047678     0.038019
H      7.413123     3.839180    12.546496     0.029710
H      4.705088    10.807991    11.123385     0.037781
H      8.714949     0.494686     7.716587     0.030803
H      3.225024     5.347046    10.723180     0.030870
H      3.252596     2.120464     6.234239     0.033470
H      7.890722     5.337242     7.176238     0.038049
C      8.071914     9.309499     4.796680     0.533940
C      0.053176     5.767673     3.099060     0.518886
C      6.976883     6.504098     0.619812     0.524893
C      1.171841    10.822242     2.785542     0.519943
C      1.097985     8.152948    14.021620     0.537046
C      7.038922    10.495763     0.622702     0.538280
C      3.148214     7.551885     2.427236     0.533915
C      4.976876    11.093711     4.124856     0.518876
C      2.053183    10.357286     6.604104     0.524853
C      6.095541     6.039142     4.438374     0.519933
C      6.021685     8.420504     7.650127     0.537043
C      2.115222     6.365621     6.601214     0.538190
C      1.775486     1.739469     9.651151     0.533811
C      9.794224     5.281295    11.348771     0.518892
C      2.870517     4.544870    13.828019     0.524847
C      8.675559     0.226726    11.662289     0.519985
C      8.749415     2.896020     0.426211     0.537054
C      2.808478     0.553205    13.825129     0.538286
C      6.699186     3.497083    12.020595     0.533785
C      4.870524    -0.044743    10.322975     0.518900
C      7.794217     0.691682     7.843727     0.524870
C      3.751859     5.009826    10.009457     0.519982
C      3.825715     2.628464     6.797704     0.537061
C      7.732178     4.683347     7.846617     0.538367
O      7.831145     9.105059     3.558356    -0.543115
O      9.145182     9.105917     5.375460    -0.490725
O     -0.004431     7.032383     3.191815    -0.545544
O      9.759758     5.107801     2.061272    -0.497800
O      7.268267     7.357444     1.517745    -0.551012
O      7.784370     5.618759    14.342795    -0.491839
O      0.783361     9.604618     2.872951    -0.551737
O      0.924769     0.256372     1.863626    -0.482016
O      0.296111     7.782933     0.333745    -0.549673
O      1.193013     9.371414    13.954582    -0.491416
O      8.255075    10.140124     0.821793    -0.537894
O      6.049553    10.054827     1.233556    -0.485060
O      2.907445     7.756325     3.665559    -0.543073
O      4.221482     7.755467     1.848455    -0.490773
O      4.919269     9.829001     4.032101    -0.545557
O      4.836058     0.416683     5.162643    -0.497861
O      2.344567     9.503940     5.706171    -0.550950
O      2.860670    10.954693     7.328951    -0.491878
O      5.707061     7.256766     4.350964    -0.551661
O      5.848469     5.268112     5.360290    -0.482019
O      5.219811     9.078451     6.890171    -0.549636
O      6.116713     7.202038     7.717164    -0.491444
O      3.331375     6.721260     6.402123    -0.537898
O      1.125853     6.806557     5.990360    -0.485187
O      2.016255     1.943909    10.889475    -0.543077
O      0.702218     1.943051     9.072371    -0.490818
O      0.004431     4.016585    11.256016    -0.545572
O      0.087642     5.941167    12.386559    -0.497808
O      2.579133     3.691524    12.930086    -0.551029
O      2.063030     5.430209     0.105036    -0.491881
O      9.064039     1.444350    11.574880    -0.551716
O      8.922631    10.792596    12.584205    -0.481975
O      9.551289     3.266035    14.114086    -0.549587
O      8.654387     1.677554     0.493249    -0.491384
O      1.592325     0.908844    13.626038    -0.537847
O      3.797847     0.994141    13.214275    -0.485089
O      6.939955     3.292643    10.782272    -0.543148
O      5.625918     3.293501    12.599376    -0.490802
O      4.928131     1.219967    10.415730    -0.545546
O      5.011342    10.632285     9.285188    -0.497847
O      7.502833     1.545028     8.741660    -0.551003
O      6.986730     0.094275     7.118880    -0.491874
O      4.140339     3.792202    10.096867    -0.551710
O      3.998931     5.780856     9.087541    -0.481976
O      4.627589     1.970517     7.557660    -0.549623
O      3.730687     3.846930     6.730667    -0.491381
O      6.516025     4.327708     8.045708    -0.537829
O      8.721547     4.242411     8.457471    -0.485075

The following XYZ coordinates are in angstroms. Other properties are in atomic units.
The sperically averaged electron density of each atom fit to a function of the form exp(a - br)
eigen_1, eigen_2 and eigen_3 are the three eigenvalues of traceless quadrupole moment tensor
  atom number  atomic symbol              X              Y              Z     net charge C6 coefficient C8 coefficient C10 coefficient fluctuating dipole atomic polarizability isotropic forcefield polarizability              a              b squared Pearson coefficient          <r^3>          <r^4>         wp_QDO          m_QDO          q_QDO       dipole_x       dipole_y       dipole_z         dipole            Qxy            Qxz            Qyz     Q(x^2-y^2)  Q(3z^2 - R^2)        eigen_1        eigen_2        eigen_3 static polarizability      alpha(xx)      alpha(xy)      alpha(xz)      alpha(yy)      alpha(yz)      alpha(zz) atomic spin moment
            1             Fe       9.038141       8.524539       1.912170       0.930137      87.004949 0.19138470E+04  0.62103596E+05                                17.378132                           15.359532       0.223440       1.872690                    0.999142      53.209229     153.503210       0.408335       0.462253      -1.088042      -0.005128      -0.004702       0.009691       0.011930      -0.051192      -0.010232       0.058069      -0.034914       0.108928      -0.079359      -0.011968       0.091327             19.157588      20.668847      -0.796797      -0.506366      17.460598      -0.262479      19.343319           3.815845
            2             Fe       8.823960       2.761027       9.901965       0.948448     107.811343 0.22658834E+04  0.76042326E+05                                19.330690                           16.274100       0.263908       1.894303                    0.998464      52.209577     148.942812       0.416390       0.438316      -1.112098       0.002837       0.007249      -0.004675       0.009080       0.071570      -0.080403      -0.043178       0.087789       0.309143      -0.135495      -0.030093       0.165588             22.323761      27.011250      -0.612157       5.962824      17.366041      -0.284005      22.593991           3.862076
            3             Fe       4.114441       8.336845       5.311745       0.930185      86.963322 0.19127539E+04  0.62062362E+05                                17.377198                           15.358825       0.222577       1.872477                    0.999146      53.193027     153.474409       0.408177       0.462475      -1.087857      -0.005124       0.004714      -0.009632       0.011885       0.051171       0.010198       0.057787      -0.034278       0.107645      -0.079065      -0.011778       0.090843             19.156514      20.667669       0.796804       0.506216      17.459738      -0.262560      19.342137           3.815947
            4             Fe       3.900260       2.475525      11.769781       0.948375     107.799488 0.22655849E+04  0.76031046E+05                                19.330880                           16.274272       0.263638       1.894226                    0.998466      52.205917     148.939095       0.416334       0.438383      -1.112037       0.002859      -0.007246       0.004692       0.009093      -0.071670       0.080617      -0.043203       0.087681       0.307654      -0.135307      -0.030228       0.165535             22.324001      27.011638       0.612188      -5.962983      17.366184      -0.284062      22.594180           3.861603
            5             Fe       0.809259       2.524429      12.535661       0.930052      86.991210 0.19134914E+04  0.62090668E+05                                17.378382                           15.359762       0.223174       1.872598                    0.999145      53.205233     153.502036       0.408256       0.462353      -1.087957       0.005127       0.004688      -0.009655       0.011895      -0.051287      -0.011175       0.057404      -0.033794       0.110085      -0.078983      -0.012153       0.091136             19.157882      20.669185      -0.796800      -0.506342      17.460884      -0.262538      19.343577           3.815215
            6             Fe       1.023440       8.287941       4.545866       0.948268     107.798786 0.22655782E+04  0.76031239E+05                                19.331285                           16.274625       0.263476       1.894167                    0.998466      52.207049     148.945763       0.416312       0.438404      -1.112017      -0.002890      -0.007324       0.004637       0.009137       0.072043      -0.081091      -0.043120       0.089338       0.304407      -0.135519      -0.030060       0.165579             22.324440      27.011602      -0.612316       5.963314      17.366689      -0.284358      22.595030           3.861415
            7             Fe       5.732959       2.712123       9.136086       0.930153      86.978782 0.19131575E+04  0.62077774E+05                                17.377736                           15.359227       0.222839       1.872524                    0.999145      53.200304     153.490540       0.408227       0.462402      -1.087917       0.005148      -0.004705       0.009666       0.011920       0.051360       0.010684       0.057524      -0.033863       0.108812      -0.079106      -0.011838       0.090944             19.157151      20.668334       0.796768       0.506488      17.460151      -0.262448      19.342968           3.815450
            8             Fe       5.947140       8.573443       2.678050       0.948278     107.804102 0.22657140E+04  0.76036558E+05                                19.331420                           16.274730       0.263535       1.894178                    0.998466      52.208554     148.948396       0.416327       0.438383      -1.112036      -0.002844       0.007279      -0.004668       0.009102      -0.071895       0.080616      -0.043673       0.088748       0.306867      -0.135638      -0.030127       0.165765             22.324599      27.012182       0.612134      -5.963270      17.366716      -0.284047      22.594900           3.861563
            9             Fe       0.000000       5.668450       0.000000       0.958683      99.121898 0.21658985E+04  0.71950405E+05                                18.377511                           15.962549       0.273097       1.900474                    0.998210      51.885227     147.795251       0.417939       0.441162      -1.109081       0.000006       0.000019      -0.000008       0.000021      -0.002232       0.142869      -0.042326       0.046698      -0.040760      -0.143812      -0.014001       0.157814             20.632082      18.604363      -0.570342      -1.150805      24.438422       4.907177      18.853461           3.878126
           10             Fe       4.923700      -0.143966       7.223916       0.958683      99.130336 0.21661229E+04  0.71958909E+05                                18.377511                           15.962566       0.273326       1.900540                    0.998209      51.887353     147.796918       0.417976       0.441117      -1.109122      -0.000006      -0.000021      -0.000000       0.000022       0.002245      -0.142800      -0.042080       0.046742      -0.041478      -0.143732      -0.013940       0.157673             20.632025      18.604512       0.570308       1.150788      24.438034       4.906946      18.853528           3.878328
           11             Fe       0.000000       0.000000       0.000000       0.972900     108.455457 0.23600496E+04  0.79822136E+05                                19.234711                           16.485955       0.270657       1.899086                    0.998528      51.715114     146.958043       0.419339       0.431855      -1.118901       0.000010      -0.000009      -0.000006       0.000015       0.084835      -0.058991       0.039024      -0.100585      -0.034837      -0.133657       0.028986       0.104671             21.822596      19.021373       1.001646      -0.952070      25.334495      -6.586590      21.111919           3.892331
           12             Fe       4.923700       5.524484       7.223916       0.972902     108.466388 0.23603374E+04  0.79833427E+05                                19.234909                           16.486115       0.270903       1.899152                    0.998527      51.718093     146.962675       0.419374       0.431811      -1.118942       0.000008       0.000005       0.000010       0.000014      -0.084890       0.058852       0.039056      -0.100343      -0.035311      -0.133539       0.028798       0.104740             21.822787      19.021647      -1.001501       0.952015      25.334652      -6.586464      21.112064           3.892217
           13              H       7.357977       9.651596       5.322581       0.029747       1.259708 0.89269565E+01  0.90840327E+02                                 1.969155                            1.770520      -1.335012       2.216862                    0.993337       4.162609      12.197606       0.457090       1.316829      -0.697937      -0.046528       0.022849       0.035938       0.063075      -0.006534      -0.004478      -0.004010       0.007866       0.001056      -0.010771       0.002672       0.008099              2.088855       2.475881      -0.398195      -0.649103       1.692976       0.357780       2.097707           0.000966
           14              H       0.218612       5.283507       3.899470       0.037816       1.324436 0.98073629E+01  0.98929928E+02                                 1.821840                            1.701342      -0.833734       2.452271                    0.999224       3.489836       9.163138       0.548616       1.106783      -0.752827       0.011712      -0.037115       0.050294       0.063594      -0.003762       0.000822      -0.007753      -0.015261      -0.000430      -0.008620      -0.004490       0.013110              1.855568       1.470236      -0.061790       0.191787       1.734324      -0.432033       2.362145           0.001589
           15              H       6.056151       6.307102       0.492671       0.030829       1.342943 0.97745571E+01  0.99552759E+02                                 1.903687                            1.743671      -0.941647       2.397691                    0.998094       3.728671      10.179544       0.515569       1.166442      -0.735276      -0.059463      -0.014156      -0.013016       0.062495       0.006060       0.003759       0.001500       0.006471      -0.003901      -0.006328      -0.002736       0.009064              1.969006       2.786945       0.218308       0.147082       1.553105       0.167642       1.566966           0.001268
           16              H       1.698677      11.159462       3.499265       0.030859       1.324012 0.97370018E+01  0.98932448E+02                                 1.883575                            1.740656      -0.740287       2.492678                    0.999520       3.636553       9.869658       0.516607       1.166896      -0.736263       0.035495       0.027289       0.043974       0.062756       0.004672       0.006717       0.005679      -0.005057      -0.003789      -0.008343      -0.003216       0.011559              1.940875       1.900945       0.216712       0.624237       1.609760       0.227891       2.311919           0.001117
           17              H       1.671104       7.644948      13.458155       0.033452       1.461658 0.11004665E+02  0.11519130E+03                                 2.005957                            1.846961      -0.997212       2.376144                    0.997583       3.742589      10.282003       0.503377       1.162439      -0.737577       0.041443      -0.027415      -0.043358       0.065947      -0.002545      -0.016394       0.001126       0.009746       0.003295      -0.013856      -0.005610       0.019465              2.069845       1.954112      -0.407774      -0.394194       2.266218       0.486701       1.989204           0.001403
           18              H       6.880378      10.861726      14.400153       0.038021       1.349873 0.97838030E+01  0.10017468E+03                                 1.945333                            1.770965      -1.104677       2.331660                    0.996181       3.804032      10.585798       0.497637       1.202108      -0.726088      -0.016200       0.046298      -0.046391       0.067514      -0.005504       0.004745      -0.011103      -0.005024       0.007007      -0.009418      -0.006244       0.015662              2.032225       1.673025      -0.066749       0.092653       2.186544      -0.761903       2.237107           0.001641
           19              H       2.434277       7.209788       1.901335       0.029745       1.259667 0.89266190E+01  0.90835929E+02                                 1.969108                            1.770483      -1.334934       2.216901                    0.993337       4.162515      12.197220       0.457096       1.316825      -0.697939      -0.046529      -0.022844      -0.035941       0.063076       0.006533       0.004480      -0.004012       0.007871       0.001054      -0.010774       0.002673       0.008101              2.088802       2.475815       0.398179       0.649077       1.692938       0.357765       2.097652           0.000974
           20              H       5.142312       0.240977       3.324446       0.037792       1.324539 0.98083242E+01  0.98942312E+02                                 1.821957                            1.701443      -0.833716       2.452268                    0.999224       3.489994       9.163757       0.548590       1.106805      -0.752821       0.011707       0.037116      -0.050290       0.063590       0.003762      -0.000822      -0.007752      -0.015265      -0.000426      -0.008622      -0.004489       0.013110              1.855691       1.470318       0.061795      -0.191806       1.734434      -0.432074       2.362321           0.001581
           21              H       1.132451      10.554282       6.731244       0.030800       1.343063 0.97756095E+01  0.99565995E+02                                 1.903783                            1.743751      -0.941684       2.397654                    0.998094       3.728864      10.180145       0.515564       1.166423      -0.735280      -0.059460       0.014155       0.013018       0.062493      -0.006062      -0.003758       0.001501       0.006471      -0.003903      -0.006328      -0.002737       0.009065              1.969109       2.787116      -0.218323      -0.147090       1.553175       0.167656       1.567037           0.001260
           22              H       6.622376       5.701922       3.724651       0.030857       1.324018 0.97370484E+01  0.98932957E+02                                 1.883573                            1.740655      -0.740160       2.492731                    0.999520       3.636558       9.869646       0.516610       1.166888      -0.736265       0.035494      -0.027287      -0.043974       0.062755      -0.004668      -0.006718       0.005674      -0.005053      -0.003782      -0.008342      -0.003211       0.011553              1.940874       1.900943      -0.216711      -0.624238       1.609758       0.227891       2.311921           0.001131
           23              H       6.594804       8.928504       8.213592       0.033436       1.461774 0.11005717E+02  0.11520488E+03                                 2.006045                            1.847034      -0.997274       2.376102                    0.997582       3.742751      10.282511       0.503374       1.162420      -0.737581       0.041442       0.027411       0.043360       0.065946       0.002545       0.016391       0.001128       0.009750       0.003292      -0.013851      -0.005612       0.019463              2.069939       1.954197       0.407802       0.394221       2.266331       0.486736       1.989290           0.001400
           24              H       1.956678       5.711726       7.271593       0.037984       1.349975 0.97847085E+01  0.10018639E+03                                 1.945439                            1.771053      -1.104709       2.331628                    0.996179       3.804238      10.586541       0.497621       1.202116      -0.726086      -0.016198      -0.046294       0.046388       0.067508       0.005503      -0.004741      -0.011108      -0.005016       0.006999      -0.009425      -0.006237       0.015662              2.032341       1.673114       0.066750      -0.092656       2.186672      -0.761965       2.237236           0.001642
           25              H       2.489423       1.397372       9.125250       0.029721       1.259773 0.89275198E+01  0.90847440E+02                                 1.969214                            1.770570      -1.334968       2.216865                    0.993336       4.162756      12.198107       0.457085       1.316821      -0.697939       0.046520      -0.022847      -0.035941       0.063070      -0.006538      -0.004472      -0.004006       0.007881       0.001078      -0.010773       0.002671       0.008102              2.088921       2.475966      -0.398210      -0.649127       1.693024       0.357793       2.097773           0.000979
           26              H       9.628788       5.765461      10.548361       0.037776       1.324484 0.98078338E+01  0.98936571E+02                                 1.821956                            1.701441      -0.833554       2.452357                    0.999225       3.489892       9.163586       0.548568       1.106859      -0.752809      -0.011707       0.037115      -0.050294       0.063593      -0.003760       0.000822      -0.007751      -0.015257      -0.000432      -0.008617      -0.004490       0.013107              1.855690       1.470316      -0.061796       0.191806       1.734434      -0.432079       2.362320           0.001611
           27              H       3.791249       4.741866      13.955160       0.030790       1.343033 0.97753427E+01  0.99562641E+02                                 1.903761                            1.743732      -0.941727       2.397634                    0.998093       3.728831      10.180037       0.515564       1.166431      -0.735279       0.059461       0.014155       0.013013       0.062493       0.006060       0.003758       0.001503       0.006472      -0.003909      -0.006325      -0.002740       0.009066              1.969085       2.787073       0.218317       0.147087       1.553160       0.167653       1.567022           0.001275
           28              H       8.148724      -0.110494      10.948566       0.030867       1.323944 0.97364105E+01  0.98925110E+02                                 1.883530                            1.740619      -0.740072       2.492784                    0.999521       3.636445       9.869354       0.516605       1.166917      -0.736259      -0.035496      -0.027286      -0.043977       0.062757       0.004670       0.006718       0.005676      -0.005054      -0.003786      -0.008343      -0.003213       0.011556              1.940827       1.900898       0.216705       0.624214       1.609725       0.227885       2.311858           0.001147
           29              H       8.176296       3.404020       0.989676       0.033472       1.461651 0.11004584E+02  0.11519000E+03                                 2.005930                            1.846938      -0.997238       2.376136                    0.997583       3.742551      10.281808       0.503388       1.162417      -0.737582      -0.041447       0.027411       0.043356       0.065947      -0.002546      -0.016393       0.001125       0.009751       0.003296      -0.013853      -0.005612       0.019465              2.069817       1.954087      -0.407768      -0.394188       2.266183       0.486693       1.989180           0.001399
           30              H       2.967022       0.187242       0.047678       0.038019       1.349870 0.97837673E+01  0.10017417E+03                                 1.945326                            1.770959      -1.104655       2.331670                    0.996181       3.804023      10.585748       0.497639       1.202104      -0.726089       0.016200      -0.046298       0.046389       0.067512      -0.005503       0.004746      -0.011099      -0.005026       0.007017      -0.009413      -0.006247       0.015659              2.032218       1.673019      -0.066747       0.092651       2.186537      -0.761900       2.237099           0.001635
           31              H       7.413123       3.839180      12.546496       0.029710       1.259805 0.89278053E+01  0.90851088E+02                                 1.969248                            1.770599      -1.334975       2.216858                    0.993336       4.162833      12.198390       0.457082       1.316821      -0.697939       0.046521       0.022846       0.035938       0.063069       0.006537       0.004472      -0.004003       0.007883       0.001078      -0.010771       0.002668       0.008103              2.088959       2.476013       0.398219       0.649141       1.693051       0.357802       2.097812           0.000987
           32              H       4.705088      10.807991      11.123385       0.037781       1.324457 0.98075529E+01  0.98932645E+02                                 1.821897                            1.701390      -0.833603       2.452331                    0.999225       3.489853       9.163317       0.548591       1.106823      -0.752818      -0.011710      -0.037117       0.050291       0.063592       0.003761      -0.000822      -0.007751      -0.015260      -0.000435      -0.008618      -0.004490       0.013109              1.855628       1.470274       0.061794      -0.191797       1.734378      -0.432058       2.362234           0.001605
           33              H       8.714949       0.494686       7.716587       0.030803       1.343007 0.97750961E+01  0.99559385E+02                                 1.903728                            1.743703      -0.941728       2.397638                    0.998093       3.728772      10.179799       0.515572       1.166421      -0.735281       0.059465      -0.014159      -0.013014       0.062497      -0.006060      -0.003757       0.001502       0.006475      -0.003912      -0.006325      -0.002740       0.009065              1.969050       2.787022      -0.218314      -0.147084       1.553134       0.167647       1.566994           0.001268
           34              H       3.225024       5.347046      10.723180       0.030870       1.323893 0.97359319E+01  0.98918829E+02                                 1.883467                            1.740565      -0.740029       2.492804                    0.999521       3.636360       9.868987       0.516619       1.166902      -0.736262      -0.035498       0.027286       0.043976       0.062758      -0.004671      -0.006718       0.005673      -0.005055      -0.003785      -0.008343      -0.003212       0.011555              1.940760       1.900833      -0.216693      -0.624181       1.609673       0.227874       2.311773           0.001158
           35              H       3.252596       2.120464       6.234239       0.033470       1.461680 0.11004860E+02  0.11519361E+03                                 2.005954                            1.846958      -0.997254       2.376123                    0.997583       3.742606      10.281992       0.503386       1.162414      -0.737582      -0.041446      -0.027409      -0.043360       0.065948       0.002544       0.016393       0.001127       0.009754       0.003298      -0.013851      -0.005615       0.019466              2.069842       1.954109       0.407774       0.394193       2.266216       0.486702       1.989202           0.001395
           36              H       7.890722       5.337242       7.176238       0.038049       1.349813 0.97832672E+01  0.10016789E+03                                 1.945282                            1.770922      -1.104699       2.331664                    0.996181       3.803913      10.585421       0.497640       1.202115      -0.726086       0.016197       0.046302      -0.046388       0.067514       0.005501      -0.004743      -0.011097      -0.005030       0.007013      -0.009410      -0.006245       0.015656              2.032170       1.672982       0.066745      -0.092649       2.186486      -0.761875       2.237044           0.001642
           37              C       8.071914       9.309499       4.796680       0.533940      19.579933 0.21845182E+03  0.43910386E+04                                 6.643376                            5.193907       0.200089       2.131126                    0.999402      22.196983      62.045544       0.658007       0.463088      -1.020492       0.046199      -0.021368      -0.049647       0.071104       0.049327      -0.025803      -0.040961      -0.171035      -0.152423      -0.082802      -0.052854       0.135656              7.364429       9.421857      -1.119467       0.401331       4.211235       1.148148       8.460194          -0.009475
           38              C       0.053176       5.767673       3.099060       0.518886      19.180498 0.21178335E+03  0.42094261E+04                                 6.434547                            5.057772       0.392084       2.189896                    0.999875      22.045306      60.582226       0.680326       0.452958      -1.029736      -0.007780       0.045498      -0.048051       0.066629       0.000619      -0.031142      -0.021128       0.175037      -0.185582      -0.083257      -0.040514       0.123771              7.074901       3.984553       0.251768       0.810785       8.679627       1.625630       8.560523          -0.008476
           39              C       6.976883       6.504098       0.619812       0.524893      20.107438 0.20940608E+03  0.41503511E+04                                 6.639706                            5.012689       0.488476       2.223170                    0.999856      21.952700      60.237496       0.686795       0.449970      -1.031464       0.063710       0.033125       0.009208       0.072395       0.003153       0.019713      -0.100130      -0.086192       0.058086      -0.083192      -0.044266       0.127458              7.532917       8.096276      -0.674414      -1.005509       7.086446       3.672918       7.416029          -0.015523
           40              C       1.171841      10.822242       2.785542       0.519943      19.095195 0.20886678E+03  0.41322993E+04                                 6.390493                            4.997012       0.561532       2.248538                    0.999814      21.839877      59.652913       0.690560       0.448314      -1.033588      -0.039507      -0.034646      -0.041864       0.067185      -0.042511      -0.067240       0.049224       0.125671      -0.103664      -0.091156      -0.040231       0.131387              7.067925       4.978605       0.695397       1.783996       8.204267      -2.236370       8.020904          -0.018885
           41              C       1.097985       8.152948      14.021620       0.537046      19.721871 0.21397904E+03  0.42833178E+04                                 6.667566                            5.149020       0.186039       2.123885                    0.999586      22.292640      62.391546       0.658549       0.464632      -1.018602      -0.056594       0.025928       0.036775       0.072302      -0.003490       0.081488      -0.000708       0.136351       0.125097      -0.089137      -0.036953       0.126091              7.457342       5.458712       0.375345      -1.616075      11.305315      -0.340182       5.608000          -0.010924
           42              C       7.038922      10.495763       0.622702       0.538280      20.032136 0.21772371E+03  0.43639317E+04                                 6.695375                            5.163194       0.230229       2.137113                    0.999758      22.120832      61.338630       0.665536       0.459158      -1.024736       0.023554      -0.045693       0.044720       0.068136       0.002086       0.028937       0.096330      -0.110217       0.100878      -0.087658      -0.046964       0.134621              7.465941       9.492131       0.568548      -1.352499       6.310167      -2.796072       6.595526           0.000962
           43              C       3.148214       7.551885       2.427236       0.533915      19.579930 0.21845226E+03  0.43910467E+04                                 6.643385                            5.193923       0.200072       2.131120                    0.999402      22.196873      62.045084       0.658004       0.463090      -1.020492       0.046206       0.021358       0.049651       0.071108      -0.049345       0.025812      -0.040968      -0.171036      -0.152404      -0.082813      -0.052853       0.135666              7.364435       9.421873       1.119450      -0.401365       4.211231       1.148140       8.460203          -0.009510
           44              C       4.976876      11.093711       4.124856       0.518876      19.180700 0.21178497E+03  0.42094689E+04                                 6.434577                            5.057771       0.391990       2.189861                    0.999875      22.045588      60.583207       0.680330       0.452954      -1.029737      -0.007790      -0.045501       0.048052       0.066634      -0.000621       0.031139      -0.021128       0.174997      -0.185544      -0.083244      -0.040501       0.123745              7.074946       3.984565      -0.251773      -0.810800       8.679673       1.625614       8.560599          -0.008555
           45              C       2.053183      10.357286       6.604104       0.524853      20.107690 0.20940887E+03  0.41504132E+04                                 6.639694                            5.012670       0.488529       2.223183                    0.999856      21.952933      60.237860       0.686808       0.449961      -1.031471       0.063723      -0.033147      -0.009180       0.072413      -0.003169      -0.019708      -0.100111      -0.086158       0.058032      -0.083189      -0.044236       0.127425              7.532907       8.096321       0.674401       1.005492       7.086419       3.672895       7.415981          -0.015549
           46              C       6.095541       6.039142       4.438374       0.519933      19.095007 0.20886437E+03  0.41322318E+04                                 6.390405                            4.996947       0.561729       2.248602                    0.999814      21.839663      59.651817       0.690573       0.448308      -1.033594      -0.039522       0.034636       0.041858       0.067184       0.042505       0.067239       0.049224       0.125683      -0.103663      -0.091159      -0.040227       0.131386              7.067824       4.978534      -0.695376      -1.783978       8.204142      -2.236331       8.020797          -0.018845
           47              C       6.021685       8.420504       7.650127       0.537043      19.721889 0.21397814E+03  0.42832900E+04                                 6.667528                            5.148978       0.186121       2.123906                    0.999587      22.292598      62.391112       0.658558       0.464626      -1.018607      -0.056600      -0.025942      -0.036766       0.072307       0.003488      -0.081489      -0.000695       0.136391       0.125108      -0.089160      -0.036943       0.126103              7.457305       5.458694      -0.375316       1.616085      11.305245      -0.340159       5.607977          -0.010925
           48              C       2.115222       6.365621       6.601214       0.538190      20.033292 0.21773728E+03  0.43642730E+04                                 6.695588                            5.163320       0.230055       2.137034                    0.999758      22.121851      61.341999       0.665534       0.459152      -1.024739       0.023554       0.045706      -0.044719       0.068144      -0.002081      -0.028927       0.096302      -0.110193       0.100833      -0.087635      -0.046947       0.134582              7.466202       9.492458      -0.568596       1.352567       6.310394      -2.796205       6.595755           0.000863
           49              C       1.775486       1.739469       9.651151       0.533811      19.581181 0.21846802E+03  0.43914569E+04                                 6.643691                            5.194128       0.199802       2.131016                    0.999400      22.198133      62.049929       0.657986       0.463094      -1.020487      -0.046211       0.021379       0.049661       0.071125       0.049325      -0.025780      -0.040941      -0.170973      -0.152291      -0.082764      -0.052835       0.135599              7.364791       9.422361      -1.119515       0.401352       4.211412       1.148213       8.460599          -0.009647
           50              C       9.794224       5.281295      11.348771       0.518892      19.179787 0.21177341E+03  0.42091899E+04                                 6.434453                            5.057689       0.391906       2.189851                    0.999875      22.044817      60.581105       0.680323       0.452964      -1.029729       0.007785      -0.045504       0.048041       0.066626       0.000637      -0.031140      -0.021123       0.175045      -0.185569      -0.083249      -0.040523       0.123773              7.074799       3.984497       0.251760       0.810781       8.679465       1.625535       8.560435          -0.008458
           51              C       2.870517       4.544870      13.828019       0.524847      20.107877 0.20941066E+03  0.41504706E+04                                 6.639824                            5.012760       0.488358       2.223125                    0.999856      21.953104      60.239108       0.686786       0.449973      -1.031461      -0.063729      -0.033129      -0.009208       0.072414       0.003156       0.019712      -0.100116      -0.086172       0.058015      -0.083187      -0.044246       0.127433              7.533060       8.096465      -0.674434      -1.005530       7.086570       3.672988       7.416146          -0.015538
           52              C       8.675559       0.226726      11.662289       0.519985      19.094552 0.20885874E+03  0.41320997E+04                                 6.390390                            4.996946       0.561559       2.248565                    0.999815      21.839195      59.650729       0.690558       0.448320      -1.033585       0.039529       0.034646       0.041847       0.067187      -0.042517      -0.067241       0.049216       0.125692      -0.103659      -0.091152      -0.040244       0.131395              7.067807       4.978518       0.695381       1.783952       8.204143      -2.236337       8.020759          -0.018800
           53              C       8.749415       2.896020       0.426211       0.537054      19.721576 0.21397526E+03  0.42832065E+04                                 6.667410                            5.148910       0.186401       2.124006                    0.999587      22.292208      62.389284       0.658571       0.464620      -1.018613       0.056581      -0.025924      -0.036769       0.072287      -0.003486       0.081492      -0.000712       0.136362       0.125091      -0.089141      -0.036956       0.126097              7.457165       5.458593       0.375330      -1.616039      11.305015      -0.340196       5.607888          -0.010896
           54              C       2.808478       0.553205      13.825129       0.538286      20.031898 0.21772023E+03  0.43638438E+04                                 6.695348                            5.163172       0.230255       2.137124                    0.999758      22.120516      61.337583       0.665534       0.459162      -1.024734      -0.023551       0.045665      -0.044739       0.068129       0.002098       0.028960       0.096347      -0.110226       0.100905      -0.087678      -0.046970       0.134648              7.465917       9.492094       0.568558      -1.352494       6.310155      -2.796071       6.595502           0.001032
           55              C       6.699186       3.497083      12.020595       0.533785      19.581733 0.21847521E+03  0.43916421E+04                                 6.643818                            5.194215       0.199818       2.131011                    0.999400      22.198668      62.051911       0.657980       0.463094      -1.020485      -0.046210      -0.021387      -0.049661       0.071127      -0.049321       0.025789      -0.040930      -0.170953      -0.152331      -0.082765      -0.052826       0.135592              7.364940       9.422577       1.119536      -0.401377       4.211483       1.148235       8.460759          -0.009644
           56              C       4.870524      -0.044743      10.322975       0.518900      19.179626 0.21177150E+03  0.42091340E+04                                 6.434383                            5.057644       0.392031       2.189896                    0.999875      22.044623      60.580056       0.680332       0.452960      -1.029734       0.007776       0.045505      -0.048041       0.066627      -0.000622       0.031141      -0.021115       0.175027      -0.185588      -0.083243      -0.040523       0.123766              7.074718       3.984458      -0.251755      -0.810766       8.679385       1.625527       8.560310          -0.008450
           57              C       7.794217       0.691682       7.843727       0.524870      20.107620 0.20940780E+03  0.41503866E+04                                 6.639666                            5.012652       0.488543       2.223187                    0.999856      21.952932      60.237815       0.686810       0.449960      -1.031472      -0.063734       0.033126       0.009207       0.072416      -0.003170      -0.019712      -0.100113      -0.086149       0.058042      -0.083193      -0.044233       0.127425              7.532874       8.096276       0.674409       1.005501       7.086390       3.672874       7.415955          -0.015526
           58              C       3.751859       5.009826      10.009457       0.519982      19.094452 0.20885803E+03  0.41320764E+04                                 6.390336                            4.996915       0.561682       2.248605                    0.999815      21.839113      59.650163       0.690566       0.448316      -1.033589       0.039514      -0.034645      -0.041851       0.067180       0.042504       0.067247       0.049208       0.125675      -0.103647      -0.091142      -0.040242       0.131384              7.067741       4.978473      -0.695371      -1.783917       8.204069      -2.236330       8.020681          -0.018775
           59              C       3.825715       2.628464       6.797704       0.537061      19.721836 0.21397816E+03  0.42832864E+04                                 6.667497                            5.148967       0.186243       2.123950                    0.999587      22.292506      62.390627       0.658562       0.464624      -1.018609       0.056586       0.025932       0.036772       0.072295       0.003480      -0.081489      -0.000703       0.136390       0.125104      -0.089158      -0.036945       0.126102              7.457270       5.458660      -0.375339       1.616056      11.305199      -0.340183       5.607951          -0.010897
           60              C       7.732178       4.683347       7.846617       0.538367      20.031358 0.21771368E+03  0.43636757E+04                                 6.695202                            5.163075       0.230399       2.137182                    0.999759      22.120091      61.335963       0.665544       0.459158      -1.024737      -0.023540      -0.045655       0.044722       0.068107      -0.002098      -0.028940       0.096360      -0.110224       0.100878      -0.087665      -0.046990       0.134655              7.465744       9.491872      -0.568539       1.352459       6.310007      -2.795988       6.595353           0.001115
           61              O       7.831145       9.105059       3.558356      -0.543115      39.166451 0.61900094E+03  0.15453407E+05                                 9.215194                            7.762998      -0.105273       2.011074                    0.997490      28.204506      76.182482       0.672008       0.365089      -1.131328       0.028787       0.011440       0.055384       0.063458       0.035106       0.018680      -0.003889      -0.096345       0.101105      -0.079633       0.036227       0.043406             10.134893       9.643890       0.371690       0.967660       5.929073       1.885493      14.831716           0.051553
           62              O       9.145182       9.105917       5.375460      -0.490725      32.413225 0.46775258E+03  0.10846474E+05                                 8.026148                            6.651709       0.528815       2.238615                    0.998246      26.303783      67.633483       0.744650       0.354717      -1.143825      -0.039179      -0.006903      -0.038897       0.055638       0.006492       0.048454      -0.043071      -0.007417      -0.212542      -0.102849       0.041948       0.060901              8.890104      14.436368      -1.525090       2.137636       5.297324       0.107023       6.936618           0.033096
           63              O      -0.004431       7.032383       3.191815      -0.545544      41.654877 0.65893157E+03  0.16722208E+05                                 9.617606                            8.041826      -0.183127       1.982860                    0.996628      28.587334      78.047426       0.655771       0.368044      -1.128184      -0.003104      -0.060392      -0.016102       0.062579       0.003606      -0.033422       0.013178      -0.020375      -0.186513      -0.075538       0.032584       0.042955             10.614863       7.713970       0.369952       1.428048      15.748118       1.963186       8.382502           0.049791
           64              O       9.759758       5.107801       2.061272      -0.497800      33.777213 0.47417094E+03  0.11026700E+05                                 8.233332                            6.693533       0.453197       2.207228                    0.998398      26.498187      68.106756       0.743341       0.354329      -1.144774       0.011809       0.037986       0.031953       0.051023       0.015930      -0.010947       0.065729       0.105430       0.046968      -0.100962       0.047075       0.053887              9.241121       5.341771       0.800423       0.902580       9.311376       4.893531      13.070217           0.028342
           65              O       7.268267       7.357444       1.517745      -0.551012      44.019142 0.66088850E+03  0.16740949E+05                                 9.941384                            7.996997      -0.059595       2.021499                    0.996276      28.475132      77.015906       0.666342       0.362875      -1.135113       0.001771      -0.043024      -0.046426       0.063321       0.000910       0.023422       0.001747      -0.098319       0.163068      -0.080412       0.021888       0.058523             11.391644       9.414427       0.550496      -0.522708      12.207869       6.306600      12.552636           0.047020
           66              O       7.784370       5.618759      14.342795      -0.491839      34.933818 0.48876056E+03  0.11463850E+05                                 8.475774                            6.838956       0.354268       2.182652                    0.997289      26.450606      68.499471       0.727708       0.358851      -1.140012      -0.020203       0.041709       0.024733       0.052531      -0.049490      -0.049693      -0.025920      -0.049970       0.026936      -0.091172       0.039178       0.051994              9.594126      10.457728      -3.291256      -3.122421       9.163763       4.154916       9.160887           0.030485
           67              O       0.783361       9.604618       2.872951      -0.551737      41.014428 0.67640153E+03  0.17242484E+05                                 9.469681                            8.121002      -0.155450       1.991013                    0.996403      28.575987      77.664083       0.657151       0.365633      -1.132381       0.020042       0.057925      -0.019987       0.064470      -0.004131      -0.046179       0.000654      -0.044796      -0.201392      -0.088531       0.031887       0.056644             10.311096       8.241764       2.324058       0.895199      14.378741      -2.570448       8.312783           0.048827
           68              O       0.924769       0.256372       1.863626      -0.482016      31.316640 0.43045504E+03  0.97661665E+04                                 7.773424                            6.328220       0.505544       2.225786                    0.999032      26.028889      65.974830       0.773826       0.348872      -1.149787      -0.008609      -0.037697       0.034648       0.051920      -0.056344      -0.037937      -0.055279       0.052636       0.052119      -0.106986       0.051455       0.055532              8.725739       5.517236      -0.981670       1.880730       8.905264      -4.829438      11.754718           0.029556
           69              O       0.296111       7.782933       0.333745      -0.549673      41.078135 0.66579347E+03  0.16952675E+05                                 9.587772                            8.100283      -0.297407       1.948112                    0.995651      28.725726      78.745516       0.650902       0.369566      -1.126189       0.024537       0.039302      -0.043929       0.063848       0.028165       0.014107      -0.044019       0.054258       0.053767      -0.071742       0.029043       0.042699             10.582406       8.960439       2.090895      -3.085429      12.715080      -0.762423      10.071699           0.054427
           70              O       1.193013       9.371414      13.954582      -0.491416      34.652295 0.47016059E+03  0.10918624E+05                                 8.415052                            6.676436       0.511790       2.231825                    0.998476      26.327303      67.791372       0.741840       0.355528      -1.142930      -0.016213      -0.048356       0.003064       0.051094       0.009833       0.079123      -0.005100      -0.051285      -0.056310      -0.097484       0.035418       0.062066              9.621306       5.802558       0.125509      -0.275378      17.530998      -1.277134       5.530363           0.029941
           71              O       8.255075      10.140124       0.821793      -0.537894      39.727712 0.62862087E+03  0.15743276E+05                                 9.302173                            7.815042      -0.219193       1.977153                    0.996237      28.189934      76.091161       0.671266       0.364339      -1.132695      -0.060575       0.009660      -0.003992       0.061470      -0.017378       0.014297       0.062682       0.038598      -0.023508      -0.079322       0.028040       0.051281             10.229435      14.184528      -1.014450      -0.172134       9.206235      -2.674679       7.297543           0.051552
           72              O       6.049553      10.054827       1.233556      -0.485060      32.088251 0.45034406E+03  0.10330439E+05                                 7.930624                            6.493503       0.586906       2.260634                    0.998890      25.989669      66.175972       0.760478       0.351111      -1.148283       0.048707       0.002274      -0.014853       0.050972       0.061618      -0.054097       0.037760      -0.019689       0.035380      -0.105222       0.045790       0.059432              8.845666      10.697194       2.450819      -3.715749       7.097863      -2.954577       8.741941           0.035783
           73              O       2.907445       7.756325       3.665559      -0.543073      39.161778 0.61891425E+03  0.15450721E+05                                 9.214629                            7.762572      -0.105982       2.010918                    0.997480      28.202137      76.175102       0.672010       0.365100      -1.131318       0.028770      -0.011428      -0.055399       0.063462      -0.035122      -0.018731      -0.003852      -0.096312       0.101113      -0.079643       0.036208       0.043434             10.134239       9.643223      -0.371674      -0.967648       5.928745       1.885331      14.830748           0.051557
           74              O       4.221482       7.755467       1.848455      -0.490773      32.414212 0.46776989E+03  0.10846943E+05                                 8.026127                            6.651692       0.529577       2.238819                    0.998249      26.304849      67.635758       0.744677       0.354702      -1.143840      -0.039193       0.006885       0.038867       0.055625      -0.006515      -0.048472      -0.043108      -0.007452      -0.212423      -0.102856       0.041947       0.060909              8.890075      14.436345       1.525080      -2.137596       5.297307       0.107025       6.936572           0.033109
           75              O       4.919269       9.829001       4.032101      -0.545557      41.653376 0.65889980E+03  0.16721193E+05                                 9.617401                            8.041638      -0.183435       1.982790                    0.996623      28.586484      78.044509       0.655779       0.368045      -1.128184      -0.003104       0.060415       0.016108       0.062602      -0.003629       0.033411       0.013153      -0.020407      -0.186523      -0.075532       0.032569       0.042963             10.614656       7.713801      -0.369972      -1.427996      15.747897       1.963175       8.382271           0.049765
           76              O       4.836058       0.416683       5.162643      -0.497861      33.780022 0.47421631E+03  0.11028022E+05                                 8.233751                            6.693833       0.453442       2.207273                    0.998400      26.499474      68.110954       0.743328       0.354327      -1.144775       0.011807      -0.037995      -0.031960       0.051034      -0.015931       0.010958       0.065721       0.105433       0.046871      -0.100954       0.047089       0.053865              9.241623       5.342011      -0.800483      -0.902655       9.311859       4.893854      13.070999           0.028288
           77              O       2.344567       9.503940       5.706171      -0.550950      44.013271 0.66078125E+03  0.16737572E+05                                 9.940682                            7.996475      -0.060195       2.021378                    0.996266      28.472460      77.007452       0.666347       0.362886      -1.135103       0.001808       0.042987       0.046461       0.063323      -0.000918      -0.023423       0.001783      -0.098284       0.163023      -0.080388       0.021875       0.058513             11.390810       9.413671      -0.550495       0.522575      12.207034       6.306107      12.551724           0.046990
           78              O       2.860670      10.954693       7.328951      -0.491878      34.935163 0.48878272E+03  0.11464510E+05                                 8.476005                            6.839134       0.354296       2.182648                    0.997290      26.451176      68.501562       0.727694       0.358854      -1.140009      -0.020194      -0.041760      -0.024722       0.052563       0.049468       0.049688      -0.025911      -0.049963       0.026907      -0.091146       0.039168       0.051978              9.594388      10.458111       3.291384       3.122515       9.163985       4.154994       9.161068           0.030442
           79              O       5.707061       7.256766       4.350964      -0.551661      41.009102 0.67629539E+03  0.17239185E+05                                 9.469205                            8.120633      -0.156551       1.990749                    0.996389      28.573235      77.656487       0.657130       0.365658      -1.132357       0.020006      -0.057917       0.019978       0.064450       0.004116       0.046153       0.000631      -0.044886      -0.201357      -0.088511       0.031838       0.056673             10.310555       8.241333      -2.323902      -0.895127      14.377997      -2.570287       8.312336           0.048831
           80              O       5.848469       5.268112       5.360290      -0.482019      31.317259 0.43046509E+03  0.97664517E+04                                 7.773510                            6.328291       0.505580       2.225787                    0.999033      26.029239      65.975920       0.773822       0.348872      -1.149787      -0.008604       0.037698      -0.034642       0.051916       0.056346       0.037964      -0.055271       0.052625       0.052184      -0.106995       0.051437       0.055558              8.725831       5.517305       0.981695      -1.880775       8.905328      -4.829478      11.754859           0.029550
           81              O       5.219811       9.078451       6.890171      -0.549636      41.073095 0.66569270E+03  0.16949455E+05                                 9.587067                            8.099725      -0.297726       1.948072                    0.995643      28.723274      78.737077       0.650918       0.369571      -1.126186       0.024478      -0.039306       0.043935       0.063831      -0.028209      -0.014116      -0.044036       0.054267       0.053715      -0.071781       0.029076       0.042705             10.581596       8.959849      -2.090810       3.085191      12.714001      -0.762506      10.070938           0.054400
           82              O       6.116713       7.202038       7.717164      -0.491444      34.653821 0.47018408E+03  0.10919307E+05                                 8.415267                            6.676592       0.511834       2.231821                    0.998477      26.328006      67.793626       0.741833       0.355527      -1.142931      -0.016214       0.048366      -0.003095       0.051106      -0.009847      -0.079124      -0.005073      -0.051272      -0.056304      -0.097480       0.035402       0.062078              9.621560       5.802695      -0.125441       0.275377      17.531501      -1.277135       5.530484           0.029942
           83              O       3.331375       6.721260       6.402123      -0.537898      39.725548 0.62857571E+03  0.15741865E+05                                 9.301893                            7.814797      -0.219531       1.977081                    0.996230      28.188730      76.087276       0.671272       0.364342      -1.132692      -0.060576      -0.009681       0.004046       0.061478       0.017367      -0.014275       0.062639       0.038643      -0.023603      -0.079287       0.028066       0.051220             10.229129      14.184229       1.014458       0.172101       9.205881      -2.674529       7.297278           0.051521
           84              O       1.125853       6.806557       5.990360      -0.485187      32.091969 0.45040384E+03  0.10332136E+05                                 7.931081                            6.493816       0.587744       2.260843                    0.998893      25.991774      66.182018       0.760482       0.351099      -1.148295       0.048705      -0.002280       0.014884       0.050980      -0.061620       0.054092       0.037799      -0.019615       0.035374      -0.105236       0.045813       0.059423              8.846218      10.697828      -2.451038       3.716052       7.098305      -2.954858       8.742521           0.035763
           85              O       2.016255       1.943909      10.889475      -0.543077      39.165217 0.61897474E+03  0.15452653E+05                                 9.215214                            7.762994      -0.106074       2.010858                    0.997482      28.203548      76.180671       0.671984       0.365104      -1.131311      -0.028772      -0.011478      -0.055428       0.063497       0.035075       0.018655      -0.003891      -0.096284       0.101222      -0.079601       0.036255       0.043347             10.134926       9.643923       0.371697       0.967695       5.929077       1.885512      14.831779           0.051646
           86              O       0.702218       1.943051       9.072371      -0.490818      32.416276 0.46780432E+03  0.10847940E+05                                 8.026424                            6.651895       0.529998       2.238919                    0.998251      26.306023      67.639391       0.744672       0.354697      -1.143844       0.039219       0.006865       0.038836       0.055619       0.006528       0.048489      -0.043113      -0.007413      -0.212304      -0.102843       0.041944       0.060899              8.890436      14.437010      -1.525157       2.137697       5.297470       0.107038       6.936827           0.033189
           87              O       0.004431       4.016585      11.256016      -0.545572      41.656715 0.65896872E+03  0.16723437E+05                                 9.618006                            8.042145      -0.183582       1.982712                    0.996626      28.587988      78.050654       0.655745       0.368053      -1.128174       0.003106       0.060413       0.016138       0.062608       0.003630      -0.033428       0.013116      -0.020309      -0.186604      -0.075552       0.032634       0.042918             10.615324       7.714336       0.369987       1.428129      15.748813       1.963271       8.382823           0.049861
           88              O       0.087642       5.941167      12.386559      -0.497808      33.777191 0.47416900E+03  0.11026648E+05                                 8.233361                            6.693543       0.453054       2.207185                    0.998397      26.497978      68.106284       0.743337       0.354332      -1.144771      -0.011778      -0.037985      -0.031947       0.051012       0.015940      -0.010947       0.065737       0.105449       0.046965      -0.100977       0.047089       0.053889              9.241168       5.341782       0.800446       0.902617       9.311415       4.893587      13.070306           0.028352
           89              O       2.579133       3.691524      12.930086      -0.551029      44.018145 0.66086808E+03  0.16740290E+05                                 9.941218                            7.996852      -0.059493       2.021542                    0.996275      28.474676      77.014159       0.666351       0.362873      -1.135116      -0.001797       0.043056       0.046439       0.063353       0.000900       0.023406       0.001731      -0.098253       0.163112      -0.080381       0.021850       0.058531             11.391462       9.414266       0.550496      -0.522658      12.207679       6.306521      12.552441           0.047060
           90              O       2.063030       5.430209       0.105036      -0.491881      34.935448 0.48878669E+03  0.11464628E+05                                 8.476048                            6.839154       0.354245       2.182633                    0.997289      26.451242      68.501847       0.727694       0.358853      -1.140009       0.020197      -0.041711      -0.024771       0.052548      -0.049497      -0.049690      -0.025914      -0.049980       0.026927      -0.091173       0.039169       0.052003              9.594451      10.458144      -3.291430      -3.122561       9.164065       4.155054       9.161144           0.030468
           91              O       9.064039       1.444350      11.574880      -0.551716      41.013240 0.67638112E+03  0.17241839E+05                                 9.469543                            8.120916      -0.155569       1.990989                    0.996401      28.575442      77.662391       0.657149       0.365637      -1.132378      -0.020040      -0.057934       0.019973       0.064473      -0.004160      -0.046200       0.000662      -0.044922      -0.201228      -0.088518       0.031831       0.056687             10.310932       8.241681       2.324009       0.895168      14.378496      -2.570374       8.312618           0.048897
           92              O       8.922631      10.792596      12.584205      -0.481975      31.314530 0.43041998E+03  0.97651532E+04                                 7.773026                            6.327921       0.505673       2.225844                    0.999032      26.028057      65.971571       0.773853       0.348868      -1.149793       0.008632       0.037681      -0.034653       0.051915      -0.056348      -0.037943      -0.055288       0.052637       0.052114      -0.106997       0.051460       0.055537              8.725275       5.516968      -0.981619       1.880596       8.904798      -4.829153      11.754059           0.029584
           93              O       9.551289       3.266035      14.114086      -0.549587      41.074488 0.66572167E+03  0.16950437E+05                                 9.587415                            8.100011      -0.298195       1.947915                    0.995642      28.723847      78.740141       0.650891       0.369581      -1.126175      -0.024537      -0.039266       0.043907       0.063810       0.028155       0.014092      -0.044013       0.054258       0.053822      -0.071732       0.029025       0.042706             10.581996       8.960142       2.090838      -3.085280      12.714507      -0.762452      10.071340           0.054465
           94              O       8.654387       1.677554       0.493249      -0.491384      34.650827 0.47013659E+03  0.10917917E+05                                 8.414798                            6.676256       0.511908       2.231877                    0.998475      26.326727      67.789205       0.741852       0.355527      -1.142932       0.016197       0.048347      -0.003061       0.051080       0.009830       0.079127      -0.005093      -0.051288      -0.056275      -0.097485       0.035413       0.062072              9.621006       5.802394       0.125482      -0.275350      17.530404      -1.277123       5.530221           0.029953
           95              O       1.592325       0.908844      13.626038      -0.537847      39.724727 0.62856250E+03  0.15741425E+05                                 9.301695                            7.814661      -0.219257       1.977158                    0.996236      28.188553      76.086109       0.671286       0.364337      -1.132698       0.060571      -0.009685       0.003965       0.061468      -0.017393       0.014254       0.062658       0.038639      -0.023566      -0.079304       0.028056       0.051247             10.228900      14.183755      -1.014417      -0.172081       9.205757      -2.674513       7.297188           0.051606
           96              O       3.797847       0.994141      13.214275      -0.485089      32.088005 0.45033948E+03  0.10330302E+05                                 7.930570                            6.493462       0.587021       2.260673                    0.998890      25.989580      66.175518       0.760482       0.351111      -1.148284      -0.048696      -0.002260       0.014844       0.050958       0.061650      -0.054099       0.037786      -0.019751       0.035424      -0.105268       0.045833       0.059435              8.845609      10.697092       2.450818      -3.715717       7.097845      -2.954580       8.741891           0.035797
           97              O       6.939955       3.292643      10.782272      -0.543148      39.168034 0.61902920E+03  0.15454329E+05                                 9.215531                            7.763235      -0.105479       2.011007                    0.997488      28.205007      76.185017       0.671988       0.365095      -1.131320      -0.028782       0.011448       0.055436       0.063503      -0.035072      -0.018655      -0.003892      -0.096246       0.101198      -0.079581       0.036247       0.043334             10.135293       9.644306      -0.371715      -0.967718       5.929249       1.885591      14.832324           0.051656
           98              O       5.625918       3.293501      12.599376      -0.490802      32.415583 0.46778943E+03  0.10847519E+05                                 8.026370                            6.651835       0.529683       2.238841                    0.998249      26.305367      67.637674       0.744667       0.354702      -1.143839       0.039209      -0.006877      -0.038865       0.055634      -0.006517      -0.048486      -0.043103      -0.007379      -0.212388      -0.102853       0.041950       0.060903              8.890387      14.436949       1.525139      -2.137742       5.297426       0.107026       6.936786           0.033166
           99              O       4.928131       1.219967      10.415730      -0.545546      41.653688 0.65891055E+03  0.16721577E+05                                 9.617569                            8.041807      -0.183744       1.982698                    0.996621      28.586577      78.045670       0.655758       0.368054      -1.128174       0.003119      -0.060424      -0.016112       0.062613      -0.003610       0.033409       0.013125      -0.020327      -0.186588      -0.075537       0.032609       0.042928             10.614825       7.713976      -0.369955      -1.428022      15.748075       1.963181       8.382422           0.049843
          100              O       5.011342      10.632285       9.285188      -0.497847      33.778244 0.47418964E+03  0.11027239E+05                                 8.233467                            6.693642       0.453440       2.207284                    0.998400      26.498786      68.108521       0.743339       0.354327      -1.144776      -0.011815       0.037972       0.031949       0.051012      -0.015930       0.010957       0.065732       0.105464       0.046862      -0.100974       0.047104       0.053870              9.241274       5.341857      -0.800457      -0.902619       9.311533       4.893609      13.070432           0.028313
          101              O       7.502833       1.545028       8.741660      -0.551003      44.017775 0.66086025E+03  0.16740056E+05                                 9.941222                            7.996861      -0.059717       2.021479                    0.996274      28.474429      77.013623       0.666343       0.362878      -1.135111      -0.001802      -0.043045      -0.046426       0.063337      -0.000888      -0.023416       0.001747      -0.098281       0.163016      -0.080383       0.021878       0.058505             11.391466       9.414253      -0.550473       0.522693      12.207685       6.306527      12.552460           0.047055
          102              O       6.986730       0.094275       7.118880      -0.491874      34.935956 0.48879516E+03  0.11464884E+05                                 8.476150                            6.839240       0.354180       2.182605                    0.997290      26.451443      68.502686       0.727685       0.358856      -1.140006       0.020188       0.041740       0.024747       0.052557       0.049475       0.049691      -0.025911      -0.049964       0.026928      -0.091155       0.039172       0.051983              9.594565      10.458265       3.291439       3.122583       9.164172       4.155106       9.161258           0.030440
          103              O       4.140339       3.792202      10.096867      -0.551710      41.011657 0.67635062E+03  0.17240883E+05                                 9.469378                            8.120793      -0.155918       1.990906                    0.996396      28.574634      77.660022       0.657147       0.365642      -1.132373      -0.020045       0.057935      -0.019964       0.064473       0.004143       0.046182       0.000665      -0.044895      -0.201269      -0.088512       0.031836       0.056676             10.310744       8.241535      -2.323944      -0.895132      14.378195      -2.570352       8.312500           0.048892
          104              O       3.998931       5.780856       9.087541      -0.481976      31.315482 0.43043724E+03  0.97656518E+04                                 7.773202                            6.328069       0.505637       2.225822                    0.999033      26.028502      65.973260       0.773839       0.348870      -1.149790       0.008577      -0.037681       0.034636       0.051895       0.056337       0.037959      -0.055280       0.052615       0.052164      -0.106991       0.051444       0.055547              8.725469       5.517096       0.981629      -1.880631       8.904992      -4.829254      11.754319           0.029578
          105              O       4.627589       1.970517       7.557660      -0.549623      41.075646 0.66574352E+03  0.16951116E+05                                 9.587526                            8.100089      -0.298001       1.947965                    0.995643      28.724380      78.741625       0.650895       0.369576      -1.126180      -0.024509       0.039294      -0.043926       0.063830      -0.028182      -0.014116      -0.044030       0.054265       0.053730      -0.071762       0.029062       0.042700             10.582130       8.960244      -2.090872       3.085333      12.714683      -0.762450      10.071463           0.054453
          106              O       3.730687       3.846930       6.730667      -0.491381      34.652203 0.47015753E+03  0.10918531E+05                                 8.415018                            6.676406       0.511835       2.231838                    0.998476      26.327292      67.791203       0.741843       0.355528      -1.142931       0.016178      -0.048351       0.003089       0.051079      -0.009850      -0.079125      -0.005074      -0.051270      -0.056272      -0.097478       0.035397       0.062082              9.621275       5.802542      -0.125502       0.275365      17.530943      -1.277143       5.530341           0.029955
          107              O       6.516025       4.327708       8.045708      -0.537829      39.724927 0.62856841E+03  0.15741623E+05                                 9.301767                            7.814733      -0.219450       1.977096                    0.996235      28.188609      76.086590       0.671278       0.364340      -1.132694       0.060528       0.009693      -0.004021       0.061431       0.017395      -0.014259       0.062658       0.038621      -0.023607      -0.079303       0.028056       0.051247             10.228973      14.183852       1.014391       0.172126       9.205817      -2.674529       7.297249           0.051585
          108              O       8.721547       4.242411       8.457471      -0.485075      32.088596 0.45035014E+03  0.10330606E+05                                 7.930648                            6.493531       0.587071       2.260679                    0.998891      25.989972      66.176697       0.760480       0.351110      -1.148285      -0.048686       0.002274      -0.014845       0.050949      -0.061633       0.054088       0.037795      -0.019792       0.035403      -0.105255       0.045847       0.059408              8.845690      10.697192      -2.450822       3.715740       7.097897      -2.954603       8.741981           0.035814

******************************************************
Auxiliary information for the entire system
The total spin magnetic moment of the unit cell is   47.995026
The total net atomic charge of the unit cell is   0.000003
Accuracy of reproducing the electrostatic potential in the unit cell:
  The inner radius (bohr) =    5.0000
  The outer radius (bohr) =   12.0000
  Valid grid points have density less than (e/(bohr^3)) =    0.0001
  The number of valid grid points were=        23928
  The rms potential error without charges in kcal/mol is=      3.03662
  The rms potential error with partial charges in kcal/mol is=      0.79912
  The RRMSE value at monopole order=      0.26316
  The rms potential error with partial charges and cloud penetration in kcal/mol is=      0.78441
  The RRMSE value at monopole order with cloud penetration is=      0.25832
  The rms potential error with partial charges and atomic dipoles in kcal/mol is=      0.74696
  The RRMSE value at dipole order=      0.24598
  The rms potential error with partial charges, atomic dipoles and cloud penetration in kcal/mol is=      0.72776
  The RRMSE value at dipole order with cloud penetration=      0.23966

******************************************************
The electron densities and ab initio electrostatic potential were computed in VASP using the PBE functional and
projector augmented wave method. See the main text of the journal article for a description of computational details.
The atomic charges, dipoles, and quadrupoles were computed with the DDEC6 method as described in
(a) T. A. Manz and N. Gabaldon Limas, RSC Adv. 6 (2016) 47771-47801 DOI: 10.1039/c6ra04656h
(b) N. Gabaldon Limas and T. A. Manz, RSC Adv. 8 (2018) 2678-2707 DOI: 10.1039/c7ra11829e.
For each atom in the material, the electron cloud parameters were fit to the spherically averaged atom-in-material
electron density using radial positions for which this density was between 10^-4 and 10^-2 electrons per cubic bohr.
The polarizabilities, dispersion coefficients, and quantum Drude oscillator (QDO) parameters were fit using the MCLF method.
The magnetic structure of the system was optimized in VASP from the default ferromagnetic initial guess using spin polarization.
The atomic spin moments (ASMs) were computed on this optimized magnetic structure using the DDEC6 partition as inputs
to the method of T. A. Manz and D. S. Sholl, J. Chem. Theory Comput. 7 (2011) 4146-4164 DOI: 10.1021/ct200539n.
The RMSE and RRMSE were computed using a uniform grid with Ewald summation.
