# Supplementary material for: A collection of forcefield precursors for metal–organic frameworks
Source: RSC Adv. 2019 Nov 13;9(63):36492–507. doi: 10.1039/c9ra07327b (PMC9075174; doi:10.1039/c9ra07327b)
Supplement: RA-009-C9RA07327B-s5031 [file RA-009-C9RA07327B-s5031.xyz]

  108
jmolscript: load "" {1 1 1} spacegroup "x,y,z" unitcell [{      9.886200     0.000000     0.000000 }, {      0.000000    11.357700     0.000000 }, {      0.000000    -0.316631    14.492442 }]
Fe     9.081364     8.537672     1.919379     0.926512
Fe     8.843700     2.741667     9.943264     0.945772
Fe     4.138264     8.340563     5.326842     0.926623
Fe     3.900600     2.462236    11.795399     0.945514
Fe     0.804836     2.503397    12.573063     0.926355
Fe     1.042500     8.299402     4.549178     0.945903
Fe     5.747936     2.700506     9.165600     0.926353
Fe     5.985600     8.578833     2.697043     0.946075
Fe     0.000000     5.678850     0.000000     0.958332
Fe     4.943100    -0.158316     7.246221     0.958480
Fe     0.000000     0.000000     0.000000     0.978722
Fe     4.943100     5.520534     7.246221     0.978519
H      7.409707     9.641826     5.341914     0.029604
H      0.242212     5.298376     3.898467     0.035900
H      6.095831     6.311338     0.526076     0.031558
H      1.729096    11.155575     3.481085     0.029776
H      1.649018     7.630746    13.486667     0.035728
H      6.918363    11.173832    -0.005797     0.035142
H      2.466607     7.236409     1.904307     0.029611
H      5.185312     0.222158     3.347754     0.035884
H      1.152731    10.566897     6.720145     0.031531
H      6.672196     5.722660     3.765136     0.029779
H      6.592118     8.930857     8.251996     0.035732
H      1.975263     5.704403     7.252018     0.035163
H      2.476493     1.399243     9.150528     0.029666
H      9.643988     5.742693    10.593975     0.035891
H      3.790369     4.729731    13.966366     0.031564
H      8.157104    -0.114506    11.011357     0.029758
H      8.237182     3.410323     1.005775     0.035704
H      2.967837     0.183868     0.005797     0.035056
H      7.419593     3.804660    12.588135     0.029668
H      4.700888    10.818911    11.144688     0.035877
H      8.733469     0.474172     7.772297     0.031537
H      3.214004     5.318409    10.727306     0.029760
H      3.294082     2.110212     6.240446     0.035713
H      7.910937     5.336666     7.240424     0.035096
C      8.121513     9.306484     4.809317     0.531443
C      0.074147     5.782656     3.098484     0.523844
C      7.017225     6.510877     0.646363     0.523586
C      1.188321    10.822345     2.773853     0.521685
C      1.082539     8.135993    14.055930     0.531868
C      7.082474    10.509986     0.653899     0.541437
C      3.178413     7.571750     2.436904     0.531441
C      5.017246    11.095579     4.147737     0.523906
C      2.074125    10.367358     6.599858     0.523559
C      6.131421     6.055890     4.472368     0.521654
C      6.025639     8.425611     7.682733     0.531889
C      2.139374     6.368249     6.592322     0.541443
C      1.764687     1.734585     9.683125     0.531694
C      9.812054     5.258413    11.393958     0.523867
C      2.868975     4.530192    13.846079     0.523579
C      8.697879     0.218724    11.718589     0.521653
C      8.803661     2.905076     0.436512     0.531878
C      2.803726     0.531083    13.838543     0.541120
C      6.707787     3.469319    12.055538     0.531681
C      4.868953    -0.054510    10.344705     0.523926
C      7.812075     0.673711     7.892584     0.523564
C      3.754779     4.985179    10.020074     0.521599
C      3.860561     2.615458     6.809709     0.531895
C      7.746826     4.672820     7.900120     0.541231
O      7.870305     9.105061     3.574416    -0.540822
O      9.199307     9.107490     5.381478    -0.489422
O      0.010578     7.043937     3.191671    -0.548027
O      9.824411     5.125410     2.062854    -0.497572
O      7.310845     7.369560     1.533445    -0.547675
O      7.819589     5.590057    14.414328    -0.494181
O      0.790797     9.618575     2.876315    -0.548062
O      0.942649     0.238681     1.853293    -0.486125
O      0.289666     7.796578     0.328834    -0.545163
O      1.174678     9.357203    13.992163    -0.493107
O      8.298377    10.161905     0.834330    -0.537675
O      6.100181    10.066830     1.255915    -0.484395
O      2.927205     7.773174     3.671805    -0.540779
O      4.256207     7.770744     1.864743    -0.489503
O      4.953678     9.834298     4.054550    -0.548067
O      4.881311     0.395124     5.183367    -0.497648
O      2.367745     9.508675     5.712776    -0.547701
O      2.876489    10.971546     7.324335    -0.494206
O      5.733897     7.259659     4.369906    -0.548110
O      5.885749     5.281853     5.392928    -0.486073
O      5.232766     9.081657     6.917387    -0.545267
O      6.117778     7.204400     7.746500    -0.493044
O      3.355277     6.716329     6.411891    -0.537648
O      1.157081     6.811404     5.990306    -0.484433
O      2.015895     1.936008    10.918026    -0.540600
O      0.686893     1.933579     9.110964    -0.489210
O     -0.010578     3.997132    11.300771    -0.548005
O      0.061789     5.915659    12.429588    -0.497551
O      2.575355     3.671509    12.958997    -0.547539
O      2.066611     5.451012     0.078114    -0.494187
O      9.095403     1.422494    11.616127    -0.548162
O      8.943551    10.802388    12.639149    -0.486215
O      9.596534     3.244491    14.163608    -0.545214
O      8.711522     1.683866     0.500279    -0.493208
O      1.587823     0.879164    13.658112    -0.537769
O      3.786019     0.974239    13.236527    -0.484651
O      6.958995     3.267895    10.820637    -0.540612
O      5.629993     3.270325    12.627699    -0.489177
O      4.932522     1.206771    10.437892    -0.547933
O      5.004889    10.645945     9.309075    -0.497609
O      7.518455     1.532394     8.779666    -0.547638
O      7.009711     0.069523     7.168107    -0.494195
O      4.152303     3.781410    10.122536    -0.548190
O      4.000451     5.759216     9.099514    -0.486174
O      4.653434     1.959412     7.575055    -0.545287
O      3.768422     3.836669     6.745942    -0.493115
O      6.530923     4.324740     8.080551    -0.537692
O      8.729119     4.229665     8.502136    -0.484659

The following XYZ coordinates are in angstroms. Other properties are in atomic units.
The sperically averaged electron density of each atom fit to a function of the form exp(a - br)
eigen_1, eigen_2 and eigen_3 are the three eigenvalues of traceless quadrupole moment tensor
  atom number  atomic symbol              X              Y              Z     net charge C6 coefficient C8 coefficient C10 coefficient fluctuating dipole atomic polarizability isotropic forcefield polarizability              a              b squared Pearson coefficient          <r^3>          <r^4>         wp_QDO          m_QDO          q_QDO       dipole_x       dipole_y       dipole_z         dipole            Qxy            Qxz            Qyz     Q(x^2-y^2)  Q(3z^2 - R^2)        eigen_1        eigen_2        eigen_3 static polarizability      alpha(xx)      alpha(xy)      alpha(xz)      alpha(yy)      alpha(yz)      alpha(zz) atomic spin moment
            1             Fe       9.081364       8.537672       1.919379       0.926512      87.972416 0.19427067E+04  0.63237645E+05                                17.464802                           15.442985       0.236338       1.876187                    0.999135      53.211448     153.442565       0.408744       0.460348      -1.089833      -0.004170      -0.005135       0.009695       0.011737      -0.047429      -0.010203       0.057636      -0.036931       0.115631      -0.076702      -0.013787       0.090489             19.257489      20.773321      -0.751459      -0.505416      17.588263      -0.285265      19.410884           3.813779
            2             Fe       8.843700       2.741667       9.943264       0.945772     109.535281 0.23023052E+04  0.77534677E+05                                19.495551                           16.379231       0.260130       1.892944                    0.998433      52.239731     149.046618       0.416215       0.436974      -1.113505       0.003171       0.008293      -0.003188       0.009433       0.073114      -0.081121      -0.037822       0.103652       0.302701      -0.140137      -0.024533       0.164670             22.567492      27.420973      -0.617253       6.135274      17.469236      -0.271171      22.812268           3.857207
            3             Fe       4.138264       8.340563       5.326842       0.926623      87.983294 0.19429832E+04  0.63247788E+05                                17.464669                           15.442815       0.236662       1.876276                    0.999133      53.215695     153.447454       0.408803       0.460273      -1.089897      -0.004208       0.005165      -0.009754       0.011812       0.048394       0.010207       0.057416      -0.037082       0.111482      -0.076977      -0.013262       0.090239             19.257369      20.773073       0.751534       0.505416      17.588199      -0.285156      19.410834           3.814303
            4             Fe       3.900600       2.462236      11.795399       0.945514     109.549226 0.23026758E+04  0.77550341E+05                                19.496996                           16.380387       0.260216       1.892916                    0.998434      52.246269     149.068719       0.416206       0.436965      -1.113509       0.003170      -0.008292       0.003132       0.009414      -0.073465       0.080524      -0.037750       0.104556       0.300129      -0.140246      -0.023654       0.163900             22.569207      27.423148       0.617468      -6.135958      17.470384      -0.271352      22.814088           3.856562
            5             Fe       0.804836       2.503397      12.573063       0.926355      87.971780 0.19427026E+04  0.63237920E+05                                17.465228                           15.443366       0.236388       1.876181                    0.999136      53.213002     153.451042       0.408720       0.460372      -1.089812       0.004104       0.005112      -0.009628       0.011648      -0.047014      -0.008903       0.057822      -0.037872       0.114226      -0.076735      -0.013234       0.089969             19.257942      20.773951      -0.751547      -0.504845      17.588860      -0.285411      19.411016           3.813448
            6             Fe       1.042500       8.299402       4.549178       0.945903     109.522856 0.23019785E+04  0.77521400E+05                                19.494817                           16.378640       0.260064       1.892941                    0.998434      52.235042     149.034053       0.416198       0.437004      -1.113478      -0.003102      -0.008152       0.003243       0.009305       0.072591      -0.079552      -0.039025       0.101172       0.310089      -0.140184      -0.024534       0.164718             22.566637      27.421009      -0.617218       6.134275      17.468274      -0.270703      22.810628           3.857234
            7             Fe       5.747936       2.700506       9.165600       0.926353      87.975207 0.19427908E+04  0.63241269E+05                                17.465249                           15.443361       0.236328       1.876151                    0.999135      53.215905     153.458105       0.408736       0.460351      -1.089828       0.004129      -0.005115       0.009702       0.011720       0.047888       0.009103       0.057571      -0.037653       0.110384      -0.076865      -0.012844       0.089709             19.257979      20.773874       0.751465       0.504927      17.588875      -0.285174      19.411188           3.813506
            8             Fe       5.985600       8.578833       2.697043       0.946075     109.538349 0.23023626E+04  0.77535678E+05                                19.494348                           16.378218       0.260452       1.893060                    0.998432      52.238602     149.033631       0.416282       0.436909      -1.113566      -0.003071       0.008119      -0.003225       0.009261      -0.072852       0.079084      -0.039483       0.100459       0.311038      -0.140346      -0.024341       0.164687             22.566094      27.420135       0.617243      -6.134084      17.467906      -0.270697      22.810239           3.857898
            9             Fe       0.000000       5.678850       0.000000       0.958332     100.066655 0.21863752E+04  0.72787883E+05                                18.478593                           16.028831       0.269276       1.899054                    0.998306      51.926953     147.982393       0.417505       0.440667      -1.109603       0.000004      -0.000022      -0.000003       0.000022      -0.004933       0.143082      -0.039230       0.050369      -0.052163      -0.142976      -0.015491       0.158467             20.775586      18.644918      -0.616226      -1.204665      24.596621       4.979013      19.085218           3.881050
           10             Fe       4.943100      -0.158316       7.246221       0.958480     100.105494 0.21873683E+04  0.72825261E+05                                18.478320                           16.028475       0.270362       1.899369                    0.998300      51.938388     147.993137       0.417688       0.440447      -1.109801       0.000001       0.000014       0.000005       0.000015       0.004760      -0.143720      -0.039470       0.051329      -0.053925      -0.143756      -0.015517       0.159272             20.775330      18.644812       0.616262       1.204680      24.596518       4.978840      19.084658           3.882134
           11             Fe       0.000000       0.000000       0.000000       0.978722     109.670991 0.23715773E+04  0.80280414E+05                                19.346058                           16.509057       0.271793       1.900135                    0.998483      51.623366     146.584506       0.419851       0.430962      -1.119891      -0.000022      -0.000003       0.000024       0.000033       0.086512      -0.059709       0.038066      -0.095506      -0.029934      -0.134164       0.030292       0.103872             22.036858      19.058811       0.980694      -0.925995      25.732379      -6.755085      21.319385           3.903755
           12             Fe       4.943100       5.520534       7.246221       0.978519     109.656352 0.23712065E+04  0.80267208E+05                                19.347151                           16.509960       0.271287       1.899956                    0.998487      51.621257     146.592734       0.419743       0.431076      -1.119782      -0.000021      -0.000001      -0.000018       0.000028      -0.085883       0.059616       0.038519      -0.095685      -0.027742      -0.134006       0.030969       0.103038             22.038213      19.059677      -0.980824       0.926045      25.734424      -6.755825      21.320538           3.903022
           13              H       7.409707       9.641826       5.341914       0.029604       1.260580 0.89323939E+01  0.90840618E+02                                 1.964750                            1.767152      -1.316706       2.225416                    0.993506       4.144222      12.110031       0.459391       1.311026      -0.699238      -0.046699       0.022318       0.036716       0.063458      -0.006156      -0.004116      -0.004178       0.007741       0.001487      -0.010467       0.002934       0.007533              2.084045       2.471077      -0.391005      -0.652823       1.681820       0.353669       2.099239           0.000998
           14              H       0.242212       5.298376       3.898467       0.035900       1.337463 0.99130353E+01  0.10026979E+03                                 1.835276                            1.711719      -0.847217       2.446595                    0.999085       3.498527       9.200217       0.546328       1.108382      -0.752513       0.012025      -0.037012       0.049916       0.063293      -0.003884       0.000542      -0.007924      -0.015303       0.000508      -0.008974      -0.004250       0.013224              1.870300       1.480644      -0.064761       0.200412       1.746562      -0.437132       2.383696           0.001636
           15              H       6.095831       6.311338       0.526076       0.031558       1.347706 0.98178254E+01  0.10004641E+03                                 1.903828                            1.744226      -0.935218       2.400038                    0.998230       3.724582      10.152001       0.517247       1.162041      -0.736394      -0.058970      -0.014201      -0.012077       0.061846       0.006282       0.003800       0.001731       0.006267      -0.004616      -0.006329      -0.003037       0.009366              1.968884       2.787005       0.218206       0.137312       1.554026       0.166043       1.565621           0.001324
           16              H       1.729096      11.155575       3.481085       0.029776       1.334577 0.98245618E+01  0.10002263E+03                                 1.892267                            1.747264      -0.783311       2.472070                    0.999160       3.644791       9.894470       0.516281       1.165292      -0.736687       0.035844       0.026781       0.042936       0.062012       0.004437       0.006739       0.005298      -0.004548      -0.004039      -0.008252      -0.002847       0.011099              1.951171       1.929147       0.221446       0.637745       1.615124       0.223259       2.309242           0.001252
           17              H       1.649018       7.630746      13.486667       0.035728       1.451941 0.10895242E+02  0.11371956E+03                                 1.993907                            1.835397      -0.998080       2.376537                    0.997673       3.723634      10.203028       0.506120       1.159456      -0.738322       0.040088      -0.026812      -0.043170       0.064727      -0.002730      -0.016285       0.001360       0.009788       0.004286      -0.013631      -0.005858       0.019489              2.057904       1.934713      -0.400102      -0.394608       2.251647       0.487627       1.987352           0.001397
           18              H       6.918363      11.173832      -0.005797       0.035142       1.366914 0.99224047E+01  0.10189172E+03                                 1.958493                            1.781052      -1.117310       2.326183                    0.995950       3.807930      10.591788       0.497527       1.198857      -0.727007      -0.016998       0.046022      -0.044806       0.066442      -0.005966       0.004075      -0.010776      -0.004664       0.004036      -0.009655      -0.005429       0.015085              2.047192       1.682684      -0.070855       0.092453       2.222186      -0.774050       2.236707           0.001726
           19              H       2.466607       7.236409       1.904307       0.029611       1.260607 0.89326164E+01  0.90843372E+02                                 1.964765                            1.767165      -1.316704       2.225412                    0.993507       4.144257      12.110134       0.459393       1.311013      -0.699241      -0.046697      -0.022312      -0.036717       0.063455       0.006158       0.004110      -0.004177       0.007751       0.001495      -0.010467       0.002934       0.007533              2.084062       2.471098       0.391007       0.652827       1.681832       0.353671       2.099257           0.000996
           20              H       5.185312       0.222158       3.347754       0.035884       1.337368 0.99121426E+01  0.10025874E+03                                 1.835222                            1.711669      -0.847040       2.446688                    0.999086       3.498380       9.199811       0.546321       1.108417      -0.752505       0.012025       0.037015      -0.049917       0.063296       0.003885      -0.000543      -0.007921      -0.015311       0.000518      -0.008977      -0.004247       0.013224              1.870245       1.480602       0.064760      -0.200404       1.746509      -0.437118       2.383623           0.001647
           21              H       1.152731      10.566897       6.720145       0.031531       1.347697 0.98177245E+01  0.10004526E+03                                 1.903833                            1.744230      -0.935168       2.400057                    0.998231       3.724593      10.152069       0.517240       1.162059      -0.736391      -0.058967       0.014201       0.012079       0.061844      -0.006286      -0.003801       0.001733       0.006262      -0.004605      -0.006332      -0.003035       0.009367              1.968891       2.787015      -0.218206      -0.137312       1.554031       0.166042       1.565626           0.001306
           22              H       6.672196       5.722660       3.765136       0.029779       1.334614 0.98249294E+01  0.10002744E+03                                 1.892309                            1.747301      -0.783280       2.472079                    0.999160       3.644867       9.894774       0.516273       1.165299      -0.736685       0.035844      -0.026775      -0.042936       0.062010      -0.004440      -0.006739       0.005294      -0.004551      -0.004043      -0.008252      -0.002846       0.011099              1.951215       1.929191      -0.221454      -0.637762       1.615161       0.223266       2.309292           0.001252
           23              H       6.592118       8.930857       8.251996       0.035732       1.451975 0.10895585E+02  0.11372416E+03                                 1.993941                            1.835428      -0.998092       2.376527                    0.997673       3.723706      10.203306       0.506114       1.159459      -0.738321       0.040090       0.026813       0.043172       0.064730       0.002732       0.016283       0.001365       0.009799       0.004296      -0.013625      -0.005867       0.019492              2.057940       1.934746       0.400110       0.394617       2.251689       0.487635       1.987384           0.001393
           24              H       1.975263       5.704403       7.252018       0.035163       1.366971 0.99229323E+01  0.10189870E+03                                 1.958552                            1.781101      -1.117441       2.326119                    0.995949       3.808053      10.592279       0.497518       1.198860      -0.727005      -0.016994      -0.046018       0.044806       0.066438       0.005966      -0.004076      -0.010780      -0.004662       0.004034      -0.009659      -0.005429       0.015088              2.047256       1.682734       0.070858      -0.092457       2.222257      -0.774084       2.236777           0.001710
           25              H       2.476493       1.399243       9.150528       0.029666       1.260284 0.89298225E+01  0.90807823E+02                                 1.964457                            1.766911      -1.316578       2.225526                    0.993511       4.143531      12.107522       0.459418       1.311045      -0.699237       0.046721      -0.022313      -0.036713       0.063471      -0.006140      -0.004131      -0.004192       0.007705       0.001426      -0.010462       0.002939       0.007523              2.083719       2.470667      -0.390926      -0.652692       1.681586       0.353595       2.098905           0.001008
           26              H       9.643988       5.742693      10.593975       0.035891       1.337519 0.99135138E+01  0.10027553E+03                                 1.835300                            1.711738      -0.847526       2.446451                    0.999083       3.498599       9.200356       0.546337       1.108353      -0.752520      -0.012027       0.037014      -0.049925       0.063303      -0.003887       0.000545      -0.007926      -0.015299       0.000528      -0.008975      -0.004250       0.013225              1.870326       1.480661      -0.064763       0.200420       1.746582      -0.437140       2.383734           0.001636
           27              H       3.790369       4.729731      13.966366       0.031564       1.347702 0.98178376E+01  0.10004701E+03                                 1.903861                            1.744257      -0.934948       2.400169                    0.998233       3.724591      10.152195       0.517227       1.162081      -0.736385       0.058961       0.014202       0.012078       0.061838       0.006286       0.003800       0.001733       0.006252      -0.004589      -0.006334      -0.003030       0.009364              1.968919       2.787054       0.218214       0.137318       1.554052       0.166048       1.565649           0.001327
           28              H       8.157104      -0.114506      11.011357       0.029758       1.334823 0.98267841E+01  0.10005099E+03                                 1.892487                            1.747449      -0.783727       2.471856                    0.999157       3.645207       9.895908       0.516259       1.165276      -0.736689      -0.035831      -0.026780      -0.042935       0.062004       0.004438       0.006739       0.005303      -0.004544      -0.004033      -0.008251      -0.002852       0.011104              1.951406       1.929377       0.221482       0.637860       1.615301       0.223292       2.309539           0.001248
           29              H       8.237182       3.410323       1.005775       0.035704       1.452086 0.10896554E+02  0.11373644E+03                                 1.994009                            1.835484      -0.998175       2.376471                    0.997672       3.723866      10.203736       0.506119       1.159427      -0.738328      -0.040078       0.026815       0.043167       0.064720      -0.002731      -0.016284       0.001359       0.009782       0.004279      -0.013632      -0.005854       0.019487              2.058013       1.934812      -0.400131      -0.394638       2.251775       0.487663       1.987450           0.001391
           30              H       2.967837       0.183868       0.005797       0.035056       1.367326 0.99260789E+01  0.10193878E+03                                 1.958845                            1.781347      -1.117332       2.326086                    0.995949       3.808738      10.594484       0.497501       1.198811      -0.727015       0.017002      -0.046003       0.044791       0.066420      -0.005969       0.004064      -0.010802      -0.004623       0.003996      -0.009694      -0.005401       0.015095              2.047574       1.682984      -0.070865       0.092467       2.222606      -0.774249       2.237131           0.001714
           31              H       7.419593       3.804660      12.588135       0.029668       1.260369 0.89305530E+01  0.90817127E+02                                 1.964538                            1.766977      -1.316660       2.225480                    0.993510       4.143694      12.108131       0.459412       1.311036      -0.699238       0.046721       0.022311       0.036712       0.063470       0.006142       0.004128      -0.004189       0.007711       0.001434      -0.010462       0.002937       0.007525              2.083810       2.470784       0.390949       0.652733       1.681648       0.353616       2.098997           0.001006
           32              H       4.700888      10.818911      11.144688       0.035877       1.337394 0.99123135E+01  0.10026005E+03                                 1.835173                            1.711626      -0.847442       2.446500                    0.999084       3.498399       9.199587       0.546361       1.108342      -0.752525      -0.012030      -0.037019       0.049927       0.063308       0.003886      -0.000546      -0.007925      -0.015302       0.000540      -0.008977      -0.004247       0.013225              1.870194       1.480568       0.064757      -0.200400       1.746458      -0.437099       2.383555           0.001646
           33              H       8.733469       0.474172       7.772297       0.031537       1.347697 0.98177582E+01  0.10004591E+03                                 1.903852                            1.744248      -0.934977       2.400149                    0.998233       3.724599      10.152174       0.517230       1.162078      -0.736386       0.058961      -0.014205      -0.012080       0.061840      -0.006289      -0.003800       0.001735       0.006254      -0.004585      -0.006337      -0.003030       0.009366              1.968909       2.787040      -0.218210      -0.137316       1.554045       0.166046       1.565641           0.001304
           34              H       3.214004       5.318409      10.727306       0.029760       1.334889 0.98274258E+01  0.10005930E+03                                 1.892555                            1.747510      -0.783795       2.471816                    0.999157       3.645335       9.896393       0.516247       1.165281      -0.736687      -0.035828       0.026771       0.042934       0.061997      -0.004439      -0.006739       0.005301      -0.004548      -0.004036      -0.008252      -0.002852       0.011103              1.951477       1.929447      -0.221492      -0.637889       1.615358       0.223299       2.309626           0.001250
           35              H       3.294082       2.110212       6.240446       0.035713       1.452097 0.10896680E+02  0.11373812E+03                                 1.994020                            1.835494      -0.998190       2.376464                    0.997672       3.723890      10.203832       0.506117       1.159426      -0.738328      -0.040080      -0.026816      -0.043171       0.064724       0.002733       0.016282       0.001364       0.009795       0.004292      -0.013626      -0.005864       0.019490              2.058023       1.934821       0.400131       0.394640       2.251789       0.487665       1.987459           0.001388
           36              H       7.910937       5.336666       7.240424       0.035096       1.367270 0.99255819E+01  0.10193249E+03                                 1.958797                            1.781306      -1.117421       2.326063                    0.995949       3.808626      10.594140       0.497505       1.198815      -0.727014       0.016998       0.046004      -0.044793       0.066421       0.005967      -0.004067      -0.010798      -0.004634       0.004007      -0.009685      -0.005409       0.015094              2.047522       1.682943       0.070863      -0.092465       2.222550      -0.774223       2.237073           0.001700
           37              C       8.121513       9.306484       4.809317       0.531443      19.581803 0.21786501E+03  0.43748498E+04                                 6.634885                            5.181653       0.217927       2.137613                    0.999435      22.169171      61.869715       0.660009       0.462147      -1.021349       0.046306      -0.020538      -0.050647       0.071632       0.047582      -0.026946      -0.041105      -0.172307      -0.156655      -0.084015      -0.052084       0.136100              7.359996       9.462865      -1.089695       0.427230       4.184135       1.132838       8.432988          -0.010173
           38              C       0.074147       5.782656       3.098484       0.523844      19.038109 0.20907121E+03  0.41430788E+04                                 6.403645                            5.025207       0.402290       2.194379                    0.999874      21.961750      60.306311       0.682389       0.452944      -1.029513      -0.007233       0.044375      -0.047001       0.065042       0.001813      -0.032159      -0.022297       0.172849      -0.185633      -0.084005      -0.039132       0.123138              7.047029       3.965239       0.228062       0.820496       8.635936       1.623537       8.539912          -0.007717
           39              C       7.017225       6.510877       0.646363       0.523586      20.077919 0.20849536E+03  0.41280373E+04                                 6.633391                            5.002512       0.484158       2.222302                    0.999834      21.932993      60.163640       0.687302       0.450102      -1.031329       0.064371       0.032080       0.006604       0.072225       0.002683       0.020279      -0.099949      -0.088991       0.065272      -0.082755      -0.045840       0.128594              7.531730       8.074795      -0.672243      -1.025210       7.124550       3.684463       7.395846          -0.015398
           40              C       1.188321      10.822345       2.773853       0.521685      19.068177 0.20707676E+03  0.40886892E+04                                 6.381716                            4.973536       0.560250       2.248029                    0.999768      21.809299      59.538820       0.692505       0.447951      -1.033643      -0.041132      -0.033829      -0.042577       0.068184      -0.045198      -0.068653       0.048411       0.125449      -0.100774      -0.089844      -0.043545       0.133389              7.071913       5.015078       0.710873       1.783340       8.215026      -2.292846       7.985634          -0.018193
           41              C       1.082539       8.135993      14.055930       0.531868      19.759635 0.21395621E+03  0.42821250E+04                                 6.672820                            5.146539       0.193342       2.125732                    0.999681      22.306450      62.395258       0.659227       0.464234      -1.018969      -0.055554       0.027430       0.036184       0.071749      -0.003084       0.082593      -0.003539       0.139649       0.116533      -0.089352      -0.038167       0.127519              7.471564       5.426596       0.370726      -1.625361      11.341002      -0.326447       5.647095          -0.011045
           42              C       7.082474      10.509986       0.653899       0.541437      19.843856 0.21372103E+03  0.42650151E+04                                 6.649213                            5.113188       0.233769       2.139196                    0.999780      22.034043      61.017627       0.669060       0.458741      -1.024696       0.023807      -0.046704       0.043934       0.068397       0.001426       0.030143       0.097231      -0.108744       0.108943      -0.089307      -0.046604       0.135911              7.423385       9.469313       0.591291      -1.403125       6.295262      -2.767611       6.505581           0.000914
           43              C       3.178413       7.571750       2.436904       0.531441      19.582250 0.21787064E+03  0.43750077E+04                                 6.635063                            5.181780       0.217742       2.137548                    0.999434      22.169695      61.872256       0.659987       0.462158      -1.021340       0.046314       0.020554       0.050644       0.071640      -0.047596       0.026939      -0.041105      -0.172300      -0.156605      -0.084007      -0.052089       0.136095              7.360196       9.463100       1.089715      -0.427247       4.184240       1.132878       8.433248          -0.010223
           44              C       5.017246      11.095579       4.147737       0.523906      19.036845 0.20905401E+03  0.41426652E+04                                 6.403447                            5.025062       0.402212       2.194383                    0.999874      21.960837      60.303872       0.682384       0.452956      -1.029503      -0.007229      -0.044377       0.046995       0.065039      -0.001802       0.032166      -0.022276       0.172817      -0.185644      -0.083984      -0.039141       0.123124              7.046805       3.965128      -0.228048      -0.820456       8.635619       1.623460       8.539669          -0.007717
           45              C       2.074125      10.367358       6.599858       0.523559      20.078053 0.20849675E+03  0.41280876E+04                                 6.633509                            5.002591       0.483954       2.222237                    0.999834      21.933218      60.165169       0.687281       0.450113      -1.031319       0.064370      -0.032089      -0.006592       0.072226      -0.002685      -0.020270      -0.099949      -0.088978       0.065345      -0.082748      -0.045848       0.128596              7.531864       8.074940       0.672254       1.025222       7.124691       3.684533       7.395962          -0.015462
           46              C       6.131421       6.055890       4.472368       0.521654      19.068802 0.20708498E+03  0.40889013E+04                                 6.381883                            4.973657       0.560196       2.248002                    0.999768      21.809902      59.541268       0.692490       0.447955      -1.033639      -0.041138       0.033836       0.042571       0.068187       0.045180       0.068648       0.048389       0.125453      -0.100701      -0.089818      -0.043547       0.133366              7.072101       5.015205      -0.710895      -1.783389       8.215262      -2.292917       7.985836          -0.018242
           47              C       6.025639       8.425611       7.682733       0.531889      19.759869 0.21395929E+03  0.42822182E+04                                 6.672945                            5.146629       0.193109       2.125647                    0.999681      22.306864      62.397403       0.659208       0.464243      -1.018960      -0.055571      -0.027438      -0.036185       0.071765       0.003090      -0.082615      -0.003519       0.139725       0.116518      -0.089387      -0.038173       0.127560              7.471713       5.426678      -0.370716       1.625374      11.341284      -0.326443       5.647177          -0.011059
           48              C       2.139374       6.368249       6.592322       0.541443      19.844471 0.21372892E+03  0.42652184E+04                                 6.649359                            5.113286       0.233646       2.139146                    0.999780      22.034638      61.019902       0.669052       0.458742      -1.024694       0.023812       0.046708      -0.043928       0.068398      -0.001433      -0.030130       0.097218      -0.108729       0.108947      -0.089286      -0.046609       0.135895              7.423554       9.469530      -0.591295       1.403151       6.295414      -2.767687       6.505717           0.000863
           49              C       1.764687       1.734585       9.683125       0.531694      19.577769 0.21781350E+03  0.43735091E+04                                 6.633840                            5.180933       0.218769       2.137937                    0.999439      22.165223      61.854313       0.660083       0.462128      -1.021371      -0.046257       0.020482       0.050617       0.071564       0.047623      -0.026973      -0.041198      -0.172461      -0.156903      -0.084089      -0.052173       0.136261              7.358786       9.461162      -1.089501       0.427208       4.183536       1.132620       8.431661          -0.009610
           50              C       9.812054       5.258413      11.393958       0.523867      19.038103 0.20907032E+03  0.41430534E+04                                 6.403618                            5.025177       0.402469       2.194432                    0.999874      21.961696      60.305947       0.682396       0.452941      -1.029515       0.007261      -0.044378       0.047011       0.065055       0.001812      -0.032156      -0.022317       0.172862      -0.185654      -0.084030      -0.039116       0.123146              7.047007       3.965217       0.228055       0.820513       8.635878       1.623531       8.539927          -0.007641
           51              C       2.868975       4.530192      13.846079       0.523579      20.077686 0.20849299E+03  0.41279853E+04                                 6.633405                            5.002523       0.484179       2.222329                    0.999835      21.932736      60.163206       0.687292       0.450109      -1.031324      -0.064338      -0.032102      -0.006572       0.072202       0.002678       0.020249      -0.099922      -0.089020       0.065251      -0.082713      -0.045859       0.128572              7.531749       8.074760      -0.672221      -1.025186       7.124597       3.684504       7.395891          -0.015386
           52              C       8.697879       0.218724      11.718589       0.521653      19.069797 0.20709584E+03  0.40891771E+04                                 6.382087                            4.973771       0.559873       2.247866                    0.999768      21.810954      59.544957       0.692484       0.447952      -1.033639       0.041154       0.033814       0.042589       0.068197      -0.045202      -0.068633       0.048441       0.125452      -0.100751      -0.089868      -0.043516       0.133385              7.072339       5.015392       0.710914       1.783535       8.215475      -2.292954       7.986151          -0.018229
           53              C       8.803661       2.905076       0.436512       0.531878      19.760227 0.21396339E+03  0.42823202E+04                                 6.673024                            5.146679       0.193000       2.125604                    0.999680      22.307150      62.398319       0.659205       0.464244      -1.018960       0.055580      -0.027448      -0.036173       0.071771      -0.003101       0.082607      -0.003524       0.139646       0.116566      -0.089355      -0.038178       0.127534              7.471786       5.426773       0.370720      -1.625442      11.341333      -0.326401       5.647252          -0.011042
           54              C       2.803726       0.531083      13.838543       0.541120      19.849056 0.21378445E+03  0.42666251E+04                                 6.650312                            5.113909       0.232837       2.138803                    0.999779      22.038878      61.034784       0.669016       0.458734      -1.024693      -0.023837       0.046788      -0.043961       0.068483       0.001374       0.030114       0.097107      -0.108649       0.108798      -0.089241      -0.046501       0.135742              7.424670       9.470978       0.591450      -1.403439       6.296343      -2.768189       6.506688           0.000400
           55              C       6.707787       3.469319      12.055538       0.531681      19.578211 0.21781865E+03  0.43736461E+04                                 6.633961                            5.181008       0.218756       2.137931                    0.999439      22.165676      61.856179       0.660074       0.462131      -1.021368      -0.046261      -0.020514      -0.050622       0.071578      -0.047616       0.026976      -0.041187      -0.172438      -0.156886      -0.084084      -0.052157       0.136241              7.358933       9.461377       1.089532      -0.427189       4.183603       1.132648       8.431818          -0.009638
           56              C       4.868953      -0.054510      10.344705       0.523926      19.036856 0.20905375E+03  0.41426385E+04                                 6.403350                            5.024989       0.402571       2.194490                    0.999874      21.960569      60.302006       0.682407       0.452943      -1.029515       0.007235       0.044373      -0.047007       0.065046      -0.001809       0.032166      -0.022298       0.172862      -0.185714      -0.084022      -0.039135       0.123158              7.046702       3.965064      -0.228044      -0.820467       8.635486       1.623466       8.539556          -0.007584
           57              C       7.812075       0.673711       7.892584       0.523564      20.077737 0.20849284E+03  0.41279933E+04                                 6.633473                            5.002563       0.484013       2.222274                    0.999835      21.932912      60.164330       0.687279       0.450117      -1.031316      -0.064353       0.032104       0.006573       0.072217      -0.002693      -0.020251      -0.099926      -0.088995       0.065318      -0.082724      -0.045849       0.128573              7.531831       8.074857       0.672248       1.025210       7.124685       3.684542       7.395951          -0.015475
           58              C       3.754779       4.985179      10.020074       0.521599      19.070954 0.20711048E+03  0.40895444E+04                                 6.382350                            4.973950       0.559750       2.247804                    0.999768      21.811952      59.548530       0.692470       0.447953      -1.033637       0.041140      -0.033819      -0.042592       0.068193       0.045195       0.068629       0.048424       0.125450      -0.100677      -0.089845      -0.043522       0.133367              7.072646       5.015580      -0.710946      -1.783609       8.215871      -2.293099       7.986488          -0.018294
           59              C       3.860561       2.615458       6.809709       0.531895      19.760323 0.21396447E+03  0.42823528E+04                                 6.673071                            5.146710       0.192905       2.125568                    0.999681      22.307295      62.399077       0.659199       0.464247      -1.018957       0.055589       0.027453       0.036181       0.071784       0.003105      -0.082624      -0.003504       0.139714       0.116574      -0.089390      -0.038179       0.127569              7.471853       5.426789      -0.370723       1.625431      11.341505      -0.326384       5.647264          -0.011068
           60              C       7.746826       4.672820       7.900120       0.541231      19.848247 0.21377465E+03  0.42663743E+04                                 6.650115                            5.113775       0.233035       2.138878                    0.999779      22.038152      61.032077       0.669029       0.458731      -1.024696      -0.023822      -0.046761       0.043947       0.068450      -0.001389      -0.030111       0.097138      -0.108661       0.108843      -0.089246      -0.046535       0.135781              7.424440       9.470696      -0.591410       1.403373       6.296155      -2.768079       6.506470           0.000506
           61              O       7.870305       9.105061       3.574416      -0.540822      39.062988 0.61614996E+03  0.15363945E+05                                 9.197339                            7.745407      -0.107781       2.010950                    0.997400      28.159636      76.007259       0.672754       0.365118      -1.131345       0.029215       0.010771       0.056265       0.064307       0.034987       0.019707      -0.003169      -0.096480       0.104310      -0.080358       0.036537       0.043821             10.116443       9.672726       0.388330       1.038382       5.911087       1.859532      14.765517           0.051266
           62              O       9.199307       9.107490       5.381478      -0.489422      32.251362 0.46274595E+03  0.10699939E+05                                 7.993425                            6.609756       0.535968       2.241316                    0.998281      26.248575      67.362626       0.748183       0.354046      -1.144538      -0.040470      -0.006829      -0.038350       0.056171       0.004823       0.047957      -0.042341      -0.003924      -0.216185      -0.102680       0.040991       0.061689              8.869748      14.463690      -1.491910       2.129777       5.259547       0.111722       6.886006           0.033099
           63              O       0.010578       7.043937       3.191671      -0.548027      41.726519 0.65852259E+03  0.16710263E+05                                 9.628966                            8.039910      -0.182251       1.982997                    0.996698      28.610784      78.123479       0.655738       0.368098      -1.128074      -0.003651      -0.059193      -0.016211       0.061481       0.004353      -0.033079       0.012128      -0.018620      -0.186584      -0.075097       0.033250       0.041847             10.638535       7.729701       0.325828       1.442221      15.792145       1.984862       8.393759           0.049567
           64              O       9.824411       5.125410       2.062854      -0.497572      33.719221 0.47125399E+03  0.10943059E+05                                 8.225025                            6.672958       0.453705       2.208063                    0.998340      26.464532      67.993173       0.744405       0.354334      -1.144656       0.010941       0.039680       0.031104       0.051591       0.016269      -0.011905       0.065936       0.104493       0.043444      -0.100860       0.047077       0.053784              9.245813       5.327736       0.795748       0.924835       9.304318       4.911668      13.105384           0.028506
           65              O       7.310845       7.369560       1.533445      -0.547675      43.799197 0.65470447E+03  0.16546449E+05                                 9.908407                            7.959622      -0.053312       2.024304                    0.996315      28.400098      76.741604       0.667845       0.362887      -1.135030       0.002178      -0.044464      -0.047849       0.065356       0.000800       0.023829       0.002641      -0.098415       0.161386      -0.080339       0.022102       0.058237             11.363790       9.388364       0.576774      -0.520235      12.229284       6.301247      12.473722           0.046877
           66              O       7.819589       5.590057      14.414328      -0.494181      35.016055 0.48884068E+03  0.11464433E+05                                 8.482700                            6.834337       0.361345       2.184339                    0.997222      26.467576      68.505068       0.728894       0.358308      -1.140619      -0.019186       0.042382       0.025113       0.052868      -0.050193      -0.048893      -0.025642      -0.051581       0.032589      -0.091531       0.039633       0.051898              9.614240      10.452585      -3.317867      -3.155238       9.206535       4.182963       9.183600           0.030590
           67              O       0.790797       9.618575       2.876315      -0.548062      40.810886 0.66663607E+03  0.16934896E+05                                 9.438554                            8.063552      -0.158857       1.991392                    0.996386      28.473919      77.298002       0.659200       0.365759      -1.132082       0.019838       0.058317      -0.021299       0.065177      -0.005078      -0.048554      -0.000266      -0.041403      -0.192649      -0.087988       0.034083       0.053906             10.296379       8.234360       2.374493       0.869178      14.359680      -2.644202       8.295096           0.048210
           68              O       0.942649       0.238681       1.853293      -0.486125      31.591336 0.43277199E+03  0.98325815E+04                                 7.820907                            6.346014       0.494744       2.221033                    0.998921      26.095872      66.205802       0.772545       0.348959      -1.149638      -0.008253      -0.037770       0.034015       0.051495      -0.056749      -0.037683      -0.054029       0.044750       0.055280      -0.105286       0.051562       0.053724              8.802322       5.558579      -1.000104       1.915024       9.008032      -4.910821      11.840353           0.029961
           69              O       0.289666       7.796578       0.328834      -0.545163      40.814922 0.65942369E+03  0.16750847E+05                                 9.549286                            8.063419      -0.289922       1.952003                    0.995630      28.631044      78.403456       0.652122       0.369747      -1.126007       0.025558       0.040858      -0.045223       0.066089       0.028500       0.013665      -0.043986       0.056345       0.053461      -0.072350       0.029875       0.042476             10.544532       8.848756       2.071616      -3.080567      12.695488      -0.803500      10.089351           0.054170
           70              O       1.174678       9.357203      13.992163      -0.493107      34.740398 0.47040503E+03  0.10923545E+05                                 8.422931                            6.671763       0.512813       2.230986                    0.998431      26.351412      67.806973       0.743317       0.354847      -1.143706      -0.017281      -0.050122       0.005292       0.053281       0.009664       0.078941      -0.006935      -0.053448      -0.064173      -0.098703       0.038222       0.060481              9.647885       5.788715       0.109388      -0.281160      17.614490      -1.249467       5.540451           0.030456
           71              O       8.298377      10.161905       0.834330      -0.537675      39.572284 0.62332148E+03  0.15577402E+05                                 9.275967                            7.782423      -0.218200       1.978750                    0.996081      28.121418      75.823168       0.672627       0.364375      -1.132677      -0.060029       0.009471      -0.003712       0.060885      -0.015991       0.013007       0.062347       0.040244      -0.021285      -0.078503       0.027737       0.050767             10.209332      14.223577      -0.976784      -0.289038       9.151312      -2.629947       7.253109           0.051570
           72              O       6.100181      10.066830       1.255915      -0.484395      31.926322 0.44379256E+03  0.10144722E+05                                 7.902340                            6.444589       0.583284       2.260589                    0.998890      25.925639      65.936080       0.763491       0.350947      -1.148214       0.048670       0.002038      -0.016570       0.051454       0.060097      -0.051722       0.039465      -0.020417       0.039686      -0.103702       0.048083       0.055620              8.834836      10.694324       2.504391      -3.753186       7.100394      -2.962370       8.709789           0.035222
           73              O       2.927205       7.773174       3.671805      -0.540779      39.062870 0.61614394E+03  0.15363804E+05                                 9.197451                            7.745470      -0.108141       2.010854                    0.997397      28.159272      76.007046       0.672736       0.365128      -1.131335       0.029218      -0.010748      -0.056274       0.064312      -0.034999      -0.019745      -0.003164      -0.096424       0.104410      -0.080370       0.036547       0.043823             10.116582       9.672815      -0.388322      -1.038444       5.911153       1.859585      14.765777           0.051267
           74              O       4.256207       7.770744       1.864743      -0.489503      32.255209 0.46281583E+03  0.10701945E+05                                 7.993912                            6.610135       0.536799       2.241513                    0.998285      26.251026      67.369874       0.748183       0.354033      -1.144550      -0.040495       0.006814       0.038302       0.056155      -0.004868      -0.047970      -0.042373      -0.004013      -0.216044      -0.102679       0.041012       0.061667              8.870295      14.464597       1.492010      -2.129888       5.259831       0.111755       6.886456           0.033151
           75              O       4.953678       9.834298       4.054550      -0.548067      41.731133 0.65861307E+03  0.16713244E+05                                 9.629921                            8.040666      -0.182884       1.982777                    0.996697      28.612562      78.131625       0.655678       0.368116      -1.128052      -0.003671       0.059222       0.016204       0.061508      -0.004353       0.033045       0.012070      -0.018625      -0.186440      -0.075024       0.033209       0.041815             10.639631       7.730435      -0.325912      -1.442438      15.793732       1.985189       8.394728           0.049638
           76              O       4.881311       0.395124       5.183367      -0.497648      33.723074 0.47132060E+03  0.10944981E+05                                 8.225539                            6.673346       0.454442       2.208232                    0.998347      26.466712      67.999721       0.744398       0.354325      -1.144665       0.010988      -0.039670      -0.031103       0.051593      -0.016269       0.011954       0.065940       0.104583       0.043277      -0.100896       0.047119       0.053778              9.246414       5.328017      -0.795801      -0.924880       9.305004       4.912050      13.106222           0.028518
           77              O       2.367745       9.508675       5.712776      -0.547701      43.800555 0.65472912E+03  0.16547217E+05                                 9.908553                            7.959709      -0.053032       2.024370                    0.996319      28.400718      76.743452       0.667850       0.362881      -1.135035       0.002186       0.044442       0.047862       0.065351      -0.000768      -0.023877       0.002661      -0.098452       0.161215      -0.080347       0.022146       0.058202             11.363980       9.388478      -0.576751       0.520257      12.229529       6.301413      12.473934           0.046876
           78              O       2.876489      10.971546       7.324335      -0.494206      35.019705 0.48890153E+03  0.11466272E+05                                 8.483459                            6.834903       0.361030       2.184209                    0.997224      26.468809      68.510565       0.728837       0.358323      -1.140602      -0.019150      -0.042448      -0.025067       0.052886       0.050177       0.048928      -0.025647      -0.051493       0.032541      -0.091528       0.039640       0.051888              9.615132      10.453581       3.318211       3.155533       9.207417       4.183424       9.184398           0.030596
           79              O       5.733897       7.259659       4.369906      -0.548110      40.815661 0.66673120E+03  0.16937967E+05                                 9.439333                            8.064172      -0.158884       1.991339                    0.996389      28.476039      77.305999       0.659167       0.365763      -1.132076       0.019851      -0.058335       0.021269       0.065188       0.005131       0.048520      -0.000264      -0.041412      -0.192653      -0.087964       0.034033       0.053932             10.297260       8.235025      -2.374733      -0.869300      14.360944      -2.644448       8.295811           0.048236
           80              O       5.885749       5.281853       5.392928      -0.486073      31.589317 0.43273670E+03  0.98315818E+04                                 7.820612                            6.345775       0.494162       2.220882                    0.998918      26.094681      66.202168       0.772555       0.348961      -1.149636      -0.008237       0.037806      -0.033995       0.051505       0.056755       0.037653      -0.054028       0.044729       0.055413      -0.105279       0.051560       0.053719              8.801984       5.558367       1.000070      -1.914928       9.007754      -4.910634      11.839832           0.029964
           81              O       5.232766       9.081657       6.917387      -0.545267      40.822890 0.65958164E+03  0.16755847E+05                                 9.550318                            8.064233      -0.289085       1.952159                    0.995647      28.634937      78.416195       0.652108       0.369734      -1.126018       0.025500      -0.040901       0.045258       0.066117      -0.028492      -0.013770      -0.044023       0.056412       0.053547      -0.072429       0.029938       0.042491             10.545721       8.849599      -2.071773       3.080907      12.697126      -0.803446      10.090437           0.054208
           82              O       6.117778       7.204400       7.746500      -0.493044      34.738948 0.47037751E+03  0.10922763E+05                                 8.422785                            6.671631       0.512206       2.230823                    0.998429      26.350297      67.804011       0.743312       0.354853      -1.143699      -0.017310       0.050127      -0.005326       0.053298      -0.009647      -0.078960      -0.006925      -0.053529      -0.064197      -0.098739       0.038263       0.060476              9.647741       5.788611      -0.109406       0.281152      17.614263      -1.249461       5.540348           0.030448
           83              O       3.355277       6.716329       6.411891      -0.537648      39.572837 0.62333057E+03  0.15577696E+05                                 9.276054                            7.782475      -0.218262       1.978721                    0.996083      28.121614      75.824012       0.672625       0.364375      -1.132677      -0.060030      -0.009471       0.003755       0.060888       0.016009      -0.013021       0.062322       0.040209      -0.021187      -0.078474       0.027715       0.050760             10.209442      14.223736       0.976859       0.289005       9.151437      -2.629981       7.253154           0.051576
           84              O       1.157081       6.811404       5.990306      -0.484433      31.927269 0.44381040E+03  0.10145222E+05                                 7.902430                            6.444657       0.583725       2.260718                    0.998891      25.926265      65.937770       0.763499       0.350940      -1.148220       0.048681      -0.002021       0.016597       0.051473      -0.060113       0.051702       0.039495      -0.020400       0.039648      -0.103714       0.048099       0.055615              8.834935      10.694461      -2.504419       3.753227       7.100484      -2.962403       8.709859           0.035166
           85              O       2.015895       1.936008      10.918026      -0.540600      39.052334 0.61595386E+03  0.15357839E+05                                 9.195902                            7.744364      -0.109045       2.010661                    0.997386      28.154739      75.991125       0.672775       0.365136      -1.131331      -0.029116      -0.010760      -0.056164       0.064171       0.035069       0.019842      -0.003089      -0.096553       0.103984      -0.080418       0.036408       0.044010             10.114759       9.670964       0.388258       1.038284       5.910299       1.859116      14.763013           0.051271
           86              O       0.686893       1.933579       9.110964      -0.489210      32.245821 0.46265622E+03  0.10697415E+05                                 7.992963                            6.609501       0.533712       2.240713                    0.998272      26.244598      67.352450       0.748127       0.354087      -1.144498       0.040351       0.006874       0.038430       0.056146       0.004780       0.047877      -0.042290      -0.003864      -0.216792      -0.102743       0.041047       0.061697              8.869154      14.462479      -1.491787       2.129585       5.259330       0.111712       6.885653           0.033125
           87              O      -0.010578       3.997132      11.300771      -0.548005      41.725417 0.65849721E+03  0.16709459E+05                                 9.628815                            8.039766      -0.182243       1.983009                    0.996698      28.610251      78.121660       0.655743       0.368099      -1.128073       0.003603       0.059198       0.016203       0.061481       0.004377      -0.033046       0.012180      -0.018596      -0.186472      -0.075057       0.033227       0.041830             10.638376       7.729513       0.325846       1.442272      15.791887       1.984805       8.393726           0.049563
           88              O       0.061789       5.915659      12.429588      -0.497551      33.719088 0.47125011E+03  0.10942954E+05                                 8.225043                            6.672963       0.453692       2.208066                    0.998340      26.464318      67.992742       0.744399       0.354338      -1.144653      -0.010919      -0.039689      -0.031097       0.051590       0.016276      -0.011915       0.065926       0.104506       0.043434      -0.100860       0.047083       0.053777              9.245847       5.327740       0.795730       0.924831       9.304303       4.911688      13.105498           0.028546
           89              O       2.575355       3.671509      12.958997      -0.547539      43.795121 0.65463263E+03  0.16544288E+05                                 9.908151                            7.959447      -0.054576       2.023965                    0.996306      28.398085      76.737010       0.667815       0.362910      -1.135004      -0.002167       0.044375       0.047896       0.065328       0.000881       0.023836       0.002718      -0.098319       0.161309      -0.080284       0.022053       0.058231             11.363483       9.388016       0.576814      -0.520147      12.229059       6.301045      12.473374           0.046894
           90              O       2.066611       5.451012       0.078114      -0.494187      35.015680 0.48883617E+03  0.11464286E+05                                 8.482609                            6.834269       0.361414       2.184360                    0.997223      26.467476      68.504404       0.728904       0.358304      -1.140624       0.019205      -0.042390      -0.025074       0.052863      -0.050174      -0.048898      -0.025638      -0.051575       0.032539      -0.091515       0.039627       0.051889              9.614136      10.452399      -3.317795      -3.155165       9.206464       4.182959       9.183546           0.030595
           91              O       9.095403       1.422494      11.616127      -0.548162      40.815346 0.66671729E+03  0.16937370E+05                                 9.438830                            8.063704      -0.157343       1.991789                    0.996402      28.476282      77.303788       0.659239       0.365728      -1.132113      -0.019812      -0.058314       0.021351       0.065184      -0.005084      -0.048524      -0.000222      -0.041278      -0.192825      -0.087993       0.034106       0.053887             10.296708       8.234521       2.374607       0.869299      14.360210      -2.644291       8.295392           0.048141
           92              O       8.943551      10.802388      12.639149      -0.486215      31.595042 0.43282952E+03  0.98342257E+04                                 7.821484                            6.346414       0.494786       2.221008                    0.998922      26.097584      66.211506       0.772523       0.348956      -1.149639       0.008304       0.037820      -0.034045       0.051559      -0.056745      -0.037676      -0.054019       0.044726       0.055304      -0.105270       0.051552       0.053717              8.803005       5.558986      -1.000234       1.915322       9.008686      -4.911246      11.841343           0.029948
           93              O       9.596534       3.244491      14.163608      -0.545214      40.814760 0.65942081E+03  0.16750640E+05                                 9.548916                            8.063119      -0.288618       1.952386                    0.995639      28.631365      78.402255       0.652173       0.369722      -1.126034      -0.025518      -0.040883       0.045223       0.066089       0.028525       0.013722      -0.044010       0.056388       0.053450      -0.072410       0.029931       0.042479             10.544088       8.848429       2.071556      -3.080481      12.694922      -0.803505      10.088912           0.054110
           94              O       8.711522       1.683866       0.500279      -0.493208      34.743349 0.47045543E+03  0.10925012E+05                                 8.423346                            6.672084       0.512828       2.230955                    0.998433      26.352920      67.811866       0.743305       0.354843      -1.143709       0.017348       0.050155      -0.005313       0.053336       0.009665       0.078945      -0.006933      -0.053457      -0.064224      -0.098713       0.038234       0.060479              9.648342       5.788995       0.109301      -0.281198      17.615336      -1.249413       5.540694           0.030426
           95              O       1.587823       0.879164      13.658112      -0.537769      39.576880 0.62339781E+03  0.15579858E+05                                 9.276758                            7.782956      -0.218445       1.978659                    0.996075      28.123165      75.830349       0.672594       0.364380      -1.132668       0.060157      -0.009441       0.003699       0.061006      -0.015946       0.013043       0.062283       0.040262      -0.021309      -0.078445       0.027754       0.050691             10.210264      14.225207      -0.976975      -0.289035       9.152004      -2.630158       7.253580           0.051535
           96              O       3.786019       0.974239      13.236527      -0.484651      31.936882 0.44396512E+03  0.10149582E+05                                 7.903470                            6.445345       0.586485       2.261408                    0.998903      25.932417      65.954789       0.763540       0.350893      -1.148266      -0.048672      -0.002114       0.016644       0.051482       0.060034      -0.051684       0.039587      -0.019982       0.039524      -0.103656       0.048099       0.055558              8.836195      10.696016       2.504919      -3.753967       7.101433      -2.962983       8.711136           0.035165
           97              O       6.958995       3.267895      10.820637      -0.540612      39.053543 0.61597448E+03  0.15358495E+05                                 9.196120                            7.744515      -0.108925       2.010691                    0.997388      28.155170      75.992861       0.672765       0.365138      -1.131329      -0.029142       0.010754       0.056176       0.064192      -0.035069      -0.019841      -0.003117      -0.096474       0.104082      -0.080404       0.036443       0.043961             10.115023       9.671215      -0.388259      -1.038296       5.910425       1.859209      14.763430           0.051256
           98              O       5.629993       3.270325      12.627699      -0.489177      32.246077 0.46266006E+03  0.10697531E+05                                 7.992999                            6.609517       0.533738       2.240716                    0.998273      26.244756      67.353026       0.748128       0.354086      -1.144498       0.040353      -0.006875      -0.038432       0.056149      -0.004813      -0.047870      -0.042262      -0.003914      -0.216733      -0.102718       0.041071       0.061647              8.869201      14.462570       1.491796      -2.129613       5.259344       0.111707       6.885690           0.033166
           99              O       4.932522       1.206771      10.437892      -0.547933      41.723330 0.65845872E+03  0.16708327E+05                                 9.628784                            8.039760      -0.183013       1.982807                    0.996692      28.609094      78.119499       0.655711       0.368120      -1.128051       0.003596      -0.059189      -0.016168       0.061462      -0.004355       0.033027       0.012178      -0.018620      -0.186440      -0.075035       0.033201       0.041834             10.638339       7.729482      -0.325864      -1.442277      15.791752       1.984876       8.393782           0.049608
          100              O       5.004889      10.645945       9.309075      -0.497609      33.721827 0.47129977E+03  0.10944379E+05                                 8.225367                            6.673227       0.454422       2.208238                    0.998347      26.466137      67.997916       0.744400       0.354328      -1.144662      -0.010974       0.039673       0.031088       0.051583      -0.016280       0.011966       0.065936       0.104632       0.043261      -0.100914       0.047140       0.053774              9.246211       5.327928      -0.795759      -0.924856       9.304717       4.911900      13.105987           0.028577
          101              O       7.518455       1.532394       8.779666      -0.547638      43.799110 0.65470400E+03  0.16546495E+05                                 9.908556                            7.959721      -0.053899       2.024127                    0.996313      28.399886      76.742085       0.667826       0.362896      -1.135019      -0.002197      -0.044403      -0.047910       0.065359      -0.000837      -0.023884       0.002698      -0.098339       0.161179      -0.080290       0.022089       0.058202             11.363993       9.388416      -0.576758       0.520255      12.229628       6.301423      12.473937           0.046849
          102              O       7.009711       0.069523       7.168107      -0.494195      35.019014 0.48888866E+03  0.11465882E+05                                 8.483329                            6.834790       0.361077       2.184231                    0.997224      26.468448      68.509113       0.728848       0.358321      -1.140605       0.019164       0.042451       0.025037       0.052879       0.050158       0.048932      -0.025637      -0.051498       0.032498      -0.091513       0.039630       0.051882              9.615001      10.453343       3.318159       3.155478       9.207333       4.183425       9.184326           0.030581
          103              O       4.152303       3.781410      10.122536      -0.548190      40.817137 0.66674922E+03  0.16938323E+05                                 9.438872                            8.063705      -0.156445       1.992030                    0.996411      28.477332      77.306067       0.659265       0.365711      -1.132130      -0.019817       0.058315      -0.021331       0.065179       0.005110       0.048523      -0.000205      -0.041208      -0.192938      -0.088012       0.034125       0.053888             10.296773       8.234518      -2.374666      -0.869283      14.360394      -2.644297       8.295407           0.048101
          104              O       4.000451       5.759216       9.099514      -0.486174      31.594025 0.43280957E+03  0.98336743E+04                                 7.821402                            6.346329       0.494135       2.220833                    0.998919      26.096629      66.209091       0.772516       0.348963      -1.149631       0.008272      -0.037857       0.034026       0.051569       0.056749       0.037642      -0.054021       0.044696       0.055435      -0.105261       0.051553       0.053708              8.802929       5.558913       1.000240      -1.915293       9.008646      -4.911247      11.841228           0.029952
          105              O       4.653434       1.959412       7.575055      -0.545287      40.820753 0.65953870E+03  0.16754375E+05                                 9.549701                            8.063736      -0.288040       1.952486                    0.995652      28.634283      78.411851       0.652161       0.369712      -1.126042      -0.025476       0.040923      -0.045250       0.066116      -0.028520      -0.013823      -0.044030       0.056451       0.053521      -0.072476       0.029996       0.042480             10.545000       8.849068      -2.071676       3.080729      12.696205      -0.803419      10.089729           0.054131
          106              O       3.768422       3.836669       6.745942      -0.493115      34.740734 0.47040821E+03  0.10923651E+05                                 8.423007                            6.671807       0.512248       2.230811                    0.998430      26.351317      67.807117       0.743310       0.354849      -1.143703       0.017363      -0.050151       0.005351       0.053341      -0.009647      -0.078960      -0.006925      -0.053548      -0.064222      -0.098746       0.038276       0.060470              9.647979       5.788753      -0.109350       0.281176      17.614718      -1.249350       5.540465           0.030425
          107              O       6.530923       4.324740       8.080551      -0.537692      39.574459 0.62335302E+03  0.15578426E+05                                 9.276317                            7.782618      -0.218442       1.978669                    0.996077      28.122188      75.826432       0.672617       0.364375      -1.132675       0.060106       0.009442      -0.003737       0.060958       0.015978      -0.013059       0.062282       0.040233      -0.021241      -0.078446       0.027742       0.050704             10.209760      14.224512       0.976947       0.288995       9.151573      -2.629958       7.253195           0.051515
          108              O       8.729119       4.229665       8.502136      -0.484659      31.936808 0.44396653E+03  0.10149639E+05                                 7.903566                            6.445445       0.586063       2.261298                    0.998901      25.932057      65.954308       0.763517       0.350903      -1.148256      -0.048682       0.002081      -0.016642       0.051490      -0.060085       0.051680       0.039572      -0.020100       0.039576      -0.103695       0.048107       0.055588              8.836290      10.696118      -2.504913       3.753976       7.101532      -2.963010       8.711219           0.035115

******************************************************
Auxiliary information for the entire system
The total spin magnetic moment of the unit cell is   47.998372
The total net atomic charge of the unit cell is   0.000003
Accuracy of reproducing the electrostatic potential in the unit cell:
  The inner radius (bohr) =    5.0000
  The outer radius (bohr) =   12.0000
  Valid grid points have density less than (e/(bohr^3)) =    0.0001
  The number of valid grid points were=        25352
  The rms potential error without charges in kcal/mol is=      3.01021
  The rms potential error with partial charges in kcal/mol is=      0.82073
  The RRMSE value at monopole order=      0.27265
  The rms potential error with partial charges and cloud penetration in kcal/mol is=      0.80540
  The RRMSE value at monopole order with cloud penetration is=      0.26756
  The rms potential error with partial charges and atomic dipoles in kcal/mol is=      0.76094
  The RRMSE value at dipole order=      0.25279
  The rms potential error with partial charges, atomic dipoles and cloud penetration in kcal/mol is=      0.74149
  The RRMSE value at dipole order with cloud penetration=      0.24632

******************************************************
The electron densities and ab initio electrostatic potential were computed in VASP using the PBE functional and
projector augmented wave method. See the main text of the journal article for a description of computational details.
The atomic charges, dipoles, and quadrupoles were computed with the DDEC6 method as described in
(a) T. A. Manz and N. Gabaldon Limas, RSC Adv. 6 (2016) 47771-47801 DOI: 10.1039/c6ra04656h
(b) N. Gabaldon Limas and T. A. Manz, RSC Adv. 8 (2018) 2678-2707 DOI: 10.1039/c7ra11829e.
For each atom in the material, the electron cloud parameters were fit to the spherically averaged atom-in-material
electron density using radial positions for which this density was between 10^-4 and 10^-2 electrons per cubic bohr.
The polarizabilities, dispersion coefficients, and quantum Drude oscillator (QDO) parameters were fit using the MCLF method.
The magnetic structure of the system was optimized in VASP from the default ferromagnetic initial guess using spin polarization.
The atomic spin moments (ASMs) were computed on this optimized magnetic structure using the DDEC6 partition as inputs
to the method of T. A. Manz and D. S. Sholl, J. Chem. Theory Comput. 7 (2011) 4146-4164 DOI: 10.1021/ct200539n.
The RMSE and RRMSE were computed using a uniform grid with Ewald summation.
