# Supplementary material for: A collection of forcefield precursors for metal–organic frameworks
Source: RSC Adv. 2019 Nov 13;9(63):36492–507. doi: 10.1039/c9ra07327b (PMC9075174; doi:10.1039/c9ra07327b)
Supplement: RA-009-C9RA07327B-s5032 [file RA-009-C9RA07327B-s5032.xyz]

  108
jmolscript: load "" {1 1 1} spacegroup "x,y,z" unitcell [{      9.962700     0.000000     0.000000 }, {      0.000000    11.420700     0.000000 }, {      0.000000    -0.362822    14.586188 }]
Fe     9.168972     8.579725     1.936025     0.922956
Fe     8.876168     2.719737    10.031651     0.934888
Fe     4.187622     8.369914     5.357069     0.923070
Fe     3.894818     2.446380    11.847631     0.934823
Fe     0.793728     2.478153    12.650163     0.922837
Fe     1.086532     8.338141     4.554537     0.935228
Fe     5.775078     2.687964     9.229119     0.923073
Fe     6.067882     8.611498     2.738557     0.935110
Fe     0.000000     5.710350     0.000000     0.960403
Fe     4.981350    -0.181411     7.293094     0.960367
Fe     0.000000     0.000000     0.000000     0.986501
Fe     4.981350     5.528939     7.293094     0.986435
H      7.538775     9.644812     5.370634     0.031662
H      0.334747     5.362910     3.866798     0.033315
H      6.191818     6.328815     0.618454     0.031529
H      1.805241    11.145998     3.421920     0.025642
H      1.585066     7.654111    13.546193     0.031193
H      7.004774    11.243714     0.090434     0.036520
H      2.557425     7.304827     1.922460     0.031667
H      5.316097     0.166029     3.426296     0.033328
H      1.210468    10.620824     6.674640     0.031516
H      6.786591     5.803641     3.871174     0.025638
H      6.566416     8.932706     8.333089     0.031186
H      2.023424     5.705925     7.202660     0.036557
H      2.423925     1.413066     9.215554     0.031709
H      9.627953     5.694968    10.719390     0.033323
H      3.770882     4.729063    13.967734     0.031520
H      8.157459    -0.088120    11.164268     0.025619
H      8.377634     3.403767     1.039995     0.031158
H      2.957926    -0.185836    14.495754     0.036421
H      7.405275     3.753051    12.663728     0.031721
H      4.646603    10.891849    11.159892     0.033340
H      8.752232     0.437054     7.911548     0.031527
H      3.176109     5.254237    10.715014     0.025614
H      3.396284     2.125172     6.253099     0.031160
H      7.939276     5.351953     7.383528     0.036452
C      8.231183     9.324903     4.838676     0.528196
C      0.144459     5.834655     3.088042     0.525315
C      7.094439     6.532066     0.711806     0.521772
C      1.244341    10.834176     2.748475     0.530249
C      1.041102     8.141959    14.121910     0.537705
C      7.171151    10.576580     0.716911     0.534078
C      3.249833     7.624736     2.454418     0.528163
C      5.125809    11.114984     4.205052     0.525414
C      2.113089    10.417573     6.581288     0.521746
C      6.225691     6.115463     4.544619     0.530241
C      6.022452     8.444858     7.757372     0.537723
C      2.189801     6.373059     6.576183     0.534250
C      1.731517     1.732975     9.747512     0.528394
C      9.818241     5.223223    11.498146     0.525333
C      2.868261     4.525812    13.874382     0.521730
C      8.718359     0.223702    11.837713     0.530194
C      8.921598     2.915919     0.464278     0.537708
C      2.791549     0.481298    13.869277     0.533861
C      6.712867     3.433142    12.131770     0.528411
C      4.836891    -0.057106    10.381136     0.525393
C      7.849611     0.640305     8.004900     0.521742
C      3.737009     4.942415    10.041569     0.530194
C      3.940248     2.613020     6.828816     0.537733
C      7.772899     4.684819     8.010005     0.533937
O      7.964880     9.128401     3.610811    -0.536623
O      9.319807     9.132216     5.394993    -0.490248
O      0.056489     7.088208     3.188395    -0.545069
O      0.001993     5.177572     2.061612    -0.494975
O      7.392921     7.405192     1.565244    -0.540348
O      7.885477     5.915142    -0.019108    -0.497397
O      0.813554     9.661061     2.876250    -0.542448
O      1.005236     0.192201     1.832317    -0.495404
O      0.274672     7.837890     0.317687    -0.547125
O      1.123793     9.356767    14.062690    -0.491506
O      8.392080    10.219624     0.870795    -0.537147
O      6.195903    10.120646     1.319175    -0.480303
O      2.983530     7.821238     3.682283    -0.536677
O      4.338457     7.817423     1.898101    -0.490137
O      5.037839     9.861431     4.104699    -0.545067
O      4.983343     0.351367     5.231482    -0.495006
O      2.411571     9.544447     5.727850    -0.540414
O      2.904127    11.034497     7.312202    -0.497331
O      5.794904     7.288578     4.416844    -0.542521
O      5.986586     5.336738     5.460777    -0.495485
O      5.256022     9.111749     6.975407    -0.547143
O      6.105143     7.230050     7.816592    -0.491519
O      3.410730     6.730015     6.422299    -0.537081
O      1.214553     6.828993     5.973919    -0.480202
O      1.997820     1.929477    10.975377    -0.536476
O      0.642893     1.925662     9.191195    -0.489976
O      9.906211     3.969670    11.397793    -0.545004
O     -0.001993     5.880306    12.524576    -0.494946
O      2.569779     3.652686    13.020944    -0.540268
O      2.077223     5.505558     0.019108    -0.497410
O      9.149146     1.396817    11.709938    -0.542537
O      8.957464    10.865677    12.753871    -0.495518
O      9.688028     3.219988    14.268501    -0.547146
O      8.838907     1.701111     0.523498    -0.491578
O      1.570620     0.838254    13.715393    -0.537219
O      3.766797     0.937232    13.267013    -0.480541
O      6.979170     3.236640    10.903905    -0.536504
O      5.624243     3.240455    12.688087    -0.489919
O      4.924861     1.196447    10.481489    -0.545043
O      4.979357    10.706511     9.354706    -0.495000
O      7.551129     1.513431     8.858338    -0.540312
O      7.058573     0.023381     7.273986    -0.497328
O      4.167796     3.769300    10.169344    -0.542586
O      3.976114     5.721140     9.125411    -0.495577
O      4.706678     1.946129     7.610781    -0.547190
O      3.857557     3.827828     6.769596    -0.491603
O      6.551970     4.327863     8.163889    -0.537188
O      8.748147     4.228885     8.612269    -0.480448

The following XYZ coordinates are in angstroms. Other properties are in atomic units.
The sperically averaged electron density of each atom fit to a function of the form exp(a - br)
eigen_1, eigen_2 and eigen_3 are the three eigenvalues of traceless quadrupole moment tensor
  atom number  atomic symbol              X              Y              Z     net charge C6 coefficient C8 coefficient C10 coefficient fluctuating dipole atomic polarizability isotropic forcefield polarizability              a              b squared Pearson coefficient          <r^3>          <r^4>         wp_QDO          m_QDO          q_QDO       dipole_x       dipole_y       dipole_z         dipole            Qxy            Qxz            Qyz     Q(x^2-y^2)  Q(3z^2 - R^2)        eigen_1        eigen_2        eigen_3 static polarizability      alpha(xx)      alpha(xy)      alpha(xz)      alpha(yy)      alpha(yz)      alpha(zz) atomic spin moment
            1             Fe       9.168972       8.579725       1.936025       0.922956      90.238092 0.20027173E+04  0.65608595E+05                                17.672500                           15.615308       0.243205       1.877935                    0.999145      53.223644     153.355368       0.409498       0.456576      -1.093412      -0.003536      -0.004444       0.008544       0.010259      -0.047413      -0.009191       0.062725      -0.040066       0.126591      -0.080417      -0.015947       0.096364             19.510422      21.019323      -0.730999      -0.469980      17.903187      -0.341905      19.608756           3.813730
            2             Fe       8.876168       2.719737      10.031651       0.934888     113.288554 0.23911449E+04  0.81191268E+05                                19.832290                           16.621249       0.278618       1.896367                    0.998415      52.413253     149.548580       0.416342       0.433264      -1.117270       0.004102       0.007578      -0.005346       0.010141       0.074993      -0.078464      -0.034071       0.114163       0.291848      -0.142979      -0.017759       0.160738             23.045949      28.128984      -0.628395       6.420680      17.753411      -0.204723      23.255451           3.852566
            3             Fe       4.187622       8.369914       5.357069       0.923070      90.242401 0.20028284E+04  0.65612325E+05                                17.671957                           15.614861       0.242975       1.877882                    0.999143      53.225189     153.353667       0.409544       0.456524      -1.093457      -0.003513       0.004413      -0.008595       0.010280       0.047233       0.009564       0.063552      -0.039538       0.129588      -0.080762      -0.016712       0.097474             19.509786      21.018674       0.730775       0.470291      17.902434      -0.341553      19.608251           3.814246
            4             Fe       3.894818       2.446380      11.847631       0.934823     113.290832 0.23911959E+04  0.81193440E+05                                19.832477                           16.621364       0.278749       1.896394                    0.998415      52.414889     149.553685       0.416343       0.433261      -1.117272       0.004150      -0.007663       0.005295       0.010197      -0.075020       0.078737      -0.033559       0.115647       0.287839      -0.142799      -0.017528       0.160326             23.046206      28.129107       0.628485      -6.420732      17.753702      -0.204796      23.255807           3.852465
            5             Fe       0.793728       2.478153      12.650163       0.922837      90.230156 0.20025208E+04  0.65601339E+05                                17.672522                           15.615385       0.242919       1.877850                    0.999146      53.221704     153.354865       0.409459       0.456625      -1.093370       0.003490       0.004408      -0.008488       0.010182      -0.047026      -0.008139       0.063148      -0.040553       0.124785      -0.080429      -0.015665       0.096094             19.510393      21.019365      -0.730933      -0.469555      17.903356      -0.341884      19.608458           3.813356
            6             Fe       1.086532       8.338141       4.554537       0.935228     113.294763 0.23912686E+04  0.81194484E+05                                19.830748                           16.619920       0.279035       1.896525                    0.998413      52.413019     149.534762       0.416435       0.433172      -1.117357      -0.004014      -0.007406       0.005436       0.010025       0.074502      -0.076817      -0.035432       0.111441       0.303015      -0.143572      -0.017675       0.161247             23.044182      28.127891      -0.628182       6.419345      17.751741      -0.204037      23.252915           3.853649
            7             Fe       5.775078       2.687964       9.229119       0.923073      90.225521 0.20023855E+04  0.65595415E+05                                17.671536                           15.614555       0.242796       1.877845                    0.999145      53.218618     153.341293       0.409485       0.456607      -1.093387       0.003429      -0.004373       0.008470       0.010130       0.046372       0.008252       0.063594      -0.040228       0.129017      -0.080468      -0.016317       0.096785             19.509270      21.018159       0.730885       0.469607      17.902296      -0.341722      19.607355           3.813677
            8             Fe       6.067882       8.611498       2.738557       0.935110     113.272122 0.23906942E+04  0.81172457E+05                                19.830939                           16.620107       0.278663       1.896409                    0.998416      52.407728     149.531498       0.416338       0.433286      -1.117251      -0.004099       0.007506      -0.005347       0.010087      -0.074848       0.077742      -0.034504       0.112347       0.294804      -0.142791      -0.017725       0.160516             23.044424      28.128141       0.628464      -6.419452      17.751947      -0.204382      23.253182           3.852767
            9             Fe       0.000000       5.710350       0.000000       0.960403     102.733938 0.22466777E+04  0.75224876E+05                                18.722683                           16.192945       0.288799       1.904211                    0.998228      51.908198     147.832054       0.417968       0.437665      -1.112698       0.000005      -0.000016      -0.000001       0.000017      -0.005993       0.143727      -0.039728       0.056330      -0.069702      -0.144769      -0.015657       0.160426             21.128633      18.667365      -0.753842      -1.231020      25.043375       5.242406      19.675158           3.887303
           10             Fe       4.981350      -0.181411       7.293094       0.960367     102.769879 0.22476257E+04  0.75261991E+05                                18.723649                           16.193685       0.289551       1.904388                    0.998226      51.919993     147.854466       0.418076       0.437521      -1.112828      -0.000002       0.000017      -0.000003       0.000017       0.006363      -0.144266      -0.040050       0.057871      -0.071812      -0.145323      -0.016137       0.161460             21.129752      18.668207       0.753889       1.231054      25.044690       5.242788      19.676360           3.888039
           11             Fe       0.000000       0.000000       0.000000       0.986501     113.443797 0.24349387E+04  0.82869489E+05                                19.688425                           16.667858       0.273938       1.901852                    0.998536      51.457809     145.926551       0.420627       0.427861      -1.123280      -0.000013       0.000009       0.000008       0.000018       0.091161      -0.061270       0.017943      -0.092070      -0.022206      -0.129736       0.021015       0.108721             22.616386      19.175148       0.960912      -0.936007      26.976196      -7.209774      21.697812           3.910457
           12             Fe       4.981350       5.528939       7.293094       0.986435     113.441405 0.24348922E+04  0.82867794E+05                                19.688470                           16.667959       0.273735       1.901796                    0.998536      51.457287     145.926593       0.420614       0.427874      -1.123267      -0.000013      -0.000003      -0.000013       0.000019      -0.091634       0.061605       0.017406      -0.091212      -0.023019      -0.129853       0.020511       0.109342             22.616387      19.174760      -0.960682       0.935561      26.976274      -7.209907      21.698125           3.910244
           13              H       7.538775       9.644812       5.370634       0.031662       1.192945 0.83190939E+01  0.83016392E+02                                 1.887697                            1.701984      -1.169602       2.297413                    0.995449       3.993469      11.516022       0.470059       1.305768      -0.700750      -0.044795       0.020715       0.035776       0.060956      -0.005185      -0.004581      -0.003756       0.007576       0.001147      -0.009652       0.002264       0.007388              1.998353       2.368997      -0.363118      -0.620360       1.607093       0.328398       2.018969           0.000923
           14              H       0.334747       5.362910       3.866798       0.033315       1.290279 0.94185515E+01  0.94032810E+02                                 1.787173                            1.665106      -0.792244       2.472930                    0.999515       3.453858       9.016039       0.555751       1.103903      -0.753471       0.013028      -0.035659       0.047749       0.061003      -0.004088       0.001078      -0.008274      -0.013754      -0.002550      -0.008017      -0.005264       0.013280              1.822460       1.454203      -0.077507       0.228246       1.699423      -0.411854       2.313754           0.001583
           15              H       6.191818       6.328815       0.618454       0.031529       1.290562 0.92787896E+01  0.93209646E+02                                 1.849288                            1.696367      -0.910329       2.417201                    0.998632       3.636691       9.835405       0.524272       1.163000      -0.736388      -0.056429      -0.014797      -0.010009       0.059189       0.006768       0.003299       0.001149       0.005760      -0.006468      -0.006485      -0.002941       0.009427              1.910244       2.694653       0.212884       0.098070       1.517229       0.155841       1.518850           0.001274
           16              H       1.805241      11.145998       3.421920       0.025642       1.282089 0.92791352E+01  0.93140329E+02                                 1.842129                            1.698309      -0.722335       2.502700                    0.999720       3.586164       9.669966       0.523502       1.165621      -0.736556       0.036387       0.024472       0.040105       0.059424       0.004583       0.006796       0.005023      -0.001497      -0.006590      -0.007972      -0.003010       0.010981              1.901367       1.923464       0.217844       0.635587       1.567834       0.194649       2.212803           0.001301
           17              H       1.585066       7.654111      13.546193       0.031193       1.393008 0.10275568E+02  0.10553976E+03                                 1.926911                            1.773284      -0.952575       2.398474                    0.998229       3.648723       9.870750       0.519653       1.147578      -0.741300       0.039829      -0.025608      -0.044036       0.064662      -0.002064      -0.015390       0.001256       0.009460       0.008300      -0.012386      -0.006287       0.018673              1.988419       1.851922      -0.372551      -0.387438       2.170921       0.474183       1.942414           0.001301
           18              H       7.004774      11.243714       0.090434       0.036520       1.324224 0.94913731E+01  0.96367560E+02                                 1.916871                            1.742412      -1.007092       2.379547                    0.997542       3.728423      10.304448       0.502922       1.199510      -0.727073      -0.017667       0.044790      -0.042224       0.064039      -0.006796       0.004836      -0.010069      -0.004957       0.000561      -0.009118      -0.006155       0.015273              2.003799       1.647728      -0.070889       0.080302       2.206767      -0.755669       2.156903           0.001564
           19              H       2.557425       7.304827       1.922460       0.031667       1.192960 0.83192328E+01  0.83018249E+02                                 1.887724                            1.702006      -1.169702       2.297372                    0.995448       3.993504      11.516212       0.470052       1.305780      -0.700747      -0.044794      -0.020730      -0.035774       0.060959       0.005183       0.004583      -0.003752       0.007564       0.001135      -0.009646       0.002259       0.007387              1.998384       2.369037       0.363128       0.620374       1.607115       0.328407       2.019000           0.000929
           20              H       5.316097       0.166029       3.426296       0.033328       1.290109 0.94169825E+01  0.94013148E+02                                 1.787018                            1.664971      -0.792226       2.472958                    0.999515       3.453587       9.015114       0.555772       1.103907      -0.753470       0.013030       0.035665      -0.047756       0.061011       0.004088      -0.001078      -0.008276      -0.013750      -0.002545      -0.008016      -0.005264       0.013280              1.822299       1.454092       0.077497      -0.228218       1.699272      -0.411804       2.313534           0.001586
           21              H       1.210468      10.620824       6.674640       0.031516       1.290546 0.92786221E+01  0.93207246E+02                                 1.849253                            1.696336      -0.910443       2.417149                    0.998631       3.636640       9.835127       0.524286       1.162979      -0.736394      -0.056434       0.014797       0.010010       0.059194      -0.006764      -0.003301       0.001149       0.005767      -0.006489      -0.006481      -0.002948       0.009428              1.910205       2.694594      -0.212876      -0.098066       1.517200       0.155834       1.518822           0.001259
           22              H       6.786591       5.803641       3.871174       0.025638       1.282120 0.92794133E+01  0.93143908E+02                                 1.842163                            1.698338      -0.722435       2.502652                    0.999719       3.586228       9.670210       0.523496       1.165626      -0.736554       0.036377      -0.024468      -0.040105       0.059417      -0.004581      -0.006792       0.005027      -0.001497      -0.006587      -0.007969      -0.003011       0.010980              1.901403       1.923500      -0.217848      -0.635604       1.567862       0.194651       2.212847           0.001305
           23              H       6.566416       8.932706       8.333089       0.031186       1.392949 0.10275032E+02  0.10553280E+03                                 1.926857                            1.773240      -0.952540       2.398499                    0.998229       3.648623       9.870390       0.519659       1.147580      -0.741300       0.039827       0.025608       0.044042       0.064665       0.002065       0.015391       0.001259       0.009461       0.008314      -0.012385      -0.006291       0.018676              1.988362       1.851873       0.372535       0.387423       2.170851       0.474163       1.942363           0.001292
           24              H       2.023424       5.705925       7.202660       0.036557       1.323921 0.94886854E+01  0.96333383E+02                                 1.916601                            1.742184      -1.006855       2.379703                    0.997546       3.727837      10.302437       0.502947       1.199536      -0.727069      -0.017663      -0.044799       0.042232       0.064051       0.006795      -0.004842      -0.010058      -0.004974       0.000576      -0.009100      -0.006168       0.015268              2.003507       1.647495       0.070880      -0.080292       2.206439      -0.755519       2.156586           0.001562
           25              H       2.423925       1.413066       9.215554       0.031709       1.192699 0.83169898E+01  0.82989972E+02                                 1.887445                            1.701775      -1.169548       2.297487                    0.995453       3.992870      11.513839       0.470086       1.305778      -0.700750       0.044817      -0.020716      -0.035773       0.060971      -0.005169      -0.004600      -0.003769       0.007533       0.001078      -0.009648       0.002266       0.007383              1.998073       2.368644      -0.363054      -0.620251       1.606892       0.328339       2.018683           0.000935
           26              H       9.627953       5.694968      10.719390       0.033323       1.290261 0.94183247E+01  0.94029183E+02                                 1.787083                            1.665028      -0.792527       2.472799                    0.999513       3.453822       9.015630       0.555798       1.103826      -0.753490      -0.013031       0.035660      -0.047759       0.061012      -0.004088       0.001081      -0.008277      -0.013750      -0.002536      -0.008016      -0.005266       0.013282              1.822366       1.454140      -0.077502       0.228233       1.699334      -0.411822       2.313625           0.001569
           27              H       3.770882       4.729063      13.967734       0.031520       1.290609 0.92792543E+01  0.93215880E+02                                 1.849368                            1.696437      -0.910161       2.417279                    0.998633       3.636786       9.835882       0.524247       1.163037      -0.736379       0.056421       0.014795       0.010012       0.059182       0.006768       0.003298       0.001149       0.005752      -0.006450      -0.006487      -0.002936       0.009423              1.910327       2.694779       0.212897       0.098077       1.517290       0.155853       1.518912           0.001276
           28              H       8.157459      -0.088120      11.164268       0.025619       1.282334 0.92812900E+01  0.93167293E+02                                 1.842336                            1.698483      -0.722651       2.502524                    0.999718       3.586593       9.671375       0.523487       1.165589      -0.736561      -0.036370      -0.024466      -0.040102       0.059410       0.004582       0.006795       0.005028      -0.001496      -0.006585      -0.007971      -0.003012       0.010983              1.901588       1.923686       0.217876       0.635697       1.568000       0.194673       2.213079           0.001294
           29              H       8.377634       3.403767       1.039995       0.031158       1.393113 0.10276485E+02  0.10555122E+03                                 1.926980                            1.773343      -0.952654       2.398422                    0.998228       3.648879       9.871174       0.519655       1.147551      -0.741306      -0.039821       0.025610       0.044036       0.064658      -0.002066      -0.015389       0.001256       0.009457       0.008293      -0.012386      -0.006285       0.018671              1.988493       1.851989      -0.372571      -0.387460       2.171009       0.474210       1.942483           0.001305
           30              H       2.957926      -0.185836      14.495754       0.036421       1.324545 0.94941773E+01  0.96403128E+02                                 1.917165                            1.742656      -1.007112       2.379473                    0.997540       3.729039      10.306522       0.502893       1.199491      -0.727076       0.017672      -0.044775       0.042214       0.064024      -0.006796       0.004828      -0.010086      -0.004928       0.000533      -0.009143      -0.006135       0.015278              2.004119       1.647975      -0.070896       0.080311       2.207128      -0.755840       2.157253           0.001557
           31              H       7.405275       3.753051      12.663728       0.031721       1.192700 0.83169824E+01  0.82989886E+02                                 1.887447                            1.701774      -1.169607       2.297466                    0.995454       3.992840      11.513755       0.470086       1.305778      -0.700750       0.044817       0.020723       0.035772       0.060972       0.005169       0.004598      -0.003766       0.007526       0.001078      -0.009645       0.002265       0.007380              1.998077       2.368652       0.363058       0.620258       1.606893       0.328341       2.018684           0.000939
           32              H       4.646603      10.891849      11.159892       0.033340       1.290203 0.94178249E+01  0.94023455E+02                                 1.787076                            1.665021      -0.792514       2.472820                    0.999513       3.453733       9.015522       0.555777       1.103875      -0.753478      -0.013031      -0.035663       0.047764       0.061017       0.004090      -0.001081      -0.008276      -0.013749      -0.002523      -0.008018      -0.005263       0.013280              1.822360       1.454135       0.077500      -0.228232       1.699324      -0.411817       2.313621           0.001574
           33              H       8.752232       0.437054       7.911548       0.031527       1.290533 0.92785481E+01  0.93206784E+02                                 1.849283                            1.696363      -0.910196       2.417273                    0.998633       3.636625       9.835262       0.524264       1.163025      -0.736383       0.056428      -0.014797      -0.010011       0.059189      -0.006768      -0.003299       0.001151       0.005754      -0.006460      -0.006485      -0.002940       0.009426              1.910236       2.694640      -0.212884      -0.098071       1.517222       0.155839       1.518845           0.001261
           34              H       3.176109       5.254237      10.715014       0.025614       1.282366 0.92816009E+01  0.93171624E+02                                 1.842406                            1.698542      -0.722770       2.502479                    0.999718       3.586651       9.671740       0.523461       1.165631      -0.736551      -0.036366       0.024468       0.040106       0.059411      -0.004580      -0.006793       0.005034      -0.001492      -0.006580      -0.007970      -0.003015       0.010984              1.901663       1.923761      -0.217889      -0.635734       1.568057       0.194683       2.213171           0.001295
           35              H       3.396284       2.125172       6.253099       0.031160       1.393061 0.10276027E+02  0.10554534E+03                                 1.926936                            1.773306      -0.952619       2.398444                    0.998228       3.648797       9.870896       0.519659       1.147555      -0.741306      -0.039818      -0.025611      -0.044040       0.064660       0.002067       0.015390       0.001260       0.009456       0.008309      -0.012386      -0.006288       0.018674              1.988445       1.851948       0.372558       0.387448       2.170948       0.474192       1.942440           0.001294
           36              H       7.939276       5.351953       7.383528       0.036452       1.324332 0.94923018E+01  0.96379175E+02                                 1.916962                            1.742487      -1.006895       2.379599                    0.997543       3.728642      10.305110       0.502916       1.199496      -0.727076       0.017666       0.044782      -0.042219       0.064031       0.006796      -0.004833      -0.010079      -0.004939       0.000542      -0.009132      -0.006144       0.015276              2.003898       1.647803       0.070889      -0.080302       2.206878      -0.755722       2.157013           0.001551
           37              C       8.231183       9.324903       4.838676       0.528196      19.309008 0.21333360E+03  0.42619968E+04                                 6.571322                            5.128968       0.241978       2.146793                    0.999483      22.079061      61.488670       0.663010       0.462415      -1.021060       0.045563      -0.019180      -0.048969       0.069583       0.045624      -0.027473      -0.039470      -0.173068      -0.155905      -0.084669      -0.050030       0.134699              7.292920       9.471653      -1.036069       0.482352       4.114390       1.085777       8.292717          -0.011066
           38              C       0.144459       5.834655       3.088042       0.525315      18.626539 0.20166512E+03  0.39645473E+04                                 6.327734                            4.947508       0.394698       2.195194                    0.999842      21.813329      59.862345       0.684494       0.455170      -1.027188      -0.010640       0.040740      -0.044881       0.061540       0.005667      -0.037240      -0.025034       0.175093      -0.185252      -0.087365      -0.039055       0.126420              6.981942       3.953069       0.168970       0.907775       8.549132       1.689078       8.443626          -0.006328
           39              C       7.094439       6.532066       0.711806       0.521772      19.673023 0.20245034E+03  0.39810224E+04                                 6.545041                            4.930277       0.465804       2.217708                    0.999846      21.831479      59.781023       0.691790       0.450252      -1.030713       0.062509       0.032741       0.005985       0.070818       0.000202       0.023778      -0.104203      -0.079163       0.067232      -0.087246      -0.043887       0.131133              7.438033       7.918258      -0.643810      -1.085372       7.133280       3.657701       7.262562          -0.014399
           40              C       1.244341      10.834176       2.748475       0.530249      18.562202 0.19808778E+03  0.38722304E+04                                 6.281527                            4.873724       0.549392       2.248073                    0.999755      21.598386      58.875927       0.696798       0.449672      -1.031538      -0.042207      -0.030487      -0.040613       0.066032      -0.048383      -0.068598       0.052645       0.120199      -0.082027      -0.090858      -0.042885       0.133743              6.978985       5.063000       0.757898       1.741065       8.089401      -2.363541       7.784556          -0.016335
           41              C       1.041102       8.141959      14.121910       0.537705      19.336882 0.20665713E+03  0.41019540E+04                                 6.585230                            5.065210       0.205096       2.132777                    0.999668      22.101086      61.646433       0.662811       0.465560      -1.017833      -0.052058       0.023614       0.036686       0.067923      -0.004878       0.080982      -0.002042       0.145350       0.113731      -0.091799      -0.035497       0.127296              7.387778       5.250110       0.364199      -1.604850      11.266962      -0.333072       5.646263          -0.010753
           42              C       7.171151      10.576580       0.716911       0.534078      19.675036 0.21076038E+03  0.41919076E+04                                 6.610291                            5.076388       0.231341       2.138922                    0.999749      22.011270      60.882139       0.671632       0.458513      -1.024672       0.024727      -0.047121       0.041462       0.067460       0.001889       0.032866       0.096851      -0.107942       0.121605      -0.091523      -0.045488       0.137012              7.392574       9.399570       0.605553      -1.504050       6.342787      -2.758695       6.435364          -0.000902
           43              C       3.249833       7.624736       2.454418       0.528163      19.308910 0.21333236E+03  0.42619580E+04                                 6.571250                            5.128912       0.242276       2.146893                    0.999483      22.078953      61.487912       0.663023       0.462408      -1.021066       0.045547       0.019184       0.048960       0.069567      -0.045610       0.027474      -0.039452      -0.173086      -0.155975      -0.084677      -0.050025       0.134702              7.292847       9.471579       1.036066      -0.482340       4.114357       1.085767       8.292605          -0.011007
           44              C       5.125809      11.114984       4.205052       0.525414      18.625288 0.20164943E+03  0.39641604E+04                                 6.327520                            4.947370       0.394731       2.195229                    0.999842      21.812090      59.858277       0.684493       0.455180      -1.027182      -0.010633      -0.040731       0.044883       0.061536      -0.005690       0.037247      -0.025025       0.175156      -0.185401      -0.087386      -0.039090       0.126476              6.981693       3.952953      -0.168968      -0.907739       8.548803       1.689034       8.443322          -0.006196
           45              C       2.113089      10.417573       6.581288       0.521746      19.672941 0.20244913E+03  0.39809842E+04                                 6.544936                            4.930205       0.466043       2.217776                    0.999846      21.831510      59.780593       0.691809       0.450241      -1.030722       0.062514      -0.032727      -0.005996       0.070817      -0.000205      -0.023796      -0.104214      -0.079174       0.067241      -0.087266      -0.043884       0.131150              7.437907       7.918141       0.643825       1.085387       7.133122       3.657616       7.262458          -0.014413
           46              C       6.225691       6.115463       4.544619       0.530241      18.562543 0.19809122E+03  0.38723227E+04                                 6.281667                            4.873812       0.549174       2.247988                    0.999754      21.598709      58.877409       0.696781       0.449680      -1.031531      -0.042195       0.030485       0.040610       0.066022       0.048424       0.068613       0.052659       0.120194      -0.082029      -0.090867      -0.042914       0.133781              6.979155       5.063104      -0.757912      -1.741111       8.089633      -2.363622       7.784728          -0.016347
           47              C       6.022452       8.444858       7.757372       0.537723      19.336087 0.20664715E+03  0.41017131E+04                                 6.585136                            5.065155       0.205035       2.132775                    0.999668      22.100393      61.644499       0.662801       0.465573      -1.017825      -0.052062      -0.023601      -0.036702       0.067930       0.004887      -0.080984      -0.002049       0.145334       0.113811      -0.091805      -0.035494       0.127299              7.387664       5.250027      -0.364203       1.604802      11.266791      -0.333054       5.646174          -0.010791
           48              C       2.189801       6.373059       6.576183       0.534250      19.671788 0.21072121E+03  0.41909105E+04                                 6.609560                            5.075911       0.231884       2.139154                    0.999749      22.008267      60.871143       0.671668       0.458512      -1.024678       0.024711       0.047089      -0.041436       0.067416      -0.001917      -0.032871       0.096914      -0.107988       0.121683      -0.091549      -0.045548       0.137097              7.391708       9.398449      -0.605442       1.503839       6.342047      -2.758300       6.434627          -0.000608
           49              C       1.731517       1.732975       9.747512       0.528394      19.305300 0.21328679E+03  0.42607737E+04                                 6.570295                            5.128259       0.242998       2.147172                    0.999488      22.075331      61.473659       0.663093       0.462389      -1.021087      -0.045505       0.019133       0.048939       0.069511       0.045659      -0.027507      -0.039554      -0.173247      -0.156205      -0.084759      -0.050112       0.134871              7.291734       9.469983      -1.035898       0.482311       4.113807       1.085569       8.291413          -0.010515
           50              C       9.818241       5.223223      11.498146       0.525333      18.626442 0.20166356E+03  0.39644934E+04                                 6.327660                            4.947457       0.395014       2.195295                    0.999842      21.812965      59.860399       0.684507       0.455164      -1.027195       0.010655      -0.040747       0.044892       0.061556       0.005679      -0.037231      -0.025050       0.175129      -0.185305      -0.087391      -0.039051       0.126442              6.981864       3.953020       0.168969       0.907782       8.549037       1.689105       8.443533          -0.006253
           51              C       2.868261       4.525812      13.874382       0.521730      19.673129 0.20245114E+03  0.39810486E+04                                 6.545109                            4.930312       0.465784       2.217711                    0.999847      21.831538      59.781596       0.691782       0.450256      -1.030709      -0.062488      -0.032758      -0.005958       0.070805       0.000200       0.023761      -0.104187      -0.079175       0.067213      -0.087222      -0.043895       0.131117              7.438127       7.918304      -0.643812      -1.085375       7.133403       3.657790       7.262675          -0.014403
           52              C       8.718359       0.223702      11.837713       0.530194      18.563990 0.19810832E+03  0.38727441E+04                                 6.281921                            4.873967       0.549034       2.247908                    0.999754      21.600173      58.882237       0.696781       0.449670      -1.031536       0.042214       0.030474       0.040626       0.066040      -0.048405      -0.068581       0.052672       0.120202      -0.082002      -0.090879      -0.042872       0.133751              6.979448       5.063333       0.757948       1.741252       8.089915      -2.363698       7.785096          -0.016387
           53              C       8.921598       2.915919       0.464278       0.537708      19.337042 0.20665849E+03  0.41019910E+04                                 6.585287                            5.065243       0.204874       2.132695                    0.999668      22.101263      61.647151       0.662805       0.465563      -1.017831       0.052078      -0.023629      -0.036682       0.067941      -0.004891       0.080995      -0.002027       0.145350       0.113771      -0.091807      -0.035504       0.127311              7.387837       5.250170       0.364199      -1.604890      11.267046      -0.333005       5.646295          -0.010741
           54              C       2.791549       0.481298      13.869277       0.533861      19.678127 0.21079674E+03  0.41928332E+04                                 6.610959                            5.076807       0.230791       2.138689                    0.999748      22.014283      60.892968       0.671605       0.458510      -1.024668      -0.024742       0.047186      -0.041472       0.067517       0.001849       0.032847       0.096765      -0.107881       0.121484      -0.091480      -0.045412       0.136892              7.393364       9.400562       0.605652      -1.504258       6.343478      -2.759070       6.436053          -0.001220
           55              C       6.712867       3.433142      12.131770       0.528411      19.304574 0.21327705E+03  0.42605196E+04                                 6.570079                            5.128099       0.243237       2.147265                    0.999488      22.074677      61.470892       0.663113       0.462381      -1.021094      -0.045493      -0.019142      -0.048930       0.069500      -0.045646       0.027496      -0.039543      -0.173240      -0.156217      -0.084746      -0.050112       0.134858              7.291493       9.469676       1.035874      -0.482269       4.113693       1.085533       8.291110          -0.010459
           56              C       4.836891      -0.057106      10.381136       0.525393      18.626296 0.20166124E+03  0.39644496E+04                                 6.327702                            4.947482       0.394789       2.195225                    0.999842      21.812943      59.860993       0.684492       0.455174      -1.027186       0.010650       0.040731      -0.044898       0.061549      -0.005692       0.037247      -0.025043       0.175155      -0.185398      -0.087402      -0.039074       0.126476              6.981916       3.953050      -0.168981      -0.907794       8.549063       1.689139       8.443634          -0.006196
           57              C       7.849611       0.640305       8.004900       0.521742      19.672424 0.20244354E+03  0.39808501E+04                                 6.544880                            4.930170       0.466074       2.217812                    0.999846      21.831002      59.779185       0.691804       0.450247      -1.030717      -0.062483       0.032755       0.005969       0.070800      -0.000201      -0.023765      -0.104187      -0.079203       0.067220      -0.087223      -0.043903       0.131125              7.437842       7.918035       0.643792       1.085339       7.133090       3.657600       7.262402          -0.014392
           58              C       3.737009       4.942415      10.041569       0.530194      18.564065 0.19810849E+03  0.38727566E+04                                 6.281993                            4.874006       0.548829       2.247835                    0.999754      21.600258      58.882953       0.696769       0.449677      -1.031530       0.042209      -0.030470      -0.040624       0.066033       0.048437       0.068590       0.052694       0.120193      -0.082026      -0.090898      -0.042885       0.133783              6.979537       5.063390      -0.757949      -1.741299       8.090030      -2.363722       7.785191          -0.016370
           59              C       3.940248       2.613020       6.828816       0.537733      19.336277 0.20664910E+03  0.41017655E+04                                 6.585202                            5.065198       0.204801       2.132690                    0.999667      22.100623      61.645434       0.662793       0.465576      -1.017822       0.052079       0.023617       0.036705       0.067951       0.004906      -0.080993      -0.002033       0.145323       0.113863      -0.091810      -0.035498       0.127307              7.387727       5.250089      -0.364183       1.604847      11.266873      -0.333006       5.646218          -0.010784
           60              C       7.772899       4.684819       8.010005       0.533937      19.676672 0.21078012E+03  0.41924040E+04                                 6.610620                            5.076601       0.231065       2.138798                    0.999748      22.012819      60.887440       0.671622       0.458509      -1.024673      -0.024744      -0.047156       0.041457       0.067489      -0.001872      -0.032845       0.096813      -0.107917       0.121552      -0.091495      -0.045462       0.136957              7.392957       9.400064      -0.605607       1.504165       6.343115      -2.758865       6.435691          -0.001076
           61              O       7.964880       9.128401       3.610811      -0.536623      38.774196 0.60951607E+03  0.15155801E+05                                 9.150596                            7.704980      -0.107552       2.013123                    0.997223      28.035258      75.538238       0.674409       0.365249      -1.131367       0.029876       0.012023       0.057083       0.065541       0.034040       0.021497      -0.001720      -0.094553       0.102011      -0.079157       0.034418       0.044739             10.065523       9.718723       0.406114       1.152206       5.861882       1.791886      14.615964           0.050498
           62              O       9.319807       9.132216       5.394993      -0.490248      31.995329 0.45473965E+03  0.10466150E+05                                 7.938280                            6.538093       0.542401       2.242604                    0.998443      26.197558      67.015635       0.754938       0.352509      -1.146099      -0.042271      -0.007268      -0.039147       0.058071       0.003618       0.048796      -0.041150       0.001990      -0.228456      -0.105269       0.041383       0.063886              8.838620      14.525153      -1.442197       2.121892       5.198217       0.115355       6.792488           0.033141
           63              O       0.056489       7.088208       3.188395      -0.545069      41.658980 0.65241285E+03  0.16520798E+05                                 9.626954                            8.008272      -0.191801       1.980892                    0.996453      28.544828      77.925537       0.656162       0.368626      -1.127389      -0.001165      -0.061542      -0.016408       0.063703       0.006023      -0.034094       0.013189      -0.023645      -0.184276      -0.075714       0.031319       0.044396             10.666687       7.748956       0.157867       1.473354      15.824220       2.063448       8.426884           0.049278
           64              O       0.001993       5.177572       2.061612      -0.494975      33.426207 0.46142304E+03  0.10658383E+05                                 8.172467                            6.596345       0.458795       2.211817                    0.998303      26.323773      67.451955       0.749852       0.353622      -1.145240       0.010009       0.042790       0.032819       0.054848       0.020502      -0.014159       0.064266       0.102787       0.049085      -0.100538       0.046791       0.053747              9.223164       5.304325       0.830959       1.039210       9.287688       4.942794      13.077479           0.028854
           65              O       7.392921       7.405192       1.565244      -0.540348      43.060096 0.63640970E+03  0.15973004E+05                                 9.797191                            7.849615       0.000135       2.045351                    0.996401      28.175837      75.910756       0.672148       0.363071      -1.134710      -0.000482      -0.043816      -0.048416       0.065301       0.000340       0.024550      -0.001039      -0.095682       0.153353      -0.078068       0.022257       0.055811             11.249299       9.283999       0.649332      -0.501178      12.270100       6.265495      12.193799           0.045884
           66              O       7.885477       5.915142      -0.019108      -0.497397      35.081800 0.48789159E+03  0.11429498E+05                                 8.476060                            6.813220       0.421677       2.202298                    0.997699      26.466090      68.324150       0.732807       0.356790      -1.142542      -0.021894       0.045523       0.028346       0.057924      -0.056697      -0.050525      -0.022989      -0.045238       0.037633      -0.095245       0.036591       0.058654              9.631166      10.386701      -3.346958      -3.230948       9.256918       4.244454       9.249878           0.030850
           67              O       0.813554       9.661061       2.876250      -0.542448      40.362448 0.64816157E+03  0.16353048E+05                                 9.369199                            7.952220      -0.149752       1.997288                    0.996458      28.255070      76.483368       0.663538       0.365868      -1.131807       0.018055       0.057258      -0.023265       0.064387      -0.005278      -0.049927       0.000729      -0.038706      -0.180134      -0.085890       0.034767       0.051123             10.254571       8.287454       2.556746       0.791660      14.236372      -2.758744       8.239889           0.047024
           68              O       1.005236       0.192201       1.832317      -0.495404      31.775973 0.43222135E+03  0.98145574E+04                                 7.843491                            6.332622       0.511372       2.225040                    0.998970      26.158895      66.294345       0.775264       0.347930      -1.150767      -0.007437      -0.037040       0.035277       0.051689      -0.059497      -0.038367      -0.051648       0.036168       0.067368      -0.105710       0.050955       0.054755              8.867237       5.595865      -1.014601       1.940082       9.141324      -5.034465      11.864521           0.030209
           69              O       0.274672       7.837890       0.317687      -0.547125      40.680987 0.65479387E+03  0.16594131E+05                                 9.513240                            8.023152      -0.256223       1.963143                    0.995582      28.549777      77.937949       0.655601       0.368652      -1.127510       0.023956       0.040024      -0.046097       0.065580       0.028405       0.011777      -0.045282       0.054781       0.051151      -0.072128       0.028162       0.043966             10.523908       8.571367       2.041679      -3.030885      12.831741      -0.919272      10.168616           0.054121
           70              O       1.123793       9.356767      14.062690      -0.491506      34.571367 0.46259601E+03  0.10697605E+05                                 8.389368                            6.610831       0.524947       2.236045                    0.998535      26.251970      67.416068       0.747618       0.354276      -1.144139      -0.018386      -0.054897       0.006423       0.058249       0.008300       0.078375      -0.006246      -0.046406      -0.078640      -0.097719       0.036922       0.060798              9.646689       5.705810       0.060695      -0.296679      17.705984      -1.176328       5.528273           0.030666
           71              O       8.392080      10.219624       0.870795      -0.537147      39.510490 0.62237642E+03  0.15542501E+05                                 9.260873                            7.770942      -0.206512       1.982598                    0.995891      28.092792      75.632882       0.674082       0.363853      -1.133476      -0.062998       0.009170      -0.004337       0.063809      -0.016617       0.014365       0.060007       0.049910      -0.016739      -0.078971       0.032265       0.046705             10.205177      14.182448      -1.019505      -0.470141       9.179009      -2.606503       7.254074           0.051880
           72              O       6.195903      10.120646       1.319175      -0.480303      31.604619 0.43536432E+03  0.99017840E+04                                 7.840320                            6.371471       0.580058       2.259672                    0.998901      25.824704      65.455294       0.770172       0.349670      -1.149573       0.050796       0.003073      -0.018715       0.054221       0.062841      -0.052187       0.038015      -0.022461       0.055775      -0.106371       0.049081       0.057290              8.796830      10.588183       2.567103      -3.802367       7.107749      -2.981280       8.694556           0.034370
           73              O       2.983530       7.821238       3.682283      -0.536677      38.777079 0.60957125E+03  0.15157466E+05                                 9.150841                            7.705170      -0.106981       2.013239                    0.997234      28.037017      75.542890       0.674424       0.365234      -1.131383       0.029926      -0.012044      -0.057058       0.065546      -0.034027      -0.021384      -0.001746      -0.094460       0.102169      -0.079102       0.034456       0.044646             10.065806       9.719066      -0.406131      -1.152179       5.862032       1.791979      14.616318           0.050520
           74              O       4.338457       7.817423       1.898101      -0.490137      31.991391 0.45466832E+03  0.10464147E+05                                 7.937962                            6.537839       0.540765       2.242180                    0.998435      26.194409      67.007459       0.754904       0.352537      -1.146071      -0.042221       0.007291       0.039238       0.058098      -0.003596      -0.048721      -0.041078       0.002052      -0.228876      -0.105291       0.041423       0.063868              8.838272      14.524560       1.442138      -2.121843       5.198046       0.115331       6.792212           0.033102
           75              O       5.037839       9.861431       4.104699      -0.545067      41.655903 0.65235909E+03  0.16518990E+05                                 9.626242                            8.007747      -0.190991       1.981152                    0.996457      28.543817      77.920097       0.656212       0.368608      -1.127410      -0.001135       0.061553       0.016354       0.063699      -0.005980       0.034129       0.013272      -0.023541      -0.184362      -0.075769       0.031407       0.044362             10.665852       7.748409      -0.157853      -1.473208      15.822847       2.063317       8.426299           0.049260
           76              O       4.983343       0.351367       5.231482      -0.495006      33.428515 0.46146705E+03  0.10659649E+05                                 8.172765                            6.596604       0.459291       2.211927                    0.998308      26.325288      67.456532       0.749847       0.353616      -1.145245       0.009995      -0.042772      -0.032828       0.054836      -0.020499       0.014182       0.064282       0.102917       0.048983      -0.100595       0.046848       0.053747              9.223486       5.304517      -0.830979      -1.039245       9.287983       4.942929      13.077957           0.028862
           77              O       2.411571       9.544447       5.727850      -0.540414      43.064205 0.63648155E+03  0.15975237E+05                                 9.797682                            7.849972       0.000811       2.045511                    0.996410      28.177715      75.916507       0.672145       0.363063      -1.134718      -0.000498       0.043845       0.048370       0.065286      -0.000283      -0.024545      -0.001066      -0.095748       0.153408      -0.078106       0.022278       0.055827             11.249894       9.284546      -0.649243       0.501367      12.270634       6.265875      12.194503           0.045867
           78              O       2.904127      11.034497       7.312202      -0.497331      35.081887 0.48788865E+03  0.11429466E+05                                 8.476294                            6.813389       0.420829       2.202045                    0.997697      26.465474      68.323731       0.732764       0.356810      -1.142521      -0.021862      -0.045496      -0.028349       0.057892       0.056712       0.050540      -0.022979      -0.045136       0.037536      -0.095238       0.036551       0.058688              9.631451      10.386989       3.347065       3.231075       9.257166       4.244624       9.250198           0.030852
           79              O       5.794904       7.288578       4.416844      -0.542521      40.363092 0.64817013E+03  0.16353149E+05                                 9.368801                            7.951866      -0.148043       1.997776                    0.996473      28.255786      76.482466       0.663611       0.365831      -1.131848       0.018060      -0.057265       0.023277       0.064399       0.005252       0.049982       0.000788      -0.038486      -0.180212      -0.085927       0.034875       0.051052             10.254141       8.287062      -2.556657      -0.791576      14.235870      -2.758609       8.239490           0.046950
           80              O       5.986586       5.336738       5.460777      -0.495485      31.778306 0.43225956E+03  0.98156418E+04                                 7.843833                            6.332864       0.511635       2.225096                    0.998970      26.160123      66.298188       0.775256       0.347926      -1.150770      -0.007447       0.037048      -0.035302       0.051713       0.059490       0.038381      -0.051654       0.036191       0.067365      -0.105718       0.050952       0.054766              8.867652       5.596090       1.014674      -1.940224       9.141766      -5.034753      11.865101           0.030169
           81              O       5.256022       9.111749       6.975407      -0.547143      40.684161 0.65485680E+03  0.16596177E+05                                 9.513818                            8.023618      -0.256425       1.963052                    0.995586      28.551144      77.943541       0.655570       0.368660      -1.127501       0.023992      -0.040063       0.046112       0.065627      -0.028362      -0.011776      -0.045211       0.054888       0.051086      -0.072078       0.028208       0.043870             10.524565       8.571833      -2.041755       3.031048      12.832612      -0.919166      10.169250           0.054128
           82              O       6.105143       7.230050       7.816592      -0.491519      34.569155 0.46256202E+03  0.10696585E+05                                 8.388879                            6.610477       0.525585       2.236252                    0.998537      26.251486      67.413311       0.747660       0.354264      -1.144152      -0.018387       0.054892      -0.006410       0.058244      -0.008331      -0.078370      -0.006263      -0.046385      -0.078583      -0.097709       0.036905       0.060804              9.646098       5.705482      -0.060716       0.296637      17.704835      -1.176235       5.527978           0.030631
           83              O       3.410730       6.730015       6.422299      -0.537081      39.506079 0.62230093E+03  0.15540077E+05                                 9.260088                            7.770404      -0.206200       1.982719                    0.995893      28.091192      75.626203       0.674117       0.363846      -1.133486      -0.062926      -0.009182       0.004360       0.063742       0.016606      -0.014345       0.060071       0.049910      -0.016716      -0.079022       0.032251       0.046772             10.204229      14.181029       1.019362       0.470113       9.178187      -2.606172       7.253472           0.051843
           84              O       1.214553       6.828993       5.973919      -0.480202      31.600992 0.43530930E+03  0.99002623E+04                                 7.840012                            6.371314       0.578480       2.259239                    0.998896      25.822287      65.449191       0.770133       0.349697      -1.149545       0.050804      -0.003024       0.018674       0.054212      -0.062860       0.052202       0.037969      -0.022741       0.055750      -0.106393       0.049098       0.057295              8.796422      10.587641      -2.566892       3.802097       7.107452      -2.981068       8.694174           0.034382
           85              O       1.997820       1.929477      10.975377      -0.536476      38.765655 0.60936175E+03  0.15150990E+05                                 9.149403                            7.704133      -0.108512       2.012901                    0.997215      28.031465      75.525356       0.674430       0.365261      -1.131359      -0.029802      -0.012026      -0.056973       0.065411       0.034133       0.021586      -0.001675      -0.094611       0.101842      -0.079232       0.034358       0.044874             10.064118       9.717237       0.406042       1.152058       5.861246       1.791557      14.613872           0.050490
           86              O       0.642893       1.925662       9.191195      -0.489976      31.986390 0.45459002E+03  0.10461922E+05                                 7.937362                            6.537481       0.539516       2.241861                    0.998431      26.191483      66.999192       0.754888       0.352559      -1.146050       0.042120       0.007335       0.039260       0.058045       0.003567       0.048697      -0.041079       0.002073      -0.229232      -0.105360       0.041452       0.063908              8.837505      14.523029      -1.441985       2.121627       5.197739       0.115310       6.791747           0.033127
           87              O       9.906211       3.969670      11.397793      -0.545004      41.652912 0.65229476E+03  0.16516989E+05                                 9.625928                            8.007462      -0.191496       1.981036                    0.996451      28.542248      77.915476       0.656209       0.368619      -1.127400       0.001101       0.061556       0.016394       0.063711       0.006019      -0.034064       0.013257      -0.023576      -0.184200      -0.075686       0.031325       0.044361             10.665513       7.748073       0.157838       1.473200      15.822431       2.063162       8.426035           0.049247
           88              O      -0.001993       5.880306      12.524576      -0.494946      33.425112 0.46140582E+03  0.10657880E+05                                 8.172281                            6.596218       0.458779       2.211818                    0.998303      26.323411      67.450595       0.749860       0.353621      -1.145241      -0.009984      -0.042803      -0.032811       0.054849       0.020511      -0.014168       0.064261       0.102814       0.049080      -0.100547       0.046803       0.053743              9.222942       5.304226       0.830915       1.039183       9.287401       4.942634      13.077199           0.028885
           89              O       2.569779       3.652686      13.020944      -0.540268      43.057811 0.63636700E+03  0.15971722E+05                                 9.797049                            7.849498      -0.053908       2.027967                    0.996250      28.174637      75.907924       0.672132       0.363084      -1.134695       0.000483       0.043739       0.048464       0.065284       0.000400       0.024563      -0.000982      -0.095655       0.153223      -0.078041       0.022270       0.055771             11.249154       9.283724       0.649347      -0.501122      12.270082       6.265460      12.193655           0.045867
           90              O       2.077223       5.505558       0.019108      -0.497410      35.082047 0.48789391E+03  0.11429565E+05                                 8.476118                            6.813242       0.421741       2.202322                    0.997699      26.466000      68.323938       0.732805       0.356791      -1.142541       0.021911      -0.045537      -0.028310       0.057924      -0.056684      -0.050525      -0.022982      -0.045237       0.037610      -0.095231       0.036583       0.058648              9.631259      10.386717      -3.347003      -3.230983       9.257049       4.244573       9.250013           0.030843
           91              O       9.149146       1.396817      11.709938      -0.542537      40.363586 0.64817316E+03  0.16353235E+05                                 9.368811                            7.951820      -0.147812       1.997838                    0.996474      28.256058      76.483079       0.663621       0.365825      -1.131853      -0.018041      -0.057250       0.023316       0.064394      -0.005279      -0.049908       0.000791      -0.038494      -0.180367      -0.085904       0.034815       0.051089             10.254167       8.287011       2.556702       0.791638      14.235939      -2.758630       8.239550           0.046919
           92              O       8.957464      10.865677      12.753871      -0.495518      31.781139 0.43230246E+03  0.98168785E+04                                 7.844324                            6.333210       0.511308       2.224968                    0.998971      26.161210      66.302249       0.775227       0.347930      -1.150765       0.007488       0.037104      -0.035309       0.051764      -0.059498      -0.038357      -0.051636       0.036157       0.067403      -0.105700       0.050949       0.054751              8.868232       5.596448      -1.014775       1.940457       9.142286      -5.035117      11.865962           0.030183
           93              O       9.688028       3.219988      14.268501      -0.547146      40.678751 0.65474941E+03  0.16592620E+05                                 9.512639                            8.022674      -0.255278       1.963442                    0.995587      28.549061      77.933529       0.655650       0.368633      -1.127531      -0.023924      -0.040046       0.046095       0.065580       0.028442       0.011820      -0.045292       0.054832       0.051143      -0.072182       0.028221       0.043961             10.523202       8.570865       2.041593      -3.030706      12.830831      -0.919230      10.167909           0.054064
           94              O       8.838907       1.701111       0.523498      -0.491578      34.572967 0.46262376E+03  0.10698402E+05                                 8.389559                            6.610985       0.524962       2.236024                    0.998536      26.252933      67.418927       0.747617       0.354271      -1.144143       0.018441       0.054924      -0.006452       0.058296       0.008297       0.078380      -0.006239      -0.046412      -0.078670      -0.097727       0.036928       0.060799              9.646886       5.705930       0.060639      -0.296701      17.706357      -1.176202       5.528371           0.030653
           95              O       1.570620       0.838254      13.715393      -0.537219      39.512138 0.62240007E+03  0.15543261E+05                                 9.261140                            7.771091      -0.206456       1.982619                    0.995886      28.093369      75.635206       0.674075       0.363853      -1.133475       0.063080      -0.009145       0.004326       0.063886      -0.016565       0.014399       0.059969       0.049930      -0.016757      -0.078934       0.032273       0.046661             10.205498      14.183214      -1.019599      -0.470149       9.179161      -2.606483       7.254119           0.051837
           96              O       3.766797       0.937232      13.267013      -0.480541      31.614056 0.43551739E+03  0.99061129E+04                                 7.841552                            6.372330       0.582083       2.260163                    0.998909      25.830079      65.471217       0.770169       0.349641      -1.149599      -0.050791      -0.003110       0.018776       0.054239       0.062800      -0.052150       0.038082      -0.022168       0.055654      -0.106319       0.049068       0.057252              8.798303      10.589944       2.567641      -3.803187       7.108905      -2.981946       8.696060           0.034347
           97              O       6.979170       3.236640      10.903905      -0.536504      38.765796 0.60936615E+03  0.15151073E+05                                 9.149273                            7.704041      -0.108139       2.012995                    0.997220      28.031846      75.525443       0.674452       0.365250      -1.131372      -0.029800       0.012027       0.056985       0.065421      -0.034108      -0.021518      -0.001685      -0.094566       0.101768      -0.079167       0.034351       0.044816             10.063962       9.717126      -0.406036      -1.152016       5.861183       1.791535      14.613578           0.050513
           98              O       5.624243       3.240455      12.688087      -0.489919      31.984772 0.45456105E+03  0.10461120E+05                                 7.937294                            6.537434       0.538556       2.241602                    0.998428      26.189991      66.995601       0.754860       0.352577      -1.146033       0.042112      -0.007352      -0.039289       0.058061      -0.003549      -0.048651      -0.041023       0.002092      -0.229343      -0.105330       0.041450       0.063881              8.837434      14.522905       1.441975      -2.121587       5.197723       0.115313       6.791675           0.033145
           99              O       4.924861       1.196447      10.481489      -0.545043      41.654583 0.65232627E+03  0.16517923E+05                                 9.625972                            8.007482      -0.190775       1.981225                    0.996457      28.543204      77.917429       0.656232       0.368603      -1.127416       0.001080      -0.061540      -0.016337       0.063681      -0.005997       0.034123       0.013342      -0.023573      -0.184346      -0.075780       0.031388       0.044392             10.665578       7.748102      -0.157872      -1.473225      15.822486       2.063272       8.426145           0.049265
          100              O       4.979357      10.706511       9.354706      -0.495000      33.429697 0.46148210E+03  0.10660093E+05                                 8.172974                            6.596728       0.459252       2.211909                    0.998308      26.325639      67.457928       0.749836       0.353617      -1.145243      -0.009985       0.042786       0.032833       0.054848      -0.020508       0.014192       0.064275       0.102914       0.048975      -0.100592       0.046849       0.053743              9.223763       5.304623      -0.830995      -1.039286       9.288210       4.943142      13.078455           0.028876
          101              O       7.551129       1.513431       8.858338      -0.540312      43.058943 0.63639155E+03  0.15972488E+05                                 9.797206                            7.849647      -0.053765       2.028004                    0.996251      28.175193      75.909712       0.672126       0.363084      -1.134696       0.000503      -0.043788      -0.048431       0.065293      -0.000408      -0.024538      -0.001031      -0.095623       0.153409      -0.078044       0.022221       0.055824             11.249314       9.283961      -0.649266       0.501238      12.270136       6.265501      12.193844           0.045897
          102              O       7.058573       0.023381       7.273986      -0.497328      35.081384 0.48788291E+03  0.11429285E+05                                 8.476191                            6.813320       0.420899       2.202067                    0.997698      26.465322      68.322947       0.732773       0.356807      -1.142524       0.021880       0.045499       0.028311       0.057882       0.056698       0.050548      -0.022978      -0.045143       0.037490      -0.095231       0.036547       0.058684              9.631323      10.386806       3.346993       3.230973       9.257073       4.244582       9.250090           0.030867
          103              O       4.167796       3.769300      10.169344      -0.542586      40.365136 0.64820120E+03  0.16354050E+05                                 9.368827                            7.951813      -0.146946       1.998074                    0.996483      28.256922      76.484603       0.663647       0.365808      -1.131871      -0.018040       0.057237      -0.023326       0.064387       0.005227       0.049962       0.000806      -0.038394      -0.180400      -0.085943       0.034910       0.051033             10.254195       8.286985      -2.556708      -0.791648      14.236063      -2.758614       8.239538           0.046932
          104              O       3.976114       5.721140       9.125411      -0.495577      31.781749 0.43231144E+03  0.98171214E+04                                 7.844363                            6.333219       0.511704       2.225082                    0.998971      26.161696      66.303350       0.775238       0.347923      -1.150772       0.007504      -0.037093       0.035333       0.051775       0.059490       0.038372      -0.051642       0.036175       0.067381      -0.105705       0.050947       0.054758              8.868291       5.596471       1.014817      -1.940523       9.142364      -5.035170      11.866038           0.030155
          105              O       4.706678       1.946129       7.610781      -0.547190      40.681947 0.65481481E+03  0.16594724E+05                                 9.513168                            8.023113      -0.255264       1.963418                    0.995592      28.550508      77.939026       0.655626       0.368637      -1.127526      -0.023975       0.040082      -0.046105       0.065629      -0.028387      -0.011828      -0.045220       0.054919       0.051001      -0.072118       0.028270       0.043848             10.523791       8.571266      -2.041637       3.030842      12.831622      -0.919174      10.168483           0.054101
          106              O       3.857557       3.827828       6.769596      -0.491603      34.570955 0.46259337E+03  0.10697482E+05                                 8.389076                            6.610640       0.525689       2.236256                    0.998538      26.252609      67.416562       0.747662       0.354257      -1.144159       0.018453      -0.054927       0.006441       0.058301      -0.008324      -0.078369      -0.006260      -0.046391      -0.078608      -0.097710       0.036912       0.060798              9.646294       5.705612      -0.060612       0.296656      17.705180      -1.176131       5.528089           0.030623
          107              O       6.551970       4.327863       8.163889      -0.537188      39.509130 0.62234750E+03  0.15541586E+05                                 9.260640                            7.770747      -0.206371       1.982670                    0.995885      28.092194      75.630607       0.674093       0.363851      -1.133478       0.063036       0.009165      -0.004348       0.063847       0.016567      -0.014386       0.060022       0.049924      -0.016836      -0.078983       0.032278       0.046705             10.204893      14.182285       1.019547       0.470093       9.178649      -2.606285       7.253743           0.051847
          108              O       8.748147       4.228885       8.612269      -0.480448      31.610476 0.43546088E+03  0.99045264E+04                                 7.841129                            6.372054       0.580917       2.259848                    0.998905      25.827996      65.465377       0.770159       0.349656      -1.149584      -0.050796       0.003085      -0.018728       0.054226      -0.062842       0.052182       0.038052      -0.022328       0.055717      -0.106374       0.049082       0.057292              8.797779      10.589294      -2.567442       3.802890       7.108514      -2.981703       8.695530           0.034342

******************************************************
Auxiliary information for the entire system
The total spin magnetic moment of the unit cell is   48.002655
The total net atomic charge of the unit cell is   -0.000003
Accuracy of reproducing the electrostatic potential in the unit cell:
  The inner radius (bohr) =    5.0000
  The outer radius (bohr) =   12.0000
  Valid grid points have density less than (e/(bohr^3)) =    0.0001
  The number of valid grid points were=        31656
  The rms potential error without charges in kcal/mol is=      2.92689
  The rms potential error with partial charges in kcal/mol is=      0.83128
  The RRMSE value at monopole order=      0.28401
  The rms potential error with partial charges and cloud penetration in kcal/mol is=      0.81651
  The RRMSE value at monopole order with cloud penetration is=      0.27897
  The rms potential error with partial charges and atomic dipoles in kcal/mol is=      0.75919
  The RRMSE value at dipole order=      0.25939
  The rms potential error with partial charges, atomic dipoles and cloud penetration in kcal/mol is=      0.74027
  The RRMSE value at dipole order with cloud penetration=      0.25292

******************************************************
The electron densities and ab initio electrostatic potential were computed in VASP using the PBE functional and
projector augmented wave method. See the main text of the journal article for a description of computational details.
The atomic charges, dipoles, and quadrupoles were computed with the DDEC6 method as described in
(a) T. A. Manz and N. Gabaldon Limas, RSC Adv. 6 (2016) 47771-47801 DOI: 10.1039/c6ra04656h
(b) N. Gabaldon Limas and T. A. Manz, RSC Adv. 8 (2018) 2678-2707 DOI: 10.1039/c7ra11829e.
For each atom in the material, the electron cloud parameters were fit to the spherically averaged atom-in-material
electron density using radial positions for which this density was between 10^-4 and 10^-2 electrons per cubic bohr.
The polarizabilities, dispersion coefficients, and quantum Drude oscillator (QDO) parameters were fit using the MCLF method.
The magnetic structure of the system was optimized in VASP from the default ferromagnetic initial guess using spin polarization.
The atomic spin moments (ASMs) were computed on this optimized magnetic structure using the DDEC6 partition as inputs
to the method of T. A. Manz and D. S. Sholl, J. Chem. Theory Comput. 7 (2011) 4146-4164 DOI: 10.1021/ct200539n.
The RMSE and RRMSE were computed using a uniform grid with Ewald summation.
