# Supplementary material for: A collection of forcefield precursors for metal–organic frameworks
Source: RSC Adv. 2019 Nov 13;9(63):36492–507. doi: 10.1039/c9ra07327b (PMC9075174; doi:10.1039/c9ra07327b)
Supplement: RA-009-C9RA07327B-s5033 [file RA-009-C9RA07327B-s5033.xyz]

  108
jmolscript: load "" {1 1 1} spacegroup "x,y,z" unitcell [{      9.914600     0.000000     0.000000 }, {      0.000000    11.408100     0.000000 }, {      0.000000    -0.302037    14.840927 }]
Fe     9.137494     8.584678     1.985864     0.932583
Fe     8.803768     2.767218    10.254635     0.944095
Fe     4.180194     8.376453     5.434599     0.932631
Fe     3.846468     2.483776    12.006755     0.944118
Fe     0.777106     2.521385    12.855063     0.932541
Fe     1.110832     8.338845     4.586292     0.944142
Fe     5.734406     2.729610     9.406328     0.932482
Fe     6.068132     8.622287     2.834172     0.944127
Fe     0.000000     5.704050     0.000000     0.970839
Fe     4.957300    -0.151018     7.420464     0.970873
Fe     0.000000     0.000000     0.000000     0.987330
Fe     4.957300     5.553032     7.420464     0.987411
H      7.463711     9.542921     5.491143     0.033144
H      0.535388     5.295494     3.874966     0.036899
H      6.097479     6.267332     0.798442     0.034790
H      1.982920    11.074326     3.395604     0.033032
H      1.530814     7.624949    13.800578     0.030234
H      7.008631     0.012538     0.336889     0.036689
H      2.506411     7.418210     1.929321     0.033147
H      5.492688     0.257537     3.545497     0.036904
H      1.140179    10.693800     6.622022     0.034757
H      6.940220     5.886805     4.024859     0.033038
H      6.488114     9.034145     8.460812     0.030223
H      2.051331     5.540494     7.083574     0.036686
H      2.450889     1.563142     9.349784     0.033153
H      9.379212     5.810569    10.965961     0.036885
H      3.817121     4.838731    14.042485     0.034786
H      7.931680     0.031737    11.445323     0.033005
H      8.383786     3.481114     1.040349     0.030230
H      2.905969    -0.314575    14.504038     0.036694
H      7.408189     3.687853    12.911606     0.033147
H      4.421912    10.848526    11.295430     0.036909
H      8.774421     0.412263     8.218905     0.034752
H      2.974380     5.219258    10.816068     0.033049
H      3.426486     2.071918     6.380115     0.030222
H      7.863269     5.565569     7.757353     0.036657
C      8.214246     9.250746     4.942474     0.527665
C      0.278600     5.825108     3.076524     0.518299
C      7.039366     6.491679     0.817735     0.522915
C      1.348386    10.813436     2.722271     0.520091
C      0.968855     8.172619    14.340343     0.536599
C      7.167264    10.688270     0.907077     0.531836
C      3.256946     7.710385     2.477990     0.527696
C      5.235900    11.136023     4.343939     0.518299
C      2.082066    10.469453     6.602728     0.522941
C      6.305686     6.147695     4.698192     0.520157
C      5.926155     8.486476     7.921048     0.536665
C      2.209964     6.272862     6.513386     0.531826
C      1.700354     1.855317     9.898453     0.527641
C      9.636000     5.280955    11.764403     0.518322
C      2.875234     4.614384    14.023192     0.522912
C      8.566214     0.292627    12.118656     0.520057
C      8.945745     2.933444     0.500584     0.536608
C      2.747336     0.417793    13.933850     0.531859
C      6.657654     3.395678    12.362937     0.527706
C      4.678700    -0.029960    10.496988     0.518288
C      7.832534     0.636610     8.238199     0.522924
C      3.608914     4.958368    10.142735     0.520172
C      3.988445     2.619587     6.919879     0.536666
C      7.704636     4.833201     8.327541     0.531724
O      7.961622     9.099438     3.699843    -0.544660
O      9.309016     9.056348     5.492033    -0.488267
O      0.100435     7.078873     3.199110    -0.545955
O      0.139697     5.165766     2.042854    -0.497573
O      7.361591     7.433701     1.616622    -0.551003
O      7.827279     5.844915     0.107745    -0.498770
O      0.829158     9.663554     2.915797    -0.550602
O      1.136015     0.146228     1.761321    -0.487450
O      0.243503     7.828157     0.340302    -0.549069
O      1.042124     9.390847    14.224732    -0.492936
O      8.372384    10.267575     0.978165    -0.532109
O      6.190478    10.226516     1.510213    -0.479608
O      3.004322     7.861693     3.720620    -0.544676
O      4.351716     7.904784     1.928430    -0.488248
O      5.057735     9.882258     4.221353    -0.545972
O      5.096997     0.387266     5.377610    -0.497601
O      2.404290     9.527431     5.803841    -0.550996
O      2.869979    11.116217     7.312718    -0.498765
O      5.786458     7.297577     4.504667    -0.550614
O      6.093315     5.406804     5.659142    -0.487437
O      5.200803     9.132974     7.080161    -0.549095
O      5.999424     7.268248     8.036659    -0.492932
O      3.415084     6.693556     6.442298    -0.532135
O      1.233178     6.734616     5.910251    -0.479568
O      1.952978     2.006625    11.141084    -0.544672
O      0.605584     2.049715     9.348894    -0.488274
O      9.814165     4.027190    11.641817    -0.545918
O      9.774903     5.940297    12.798073    -0.497549
O      2.553009     3.672362    13.224305    -0.550987
O      2.087321     5.261148    14.733182    -0.498778
O      9.085442     1.442509    11.925130    -0.550633
O      8.778585    10.959835    13.079606    -0.487484
O      9.671097     3.277906    14.500625    -0.549048
O      8.872476     1.715216     0.616195    -0.492928
O      1.542216     0.838488    13.862762    -0.532080
O      3.724122     0.879547    13.330714    -0.479624
O      6.910278     3.244370    11.120307    -0.544647
O      5.562884     3.201279    12.912497    -0.488288
O      4.856865     1.223805    10.619574    -0.545950
O      4.817603    10.718797     9.463317    -0.497605
O      7.510309     1.578632     9.037086    -0.550948
O      7.044621    -0.010154     7.528209    -0.498777
O      4.128142     3.808486    10.336260    -0.550592
O      3.821285     5.699259     9.181785    -0.487433
O      4.713797     1.973089     7.760766    -0.549061
O      3.915176     3.837815     6.804268    -0.492952
O      6.499516     4.412507     8.398629    -0.532133
O      8.681422     4.371447     8.930676    -0.479669

The following XYZ coordinates are in angstroms. Other properties are in atomic units.
The sperically averaged electron density of each atom fit to a function of the form exp(a - br)
eigen_1, eigen_2 and eigen_3 are the three eigenvalues of traceless quadrupole moment tensor
  atom number  atomic symbol              X              Y              Z     net charge C6 coefficient C8 coefficient C10 coefficient fluctuating dipole atomic polarizability isotropic forcefield polarizability              a              b squared Pearson coefficient          <r^3>          <r^4>         wp_QDO          m_QDO          q_QDO       dipole_x       dipole_y       dipole_z         dipole            Qxy            Qxz            Qyz     Q(x^2-y^2)  Q(3z^2 - R^2)        eigen_1        eigen_2        eigen_3 static polarizability      alpha(xx)      alpha(xy)      alpha(xz)      alpha(yy)      alpha(yz)      alpha(zz) atomic spin moment
            1             Fe       9.137494       8.584678       1.985864       0.932583      91.794396 0.20176365E+04  0.66199809E+05                                17.850540                           15.664090       0.234330       1.876246                    0.999162      53.079105     152.904240       0.409349       0.456036      -1.094071      -0.004529      -0.006675       0.009497       0.012461      -0.046020      -0.003565       0.068882      -0.039952       0.111974      -0.082487      -0.015467       0.097954             19.794702      21.444737      -0.746664      -0.536388      18.194812      -0.294018      19.744556           3.823783
            2             Fe       8.803768       2.767218      10.254635       0.944095     109.553035 0.23160803E+04  0.78120022E+05                                19.501974                           16.432121       0.220859       1.880960                    0.998432      52.329280     149.449751       0.415367       0.437185      -1.113299       0.005338       0.008316      -0.006458       0.011805       0.076603      -0.072230      -0.046177       0.076303       0.300120      -0.135605      -0.023780       0.159385             22.595801      27.533364      -0.412965       5.544413      17.575654       0.003901      22.678386           3.857018
            3             Fe       4.180194       8.376453       5.434599       0.932631      91.789458 0.20175024E+04  0.66194628E+05                                17.850331                           15.663906       0.234242       1.876223                    0.999163      53.077900     152.902282       0.409336       0.456055      -1.094054      -0.004509       0.006667      -0.009483       0.012439       0.045712       0.003410       0.069005      -0.039943       0.112798      -0.082434      -0.015576       0.098010             19.794469      21.444394       0.746723       0.536390      18.194609      -0.293949      19.744403           3.823672
            4             Fe       3.846468       2.483776      12.006755       0.944118     109.563479 0.23163335E+04  0.78129708E+05                                19.501930                           16.432018       0.221010       1.881004                    0.998431      52.332831     149.454813       0.415412       0.437131      -1.113347       0.005345      -0.008316       0.006484       0.011822      -0.076296       0.072221      -0.046428       0.076001       0.302132      -0.135602      -0.024138       0.159739             22.595792      27.533240       0.412808      -5.544418      17.575664       0.004151      22.678472           3.857419
            5             Fe       0.777106       2.521385      12.855063       0.932541      91.785731 0.20174049E+04  0.66191083E+05                                17.850417                           15.663980       0.234050       1.876166                    0.999163      53.077500     152.904143       0.409315       0.456081      -1.094031       0.004522       0.006655      -0.009507       0.012455      -0.045954      -0.003556       0.068851      -0.039845       0.111952      -0.082417      -0.015465       0.097881             19.794576      21.444697      -0.746546      -0.536386      18.194581      -0.293963      19.744450           3.823573
            6             Fe       1.110832       8.338845       4.586292       0.944142     109.531522 0.23155338E+04  0.78098607E+05                                19.501536                           16.431815       0.220393       1.880845                    0.998434      52.322845     149.438676       0.415301       0.437272      -1.113220      -0.005333      -0.008266       0.006481       0.011780       0.076360      -0.072280      -0.046639       0.075455       0.301070      -0.135361      -0.024327       0.159688             22.595253      27.532506      -0.412818       5.544295      17.575289       0.004104      22.677964           3.856826
            7             Fe       5.734406       2.729610       9.406328       0.932482      91.789121 0.20174996E+04  0.66194882E+05                                17.850713                           15.664234       0.234155       1.876188                    0.999164      53.078865     152.908268       0.409316       0.456075      -1.094036       0.004492      -0.006650       0.009465       0.012409       0.045508       0.003405       0.068930      -0.040074       0.113448      -0.082291      -0.015679       0.097971             19.794908      21.445027       0.746715       0.536307      18.194972      -0.293976      19.744725           3.823597
            8             Fe       6.068132       8.622287       2.834172       0.944127     109.533388 0.23155747E+04  0.78100213E+05                                19.501580                           16.431815       0.220450       1.880858                    0.998434      52.323840     149.440999       0.415307       0.437264      -1.113227      -0.005346       0.008303      -0.006481       0.011812      -0.076237       0.072441      -0.046516       0.075990       0.301450      -0.135433      -0.024389       0.159821             22.595334      27.532583       0.412800      -5.544324      17.575356       0.004141      22.678064           3.856866
            9             Fe       0.000000       5.704050       0.000000       0.970839     101.643176 0.22037725E+04  0.73454293E+05                                18.621059                           16.061237       0.251441       1.897084                    0.998257      51.578591     146.696384       0.418633       0.438958      -1.111563       0.000001       0.000006      -0.000000       0.000007      -0.019490       0.137609      -0.027231       0.049084      -0.089860      -0.137867      -0.015193       0.153060             21.069498      18.386705      -0.404202      -1.058461      24.707398       5.190995      20.114391           3.879848
           10             Fe       4.957300      -0.151018       7.420464       0.970873     101.655304 0.22040929E+04  0.73466503E+05                                18.621102                           16.061278       0.251750       1.897172                    0.998255      51.581750     146.699481       0.418683       0.438896      -1.111619       0.000003      -0.000004      -0.000002       0.000005       0.019217      -0.137926      -0.027696       0.049719      -0.090531      -0.138239      -0.015310       0.153549             21.069530      18.386523       0.404135       1.058347      24.707424       5.191071      20.114642           3.880303
           11             Fe       0.000000       0.000000       0.000000       0.987330     113.916665 0.24211960E+04  0.82303436E+05                                19.753590                           16.636597       0.261496       1.899034                    0.998549      51.397647     145.774046       0.420327       0.428677      -1.122497      -0.000004      -0.000001      -0.000003       0.000005       0.100323      -0.058657       0.008323      -0.074196       0.018436      -0.130909       0.019342       0.111567             22.785742      19.392147       0.567328      -1.096534      26.777977      -7.083461      22.187103           3.905855
           12             Fe       4.957300       5.553032       7.420464       0.987411     113.921038 0.24213009E+04  0.82307116E+05                                19.753180                           16.636243       0.261675       1.899092                    0.998548      51.398900     145.773198       0.420363       0.428640      -1.122532       0.000005      -0.000008       0.000002       0.000010      -0.100482       0.058704       0.008197      -0.073562       0.016508      -0.130706       0.018742       0.111964             22.785264      19.391877      -0.567443       1.096671      26.777281      -7.083270      22.186635           3.906257
           13              H       7.463711       9.542921       5.491143       0.033144       1.303688 0.93802496E+01  0.96489494E+02                                 2.006126                            1.808164      -1.340572       2.215114                    0.992681       4.173409      12.232066       0.455563       1.307050      -0.700347      -0.051556       0.019148       0.037846       0.066761      -0.006007      -0.005074      -0.003216       0.007970       0.004085      -0.010338       0.002122       0.008216              2.129966       2.595712      -0.358440      -0.687947       1.665028       0.305123       2.129157           0.000986
           14              H       0.535388       5.295494       3.874966       0.036899       1.483771 0.11362514E+02  0.11853854E+03                                 1.941098                            1.810923      -0.885671       2.413009                    0.998521       3.644132       9.630752       0.542456       1.082323      -0.759438       0.017371      -0.046202       0.048823       0.069427      -0.005761       0.002458      -0.007744      -0.016149      -0.007126      -0.008732      -0.006191       0.014923              1.979956       1.605480      -0.122871       0.321605       1.853908      -0.447073       2.480480           0.001901
           15              H       6.097479       6.267332       0.798442       0.034790       1.437433 0.10660671E+02  0.11059291E+03                                 1.971336                            1.805775      -0.979269       2.377722                    0.997802       3.748278      10.216706       0.514741       1.147028      -0.740812      -0.061841      -0.014875      -0.002598       0.063658       0.008454       0.000826       0.002018       0.006167      -0.011855      -0.007444      -0.003754       0.011198              2.038660       2.907331       0.227265       0.020598       1.613946       0.149379       1.594703           0.001322
           16              H       1.982920      11.074326       3.395604       0.033032       1.361911 0.10041336E+02  0.10290894E+03                                 1.928100                            1.773651      -0.801206       2.464898                    0.998960       3.677928      10.055815       0.508708       1.174832      -0.734329       0.044279       0.015365       0.041611       0.062675       0.005212       0.008190       0.002271       0.001475      -0.003894      -0.008652      -0.002388       0.011040              1.996990       2.110246       0.205099       0.706322       1.598460       0.155899       2.282263           0.001337
           17              H       1.530814       7.624949      13.800578       0.030234       1.498745 0.11252205E+02  0.11824005E+03                                 2.022935                            1.853795      -1.098723       2.324888                    0.996973       3.779714      10.347101       0.508935       1.145294      -0.741569       0.040919      -0.032842      -0.039285       0.065546      -0.002725      -0.015423       0.002326       0.008973       0.006961      -0.012616      -0.006163       0.018778              2.098307       1.934283      -0.432566      -0.376518       2.384725       0.503475       1.975912           0.001275
           18              H       7.008631       0.012538       0.336889       0.036689       1.372242 0.99207736E+01  0.10157934E+03                                 1.943273                            1.766314      -1.011530       2.373394                    0.997485       3.743725      10.301223       0.507253       1.179292      -0.732098      -0.017484       0.050616      -0.039519       0.066554      -0.009112       0.003763      -0.009777      -0.005369      -0.006209      -0.010621      -0.005579       0.016200              2.033047       1.662087      -0.056731       0.047362       2.352537      -0.755376       2.084517           0.001683
           19              H       2.506411       7.418210       1.929321       0.033147       1.303755 0.93808340E+01  0.96497104E+02                                 2.006195                            1.808219      -1.340674       2.215061                    0.992680       4.173559      12.232647       0.455556       1.307049      -0.700346      -0.051557      -0.019144      -0.037846       0.066761       0.006008       0.005074      -0.003217       0.007967       0.004088      -0.010339       0.002124       0.008215              2.130043       2.595815       0.358460       0.687984       1.665080       0.305140       2.129235           0.000981
           20              H       5.492688       0.257537       3.545497       0.036904       1.483660 0.11361430E+02  0.11852378E+03                                 1.940955                            1.810800      -0.885630       2.413030                    0.998521       3.643998       9.630094       0.542493       1.082279      -0.759450       0.017376       0.046202      -0.048821       0.069427       0.005758      -0.002459      -0.007744      -0.016153      -0.007126      -0.008731      -0.006192       0.014923              1.979806       1.605375       0.122857      -0.321567       1.853773      -0.447023       2.480271           0.001898
           21              H       1.140179      10.693800       6.622022       0.034757       1.437313 0.10659618E+02  0.11058031E+03                                 1.971341                            1.805777      -0.979133       2.377812                    0.997804       3.748085      10.216421       0.514698       1.147143      -0.740787      -0.061851       0.014880       0.002599       0.063668      -0.008454      -0.000827       0.002020       0.006172      -0.011853      -0.007445      -0.003753       0.011198              2.038666       2.907349      -0.227269      -0.020600       1.613946       0.149379       1.594702           0.001340
           22              H       6.940220       5.886805       4.024859       0.033038       1.361954 0.10041706E+02  0.10291357E+03                                 1.928126                            1.773672      -0.801266       2.464867                    0.998959       3.677986      10.055982       0.508710       1.174818      -0.734332       0.044282      -0.015367      -0.041607       0.062676      -0.005211      -0.008191       0.002274       0.001476      -0.003896      -0.008650      -0.002390       0.011040              1.997019       2.110278      -0.205104      -0.706339       1.598479       0.155903       2.282300           0.001334
           23              H       6.488114       9.034145       8.460812       0.030223       1.498711 0.11251913E+02  0.11823700E+03                                 2.022975                            1.853826      -1.098697       2.324914                    0.996974       3.779666      10.347193       0.508904       1.145362      -0.741553       0.040922       0.032845       0.039287       0.065551       0.002724       0.015424       0.002327       0.008967       0.006958      -0.012618      -0.006159       0.018777              2.098351       1.934321       0.432582       0.376532       2.384781       0.503494       1.975952           0.001286
           24              H       2.051331       5.540494       7.083574       0.036686       1.372255 0.99209085E+01  0.10158133E+03                                 1.943308                            1.766343      -1.011455       2.373427                    0.997486       3.743766      10.301457       0.507240       1.179315      -0.732093      -0.017486      -0.050617       0.039515       0.066552       0.009112      -0.003761      -0.009776      -0.005365      -0.006216      -0.010621      -0.005577       0.016198              2.033085       1.662117       0.056733      -0.047364       2.352581      -0.755396       2.084557           0.001692
           25              H       2.450889       1.563142       9.349784       0.033153       1.303672 0.93801175E+01  0.96487884E+02                                 2.006117                            1.808156      -1.340592       2.215107                    0.992681       4.173390      12.232031       0.455561       1.307058      -0.700345       0.051555      -0.019149      -0.037846       0.066760      -0.006007      -0.005071      -0.003215       0.007976       0.004089      -0.010337       0.002122       0.008216              2.129957       2.595703      -0.358439      -0.687942       1.665022       0.305121       2.129146           0.000975
           26              H       9.379212       5.810569      10.965961       0.036885       1.483705 0.11361885E+02  0.11853025E+03                                 1.941047                            1.810878      -0.885675       2.413020                    0.998521       3.644020       9.630366       0.542460       1.082329      -0.759438      -0.017379       0.046205      -0.048829       0.069435      -0.005760       0.002460      -0.007744      -0.016145      -0.007117      -0.008731      -0.006190       0.014921              1.979903       1.605442      -0.122867       0.321594       1.853860      -0.447059       2.480408           0.001892
           27              H       3.817121       4.838731      14.042485       0.034786       1.437463 0.10660955E+02  0.11059661E+03                                 1.971366                            1.805800      -0.979306       2.377704                    0.997802       3.748324      10.216873       0.514738       1.147029      -0.740812       0.061842       0.014875       0.002598       0.063659       0.008452       0.000825       0.002017       0.006170      -0.011865      -0.007441      -0.003756       0.011197              2.038691       2.907381       0.227268       0.020597       1.613968       0.149383       1.594725           0.001314
           28              H       7.931680       0.031737      11.445323       0.033005       1.361954 0.10041740E+02  0.10291443E+03                                 1.928172                            1.773711      -0.801256       2.464876                    0.998959       3.678010      10.056211       0.508687       1.174866      -0.734321      -0.044277      -0.015367      -0.041613       0.062676       0.005213       0.008191       0.002272       0.001477      -0.003891      -0.008651      -0.002390       0.011041              1.997068       2.110330       0.205110       0.706363       1.598515       0.155906       2.282357           0.001326
           29              H       8.383786       3.481114       1.040349       0.030230       1.498805 0.11252765E+02  0.11824764E+03                                 2.023004                            1.853852      -1.098768       2.324865                    0.996973       3.779800      10.347474       0.508921       1.145308      -0.741565      -0.040919       0.032842       0.039285       0.065546      -0.002725      -0.015423       0.002327       0.008973       0.006962      -0.012615      -0.006163       0.018778              2.098382       1.934348      -0.432588      -0.376537       2.384819       0.503502       1.975980           0.001286
           30              H       2.905969      -0.314575      14.504038       0.036694       1.372253 0.99208625E+01  0.10158049E+03                                 1.943283                            1.766321      -1.011539       2.373389                    0.997485       3.743738      10.301276       0.507252       1.179291      -0.732098       0.017485      -0.050616       0.039515       0.066552      -0.009110       0.003760      -0.009777      -0.005366      -0.006213      -0.010622      -0.005576       0.016198              2.033059       1.662095      -0.056730       0.047362       2.352552      -0.755385       2.084530           0.001683
           31              H       7.408189       3.687853      12.911606       0.033147       1.303719 0.93805078E+01  0.96492894E+02                                 2.006161                            1.808191      -1.340642       2.215080                    0.992681       4.173475      12.232340       0.455558       1.307053      -0.700346       0.051557       0.019141       0.037848       0.066761       0.006008       0.005072      -0.003218       0.007972       0.004091      -0.010340       0.002126       0.008215              2.130007       2.595771       0.358452       0.687968       1.665054       0.305132       2.129196           0.000980
           32              H       4.421912      10.848526      11.295430       0.036909       1.483620 0.11361064E+02  0.11851888E+03                                 1.940910                            1.810762      -0.885585       2.413052                    0.998521       3.643956       9.629905       0.542503       1.082269      -0.759453      -0.017372      -0.046201       0.048823       0.069427       0.005759      -0.002459      -0.007743      -0.016153      -0.007117      -0.008733      -0.006189       0.014922              1.979759       1.605343       0.122852      -0.321555       1.853730      -0.447005       2.480204           0.001876
           33              H       8.774421       0.412263       8.218905       0.034752       1.437295 0.10659465E+02  0.11057857E+03                                 1.971348                            1.805782      -0.979048       2.377857                    0.997805       3.748060      10.216419       0.514688       1.147167      -0.740781       0.061853      -0.014879      -0.002596       0.063670      -0.008452      -0.000825       0.002017       0.006174      -0.011858      -0.007443      -0.003755       0.011197              2.038673       2.907362      -0.227270      -0.020599       1.613951       0.149379       1.594707           0.001342
           34              H       2.974380       5.219258      10.816068       0.033049       1.361999 0.10042118E+02  0.10291862E+03                                 1.928142                            1.773687      -0.801312       2.464839                    0.998959       3.678052      10.056131       0.508719       1.174789      -0.734338      -0.044281       0.015366       0.041607       0.062674      -0.005210      -0.008191       0.002275       0.001476      -0.003896      -0.008650      -0.002391       0.011042              1.997036       2.110297      -0.205106      -0.706346       1.598493       0.155904       2.282319           0.001320
           35              H       3.426486       2.071918       6.380115       0.030222       1.498749 0.11252241E+02  0.11824095E+03                                 2.022977                            1.853828      -1.098725       2.324892                    0.996973       3.779716      10.347249       0.508916       1.145331      -0.741560      -0.040921      -0.032845      -0.039284       0.065548       0.002725       0.015423       0.002327       0.008967       0.006957      -0.012617      -0.006160       0.018777              2.098353       1.934324       0.432583       0.376533       2.384783       0.503495       1.975954           0.001293
           36              H       7.863269       5.565569       7.757353       0.036657       1.372272 0.99210592E+01  0.10158344E+03                                 1.943343                            1.766372      -1.011442       2.373428                    0.997486       3.743814      10.301675       0.507229       1.179336      -0.732088       0.017486       0.050612      -0.039515       0.066549       0.009110      -0.003756      -0.009780      -0.005357      -0.006223      -0.010627      -0.005569       0.016197              2.033124       1.662147       0.056731      -0.047362       2.352628      -0.755417       2.084598           0.001691
           37              C       8.214246       9.250746       4.942474       0.527665      20.117778 0.22422673E+03  0.45279041E+04                                 6.727803                            5.236752       0.313198       2.166520                    0.999684      22.249643      61.945863       0.661345       0.458636      -1.024928       0.048943      -0.016977      -0.052769       0.073948       0.041506      -0.024594      -0.032022      -0.177454      -0.159667      -0.083532      -0.048327       0.131859              7.495821      10.043309      -1.049113       0.426313       4.091055       0.911622       8.353099          -0.013681
           38              C       0.278600       5.825108       3.076524       0.518299      20.076560 0.22096602E+03  0.44348942E+04                                 6.618883                            5.157919       0.370445       2.179045                    0.999862      22.265468      61.309450       0.675917       0.451497      -1.031474      -0.018331       0.044065      -0.050984       0.069836       0.016582      -0.040255      -0.024828       0.162430      -0.184872      -0.084100      -0.039505       0.123605              7.332642       4.199729      -0.054703       1.075212       8.978734       1.849015       8.819461          -0.009819
           39              C       7.039366       6.491679       0.817735       0.522915      20.544298 0.21296517E+03  0.42308914E+04                                 6.694759                            5.027218       0.498757       2.223419                    0.999788      21.972018      59.998843       0.692795       0.445019      -1.036233       0.067384       0.036254      -0.001190       0.076527      -0.003846       0.026709      -0.100600      -0.070279       0.096105      -0.083263      -0.045853       0.129116              7.622891       8.240783      -0.693980      -1.306238       7.488916       3.675304       7.138974          -0.017472
           40              C       1.348386      10.813436       2.722271       0.520091      19.465100 0.20969852E+03  0.41485482E+04                                 6.450910                            4.988709       0.572673       2.251587                    0.999709      21.794162      59.324048       0.695654       0.445054      -1.036557      -0.050840      -0.030505      -0.039808       0.071414      -0.057340      -0.065533       0.056400       0.095926      -0.080928      -0.087353      -0.045130       0.132483              7.195682       5.476694       0.788392       1.858648       7.882964      -2.634136       8.227387          -0.018362
           41              C       0.968855       8.172619      14.340343       0.536599      20.102222 0.21342578E+03  0.42649335E+04                                 6.731176                            5.125847       0.231353       2.137865                    0.999782      22.218552      61.915184       0.663934       0.461653      -1.021329      -0.055186       0.027602       0.038209       0.072576      -0.002635       0.080864       0.006047       0.148533       0.081959      -0.088746      -0.037791       0.126537              7.618626       5.200962       0.185774      -1.565113      11.870174      -0.512447       5.784741          -0.012712
           42              C       7.167264      10.688270       0.907077       0.531836      19.989494 0.21327731E+03  0.42531644E+04                                 6.677910                            5.106473       0.240234       2.141423                    0.999773      22.053070      61.012035       0.669900       0.458489      -1.025026       0.024418      -0.054240       0.034801       0.068916       0.003681       0.043374       0.094873      -0.087883       0.153183      -0.094335      -0.042875       0.137210              7.496098       9.421799       0.545932      -1.843637       6.686670      -2.761442       6.379826           0.000204
           43              C       3.256946       7.710385       2.477990       0.527696      20.118005 0.22422912E+03  0.45279700E+04                                 6.727862                            5.236782       0.313104       2.166486                    0.999684      22.249896      61.946935       0.661342       0.458636      -1.024926       0.048938       0.016994       0.052771       0.073950      -0.041499       0.024598      -0.032025      -0.177452      -0.159667      -0.083534      -0.048323       0.131857              7.495897      10.043418       1.049135      -0.426292       4.091088       0.911639       8.353184          -0.013697
           44              C       5.235900      11.136023       4.343939       0.518299      20.076490 0.22096521E+03  0.44348739E+04                                 6.618891                            5.157935       0.370338       2.179014                    0.999862      22.265342      61.309074       0.675911       0.451501      -1.031471      -0.018320      -0.044057       0.050992       0.069834      -0.016582       0.040258      -0.024828       0.162434      -0.184911      -0.084108      -0.039506       0.123614              7.332651       4.199736       0.054687      -1.075194       8.978783       1.849090       8.819434          -0.009802
           45              C       2.082066      10.469453       6.602728       0.522941      20.542862 0.21294841E+03  0.42304703E+04                                 6.694453                            5.027011       0.498907       2.223493                    0.999788      21.970860      59.994826       0.692812       0.445017      -1.036236       0.067369      -0.036243       0.001190       0.076508       0.003849      -0.026709      -0.100595      -0.070312       0.096142      -0.083253      -0.045869       0.129122              7.622526       8.240441       0.693915       1.306153       7.488535       3.675074       7.138601          -0.017375
           46              C       6.305686       6.147695       4.698192       0.520157      19.465027 0.20969729E+03  0.41485184E+04                                 6.450876                            4.988682       0.572600       2.251563                    0.999709      21.794164      59.324044       0.695658       0.445051      -1.036558      -0.050827       0.030512       0.039818       0.071413       0.057337       0.065532       0.056409       0.095921      -0.080969      -0.087365      -0.045122       0.132486              7.195643       5.476677      -0.788392      -1.858651       7.882890      -2.634101       8.227362          -0.018328
           47              C       5.926155       8.486476       7.921048       0.536665      20.101521 0.21341692E+03  0.42647142E+04                                 6.731032                            5.125741       0.231363       2.137884                    0.999782      22.218036      61.913535       0.663941       0.461653      -1.021329      -0.055170      -0.027599      -0.038218       0.072567       0.002628      -0.080853       0.006042       0.148508       0.081955      -0.088731      -0.037788       0.126519              7.618459       5.200865      -0.185746       1.565087      11.869884      -0.512383       5.784627          -0.012676
           48              C       2.209964       6.272862       6.513386       0.531826      19.989714 0.21328006E+03  0.42532369E+04                                 6.677963                            5.106506       0.240287       2.141437                    0.999773      22.053303      61.012980       0.669897       0.458489      -1.025025       0.024421       0.054238      -0.034800       0.068914      -0.003682      -0.043375       0.094868      -0.087886       0.153150      -0.094333      -0.042870       0.137203              7.496162       9.421883      -0.545934       1.843656       6.686717      -2.761467       6.379885           0.000206
           49              C       1.700354       1.855317       9.898453       0.527641      20.117883 0.22422773E+03  0.45279333E+04                                 6.727834                            5.236769       0.313177       2.166517                    0.999684      22.249803      61.946550       0.661343       0.458637      -1.024926      -0.048954       0.016980       0.052764       0.073951       0.041498      -0.024593      -0.032019      -0.177429      -0.159615      -0.083522      -0.048314       0.131836              7.495863      10.043394      -1.049118       0.426339       4.091075       0.911622       8.353119          -0.013727
           50              C       9.636000       5.280955      11.764403       0.518322      20.075814 0.22095679E+03  0.44346550E+04                                 6.618706                            5.157802       0.370557       2.179095                    0.999862      22.264760      61.306777       0.675928       0.451495      -1.031476       0.018320      -0.044067       0.050987       0.069837       0.016579      -0.040252      -0.024831       0.162446      -0.184902      -0.084110      -0.039505       0.123615              7.332435       4.199628      -0.054703       1.075182       8.978462       1.848949       8.819215          -0.009782
           51              C       2.875234       4.614384      14.023192       0.522912      20.544603 0.21296816E+03  0.42309655E+04                                 6.694795                            5.027232       0.498769       2.223417                    0.999788      21.972285      59.999673       0.692798       0.445015      -1.036236      -0.067387      -0.036249       0.001191       0.076528      -0.003844       0.026713      -0.100604      -0.070273       0.096085      -0.083271      -0.045846       0.129117              7.622940       8.240840      -0.693997      -1.306263       7.488954       3.675334       7.139026          -0.017494
           52              C       8.566214       0.292627      12.118656       0.520057      19.465198 0.20969917E+03  0.41485716E+04                                 6.450977                            4.988746       0.572497       2.251530                    0.999710      21.794265      59.324742       0.695644       0.445059      -1.036552       0.050844       0.030503       0.039814       0.071419      -0.057334      -0.065528       0.056406       0.095926      -0.080924      -0.087359      -0.045119       0.132478              7.195764       5.476764       0.788404       1.858688       7.883036      -2.634164       8.227493          -0.018399
           53              C       8.945745       2.933444       0.500584       0.536608      20.102352 0.21342711E+03  0.42649669E+04                                 6.731194                            5.125851       0.231364       2.137866                    0.999782      22.218662      61.915543       0.663936       0.461651      -1.021330       0.055177      -0.027604      -0.038216       0.072574      -0.002634       0.080862       0.006054       0.148529       0.081972      -0.088747      -0.037787       0.126534              7.618653       5.200984       0.185766      -1.565131      11.870210      -0.512417       5.784765          -0.012712
           54              C       2.747336       0.417793      13.933850       0.531859      19.989426 0.21327593E+03  0.42531287E+04                                 6.677875                            5.106442       0.240257       2.141434                    0.999773      22.053025      61.011788       0.669905       0.458486      -1.025027      -0.024408       0.054242      -0.034804       0.068914       0.003678       0.043379       0.094871      -0.087874       0.153141      -0.094336      -0.042866       0.137202              7.496061       9.421746       0.545929      -1.843624       6.686641      -2.761432       6.379796           0.000215
           55              C       6.657654       3.395678      12.362937       0.527706      20.117559 0.22422275E+03  0.45278102E+04                                 6.727772                            5.236715       0.313059       2.166483                    0.999684      22.249569      61.945860       0.661345       0.458637      -1.024925      -0.048947      -0.016997      -0.052772       0.073957      -0.041490       0.024598      -0.032035      -0.177439      -0.159597      -0.083527      -0.048313       0.131840              7.495795      10.043290       1.049116      -0.426303       4.091039       0.911620       8.353055          -0.013704
           56              C       4.678700      -0.029960      10.496988       0.518288      20.076700 0.22096795E+03  0.44349440E+04                                 6.618943                            5.157975       0.370303       2.179000                    0.999862      22.265496      61.309664       0.675907       0.451503      -1.031470       0.018333       0.044053      -0.050992       0.069835      -0.016582       0.040260      -0.024832       0.162435      -0.184890      -0.084108      -0.039505       0.123613              7.332711       4.199772       0.054674      -1.075199       8.978867       1.849150       8.819494          -0.009884
           57              C       7.832534       0.636610       8.238199       0.522924      20.542608 0.21294505E+03  0.42303923E+04                                 6.694454                            5.027011       0.498876       2.223492                    0.999788      21.970588      59.994260       0.692803       0.445024      -1.036230      -0.067367       0.036250      -0.001195       0.076510       0.003850      -0.026702      -0.100604      -0.070319       0.096119      -0.083256      -0.045874       0.129129              7.622530       8.240453       0.693918       1.306155       7.488535       3.675074       7.138601          -0.017383
           58              C       3.608914       4.958368      10.142735       0.520172      19.465386 0.20970153E+03  0.41486262E+04                                 6.450958                            4.988740       0.572536       2.251538                    0.999709      21.794459      59.325147       0.695652       0.445053      -1.036557       0.050836      -0.030510      -0.039826       0.071423       0.057335       0.065520       0.056420       0.095930      -0.080967      -0.087377      -0.045106       0.132483              7.195736       5.476745      -0.788397      -1.858677       7.882997      -2.634150       8.227467          -0.018359
           59              C       3.988445       2.619587       6.919879       0.536666      20.101501 0.21341652E+03  0.42646995E+04                                 6.731004                            5.125722       0.231396       2.137894                    0.999782      22.217976      61.913091       0.663945       0.461651      -1.021331       0.055175       0.027605       0.038219       0.072574       0.002636      -0.080852       0.006050       0.148511       0.081953      -0.088735      -0.037784       0.126519              7.618426       5.200851      -0.185743       1.565089      11.869814      -0.512384       5.784613          -0.012671
           60              C       7.704636       4.833201       8.327541       0.531724      19.990104 0.21328388E+03  0.42533420E+04                                 6.678110                            5.106595       0.240072       2.141366                    0.999773      22.053652      61.014624       0.669881       0.458497      -1.025018      -0.024417      -0.054261       0.034801       0.068931      -0.003672      -0.043365       0.094853      -0.087863       0.153107      -0.094318      -0.042856       0.137174              7.496341       9.422120      -0.545967       1.843716       6.686872      -2.761548       6.380031           0.000082
           61              O       7.961622       9.099438       3.699843      -0.544660      39.511750 0.62675178E+03  0.15705016E+05                                 9.286028                            7.828287      -0.181959       1.984325                    0.997195      28.377040      76.940326       0.666644       0.366665      -1.129437       0.031615       0.011622       0.052705       0.062549       0.031995       0.022624      -0.004452      -0.100597       0.091191      -0.079608       0.034775       0.044833             10.226025       9.969557       0.290180       1.034975       5.850585       1.513693      14.857933           0.050580
           62              O       9.309016       9.056348       5.492033      -0.488267      32.023604 0.45266727E+03  0.10411150E+05                                 7.952143                            6.527448       0.503179       2.228735                    0.998555      26.232736      67.178759       0.754479       0.352971      -1.145219      -0.039127      -0.007160      -0.036887       0.054248       0.002068       0.048339      -0.035327      -0.006404      -0.227536      -0.102019       0.040632       0.061386              8.881580      14.707106      -1.336912       2.050782       5.170323       0.125944       6.767312           0.032981
           63              O       0.100435       7.078873       3.199110      -0.545955      42.292304 0.66711630E+03  0.16991112E+05                                 9.735104                            8.108584      -0.218860       1.969353                    0.996638      28.757877      78.788992       0.650678       0.369590      -1.126415      -0.000368      -0.059520      -0.016279       0.061707       0.004433      -0.034275       0.016189      -0.026922      -0.167984      -0.072348       0.028204       0.044144             10.787004       7.964581      -0.386152       1.389170      15.792853       2.145370       8.603579           0.049233
           64              O       0.139697       5.165766       2.042854      -0.497573      33.836293 0.46633360E+03  0.10803199E+05                                 8.247899                            6.633763       0.447432       2.206070                    0.998369      26.440319      67.907565       0.747130       0.353879      -1.144730       0.006326       0.036820       0.031353       0.048772       0.027288      -0.021343       0.056507       0.093795       0.037182      -0.094379       0.041976       0.052403              9.351434       5.360202       0.900999       1.253138       9.315452       5.004312      13.378649           0.029141
           65              O       7.361591       7.433701       1.616622      -0.551003      43.238559 0.64258265E+03  0.16160740E+05                                 9.812341                            7.873226       0.047641       2.056712                    0.996704      28.366655      76.407313       0.673234       0.361749      -1.136178       0.001165      -0.045817      -0.050780       0.068404      -0.005300       0.027943      -0.000293      -0.094587       0.147474      -0.078271       0.022911       0.055361             11.256202       9.375041       0.851781      -0.444203      12.663592       6.215428      11.729973           0.047250
           66              O       7.827279       5.844915       0.107745      -0.498770      35.751785 0.49477891E+03  0.11629658E+05                                 8.581760                            6.861402       0.430897       2.201745                    0.998108      26.575641      68.685561       0.730305       0.356817      -1.142704      -0.016602       0.045953       0.025846       0.055275      -0.057788      -0.042599      -0.027557      -0.049906       0.061367      -0.095392       0.042662       0.052730              9.783878      10.540775      -3.524441      -3.372550       9.576132       4.309516       9.234727           0.029858
           67              O       0.829158       9.663554       2.915797      -0.550602      40.697628 0.66079123E+03  0.16747676E+05                                 9.415956                            8.020855      -0.134171       1.997834                    0.996332      28.490412      77.226007       0.661923       0.365097      -1.132718       0.019990       0.059829      -0.025296       0.067964      -0.001919      -0.051003      -0.003092      -0.044880      -0.175686      -0.086542       0.034723       0.051819             10.298157       8.722273       2.857729       0.621188      13.798499      -2.980892       8.373699           0.048443
           68              O       1.136015       0.146228       1.761321      -0.487450      32.098704 0.43488545E+03  0.98913659E+04                                 7.911017                            6.362077       0.497095       2.220253                    0.999146      26.158300      66.372393       0.771561       0.349023      -1.149733      -0.008414      -0.036319       0.036092       0.051890      -0.064486      -0.038805      -0.045065       0.019948       0.083203      -0.105637       0.051381       0.054257              8.977014       5.744118      -1.004849       2.048616       8.924659      -5.073071      12.262264           0.029857
           69              O       0.243503       7.828157       0.340302      -0.549069      40.854642 0.65869386E+03  0.16720038E+05                                 9.549645                            8.051936      -0.264132       1.960159                    0.995344      28.616550      78.218246       0.653739       0.369104      -1.127012       0.021172       0.038970      -0.045695       0.063679       0.029301       0.012872      -0.045186       0.054739       0.059083      -0.073349       0.028249       0.045100             10.578223       8.365225       1.822129      -3.090744      12.590311      -0.949443      10.779132           0.054159
           70              O       1.042124       9.390847      14.224732      -0.492936      35.128937 0.46322964E+03  0.10712211E+05                                 8.476007                            6.607722       0.539872       2.240056                    0.998715      26.280003      67.411555       0.749350       0.353459      -1.145196      -0.014908      -0.049080       0.006683       0.051728       0.011219       0.075272      -0.010611      -0.038418      -0.089627      -0.095247       0.035841       0.059405              9.832458       5.677234       0.085596      -0.339663      18.156454      -1.508583       5.663685           0.030396
           71              O       8.372384      10.267575       0.978165      -0.532109      39.418806 0.61569390E+03  0.15338348E+05                                 9.255395                            7.735333      -0.234830       1.975596                    0.995840      27.994811      75.344554       0.674633       0.364439      -1.132712      -0.063847       0.014096       0.000124       0.065384      -0.019294       0.013842       0.060242       0.051895       0.001826      -0.079872       0.030887       0.048985             10.229513      13.962875      -1.382501      -0.963079       9.385353      -2.550812       7.340310           0.052605
           72              O       6.190478      10.226516       1.510213      -0.479608      32.024925 0.44111128E+03  0.10064784E+05                                 7.913578                            6.418316       0.530468       2.242490                    0.998836      25.881099      65.689809       0.766522       0.350207      -1.149205       0.049201       0.001050      -0.022202       0.053989       0.070287      -0.044568       0.035425      -0.006361       0.084996      -0.108111       0.048803       0.059308              8.903304      10.648984       2.609053      -3.936727       7.223359      -2.998422       8.837570           0.034945
           73              O       3.004322       7.861693       3.720620      -0.544676      39.512340 0.62676241E+03  0.15705327E+05                                 9.286043                            7.828288      -0.181710       1.984394                    0.997196      28.377381      76.941014       0.666653       0.366659      -1.129443       0.031614      -0.011615      -0.052714       0.062555      -0.031992      -0.022619      -0.004462      -0.100646       0.091127      -0.079615       0.034761       0.044854             10.226049       9.969549      -0.290176      -1.034980       5.850582       1.513700      14.858016           0.050581
           74              O       4.351716       7.904784       1.928430      -0.488248      32.024451 0.45268074E+03  0.10411555E+05                                 7.952344                            6.527594       0.502844       2.228626                    0.998554      26.232916      67.179895       0.754461       0.352976      -1.145213      -0.039121       0.007190       0.036902       0.054258      -0.002047      -0.048338      -0.035318      -0.006358      -0.227540      -0.102011       0.040610       0.061401              8.881822      14.707555       1.336961      -2.050833       5.170437       0.125952       6.767475           0.032968
           75              O       5.057735       9.882258       4.221353      -0.545972      42.292726 0.66712359E+03  0.16991329E+05                                 9.735118                            8.108586      -0.218694       1.969396                    0.996639      28.758095      78.789435       0.650684       0.369586      -1.126419      -0.000360       0.059510       0.016273       0.061696      -0.004439       0.034298       0.016207      -0.026908      -0.168042      -0.072383       0.028231       0.044152             10.787031       7.964570       0.386120      -1.389174      15.792885       2.145458       8.603637           0.049235
           76              O       5.096997       0.387266       5.377610      -0.497601      33.837430 0.46635237E+03  0.10803755E+05                                 8.248117                            6.633931       0.447361       2.206039                    0.998369      26.440734      67.909277       0.747113       0.353882      -1.144726       0.006328      -0.036814      -0.031364       0.048775      -0.027302       0.021344       0.056513       0.093842       0.037190      -0.094406       0.041987       0.052418              9.351685       5.360322      -0.901019      -1.253159       9.315767       5.004474      13.378967           0.029146
           77              O       2.404290       9.527431       5.803841      -0.550996      43.237216 0.64256177E+03  0.16160099E+05                                 9.812230                            7.873167       0.047319       2.056631                    0.996701      28.366027      76.405584       0.673227       0.361756      -1.136172       0.001144       0.045816       0.050761       0.068389       0.005271      -0.027927      -0.000309      -0.094576       0.147522      -0.078263       0.022894       0.055369             11.256057       9.374927      -0.851770       0.444198      12.663430       6.215319      11.729813           0.047286
           78              O       2.869979      11.116217       7.312718      -0.498765      35.751133 0.49477076E+03  0.11629432E+05                                 8.581744                            6.861417       0.430734       2.201704                    0.998108      26.575208      68.684602       0.730292       0.356825      -1.142697      -0.016609      -0.045917      -0.025837       0.055243       0.057812       0.042609      -0.027574      -0.049875       0.061341      -0.095416       0.042666       0.052750              9.783841      10.540754       3.524413       3.372528       9.576084       4.309477       9.234686           0.029893
           79              O       5.786458       7.297577       4.504667      -0.550614      40.698780 0.66081532E+03  0.16748457E+05                                 9.416159                            8.021024      -0.134348       1.997773                    0.996331      28.490891      77.227961       0.661913       0.365099      -1.132716       0.019996      -0.059819       0.025328       0.067969       0.001907       0.051013      -0.003092      -0.044882      -0.175731      -0.086560       0.034733       0.051827             10.298383       8.722472      -2.857801      -0.621224      13.798771      -2.980955       8.373905           0.048459
           80              O       6.093315       5.406804       5.659142      -0.487437      32.099119 0.43489184E+03  0.98915376E+04                                 7.911028                            6.362081       0.497436       2.220348                    0.999147      26.158679      66.373228       0.771570       0.349018      -1.149738      -0.008389       0.036313      -0.036076       0.051870       0.064481       0.038837      -0.045063       0.019943       0.083214      -0.105648       0.051371       0.054277              8.977028       5.744120       1.004841      -2.048612       8.924653      -5.073082      12.262310           0.029858
           81              O       5.200803       9.132974       7.080161      -0.549095      40.856332 0.65872832E+03  0.16721115E+05                                 9.549838                            8.052093      -0.263876       1.960216                    0.995348      28.617371      78.220712       0.653740       0.369099      -1.127017       0.021208      -0.038967       0.045698       0.063690      -0.029275      -0.012892      -0.045155       0.054777       0.059067      -0.073327       0.028271       0.045056             10.578445       8.365360      -1.822140       3.090807      12.590593      -0.949368      10.779383           0.054175
           82              O       5.999424       7.268248       8.036659      -0.492932      35.129328 0.46323616E+03  0.10712393E+05                                 8.476039                            6.607744       0.539970       2.240080                    0.998716      26.280280      67.412221       0.749354       0.353456      -1.145199      -0.014861       0.049074      -0.006687       0.051709      -0.011243      -0.075256      -0.010603      -0.038415      -0.089664      -0.095237       0.035844       0.059393              9.832499       5.677251      -0.085615       0.339672      18.156547      -1.508567       5.663698           0.030410
           83              O       3.415084       6.693556       6.442298      -0.532135      39.420620 0.61572797E+03  0.15339422E+05                                 9.255682                            7.735550      -0.234845       1.975577                    0.995839      27.995620      75.347487       0.674623       0.364439      -1.132711      -0.063853      -0.014106      -0.000140       0.065393       0.019283      -0.013841       0.060232       0.051881       0.001801      -0.079855       0.030882       0.048974             10.229849      13.963343       1.382538       0.963134       9.385656      -2.550924       7.340548           0.052623
           84              O       1.233178       6.734616       5.910251      -0.479568      32.024417 0.44110134E+03  0.10064510E+05                                 7.913551                            6.418289       0.530279       2.242443                    0.998835      25.880604      65.688612       0.766515       0.350212      -1.149200       0.049197      -0.001045       0.022193       0.053981      -0.070281       0.044578       0.035407      -0.006361       0.085017      -0.108104       0.048785       0.059319              8.903276      10.648970      -2.609043       3.936724       7.223314      -2.998401       8.837545           0.034969
           85              O       1.952978       2.006625      11.141084      -0.544672      39.513643 0.62678778E+03  0.15706143E+05                                 9.286284                            7.828478      -0.181651       1.984394                    0.997199      28.377985      76.943432       0.666640       0.366662      -1.129440      -0.031624      -0.011637      -0.052694       0.062547       0.031990       0.022623      -0.004452      -0.100575       0.091199      -0.079597       0.034777       0.044820             10.226328       9.969932       0.290198       1.035066       5.850722       1.513739      14.858330           0.050572
           86              O       0.605584       2.049715       9.348894      -0.488274      32.025046 0.45268893E+03  0.10411797E+05                                 7.952461                            6.527677       0.502987       2.228664                    0.998556      26.233083      67.180634       0.754452       0.352979      -1.145210       0.039139       0.007142       0.036878       0.054248       0.002076       0.048328      -0.035295      -0.006402      -0.227454      -0.101979       0.040628       0.061351              8.881966      14.707812      -1.336987       2.050891       5.170505       0.125951       6.767580           0.032987
           87              O       9.814165       4.027190      11.641817      -0.545918      42.291011 0.66709410E+03  0.16990439E+05                                 9.735030                            8.108554      -0.219161       1.969277                    0.996636      28.757239      78.787512       0.650665       0.369599      -1.126406       0.000357       0.059508       0.016271       0.061694       0.004438      -0.034272       0.016214      -0.026920      -0.168005      -0.072359       0.028204       0.044155             10.786903       7.964561      -0.386148       1.389179      15.792619       2.145318       8.603528           0.049244
           88              O       9.774903       5.940297      12.798073      -0.497549      33.834416 0.46630360E+03  0.10802321E+05                                 8.247591                            6.633547       0.447461       2.206096                    0.998368      26.439547      67.904814       0.747143       0.353878      -1.144732      -0.006330      -0.036807      -0.031344       0.048758       0.027287      -0.021342       0.056511       0.093802       0.037168      -0.094383       0.041978       0.052405              9.351059       5.360031       0.900955       1.253081       9.315064       5.004065      13.378082           0.029146
           89              O       2.553009       3.672362      13.224305      -0.550987      43.240108 0.64260644E+03  0.16161503E+05                                 9.812582                            7.873387       0.047538       2.056665                    0.996706      28.367220      76.409459       0.673225       0.361751      -1.136176      -0.001170       0.045802       0.050772       0.068388      -0.005314       0.027942      -0.000276      -0.094594       0.147445      -0.078272       0.022922       0.055350             11.256509       9.375297       0.851782      -0.444238      12.663918       6.215642      11.730311           0.047252
           90              O       2.087321       5.261148      14.733182      -0.498778      35.752526 0.49478790E+03  0.11629926E+05                                 8.581880                            6.861472       0.430869       2.201732                    0.998108      26.575843      68.686331       0.730300       0.356818      -1.142703       0.016600      -0.045952      -0.025850       0.055275      -0.057790      -0.042600      -0.027556      -0.049911       0.061368      -0.095394       0.042662       0.052732              9.784038      10.540927      -3.524529      -3.372647       9.576289       4.309629       9.234899           0.029860
           91              O       9.085442       1.442509      11.925130      -0.550633      40.698828 0.66081388E+03  0.16748341E+05                                 9.415965                            8.020848      -0.133523       1.998007                    0.996339      28.491131      77.227359       0.661943       0.365084      -1.132732      -0.019968      -0.059840       0.025321       0.067976      -0.001913      -0.051016      -0.003074      -0.044847      -0.175724      -0.086556       0.034749       0.051808             10.298176       8.722304       2.857765       0.621174      13.798528      -2.980902       8.373695           0.048434
           92              O       8.778585      10.959835      13.079606      -0.487484      32.098920 0.43488721E+03  0.98914222E+04                                 7.911090                            6.362119       0.497117       2.220266                    0.999146      26.158175      66.372267       0.771553       0.349026      -1.149730       0.008411       0.036318      -0.036101       0.051894      -0.064478      -0.038802      -0.045067       0.019934       0.083189      -0.105629       0.051374       0.054254              8.977110       5.744167      -1.004871       2.048658       8.924737      -5.073146      12.262427           0.029843
           93              O       9.671097       3.277906      14.500625      -0.549048      40.853483 0.65867003E+03  0.16719263E+05                                 9.549434                            8.051760      -0.264095       1.960181                    0.995343      28.616035      78.216153       0.653750       0.369101      -1.127015      -0.021177      -0.038975       0.045686       0.063677       0.029311       0.012875      -0.045179       0.054741       0.059074      -0.073350       0.028257       0.045093             10.577985       8.365079       1.822117      -3.090699      12.589942      -0.949429      10.778934           0.054155
           94              O       8.872476       1.715216       0.616195      -0.492928      35.129063 0.46323129E+03  0.10712260E+05                                 8.476032                            6.607736       0.539882       2.240059                    0.998715      26.280034      67.411684       0.749349       0.353459      -1.145196       0.014898       0.049079      -0.006700       0.051726       0.011219       0.075272      -0.010612      -0.038423      -0.089622      -0.095247       0.035843       0.059403              9.832493       5.677242       0.085584      -0.339661      18.156543      -1.508552       5.663692           0.030406
           95              O       1.542216       0.838488      13.862762      -0.532080      39.417518 0.61566913E+03  0.15337569E+05                                 9.255195                            7.735176      -0.234853       1.975601                    0.995839      27.994217      75.342438       0.674641       0.364438      -1.132713       0.063838      -0.014097      -0.000144       0.065376      -0.019290       0.013846       0.060239       0.051920       0.001801      -0.079876       0.030903       0.048973             10.229286      13.962622      -1.382462      -0.963062       9.385097      -2.550715       7.340139           0.052602
           96              O       3.724122       0.879547      13.330714      -0.479624      32.026817 0.44114240E+03  0.10065676E+05                                 7.913865                            6.418532       0.530722       2.242541                    0.998838      25.882114      65.693061       0.766510       0.350206      -1.149206      -0.049195      -0.001050       0.022206       0.053985       0.070265      -0.044559       0.035432      -0.006369       0.084964      -0.108088       0.048806       0.059283              8.903639      10.649375       2.609162      -3.936890       7.223633      -2.998571       8.837910           0.034940
           97              O       6.910278       3.244370      11.120307      -0.544647      39.512066 0.62675703E+03  0.15705187E+05                                 9.286092                            7.828328      -0.181955       1.984324                    0.997195      28.377150      76.940832       0.666641       0.366666      -1.129436      -0.031633       0.011628       0.052711       0.062565      -0.031980      -0.022631      -0.004444      -0.100632       0.091074      -0.079598       0.034740       0.044858             10.226107       9.969676      -0.290183      -1.035062       5.850605       1.513689      14.858041           0.050573
           98              O       5.562884       3.201279      12.912497      -0.488288      32.026855 0.45272124E+03  0.10412722E+05                                 7.952704                            6.527866       0.503240       2.228714                    0.998557      26.234198      67.183993       0.754449       0.352974      -1.145215       0.039134      -0.007200      -0.036880       0.054254      -0.002058      -0.048338      -0.035319      -0.006392      -0.227424      -0.101984       0.040603       0.061381              8.882246      14.708310       1.337030      -2.050924       5.170644       0.125970       6.767784           0.032966
           99              O       4.856865       1.223805      10.619574      -0.545950      42.293667 0.66713996E+03  0.16991873E+05                                 9.735296                            8.108718      -0.218750       1.969367                    0.996641      28.758496      78.791165       0.650673       0.369589      -1.126415       0.000369      -0.059498      -0.016259       0.061681      -0.004449       0.034292       0.016222      -0.026928      -0.168042      -0.072386       0.028220       0.044166             10.787243       7.964738       0.386104      -1.389224      15.793178       2.145542       8.603813           0.049218
          100              O       4.817603      10.718797       9.463317      -0.497605      33.837557 0.46635312E+03  0.10803775E+05                                 8.248123                            6.633927       0.447352       2.206034                    0.998369      26.440794      67.909408       0.747115       0.353881      -1.144727      -0.006316       0.036823       0.031369       0.048783      -0.027304       0.021346       0.056513       0.093845       0.037195      -0.094408       0.041987       0.052421              9.351702       5.360325      -0.901024      -1.253157       9.315815       5.004517      13.378967           0.029125
          101              O       7.510309       1.578632       9.037086      -0.550948      43.236029 0.64253952E+03  0.16159432E+05                                 9.812162                            7.873119       0.046890       2.056511                    0.996699      28.365402      76.404140       0.673217       0.361764      -1.136163      -0.001153      -0.045801      -0.050770       0.068386       0.005270      -0.027928      -0.000293      -0.094546       0.147537      -0.078252       0.022878       0.055374             11.255974       9.374881      -0.851775       0.444167      12.663335       6.215255      11.729705           0.047281
          102              O       7.044621      -0.010154       7.528209      -0.498777      35.750994 0.49476825E+03  0.11629358E+05                                 8.581727                            6.861402       0.430756       2.201713                    0.998108      26.575117      68.684317       0.730293       0.356825      -1.142697       0.016605       0.045924       0.025838       0.055248       0.057815       0.042614      -0.027580      -0.049884       0.061340      -0.095425       0.042671       0.052754              9.783825      10.540738       3.524422       3.372529       9.576068       4.309469       9.234668           0.029900
          103              O       4.128142       3.808486      10.336260      -0.550592      40.699863 0.66083550E+03  0.16749105E+05                                 9.416315                            8.021142      -0.134257       1.997786                    0.996334      28.491412      77.229813       0.661908       0.365099      -1.132715      -0.019975       0.059814      -0.025348       0.067965       0.001901       0.051010      -0.003101      -0.044900      -0.175694      -0.086552       0.034722       0.051830             10.298561       8.722641      -2.857857      -0.621248      13.799005      -2.981014       8.374037           0.048438
          104              O       3.821285       5.699259       9.181785      -0.487433      32.098802 0.43488542E+03  0.98913418E+04                                 7.910906                            6.361979       0.497530       2.220373                    0.999148      26.158766      66.372989       0.771587       0.349012      -1.149745       0.008413      -0.036331       0.036087       0.051895       0.064478       0.038835      -0.045057       0.019936       0.083199      -0.105640       0.051371       0.054269              8.976889       5.744033       1.004835      -2.048583       8.924525      -5.073007      12.262109           0.029836
          105              O       4.713797       1.973089       7.760766      -0.549061      40.854142 0.65868453E+03  0.16719703E+05                                 9.549472                            8.051804      -0.263809       1.960254                    0.995347      28.616427      78.217087       0.653755       0.369097      -1.127020      -0.021192       0.038983      -0.045693       0.063692      -0.029271      -0.012890      -0.045149       0.054776       0.059022      -0.073317       0.028274       0.045042             10.578023       8.365074      -1.822088       3.090687      12.590020      -0.949381      10.778974           0.054151
          106              O       3.915176       3.837815       6.804268      -0.492952      35.129543 0.46324071E+03  0.10712519E+05                                 8.476046                            6.607759       0.540029       2.240094                    0.998716      26.280493      67.412738       0.749356       0.353454      -1.145201       0.014882      -0.049085       0.006701       0.051727      -0.011240      -0.075256      -0.010602      -0.038406      -0.089664      -0.095234       0.035839       0.059395              9.832498       5.677258      -0.085585       0.339667      18.156527      -1.508558       5.663709           0.030411
          107              O       6.499516       4.412507       8.398629      -0.532133      39.419031 0.61569443E+03  0.15338382E+05                                 9.255478                            7.735368      -0.234795       1.975613                    0.995838      27.994773      75.344779       0.674627       0.364442      -1.132709       0.063870       0.014100       0.000138       0.065408       0.019284      -0.013842       0.060223       0.051907       0.001766      -0.079855       0.030900       0.048955             10.229627      13.963137       1.382524       0.963107       9.385383      -2.550823       7.340361           0.052595
          108              O       8.681422       4.371447       8.930676      -0.479669      32.028030 0.44116097E+03  0.10066212E+05                                 7.914077                            6.418671       0.530923       2.242592                    0.998839      25.882505      65.694568       0.766501       0.350207      -1.149205      -0.049199       0.001077      -0.022219       0.053994      -0.070244       0.044559       0.035443      -0.006298       0.085005      -0.108078       0.048804       0.059273              8.903901      10.649721      -2.609266       3.937045       7.223819      -2.998684       8.838162           0.034965

******************************************************
Auxiliary information for the entire system
The total spin magnetic moment of the unit cell is   47.999649
The total net atomic charge of the unit cell is   0.000001
Accuracy of reproducing the electrostatic potential in the unit cell:
  The inner radius (bohr) =    5.0000
  The outer radius (bohr) =   12.0000
  Valid grid points have density less than (e/(bohr^3)) =    0.0001
  The number of valid grid points were=        35208
  The rms potential error without charges in kcal/mol is=      2.95054
  The rms potential error with partial charges in kcal/mol is=      0.82565
  The RRMSE value at monopole order=      0.27983
  The rms potential error with partial charges and cloud penetration in kcal/mol is=      0.80770
  The RRMSE value at monopole order with cloud penetration is=      0.27375
  The rms potential error with partial charges and atomic dipoles in kcal/mol is=      0.74432
  The RRMSE value at dipole order=      0.25227
  The rms potential error with partial charges, atomic dipoles and cloud penetration in kcal/mol is=      0.72291
  The RRMSE value at dipole order with cloud penetration=      0.24501

******************************************************
The electron densities and ab initio electrostatic potential were computed in VASP using the PBE functional and
projector augmented wave method. See the main text of the journal article for a description of computational details.
The atomic charges, dipoles, and quadrupoles were computed with the DDEC6 method as described in
(a) T. A. Manz and N. Gabaldon Limas, RSC Adv. 6 (2016) 47771-47801 DOI: 10.1039/c6ra04656h
(b) N. Gabaldon Limas and T. A. Manz, RSC Adv. 8 (2018) 2678-2707 DOI: 10.1039/c7ra11829e.
For each atom in the material, the electron cloud parameters were fit to the spherically averaged atom-in-material
electron density using radial positions for which this density was between 10^-4 and 10^-2 electrons per cubic bohr.
The polarizabilities, dispersion coefficients, and quantum Drude oscillator (QDO) parameters were fit using the MCLF method.
The magnetic structure of the system was optimized in VASP from the default ferromagnetic initial guess using spin polarization.
The atomic spin moments (ASMs) were computed on this optimized magnetic structure using the DDEC6 partition as inputs
to the method of T. A. Manz and D. S. Sholl, J. Chem. Theory Comput. 7 (2011) 4146-4164 DOI: 10.1021/ct200539n.
The RMSE and RRMSE were computed using a uniform grid with Ewald summation.
