# Supplementary material for: A collection of forcefield precursors for metal–organic frameworks
Source: RSC Adv. 2019 Nov 13;9(63):36492–507. doi: 10.1039/c9ra07327b (PMC9075174; doi:10.1039/c9ra07327b)
Supplement: RA-009-C9RA07327B-s5034 [file RA-009-C9RA07327B-s5034.xyz]

  108
jmolscript: load "" {1 1 1} spacegroup "x,y,z" unitcell [{      9.980300     0.000000     0.000000 }, {      0.000000    11.452500     0.000000 }, {      0.000000    -0.331472    14.858203 }]
Fe     9.219502     8.612748     1.986245     0.932933
Fe     8.827875     2.753890    10.281579     0.944460
Fe     4.229352     8.400266     5.442857     0.933056
Fe     3.837725     2.475152    12.005725     0.944390
Fe     0.760798     2.508280    12.871958     0.932948
Fe     1.152425     8.367138     4.576624     0.944349
Fe     5.750948     2.720762     9.415346     0.932806
Fe     6.142575     8.645876     2.852478     0.944214
Fe     0.000000     5.726250     0.000000     0.968953
Fe     4.990150    -0.165736     7.429102     0.968947
Fe     0.000000     0.000000     0.000000     0.989561
Fe     4.990150     5.560514     7.429102     0.989262
H      7.565067     9.529257     5.509422     0.032068
H      0.558897     5.310950     3.882448     0.033948
H      6.187786     6.323000     0.766683     0.033023
H      2.055942    11.126627     3.313379     0.032503
H      1.457124     7.664778    13.775040     0.032496
H      7.066052     0.012276     0.322423     0.036107
H      2.574917     7.483757     1.919680     0.032051
H      5.549047     0.249564     3.546653     0.033903
H      1.197636    10.690014     6.662418     0.033028
H      7.046092     5.886387     4.115722     0.032393
H      6.447274     9.016764     8.512264     0.032429
H      2.075902     5.548238     7.106678     0.036047
H      2.415233     1.591771     9.348781     0.032054
H      9.421403     5.810078    10.975755     0.033918
H      3.792514     4.798028    14.091520     0.033025
H      7.924358    -0.005599    11.544824     0.032500
H      8.523176     3.456250     1.083163     0.032518
H      2.914248    -0.343748    14.535780     0.036155
H      7.405383     3.637271    12.938523     0.032025
H      4.431253    10.871464    11.311550     0.033897
H      8.782664     0.431014     8.195785     0.033011
H      2.934208     5.234641    10.742481     0.032401
H      3.533026     2.104264     6.345939     0.032423
H      7.904398     5.572790     7.751525     0.036026
C      8.313590     9.272241     4.945701     0.527922
C      0.304399     5.861767     3.068368     0.526429
C      7.118948     6.519871     0.838448     0.526531
C      1.379277    10.832178     2.702707     0.521363
C      0.954117     8.182111    14.343812     0.532267
C      7.242704    10.710463     0.915117     0.541844
C      3.323440     7.740773     2.483400     0.527841
C      5.294549    11.151247     4.360734     0.526343
C      2.128798    10.493143     6.590653     0.526493
C      6.369427     6.180836     4.726394     0.521150
C      5.944267     8.499431     7.943492     0.532195
C      2.252554     6.302551     6.513985     0.541717
C      1.666710     1.848787     9.912502     0.527883
C      9.675901     5.259261    11.789835     0.526438
C      2.861352     4.601157    14.019755     0.526561
C      8.601023     0.288850    12.155496     0.521368
C      9.026183     2.938917     0.514391     0.532290
C      2.737596     0.410565    13.943086     0.542018
C      6.656860     3.380255    12.374803     0.527878
C      4.685751    -0.030219    10.497469     0.526325
C      7.851502     0.627885     8.267550     0.526481
C      3.610873     4.940192    10.131809     0.521177
C      4.036033     2.621597     6.914711     0.532171
C      7.727746     4.818477     8.344218     0.541642
O      8.045419     9.119211     3.709648    -0.543887
O      9.412820     9.081181     5.481043    -0.488451
O      0.135532     7.111356     3.191245    -0.548381
O      0.145313     5.199367     2.041071    -0.501167
O      7.439715     7.455325     1.633511    -0.549802
O      7.895016     5.871596     0.122580    -0.498957
O      0.855312     9.688214     2.906859    -0.549288
O      1.149032     0.127271     1.754159    -0.489362
O      0.247112     7.859324     0.331635    -0.543227
O      1.029268     9.399282    14.241142    -0.494292
O      8.449522    10.295287     0.982870    -0.538446
O      6.277808    10.245564     1.527869    -0.487353
O      3.055269     7.893803     3.719454    -0.543888
O      4.422670     7.931833     1.948059    -0.488527
O      5.125682     9.901658     4.237857    -0.548348
O      5.135463     0.361147     5.388030    -0.501056
O      2.449565     9.557689     5.795591    -0.549945
O      2.904866    11.141418     7.306521    -0.499006
O      5.845462     7.324800     4.522243    -0.549391
O      6.139182     5.433243     5.674942    -0.489371
O      5.237262     9.153690     7.097466    -0.543148
O      6.019418     7.282260     8.046163    -0.494065
O      3.459372     6.717727     6.446231    -0.538222
O      1.287658     6.767450     5.901232    -0.487436
O      1.934881     2.001817    11.148555    -0.543920
O      0.567480     2.039847     9.377160    -0.488534
O      9.844768     4.009672    11.666958    -0.548352
O      9.834987     5.921661    12.817132    -0.501164
O      2.540585     3.665703    13.224692    -0.549889
O      2.085284     5.249432    14.735623    -0.498956
O      9.124988     1.432814    11.951344    -0.549366
O      8.831268    10.993757    13.104044    -0.489365
O      9.733188     3.261704    14.526568    -0.543185
O      8.951032     1.721746     0.617061    -0.494247
O      1.530778     0.825741    13.875333    -0.538421
O      3.702492     0.875464    13.330334    -0.487261
O      6.925031     3.227225    11.138749    -0.543946
O      5.557630     3.189195    12.910144    -0.488617
O      4.854618     1.219370    10.620346    -0.548329
O      4.844837    10.759881     9.470173    -0.501086
O      7.530735     1.563339     9.062612    -0.549877
O      7.075434    -0.020390     7.551682    -0.499034
O      4.134838     3.796228    10.335960    -0.549341
O      3.841118     5.687785     9.183261    -0.489352
O      4.743038     1.967338     7.760737    -0.543143
O      3.960882     3.838768     6.812040    -0.494085
O      6.520928     4.403301     8.411972    -0.538155
O      8.692642     4.353578     8.956971    -0.487513

The following XYZ coordinates are in angstroms. Other properties are in atomic units.
The sperically averaged electron density of each atom fit to a function of the form exp(a - br)
eigen_1, eigen_2 and eigen_3 are the three eigenvalues of traceless quadrupole moment tensor
  atom number  atomic symbol              X              Y              Z     net charge C6 coefficient C8 coefficient C10 coefficient fluctuating dipole atomic polarizability isotropic forcefield polarizability              a              b squared Pearson coefficient          <r^3>          <r^4>         wp_QDO          m_QDO          q_QDO       dipole_x       dipole_y       dipole_z         dipole            Qxy            Qxz            Qyz     Q(x^2-y^2)  Q(3z^2 - R^2)        eigen_1        eigen_2        eigen_3 static polarizability      alpha(xx)      alpha(xy)      alpha(xz)      alpha(yy)      alpha(yz)      alpha(zz) atomic spin moment
            1             Fe       9.219502       8.612748       1.986245       0.932933      92.324745 0.20351315E+04  0.66890466E+05                                17.894944                           15.712796       0.236466       1.877323                    0.999161      53.004576     152.616714       0.409627       0.454931      -1.095187      -0.002437      -0.003543       0.011381       0.012166      -0.046717      -0.002377       0.070499      -0.039359       0.121748      -0.085422      -0.014804       0.100227             19.852007      21.480631      -0.790369      -0.473579      18.302606      -0.377167      19.772785           3.819877
            2             Fe       8.827875       2.753890      10.281579       0.944460     111.942963 0.23565474E+04  0.79780798E+05                                19.736306                           16.546141       0.221416       1.881497                    0.998417      52.290108     149.315173       0.415275       0.435661      -1.114957       0.005100       0.009882      -0.007213       0.013255       0.076581      -0.071687      -0.048042       0.080125       0.303912      -0.137159      -0.023638       0.160797             22.977156      28.070534      -0.439226       5.944331      17.770472      -0.065257      23.090462           3.854691
            3             Fe       4.229352       8.400266       5.442857       0.933056      92.337721 0.20354731E+04  0.66902612E+05                                17.894431                           15.712407       0.236596       1.877424                    0.999156      53.002698     152.598280       0.409710       0.454832      -1.095277      -0.002369       0.003482      -0.011422       0.012173       0.047665       0.002850       0.070969      -0.038866       0.119565      -0.086026      -0.014738       0.100764             19.851335      21.480252       0.789977       0.473631      18.301467      -0.376681      19.772286           3.820782
            4             Fe       3.837725       2.475152      12.005725       0.944390     111.940101 0.23565002E+04  0.79779356E+05                                19.736639                           16.546496       0.221246       1.881443                    0.998418      52.289398     149.316692       0.415248       0.435688      -1.114931       0.005053      -0.009780       0.007233       0.013171      -0.076392       0.071297      -0.048471       0.079497       0.304997      -0.137048      -0.023745       0.160794             22.977512      28.071971       0.439095      -5.944505      17.770422      -0.064622      23.090144           3.854452
            5             Fe       0.760798       2.508280      12.871958       0.932948      92.336865 0.20354463E+04  0.66902311E+05                                17.894955                           15.712772       0.236503       1.877329                    0.999159      53.009640     152.624892       0.409682       0.454859      -1.095248       0.002422       0.003533      -0.011460       0.012235      -0.047201      -0.002896       0.070946      -0.038643       0.122977      -0.085940      -0.015029       0.100969             19.852032      21.480650      -0.790189      -0.473725      18.302478      -0.377023      19.772967           3.820420
            6             Fe       1.152425       8.367138       4.576624       0.944349     111.936227 0.23563930E+04  0.79775382E+05                                19.736868                           16.546655       0.221015       1.881378                    0.998419      52.288157     149.316251       0.415223       0.435716      -1.114905      -0.005072      -0.009860       0.007269       0.013258       0.076293      -0.071970      -0.048617       0.079877       0.305648      -0.137151      -0.024356       0.161507             22.977782      28.070990      -0.438934       5.944834      17.771039      -0.064985      23.091316           3.853980
            7             Fe       5.750948       2.720762       9.415346       0.932806      92.331672 0.20353251E+04  0.66897869E+05                                17.895298                           15.713148       0.236465       1.877356                    0.999158      53.002720     152.608448       0.409641       0.454908      -1.095210       0.002420      -0.003502       0.011404       0.012173       0.047733       0.002864       0.070062      -0.039503       0.117674      -0.085454      -0.014391       0.099846             19.852333      21.481449       0.790068       0.473766      18.302240      -0.376766      19.773309           3.819849
            8             Fe       6.142575       8.645876       2.852478       0.944214     111.933420 0.23563477E+04  0.79774303E+05                                19.737427                           16.547175       0.221052       1.881359                    0.998420      52.289261     149.324956       0.415186       0.435752      -1.114871      -0.005089       0.009898      -0.007152       0.013229      -0.077118       0.071842      -0.047875       0.081003       0.300573      -0.137277      -0.023209       0.160486             22.978411      28.072642       0.439247      -5.945036      17.771263      -0.064964      23.091328           3.853721
            9             Fe       0.000000       5.726250       0.000000       0.968953     103.261898 0.22444751E+04  0.75098929E+05                                18.765283                           16.170314       0.265470       1.901127                    0.998287      51.590081     146.659489       0.419019       0.436871      -1.113704      -0.000001       0.000021      -0.000005       0.000022      -0.018166       0.139082      -0.029948       0.056537      -0.089687      -0.138457      -0.018306       0.156763             21.268152      18.427513      -0.661566      -1.117319      24.883700       5.365579      20.493243           3.883161
           10             Fe       4.990150      -0.165736       7.429102       0.968947     103.236626 0.22438653E+04  0.75075197E+05                                18.764647                           16.170040       0.264990       1.901021                    0.998289      51.580870     146.641345       0.418938       0.436975      -1.113611       0.000007       0.000015       0.000004       0.000017       0.017986      -0.138435      -0.029525       0.055142      -0.088116      -0.137804      -0.017839       0.155643             21.267094      18.427504       0.661832       1.117549      24.880795       5.365266      20.492985           3.882751
           11             Fe       0.000000       0.000000       0.000000       0.989561     115.499417 0.24490833E+04  0.83446540E+05                                19.880716                           16.697381       0.264587       1.899301                    0.998569      51.482164     145.935778       0.421092       0.426898      -1.124251       0.000009      -0.000001      -0.000010       0.000014       0.102212      -0.060898       0.003222      -0.075732       0.025893      -0.132895       0.017355       0.115540             23.002008      19.497950       0.677800      -1.080961      27.252700      -7.323401      22.255374           3.916532
           12             Fe       4.990150       5.560514       7.429102       0.989262     115.284584 0.24436715E+04  0.83236230E+05                                19.880672                           16.698000       0.259689       1.897970                    0.998591      51.419679     145.851101       0.420261       0.427875      -1.123337      -0.000009       0.000008      -0.000008       0.000015      -0.100325       0.061375       0.001562      -0.080994       0.033706      -0.132992       0.018498       0.114495             23.001622      19.498091      -0.677698       1.080698      27.251349      -7.323302      22.255428           3.909047
           13              H       7.565067       9.529257       5.509422       0.032068       1.304475 0.93726037E+01  0.96355859E+02                                 2.004879                            1.806120      -1.327232       2.221800                    0.992719       4.156543      12.164581       0.456483       1.305161      -0.700857      -0.050864       0.015914       0.038700       0.065865      -0.005184      -0.005695      -0.003661       0.009898       0.007083      -0.010884       0.001902       0.008982              2.128879       2.602121      -0.328172      -0.704464       1.642772       0.287693       2.141744           0.001012
           14              H       0.558897       5.310950       3.882448       0.033948       1.590243 0.12422306E+02  0.13234892E+03                                 2.024939                            1.886611      -0.955535       2.374218                    0.997956       3.740340       9.948344       0.535050       1.074468      -0.761785       0.016958      -0.048138       0.049619       0.071182      -0.005412       0.002540      -0.007542      -0.017847      -0.005586      -0.009542      -0.005552       0.015094              2.067594       1.670806      -0.129083       0.338215       1.940983      -0.480429       2.590993           0.002191
           15              H       6.187786       6.323000       0.766683       0.033023       1.381306 0.10118637E+02  0.10357181E+03                                 1.916212                            1.756933      -0.951591       2.393277                    0.998190       3.685012       9.965332       0.523078       1.143983      -0.741574      -0.060030      -0.013368      -0.010381       0.062370       0.007652       0.002567       0.002347       0.005753      -0.009600      -0.006655      -0.003979       0.010634              1.980017       2.820439       0.199457       0.064183       1.564505       0.151551       1.555107           0.001362
           16              H       2.055942      11.126627       3.313379       0.032503       1.348203 0.99259802E+01  0.10132804E+03                                 1.908329                            1.758504      -0.768014       2.479985                    0.999174       3.644520       9.911265       0.513577       1.168273      -0.736121       0.048713       0.023969       0.033371       0.063727       0.006466       0.008087       0.001861       0.001891      -0.012085      -0.009808      -0.002279       0.012087              1.973139       2.156949       0.233477       0.687594       1.598744       0.158753       2.163724           0.001400
           17              H       1.457124       7.664778      13.775040       0.032496       1.358352 0.98878900E+01  0.10062424E+03                                 1.894659                            1.738893      -0.975852       2.388824                    0.998250       3.625628       9.775153       0.524848       1.146763      -0.741151       0.034610      -0.029905      -0.041505       0.061764      -0.002326      -0.014629       0.001917       0.008370       0.012387      -0.011570      -0.006585       0.018155              1.962168       1.765144      -0.355390      -0.352633       2.208640       0.489155       1.912719           0.001080
           18              H       7.066052       0.012276       0.322423       0.036107       1.502943 0.11145707E+02  0.11729158E+03                                 2.054006                            1.863078      -1.136313       2.309412                    0.995940       3.858323      10.703164       0.498380       1.167847      -0.735139      -0.019442       0.052801      -0.041099       0.069679      -0.009273       0.003925      -0.010572      -0.004077      -0.008359      -0.011560      -0.005306       0.016867              2.153366       1.749501      -0.071800       0.060381       2.489821      -0.819009       2.220775           0.001858
           19              H       2.574917       7.483757       1.919680       0.032051       1.304604 0.93736923E+01  0.96369710E+02                                 2.004988                            1.806205      -1.327210       2.221784                    0.992718       4.156801      12.165447       0.456480       1.305133      -0.700862      -0.050856      -0.015931      -0.038694       0.065859       0.005181       0.005694      -0.003656       0.009909       0.007086      -0.010881       0.001895       0.008986              2.129004       2.602295       0.328201       0.704524       1.642852       0.287716       2.141864           0.001014
           20              H       5.549047       0.249564       3.546653       0.033903       1.590508 0.12424808E+02  0.13238107E+03                                 2.025064                            1.886720      -0.955836       2.374034                    0.997954       3.740738       9.949321       0.535073       1.074377      -0.761808       0.016966       0.048137      -0.049601       0.071171       0.005414      -0.002543      -0.007534      -0.017850      -0.005589      -0.009545      -0.005546       0.015091              2.067724       1.670896       0.129094      -0.338250       1.941102      -0.480472       2.591175           0.002167
           21              H       1.197636      10.690014       6.662418       0.033028       1.381511 0.10120459E+02  0.10359444E+03                                 1.916314                            1.757021      -0.951940       2.393075                    0.998187       3.685368       9.966267       0.523100       1.143891      -0.741594      -0.060018       0.013364       0.010393       0.062360      -0.007651      -0.002571       0.002355       0.005751      -0.009626      -0.006651      -0.003989       0.010640              1.980126       2.820607      -0.199469      -0.064189       1.564586       0.151566       1.555185           0.001351
           22              H       7.046092       5.886387       4.115722       0.032393       1.348679 0.99303193E+01  0.10138356E+03                                 1.908783                            1.758890      -0.768235       2.479822                    0.999172       3.645276       9.913918       0.513519       1.168275      -0.736120       0.048701      -0.023964      -0.033359       0.063709      -0.006478      -0.008084       0.001856       0.001897      -0.012093      -0.009810      -0.002283       0.012093              1.973624       2.157500      -0.233565      -0.687846       1.599099       0.158804       2.164274           0.001416
           23              H       6.447274       9.016764       8.512264       0.032429       1.358663 0.98906616E+01  0.10065895E+03                                 1.894905                            1.739103      -0.976081       2.388694                    0.998247       3.626021       9.776355       0.524835       1.146718      -0.741162       0.034619       0.029909       0.041507       0.061772       0.002329       0.014633       0.001916       0.008384       0.012410      -0.011568      -0.006595       0.018163              1.962429       1.765367       0.355458       0.352713       2.208939       0.489254       1.912980           0.001086
           24              H       2.075902       5.548238       7.106678       0.036047       1.503186 0.11147804E+02  0.11731897E+03                                 2.054210                            1.863245      -1.136865       2.309162                    0.995937       3.858624      10.704184       0.498362       1.167836      -0.735142      -0.019444      -0.052788       0.041102       0.069671       0.009279      -0.003937      -0.010561      -0.004075      -0.008334      -0.011547      -0.005320       0.016867              2.153590       1.749666       0.071813      -0.060389       2.490094      -0.819139       2.221009           0.001879
           25              H       2.415233       1.591771       9.348781       0.032054       1.304606 0.93737257E+01  0.96370361E+02                                 2.005009                            1.806223      -1.327296       2.221749                    0.992718       4.156827      12.165634       0.456471       1.305153      -0.700857       0.050856      -0.015920      -0.038700       0.065859      -0.005188      -0.005688      -0.003654       0.009909       0.007102      -0.010883       0.001901       0.008982              2.129026       2.602320      -0.328205      -0.704533       1.642867       0.287722       2.141890           0.000995
           26              H       9.421403       5.810078      10.975755       0.033918       1.590164 0.12421525E+02  0.13233829E+03                                 2.024870                            1.886552      -0.955538       2.374228                    0.997956       3.740220       9.947881       0.535059       1.074469      -0.761786      -0.016965       0.048139      -0.049622       0.071186      -0.005413       0.002541      -0.007541      -0.017842      -0.005582      -0.009541      -0.005550       0.015091              2.067522       1.670755      -0.129077       0.338198       1.940919      -0.480407       2.590892           0.002170
           27              H       3.792514       4.798028      14.091520       0.033025       1.381312 0.10118680E+02  0.10357230E+03                                 1.916208                            1.756930      -0.951724       2.393212                    0.998189       3.685029       9.965360       0.523082       1.143975      -0.741576       0.060031       0.013372       0.010379       0.062372       0.007651       0.002568       0.002351       0.005755      -0.009612      -0.006654      -0.003983       0.010637              1.980014       2.820433       0.199455       0.064181       1.564504       0.151550       1.555105           0.001351
           28              H       7.924358      -0.005599      11.544824       0.032500       1.348136 0.99253942E+01  0.10132057E+03                                 1.908271                            1.758457      -0.767966       2.480013                    0.999174       3.644428       9.910945       0.513582       1.168280      -0.736120      -0.048711      -0.023966      -0.033370       0.063724       0.006468       0.008086       0.001861       0.001887      -0.012091      -0.009809      -0.002278       0.012087              1.973076       2.156877       0.233465       0.687557       1.598701       0.158745       2.163650           0.001381
           29              H       8.523176       3.456250       1.083163       0.032518       1.358278 0.98872269E+01  0.10061580E+03                                 1.894591                            1.738836      -0.975816       2.388851                    0.998250       3.625505       9.774739       0.524856       1.146764      -0.741151      -0.034615       0.029903       0.041507       0.061767      -0.002324      -0.014630       0.001917       0.008376       0.012395      -0.011568      -0.006589       0.018157              1.962096       1.765084      -0.355371      -0.352614       2.208551       0.489130       1.912653           0.001083
           30              H       2.914248      -0.343748      14.535780       0.036155       1.502719 0.11143693E+02  0.11726547E+03                                 2.053844                            1.862944      -1.136246       2.309484                    0.995941       3.857954      10.702028       0.498383       1.167889      -0.735130       0.019439      -0.052812       0.041100       0.069686      -0.009273       0.003930      -0.010564      -0.004087      -0.008344      -0.011549      -0.005315       0.016863              2.153189       1.749365      -0.071798       0.060380       2.489611      -0.818916       2.220592           0.001869
           31              H       7.405383       3.637271      12.938523       0.032025       1.304699 0.93744996E+01  0.96379938E+02                                 2.005067                            1.806269      -1.327174       2.221781                    0.992717       4.156981      12.166035       0.456478       1.305112      -0.700866       0.050856       0.015922       0.038691       0.065854       0.005183       0.005694      -0.003657       0.009921       0.007094      -0.010886       0.001897       0.008989              2.129093       2.602416       0.328220       0.704564       1.642910       0.287732       2.141952           0.000995
           32              H       4.431253      10.871464      11.311550       0.033897       1.590538 0.12425131E+02  0.13238586E+03                                 2.025129                            1.886775      -0.955657       2.374115                    0.997955       3.740765       9.949564       0.535050       1.074412      -0.761799      -0.016958      -0.048139       0.049598       0.071168       0.005412      -0.002542      -0.007534      -0.017852      -0.005587      -0.009545      -0.005545       0.015090              2.067792       1.670942       0.129101      -0.338265       1.941165      -0.480497       2.591268           0.002149
           33              H       8.782664       0.431014       8.195785       0.033011       1.381551 0.10120810E+02  0.10359895E+03                                 1.916354                            1.757054      -0.951885       2.393094                    0.998188       3.685431       9.966490       0.523094       1.143895      -0.741593       0.060018      -0.013358      -0.010391       0.062359      -0.007648      -0.002569       0.002353       0.005755      -0.009625      -0.006650      -0.003987       0.010637              1.980170       2.820684      -0.199475      -0.064188       1.564614       0.151571       1.555213           0.001341
           34              H       2.934208       5.234641      10.742481       0.032401       1.348630 0.99298712E+01  0.10137776E+03                                 1.908735                            1.758849      -0.768119       2.479880                    0.999172       3.645181       9.913576       0.513526       1.168274      -0.736121      -0.048710       0.023962       0.033358       0.063715      -0.006476      -0.008086       0.001855       0.001906      -0.012088      -0.009809      -0.002284       0.012093              1.973573       2.157444      -0.233559      -0.687821       1.599061       0.158802       2.164214           0.001393
           35              H       3.533026       2.104264       6.345939       0.032423       1.358804 0.98919323E+01  0.10067510E+03                                 1.895021                            1.739202      -0.976138       2.388645                    0.998246       3.626265       9.777164       0.524826       1.146701      -0.741165      -0.034615      -0.029909      -0.041499       0.061765       0.002329       0.014631       0.001917       0.008380       0.012397      -0.011569      -0.006591       0.018160              1.962554       1.765470       0.355488       0.352742       2.209094       0.489296       1.913097           0.001087
           36              H       7.904398       5.572790       7.751525       0.036026       1.503254 0.11148401E+02  0.11732659E+03                                 2.054253                            1.863280      -1.136857       2.309150                    0.995938       3.858723      10.704450       0.498365       1.167818      -0.735146       0.019449       0.052785      -0.041099       0.069668       0.009279      -0.003933      -0.010564      -0.004072      -0.008343      -0.011552      -0.005315       0.016867              2.153637       1.749701       0.071812      -0.060387       2.490150      -0.819165       2.221059           0.001883
           37              C       8.313590       9.272241       4.945701       0.527922      19.995862 0.22138998E+03  0.44559610E+04                                 6.692601                            5.197927       0.326986       2.171549                    0.999714      22.173167      61.611233       0.664950       0.457650      -1.025583       0.047294      -0.014370      -0.051352       0.071276       0.041064      -0.024118      -0.031979      -0.178701      -0.155009      -0.083494      -0.047964       0.131457              7.464235      10.072011      -0.973690       0.431382       4.024564       0.865014       8.296130          -0.013563
           38              C       0.304399       5.861767       3.068368       0.526429      20.283070 0.22219412E+03  0.44641273E+04                                 6.657074                            5.166753       0.389428       2.184558                    0.999858      22.238173      61.194132       0.676656       0.450541      -1.032390      -0.017178       0.046835      -0.052566       0.072469       0.016651      -0.042104      -0.022834       0.159444      -0.183315      -0.082039      -0.040710       0.122748              7.394879       4.225802      -0.007543       1.133146       9.104822       1.854230       8.854014          -0.008990
           39              C       7.118948       6.519871       0.838448       0.526531      20.145182 0.20767441E+03  0.41026162E+04                                 6.618428                            4.973435       0.487185       2.221592                    0.999808      21.850541      59.627511       0.694172       0.446644      -1.034608       0.067402       0.036395       0.003684       0.076688      -0.000321       0.027047      -0.100934      -0.068993       0.092929      -0.085956      -0.042389       0.128345              7.532592       8.078661      -0.700416      -1.166736       7.420309       3.681288       7.098808          -0.015820
           40              C       1.379277      10.832178       2.702707       0.521363      19.358309 0.20843947E+03  0.41185630E+04                                 6.430447                            4.978114       0.574454       2.252043                    0.999735      21.785693      59.317473       0.695279       0.445842      -1.035815      -0.050864      -0.030535      -0.036811       0.069818      -0.052802      -0.067887       0.060864       0.088659      -0.078210      -0.090487      -0.040983       0.131470              7.166866       5.624816       0.901366       1.794616       7.995268      -2.598017       7.880514          -0.017633
           41              C       0.954117       8.182111      14.343812       0.532267      19.518494 0.20576608E+03  0.40783325E+04                                 6.619285                            5.048004       0.221950       2.137750                    0.999758      22.086373      61.485466       0.665427       0.464405      -1.018846      -0.049046       0.028696       0.038780       0.068795      -0.002162       0.081162       0.003952       0.158964       0.071738      -0.091811      -0.037951       0.129762              7.483638       4.996832       0.296767      -1.536313      11.626878      -0.450085       5.827203          -0.012223
           42              C       7.242704      10.710463       0.915117       0.541844      20.350342 0.21694150E+03  0.43400482E+04                                 6.734749                            5.132235       0.271308       2.150332                    0.999791      22.052450      60.894238       0.672438       0.455304      -1.027914       0.023666      -0.054338       0.038599       0.070729       0.008221       0.043058       0.095142      -0.079937       0.146450      -0.089407      -0.046746       0.136153              7.581959       9.469177       0.540357      -1.878722       6.764706      -2.838575       6.511994          -0.000156
           43              C       3.323440       7.740773       2.483400       0.527841      19.996923 0.22140280E+03  0.44562863E+04                                 6.692768                            5.198023       0.327234       2.171611                    0.999714      22.174288      61.614925       0.664954       0.457641      -1.025588       0.047322       0.014345       0.051350       0.071288      -0.041054       0.024132      -0.031949      -0.178649      -0.155011      -0.083490      -0.047932       0.131421              7.464443      10.072387       0.973733      -0.431332       4.024665       0.865055       8.296279          -0.013604
           44              C       5.294549      11.151247       4.360734       0.526343      20.283554 0.22220164E+03  0.44642967E+04                                 6.657035                            5.166737       0.389895       2.184687                    0.999859      22.238598      61.194553       0.676680       0.450523      -1.032405      -0.017147      -0.046842       0.052580       0.072476      -0.016644       0.042093      -0.022850       0.159432      -0.183359      -0.082058      -0.040685       0.122743              7.394816       4.225766       0.007558      -1.133171       9.104659       1.854168       8.854024          -0.008957
           45              C       2.128798      10.493143       6.590653       0.526493      20.147081 0.20769552E+03  0.41031520E+04                                 6.618852                            4.973703       0.487025       2.221504                    0.999808      21.852272      59.633781       0.694147       0.446646      -1.034603       0.067444      -0.036406      -0.003666       0.076730       0.000314      -0.027076      -0.100922      -0.068956       0.092853      -0.085975      -0.042347       0.128322              7.533099       8.079178       0.700491       1.166839       7.420776       3.681597       7.099344          -0.015943
           46              C       6.369427       6.180836       4.726394       0.521150      19.360333 0.20846534E+03  0.41191751E+04                                 6.430643                            4.978213       0.574486       2.251988                    0.999734      21.787550      59.321984       0.695321       0.445804      -1.035844      -0.050863       0.030572       0.036816       0.069836       0.052733       0.067825       0.060821       0.088686      -0.078063      -0.090436      -0.040924       0.131360              7.167108       5.625086      -0.901494      -1.794769       7.995473      -2.598005       7.880766          -0.017731
           47              C       5.944267       8.499431       7.943492       0.532195      19.518550 0.20577113E+03  0.40784049E+04                                 6.618977                            5.047808       0.222466       2.137892                    0.999760      22.086176      61.482119       0.665499       0.464358      -1.018885      -0.049032      -0.028683      -0.038819       0.068802       0.002172      -0.081118       0.003993       0.158897       0.071714      -0.091780      -0.037918       0.129698              7.483240       4.996646      -0.296701       1.536330      11.626059      -0.449943       5.827014          -0.012179
           48              C       2.252554       6.302551       6.513985       0.541717      20.351505 0.21695677E+03  0.43404138E+04                                 6.734918                            5.132337       0.271272       2.150281                    0.999791      22.053139      60.895829       0.672450       0.455290      -1.027925       0.023581       0.054272      -0.038554       0.070625      -0.008258      -0.043061       0.095196      -0.079840       0.146557      -0.089394      -0.046816       0.136210              7.582162       9.469394      -0.540241       1.878677       6.764928      -2.838712       6.512164          -0.000040
           49              C       1.666710       1.848787       9.912502       0.527883      19.996865 0.22140153E+03  0.44562677E+04                                 6.692841                            5.198070       0.326870       2.171500                    0.999713      22.174249      61.615479       0.664937       0.457652      -1.025579      -0.047298       0.014413       0.051344       0.071282       0.041044      -0.024102      -0.031942      -0.178633      -0.154922      -0.083458      -0.047933       0.131392              7.464531      10.072476      -0.973744       0.431357       4.024696       0.865059       8.296422          -0.013685
           50              C       9.675901       5.259261      11.789835       0.526438      20.282173 0.22218308E+03  0.44638491E+04                                 6.656922                            5.166661       0.389483       2.184588                    0.999858      22.237365      61.191480       0.676655       0.450547      -1.032387       0.017161      -0.046839       0.052565       0.072467       0.016653      -0.042112      -0.022832       0.159475      -0.183363      -0.082052      -0.040721       0.122773              7.394694       4.225716      -0.007541       1.133113       9.104593       1.854168       8.853773          -0.008997
           51              C       2.861352       4.601157      14.019755       0.526561      20.145457 0.20767700E+03  0.41026883E+04                                 6.618518                            4.973491       0.487158       2.221575                    0.999808      21.850832      59.628836       0.694161       0.446648      -1.034603      -0.067415      -0.036372      -0.003714       0.076691      -0.000319       0.027059      -0.100935      -0.068983       0.092943      -0.085966      -0.042381       0.128347              7.532702       8.078776      -0.700448      -1.166775       7.420413       3.681350       7.098918          -0.015878
           52              C       8.601023       0.288850      12.155496       0.521368      19.358343 0.20844008E+03  0.41185857E+04                                 6.430517                            4.978172       0.574335       2.252008                    0.999735      21.785721      59.317984       0.695263       0.445851      -1.035808       0.050845       0.030544       0.036809       0.069808      -0.052811      -0.067893       0.060853       0.088637      -0.078197      -0.090470      -0.041001       0.131471              7.166947       5.624850       0.901368       1.794599       7.995384      -2.598093       7.880607          -0.017715
           53              C       9.026183       2.938917       0.514391       0.532290      19.518172 0.20576279E+03  0.40782475E+04                                 6.619192                            5.047948       0.222149       2.137821                    0.999759      22.086083      61.484330       0.665434       0.464402      -1.018849       0.049022      -0.028682      -0.038786       0.068776      -0.002151       0.081168       0.003942       0.158963       0.071767      -0.091813      -0.037955       0.129767              7.483528       4.996765       0.296782      -1.536275      11.626694      -0.450086       5.827124          -0.012205
           54              C       2.737596       0.410565      13.943086       0.542018      20.348009 0.21691378E+03  0.43393464E+04                                 6.734268                            5.131926       0.271706       2.150503                    0.999791      22.050449      60.887287       0.672456       0.455308      -1.027914      -0.023657       0.054288      -0.038612       0.070695       0.008246       0.043083       0.095183      -0.079945       0.146521      -0.089432      -0.046783       0.136216              7.581386       9.468459       0.540285      -1.878536       6.764198      -2.838308       6.511500           0.000053
           55              C       6.656860       3.380255      12.374803       0.527878      19.997457 0.22140853E+03  0.44564485E+04                                 6.692956                            5.198142       0.326843       2.171477                    0.999713      22.174896      61.617757       0.664934       0.457650      -1.025579      -0.047336      -0.014352      -0.051369       0.071313      -0.041053       0.024139      -0.031952      -0.178602      -0.154963      -0.083481      -0.047915       0.131395              7.464669      10.072739       0.973763      -0.431326       4.024764       0.865086       8.296504          -0.013678
           56              C       4.685751      -0.030219      10.497469       0.526325      20.283559 0.22220174E+03  0.44643017E+04                                 6.657029                            5.166728       0.389843       2.184672                    0.999859      22.238689      61.194934       0.676683       0.450521      -1.032405       0.017158       0.046836      -0.052574       0.072471      -0.016642       0.042087      -0.022844       0.159390      -0.183317      -0.082039      -0.040676       0.122715              7.394810       4.225765       0.007567      -1.133165       9.104644       1.854131       8.854021          -0.009082
           57              C       7.851502       0.627885       8.267550       0.526481      20.146891 0.20769300E+03  0.41030901E+04                                 6.618824                            4.973682       0.486997       2.221498                    0.999808      21.852070      59.633163       0.694147       0.446648      -1.034602      -0.067446       0.036414       0.003655       0.076735       0.000317      -0.027070      -0.100927      -0.068941       0.092836      -0.085975      -0.042347       0.128321              7.533063       8.079200       0.700479       1.166836       7.420704       3.681551       7.099285          -0.015948
           58              C       3.610873       4.940192      10.131809       0.521177      19.359673 0.20845773E+03  0.41189782E+04                                 6.430463                            4.978099       0.574684       2.252065                    0.999734      21.786949      59.319596       0.695335       0.445800      -1.035848       0.050880      -0.030565      -0.036816       0.069845       0.052722       0.067827       0.060821       0.088733      -0.078087      -0.090449      -0.040914       0.131364              7.166892       5.624940      -0.901474      -1.794710       7.995218      -2.597893       7.880519          -0.017714
           59              C       4.036033       2.621597       6.914711       0.532171      19.519510 0.20578197E+03  0.40786808E+04                                 6.619201                            5.047945       0.222336       2.137833                    0.999759      22.087059      61.485388       0.665488       0.464358      -1.018883       0.049049       0.028701       0.038817       0.068822       0.002184      -0.081107       0.004010       0.158908       0.071654      -0.091779      -0.037910       0.129689              7.483512       4.996809      -0.296696       1.536400      11.626498      -0.449970       5.827228          -0.012237
           60              C       7.727746       4.818477       8.344218       0.541642      20.352172 0.21696405E+03  0.43405961E+04                                 6.735040                            5.132407       0.271216       2.150253                    0.999791      22.053674      60.897563       0.672448       0.455288      -1.027927      -0.023577      -0.054292       0.038546       0.070635      -0.008238      -0.043054       0.095183      -0.079827       0.146475      -0.089390      -0.046790       0.136180              7.582312       9.469593      -0.540258       1.878729       6.765050      -2.838783       6.512294          -0.000149
           61              O       8.045419       9.119211       3.709648      -0.543887      39.403500 0.62313039E+03  0.15590224E+05                                 9.267141                            7.805796      -0.174532       1.987777                    0.997062      28.321223      76.706629       0.667646       0.366680      -1.129530       0.032314       0.010697       0.053325       0.063263       0.029823       0.024735      -0.004407      -0.100040       0.088594      -0.078783       0.034725       0.044057             10.207672      10.008284       0.300444       1.152606       5.824979       1.469066      14.789752           0.050264
           62              O       9.412820       9.081181       5.481043      -0.488451      31.942174 0.44805958E+03  0.10278082E+05                                 7.934252                            6.488566       0.508891       2.230507                    0.998589      26.195487      66.978761       0.757769       0.352365      -1.145797      -0.040500      -0.008483      -0.038831       0.056745       0.001104       0.049823      -0.034504      -0.006212      -0.231684      -0.103477       0.040506       0.062971              8.886194      14.807586      -1.320298       2.061306       5.143647       0.127035       6.707349           0.032587
           63              O       0.135532       7.111356       3.191245      -0.548381      42.535040 0.66511993E+03  0.16930728E+05                                 9.773845                            8.097006      -0.220176       1.968602                    0.996768      28.779825      78.874848       0.650954       0.369641      -1.126166      -0.002958      -0.054663      -0.016429       0.057155       0.008825      -0.036153       0.017392      -0.020436      -0.157013      -0.071436       0.031367       0.040070             10.868982       7.983973      -0.313040       1.467532      15.959514       2.181123       8.663460           0.048804
           64              O       0.145313       5.199367       2.041071      -0.501167      34.078007 0.46787945E+03  0.10848998E+05                                 8.288537                            6.644650       0.438375       2.202527                    0.998211      26.490089      68.087572       0.746464       0.353868      -1.144632       0.005052       0.036251       0.028228       0.046222       0.027930      -0.022098       0.056319       0.092106       0.028087      -0.093761       0.041091       0.052670              9.423429       5.405841       0.953484       1.350306       9.411414       5.060259      13.453034           0.029311
           65              O       7.439715       7.455325       1.633511      -0.549802      43.074187 0.63682975E+03  0.15981121E+05                                 9.787173                            7.840393       0.045924       2.057140                    0.996808      28.287874      76.128027       0.674277       0.361979      -1.135924       0.000366      -0.043199      -0.049795       0.065923      -0.003216       0.028083      -0.000404      -0.095729       0.144970      -0.078348       0.023756       0.054592             11.237373       9.333140       0.826274      -0.454486      12.602909       6.237999      11.776071           0.046659
           66              O       7.895016       5.871596       0.122580      -0.498957      35.321789 0.48765201E+03  0.11417769E+05                                 8.499938                            6.800803       0.457352       2.211026                    0.998166      26.485644      68.264221       0.735518       0.355665      -1.143916      -0.018407       0.047999       0.027462       0.058283      -0.058975      -0.045320      -0.028462      -0.050559       0.057713      -0.098168       0.043515       0.054653              9.688651      10.400516      -3.503847      -3.350445       9.501643       4.295464       9.163793           0.030211
           67              O       0.855312       9.688214       2.906859      -0.549288      40.922904 0.65651745E+03  0.16610215E+05                                 9.446747                            7.992004      -0.140436       1.996551                    0.996618      28.437270      76.981525       0.663561       0.364835      -1.133070       0.018173       0.059111      -0.025898       0.067045      -0.002409      -0.052563      -0.002728      -0.051196      -0.164277      -0.086264       0.033172       0.053092             10.371182       8.753813       2.876865       0.585603      13.910144      -3.129150       8.449589           0.047899
           68              O       1.149032       0.127271       1.754159      -0.489362      32.043400 0.43484013E+03  0.98902700E+04                                 7.898171                            6.358620       0.494339       2.218685                    0.998964      26.178472      66.427585       0.772325       0.348680      -1.149993      -0.007885      -0.035901       0.038203       0.053014      -0.064679      -0.038991      -0.040897       0.013007       0.084684      -0.103368       0.050108       0.053260              8.964538       5.796339      -1.078401       2.133173       8.961547      -5.067723      12.135727           0.030127
           69              O       0.247112       7.859324       0.331635      -0.543227      40.416454 0.64876739E+03  0.16398275E+05                                 9.471169                            7.983223      -0.245476       1.968897                    0.995396      28.415292      77.389321       0.657806       0.368382      -1.128072       0.023158       0.040675      -0.048460       0.067373       0.028398       0.010005      -0.047094       0.056270       0.052198      -0.073509       0.027252       0.046257             10.495754       8.150877       1.801128      -3.011945      12.598207      -1.047511      10.738177           0.053919
           70              O       1.029268       9.399282      14.241142      -0.494292      35.067873 0.46278305E+03  0.10698704E+05                                 8.459775                            6.601497       0.547719       2.241580                    0.998696      26.287431      67.408256       0.750263       0.353133      -1.145524      -0.017506      -0.053403       0.006695       0.056596       0.010274       0.074989      -0.009160      -0.040155      -0.103943      -0.096742       0.038526       0.058216              9.809793       5.659737       0.142943      -0.346864      18.130757      -1.387586       5.638884           0.030448
           71              O       8.449522      10.295287       0.982870      -0.538446      39.728013 0.62074770E+03  0.15498234E+05                                 9.304841                            7.767936      -0.232897       1.973711                    0.995962      28.137872      75.850277       0.672995       0.364525      -1.132474      -0.059814       0.007904       0.001099       0.060344      -0.011879       0.012226       0.061804       0.050474       0.009464      -0.078227       0.026265       0.051962             10.299013      14.079202      -1.363772      -1.020774       9.435535      -2.565013       7.382303           0.052470
           72              O       6.277808      10.245564       1.527869      -0.487353      32.566527 0.44660018E+03  0.10227237E+05                                 8.014467                            6.467037       0.451951       2.213650                    0.998719      26.050829      66.361147       0.761629       0.351175      -1.147778       0.044808      -0.002925      -0.018472       0.048554       0.065589      -0.039479       0.039067      -0.006423       0.083333      -0.103116       0.050551       0.052566              9.055952      10.761555       2.675684      -4.089221       7.345512      -3.101483       9.060788           0.034563
           73              O       3.055269       7.893803       3.719454      -0.543888      39.406342 0.62318186E+03  0.15591861E+05                                 9.267614                            7.806149      -0.174517       1.987740                    0.997069      28.322505      76.711388       0.667625       0.366682      -1.129526       0.032360      -0.010799      -0.053280       0.063266      -0.029832      -0.024708      -0.004469      -0.099883       0.088844      -0.078753       0.034816       0.043937             10.208220      10.008877      -0.300448      -1.152721       5.825257       1.469245      14.790526           0.050281
           74              O       4.422670       7.931833       1.948059      -0.488527      31.945756 0.44811675E+03  0.10279746E+05                                 7.934888                            6.489016       0.508414       2.230322                    0.998589      26.196875      66.983990       0.757735       0.352369      -1.145791      -0.040493       0.008398       0.038931       0.056796      -0.001136      -0.049787      -0.034420      -0.006255      -0.231810      -0.103460       0.040567       0.062893              8.886958      14.809062       1.320454      -2.061458       5.144001       0.127067       6.707813           0.032550
           75              O       5.125682       9.901658       4.237857      -0.548348      42.533325 0.66509627E+03  0.16930033E+05                                 9.773784                            8.097032      -0.220548       1.968508                    0.996766      28.779112      78.873561       0.650930       0.369657      -1.126151      -0.002903       0.054634       0.016463       0.057134      -0.008832       0.036146       0.017439      -0.020506      -0.156861      -0.071414       0.031324       0.040090             10.868830       7.983949       0.313071      -1.467529      15.959170       2.181071       8.663372           0.048776
           76              O       5.135463       0.361147       5.388030      -0.501056      34.071647 0.46777335E+03  0.10845933E+05                                 8.287676                            6.644023       0.438000       2.202486                    0.998207      26.486818      68.077475       0.746477       0.353882      -1.144620       0.005060      -0.036215      -0.028200       0.046177      -0.027915       0.022066       0.056310       0.092029       0.028030      -0.093714       0.041097       0.052616              9.422395       5.405354      -0.953382      -1.350195       9.410167       5.059570      13.451664           0.029339
           77              O       2.449565       9.557689       5.795591      -0.549945      43.082312 0.63696842E+03  0.15985379E+05                                 9.787962                            7.840914       0.047509       2.057531                    0.996824      28.291700      76.138735       0.674302       0.361949      -1.135955       0.000377       0.043210       0.049863       0.065982       0.003309      -0.028081      -0.000418      -0.095784       0.144759      -0.078349       0.023821       0.054528             11.238345       9.333863      -0.826271       0.454523      12.603890       6.238758      11.777282           0.046627
           78              O       2.904866      11.141418       7.306521      -0.499006      35.323854 0.48768049E+03  0.11418601E+05                                 8.500217                            6.800960       0.457786       2.211150                    0.998166      26.486439      68.266748       0.735516       0.355661      -1.143920      -0.018436      -0.048021      -0.027491       0.058324       0.058959       0.045276      -0.028437      -0.050646       0.057729      -0.098133       0.043484       0.054649              9.689006      10.400899       3.504017       3.350661       9.501903       4.295689       9.164217           0.030181
           79              O       5.845462       7.324800       4.522243      -0.549391      40.922665 0.65650661E+03  0.16609676E+05                                 9.446166                            7.991517      -0.138047       1.997259                    0.996632      28.437752      76.979239       0.663641       0.364796      -1.133113       0.018157      -0.059174       0.025905       0.067099       0.002441       0.052529      -0.002688      -0.051032      -0.164181      -0.086192       0.033195       0.052997             10.370496       8.753389      -2.876999      -0.585441      13.909332      -3.128647       8.448768           0.047914
           80              O       6.139182       5.433243       5.674942      -0.489371      32.033265 0.43467208E+03  0.98854958E+04                                 7.896771                            6.357554       0.492705       2.218348                    0.998949      26.172437      66.409148       0.772360       0.348698      -1.149978      -0.007824       0.035906      -0.038277       0.053062       0.064570       0.038900      -0.040943       0.013020       0.084277      -0.103221       0.050124       0.053097              8.962908       5.795398       1.078232      -2.132761       8.959783      -5.066654      12.133543           0.030128
           81              O       5.237262       9.153690       7.097466      -0.543148      40.410340 0.64865605E+03  0.16394774E+05                                 9.470407                            7.982722      -0.246062       1.968779                    0.995387      28.412599      77.380621       0.657804       0.368399      -1.128057       0.023133      -0.040661       0.048444       0.067344      -0.028430      -0.009960      -0.047089       0.056186       0.052351      -0.073493       0.027178       0.046314             10.494738       8.150418      -1.800894       3.011849      12.596217      -1.047334      10.737578           0.053962
           82              O       6.019418       7.282260       8.046163      -0.494065      35.047482 0.46246989E+03  0.10689646E+05                                 8.456914                            6.599506       0.545196       2.241054                    0.998677      26.277457      67.376750       0.750336       0.353159      -1.145504      -0.017502       0.053468      -0.006646       0.056650      -0.010182      -0.074820      -0.009237      -0.040267      -0.103683      -0.096567       0.038565       0.058001              9.806265       5.657980      -0.142949       0.346676      18.123744      -1.386812       5.637071           0.030541
           83              O       3.459372       6.717727       6.446231      -0.538222      39.707725 0.62036708E+03  0.15486292E+05                                 9.301907                            7.765683      -0.233198       1.973822                    0.995941      28.128391      75.817716       0.673078       0.364537      -1.132469      -0.059563      -0.007954      -0.001033       0.060100       0.011954      -0.012252       0.061772       0.050897       0.008948      -0.078353       0.026577       0.051776             10.295584      14.074925       1.363753       1.020068       9.432075      -2.563652       7.379753           0.052457
           84              O       1.287658       6.767450       5.901232      -0.487436      32.566803 0.44661179E+03  0.10227610E+05                                 8.014763                            6.467295       0.451206       2.213445                    0.998715      26.050515      66.361555       0.761580       0.351193      -1.147758       0.044809       0.002919       0.018517       0.048572      -0.065629       0.039441       0.039004      -0.006686       0.083389      -0.103109       0.050506       0.052603              9.056278      10.761653      -2.675739       4.089296       7.345920      -3.101746       9.061262           0.034592
           85              O       1.934881       2.001817      11.148555      -0.543920      39.407651 0.62320472E+03  0.15592568E+05                                 9.267769                            7.806245      -0.174285       1.987804                    0.997069      28.323041      76.713053       0.667628       0.366678      -1.129530      -0.032331      -0.010698      -0.053324       0.063271       0.029791       0.024669      -0.004453      -0.099937       0.088846      -0.078738       0.034803       0.043935             10.208421      10.009103       0.300480       1.152719       5.825304       1.469220      14.790855           0.050209
           86              O       0.567480       2.039847       9.377160      -0.488534      31.946254 0.44812500E+03  0.10279982E+05                                 7.934975                            6.489076       0.508924       2.230481                    0.998590      26.197137      66.984798       0.757731       0.352369      -1.145791       0.040521       0.008473       0.038828       0.056757       0.001134       0.049815      -0.034459      -0.006230      -0.231625      -0.103444       0.040530       0.062914              8.887074      14.809234      -1.320469       2.061511       5.144045       0.127058       6.707942           0.032526
           87              O       9.844768       4.009672      11.666958      -0.548352      42.534171 0.66510677E+03  0.16930333E+05                                 9.773802                            8.097008      -0.220227       1.968592                    0.996769      28.779467      78.874089       0.650943       0.369649      -1.126159       0.002949       0.054646       0.016421       0.057136       0.008822      -0.036179       0.017422      -0.020454      -0.156978      -0.071456       0.031380       0.040076             10.868904       7.983969      -0.313050       1.467517      15.959332       2.181061       8.663410           0.048744
           88              O       9.834987       5.921661      12.817132      -0.501164      34.076008 0.46784929E+03  0.10848115E+05                                 8.288214                            6.644434       0.438415       2.202556                    0.998211      26.489307      68.084804       0.746477       0.353868      -1.144633      -0.005058      -0.036233      -0.028216       0.046201       0.027930      -0.022096       0.056326       0.092125       0.028080      -0.093772       0.041097       0.052675              9.423025       5.405665       0.953448       1.350247       9.411030       5.059978      13.452380           0.029304
           89              O       2.540585       3.665703      13.224692      -0.549889      43.079332 0.63691922E+03  0.15983871E+05                                 9.787683                            7.840744       0.046973       2.057404                    0.996818      28.290317      76.134925       0.674290       0.361961      -1.135943      -0.000357       0.043255       0.049755       0.065929      -0.003251       0.028070      -0.000429      -0.095775       0.144948      -0.078363       0.023782       0.054581             11.238003       9.333696       0.826278      -0.454582      12.603562       6.238417      11.776751           0.046584
           90              O       2.085284       5.249432      14.735623      -0.498956      35.322942 0.48766879E+03  0.11418273E+05                                 8.500150                            6.800944       0.457282       2.210999                    0.998166      26.485970      68.265650       0.735505       0.355668      -1.143913       0.018399      -0.047980      -0.027493       0.058279      -0.058980      -0.045318      -0.028451      -0.050544       0.057717      -0.098163       0.043508       0.054655              9.688919      10.400779      -3.503966      -3.350573       9.501921       4.295627       9.164057           0.030205
           91              O       9.124988       1.432814      11.951344      -0.549366      40.926946 0.65659744E+03  0.16612685E+05                                 9.447120                            7.992298      -0.139357       1.996829                    0.996629      28.439347      76.987271       0.663575       0.364817      -1.133088      -0.018202      -0.059109       0.025889       0.067048      -0.002406      -0.052604      -0.002688      -0.051158      -0.164281      -0.086294       0.033221       0.053073             10.371612       8.754179       2.876974       0.585622      13.910695      -3.129347       8.449962           0.047832
           92              O       8.831268      10.993757      13.104044      -0.489365      32.043045 0.43483369E+03  0.98900860E+04                                 7.898117                            6.358573       0.494350       2.218696                    0.998963      26.178258      66.426895       0.772328       0.348680      -1.149993       0.007857       0.035884      -0.038204       0.052999      -0.064669      -0.038985      -0.040905       0.012990       0.084653      -0.103357       0.050114       0.053244              8.964486       5.796277      -1.078373       2.133103       8.961535      -5.067725      12.135646           0.030110
           93              O       9.733188       3.261704      14.526568      -0.543185      40.417552 0.64878916E+03  0.16399060E+05                                 9.471602                            7.983572      -0.246236       1.968665                    0.995392      28.415490      77.391906       0.657762       0.368402      -1.128050      -0.023201      -0.040668       0.048422       0.067357       0.028394       0.009986      -0.047071       0.056277       0.052352      -0.073496       0.027229       0.046267             10.496259       8.151223       1.801198      -3.012065      12.598861      -1.047461      10.738692           0.053902
           94              O       8.951032       1.721746       0.617061      -0.494247      35.066857 0.46276786E+03  0.10698267E+05                                 8.459647                            6.601409       0.547665       2.241572                    0.998696      26.286944      67.406782       0.750265       0.353135      -1.145522       0.017463       0.053377      -0.006686       0.056558       0.010272       0.074996      -0.009160      -0.040150      -0.103913      -0.096744       0.038519       0.058225              9.809642       5.659666       0.143009      -0.346862      18.130445      -1.387601       5.638814           0.030458
           95              O       1.530778       0.825741      13.875333      -0.538421      39.728313 0.62075915E+03  0.15498556E+05                                 9.304784                            7.767930      -0.232483       1.973817                    0.995969      28.138274      75.850881       0.673006       0.364518      -1.132482       0.059775      -0.007926      -0.001126       0.060309      -0.011879       0.012199       0.061830       0.050431       0.009594      -0.078232       0.026222       0.052010             10.298934      14.078975      -1.363691      -1.020779       9.435518      -2.565026       7.382308           0.052412
           96              O       3.702492       0.875464      13.330334      -0.487261      32.563129 0.44654750E+03  0.10225757E+05                                 8.014129                            6.466833       0.450964       2.213399                    0.998715      26.048681      66.355358       0.761608       0.351194      -1.147759      -0.044793       0.002949       0.018446       0.048532       0.065615      -0.039466       0.039041      -0.006595       0.083303      -0.103119       0.050521       0.052598              9.055524      10.761061       2.675492      -4.088943       7.345174      -3.101260       9.060337           0.034540
           97              O       6.925031       3.227225      11.138749      -0.543946      39.408773 0.62322735E+03  0.15593281E+05                                 9.267933                            7.806377      -0.174026       1.987874                    0.997070      28.323610      76.715029       0.667623       0.366677      -1.129531      -0.032395       0.010784       0.053307       0.063304      -0.029811      -0.024724      -0.004459      -0.099969       0.088728      -0.078767       0.034787       0.043980             10.208599      10.009314      -0.300467      -1.152796       5.825413       1.469301      14.791070           0.050220
           98              O       5.557630       3.189195      12.910144      -0.488617      31.949485 0.44817793E+03  0.10281481E+05                                 7.935340                            6.489332       0.509417       2.230578                    0.998593      26.199118      66.990409       0.757740       0.352355      -1.145804       0.040513      -0.008394      -0.038902       0.056790      -0.001146      -0.049829      -0.034486      -0.006234      -0.231603      -0.103460       0.040538       0.062922              8.887507      14.810107       1.320538      -2.061579       5.144238       0.127090       6.708177           0.032510
           99              O       4.854618       1.219370      10.620346      -0.548329      42.533882 0.66510702E+03  0.16930439E+05                                 9.774041                            8.097232      -0.221193       1.968318                    0.996762      28.779150      78.874951       0.650903       0.369669      -1.126137       0.002945      -0.054643      -0.016475       0.057149      -0.008818       0.036107       0.017375      -0.020479      -0.156945      -0.071383       0.031309       0.040074             10.869130       7.984193       0.313087      -1.467563      15.959622       2.181152       8.663575           0.048737
          100              O       4.844837      10.759881       9.470173      -0.501086      34.072305 0.46778374E+03  0.10846232E+05                                 8.287760                            6.644080       0.438047       2.202494                    0.998207      26.487145      68.078433       0.746477       0.353880      -1.144621      -0.005053       0.036220       0.028212       0.046188      -0.027913       0.022063       0.056301       0.092015       0.028039      -0.093700       0.041092       0.052608              9.422498       5.405400      -0.953388      -1.350205       9.410258       5.059639      13.451836           0.029301
          101              O       7.530735       1.563339       9.062612      -0.549877      43.079038 0.63690980E+03  0.15983581E+05                                 9.787647                            7.840693       0.046904       2.057381                    0.996818      28.290124      76.134350       0.674291       0.361961      -1.135942      -0.000397      -0.043178      -0.049879       0.065973       0.003319      -0.028095      -0.000405      -0.095760       0.144722      -0.078338       0.023816       0.054522             11.237951       9.333593      -0.826285       0.454452      12.603415       6.238480      11.776845           0.046606
          102              O       7.075434      -0.020390       7.551682      -0.499034      35.323623 0.48767723E+03  0.11418499E+05                                 8.500150                            6.800916       0.457864       2.211174                    0.998166      26.486464      68.266591       0.735523       0.355659      -1.143922       0.018432       0.048043       0.027494       0.058342       0.058956       0.045276      -0.028443      -0.050654       0.057727      -0.098134       0.043488       0.054646              9.688917      10.400883       3.504002       3.350658       9.501761       4.295603       9.164108           0.030202
          103              O       4.134838       3.796228      10.335960      -0.549341      40.920451 0.65646752E+03  0.16608503E+05                                 9.446055                            7.991467      -0.138996       1.997003                    0.996623      28.436583      76.976614       0.663617       0.364814      -1.133096      -0.018145       0.059177      -0.025902       0.067097       0.002482       0.052512      -0.002727      -0.051145      -0.164101      -0.086178       0.033135       0.053044             10.370348       8.753344      -2.876948      -0.585427      13.909061      -3.128551       8.448639           0.047907
          104              O       3.841118       5.687785       9.183261      -0.489352      32.031932 0.43465227E+03  0.98849200E+04                                 7.896508                            6.357379       0.492791       2.218381                    0.998950      26.172059      66.407491       0.772377       0.348695      -1.149982       0.007833      -0.035912       0.038272       0.053064       0.064576       0.038906      -0.040945       0.013034       0.084310      -0.103234       0.050123       0.053110              8.962576       5.795215       1.078177      -2.132662       8.959442      -5.066402      12.133070           0.030121
          105              O       4.743038       1.967338       7.760737      -0.543143      40.409125 0.64862851E+03  0.16393837E+05                                 9.470026                            7.982388      -0.245487       1.968955                    0.995390      28.412223      77.377988       0.657841       0.368384      -1.128074      -0.023089       0.040674      -0.048459       0.067348      -0.028428      -0.009976      -0.047119       0.056133       0.052252      -0.073498       0.027174       0.046324             10.494314       8.150157      -1.800873       3.011772      12.595585      -1.047429      10.737199           0.053936
          106              O       3.960882       3.838768       6.812040      -0.494085      35.049487 0.46249854E+03  0.10690484E+05                                 8.457243                            6.599721       0.545195       2.241043                    0.998677      26.278146      67.379296       0.750321       0.353160      -1.145502       0.017531      -0.053491       0.006665       0.056684      -0.010188      -0.074814      -0.009241      -0.040279      -0.103715      -0.096569       0.038577       0.057991              9.806680       5.658172      -0.142896       0.346685      18.124595      -1.386896       5.637273           0.030532
          107              O       6.520928       4.403301       8.411972      -0.538155      39.704580 0.62030353E+03  0.15484357E+05                                 9.301613                            7.765436      -0.234128       1.973582                    0.995931      28.126620      75.812848       0.673067       0.364551      -1.132454       0.059570       0.007937       0.001019       0.060105       0.011983      -0.012257       0.061723       0.050946       0.008818      -0.078331       0.026633       0.051699             10.295257      14.074574       1.363747       1.020032       9.431674      -2.563520       7.379523           0.052465
          108              O       8.692642       4.353578       8.956971      -0.487513      32.569879 0.44666156E+03  0.10229021E+05                                 8.015138                            6.467559       0.451951       2.213626                    0.998719      26.052343      66.366796       0.761583       0.351183      -1.147768      -0.044798      -0.002902      -0.018533       0.048567      -0.065597       0.039440       0.039048      -0.006636       0.083420      -0.103105       0.050492       0.052613              9.056733      10.762190      -2.675915       4.089541       7.346287      -3.101969       9.061723           0.034557

******************************************************
Auxiliary information for the entire system
The total spin magnetic moment of the unit cell is   47.999234
The total net atomic charge of the unit cell is   0.000001
Accuracy of reproducing the electrostatic potential in the unit cell:
  The inner radius (bohr) =    5.0000
  The outer radius (bohr) =   12.0000
  Valid grid points have density less than (e/(bohr^3)) =    0.0001
  The number of valid grid points were=        36640
  The rms potential error without charges in kcal/mol is=      2.85321
  The rms potential error with partial charges in kcal/mol is=      0.79938
  The RRMSE value at monopole order=      0.28017
  The rms potential error with partial charges and cloud penetration in kcal/mol is=      0.78127
  The RRMSE value at monopole order with cloud penetration is=      0.27382
  The rms potential error with partial charges and atomic dipoles in kcal/mol is=      0.73910
  The RRMSE value at dipole order=      0.25904
  The rms potential error with partial charges, atomic dipoles and cloud penetration in kcal/mol is=      0.71731
  The RRMSE value at dipole order with cloud penetration=      0.25140

******************************************************
The electron densities and ab initio electrostatic potential were computed in VASP using the PBE functional and
projector augmented wave method. See the main text of the journal article for a description of computational details.
The atomic charges, dipoles, and quadrupoles were computed with the DDEC6 method as described in
(a) T. A. Manz and N. Gabaldon Limas, RSC Adv. 6 (2016) 47771-47801 DOI: 10.1039/c6ra04656h
(b) N. Gabaldon Limas and T. A. Manz, RSC Adv. 8 (2018) 2678-2707 DOI: 10.1039/c7ra11829e.
For each atom in the material, the electron cloud parameters were fit to the spherically averaged atom-in-material
electron density using radial positions for which this density was between 10^-4 and 10^-2 electrons per cubic bohr.
The polarizabilities, dispersion coefficients, and quantum Drude oscillator (QDO) parameters were fit using the MCLF method.
The magnetic structure of the system was optimized in VASP from the default ferromagnetic initial guess using spin polarization.
The atomic spin moments (ASMs) were computed on this optimized magnetic structure using the DDEC6 partition as inputs
to the method of T. A. Manz and D. S. Sholl, J. Chem. Theory Comput. 7 (2011) 4146-4164 DOI: 10.1021/ct200539n.
The RMSE and RRMSE were computed using a uniform grid with Ewald summation.
