# Supplementary material for: A collection of forcefield precursors for metal–organic frameworks
Source: RSC Adv. 2019 Nov 13;9(63):36492–507. doi: 10.1039/c9ra07327b (PMC9075174; doi:10.1039/c9ra07327b)
Supplement: RA-009-C9RA07327B-s5035 [file RA-009-C9RA07327B-s5035.xyz]

  108
jmolscript: load "" {1 1 1} spacegroup "x,y,z" unitcell [{     10.085300     0.000000     0.000000 }, {      0.000000    11.520000     0.000000 }, {      0.000000    -0.382827    14.954701 }]
Fe     9.358251     8.656012     1.998098     0.929497
Fe     8.854893     2.724849    10.380955     0.942651
Fe     4.315601     8.432574     5.479253     0.929513
Fe     3.812243     2.460911    12.051096     0.942633
Fe     0.727049     2.481161    12.956603     0.929506
Fe     1.230407     8.412324     4.573746     0.942724
Fe     5.769699     2.704599     9.475448     0.929486
Fe     6.273057     8.676262     2.903605     0.942681
Fe     0.000000     5.760000     0.000000     0.965093
Fe     5.042650    -0.191413     7.477351     0.965060
Fe     0.000000     0.000000     0.000000     0.992793
Fe     5.042650     5.568586     7.477351     0.992581
H      7.785852     9.599053     5.557167     0.031881
H      0.615203     5.359100     3.870277     0.033824
H      6.283142     6.418625     0.822509     0.028667
H      2.198595    11.094320     3.218252     0.028311
H      1.391771     7.688342    13.819639     0.029706
H      7.210990    11.457632     0.411254     0.031687
H      2.743202     7.489533     1.920184     0.031890
H      5.657853     0.209486     3.607074     0.033801
H      1.240492    10.669962     6.654842     0.028649
H      7.241245     5.994267     4.259099     0.028328
H      6.434421     9.017418     8.612412     0.029725
H      2.168340     5.630954     7.066096     0.031697
H      2.299448     1.538120     9.397534     0.031901
H      9.470097     5.778073    11.084424     0.033826
H      3.802158     4.718548    14.132192     0.028672
H      7.886705     0.042853    11.736449     0.028310
H      8.693529     3.448831     1.135062     0.029705
H      2.874311    -0.320459    14.543447     0.031670
H      7.342098     3.647640    13.034517     0.031903
H      4.427447    10.927687    11.347627     0.033815
H      8.844808     0.467211     8.299859     0.028666
H      2.844055     5.142906    10.695602     0.028321
H      3.650879     2.119755     6.342289     0.029703
H      7.916961     5.506219     7.888605     0.031685
C      8.482746     9.309264     4.970045     0.531625
C      0.372148     5.917200     3.061975     0.526135
C      7.246288     6.560422     0.886066     0.528727
C      1.443206    10.854042     2.663582     0.533520
C      0.923813     8.185261    14.415734     0.532346
C      7.372354    10.740271     0.956204     0.537287
C      3.440096     7.779322     2.507305     0.531639
C      5.414798    11.171386     4.415375     0.526153
C      2.203638    10.528165     6.591284     0.528721
C      6.485856     6.234545     4.813769     0.533520
C      5.966463     8.520498     8.016318     0.532342
C      2.329704     6.348316     6.521147     0.537311
C      1.602554     1.827909     9.984656     0.531673
C      9.713152     5.219973    11.892726     0.526141
C      2.839012     4.576751    14.068635     0.528733
C      8.642094     0.283131    12.291119     0.533495
C      9.161487     2.951912     0.538967     0.532349
C      2.712946     0.396902    13.998497     0.537250
C      6.645204     3.357851    12.447396     0.531671
C      4.670502    -0.034213    10.539326     0.526150
C      7.881662     0.609008     8.363417     0.528722
C      3.599444     4.902628    10.140932     0.533497
C      4.118837     2.616675     6.938383     0.532345
C      7.755596     4.788857     8.433554     0.537265
O      8.188053     9.143149     3.745854    -0.541830
O      9.593541     9.140413     5.477309    -0.491032
O      0.204732     7.164772     3.189688    -0.547352
O      0.187183     5.256813     2.042812    -0.500253
O      7.569421     7.491165     1.680908    -0.548708
O      8.006014     5.902792     0.168689    -0.498255
O      0.904450     9.729309     2.894482    -0.553265
O      1.195713     0.088901     1.733848    -0.494761
O      0.249914     7.907717     0.313301    -0.537230
O      0.993805     9.403198    14.324061    -0.496061
O      8.575329    10.345335     1.006900    -0.529419
O      6.417176    10.267815     1.573534    -0.486661
O      3.145403     7.945437     3.731497    -0.541834
O      4.550891     7.948174     2.000042    -0.491009
O      5.247382     9.923814     4.287662    -0.547342
O      5.229833     0.311773     5.434538    -0.500249
O      2.526771     9.597421     5.796442    -0.548755
O      2.963364    11.185794     7.308661    -0.498252
O      5.947100     7.359278     4.582868    -0.553276
O      6.238363     5.479685     5.743502    -0.494749
O      5.292564     9.180869     7.164050    -0.537220
O      6.036455     7.302561     8.107990    -0.496042
O      3.532679     6.743252     6.470450    -0.529400
O      1.374526     6.820772     5.903817    -0.486663
O      1.897247     1.994024    11.208847    -0.541811
O      0.491759     1.996760     9.477392    -0.490987
O      9.880568     3.972401    11.765013    -0.547341
O      9.898117     5.880360    12.911889    -0.500239
O      2.515879     3.646008    13.273793    -0.548705
O      2.079286     5.234381    14.786012    -0.498247
O      9.180850     1.407864    12.060219    -0.553268
O      8.889587    11.048272    13.220853    -0.494780
O      9.835386     3.229456    14.641400    -0.537245
O      9.091495     1.733975     0.630640    -0.496076
O      1.509971     0.791838    13.947801    -0.529442
O      3.668124     0.869358    13.381167    -0.486684
O      6.939897     3.191736    11.223204    -0.541800
O      5.534409     3.188999    12.954659    -0.490979
O      4.837918     1.213359    10.667039    -0.547334
O      4.855467    10.825400     9.520163    -0.500236
O      7.558529     1.539752     9.158259    -0.548710
O      7.121936    -0.048621     7.646040    -0.498235
O      4.138200     3.777895    10.371833    -0.553253
O      3.846937     5.657488     9.211199    -0.494758
O      4.792736     1.956304     7.790651    -0.537235
O      4.048845     3.834612     6.846711    -0.496066
O      6.552621     4.393921     8.484251    -0.529411
O      8.710774     4.316401     9.050884    -0.486713

The following XYZ coordinates are in angstroms. Other properties are in atomic units.
The sperically averaged electron density of each atom fit to a function of the form exp(a - br)
eigen_1, eigen_2 and eigen_3 are the three eigenvalues of traceless quadrupole moment tensor
  atom number  atomic symbol              X              Y              Z     net charge C6 coefficient C8 coefficient C10 coefficient fluctuating dipole atomic polarizability isotropic forcefield polarizability              a              b squared Pearson coefficient          <r^3>          <r^4>         wp_QDO          m_QDO          q_QDO       dipole_x       dipole_y       dipole_z         dipole            Qxy            Qxz            Qyz     Q(x^2-y^2)  Q(3z^2 - R^2)        eigen_1        eigen_2        eigen_3 static polarizability      alpha(xx)      alpha(xy)      alpha(xz)      alpha(yy)      alpha(yz)      alpha(zz) atomic spin moment
            1             Fe       9.358251       8.656012       1.998098       0.929497      94.210353 0.20971887E+04  0.69374862E+05                                18.063480                           15.894032       0.243358       1.879176                    0.999132      53.039196     152.669465       0.409902       0.451712      -1.098317      -0.002595      -0.005358       0.012974       0.014275      -0.039852      -0.003020       0.075571      -0.038099       0.134880      -0.083031      -0.021861       0.104892             20.039847      21.677802      -0.707115      -0.384771      18.486763      -0.444562      19.954975           3.818778
            2             Fe       8.854893       2.724849      10.380955       0.942651     115.719749 0.24256724E+04  0.82652565E+05                                20.105164                           16.745329       0.228526       1.882194                    0.998451      52.391811     149.709028       0.414663       0.433497      -1.117212       0.005002       0.007253      -0.006624       0.011023       0.079691      -0.068142      -0.043447       0.097271       0.294696      -0.142576      -0.013790       0.156366             23.572677      28.910167      -0.456767       6.558641      18.027449       0.068741      23.780415           3.855451
            3             Fe       4.315601       8.432574       5.479253       0.929513      94.220604 0.20974596E+04  0.69385221E+05                                18.063620                           15.894121       0.243633       1.879244                    0.999131      53.043153     152.676330       0.409942       0.451659      -1.098362      -0.002602       0.005364      -0.013013       0.014314       0.040293       0.003320       0.075467      -0.037846       0.133823      -0.083118      -0.021678       0.104796             20.040023      21.677962       0.707082       0.384794      18.486953      -0.444554      19.955154           3.818981
            4             Fe       3.812243       2.460911      12.051096       0.942633     115.717115 0.24256120E+04  0.82650334E+05                                20.105279                           16.745446       0.228415       1.882162                    0.998452      52.390991     149.708563       0.414648       0.433514      -1.117196       0.004996      -0.007237       0.006635       0.011017      -0.079702       0.068272      -0.043482       0.096565       0.294506      -0.142363      -0.014040       0.156403             23.572800      28.910397       0.456759      -6.558684      18.027487       0.068762      23.780515           3.855317
            5             Fe       0.727049       2.481161      12.956603       0.929506      94.211112 0.20972077E+04  0.69375514E+05                                18.063411                           15.893970       0.243429       1.879199                    0.999132      53.039388     152.669095       0.409908       0.451705      -1.098323       0.002589       0.005362      -0.012973       0.014274      -0.039859      -0.002669       0.075788      -0.038047       0.134544      -0.083292      -0.021654       0.104946             20.039765      21.677750      -0.707098      -0.384707      18.486730      -0.444555      19.954814           3.818821
            6             Fe       1.230407       8.412324       4.573746       0.942724     115.715487 0.24255558E+04  0.82647562E+05                                20.104724                           16.744965       0.228500       1.882203                    0.998451      52.389757     149.702017       0.414666       0.433499      -1.117211      -0.005002      -0.007188       0.006661       0.011003       0.079498      -0.068149      -0.043476       0.095719       0.295570      -0.142145      -0.014199       0.156344             23.572173      28.909783      -0.456705       6.558373      18.026966       0.068906      23.779771           3.855561
            7             Fe       5.769699       2.704599       9.475448       0.929486      94.211837 0.20972282E+04  0.69376383E+05                                18.063502                           15.894043       0.243436       1.879196                    0.999132      53.040038     152.671323       0.409907       0.451704      -1.098323       0.002603      -0.005371       0.012983       0.014289       0.040069       0.002791       0.075699      -0.037971       0.134000      -0.083316      -0.021541       0.104858             20.039880      21.677853       0.707086       0.384742      18.486872      -0.444555      19.954914           3.818744
            8             Fe       6.273057       8.676262       2.903605       0.942681     115.713873 0.24255220E+04  0.82646573E+05                                20.105019                           16.745218       0.228419       1.882167                    0.998452      52.390040     149.705627       0.414647       0.433519      -1.117193      -0.004997       0.007198      -0.006632       0.010989      -0.079542       0.067996      -0.043488       0.096303       0.295399      -0.142313      -0.013944       0.156257             23.572514      28.910172       0.456763      -6.558508      18.027202       0.068815      23.780168           3.855413
            9             Fe       0.000000       5.760000       0.000000       0.965093     106.676239 0.23182005E+04  0.78103865E+05                                19.080007                           16.371480       0.287455       1.906251                    0.998237      51.657570     146.799578       0.419303       0.433567      -1.117122       0.000001      -0.000004       0.000001       0.000004      -0.018849       0.140239      -0.028725       0.059269      -0.087416      -0.138473      -0.020103       0.158575             21.732363      18.764870      -0.996388      -1.266350      25.295987       5.652688      21.136232           3.882029
           10             Fe       5.042650      -0.191413       7.477351       0.965060     106.683900 0.23183985E+04  0.78111711E+05                                19.080263                           16.371658       0.287586       1.906280                    0.998237      51.660262     146.805317       0.419324       0.433539      -1.117146      -0.000001       0.000002      -0.000005       0.000005       0.018971      -0.140329      -0.028598       0.059349      -0.087600      -0.138539      -0.020147       0.158686             21.732697      18.765123       0.996455       1.266422      25.296598       5.652817      21.136371           3.882014
           11             Fe       0.000000       0.000000       0.000000       0.992793     120.019140 0.25364341E+04  0.87057442E+05                                20.273977                           16.910589       0.268958       1.901367                    0.998577      51.295839     145.253410       0.422084       0.422790      -1.128601       0.000001       0.000001       0.000003       0.000003       0.095879      -0.059859      -0.003728      -0.071700       0.045803      -0.126355       0.015474       0.110881             23.664738      19.609825       0.736788      -0.999355      28.681833      -7.921805      22.702556           3.913116
           12             Fe       5.042650       5.568586       7.477351       0.992581     120.025811 0.25366093E+04  0.87065511E+05                                20.275184                           16.911530       0.268856       1.901305                    0.998578      51.299486     145.268449       0.422056       0.422808      -1.128582      -0.000005      -0.000008      -0.000002       0.000010      -0.095789       0.059800      -0.003566      -0.072099       0.046597      -0.126476       0.015828       0.110648             23.666233      19.610940      -0.736938       0.999477      28.683806      -7.922561      22.703952           3.912723
           13              H       7.785852       9.599053       5.557167       0.031881       1.268456 0.90170329E+01  0.91566990E+02                                 1.952340                            1.761337      -1.165661       2.300817                    0.994616       4.003052      11.543827       0.467497       1.290186      -0.704735      -0.044950       0.020049       0.043366       0.065598      -0.003758      -0.005166      -0.002692       0.009088       0.007827      -0.008961       0.000796       0.008165              2.068537       2.468201      -0.339995      -0.678530       1.622116       0.314406       2.115295           0.001103
           14              H       0.615203       5.359100       3.870277       0.033824       1.591772 0.12405026E+02  0.13205364E+03                                 2.022338                            1.882310      -0.958451       2.373054                    0.997973       3.732439       9.907171       0.537202       1.071065      -0.762765       0.013433      -0.048587       0.048491       0.069947      -0.005279       0.002270      -0.007678      -0.018446      -0.007214      -0.009437      -0.005986       0.015423              2.066206       1.669498      -0.129458       0.336792       1.949228      -0.484638       2.579891           0.002194
           15              H       6.283142       6.418625       0.822509       0.028667       1.474261 0.10973569E+02  0.11428196E+03                                 1.975776                            1.809216      -0.948502       2.381720                    0.998142       3.774779      10.196835       0.525790       1.118573      -0.747979      -0.064476      -0.004217      -0.007656       0.065066       0.006680       0.002442       0.002728       0.006142      -0.008380      -0.006312      -0.003435       0.009746              2.045010       2.945505       0.138434       0.036335       1.589982       0.152304       1.599543           0.001524
           16              H       2.198595      11.094320       3.218252       0.028311       1.389875 0.10295881E+02  0.10602208E+03                                 1.943429                            1.787108      -0.770486       2.473310                    0.998971       3.699771      10.090481       0.511333       1.163240      -0.737249       0.055626       0.016869       0.028222       0.064616       0.006497       0.007834      -0.000092       0.005351      -0.016306      -0.010608      -0.001661       0.012269              2.014394       2.332885       0.209863       0.714638       1.598707       0.102245       2.111590           0.001660
           17              H       1.391771       7.688342      13.819639       0.029706       1.328984 0.95734060E+01  0.96551955E+02                                 1.860560                            1.706403      -0.968416       2.395261                    0.998429       3.578137       9.575347       0.532456       1.140586      -0.742828       0.031845      -0.027970      -0.043883       0.061009      -0.002930      -0.013658       0.001782       0.007550       0.016557      -0.010870      -0.006680       0.017550              1.926460       1.703445      -0.321137      -0.353745       2.147399       0.494631       1.928536           0.001047
           18              H       7.210990      11.457632       0.411254       0.031687       1.322152 0.93789626E+01  0.94532363E+02                                 1.884149                            1.709908      -0.968241       2.396533                    0.998299       3.642325       9.888739       0.519827       1.169020      -0.734947      -0.016131       0.049065      -0.036716       0.063369      -0.009431       0.005151      -0.008843      -0.003791      -0.007549      -0.009606      -0.006722       0.016328              1.972211       1.609142      -0.063300       0.039357       2.290527      -0.732523       2.016965           0.001550
           19              H       2.743202       7.489533       1.920184       0.031890       1.268473 0.90171825E+01  0.91568934E+02                                 1.952357                            1.761350      -1.165706       2.300795                    0.994616       4.003091      11.543985       0.467495       1.290185      -0.704735      -0.044950      -0.020049      -0.043367       0.065598       0.003760       0.005165      -0.002693       0.009087       0.007832      -0.008963       0.000798       0.008165              2.068557       2.468226       0.340000       0.678540       1.622129       0.314411       2.115316           0.001108
           20              H       5.657853       0.209486       3.607074       0.033801       1.591798 0.12405256E+02  0.13205693E+03                                 2.022385                            1.882349      -0.958467       2.373052                    0.997973       3.732443       9.907268       0.537186       1.071089      -0.762760       0.013435       0.048587      -0.048495       0.069949       0.005280      -0.002270      -0.007678      -0.018442      -0.007209      -0.009436      -0.005985       0.015421              2.066255       1.669531       0.129464      -0.336806       1.949275      -0.484659       2.579960           0.002206
           21              H       1.240492      10.669962       6.654842       0.028649       1.474237 0.10973355E+02  0.11427942E+03                                 1.975779                            1.809219      -0.948506       2.381723                    0.998143       3.774750      10.196812       0.525779       1.118599      -0.747973      -0.064478       0.004217       0.007656       0.065068      -0.006681      -0.002442       0.002731       0.006144      -0.008380      -0.006314      -0.003434       0.009748              2.045014       2.945511      -0.138435      -0.036336       1.589986       0.152305       1.599546           0.001511
           22              H       7.241245       5.994267       4.259099       0.028328       1.389899 0.10296116E+02  0.10602513E+03                                 1.943444                            1.787122      -0.770500       2.473299                    0.998970       3.699826      10.090669       0.511334       1.163231      -0.737250       0.055622      -0.016864      -0.028221       0.064611      -0.006496      -0.007833      -0.000093       0.005348      -0.016310      -0.010608      -0.001659       0.012267              2.014410       2.332902      -0.209864      -0.714643       1.598721       0.102244       2.111607           0.001656
           23              H       6.434421       9.017418       8.612412       0.029725       1.328950 0.95731159E+01  0.96548187E+02                                 1.860515                            1.706366      -0.968414       2.395263                    0.998429       3.578094       9.575154       0.532467       1.140571      -0.742831       0.031847       0.027968       0.043883       0.061010       0.002930       0.013658       0.001783       0.007555       0.016561      -0.010869      -0.006683       0.017552              1.926412       1.703406       0.321124       0.353730       2.147342       0.494610       1.928486           0.001040
           24              H       2.168340       5.630954       7.066096       0.031697       1.322173 0.93791383E+01  0.94534459E+02                                 1.884152                            1.709911      -0.968316       2.396494                    0.998298       3.642359       9.888808       0.519833       1.169002      -0.734950      -0.016130      -0.049063       0.036716       0.063368       0.009431      -0.005152      -0.008842      -0.003794      -0.007545      -0.009604      -0.006724       0.016328              1.972215       1.609145       0.063301      -0.039357       2.290533      -0.732525       2.016967           0.001535
           25              H       2.299448       1.538120       9.397534       0.031901       1.268428 0.90167902E+01  0.91563947E+02                                 1.952315                            1.761315      -1.165699       2.300807                    0.994617       4.002986      11.543616       0.467498       1.290189      -0.704734       0.044953      -0.020051      -0.043367       0.065601      -0.003757      -0.005167      -0.002694       0.009084       0.007823      -0.008961       0.000796       0.008165              2.068510       2.468166      -0.339991      -0.678521       1.622097       0.314402       2.115268           0.001105
           26              H       9.470097       5.778073      11.084424       0.033826       1.591832 0.12405609E+02  0.13206161E+03                                 2.022402                            1.882365      -0.958542       2.373015                    0.997972       3.732504       9.907462       0.537189       1.071077      -0.762762      -0.013434       0.048588      -0.048494       0.069949      -0.005281       0.002270      -0.007678      -0.018442      -0.007208      -0.009437      -0.005985       0.015421              2.066273       1.669545      -0.129464       0.336810       1.949289      -0.484660       2.579985           0.002195
           27              H       3.802158       4.718548      14.132192       0.028672       1.474235 0.10973340E+02  0.11427901E+03                                 1.975756                            1.809200      -0.948444       2.381751                    0.998143       3.774738      10.196707       0.525791       1.118576      -0.747978       0.064475       0.004218       0.007657       0.065065       0.006680       0.002442       0.002727       0.006141      -0.008377      -0.006311      -0.003434       0.009746              2.044989       2.945469       0.138433       0.036336       1.589968       0.152301       1.599529           0.001523
           28              H       7.886705       0.042853      11.736449       0.028310       1.389947 0.10296553E+02  0.10603098E+03                                 1.943509                            1.787176      -0.770552       2.473274                    0.998970       3.699902      10.091009       0.511318       1.163252      -0.737245      -0.055622      -0.016870      -0.028221       0.064613       0.006497       0.007834      -0.000092       0.005348      -0.016307      -0.010608      -0.001660       0.012268              2.014481       2.332989       0.209875       0.714683       1.598769       0.102249       2.111684           0.001658
           29              H       8.693529       3.448831       1.135062       0.029705       1.328975 0.95733252E+01  0.96550874E+02                                 1.860546                            1.706392      -0.968415       2.395262                    0.998429       3.578123       9.575276       0.532459       1.140581      -0.742829      -0.031843       0.027971       0.043883       0.061009      -0.002930      -0.013658       0.001782       0.007550       0.016557      -0.010870      -0.006680       0.017550              1.926446       1.703433      -0.321133      -0.353741       2.147382       0.494625       1.928522           0.001046
           30              H       2.874311      -0.320459      14.543447       0.031670       1.322188 0.93792788E+01  0.94536371E+02                                 1.884185                            1.709939      -0.968262       2.396517                    0.998298       3.642393       9.888975       0.519821       1.169022      -0.734946       0.016131      -0.049063       0.036716       0.063368      -0.009432       0.005150      -0.008845      -0.003789      -0.007551      -0.009608      -0.006720       0.016329              1.972251       1.609173      -0.063303       0.039358       2.290575      -0.732544       2.017005           0.001549
           31              H       7.342098       3.647640      13.034517       0.031903       1.268419 0.90167199E+01  0.91563061E+02                                 1.952306                            1.761309      -1.165697       2.300810                    0.994617       4.002973      11.543570       0.467499       1.290190      -0.704734       0.044954       0.020048       0.043367       0.065601       0.003757       0.005167      -0.002695       0.009083       0.007820      -0.008961       0.000796       0.008165              2.068500       2.468152       0.339988       0.678515       1.622090       0.314399       2.115257           0.001108
           32              H       4.427447      10.927687      11.347627       0.033815       1.591810 0.12405383E+02  0.13205872E+03                                 2.022398                            1.882360      -0.958526       2.373027                    0.997972       3.732459       9.907350       0.537184       1.071091      -0.762759      -0.013435      -0.048587       0.048496       0.069951       0.005280      -0.002270      -0.007678      -0.018442      -0.007208      -0.009436      -0.005985       0.015421              2.066268       1.669541       0.129465      -0.336809       1.949286      -0.484661       2.579978           0.002205
           33              H       8.844808       0.467211       8.299859       0.028666       1.474221 0.10973221E+02  0.11427761E+03                                 1.975758                            1.809202      -0.948435       2.381759                    0.998143       3.774722      10.196698       0.525785       1.118591      -0.747975       0.064477      -0.004220      -0.007658       0.065068      -0.006681      -0.002443       0.002728       0.006143      -0.008380      -0.006312      -0.003435       0.009747              2.044990       2.945471      -0.138433      -0.036336       1.589970       0.152302       1.599530           0.001508
           34              H       2.844055       5.142906      10.695602       0.028321       1.389967 0.10296735E+02  0.10603320E+03                                 1.943511                            1.787178      -0.770556       2.473267                    0.998970       3.699938      10.091085       0.511324       1.163235      -0.737249      -0.055620       0.016866       0.028221       0.064610      -0.006497      -0.007834      -0.000092       0.005348      -0.016307      -0.010608      -0.001660       0.012268              2.014483       2.332991      -0.209874      -0.714683       1.598771       0.102248       2.111686           0.001653
           35              H       3.650879       2.119755       6.342289       0.029703       1.328972 0.95732953E+01  0.96550375E+02                                 1.860533                            1.706381      -0.968440       2.395250                    0.998429       3.578119       9.575216       0.532466       1.140570      -0.742832      -0.031845      -0.027971      -0.043884       0.061011       0.002931       0.013658       0.001783       0.007555       0.016561      -0.010869      -0.006683       0.017552              1.926431       1.703422       0.321130       0.353736       2.147366       0.494619       1.928506           0.001039
           36              H       7.916961       5.506219       7.888605       0.031685       1.322224 0.93795846E+01  0.94540121E+02                                 1.884202                            1.709952      -0.968350       2.396470                    0.998298       3.642455       9.889143       0.519826       1.169003      -0.734950       0.016132       0.049061      -0.036715       0.063366       0.009432      -0.005150      -0.008846      -0.003789      -0.007554      -0.009610      -0.006720       0.016330              1.972269       1.609187       0.063302      -0.039357       2.290598      -0.732553       2.017023           0.001534
           37              C       8.482746       9.309264       4.970045       0.531625      19.604835 0.21437583E+03  0.42806458E+04                                 6.595992                            5.111480       0.377404       2.190416                    0.999800      21.987010      60.872662       0.671156       0.457034      -1.025821       0.045073      -0.016325      -0.049299       0.068764       0.038619      -0.025793      -0.035187      -0.180601      -0.148736      -0.085221      -0.046527       0.131748              7.362953       9.873386      -0.918228       0.514813       4.011734       0.970142       8.203738          -0.012304
           38              C       0.372148       5.917200       3.061975       0.526135      20.235774 0.22003399E+03  0.44113213E+04                                 6.650128                            5.143624       0.382575       2.183348                    0.999857      22.211470      61.117889       0.677559       0.450900      -1.031862      -0.018898       0.045366      -0.053918       0.072955       0.016408      -0.045220      -0.022885       0.159083      -0.184004      -0.083000      -0.041080       0.124080              7.407021       4.245250       0.042717       1.201951       9.153402       1.876242       8.822410          -0.007997
           39              C       7.246288       6.560422       0.886066       0.528727      20.500399 0.20992542E+03  0.41568490E+04                                 6.690649                            4.999468       0.458881       2.211793                    0.999809      21.892612      59.745526       0.692776       0.446492      -1.035051       0.068019       0.029944       0.002626       0.074365      -0.002656       0.023822      -0.104600      -0.069463       0.097448      -0.085590      -0.046754       0.132344              7.649188       8.242654      -0.924254      -1.316827       7.484625       3.752383       7.220287          -0.015005
           40              C       1.443206      10.854042       2.663582       0.533520      19.379767 0.20620516E+03  0.40639814E+04                                 6.433550                            4.950111       0.542697       2.241581                    0.999695      21.711887      59.065882       0.697417       0.445617      -1.035811      -0.058616      -0.028406      -0.034252       0.073593      -0.049798      -0.070230       0.064053       0.072744      -0.052193      -0.088369      -0.040715       0.129084              7.201283       5.910607       0.800183       1.828054       7.984598      -2.800276       7.708645          -0.015658
           41              C       0.923813       8.185261      14.415734       0.532346      19.167075 0.20021081E+03  0.39415001E+04                                 6.534169                            4.976233       0.226665       2.140663                    0.999729      21.956083      60.933412       0.670791       0.463815      -1.019084      -0.045619       0.023951       0.039198       0.064740      -0.004667       0.080732       0.005018       0.163106       0.058681      -0.092209      -0.038308       0.130517              7.392072       4.825785       0.323652      -1.525377      11.457752      -0.421085       5.892680          -0.011627
           42              C       7.372354      10.740271       0.956204       0.537287      19.363224 0.20291889E+03  0.40021053E+04                                 6.555863                            4.993570       0.229821       2.141260                    0.999721      21.868926      60.443037       0.673921       0.460820      -1.022304       0.020298      -0.051811       0.030826       0.063613       0.007530       0.046808       0.093180      -0.090225       0.157647      -0.095042      -0.043373       0.138415              7.383455       9.232075       0.612088      -1.942308       6.579258      -2.733477       6.339031          -0.000851
           43              C       3.440096       7.779322       2.507305       0.531639      19.604927 0.21437696E+03  0.42806763E+04                                 6.596014                            5.111494       0.377371       2.190406                    0.999800      21.987120      60.873120       0.671155       0.457034      -1.025820       0.045072       0.016332       0.049299       0.068765      -0.038612       0.025790      -0.035191      -0.180602      -0.148724      -0.085218      -0.046527       0.131746              7.362977       9.873419       0.918240      -0.514797       4.011747       0.970147       8.203766          -0.012300
           44              C       5.414798      11.171386       4.415375       0.526153      20.235194 0.22002618E+03  0.44111277E+04                                 6.650026                            5.143547       0.382556       2.183351                    0.999857      22.211018      61.116490       0.677561       0.450902      -1.031861      -0.018894      -0.045368       0.053919       0.072955      -0.016412       0.045223      -0.022887       0.159094      -0.184006      -0.083003      -0.041085       0.124087              7.406903       4.245185      -0.042699      -1.201932       9.153252       1.876157       8.822271          -0.007977
           45              C       2.203638      10.528165       6.591284       0.528721      20.500308 0.20992400E+03  0.41568223E+04                                 6.690687                            4.999492       0.458793       2.211770                    0.999809      21.892557      59.745776       0.692765       0.446500      -1.035045       0.068023      -0.029943      -0.002630       0.074368       0.002658      -0.023824      -0.104597      -0.069453       0.097456      -0.085588      -0.046752       0.132340              7.649235       8.242703       0.924264       1.316836       7.484681       3.752408       7.220321          -0.015043
           46              C       6.485856       6.234545       4.813769       0.533520      19.380377 0.20621262E+03  0.40641730E+04                                 6.433718                            4.950226       0.542574       2.241530                    0.999695      21.712408      59.067994       0.697402       0.445621      -1.035806      -0.058613       0.028411       0.034248       0.073591       0.049813       0.070228       0.064050       0.072749      -0.052180      -0.088363      -0.040729       0.129092              7.201479       5.910746      -0.800202      -1.828097       7.984835      -2.800385       7.708856          -0.015691
           47              C       5.966463       8.520498       8.016318       0.532342      19.167371 0.20021465E+03  0.39415959E+04                                 6.534239                            4.976286       0.226660       2.140656                    0.999729      21.956337      60.934342       0.670786       0.463816      -1.019083      -0.045617      -0.023950      -0.039197       0.064737       0.004671      -0.080739       0.005016       0.163122       0.058677      -0.092216      -0.038313       0.130529              7.392156       4.825829      -0.323671       1.525378      11.457921      -0.421108       5.892717          -0.011661
           48              C       2.329704       6.348316       6.521147       0.537311      19.363161 0.20291802E+03  0.40020868E+04                                 6.555861                            4.993569       0.229819       2.141260                    0.999721      21.868921      60.443153       0.673919       0.460822      -1.022302       0.020291       0.051812      -0.030831       0.063615      -0.007533      -0.046819       0.093182      -0.090233       0.157662      -0.095052      -0.043372       0.138424              7.383451       9.232074      -0.612086       1.942301       6.579260      -2.733473       6.339020          -0.000844
           49              C       1.602554       1.827909       9.984656       0.531673      19.604220 0.21436818E+03  0.42804425E+04                                 6.595787                            5.111338       0.377599       2.190492                    0.999800      21.986449      60.870167       0.671178       0.457025      -1.025829      -0.045077       0.016315       0.049296       0.068762       0.038614      -0.025798      -0.035194      -0.180612      -0.148736      -0.085229      -0.046525       0.131754              7.362713       9.873036      -0.918206       0.514778       4.011626       0.970111       8.203477          -0.012230
           50              C       9.713152       5.219973      11.892726       0.526141      20.235961 0.22003606E+03  0.44113734E+04                                 6.650154                            5.143634       0.382593       2.183349                    0.999857      22.211633      61.118427       0.677561       0.450897      -1.031864       0.018901      -0.045364       0.053922       0.072957       0.016406      -0.045226      -0.022893       0.159087      -0.184007      -0.083009      -0.041075       0.124084              7.407055       4.245261       0.042710       1.201964       9.153436       1.876232       8.822467          -0.007976
           51              C       2.839012       4.576751      14.068635       0.528733      20.500220 0.20992347E+03  0.41568005E+04                                 6.690619                            4.999451       0.458891       2.211800                    0.999809      21.892453      59.745002       0.692776       0.446493      -1.035051      -0.068013      -0.029946      -0.002623       0.074360      -0.002656       0.023822      -0.104602      -0.069472       0.097454      -0.085591      -0.046758       0.132349              7.649151       8.242599      -0.924246      -1.316813       7.484597       3.752367       7.220256          -0.015000
           52              C       8.642094       0.283131      12.291119       0.533495      19.380422 0.20621284E+03  0.40641790E+04                                 6.433715                            4.950215       0.542552       2.241521                    0.999695      21.712494      59.068275       0.697405       0.445619      -1.035808       0.058615       0.028403       0.034254       0.073592      -0.049800      -0.070224       0.064058       0.072741      -0.052202      -0.088372      -0.040711       0.129083              7.201479       5.910768       0.800207       1.828123       7.984811      -2.800360       7.708857          -0.015676
           53              C       9.161487       2.951912       0.538967       0.532349      19.167112 0.20021136E+03  0.39415148E+04                                 6.534187                            4.976248       0.226577       2.140632                    0.999729      21.956128      60.933627       0.670788       0.463817      -1.019083       0.045622      -0.023951      -0.039196       0.064741      -0.004668       0.080737       0.005018       0.163107       0.058685      -0.092210      -0.038313       0.130523              7.392090       4.825796       0.323659      -1.525380      11.457783      -0.421083       5.892690          -0.011627
           54              C       2.712946       0.396902      13.998497       0.537250      19.363525 0.20292236E+03  0.40021951E+04                                 6.555944                            4.993622       0.229747       2.141230                    0.999721      21.869245      60.444284       0.673915       0.460821      -1.022302      -0.020301       0.051821      -0.030823       0.063621       0.007526       0.046802       0.093172      -0.090226       0.157639      -0.095037      -0.043367       0.138404              7.383549       9.232201       0.612092      -1.942330       6.579340      -2.733515       6.339105          -0.000899
           55              C       6.645204       3.357851      12.447396       0.531671      19.604389 0.21437058E+03  0.42805051E+04                                 6.595841                            5.111379       0.377560       2.190475                    0.999800      21.986582      60.870765       0.671172       0.457027      -1.025827      -0.045072      -0.016322      -0.049291       0.068757      -0.038618       0.025797      -0.035198      -0.180620      -0.148746      -0.085231      -0.046532       0.131763              7.362772       9.873123       0.918212      -0.514792       4.011653       0.970114       8.203542          -0.012233
           56              C       4.670502      -0.034213      10.539326       0.526150      20.235477 0.22002968E+03  0.44112138E+04                                 6.650071                            5.143575       0.382606       2.183364                    0.999857      22.211222      61.117089       0.677562       0.450900      -1.031862       0.018900       0.045368      -0.053921       0.072958      -0.016406       0.045222      -0.022888       0.159091      -0.184004      -0.083004      -0.041080       0.124084              7.406959       4.245210      -0.042701      -1.201942       9.153324       1.876188       8.822342          -0.007984
           57              C       7.881662       0.609008       8.363417       0.528722      20.500411 0.20992564E+03  0.41568556E+04                                 6.690663                            4.999479       0.458842       2.211784                    0.999809      21.892592      59.745538       0.692774       0.446494      -1.035050      -0.068016       0.029944       0.002621       0.074362       0.002653      -0.023826      -0.104598      -0.069463       0.097453      -0.085592      -0.046751       0.132343              7.649205       8.242653       0.924261       1.316827       7.484662       3.752400       7.220301          -0.015061
           58              C       3.599444       4.902628      10.140932       0.533497      19.380722 0.20621657E+03  0.40642706E+04                                 6.433772                            4.950255       0.542566       2.241519                    0.999695      21.712729      59.069033       0.697404       0.445618      -1.035808       0.058615      -0.028408      -0.034252       0.073593       0.049804       0.070221       0.064055       0.072746      -0.052175      -0.088366      -0.040716       0.129082              7.201546       5.910815      -0.800210      -1.828138       7.984894      -2.800402       7.708929          -0.015709
           59              C       4.118837       2.616675       6.938383       0.532345      19.167219 0.20021252E+03  0.39415430E+04                                 6.534211                            4.976264       0.226565       2.140624                    0.999729      21.956194      60.933843       0.670786       0.463817      -1.019082       0.045624       0.023950       0.039197       0.064742       0.004676      -0.080741       0.005021       0.163122       0.058680      -0.092219      -0.038313       0.130531              7.392123       4.825810      -0.323660       1.525377      11.457867      -0.421090       5.892693          -0.011657
           60              C       7.755596       4.788857       8.433554       0.537265      19.363879 0.20292636E+03  0.40022921E+04                                 6.555986                            4.993644       0.229730       2.141218                    0.999721      21.869586      60.445290       0.673919       0.460816      -1.022305      -0.020293      -0.051828       0.030828       0.063626      -0.007520      -0.046805       0.093165      -0.090225       0.157620      -0.095038      -0.043356       0.138394              7.383602       9.232270      -0.612106       1.942353       6.579389      -2.733541       6.339147          -0.000927
           61              O       8.188053       9.143149       3.745854      -0.541830      39.454003 0.61913207E+03  0.15461132E+05                                 9.268542                            7.779605      -0.171321       1.989873                    0.997019      28.238588      76.344096       0.669091       0.366575      -1.129914       0.034045       0.010690       0.053512       0.064319       0.031168       0.026738      -0.003276      -0.095679       0.093633      -0.079109       0.034791       0.044318             10.226106      10.175860       0.406400       1.447044       5.850893       1.560692      14.651564           0.049647
           62              O       9.593541       9.140413       5.477309      -0.491032      32.135359 0.44561667E+03  0.10209101E+05                                 7.970412                            6.471437       0.493881       2.225947                    0.998434      26.185912      66.933700       0.758593       0.352429      -1.145631      -0.040108      -0.006695      -0.039394       0.056616       0.001574       0.046334      -0.035514      -0.004250      -0.235688      -0.102892       0.041243       0.061649              8.979683      15.146155      -1.243605       2.110884       5.130049       0.174807       6.662846           0.032315
           63              O       0.204732       7.164772       3.189688      -0.547352      42.787233 0.66317194E+03  0.16868914E+05                                 9.813533                            8.083779      -0.221665       1.968317                    0.996688      28.756201      78.783784       0.651645       0.369517      -1.126251      -0.002906      -0.055040      -0.017733       0.057899       0.008711      -0.036959       0.017843      -0.023834      -0.158142      -0.072621       0.030748       0.041873             10.961449       8.042412      -0.253967       1.574533      16.110331       2.278086       8.731604           0.048511
           64              O       0.187183       5.256813       2.042812      -0.500253      34.088639 0.46469062E+03  0.10758536E+05                                 8.294911                            6.623993       0.429260       2.200950                    0.998244      26.444432      67.956974       0.747153       0.354085      -1.144256       0.004092       0.036644       0.029368       0.047138       0.029838      -0.022318       0.055694       0.092186       0.026226      -0.094062       0.041005       0.053057              9.463843       5.464562       1.024787       1.507270       9.439029       5.092750      13.487937           0.029493
           65              O       7.569421       7.491165       1.680908      -0.548708      43.068523 0.63529865E+03  0.15935321E+05                                 9.786522                            7.830577       0.052925       2.059130                    0.996740      28.293774      76.160838       0.674656       0.361944      -1.135794      -0.002256      -0.045460      -0.050169       0.067740      -0.003169       0.026875      -0.000454      -0.093048       0.145967      -0.076709       0.022249       0.054459             11.265566       9.391160       0.844663      -0.487938      12.547277       6.251572      11.858262           0.046340
           66              O       8.006014       5.902792       0.168689      -0.498255      35.389161 0.48164653E+03  0.11240464E+05                                 8.498536                            6.748965       0.474364       2.216539                    0.998476      26.426968      67.966281       0.740071       0.354631      -1.144934      -0.014871       0.046170       0.027349       0.055685      -0.056171      -0.043900      -0.029554      -0.053949       0.059297      -0.096305       0.043620       0.052685              9.740981      10.367081      -3.571986      -3.429521       9.600709       4.390471       9.255153           0.030057
           67              O       0.904450       9.729309       2.894482      -0.553265      40.984164 0.65042007E+03  0.16420744E+05                                 9.458709                            7.955899      -0.127184       2.000723                    0.996602      28.427970      76.921990       0.664800       0.364935      -1.132776       0.014729       0.052137      -0.027621       0.060812      -0.003588      -0.054529       0.000673      -0.052512      -0.133553      -0.082446       0.033191       0.049255             10.422335       8.853990       2.977148       0.533537      13.866898      -3.296191       8.546118           0.047411
           68              O       1.195713       0.088901       1.733848      -0.494761      32.115434 0.43091325E+03  0.97797960E+04                                 7.910115                            6.327374       0.494759       2.219344                    0.998905      26.176066      66.372884       0.774600       0.348408      -1.150095      -0.005587      -0.035399       0.034898       0.050022      -0.064273      -0.041269      -0.032653       0.001495       0.088338      -0.100106       0.044104       0.056002              9.025518       5.887462      -1.210401       2.264904       9.178602      -5.186130      12.010490           0.029656
           69              O       0.249914       7.907717       0.313301      -0.537230      39.817506 0.63350162E+03  0.15913210E+05                                 9.367524                            7.883872      -0.229367       1.977226                    0.995190      28.193778      76.482300       0.662725       0.367928      -1.128715       0.023938       0.041938      -0.048440       0.068397       0.026898       0.011832      -0.047029       0.055904       0.043408      -0.072649       0.028895       0.043754             10.391719       7.840363       1.762699      -2.935484      12.596835      -1.206213      10.737961           0.053069
           70              O       0.993805       9.403198      14.324061      -0.496061      34.746271 0.45601665E+03  0.10498707E+05                                 8.390688                            6.538127       0.570983       2.249698                    0.998680      26.209822      66.969700       0.756822       0.351526      -1.147358      -0.016479      -0.059746       0.008587       0.062569       0.010911       0.074006      -0.007507      -0.040246      -0.130740      -0.099454       0.041768       0.057685              9.749908       5.563879       0.103486      -0.347537      18.075020      -1.272711       5.610825           0.030761
           71              O       8.575329      10.345335       1.006900      -0.529419      38.972325 0.60573602E+03  0.15029577E+05                                 9.184124                            7.671134      -0.168568       1.997954                    0.995693      27.881584      74.900005       0.677604       0.364307      -1.132763      -0.066791       0.011884       0.001155       0.067850      -0.014727       0.013619       0.059078       0.055567       0.003991      -0.078276       0.030743       0.047533             10.169706      13.975579      -1.289531      -1.143577       9.239973      -2.474887       7.293567           0.051783
           72              O       6.417176      10.267815       1.573534      -0.486661      32.328407 0.43851156E+03  0.99944278E+04                                 7.966650                            6.396416       0.456255       2.215383                    0.998690      25.974900      65.972032       0.768078       0.349884      -1.149042       0.050355       0.002405      -0.021884       0.054957       0.071688      -0.042400       0.033058      -0.013409       0.086134      -0.107473       0.048258       0.059215              9.040303      10.730528       2.739774      -4.172986       7.331964      -3.113380       9.058418           0.034414
           73              O       3.145403       7.945437       3.731497      -0.541834      39.455411 0.61915809E+03  0.15461954E+05                                 9.268769                            7.779777      -0.171291       1.989870                    0.997020      28.239189      76.346310       0.669082       0.366576      -1.129913       0.034038      -0.010703      -0.053508       0.064314      -0.031156      -0.026739      -0.003289      -0.095699       0.093693      -0.079121       0.034817       0.044304             10.226369      10.176131      -0.406407      -1.447063       5.851018       1.560748      14.651957           0.049641
           74              O       4.550891       7.948174       2.000042      -0.491009      32.135037 0.44561160E+03  0.10208958E+05                                 7.970367                            6.471403       0.493792       2.225924                    0.998434      26.185755      66.933254       0.758594       0.352429      -1.145631      -0.040115       0.006705       0.039385       0.056615      -0.001574      -0.046337      -0.035510      -0.004268      -0.235649      -0.102882       0.041238       0.061644              8.979627      15.146042       1.243598      -2.110875       5.130020       0.174802       6.662820           0.032339
           75              O       5.247382       9.923814       4.287662      -0.547342      42.786924 0.66316635E+03  0.16868761E+05                                 9.813566                            8.083808      -0.221804       1.968279                    0.996688      28.756004      78.783603       0.651635       0.369522      -1.126245      -0.002904       0.055028       0.017757       0.057895      -0.008713       0.036970       0.017825      -0.023854      -0.158116      -0.072619       0.030746       0.041874             10.961484       8.042431       0.253985      -1.574535      16.110405       2.278052       8.731616           0.048531
           76              O       5.229833       0.311773       5.434538      -0.500249      34.088517 0.46469038E+03  0.10758520E+05                                 8.294859                            6.623962       0.429409       2.200991                    0.998245      26.444540      67.957043       0.747161       0.354082      -1.144260       0.004094      -0.036649      -0.029366       0.047141      -0.029839       0.022329       0.055689       0.092202       0.026191      -0.094065       0.040990       0.053075              9.463772       5.464531      -1.024774      -1.507258       9.438956       5.092693      13.487831           0.029498
           77              O       2.526771       9.597421       5.796442      -0.548755      43.071155 0.63534524E+03  0.15936765E+05                                 9.786822                            7.830790       0.053311       2.059219                    0.996745      28.294973      76.164462       0.674657       0.361937      -1.135801      -0.002263       0.045470       0.050171       0.067748       0.003185      -0.026878      -0.000460      -0.093053       0.145937      -0.076709       0.022257       0.054452             11.265936       9.391469      -0.844669       0.487987      12.547707       6.251815      11.858632           0.046328
           78              O       2.963364      11.185794       7.308661      -0.498252      35.389621 0.48165307E+03  0.11240664E+05                                 8.498642                            6.749034       0.474352       2.216535                    0.998476      26.427046      67.966813       0.740062       0.354634      -1.144931      -0.014869      -0.046178      -0.027347       0.055690       0.056161       0.043902      -0.029543      -0.053930       0.059299      -0.096291       0.043623       0.052668              9.741117      10.367212       3.572048       3.429574       9.600867       4.390559       9.255272           0.030045
           79              O       5.947100       7.359278       4.582868      -0.553276      40.985685 0.65044760E+03  0.16421584E+05                                 9.458817                            7.955965      -0.126720       2.000843                    0.996607      28.428769      76.924056       0.664812       0.364926      -1.132785       0.014753      -0.052127       0.027615       0.060806       0.003610       0.054538       0.000681      -0.052528      -0.133603      -0.082465       0.033185       0.049280             10.422470       8.854085      -2.977201      -0.533534      13.867103      -3.296264       8.546222           0.047398
           80              O       6.238363       5.479685       5.743502      -0.494749      32.115871 0.43091933E+03  0.97799755E+04                                 7.910200                            6.327426       0.494594       2.219291                    0.998905      26.176161      66.373420       0.774595       0.348409      -1.150093      -0.005613       0.035411      -0.034896       0.050032       0.064284       0.041249      -0.032659       0.001498       0.088323      -0.100106       0.044121       0.055985              9.025625       5.887516       1.210416      -2.264926       9.178730      -5.186219      12.010629           0.029632
           81              O       5.292564       9.180869       7.164050      -0.537220      39.819013 0.63353028E+03  0.15914124E+05                                 9.367762                            7.884055      -0.229395       1.977198                    0.995193      28.194485      76.484906       0.662716       0.367928      -1.128714       0.023949      -0.041916       0.048433       0.068383      -0.026908      -0.011853      -0.047045       0.055892       0.043478      -0.072672       0.028897       0.043775             10.392003       7.840540      -1.762736       2.935552      12.597267      -1.206215      10.738202           0.053064
           82              O       6.036455       7.302561       8.107990      -0.496042      34.746193 0.45601462E+03  0.10498655E+05                                 8.390687                            6.538122       0.570866       2.249664                    0.998680      26.209709      66.969513       0.756820       0.351527      -1.147357      -0.016500       0.059743      -0.008592       0.062573      -0.010889      -0.074013      -0.007508      -0.040256      -0.130745      -0.099461       0.041782       0.057679              9.749911       5.563882      -0.103517       0.347540      18.075026      -1.272733       5.610825           0.030735
           83              O       3.532679       6.743252       6.470450      -0.529400      38.973012 0.60574865E+03  0.15029974E+05                                 9.184220                            7.671203      -0.168521       1.997955                    0.995696      27.881922      74.901203       0.677602       0.364306      -1.132763      -0.066783      -0.011871      -0.001171       0.067840       0.014720      -0.013610       0.059074       0.055569       0.004053      -0.078268       0.030730       0.047538             10.169823      13.975737       1.289533       1.143599       9.240088      -2.474928       7.293643           0.051764
           84              O       1.374526       6.820772       5.903817      -0.486663      32.328860 0.43851911E+03  0.99946535E+04                                 7.966775                            6.396512       0.456111       2.215343                    0.998690      25.974924      65.972502       0.768065       0.349888      -1.149037       0.050369      -0.002392       0.021887       0.054970      -0.071696       0.042397       0.033051      -0.013426       0.086169      -0.107480       0.048261       0.059219              9.040448      10.730716      -2.739816       4.173056       7.332078      -3.113435       9.058551           0.034389
           85              O       1.897247       1.994024      11.208847      -0.541811      39.453233 0.61911907E+03  0.15460715E+05                                 9.268408                            7.779518      -0.171297       1.989885                    0.997020      28.238305      76.342930       0.669096       0.366575      -1.129915      -0.034043      -0.010699      -0.053496       0.064306       0.031180       0.026762      -0.003274      -0.095680       0.093581      -0.079118       0.034781       0.044337             10.225940      10.175684       0.406389       1.446999       5.850829       1.560660      14.651307           0.049635
           86              O       0.491759       1.996760       9.477392      -0.490987      32.134236 0.44559926E+03  0.10208606E+05                                 7.970261                            6.471342       0.493533       2.225852                    0.998433      26.185332      66.931981       0.758593       0.352432      -1.145628       0.040108       0.006702       0.039395       0.056618       0.001553       0.046327      -0.035487      -0.004273      -0.235650      -0.102864       0.041219       0.061645              8.979490      15.145774      -1.243582       2.110822       5.129975       0.174800       6.662722           0.032305
           87              O       9.880568       3.972401      11.765013      -0.547341      42.786918 0.66316448E+03  0.16868677E+05                                 9.813491                            8.083736      -0.221616       1.968334                    0.996688      28.756047      78.783260       0.651646       0.369517      -1.126251       0.002895       0.055020       0.017733       0.057880       0.008723      -0.036975       0.017867      -0.023902      -0.158132      -0.072644       0.030732       0.041912             10.961405       8.042356      -0.253975       1.574524      16.110301       2.278048       8.731557           0.048505
           88              O       9.898117       5.880360      12.911889      -0.500239      34.088595 0.46468907E+03  0.10758493E+05                                 8.294918                            6.623992       0.429264       2.200954                    0.998244      26.444337      67.956754       0.747152       0.354086      -1.144255      -0.004092      -0.036644      -0.029365       0.047137       0.029841      -0.022320       0.055691       0.092186       0.026223      -0.094061       0.041002       0.053059              9.463857       5.464562       1.024786       1.507274       9.439020       5.092761      13.487990           0.029500
           89              O       2.515879       3.646008      13.273793      -0.548705      43.068617 0.63530120E+03  0.15935404E+05                                 9.786543                            7.830599       0.052852       2.059106                    0.996740      28.293818      76.161053       0.674654       0.361944      -1.135794       0.002263       0.045449       0.050180       0.067741      -0.003158       0.026871      -0.000455      -0.093053       0.145954      -0.076707       0.022253       0.054454             11.265586       9.391174       0.844665      -0.487938      12.547311       6.251577      11.858275           0.046337
           90              O       2.079286       5.234381      14.786012      -0.498247      35.388604 0.48163783E+03  0.11240207E+05                                 8.498449                            6.748904       0.474372       2.216547                    0.998476      26.426730      67.965454       0.740074       0.354631      -1.144934       0.014873      -0.046169      -0.027338       0.055679      -0.056169      -0.043901      -0.029554      -0.053948       0.059298      -0.096304       0.043621       0.052683              9.740875      10.366952      -3.571933      -3.429465       9.600613       4.390421       9.255061           0.030058
           91              O       9.180850       1.407864      12.060219      -0.553268      40.985080 0.65043439E+03  0.16421199E+05                                 9.458834                            7.955969      -0.127072       2.000746                    0.996604      28.428348      76.923285       0.664800       0.364934      -1.132777      -0.014721      -0.052123       0.027630       0.060802      -0.003572      -0.054532       0.000664      -0.052494      -0.133687      -0.082469       0.033208       0.049260             10.422492       8.854090       2.977221       0.533542      13.867157      -3.296270       8.546230           0.047399
           92              O       8.889587      11.048272      13.220853      -0.494780      32.116788 0.43093334E+03  0.97803765E+04                                 7.910366                            6.327543       0.494714       2.219322                    0.998905      26.176498      66.374633       0.774585       0.348411      -1.150092       0.005594       0.035405      -0.034905       0.050031      -0.064273      -0.041269      -0.032649       0.001493       0.088334      -0.100103       0.044101       0.056002              9.025827       5.887643      -1.210458       2.265017       9.178914      -5.186349      12.010925           0.029655
           93              O       9.835386       3.229456      14.641400      -0.537245      39.817730 0.63350623E+03  0.15913339E+05                                 9.367506                            7.883860      -0.229171       1.977281                    0.995191      28.193956      76.482567       0.662731       0.367924      -1.128720      -0.023937      -0.041940       0.048441       0.068399       0.026902       0.011844      -0.047032       0.055929       0.043418      -0.072664       0.028913       0.043752             10.391696       7.840341       1.762693      -2.935476      12.596824      -1.206204      10.737924           0.053057
           94              O       9.091495       1.733975       0.630640      -0.496076      34.746731 0.45602463E+03  0.10498937E+05                                 8.390747                            6.538175       0.570936       2.249675                    0.998681      26.210097      66.970551       0.756821       0.351525      -1.147359       0.016486       0.059749      -0.008589       0.062575       0.010910       0.074009      -0.007506      -0.040243      -0.130747      -0.099457       0.041768       0.057689              9.749970       5.563913       0.103492      -0.347546      18.075132      -1.272699       5.610863           0.030757
           95              O       1.509971       0.791838      13.947801      -0.529442      38.972993 0.60574797E+03  0.15029949E+05                                 9.184219                            7.671201      -0.168485       1.997974                    0.995693      27.881894      74.901050       0.677602       0.364306      -1.132763       0.066805      -0.011881      -0.001154       0.067863      -0.014710       0.013629       0.059078       0.055548       0.004001      -0.078268       0.030726       0.047542             10.169815      13.975784      -1.289557      -1.143588       9.240051      -2.474898       7.293610           0.051777
           96              O       3.668124       0.869358      13.381167      -0.486684      32.329280 0.43852555E+03  0.99948268E+04                                 7.966775                            6.396502       0.456384       2.215411                    0.998691      25.975350      65.973446       0.768076       0.349882      -1.149043      -0.050365      -0.002403       0.021888       0.054968       0.071686      -0.042401       0.033050      -0.013382       0.086140      -0.107468       0.048248       0.059220              9.040451      10.730714       2.739826      -4.173071       7.332079      -3.113440       9.058561           0.034410
           97              O       6.939897       3.191736      11.223204      -0.541800      39.453466 0.61912347E+03  0.15460866E+05                                 9.268478                            7.779572      -0.171472       1.989830                    0.997019      28.238356      76.343379       0.669089       0.366577      -1.129912      -0.034037       0.010688       0.053491       0.064297      -0.031184      -0.026767      -0.003267      -0.095673       0.093653      -0.079128       0.034786       0.044343             10.226021      10.175765      -0.406390      -1.447012       5.850866       1.560672      14.651432           0.049637
           98              O       5.534409       3.188999      12.954659      -0.490979      32.133888 0.44559341E+03  0.10208437E+05                                 7.970197                            6.471293       0.493566       2.225867                    0.998433      26.185189      66.931467       0.758597       0.352431      -1.145629       0.040105      -0.006708      -0.039391       0.056613      -0.001564      -0.046326      -0.035505      -0.004269      -0.235706      -0.102887       0.041238       0.061650              8.979414      15.145634       1.243565      -2.110812       5.129933       0.174794       6.662676           0.032327
           99              O       4.837918       1.213359      10.667039      -0.547334      42.786085 0.66314939E+03  0.16868198E+05                                 9.813387                            8.083660      -0.221686       1.968322                    0.996687      28.755666      78.782014       0.651648       0.369518      -1.126250       0.002901      -0.055034      -0.017741       0.057896      -0.008715       0.036958       0.017844      -0.023872      -0.158101      -0.072614       0.030728       0.041886             10.961284       8.042269       0.253979      -1.574491      16.110138       2.278013       8.731446           0.048520
          100              O       4.855467      10.825400       9.520163      -0.500236      34.088758 0.46469326E+03  0.10758606E+05                                 8.294901                            6.623987       0.429419       2.200994                    0.998245      26.444588      67.957269       0.747158       0.354082      -1.144259      -0.004100       0.036651       0.029366       0.047142      -0.029835       0.022332       0.055689       0.092195       0.026195      -0.094062       0.040988       0.053074              9.463830       5.464554      -1.024777      -1.507261       9.439000       5.092741      13.487937           0.029498
          101              O       7.558529       1.539752       9.158259      -0.548710      43.069296 0.63531278E+03  0.15935763E+05                                 9.786620                            7.830651       0.052922       2.059119                    0.996741      28.294117      76.161962       0.674654       0.361942      -1.135795       0.002258      -0.045443      -0.050177       0.067734       0.003174      -0.026887      -0.000437      -0.093088       0.145922      -0.076726       0.022278       0.054449             11.265685       9.391244      -0.844659       0.487955      12.547448       6.251648      11.858362           0.046321
          102              O       7.121936      -0.048621       7.646040      -0.498235      35.388752 0.48163905E+03  0.11240246E+05                                 8.498477                            6.748915       0.474379       2.216548                    0.998476      26.426778      67.965663       0.740073       0.354632      -1.144933       0.014875       0.046178       0.027330       0.055683       0.056158       0.043903      -0.029544      -0.053931       0.059304      -0.096290       0.043625       0.052665              9.740916      10.366996       3.571965       3.429487       9.600668       4.390448       9.255084           0.030039
          103              O       4.138200       3.777895      10.371833      -0.553253      40.984773 0.65042811E+03  0.16420988E+05                                 9.458748                            7.955898      -0.127012       2.000765                    0.996604      28.428255      76.922717       0.664807       0.364931      -1.132780      -0.014734       0.052128      -0.027618       0.060805       0.003586       0.054522       0.000669      -0.052499      -0.133633      -0.082451       0.033191       0.049260             10.422398       8.854012      -2.977200      -0.533526      13.867033      -3.296237       8.546147           0.047390
          104              O       3.846937       5.657488       9.211199      -0.494758      32.116528 0.43092870E+03  0.97802474E+04                                 7.910328                            6.327512       0.494577       2.219282                    0.998905      26.176337      66.374201       0.774586       0.348411      -1.150091       0.005617      -0.035419       0.034895       0.050037       0.064280       0.041249      -0.032655       0.001495       0.088326      -0.100102       0.044117       0.055985              9.025781       5.887616       1.210457      -2.265003       9.178873      -5.186323      12.010855           0.029630
          105              O       4.792736       1.956304       7.790651      -0.537235      39.817978 0.63351045E+03  0.15913470E+05                                 9.367531                            7.883874      -0.229152       1.977281                    0.995193      28.194096      76.482982       0.662732       0.367923      -1.128721      -0.023932       0.041935      -0.048444       0.068397      -0.026904      -0.011852      -0.047043       0.055927       0.043412      -0.072676       0.028917       0.043758             10.391734       7.840360      -1.762692       2.935479      12.596921      -1.206203      10.737921           0.053057
          106              O       4.048845       3.834612       6.846711      -0.496066      34.746378 0.45601789E+03  0.10498748E+05                                 8.390707                            6.538140       0.570805       2.249639                    0.998680      26.209840      66.969880       0.756820       0.351526      -1.147357       0.016516      -0.059743       0.008601       0.062578      -0.010888      -0.074013      -0.007508      -0.040255      -0.130751      -0.099462       0.041783       0.057679              9.749929       5.563890      -0.103496       0.347539      18.075063      -1.272701       5.610833           0.030730
          107              O       6.552621       4.393921       8.484251      -0.529411      38.972664 0.60573981E+03  0.15029694E+05                                 9.184152                            7.671135      -0.168443       1.997989                    0.995694      27.881732      74.900449       0.677607       0.364304      -1.132765       0.066794       0.011864       0.001155       0.067849       0.014713      -0.013623       0.059084       0.055571       0.003992      -0.078280       0.030739       0.047540             10.169751      13.975721       1.289539       1.143596       9.239978      -2.474872       7.293554           0.051744
          108              O       8.710774       4.316401       9.050884      -0.486713      32.331031 0.43855347E+03  0.99956256E+04                                 7.967044                            6.396696       0.456538       2.215442                    0.998692      25.976182      65.976170       0.768066       0.349881      -1.149043      -0.050365       0.002407      -0.021904       0.054975      -0.071671       0.042393       0.033063      -0.013370       0.086082      -0.107451       0.048246       0.059205              9.040774      10.731096      -2.739938       4.173246       7.332336      -3.113584       9.058891           0.034378

******************************************************
Auxiliary information for the entire system
The total spin magnetic moment of the unit cell is   48.002757
The total net atomic charge of the unit cell is   0.000005
Accuracy of reproducing the electrostatic potential in the unit cell:
  The inner radius (bohr) =    5.0000
  The outer radius (bohr) =   12.0000
  Valid grid points have density less than (e/(bohr^3)) =    0.0001
  The number of valid grid points were=        40692
  The rms potential error without charges in kcal/mol is=      2.68222
  The rms potential error with partial charges in kcal/mol is=      0.78112
  The RRMSE value at monopole order=      0.29122
  The rms potential error with partial charges and cloud penetration in kcal/mol is=      0.76375
  The RRMSE value at monopole order with cloud penetration is=      0.28475
  The rms potential error with partial charges and atomic dipoles in kcal/mol is=      0.73615
  The RRMSE value at dipole order=      0.27446
  The rms potential error with partial charges, atomic dipoles and cloud penetration in kcal/mol is=      0.71506
  The RRMSE value at dipole order with cloud penetration=      0.26659

******************************************************
The electron densities and ab initio electrostatic potential were computed in VASP using the PBE functional and
projector augmented wave method. See the main text of the journal article for a description of computational details.
The atomic charges, dipoles, and quadrupoles were computed with the DDEC6 method as described in
(a) T. A. Manz and N. Gabaldon Limas, RSC Adv. 6 (2016) 47771-47801 DOI: 10.1039/c6ra04656h
(b) N. Gabaldon Limas and T. A. Manz, RSC Adv. 8 (2018) 2678-2707 DOI: 10.1039/c7ra11829e.
For each atom in the material, the electron cloud parameters were fit to the spherically averaged atom-in-material
electron density using radial positions for which this density was between 10^-4 and 10^-2 electrons per cubic bohr.
The polarizabilities, dispersion coefficients, and quantum Drude oscillator (QDO) parameters were fit using the MCLF method.
The magnetic structure of the system was optimized in VASP from the default ferromagnetic initial guess using spin polarization.
The atomic spin moments (ASMs) were computed on this optimized magnetic structure using the DDEC6 partition as inputs
to the method of T. A. Manz and D. S. Sholl, J. Chem. Theory Comput. 7 (2011) 4146-4164 DOI: 10.1021/ct200539n.
The RMSE and RRMSE were computed using a uniform grid with Ewald summation.
