# Supplementary material for: A collection of forcefield precursors for metal–organic frameworks
Source: RSC Adv. 2019 Nov 13;9(63):36492–507. doi: 10.1039/c9ra07327b (PMC9075174; doi:10.1039/c9ra07327b)
Supplement: RA-009-C9RA07327B-s5036 [file RA-009-C9RA07327B-s5036.xyz]

  108
jmolscript: load "" {1 1 1} spacegroup "x,y,z" unitcell [{      9.757700     0.000000     0.000000 }, {      0.000000    11.319000     0.000000 }, {      0.000000    -0.268961    14.513108 }]
Fe     8.935223     8.520343     1.907458     0.927157
Fe     8.783979     2.773866     9.941624     0.948616
Fe     4.056373     8.323677     5.349096     0.927013
Fe     3.905129     2.482192    11.828038     0.949279
Fe     0.822477     2.529696    12.605650     0.927202
Fe     0.973721     8.276173     4.571484     0.949043
Fe     5.701327     2.726362     9.164012     0.926770
Fe     5.852571     8.567847     2.685070     0.949276
Fe     0.000000     5.659500     0.000000     0.960316
Fe     4.878850    -0.134481     7.256554     0.960461
Fe     0.000000     0.000000     0.000000     0.976780
Fe     4.878850     5.525019     7.256554     0.977062
H      7.253874     9.716507     5.298736     0.029495
H      0.158075     5.264343     3.915637     0.037341
H      5.963906     6.324132     0.477481     0.030081
H      1.793465    11.071512     3.459925     0.030403
H      1.742725     7.644145    13.597331     0.032838
H      6.788432    11.225404     0.042088     0.036292
H      2.375024     7.127512     1.957818     0.029479
H      5.036925     0.260677     3.340917     0.037319
H      1.085056    10.519888     6.779073     0.030093
H      6.672315     5.772508     3.796629     0.030391
H      6.621575     8.930914     8.172331     0.032835
H      1.909582     5.618615     7.214466     0.036279
H      2.503826     1.333532     9.214372     0.029537
H      9.599625     5.785696    10.597471     0.037357
H      3.793794     4.725907    14.035627     0.030077
H      7.964235    -0.021473    11.053183     0.030372
H      8.014975     3.405894     0.915777     0.032830
H      2.969268    -0.175365    14.471020     0.036294
H      7.382676     3.922527    12.555290     0.029514
H      4.720775    10.789362    11.172191     0.037319
H      8.672644     0.530151     7.734035     0.030086
H      3.085385     5.277531    10.716479     0.030392
H      3.136125     2.119125     6.340777     0.032808
H      7.848118     5.431424     7.298642     0.036159
C      7.964235     9.356778     4.780182     0.536317
C      0.008782     5.751550     3.113497     0.519641
C      6.884057     6.520815     0.607954     0.528855
C      1.233373    10.761580     2.758506     0.518567
C      1.114329     8.148447    14.102097     0.537860
C      6.943579    10.529096     0.669199     0.537864
C      3.085385     7.487241     2.476372     0.536347
C      4.887632    11.092469     4.143057     0.519539
C      2.005207    10.323205     6.648600     0.528837
C      6.112223     6.082440     4.498048     0.518555
C      5.993179     8.426612     7.667565     0.537863
C      2.064729     6.314923     6.587355     0.537724
C      1.793465     1.693261     9.732926     0.536492
C     -0.008782     5.298489    11.399611     0.519685
C      2.873643     4.529224    13.905154     0.528823
C      8.524327     0.288459    11.754602     0.518512
C      8.643371     2.901592     0.411011     0.537881
C      2.814121     0.520943    13.843909     0.537877
C      6.672315     3.562798    12.036736     0.536623
C      4.870068    -0.042430    10.370051     0.519507
C      7.752493     0.726834     7.864508     0.528829
C      3.645477     4.967599    10.015060     0.518552
C      3.764521     2.623427     6.845543     0.537866
C      7.692971     4.735116     7.925753     0.537353
O      7.723122     9.128663     3.548455    -0.544856
O      9.035630     9.153338     5.362448    -0.489983
O      9.696226     7.018532     3.208703    -0.548473
O      9.658464     5.099580     2.068844    -0.495341
O      7.169080     7.354630     1.514878    -0.548014
O      7.695996     5.666384    14.384812    -0.496768
O      0.780226     9.572647     2.867645    -0.548498
O      1.016557     0.227049     1.832860    -0.483747
O      0.310002     7.762149     0.346428    -0.549867
O      1.143310     9.374877    13.972930    -0.494093
O      8.156754    10.148794     0.827102    -0.533978
O      5.950733    10.070715     1.259593    -0.486479
O      2.844272     7.715357     3.708099    -0.544787
O      4.156780     7.690681     1.894106    -0.490116
O      4.817376     9.825487     4.047851    -0.548543
O      4.779614     0.425439     5.187710    -0.495327
O      2.290230     9.489389     5.741676    -0.547928
O      2.817146    10.908675     7.384850    -0.496789
O      5.659076     7.271373     4.388909    -0.548438
O      5.895407     5.297970     5.423694    -0.483670
O      5.188852     9.081870     6.910126    -0.549879
O      6.022160     7.200181     7.796732    -0.494064
O      3.277904     6.695225     6.429452    -0.534028
O      1.071883     6.773305     5.996961    -0.486465
O      2.034578     1.921376    10.964653    -0.544816
O      0.722070     1.896701     9.150660    -0.489764
O      0.061474     4.031507    11.304405    -0.548388
O      0.099236     5.950459    12.444264    -0.495271
O      2.588620     3.695409    12.998230    -0.548063
O      2.061704     5.383655     0.128296    -0.496751
O      8.977474     1.477392    11.645463    -0.548692
O      8.741143    10.822990    12.680248    -0.483854
O      9.447698     3.287890    14.166680    -0.549909
O      8.614390     1.675162     0.540178    -0.494101
O      1.600946     0.901245    13.686006    -0.533979
O      3.806967     0.979324    13.253515    -0.486469
O      6.913428     3.334682    10.805009    -0.544613
O      5.600920     3.359358    12.619002    -0.490020
O      4.940324     1.224552    10.465257    -0.548571
O      4.978086    10.624600     9.325398    -0.495361
O      7.467470     1.560650     8.771432    -0.547839
O      6.940554     0.141364     7.128258    -0.496833
O      4.098624     3.778666    10.124199    -0.548397
O      3.862293     5.752069     9.089414    -0.483714
O      4.568848     1.968169     7.602982    -0.549900
O      3.735540     3.849858     6.716376    -0.494161
O      6.479796     4.354814     8.083656    -0.534146
O      8.685817     4.276734     8.516147    -0.486791

The following XYZ coordinates are in angstroms. Other properties are in atomic units.
The sperically averaged electron density of each atom fit to a function of the form exp(a - br)
eigen_1, eigen_2 and eigen_3 are the three eigenvalues of traceless quadrupole moment tensor
  atom number  atomic symbol              X              Y              Z     net charge C6 coefficient C8 coefficient C10 coefficient fluctuating dipole atomic polarizability isotropic forcefield polarizability              a              b squared Pearson coefficient          <r^3>          <r^4>         wp_QDO          m_QDO          q_QDO       dipole_x       dipole_y       dipole_z         dipole            Qxy            Qxz            Qyz     Q(x^2-y^2)  Q(3z^2 - R^2)        eigen_1        eigen_2        eigen_3 static polarizability      alpha(xx)      alpha(xy)      alpha(xz)      alpha(yy)      alpha(yz)      alpha(zz) atomic spin moment
            1             Fe       8.935223       8.520343       1.907458       0.927157      87.366034 0.19245177E+04  0.62530559E+05                                17.418056                           15.396853       0.228983       1.873760                    0.999184      53.253895     153.681807       0.408096       0.461927      -1.088341      -0.004993      -0.006692       0.009492       0.012641      -0.052988      -0.003508       0.049110      -0.047125       0.095209      -0.079752      -0.002222       0.081974             19.198301      20.800369      -0.751362      -0.485386      17.599886      -0.267609      19.194647           3.815250
            2             Fe       8.783979       2.773866       9.941624       0.948616     107.261882 0.22640554E+04  0.75951241E+05                                19.252479                           16.258650       0.261758       1.894644                    0.998482      52.122382     148.572876       0.417009       0.437838      -1.112612       0.002524       0.006737      -0.005128       0.008835       0.071108      -0.083864      -0.027976       0.106257       0.264080      -0.133660      -0.023213       0.156873             22.171595      26.781834      -0.842506       5.637054      17.318299      -0.276728      22.414653           3.855754
            3             Fe       4.056373       8.323677       5.349096       0.927013      87.364676 0.19244874E+04  0.62529829E+05                                17.418535                           15.397260       0.229018       1.873761                    0.999184      53.253918     153.686226       0.408066       0.461959      -1.088314      -0.004979       0.006676      -0.009411       0.012567       0.052422       0.003099       0.048708      -0.047712       0.097195      -0.079612      -0.001821       0.081434             19.198846      20.800837       0.751545       0.485344      17.600571      -0.267730      19.195129           3.814901
            4             Fe       3.905129       2.482192      11.828038       0.949279     107.242773 0.22635494E+04  0.75928625E+05                                19.249247                           16.256112       0.261372       1.894676                    0.998477      52.108205     148.518028       0.417077       0.437799      -1.112658       0.002366      -0.006463       0.005476       0.008795      -0.069950       0.083883      -0.029849       0.099351       0.284960      -0.134066      -0.025567       0.159632             22.167710      26.776959       0.841568      -5.635698      17.315478      -0.275480      22.410694           3.857176
            5             Fe       0.822477       2.529696      12.605650       0.927202      87.364921 0.19244910E+04  0.62529234E+05                                17.417532                           15.396445       0.228812       1.873715                    0.999183      53.254709     153.681672       0.408115       0.461909      -1.088356       0.004935       0.006623      -0.009555       0.012630      -0.052897      -0.003113       0.049360      -0.046950       0.094720      -0.079799      -0.002135       0.081934             19.197660      20.799713      -0.751045      -0.485072      17.599321      -0.267418      19.193945           3.815374
            6             Fe       0.973721       8.276173       4.571484       0.949043     107.236353 0.22634000E+04  0.75924084E+05                                19.250393                           16.257057       0.261327       1.894606                    0.998482      52.109331     148.532695       0.416998       0.437879      -1.112582      -0.002393      -0.006497       0.005346       0.008747       0.070500      -0.083207      -0.029095       0.100993       0.279015      -0.134026      -0.024120       0.158146             22.169070      26.779442      -0.842145       5.635636      17.316222      -0.275942      22.411548           3.856106
            7             Fe       5.701327       2.726362       9.164012       0.926770      87.373445 0.19247276E+04  0.62539465E+05                                17.419410                           15.397983       0.229479       1.873868                    0.999185      53.258318     153.700203       0.408067       0.461944      -1.088324       0.004957      -0.006682       0.009322       0.012495       0.052020       0.002400       0.048434      -0.048624       0.096404      -0.079426      -0.001420       0.080846             19.199838      20.802094       0.751776       0.484877      17.601700      -0.268029      19.195719           3.814570
            8             Fe       5.852571       8.567847       2.685070       0.949276     107.240236 0.22634706E+04  0.75925561E+05                                19.249191                           16.256011       0.261489       1.894700                    0.998478      52.108463     148.519882       0.417070       0.437809      -1.112648      -0.002362       0.006458      -0.005436       0.008766      -0.070114       0.083527      -0.029665       0.099360       0.283928      -0.134036      -0.025094       0.159130             22.167695      26.777585       0.842034      -5.635097      17.315309      -0.275683      22.410192           3.857153
            9             Fe       0.000000       5.659500       0.000000       0.960316      99.347828 0.21675197E+04  0.72014926E+05                                18.403420                           15.965980       0.287324       1.904049                    0.998337      51.886948     147.792285       0.418011       0.441021      -1.109212      -0.000003       0.000000       0.000003       0.000004      -0.002836       0.141609      -0.042683       0.042474      -0.043586      -0.143607      -0.012013       0.155619             20.683280      18.482932      -0.519451      -1.062991      24.733339       5.036674      18.833568           3.879916
           10             Fe       4.878850      -0.134481       7.256554       0.960461      99.341301 0.21673440E+04  0.72007501E+05                                18.402552                           15.965280       0.287405       1.904091                    0.998336      51.884394     147.782540       0.418023       0.441018      -1.109216       0.000012       0.000021       0.000001       0.000024       0.002792      -0.141440      -0.042433       0.041883      -0.043343      -0.143443      -0.011807       0.155249             20.682276      18.481797       0.519445       1.062903      24.731803       5.036458      18.833227           3.879871
           11             Fe       0.000000       0.000000       0.000000       0.976780     108.753626 0.23596826E+04  0.79804324E+05                                19.258741                           16.484013       0.280429       1.902006                    0.998496      51.700709     146.898335       0.419401       0.431821      -1.118956      -0.000007       0.000007      -0.000007       0.000012       0.085900      -0.061041       0.048304      -0.065216      -0.010672      -0.135774       0.041715       0.094059             21.824502      19.491914       0.647611      -0.827646      25.309130      -6.387928      20.672461           3.905884
           12             Fe       4.878850       5.525019       7.256554       0.977062     108.755306 0.23596905E+04  0.79803231E+05                                19.257516                           16.482918       0.280905       1.902181                    0.998494      51.697938     146.880611       0.419466       0.431762      -1.119014      -0.000014       0.000005      -0.000027       0.000031      -0.085910       0.060551       0.048231      -0.065226      -0.013552      -0.135287       0.040714       0.094573             21.823143      19.491624      -0.648162       0.828396      25.307356      -6.387105      20.670449           3.906635
           13              H       7.253874       9.716507       5.298736       0.029495       1.271093 0.90267298E+01  0.92087978E+02                                 1.978421                            1.778512      -1.340917       2.213372                    0.993366       4.173677      12.235414       0.456898       1.314058      -0.698481      -0.046386       0.023982       0.034906       0.062811      -0.006958      -0.004369      -0.003930       0.007466      -0.000697      -0.010808       0.002351       0.008457              2.098484       2.476064      -0.418551      -0.638473       1.718462       0.371953       2.100927           0.000945
           14              H       0.158075       5.264343       3.915637       0.037341       1.333781 0.99038662E+01  0.10022203E+03                                 1.836877                            1.714936      -0.840468       2.450535                    0.999122       3.501082       9.229491       0.543533       1.113582      -0.751122       0.011049      -0.038056       0.051226       0.064764      -0.003523       0.000247      -0.008181      -0.015326      -0.000799      -0.008776      -0.004579       0.013355              1.870841       1.478852      -0.054687       0.173580       1.746067      -0.440008       2.387603           0.001657
           15              H       5.963906       6.324132       0.477481       0.030081       1.339908 0.97218252E+01  0.98863384E+02                                 1.898945                            1.737364      -0.943028       2.397308                    0.998197       3.726015      10.158258       0.517313       1.164300      -0.735752      -0.059406      -0.013361      -0.012490       0.062157       0.006291       0.003898       0.001066       0.006008      -0.002928      -0.006776      -0.002199       0.008975              1.965499       2.782615       0.223447       0.154737       1.550282       0.171209       1.563600           0.001372
           16              H       1.793465      11.071512       3.459925       0.030403       1.333017 0.98221655E+01  0.10021772E+03                                 1.905620                            1.758003      -0.802124       2.463717                    0.999004       3.686471      10.092615       0.508752       1.179948      -0.732735       0.037807       0.025108       0.043191       0.062652       0.004887       0.006949       0.005381      -0.003690      -0.003287      -0.008159      -0.003370       0.011529              1.967493       1.988849       0.215248       0.660500       1.602267       0.198517       2.311364           0.001260
           17              H       1.742725       7.644145      13.597331       0.032838       1.475073 0.11170099E+02  0.11732446E+03                                 2.016612                            1.860052      -0.994439       2.377647                    0.997493       3.749467      10.308382       0.502054       1.161514      -0.737947       0.046230      -0.028140      -0.039949       0.067268      -0.003303      -0.016625       0.000953       0.011003      -0.000803      -0.014422      -0.005538       0.019960              2.077663       2.050499      -0.455912      -0.389085       2.262416       0.431392       1.920073           0.001351
           18              H       6.788432      11.225404       0.042088       0.036292       1.357294 0.98741583E+01  0.10140014E+03                                 1.954963                            1.780635      -1.161005       2.304810                    0.995372       3.847179      10.745178       0.495321       1.204151      -0.725295      -0.015913       0.048947      -0.043249       0.067227      -0.006298       0.003170      -0.010750      -0.006249       0.001251      -0.009895      -0.005140       0.015034              2.041676       1.685022      -0.068517       0.081196       2.265745      -0.764198       2.174261           0.001687
           19              H       2.375024       7.127512       1.957818       0.029479       1.271156 0.90272460E+01  0.92094486E+02                                 1.978475                            1.778554      -1.340908       2.213364                    0.993366       4.173806      12.235842       0.456896       1.314045      -0.698484      -0.046386      -0.023972      -0.034903       0.062806       0.006957       0.004370      -0.003933       0.007467      -0.000696      -0.010809       0.002354       0.008456              2.098545       2.476145       0.418568       0.638499       1.718504       0.371968       2.100987           0.000936
           20              H       5.036925       0.260677       3.340917       0.037319       1.333916 0.99051104E+01  0.10023721E+03                                 1.836936                            1.714991      -0.840595       2.450440                    0.999121       3.501346       9.230138       0.543552       1.113514      -0.751138       0.011052       0.038049      -0.051208       0.064747       0.003522      -0.000248      -0.008177      -0.015335      -0.000807      -0.008777      -0.004578       0.013355              1.870901       1.478898       0.054689      -0.173587       1.746127      -0.440019       2.387678           0.001667
           21              H       1.085056      10.519888       6.779073       0.030093       1.339763 0.97205399E+01  0.98846849E+02                                 1.898802                            1.737245      -0.942812       2.397423                    0.998200       3.725758      10.157313       0.517333       1.164296      -0.735754      -0.059407       0.013364       0.012493       0.062160      -0.006292      -0.003898       0.001066       0.006003      -0.002923      -0.006776      -0.002198       0.008973              1.965345       2.782368      -0.223423      -0.154721       1.550177       0.171186       1.563490           0.001387
           22              H       6.672315       5.772508       3.796629       0.030391       1.333017 0.98221445E+01  0.10021727E+03                                 1.905606                            1.757991      -0.802033       2.463750                    0.999005       3.686466      10.092529       0.508759       1.179935      -0.732739       0.037817      -0.025117      -0.043182       0.062655      -0.004891      -0.006951       0.005378      -0.003689      -0.003288      -0.008160      -0.003371       0.011531              1.967479       1.988831      -0.215247      -0.660493       1.602255       0.198515       2.311351           0.001249
           23              H       6.621575       8.930914       8.172331       0.032835       1.475014 0.11169548E+02  0.11731758E+03                                 2.016595                            1.860036      -0.994411       2.377673                    0.997494       3.749366      10.308157       0.502042       1.161551      -0.737938       0.046235       0.028140       0.039950       0.067273       0.003300       0.016625       0.000955       0.011008      -0.000816      -0.014422      -0.005539       0.019961              2.077647       2.050477       0.455908       0.389080       2.262406       0.431395       1.920058           0.001361
           24              H       1.909582       5.618615       7.214466       0.036279       1.357494 0.98759485E+01  0.10142273E+03                                 1.955101                            1.780754      -1.161145       2.304710                    0.995369       3.847519      10.746213       0.495324       1.204094      -0.725306      -0.015924      -0.048941       0.043235       0.067216       0.006302      -0.003162      -0.010756      -0.006223       0.001218      -0.009910      -0.005121       0.015031              2.041823       1.685150       0.068526      -0.081206       2.265910      -0.764265       2.174410           0.001680
           25              H       2.503826       1.333532       9.214372       0.029537       1.270962 0.90255471E+01  0.92072929E+02                                 1.978302                            1.778407      -1.340960       2.213385                    0.993368       4.173337      12.234233       0.456907       1.314075      -0.698479       0.046398      -0.023994      -0.034903       0.062822      -0.006949      -0.004380      -0.003933       0.007442      -0.000731      -0.010803       0.002352       0.008452              2.098354       2.475918      -0.418529      -0.638436       1.718360       0.371925       2.100786           0.000956
           26              H       9.599625       5.785696      10.597471       0.037357       1.333680 0.99028798E+01  0.10020847E+03                                 1.836693                            1.714778      -0.840751       2.450410                    0.999120       3.500921       9.228578       0.543598       1.113488      -0.751146      -0.011057       0.038057      -0.051237       0.064775      -0.003525       0.000249      -0.008184      -0.015316      -0.000783      -0.008776      -0.004579       0.013355              1.870649       1.478725      -0.054680       0.173558       1.745890      -0.439939       2.387332           0.001652
           27              H       3.793794       4.725907      14.035627       0.030077       1.339896 0.97217325E+01  0.98862160E+02                                 1.898932                            1.737354      -0.943002       2.397319                    0.998197       3.725998      10.158182       0.517315       1.164298      -0.735752       0.059401       0.013364       0.012495       0.062155       0.006291       0.003899       0.001069       0.006006      -0.002919      -0.006776      -0.002199       0.008975              1.965484       2.782586       0.223445       0.154737       1.550274       0.171208       1.563592           0.001371
           28              H       7.964235      -0.021473      11.053183       0.030372       1.333196 0.98237912E+01  0.10023853E+03                                 1.905782                            1.758141      -0.802576       2.463493                    0.999001       3.686807      10.093772       0.508734       1.179939      -0.732736      -0.037793      -0.025103      -0.043190       0.062641       0.004886       0.006950       0.005388      -0.003691      -0.003279      -0.008160      -0.003374       0.011534              1.967667       1.989021       0.215269       0.660583       1.602395       0.198530       2.311585           0.001255
           29              H       8.014975       3.405894       0.915777       0.032830       1.475061 0.11169973E+02  0.11732269E+03                                 2.016595                            1.860037      -0.994451       2.377641                    0.997493       3.749440      10.308253       0.502058       1.161509      -0.737948      -0.046226       0.028142       0.039954       0.067269      -0.003303      -0.016627       0.000953       0.011002      -0.000801      -0.014424      -0.005537       0.019962              2.077645       2.050481      -0.455906      -0.389082       2.262396       0.431390       1.920058           0.001353
           30              H       2.969268      -0.175365      14.471020       0.036294       1.357262 0.98738724E+01  0.10139639E+03                                 1.954929                            1.780607      -1.160988       2.304823                    0.995372       3.847108      10.744907       0.495326       1.204148      -0.725296       0.015912      -0.048948       0.043249       0.067228      -0.006298       0.003171      -0.010748      -0.006252       0.001254      -0.009892      -0.005141       0.015033              2.041638       1.684993      -0.068519       0.081197       2.265703      -0.764177       2.174219           0.001689
           31              H       7.382676       3.922527      12.555290       0.029514       1.270891 0.90249394E+01  0.92064810E+02                                 1.978202                            1.778331      -1.340747       2.213480                    0.993368       4.173176      12.233473       0.456925       1.314051      -0.698485       0.046405       0.023960       0.034906       0.062817       0.006948       0.004382      -0.003950       0.007443      -0.000738      -0.010815       0.002366       0.008450              2.098240       2.475758       0.418489       0.638380       1.718281       0.371896       2.100681           0.000954
           32              H       4.720775      10.789362      11.172191       0.037319       1.334029 0.99061624E+01  0.10025079E+03                                 1.837054                            1.715092      -0.840695       2.450385                    0.999120       3.501526       9.230829       0.543529       1.113527      -0.751133      -0.011045      -0.038049       0.051207       0.064745       0.003521      -0.000249      -0.008177      -0.015341      -0.000801      -0.008779      -0.004578       0.013357              1.871024       1.478982       0.054694      -0.173605       1.746238      -0.440057       2.387853           0.001661
           33              H       8.672644       0.530151       7.734035       0.030086       1.339803 0.97209659E+01  0.98852857E+02                                 1.898887                            1.737321      -0.942584       2.397535                    0.998202       3.725861      10.157879       0.517302       1.164346      -0.735742       0.059399      -0.013354      -0.012492       0.062150      -0.006292      -0.003897       0.001061       0.005997      -0.002903      -0.006780      -0.002188       0.008969              1.965435       2.782502      -0.223436      -0.154731       1.550244       0.171200       1.563560           0.001392
           34              H       3.085385       5.277531      10.716479       0.030392       1.333105 0.98229092E+01  0.10022682E+03                                 1.905666                            1.758039      -0.802149       2.463687                    0.999004       3.686592      10.092896       0.508761       1.179908      -0.732744      -0.037813       0.025121       0.043185       0.062657      -0.004891      -0.006953       0.005379      -0.003684      -0.003285      -0.008161      -0.003372       0.011533              1.967544       1.988898      -0.215259      -0.660529       1.602302       0.198527       2.311431           0.001248
           35              H       3.136125       2.119125       6.340777       0.032808       1.475137 0.11170660E+02  0.11733180E+03                                 2.016670                            1.860099      -0.994485       2.377616                    0.997493       3.749561      10.308694       0.502047       1.161514      -0.737947      -0.046228      -0.028141      -0.039947       0.067266       0.003301       0.016623       0.000953       0.011006      -0.000830      -0.014422      -0.005535       0.019958              2.077725       2.050559       0.455933       0.389103       2.262493       0.431416       1.920125           0.001362
           36              H       7.848118       5.431424       7.298642       0.036159       1.357997 0.98804101E+01  0.10147991E+03                                 1.955543                            1.781123      -1.161189       2.304590                    0.995367       3.848500      10.749523       0.495287       1.204049      -0.725314       0.015928       0.048917      -0.043227       0.067195       0.006302      -0.003148      -0.010788      -0.006174       0.001164      -0.009955      -0.005089       0.015044              2.042304       1.685524       0.068536      -0.081219       2.266457      -0.764519       2.174930           0.001664
           37              C       7.964235       9.356778       4.780182       0.536317      19.498883 0.21721474E+03  0.43617458E+04                                 6.633156                            5.184981       0.186577       2.127436                    0.999286      22.174945      62.034600       0.657202       0.464126      -1.019508       0.047804      -0.021118      -0.051402       0.073303       0.050364      -0.027886      -0.042337      -0.165725      -0.149279      -0.082992      -0.051585       0.134577              7.354321       9.369739      -1.141067       0.435475       4.266552       1.215198       8.426671          -0.010270
           38              C       0.008782       5.751550       3.113497       0.519641      19.142934 0.21253338E+03  0.42289301E+04                                 6.426337                            5.066622       0.375827       2.183849                    0.999870      22.087047      60.770368       0.679613       0.452940      -1.029536      -0.004517       0.043993      -0.047568       0.064950       0.002985      -0.026455      -0.023337       0.171675      -0.187601      -0.083956      -0.037191       0.121148              7.051292       3.969788       0.182584       0.673120       8.578439       1.580833       8.605650          -0.007293
           39              C       6.884057       6.520815       0.607954       0.528855      20.023534 0.20773856E+03  0.41096734E+04                                 6.625978                            4.996088       0.497286       2.227145                    0.999853      21.883526      60.020332       0.687134       0.450582      -1.030965       0.063267       0.032864       0.011095       0.072152       0.003628       0.018907      -0.099269      -0.090535       0.053254      -0.082359      -0.044978       0.127337              7.521757       8.068214      -0.645774      -0.981460       7.005365       3.677612       7.491691          -0.014659
           40              C       1.233373      10.761580       2.758506       0.518567      19.154537 0.20958208E+03  0.41510093E+04                                 6.409441                            5.007701       0.570689       2.251984                    0.999816      21.864725      59.801242       0.689212       0.448698      -1.033115      -0.043086      -0.032251      -0.039210       0.066588      -0.050577      -0.066829       0.051841       0.113432      -0.092384      -0.088725      -0.043588       0.132313              7.095117       5.178737       0.850177       1.746532       8.105113      -2.338325       8.001501          -0.018419
           41              C       1.114329       8.148447      14.102097       0.537860      19.764632 0.21544684E+03  0.43180941E+04                                 6.669003                            5.159632       0.203342       2.128461                    0.999640      22.297975      62.351958       0.659516       0.463371      -1.019763      -0.057943       0.024283       0.031319       0.070199       0.004168       0.078802       0.008262       0.124942       0.135965      -0.085661      -0.036132       0.121793              7.452998       5.596689       0.126782      -1.597113      11.270193      -0.584998       5.492112          -0.013414
           42              C       6.943579      10.529096       0.669199       0.537864      20.063710 0.21793409E+03  0.43704099E+04                                 6.705753                            5.168639       0.207354       2.129004                    0.999747      22.155949      61.507363       0.664432       0.459683      -1.024160       0.023304      -0.050709       0.040938       0.069212       0.002492       0.031265       0.097005      -0.098642       0.131057      -0.088110      -0.047788       0.135898              7.475658       9.513516       0.547694      -1.429897       6.482808      -2.787925       6.430650          -0.000310
           43              C       3.085385       7.487241       2.476372       0.536347      19.499163 0.21721748E+03  0.43618311E+04                                 6.633290                            5.185063       0.186280       2.127331                    0.999285      22.175349      62.036707       0.657185       0.464135      -1.019499       0.047814       0.021101       0.051400       0.073303      -0.050385       0.027894      -0.042351      -0.165711      -0.149303      -0.082997      -0.051597       0.134594              7.354480       9.369942       1.141090      -0.435469       4.266628       1.215241       8.426871          -0.010272
           44              C       4.887632      11.092469       4.143057       0.519539      19.144837 0.21255774E+03  0.42295493E+04                                 6.426773                            5.066928       0.375573       2.183732                    0.999870      22.088840      60.776879       0.679587       0.452943      -1.029531      -0.004504      -0.043993       0.047579       0.064957      -0.002968       0.026451      -0.023342       0.171622      -0.187563      -0.083948      -0.037166       0.121114              7.051792       3.970032      -0.182608      -0.673172       8.579109       1.581041       8.606236          -0.007397
           45              C       2.005207      10.323205       6.648600       0.528837      20.022978 0.20773289E+03  0.41095242E+04                                 6.625857                            4.996022       0.497409       2.227199                    0.999853      21.882916      60.017960       0.687140       0.450583      -1.030967       0.063252      -0.032878      -0.011083       0.072143      -0.003637      -0.018894      -0.099257      -0.090567       0.053252      -0.082346      -0.044986       0.127332              7.521612       8.067976       0.645764       0.981431       7.005291       3.677569       7.491568          -0.014645
           46              C       6.112223       6.082440       4.498048       0.518555      19.154265 0.20957843E+03  0.41509111E+04                                 6.409317                            5.007609       0.570941       2.252073                    0.999816      21.864483      59.800031       0.689229       0.448689      -1.033122      -0.043071       0.032264       0.039233       0.066598       0.050533       0.066830       0.051850       0.113429      -0.092425      -0.088742      -0.043551       0.132293              7.094984       5.178626      -0.850188      -1.746457       8.104952      -2.338287       8.001375          -0.018393
           47              C       5.993179       8.426612       7.667565       0.537863      19.764206 0.21544045E+03  0.43179292E+04                                 6.668894                            5.159540       0.203452       2.128507                    0.999640      22.297515      62.350177       0.659526       0.463368      -1.019766      -0.057930      -0.024282      -0.031318       0.070187      -0.004191      -0.078798       0.008268       0.124959       0.135943      -0.085666      -0.036127       0.121793              7.452894       5.596588      -0.126821       1.597089      11.270076      -0.584935       5.492019          -0.013345
           48              C       2.064729       6.314923       6.587355       0.537724      20.066025 0.21796266E+03  0.43711358E+04                                 6.706248                            5.168972       0.207064       2.128876                    0.999746      22.157946      61.514424       0.664410       0.459682      -1.024159       0.023322       0.050731      -0.040953       0.069244      -0.002462      -0.031266       0.096959      -0.098586       0.130901      -0.088089      -0.047731       0.135819              7.476238       9.514347      -0.547740       1.430004       6.483290      -2.788149       6.431077          -0.000580
           49              C       1.793465       1.693261       9.732926       0.536492      19.495531 0.21717022E+03  0.43605762E+04                                 6.632156                            5.184255       0.187659       2.127840                    0.999289      22.171792      62.021390       0.657293       0.464092      -1.019539      -0.047769       0.021105       0.051382       0.073262       0.050353      -0.027907      -0.042365      -0.165805      -0.149454      -0.083033      -0.051609       0.134642              7.353189       9.368291      -1.140926       0.435371       4.265963       1.214971       8.425312          -0.009817
           50              C      -0.008782       5.298489      11.399611       0.519685      19.142809 0.21253204E+03  0.42288762E+04                                 6.426240                            5.066569       0.376125       2.183940                    0.999871      22.086582      60.767924       0.679627       0.452934      -1.029545       0.004500      -0.043995       0.047577       0.064957       0.002998      -0.026457      -0.023351       0.171757      -0.187699      -0.083998      -0.037207       0.121205              7.051181       3.969731       0.182601       0.673134       8.578320       1.580906       8.605491          -0.007140
           51              C       2.873643       4.529224      13.905154       0.528823      20.023749 0.20774093E+03  0.41097300E+04                                 6.625998                            4.996095       0.497355       2.227161                    0.999853      21.883749      60.020917       0.687138       0.450579      -1.030967      -0.063264      -0.032867      -0.011090       0.072149       0.003635       0.018913      -0.099261      -0.090543       0.053278      -0.082360      -0.044973       0.127333              7.521792       8.068185      -0.645781      -0.981464       7.005429       3.677668       7.491762          -0.014687
           52              C       8.524327       0.288459      11.754602       0.518512      19.156378 0.20960349E+03  0.41515607E+04                                 6.409903                            5.007994       0.570177       2.251770                    0.999815      21.866542      59.808134       0.689180       0.448704      -1.033106       0.043057       0.032250       0.039235       0.066584      -0.050608      -0.066820       0.051870       0.113422      -0.092346      -0.088745      -0.043585       0.132330              7.095668       5.179088       0.850226       1.746699       8.105738      -2.338585       8.002177          -0.018443
           53              C       8.643371       2.901592       0.411011       0.537881      19.764361 0.21544354E+03  0.43180083E+04                                 6.668934                            5.159586       0.203333       2.128460                    0.999640      22.297759      62.351064       0.659521       0.463370      -1.019764       0.057949      -0.024281      -0.031317       0.070203       0.004172       0.078805       0.008270       0.124928       0.136011      -0.085663      -0.036135       0.121798              7.452914       5.596624       0.126809      -1.597098      11.270081      -0.584934       5.492036          -0.013396
           54              C       2.814121       0.520943      13.843909       0.537877      20.063318 0.21792947E+03  0.43702860E+04                                 6.705631                            5.168560       0.207499       2.129056                    0.999747      22.155587      61.505762       0.664443       0.459679      -1.024165      -0.023290       0.050705      -0.040932       0.069201       0.002493       0.031264       0.097015      -0.098650       0.131075      -0.088114      -0.047796       0.135911              7.475511       9.513366       0.547658      -1.429848       6.482670      -2.787836       6.430498          -0.000267
           55              C       6.672315       3.562798      12.036736       0.536623      19.495240 0.21716713E+03  0.43605342E+04                                 6.632352                            5.184424       0.186560       2.127479                    0.999288      22.171589      62.022626       0.657237       0.464128      -1.019510      -0.047787      -0.021050      -0.051391       0.073264      -0.050434       0.027922      -0.042448      -0.165837      -0.149448      -0.083061      -0.051676       0.134737              7.353384       9.368395       1.140894      -0.435446       4.266080       1.215036       8.425679          -0.009850
           56              C       4.870068      -0.042430      10.370051       0.519507      19.145596 0.21256699E+03  0.42297898E+04                                 6.426949                            5.067036       0.375468       2.183684                    0.999870      22.089701      60.780152       0.679579       0.452943      -1.029529       0.004547       0.043992      -0.047585       0.064964      -0.002968       0.026442      -0.023352       0.171584      -0.187509      -0.083941      -0.037143       0.121084              7.052001       3.970130      -0.182605      -0.673206       8.579349       1.581070       8.606525          -0.007474
           57              C       7.752493       0.726834       7.864508       0.528829      20.023059 0.20773350E+03  0.41095685E+04                                 6.626085                            4.996176       0.497025       2.227094                    0.999854      21.882957      60.019701       0.687094       0.450609      -1.030944      -0.063223       0.032905       0.011048       0.072125      -0.003624      -0.018869      -0.099262      -0.090582       0.053241      -0.082326      -0.045014       0.127340              7.521882       8.068218       0.645791       0.981462       7.005574       3.677746       7.491855          -0.014650
           58              C       3.645477       4.967599      10.015060       0.518552      19.154594 0.20958270E+03  0.41510144E+04                                 6.409335                            5.007620       0.570950       2.252066                    0.999816      21.864874      59.801125       0.689237       0.448682      -1.033127       0.043117      -0.032243      -0.039230       0.066616       0.050522       0.066808       0.051868       0.113440      -0.092421      -0.088762      -0.043517       0.132279              7.094992       5.178682      -0.850189      -1.746523       8.104924      -2.338214       8.001370          -0.018384
           59              C       3.764521       2.623427       6.845543       0.537866      19.764629 0.21544588E+03  0.43180716E+04                                 6.669006                            5.159621       0.203256       2.128431                    0.999640      22.298030      62.352171       0.659517       0.463371      -1.019762       0.057957       0.024304       0.031293       0.070206      -0.004171      -0.078802       0.008279       0.124973       0.135923      -0.085672      -0.036126       0.121798              7.453004       5.596725      -0.126790       1.597153      11.270180      -0.584927       5.492106          -0.013323
           60              C       7.692971       4.735116       7.925753       0.537353      20.071709 0.21803170E+03  0.43728992E+04                                 6.707428                            5.169734       0.206121       2.128481                    0.999744      22.163309      61.533479       0.664367       0.459672      -1.024157      -0.023364      -0.050852       0.040979       0.069362      -0.002408      -0.031229       0.096786      -0.098465       0.130663      -0.087990      -0.047595       0.135584              7.477625       9.516061      -0.547921       1.430351       6.484527      -2.788819       6.432287          -0.001230
           61              O       7.723122       9.128663       3.548455      -0.544856      39.339552 0.62182418E+03  0.15545331E+05                                 9.246927                            7.784888      -0.121702       2.005385                    0.997406      28.257254      76.438201       0.670356       0.365484      -1.130748       0.028726       0.013648       0.053172       0.061957       0.036236       0.017497      -0.004282      -0.096963       0.091622      -0.078747       0.033317       0.045430             10.179890       9.661967       0.399122       0.997404       6.021994       1.965083      14.855709           0.051674
           62              O       9.035630       9.153338       5.362448      -0.489983      32.528348 0.46862673E+03  0.10868462E+05                                 8.037534                            6.652108       0.526350       2.239438                    0.998140      26.240822      67.408929       0.745834       0.354097      -1.144678      -0.039434      -0.003587      -0.039628       0.056020       0.007885       0.047544      -0.045868      -0.002999      -0.207734      -0.102920       0.042492       0.060428              8.907657      14.444255      -1.552639       2.173895       5.322473       0.147387       6.956244           0.033828
           63              O       9.696226       7.018532       3.208703      -0.548473      41.922595 0.67056348E+03  0.17096374E+05                                 9.672548                            8.126714      -0.225300       1.968527                    0.996246      28.726327      78.674269       0.650460       0.369336      -1.126909      -0.002754      -0.059370      -0.017303       0.061902       0.003201      -0.027970       0.014139      -0.022384      -0.192091      -0.074202       0.029151       0.045051             10.642694       7.810089       0.328354       1.369890      15.698311       1.880123       8.419682           0.049897
           64              O       9.658464       5.099580       2.068844      -0.495341      33.588199 0.47191262E+03  0.10962317E+05                                 8.205806                            6.681007       0.462577       2.211001                    0.998290      26.452983      67.978573       0.743382       0.354694      -1.144352       0.011630       0.038003       0.031785       0.050890       0.013668      -0.011766       0.064458       0.109524       0.046276      -0.100952       0.046731       0.054221              9.196228       5.282958       0.660503       0.698680       9.184561       4.857266      13.121163           0.028314
           65              O       7.169080       7.354630       1.514878      -0.548014      43.759342 0.65276478E+03  0.16488499E+05                                 9.906688                            7.951975      -0.079822       2.017025                    0.996206      28.374975      76.703182       0.667509       0.363266      -1.134506       0.001216      -0.043246      -0.046419       0.063454       0.001222       0.023071      -0.001952      -0.094810       0.157254      -0.077729       0.021138       0.056591             11.362000       9.353151       0.554950      -0.460519      12.030059       6.319466      12.702790           0.047331
           66              O       7.695996       5.666384      14.384812      -0.496768      35.079432 0.49212835E+03  0.11561436E+05                                 8.497074                            6.860082       0.347395       2.179012                    0.997050      26.538588      68.758596       0.727045       0.358601      -1.140333      -0.019832       0.042273       0.023727       0.052377      -0.049951      -0.051669      -0.024559      -0.051710       0.026534      -0.092650       0.038768       0.053882              9.617683      10.424709      -3.269359      -3.141865       9.141721       4.184250       9.286618           0.030841
           67              O       0.780226       9.572647       2.867645      -0.548498      40.855196 0.67327300E+03  0.17145992E+05                                 9.447509                            8.105415      -0.157581       1.990938                    0.996441      28.539599      77.573720       0.657270       0.365924      -1.131949       0.022354       0.057385      -0.020667       0.064961      -0.002681      -0.048744       0.000192      -0.044283      -0.195346      -0.089019       0.034013       0.055006             10.279070       8.500936       2.719316       0.750337      14.025552      -2.571813       8.310721           0.048099
           68              O       1.016557       0.227049       1.832860      -0.483747      31.378196 0.43289704E+03  0.98335154E+04                                 7.785943                            6.345647       0.516156       2.228647                    0.999099      26.068053      66.071349       0.773007       0.348818      -1.150060      -0.008124      -0.035699       0.033087       0.049347      -0.061286      -0.039356      -0.054012       0.036168       0.062747      -0.108787       0.053196       0.055591              8.740341       5.541955      -0.902476       1.799212       8.914108      -4.892061      11.764960           0.029827
           69              O       0.310002       7.762149       0.346428      -0.549867      41.055672 0.66735983E+03  0.17002246E+05                                 9.582275                            8.108654      -0.277677       1.953671                    0.995811      28.747930      78.824337       0.650716       0.369461      -1.126289       0.023739       0.038795      -0.044836       0.063865       0.032052       0.016060      -0.040659       0.051527       0.067710      -0.072441       0.029263       0.043178             10.566395       8.951897       2.103042      -3.033509      12.718788      -0.737901      10.028499           0.053300
           70              O       1.143310       9.374877      13.972930      -0.494093      34.921397 0.47335055E+03  0.11008770E+05                                 8.452945                            6.692225       0.505741       2.228081                    0.998499      26.394489      67.962914       0.742268       0.354805      -1.143775      -0.019270      -0.048407       0.002303       0.052152       0.012072       0.077379      -0.007173      -0.058548      -0.050489      -0.097628       0.038532       0.059096              9.678010       5.776208      -0.228894      -0.269217      17.650404      -1.558232       5.607418           0.031250
           71              O       8.156754      10.148794       0.827102      -0.533978      39.589078 0.62379098E+03  0.15593405E+05                                 9.282337                            7.786879      -0.237331       1.973041                    0.996118      28.106375      75.814194       0.672179       0.364518      -1.132469      -0.060912       0.011413      -0.005334       0.062201      -0.017048       0.012392       0.062277       0.040030      -0.008483      -0.077922       0.025719       0.052203             10.210112      14.109285      -1.131329      -0.348785       9.217234      -2.663692       7.303817           0.052409
           72              O       5.950733      10.070715       1.259593      -0.486479      31.991235 0.45008302E+03  0.10320647E+05                                 7.905406                            6.486008       0.635265       2.276056                    0.998964      25.984086      66.101280       0.762076       0.350504      -1.149036       0.048728       0.003468      -0.017065       0.051746       0.063825      -0.049511       0.037924      -0.010546       0.048788      -0.104241       0.045811       0.058429              8.802223      10.638611       2.458825      -3.607002       7.130776      -2.959179       8.637282           0.035506
           73              O       2.844272       7.715357       3.708099      -0.544787      39.337167 0.62177565E+03  0.15543843E+05                                 9.246666                            7.784661      -0.122033       2.005316                    0.997401      28.255901      76.434315       0.670354       0.365491      -1.130740       0.028706      -0.013613      -0.053160       0.061930      -0.036257      -0.017535      -0.004251      -0.097043       0.091478      -0.078777       0.033270       0.045507             10.179601       9.661610      -0.399112      -0.997460       6.021830       1.965018      14.855363           0.051645
           74              O       4.156780       7.690681       1.894106      -0.490116      32.534376 0.46873280E+03  0.10871546E+05                                 8.038461                            6.652814       0.526859       2.239528                    0.998142      26.243812      67.418721       0.745802       0.354092      -1.144681      -0.039445       0.003573       0.039646       0.056040      -0.007880      -0.047565      -0.045928      -0.002967      -0.207654      -0.102947       0.042474       0.060473              8.908728      14.446140       1.552870      -2.174119       5.323009       0.147450       6.957034           0.033809
           75              O       4.817376       9.825487       4.047851      -0.548543      41.927753 0.67065888E+03  0.17099420E+05                                 9.673245                            8.127216      -0.225155       1.968521                    0.996250      28.728594      78.681980       0.650449       0.369329      -1.126914      -0.002755       0.059378       0.017351       0.061923      -0.003210       0.027961       0.014104      -0.022418      -0.192105      -0.074195       0.029135       0.045060             10.643519       7.810574      -0.328391      -1.370027      15.699668       1.880377       8.420314           0.049890
           76              O       4.779614       0.425439       5.187710      -0.495327      33.588785 0.47191558E+03  0.10962412E+05                                 8.205928                            6.681046       0.462507       2.210980                    0.998289      26.452978      67.978834       0.743376       0.354696      -1.144349       0.011669      -0.037988      -0.031791       0.050892      -0.013656       0.011769       0.064463       0.109467       0.046238      -0.100931       0.046710       0.054220              9.196409       5.282989      -0.660522      -0.698700       9.184817       4.857471      13.121420           0.028307
           77              O       2.290230       9.489389       5.741676      -0.547928      43.754551 0.65268076E+03  0.16485891E+05                                 9.906176                            7.951617      -0.080730       2.016800                    0.996198      28.372830      76.696928       0.667503       0.363280      -1.134492       0.001203       0.043220       0.046443       0.063454      -0.001287      -0.023042      -0.001930      -0.094774       0.157352      -0.077718       0.021108       0.056609             11.361381       9.352590      -0.554931       0.460450      12.029475       6.319075      12.702078           0.047354
           78              O       2.817146      10.908675       7.384850      -0.496789      35.079107 0.49212698E+03  0.11561378E+05                                 8.496966                            6.860029       0.347755       2.179118                    0.997051      26.538682      68.758410       0.727056       0.358596      -1.140338      -0.019846      -0.042272      -0.023692       0.052365       0.049937       0.051668      -0.024562      -0.051738       0.026545      -0.092647       0.038779       0.053869              9.617539      10.424497       3.269277       3.141780       9.141635       4.184188       9.286486           0.030849
           79              O       5.659076       7.271373       4.388909      -0.548438      40.854385 0.67325644E+03  0.17145608E+05                                 9.447815                            8.105666      -0.158956       1.990551                    0.996430      28.538795      77.573744       0.657212       0.365955      -1.131915       0.022338      -0.057390       0.020696       0.064969       0.002654       0.048739       0.000138      -0.044402      -0.195138      -0.088978       0.033959       0.055019             10.279430       8.501202      -2.719453      -0.750340      14.026043      -2.571965       8.311047           0.048165
           80              O       5.895407       5.297970       5.423694      -0.483670      31.377450 0.43288361E+03  0.98331524E+04                                 7.785949                            6.345660       0.516138       2.228663                    0.999099      26.067142      66.069243       0.772985       0.348830      -1.150048      -0.008053       0.035661      -0.033044       0.049280       0.061274       0.039392      -0.054007       0.036121       0.062701      -0.108783       0.053198       0.055584              8.740355       5.541931       0.902408      -1.799086       8.914128      -4.892101      11.765007           0.029819
           81              O       5.188852       9.081870       6.910126      -0.549879      41.055096 0.66734776E+03  0.17001826E+05                                 9.582115                            8.108520      -0.277480       1.953736                    0.995810      28.747690      78.822884       0.650730       0.369456      -1.126296       0.023737      -0.038804       0.044829       0.063866      -0.032048      -0.016055      -0.040664       0.051522       0.067640      -0.072434       0.029267       0.043167             10.566232       8.951712      -2.103019       3.033452      12.718604      -0.737823      10.028379           0.053310
           82              O       6.022160       7.200181       7.796732      -0.494064      34.922105 0.47335863E+03  0.11009021E+05                                 8.453158                            6.692361       0.505384       2.227971                    0.998499      26.394364      67.963115       0.742246       0.354813      -1.143767      -0.019194       0.048386      -0.002310       0.052105      -0.012083      -0.077354      -0.007143      -0.058527      -0.050536      -0.097598       0.038517       0.059081              9.678309       5.776337       0.228723       0.269267      17.651088      -1.558231       5.607502           0.031249
           83              O       3.277904       6.695225       6.429452      -0.534028      39.591838 0.62383581E+03  0.15594846E+05                                 9.282839                            7.787212      -0.237548       1.972966                    0.996115      28.107367      75.818282       0.672156       0.364523      -1.132462      -0.060986      -0.011404       0.005303       0.062270       0.017066      -0.012392       0.062224       0.040032      -0.008580      -0.077881       0.025740       0.052141             10.210732      14.110259       1.131412       0.348800       9.217794      -2.663873       7.304142           0.052408
           84              O       1.071883       6.773305       5.996961      -0.486465      31.991246 0.45008029E+03  0.10320531E+05                                 7.905193                            6.485809       0.636504       2.276422                    0.998967      25.984697      66.101867       0.762122       0.350485      -1.149056       0.048657      -0.003517       0.017114       0.051698      -0.063771       0.049500       0.037959      -0.010326       0.048666      -0.104192       0.045787       0.058405              8.801993      10.638424      -2.458764       3.606878       7.130578      -2.959074       8.636977           0.035487
           85              O       2.034578       1.921376      10.964653      -0.544816      39.335293 0.62174988E+03  0.15542915E+05                                 9.246098                            7.784305      -0.121372       2.005500                    0.997410      28.255828      76.431450       0.670400       0.365473      -1.130763      -0.028736      -0.013676      -0.053098       0.061905       0.036250       0.017499      -0.004294      -0.096934       0.091564      -0.078737       0.033303       0.045434             10.178914       9.661070       0.399082       0.997306       6.021520       1.964833      14.854152           0.051697
           86              O       0.722070       1.896701       9.150660      -0.489764      32.524034 0.46855105E+03  0.10866378E+05                                 8.037429                            6.652076       0.523406       2.238620                    0.998132      26.236826      67.399863       0.745744       0.354151      -1.144623       0.039323       0.003653       0.039757       0.056039       0.007840       0.047423      -0.045703      -0.003058      -0.208268      -0.102872       0.042536       0.060336              8.907529      14.444011      -1.552631       2.173835       5.322442       0.147361       6.956133           0.033817
           87              O       0.061474       4.031507      11.304405      -0.548388      41.917674 0.67046483E+03  0.17093162E+05                                 9.671675                            8.126029      -0.224644       1.968758                    0.996249      28.724382      78.666305       0.650501       0.369328      -1.126919       0.002698       0.059330       0.017237       0.061842       0.003139      -0.027998       0.014275      -0.022397      -0.192126      -0.074255       0.029152       0.045103             10.641693       7.809361       0.328365       1.369812      15.696704       1.879935       8.419014           0.049906
           88              O       0.099236       5.950459      12.444264      -0.495271      33.585710 0.47187145E+03  0.10961112E+05                                 8.205391                            6.680712       0.462543       2.211006                    0.998290      26.452016      67.975127       0.743399       0.354693      -1.144353      -0.011621      -0.037998      -0.031766       0.050872       0.013677      -0.011771       0.064465       0.109582       0.046253      -0.100979       0.046751       0.054229              9.195734       5.282733       0.660461       0.698652       9.184052       4.856944      13.120417           0.028369
           89              O       2.588620       3.695409      12.998230      -0.548063      43.761904 0.65280845E+03  0.16489854E+05                                 9.906966                            7.952157      -0.079499       2.017097                    0.996209      28.376095      76.706438       0.667513       0.363258      -1.134514      -0.001217       0.043254       0.046437       0.063473       0.001223       0.023080      -0.001962      -0.094820       0.157209      -0.077730       0.021149       0.056581             11.362369       9.353386       0.554929      -0.460593      12.030479       6.319758      12.703243           0.047334
           90              O       2.061704       5.383655       0.128296      -0.496751      35.079809 0.49213188E+03  0.11561560E+05                                 8.497228                            6.860179       0.347281       2.178985                    0.997048      26.538358      68.758514       0.727027       0.358609      -1.140325       0.019845      -0.042268      -0.023700       0.052365      -0.049943      -0.051666      -0.024552      -0.051710       0.026526      -0.092639       0.038761       0.053878              9.617890      10.424825      -3.269409      -3.141920       9.141970       4.184437       9.286876           0.030837
           91              O       8.977474       1.477392      11.645463      -0.548692      40.862084 0.67340074E+03  0.17149787E+05                                 9.447658                            8.105437      -0.154334       1.991813                    0.996472      28.543486      77.581503       0.657371       0.365856      -1.132019      -0.022336      -0.057378       0.020706       0.064961      -0.002652      -0.048786       0.000244      -0.043962      -0.195650      -0.089092       0.034192       0.054899             10.279290       8.500942       2.719401       0.750377      14.025969      -2.571995       8.310958           0.048015
           92              O       8.741143      10.822990      12.680248      -0.483854      31.383385 0.43297657E+03  0.98358105E+04                                 7.786885                            6.346303       0.515973       2.228557                    0.999099      26.069874      66.078411       0.772951       0.348826      -1.150049       0.008129       0.035745      -0.033108       0.049395      -0.061279      -0.039337      -0.054006       0.036135       0.062754      -0.108765       0.053173       0.055592              8.741488       5.542560      -0.902624       1.799524       8.915260      -4.892880      11.766643           0.029817
           93              O       9.447698       3.287890      14.166680      -0.549909      41.056778 0.66738386E+03  0.17002972E+05                                 9.582320                            8.108699      -0.277219       1.953796                    0.995815      28.748609      78.825867       0.650727       0.369452      -1.126299      -0.023746      -0.038809       0.044846       0.063884       0.032064       0.016103      -0.040642       0.051555       0.067750      -0.072462       0.029292       0.043170             10.566434       8.951882       2.103072      -3.033505      12.718898      -0.737799      10.028523           0.053304
           94              O       8.614390       1.675162       0.540178      -0.494101      34.921068 0.47334687E+03  0.11008655E+05                                 8.452860                            6.692172       0.505727       2.228070                    0.998500      26.394524      67.962739       0.742276       0.354802      -1.143779       0.019267       0.048405      -0.002320       0.052150       0.012076       0.077381      -0.007167      -0.058559      -0.050464      -0.097630       0.038531       0.059099              9.677899       5.776131      -0.228814      -0.269235      17.650215      -1.558110       5.607349           0.031248
           95              O       1.600946       0.901245      13.686006      -0.533979      39.588378 0.62377958E+03  0.15593028E+05                                 9.282175                            7.786771      -0.237111       1.973107                    0.996120      28.106246      75.813284       0.672190       0.364515      -1.132473       0.060884      -0.011405       0.005326       0.062172      -0.017036       0.012420       0.062300       0.040022      -0.008471      -0.077945       0.025720       0.052225             10.209908      14.109109      -1.131313      -0.348747       9.217030      -2.663542       7.303586           0.052396
           96              O       3.806967       0.979324      13.253515      -0.486469      31.990101 0.45006510E+03  0.10320137E+05                                 7.905264                            6.485916       0.635113       2.276029                    0.998963      25.983467      66.099463       0.762074       0.350509      -1.149033      -0.048739      -0.003472       0.017066       0.051757       0.063834      -0.049508       0.037904      -0.010572       0.048800      -0.104237       0.045798       0.058438              8.802043      10.638400       2.458731      -3.606910       7.130623      -2.959068       8.637105           0.035504
           97              O       6.913428       3.334682      10.805009      -0.544613      39.330394 0.62165349E+03  0.15540128E+05                                 9.246067                            7.784276      -0.123584       2.004927                    0.997386      28.252359      76.424764       0.670318       0.365527      -1.130705      -0.028610       0.013579       0.053074       0.061804      -0.036335      -0.017699      -0.004154      -0.097249       0.091218      -0.078903       0.033192       0.045711             10.178875       9.660860      -0.399074      -0.997394       6.021527       1.964793      14.854237           0.051655
           98              O       5.600920       3.359358      12.619002      -0.490020      32.529372 0.46865424E+03  0.10869244E+05                                 8.037642                            6.652276       0.526670       2.239518                    0.998141      26.241644      67.411175       0.745830       0.354095      -1.144682       0.039389      -0.003595      -0.039625       0.055986      -0.007881      -0.047563      -0.045984      -0.002975      -0.207771      -0.103004       0.042491       0.060513              8.907716      14.444189       1.552602      -2.173863       5.322553       0.147439       6.956407           0.033867
           99              O       4.940324       1.224552      10.465257      -0.548571      41.930215 0.67070161E+03  0.17100793E+05                                 9.673601                            8.127447      -0.225196       1.968485                    0.996252      28.729625      78.685623       0.650443       0.369326      -1.126915       0.002763      -0.059387      -0.017380       0.061939      -0.003242       0.027926       0.014081      -0.022449      -0.192015      -0.074148       0.029096       0.045053             10.643959       7.810822      -0.328432      -1.370158      15.700393       1.880469       8.420662           0.049880
          100              O       4.978086      10.624600       9.325398      -0.495361      33.591479 0.47195889E+03  0.10963689E+05                                 8.206404                            6.681381       0.462451       2.210946                    0.998289      26.453962      67.982586       0.743351       0.354699      -1.144345      -0.011629       0.038013       0.031805       0.050910      -0.013665       0.011773       0.064450       0.109447       0.046249      -0.100915       0.046703       0.054213              9.196986       5.283244      -0.660555      -0.698753       9.185391       4.857853      13.122323           0.028294
          101              O       7.467470       1.560650       8.771432      -0.547839      43.754187 0.65267533E+03  0.16485798E+05                                 9.906311                            7.951717      -0.081682       2.016505                    0.996196      28.372527      76.697406       0.667479       0.363292      -1.134477      -0.001222      -0.043111      -0.046499       0.063421      -0.001401      -0.023045      -0.001865      -0.094781       0.157399      -0.077733       0.021115       0.056618             11.361544       9.352645      -0.554969       0.460412      12.029746       6.319175      12.702242           0.047360
          102              O       6.940554       0.141364       7.128258      -0.496833      35.079537 0.49213423E+03  0.11561578E+05                                 8.496993                            6.860030       0.347866       2.179147                    0.997052      26.538892      68.758805       0.727064       0.358591      -1.140343       0.019857       0.042298       0.023671       0.052380       0.049927       0.051670      -0.024559      -0.051737       0.026508      -0.092639       0.038773       0.053866              9.617585      10.424469       3.269307       3.141782       9.141720       4.184271       9.286567           0.030853
          103              O       4.098624       3.778666      10.124199      -0.548397      40.854088 0.67324852E+03  0.17145422E+05                                 9.447942                            8.105757      -0.159548       1.990378                    0.996426      28.538545      77.574069       0.657189       0.365968      -1.131901      -0.022283       0.057388      -0.020728       0.064958       0.002652       0.048691       0.000117      -0.044491      -0.195083      -0.088936       0.033885       0.055051             10.279561       8.501342      -2.719507      -0.750462      14.026191      -2.571922       8.311151           0.048168
          104              O       3.862293       5.752069       9.089414      -0.483714      31.378424 0.43290168E+03  0.98336592E+04                                 7.786045                            6.345744       0.516209       2.228662                    0.999100      26.067946      66.071469       0.772989       0.348825      -1.150053       0.008123      -0.035682       0.033068       0.049322       0.061278       0.039395      -0.053995       0.036118       0.062732      -0.108782       0.053202       0.055580              8.740437       5.542044       0.902455      -1.799214       8.914197      -4.892084      11.765071           0.029801
          105              O       4.568848       1.968169       7.602982      -0.549900      41.054429 0.66733458E+03  0.17001309E+05                                 9.581733                            8.108217      -0.276504       1.954023                    0.995819      28.747714      78.821051       0.650772       0.369435      -1.126318      -0.023670       0.038815      -0.044827       0.063846      -0.032066      -0.016083      -0.040693       0.051531       0.067635      -0.072476       0.029288       0.043188             10.565768       8.951426      -2.102951       3.033379      12.717967      -0.737905      10.027911           0.053264
          106              O       3.735540       3.849858       6.716376      -0.494161      34.924439 0.47340014E+03  0.11010233E+05                                 8.453490                            6.692633       0.505482       2.227978                    0.998500      26.395594      67.967145       0.742234       0.354811      -1.143768       0.019268      -0.048424       0.002311       0.052168      -0.012083      -0.077349      -0.007143      -0.058523      -0.050622      -0.097599       0.038528       0.059071              9.678653       5.776592       0.228882       0.269290      17.651656      -1.558238       5.607711           0.031231
          107              O       6.479796       4.354814       8.083656      -0.534146      39.597730 0.62393465E+03  0.15598028E+05                                 9.283877                            7.787920      -0.237778       1.972875                    0.996109      28.109567      75.827430       0.672110       0.364532      -1.132449       0.061151       0.011379      -0.005301       0.062426       0.017016      -0.012403       0.062118       0.040084      -0.008606      -0.077783       0.025766       0.052016             10.211961      14.112211       1.131634       0.348847       9.218815      -2.664249       7.304857           0.052391
          108              O       8.685817       4.276734       8.516147      -0.486791      32.004976 0.45030704E+03  0.10326963E+05                                 7.906801                            6.486913       0.639802       2.277225                    0.998980      25.993131      66.125851       0.762155       0.350428      -1.149111      -0.048645       0.003592      -0.017214       0.051726      -0.063667       0.049453       0.038062      -0.009746       0.048508      -0.104102       0.045755       0.058347              8.803916      10.640766      -2.459498       3.607923       7.132099      -2.959973       8.638883           0.035468

******************************************************
Auxiliary information for the entire system
The total spin magnetic moment of the unit cell is   48.003086
The total net atomic charge of the unit cell is   0.000001
Accuracy of reproducing the electrostatic potential in the unit cell:
  The inner radius (bohr) =    5.0000
  The outer radius (bohr) =   12.0000
  Valid grid points have density less than (e/(bohr^3)) =    0.0001
  The number of valid grid points were=        24428
  The rms potential error without charges in kcal/mol is=      3.31698
  The rms potential error with partial charges in kcal/mol is=      0.75492
  The RRMSE value at monopole order=      0.22759
  The rms potential error with partial charges and cloud penetration in kcal/mol is=      0.73839
  The RRMSE value at monopole order with cloud penetration is=      0.22261
  The rms potential error with partial charges and atomic dipoles in kcal/mol is=      0.72001
  The RRMSE value at dipole order=      0.21707
  The rms potential error with partial charges, atomic dipoles and cloud penetration in kcal/mol is=      0.69929
  The RRMSE value at dipole order with cloud penetration=      0.21082

******************************************************
The electron densities and ab initio electrostatic potential were computed in VASP using the PBE functional and
projector augmented wave method. See the main text of the journal article for a description of computational details.
The atomic charges, dipoles, and quadrupoles were computed with the DDEC6 method as described in
(a) T. A. Manz and N. Gabaldon Limas, RSC Adv. 6 (2016) 47771-47801 DOI: 10.1039/c6ra04656h
(b) N. Gabaldon Limas and T. A. Manz, RSC Adv. 8 (2018) 2678-2707 DOI: 10.1039/c7ra11829e.
For each atom in the material, the electron cloud parameters were fit to the spherically averaged atom-in-material
electron density using radial positions for which this density was between 10^-4 and 10^-2 electrons per cubic bohr.
The polarizabilities, dispersion coefficients, and quantum Drude oscillator (QDO) parameters were fit using the MCLF method.
The magnetic structure of the system was optimized in VASP from the default ferromagnetic initial guess using spin polarization.
The atomic spin moments (ASMs) were computed on this optimized magnetic structure using the DDEC6 partition as inputs
to the method of T. A. Manz and D. S. Sholl, J. Chem. Theory Comput. 7 (2011) 4146-4164 DOI: 10.1021/ct200539n.
The RMSE and RRMSE were computed using a uniform grid with Ewald summation.
