# Supplementary material for: A collection of forcefield precursors for metal–organic frameworks
Source: RSC Adv. 2019 Nov 13;9(63):36492–507. doi: 10.1039/c9ra07327b (PMC9075174; doi:10.1039/c9ra07327b)
Supplement: RA-009-C9RA07327B-s5037 [file RA-009-C9RA07327B-s5037.xyz]

  108
jmolscript: load "" {1 1 1} spacegroup "x,y,z" unitcell [{      9.805800     0.000000     0.000000 }, {      0.000000    11.341600     0.000000 }, {      0.000000    -0.303818    14.550228 }]
Fe     8.989271     8.533575     1.915392     0.929095
Fe     8.807570     2.750110     9.977964     0.948182
Fe     4.086371     8.326916     5.359722     0.928857
Fe     3.904670     2.464963    11.847378     0.948748
Fe     0.816529     2.504207    12.634836     0.929341
Fe     0.998230     8.287672     4.572264     0.948976
Fe     5.719429     2.710866     9.190506     0.928565
Fe     5.901130     8.572819     2.702850     0.949076
Fe     0.000000     5.670800     0.000000     0.961545
Fe     4.902900    -0.151909     7.275114     0.961974
Fe     0.000000     0.000000     0.000000     0.976845
Fe     4.902900     5.518891     7.275114     0.977621
H      7.310224     9.691347     5.325383     0.032238
H      0.181407     5.280521     3.916921     0.037589
H      6.012917     6.329503     0.500528     0.030424
H      1.810151    11.081325     3.448404     0.030121
H      1.714054     7.632185    13.613193     0.032513
H      6.836604    11.253733     0.080026     0.036753
H      2.407324     7.169144     1.949731     0.032305
H      5.084307     0.238370     3.358193     0.037642
H      1.110017    10.530988     6.774586     0.030569
H      6.713051     5.779166     3.826710     0.030101
H      6.616954     8.924488     8.212149     0.032528
H      1.933704     5.606758     7.195088     0.036740
H      2.495576     1.346435     9.224845     0.032306
H      9.624393     5.757261    10.633307     0.037583
H      3.792883     4.708279    14.049700     0.030441
H      7.995649    -0.043543    11.101824     0.030071
H      8.091746     3.405597     0.937035     0.032495
H      2.969196    -0.215951    14.470202     0.036795
H      7.398476     3.868638    12.600497     0.032332
H      4.721493    10.799412    11.192035     0.037625
H      8.695783     0.506794     7.775642     0.030594
H      3.092749     5.258616    10.723518     0.030154
H      3.188846     2.113294     6.338079     0.032443
H      7.872096     5.431024     7.355140     0.036518
C      8.022125     9.346109     4.798520     0.531125
C      0.029417     5.766583     3.114913     0.518821
C      6.933681     6.528630     0.626969     0.523840
C      1.244356    10.771397     2.751303     0.521085
C      1.097269     8.134782    14.132200     0.538211
C      6.997419    10.548793     0.696665     0.539411
C      3.119225     7.514382     2.476594     0.531139
C      4.932317    11.093908     4.160201     0.519180
C      2.030781    10.331861     6.648145     0.523932
C      6.147256     6.089094     4.523811     0.521105
C      6.000169     8.421891     7.693142     0.538335
C      2.094519     6.311698     6.578449     0.539361
C      1.783675     1.691673     9.751708     0.531155
C     -0.029417     5.271199    11.435315     0.518885
C      2.872119     4.509152    13.923259     0.523776
C      8.561444     0.266385    11.798925     0.520929
C      8.708531     2.903000     0.418028     0.538332
C      2.808381     0.488989    13.853563     0.539618
C      6.686575     3.523400    12.073634     0.531422
C      4.873483    -0.056126    10.390027     0.519067
C      7.775019     0.705921     7.902083     0.524057
C      3.658544     4.948688    10.026417     0.521143
C      3.805631     2.615891     6.857086     0.538286
C      7.711281     4.726084     7.971779     0.538680
O      7.780314     9.123394     3.563933    -0.543659
O      9.103312     9.150717     5.367725    -0.490685
O     -0.036183     7.032938     3.204106    -0.547869
O      9.718528     5.112799     2.069188    -0.496964
O      7.220305     7.367105     1.529083    -0.544474
O      7.740208     5.636451    14.441974    -0.495256
O      0.786327     9.587939     2.869014    -0.549394
O      1.029903     0.209547     1.827218    -0.485215
O      0.306529     7.775954     0.345713    -0.550753
O      1.131393     9.354870    14.009251    -0.492472
O      8.210691    10.167855     0.842022    -0.535638
O      6.012917    10.082683     1.287259    -0.487706
O      2.877414     7.737097     3.711181    -0.543496
O      4.200412     7.709774     1.907389    -0.490580
O      4.866717     9.827553     4.071008    -0.547881
O      4.815628     0.406092     5.205926    -0.496875
O      2.317405     9.493386     5.746031    -0.544274
O      2.837308    10.920222     7.383368    -0.495041
O      5.689227     7.272552     4.406100    -0.549298
O      5.932803     5.309344     5.447896    -0.485199
O      5.209429     9.084537     6.929401    -0.550963
O      6.034293     7.201803     7.816091    -0.492422
O      3.307791     6.692636     6.433092    -0.535674
O      1.110017     6.777808     5.987855    -0.487617
O      2.025486     1.914388    10.986295    -0.543669
O      0.702488     1.887065     9.182503    -0.490515
O      0.036183     4.004844    11.346122    -0.547619
O      0.087272     5.924983    12.481040    -0.496833
O      2.585495     3.670677    13.021145    -0.544509
O      2.065592     5.401331     0.108254    -0.495207
O      9.019473     1.449843    11.681214    -0.549601
O      8.775897    10.828235    12.723010    -0.485359
O      9.499271     3.261828    14.204515    -0.550841
O      8.674407     1.682912     0.540977    -0.492428
O      1.595109     0.869927    13.708206    -0.535517
O      3.792883     0.955099    13.262969    -0.487347
O      6.928386     3.300685    10.839047    -0.543288
O      5.605388     3.328008    12.642839    -0.490488
O      4.939083     1.210229    10.479220    -0.547921
O      4.990172    10.631690     9.344302    -0.497066
O      7.488395     1.544396     8.804197    -0.544053
O      6.968492     0.117560     7.166860    -0.495105
O      4.116573     3.765230    10.144128    -0.549008
O      3.872997     5.728438     9.102332    -0.485237
O      4.596371     1.953245     7.620827    -0.551000
O      3.771507     3.835979     6.734137    -0.492631
O      6.498009     4.345146     8.117136    -0.535928
O      8.695783     4.259974     8.562373    -0.488024

The following XYZ coordinates are in angstroms. Other properties are in atomic units.
The sperically averaged electron density of each atom fit to a function of the form exp(a - br)
eigen_1, eigen_2 and eigen_3 are the three eigenvalues of traceless quadrupole moment tensor
  atom number  atomic symbol              X              Y              Z     net charge C6 coefficient C8 coefficient C10 coefficient fluctuating dipole atomic polarizability isotropic forcefield polarizability              a              b squared Pearson coefficient          <r^3>          <r^4>         wp_QDO          m_QDO          q_QDO       dipole_x       dipole_y       dipole_z         dipole            Qxy            Qxz            Qyz     Q(x^2-y^2)  Q(3z^2 - R^2)        eigen_1        eigen_2        eigen_3 static polarizability      alpha(xx)      alpha(xy)      alpha(xz)      alpha(yy)      alpha(yz)      alpha(zz) atomic spin moment
            1             Fe       8.989271       8.533575       1.915392       0.929095      87.883087 0.19363538E+04  0.62985378E+05                                17.457442                           15.421977       0.231802       1.874981                    0.999139      53.212060     153.437673       0.408813       0.460603      -1.089577      -0.004574      -0.005882       0.010110       0.012559      -0.055005      -0.000919       0.051087      -0.046470       0.094406      -0.083001      -0.000355       0.083356             19.259023      20.870631      -0.746797      -0.500392      17.655556      -0.280738      19.250882           3.817092
            2             Fe       8.807570       2.750110       9.977964       0.948182     108.948987 0.22971458E+04  0.77304974E+05                                19.416772                           16.353677       0.261790       1.894268                    0.998377      52.138337     148.624545       0.416883       0.436590      -1.113931       0.004301       0.006842      -0.005691       0.009884       0.071338      -0.082677      -0.029723       0.108794       0.273389      -0.135822      -0.022420       0.158242             22.425529      27.234078      -0.856724       5.861876      17.416454      -0.272159      22.626054           3.857066
            3             Fe       4.086371       8.326916       5.359722       0.928857      87.808012 0.19343970E+04  0.62912102E+05                                17.456355                           15.421250       0.229452       1.874339                    0.999146      53.188662     153.408486       0.408501       0.461025      -1.089218      -0.004344       0.005955      -0.009788       0.012254       0.052391       0.002629       0.052364      -0.045560       0.105723      -0.081769      -0.003041       0.084811             19.257709      20.869510       0.746957       0.500785      17.654084      -0.280419      19.249532           3.814249
            4             Fe       3.904670       2.464963      11.847378       0.948748     108.904861 0.22960671E+04  0.77260794E+05                                19.413807                           16.351647       0.260485       1.894034                    0.998376      52.117533     148.565181       0.416833       0.436686      -1.113852       0.003970      -0.006294       0.006187       0.009678      -0.068322       0.080803      -0.031962       0.094814       0.302642      -0.134039      -0.025845       0.159884             22.421725      27.229846       0.854506      -5.860975      17.413258      -0.269406      22.622069           3.856964
            5             Fe       0.816529       2.504207      12.634836       0.929341      87.867005 0.19359441E+04  0.62969308E+05                                17.456242                           15.421089       0.231009       1.874774                    0.999137      53.206144     153.421976       0.408791       0.460647      -1.089540       0.004507       0.005775      -0.010238       0.012588      -0.055546       0.000093       0.051146      -0.045028       0.095274      -0.083894       0.000886       0.083008             19.257553      20.868862      -0.746180      -0.500316      17.654237      -0.280255      19.249560           3.816941
            6             Fe       0.998230       8.287672       4.572264       0.948976     108.948279 0.22970987E+04  0.77299899E+05                                19.413541                           16.351083       0.262036       1.894453                    0.998373      52.130117     148.578357       0.417025       0.436460      -1.114058      -0.004115      -0.006476       0.005997       0.009738       0.069775      -0.081269      -0.030717       0.101510       0.294518      -0.135842      -0.023630       0.159471             22.421704      27.230122      -0.855704       5.860378      17.413297      -0.270790      22.621691           3.858934
            7             Fe       5.719429       2.710866       9.190506       0.928565      87.825328 0.19348711E+04  0.62930804E+05                                17.457868                           15.422514       0.230316       1.874564                    0.999146      53.192843     153.420001       0.408512       0.460988      -1.089250       0.004383      -0.006064       0.009649       0.012210       0.052385       0.001603       0.052436      -0.046806       0.101696      -0.081774      -0.002593       0.084368             19.259434      20.871391       0.747717       0.500536      17.656012      -0.281018      19.250897           3.813725
            8             Fe       5.901130       8.572819       2.702850       0.949076     108.950496 0.22971478E+04  0.77301092E+05                                19.412659                           16.350373       0.262167       1.894506                    0.998371      52.131950     148.577663       0.417073       0.436413      -1.114101      -0.004042       0.006531      -0.005998       0.009745      -0.069660       0.081599      -0.030889       0.101962       0.295269      -0.135995      -0.023973       0.159968             22.420626      27.228923       0.855411      -5.859986      17.412490      -0.270340      22.620465           3.859437
            9             Fe       0.000000       5.670800       0.000000       0.961545     100.218209 0.21859575E+04  0.72783512E+05                                18.514861                           16.039543       0.269196       1.898621                    0.998399      51.914243     148.042301       0.416813       0.441340      -1.108981      -0.000013       0.000015      -0.000005       0.000020       0.004335       0.137853      -0.039912       0.037266      -0.052876      -0.143161      -0.004736       0.147897             20.846715      18.543605      -0.598349      -1.136378      24.956594       5.134221      19.039946           3.876556
           10             Fe       4.902900      -0.151909       7.275114       0.961974     100.252969 0.21868836E+04  0.72817340E+05                                18.513682                           16.038723       0.270046       1.898953                    0.998391      51.915205     148.016752       0.417015       0.441108      -1.109198       0.000023       0.000051       0.000008       0.000056       0.004234      -0.142430      -0.042352       0.044209      -0.046748      -0.143948      -0.013044       0.156992             20.845156      18.542112       0.597748       1.135892      24.954018       5.133312      19.039338           3.879707
           11             Fe       0.000000       0.000000       0.000000       0.976845     110.564508 0.23909959E+04  0.81079616E+05                                19.422405                           16.561533       0.281090       1.902438                    0.998472      51.637777     146.616136       0.419875       0.430183      -1.120719      -0.000014      -0.000005      -0.000012       0.000019       0.086700      -0.062484       0.043586      -0.072282      -0.000987      -0.136404       0.042267       0.094136             22.101690      19.495073       0.647513      -0.838297      25.840929      -6.655306      20.969067           3.901559
           12             Fe       4.902900       5.518891       7.275114       0.977621     110.556557 0.23907243E+04  0.81064794E+05                                19.418258                           16.558102       0.281944       1.902816                    0.998465      51.627904     146.563454       0.420030       0.430054      -1.120849      -0.000023       0.000005      -0.000047       0.000053      -0.088196       0.061644       0.041596      -0.068230      -0.013641      -0.134760       0.037918       0.096842             22.096733      19.492787      -0.647798       0.838957      25.834233      -6.652133      20.963179           3.903395
           13              H       7.310224       9.691347       5.325383       0.032238       1.263375 0.89550208E+01  0.91202741E+02                                 1.973630                            1.773951      -1.343698       2.213887                    0.993299       4.157221      12.189265       0.456370       1.317795      -0.697769      -0.046360       0.022817       0.035536       0.062711      -0.006647      -0.004531      -0.003515       0.007698       0.000615      -0.010485       0.002167       0.008318              2.094129       2.479983      -0.402628      -0.648459       1.699349       0.361303       2.103056           0.000854
           14              H       0.181407       5.280521       3.916921       0.037589       1.334758 0.99023394E+01  0.10015194E+03                                 1.833564                            1.711554      -0.841877       2.449359                    0.999161       3.498170       9.204049       0.545896       1.109365      -0.752216       0.010963      -0.038028       0.051117       0.064647      -0.003651       0.000383      -0.008359      -0.015152      -0.000488      -0.008798      -0.004696       0.013494              1.867760       1.478560      -0.056013       0.180125       1.742506      -0.437120       2.382213           0.001397
           15              H       6.012917       6.329503       0.500528       0.030424       1.345563 0.97779215E+01  0.99530917E+02                                 1.900951                            1.739880      -0.938347       2.398668                    0.998220       3.724539      10.143851       0.518288       1.160976      -0.736619      -0.058844      -0.014024      -0.012107       0.061691       0.006261       0.003955       0.001463       0.006385      -0.003085      -0.006665      -0.002554       0.009219              1.967106       2.784661       0.222867       0.147561       1.552094       0.169887       1.564562           0.001166
           16              H       1.810151      11.081325       3.448404       0.030121       1.336781 0.98394917E+01  0.10037571E+03                                 1.904975                            1.756308      -0.801680       2.463725                    0.998990       3.678160      10.048291       0.510729       1.175601      -0.733872       0.037634       0.024889       0.042435       0.061940       0.004701       0.006762       0.005055      -0.003599      -0.004011      -0.008010      -0.003055       0.011064              1.967513       1.995322       0.217305       0.664511       1.602470       0.197394       2.304747           0.001165
           17              H       1.714054       7.632185      13.613193       0.032513       1.466423 0.11062696E+02  0.11579560E+03                                 1.999493                            1.843778      -0.969771       2.386919                    0.997780       3.733634      10.212399       0.507794       1.152358      -0.740177       0.044710      -0.027081      -0.040506       0.066129      -0.003400      -0.016406       0.000934       0.010127      -0.000192      -0.014342      -0.005198       0.019539              2.060869       2.013529      -0.441463      -0.390377       2.246442       0.439779       1.922634           0.001194
           18              H       6.836604      11.253733       0.080026       0.036753       1.365726 0.99274134E+01  0.10197368E+03                                 1.956141                            1.780373      -1.147277       2.311636                    0.995677       3.826051      10.649811       0.498009       1.197340      -0.727111      -0.016539       0.048652      -0.042076       0.066415      -0.006848       0.003114      -0.010731      -0.006116      -0.000711      -0.010258      -0.004982       0.015240              2.043758       1.683191      -0.071547       0.080497       2.288090      -0.766466       2.159994           0.001600
           19              H       2.407324       7.169144       1.949731       0.032305       1.263142 0.89530726E+01  0.91178174E+02                                 1.973421                            1.773784      -1.343607       2.213966                    0.993302       4.156755      12.187685       0.456380       1.317834      -0.697762      -0.046356      -0.022848      -0.035546       0.062725       0.006655       0.004539      -0.003503       0.007669       0.000587      -0.010480       0.002155       0.008325              2.093896       2.479697       0.402562       0.648349       1.699181       0.361241       2.102811           0.000820
           20              H       5.084307       0.238370       3.358193       0.037642       1.334488 0.98998038E+01  0.10011882E+03                                 1.833234                            1.711268      -0.841732       2.449450                    0.999163       3.497743       9.202263       0.545979       1.109279      -0.752238       0.010982       0.038020      -0.051120       0.064648       0.003655      -0.000380      -0.008362      -0.015086      -0.000533      -0.008776      -0.004700       0.013476              1.867414       1.478325       0.055999      -0.180078       1.742190      -0.437003       2.381727           0.001413
           21              H       1.110017      10.530988       6.774586       0.030569       1.345146 0.97741733E+01  0.99482263E+02                                 1.900490                            1.739491      -0.938101       2.398821                    0.998226       3.723732      10.140797       0.518376       1.160902      -0.736637      -0.058862       0.014016       0.012097       0.061705      -0.006256      -0.003957       0.001450       0.006365      -0.003085      -0.006661      -0.002547       0.009208              1.966613       2.783894      -0.222788      -0.147509       1.551744       0.169813       1.564201           0.001277
           22              H       6.713051       5.779166       3.826710       0.030101       1.336773 0.98394862E+01  0.10037672E+03                                 1.905074                            1.756390      -0.801705       2.463738                    0.998990       3.678161      10.048699       0.510675       1.175712      -0.733847       0.037647      -0.024889      -0.042434       0.061947      -0.004692      -0.006761       0.005054      -0.003593      -0.003972      -0.008004      -0.003052       0.011056              1.967620       1.995424      -0.217318      -0.664573       1.602537       0.197405       2.304900           0.001139
           23              H       6.616954       8.924488       8.212149       0.032528       1.466727 0.11065588E+02  0.11583453E+03                                 1.999837                            1.844069      -0.970846       2.386438                    0.997771       3.734059      10.214258       0.507728       1.152421      -0.740160       0.044715       0.027074       0.040509       0.066131       0.003420       0.016406       0.000951       0.010156      -0.000133      -0.014330      -0.005226       0.019556              2.061237       2.013866       0.441572       0.390476       2.246882       0.439903       1.922964           0.001281
           24              H       1.933704       5.606758       7.195088       0.036740       1.365571 0.99261218E+01  0.10195774E+03                                 1.956064                            1.780313      -1.146917       2.311816                    0.995679       3.825858      10.649350       0.497991       1.197414      -0.727096      -0.016538      -0.048660       0.042060       0.066410       0.006843      -0.003101      -0.010725      -0.006072      -0.000750      -0.010265      -0.004952       0.015217              2.043672       1.683144       0.071546      -0.080498       2.287982      -0.766404       2.159891           0.001658
           25              H       2.495576       1.346435       9.224845       0.032306       1.263275 0.89541453E+01  0.91191815E+02                                 1.973548                            1.773880      -1.343807       2.213867                    0.993300       4.156983      12.188529       0.456372       1.317818      -0.697764       0.046363      -0.022849      -0.035521       0.062717      -0.006638      -0.004541      -0.003510       0.007668       0.000585      -0.010474       0.002160       0.008314              2.094041       2.479889      -0.402612      -0.648429       1.699279       0.361282       2.102954           0.000887
           26              H       9.624393       5.757261      10.633307       0.037583       1.334745 0.99021708E+01  0.10014913E+03                                 1.833499                            1.711498      -0.842412       2.449119                    0.999158       3.498120       9.203663       0.545928       1.109312      -0.752230      -0.010982       0.038036      -0.051130       0.064665      -0.003659       0.000385      -0.008366      -0.015127      -0.000478      -0.008797      -0.004697       0.013494              1.867692       1.478513      -0.056010       0.180122       1.742439      -0.437096       2.382125           0.001422
           27              H       3.792883       4.708279      14.049700       0.030441       1.345519 0.97774674E+01  0.99524175E+02                                 1.900828                            1.739775      -0.938573       2.398549                    0.998219       3.724416      10.143087       0.518338       1.160890      -0.736639       0.058838       0.014040       0.012114       0.061691       0.006266       0.003956       0.001479       0.006380      -0.003071      -0.006666      -0.002561       0.009227              1.966974       2.784452       0.222850       0.147551       1.552002       0.169869       1.564467           0.001174
           28              H       7.995649      -0.043543      11.101824       0.030071       1.337058 0.98420589E+01  0.10040921E+03                                 1.905282                            1.756570      -0.802336       2.463401                    0.998985       3.678719      10.050435       0.510672       1.175645      -0.733860      -0.037615      -0.024882      -0.042428       0.061920       0.004698       0.006761       0.005064      -0.003608      -0.004002      -0.008011      -0.003057       0.011068              1.967841       1.995644       0.217345       0.664669       1.602711       0.197420       2.305169           0.001183
           29              H       8.091746       3.405597       0.937035       0.032495       1.466469 0.11063127E+02  0.11580206E+03                                 1.999611                            1.843875      -0.969836       2.386912                    0.997779       3.733656      10.212781       0.507752       1.152435      -0.740159      -0.044709       0.027085       0.040514       0.066135      -0.003399      -0.016406       0.000937       0.010126      -0.000168      -0.014338      -0.005202       0.019540              2.060995       2.013641      -0.441507      -0.390417       2.246598       0.439829       1.922747           0.001196
           30              H       2.969196      -0.215951      14.470202       0.036795       1.365404 0.99245318E+01  0.10193604E+03                                 1.955814                            1.780102      -1.147292       2.311695                    0.995678       3.825350      10.647218       0.498055       1.197322      -0.727119       0.016536      -0.048675       0.042076       0.066431      -0.006853       0.003133      -0.010698      -0.006168      -0.000650      -0.010213      -0.005019       0.015232              2.043400       1.682916      -0.071550       0.080497       2.287678      -0.766275       2.159606           0.001609
           31              H       7.398476       3.868638      12.600497       0.032332       1.262890 0.89509333E+01  0.91150450E+02                                 1.973136                            1.773558      -1.343346       2.214121                    0.993303       4.156156      12.185317       0.456417       1.317812      -0.697769       0.046375       0.022820       0.035549       0.062730       0.006645       0.004561      -0.003530       0.007631       0.000528      -0.010491       0.002172       0.008320              2.093572       2.479260       0.402471       0.648211       1.698956       0.361168       2.102500           0.000854
           32              H       4.721493      10.799412      11.192035       0.037625       1.334692 0.99017050E+01  0.10014390E+03                                 1.833498                            1.711493      -0.841652       2.449465                    0.999164       3.498073       9.203714       0.545909       1.109358      -0.752217      -0.010971      -0.038015       0.051108       0.064634       0.003651      -0.000383      -0.008358      -0.015114      -0.000545      -0.008778      -0.004704       0.013482              1.867692       1.478511       0.056011      -0.180116       1.742441      -0.437096       2.382123           0.001428
           33              H       8.695783       0.506794       7.775642       0.030594       1.345157 0.97743243E+01  0.99484599E+02                                 1.900528                            1.739526      -0.937780       2.398987                    0.998229       3.723760      10.141052       0.518359       1.160931      -0.736630       0.058858      -0.013999      -0.012092       0.061697      -0.006260      -0.003958       0.001435       0.006351      -0.003056      -0.006671      -0.002529       0.009200              1.966652       2.783950      -0.222796      -0.147515       1.551773       0.169819       1.564232           0.001288
           34              H       3.092749       5.258616      10.723518       0.030154       1.336657 0.98383452E+01  0.10036151E+03                                 1.904911                            1.756247      -0.801409       2.463876                    0.998993       3.677891      10.047567       0.510717       1.175656      -0.733861      -0.037652       0.024895       0.042437       0.061954      -0.004695      -0.006759       0.005043      -0.003588      -0.003973      -0.008000      -0.003049       0.011049              1.967448       1.995255      -0.217298      -0.664496       1.602408       0.197395       2.304682           0.001169
           35              H       3.188846       2.113294       6.338079       0.032443       1.467011 0.11068159E+02  0.11586762E+03                                 2.000042                            1.844243      -0.970984       2.386331                    0.997769       3.734505      10.215591       0.507724       1.152370      -0.740172      -0.044704      -0.027077      -0.040496       0.066118       0.003422       0.016399       0.000951       0.010148      -0.000153      -0.014327      -0.005220       0.019547              2.061455       2.014080       0.441641       0.390536       2.247135       0.439964       1.923151           0.001273
           36              H       7.872096       5.431024       7.355140       0.036518       1.366373 0.99332339E+01  0.10204867E+03                                 1.956754                            1.780890      -1.147074       2.311588                    0.995676       3.827377      10.654379       0.497937       1.197333      -0.727111       0.016541       0.048622      -0.042052       0.066378       0.006847      -0.003086      -0.010769      -0.006007      -0.000827      -0.010325      -0.004913       0.015237              2.044423       1.683728       0.071564      -0.080518       2.288843      -0.766800       2.160697           0.001621
           37              C       8.022125       9.346109       4.798520       0.531125      19.626954 0.21863424E+03  0.43954873E+04                                 6.653271                            5.194918       0.197389       2.130568                    0.999461      22.208859      62.078020       0.658183       0.462882      -1.020637       0.047646      -0.020796      -0.050643       0.072577       0.048630      -0.026670      -0.042848      -0.171814      -0.149105      -0.083619      -0.052535       0.136154              7.384904       9.486467      -1.109254       0.396369       4.238188       1.195998       8.430057          -0.011931
           38              C       0.029417       5.766583       3.114913       0.518821      19.180423 0.21274508E+03  0.42341381E+04                                 6.437346                            5.070916       0.371845       2.182649                    0.999840      22.089755      60.782231       0.678979       0.453257      -1.029370      -0.005373       0.044564      -0.046635       0.064727       0.002219      -0.027392      -0.023041       0.172175      -0.190248      -0.084379      -0.037645       0.122024              7.069759       3.982902       0.203824       0.720235       8.611383       1.581492       8.614993          -0.008453
           39              C       6.933681       6.528630       0.626969       0.523840      20.061163 0.20783772E+03  0.41120531E+04                                 6.631507                            4.996048       0.479180       2.220730                    0.999850      21.913413      60.101899       0.687403       0.450360      -1.031110       0.061899       0.031501       0.008842       0.070014       0.002756       0.019041      -0.101258      -0.091578       0.058714      -0.083128      -0.046892       0.130020              7.532556       8.065714      -0.649498      -1.003293       7.036353       3.692626       7.495602          -0.015104
           40              C       1.244356      10.771397       2.751303       0.521085      19.079521 0.20748970E+03  0.40993036E+04                                 6.387914                            4.979785       0.580862       2.255491                    0.999768      21.812530      59.585459       0.691730       0.448184      -1.033403      -0.044145      -0.032278      -0.040797       0.068228      -0.050169      -0.067589       0.052746       0.114453      -0.094861      -0.090224      -0.043132       0.133356              7.079568       5.177094       0.854998       1.738214       8.089066      -2.358533       7.972542          -0.018383
           41              C       1.097269       8.134782      14.132200       0.538211      19.696399 0.21318767E+03  0.42623771E+04                                 6.657239                            5.137050       0.212479       2.132412                    0.999660      22.240792      62.154529       0.659963       0.464191      -1.019119      -0.060220       0.024023       0.033300       0.072887       0.002957       0.079977       0.007234       0.129994       0.131695      -0.087371      -0.036328       0.123698              7.452308       5.513905       0.163803      -1.596931      11.315717      -0.574980       5.527303          -0.013248
           42              C       6.997419      10.548793       0.696665       0.539411      19.950794 0.21565142E+03  0.43124242E+04                                 6.674097                            5.137180       0.214547       2.132921                    0.999769      22.070076      61.143487       0.667434       0.458911      -1.024790       0.023991      -0.051307       0.041290       0.070091       0.003099       0.032469       0.097737      -0.097818       0.137170      -0.089049      -0.048368       0.137417              7.447702       9.447384       0.560675      -1.467697       6.512175      -2.786517       6.383547          -0.000594
           43              C       3.119225       7.514382       2.476594       0.531139      19.626110 0.21862481E+03  0.43952228E+04                                 6.652995                            5.194740       0.197727       2.130688                    0.999463      22.207694      62.072959       0.658211       0.462870      -1.020650       0.047643       0.020672       0.050655       0.072547      -0.048656       0.026661      -0.042859      -0.171877      -0.149077      -0.083635      -0.052556       0.136191              7.384587       9.486138       1.109154      -0.396496       4.237997       1.195901       8.429628          -0.011922
           44              C       4.932317      11.093908       4.160201       0.519180      19.178440 0.21271954E+03  0.42334893E+04                                 6.436938                            5.070642       0.371919       2.182694                    0.999841      22.087702      60.774946       0.678993       0.453262      -1.029370      -0.005453      -0.044471       0.046605       0.064648      -0.002259       0.027306      -0.023067       0.172469      -0.190624      -0.084493      -0.037710       0.122203              7.069303       3.982692      -0.203850      -0.720183       8.610909       1.581520       8.614307          -0.007700
           45              C       2.030781      10.331861       6.648145       0.523932      20.057499 0.20779736E+03  0.41109723E+04                                 6.630295                            4.995269       0.480965       2.221382                    0.999850      21.910081      60.086743       0.687532       0.450307      -1.031161       0.061870      -0.031428      -0.008840       0.069956      -0.002704      -0.019078      -0.101211      -0.091640       0.058326      -0.083104      -0.046869       0.129973              7.531125       8.064102       0.649375       1.003071       7.035079       3.691850       7.494194          -0.014522
           46              C       6.147256       6.089094       4.523811       0.521105      19.077910 0.20746804E+03  0.40987652E+04                                 6.387595                            4.979536       0.581050       2.255577                    0.999767      21.811007      59.580327       0.691746       0.448186      -1.033403      -0.044079       0.032306       0.040819       0.068211       0.050199       0.067625       0.052767       0.114453      -0.094980      -0.090257      -0.043158       0.133415              7.079226       5.176841      -0.854988      -1.738127       8.088608      -2.358384       7.972227          -0.018217
           47              C       6.000169       8.421891       7.693142       0.538335      19.696390 0.21318381E+03  0.42622932E+04                                 6.657290                            5.137028       0.212451       2.132400                    0.999661      22.240821      62.155164       0.659958       0.464195      -1.019113      -0.060166      -0.024023      -0.033362       0.072870      -0.002940      -0.079939       0.007216       0.130072       0.131977      -0.087454      -0.036248       0.123702              7.452413       5.513961      -0.163815       1.596985      11.315926      -0.574827       5.527351          -0.012954
           48              C       2.094519       6.311698       6.578449       0.539361      19.951132 0.21565527E+03  0.43125258E+04                                 6.674268                            5.137292       0.214581       2.132943                    0.999769      22.070011      61.143720       0.667413       0.458923      -1.024783       0.023992       0.051238      -0.041323       0.070061      -0.003121      -0.032452       0.097727      -0.097736       0.137042      -0.088992      -0.048386       0.137378              7.447926       9.447902      -0.560672       1.467751       6.512252      -2.786507       6.383625          -0.000462
           49              C       1.783675       1.691673       9.751708       0.531155      19.625662 0.21861738E+03  0.43950077E+04                                 6.652715                            5.194509       0.198689       2.131009                    0.999464      22.207321      62.070148       0.658257       0.462845      -1.020671      -0.047611       0.020804       0.050589       0.072519       0.048587      -0.026676      -0.042824      -0.171904      -0.149382      -0.083646      -0.052549       0.136195              7.384282       9.485694      -1.109189       0.396312       4.237845       1.195865       8.429308          -0.011459
           50              C      -0.029417       5.271199      11.435315       0.518885      19.180307 0.21274318E+03  0.42340556E+04                                 6.437165                            5.070783       0.372399       2.182817                    0.999841      22.089056      60.778330       0.679015       0.453237      -1.029390       0.005329      -0.044557       0.046646       0.064727       0.002225      -0.027405      -0.023062       0.172300      -0.190445      -0.084451      -0.037669       0.122120              7.069564       3.982763       0.203831       0.720250       8.611156       1.581492       8.614773          -0.008111
           51              C       2.872119       4.509152      13.923259       0.523776      20.061921 0.20784815E+03  0.41122595E+04                                 6.631300                            4.995907       0.479781       2.220881                    0.999848      21.914040      60.101156       0.687477       0.450312      -1.031150      -0.061911      -0.031471      -0.008859       0.070014       0.002778       0.019048      -0.101217      -0.091580       0.058784      -0.083112      -0.046871       0.129983              7.532321       8.065380      -0.649453      -1.003228       7.036167       3.692544       7.495417          -0.015170
           52              C       8.561444       0.266385      11.798925       0.520929      19.082705 0.20752661E+03  0.41002468E+04                                 6.388681                            4.980257       0.580261       2.255220                    0.999767      21.815574      59.596838       0.691686       0.448189      -1.033392       0.044080       0.032269       0.040830       0.068202      -0.050219      -0.067588       0.052769       0.114416      -0.094845      -0.090231      -0.043151       0.133382              7.080500       5.177643       0.855100       1.738459       8.090148      -2.359002       7.973710          -0.018343
           53              C       8.708531       2.903000       0.418028       0.538332      19.695131 0.21316993E+03  0.42619365E+04                                 6.656975                            5.136835       0.212471       2.132424                    0.999660      22.239792      62.151231       0.659977       0.464191      -1.019118       0.060199      -0.023994      -0.033307       0.072863       0.002977       0.080024       0.007236       0.129985       0.131796      -0.087382      -0.036371       0.123753              7.452025       5.513666       0.163794      -1.596877      11.315344      -0.574819       5.527067          -0.013066
           54              C       2.808381       0.488989      13.853563       0.539618      19.946229 0.21559697E+03  0.43110078E+04                                 6.672982                            5.136453       0.215772       2.133373                    0.999771      22.065623      61.126249       0.667505       0.458897      -1.024811      -0.023969       0.051186      -0.041267       0.069982       0.003149       0.032511       0.097884      -0.097973       0.137450      -0.089157      -0.048484       0.137641              7.446387       9.445816       0.560442      -1.467318       6.510980      -2.785861       6.382364          -0.000004
           55              C       6.686575       3.523400      12.073634       0.531422      19.623229 0.21858994E+03  0.43943238E+04                                 6.652387                            5.194368       0.197554       2.130649                    0.999466      22.204652      62.062007       0.658230       0.462878      -1.020651      -0.047601      -0.020610      -0.050662       0.072507      -0.048743       0.026724      -0.043004      -0.172116      -0.149325      -0.083769      -0.052670       0.136439              7.383842       9.484904       1.108986      -0.396529       4.237650       1.195789       8.428973          -0.011435
           56              C       4.873483      -0.056126      10.390027       0.519067      19.179601 0.21273325E+03  0.42338495E+04                                 6.437198                            5.070784       0.371806       2.182651                    0.999840      22.089176      60.780525       0.678985       0.453259      -1.029368       0.005489       0.044459      -0.046611       0.064648      -0.002268       0.027263      -0.023046       0.172288      -0.190429      -0.084404      -0.037668       0.122072              7.069618       3.982829      -0.203816      -0.720193       8.611284       1.581492       8.614740          -0.007868
           57              C       7.775019       0.705921       7.902083       0.524057      20.056560 0.20778706E+03  0.41107421E+04                                 6.630333                            4.995315       0.480459       2.221261                    0.999852      21.909154      60.085183       0.687489       0.450338      -1.031137      -0.061823       0.031463       0.008792       0.069923      -0.002673      -0.019041      -0.101239      -0.091666       0.058303      -0.083083      -0.046923       0.130006              7.531150       8.064106       0.649349       1.003046       7.035121       3.691868       7.494224          -0.014398
           58              C       3.658544       4.948688      10.026417       0.521143      19.076710 0.20745504E+03  0.40984073E+04                                 6.387118                            4.979229       0.581849       2.255863                    0.999767      21.809872      59.574751       0.691805       0.448158      -1.033428       0.044147      -0.032272      -0.040780       0.068216       0.050161       0.067612       0.052735       0.114453      -0.094954      -0.090225      -0.043144       0.133369              7.078635       5.176512      -0.854941      -1.738013       8.087922      -2.358009       7.971471          -0.018058
           59              C       3.805631       2.615891       6.857086       0.538286      19.697476 0.21319632E+03  0.42626323E+04                                 6.657622                            5.137246       0.211901       2.132196                    0.999659      22.242164      62.160818       0.659926       0.464208      -1.019100       0.060195       0.024060       0.033332       0.072893      -0.002902      -0.079950       0.007224       0.130103       0.131916      -0.087462      -0.036252       0.123714              7.452777       5.514294      -0.163732       1.597120      11.316426      -0.574851       5.527611          -0.012895
           60              C       7.711281       4.726084       7.971779       0.538680      19.960127 0.21576495E+03  0.43153168E+04                                 6.676160                            5.138525       0.213120       2.132316                    0.999767      22.078436      61.173576       0.667340       0.458910      -1.024778      -0.024076      -0.051414       0.041344       0.070231      -0.003045      -0.032392       0.097482      -0.097611       0.136725      -0.088857      -0.048197       0.137053              7.450146       9.450634      -0.560958       1.468337       6.514231      -2.787579       6.385573          -0.001521
           61              O       7.780314       9.123394       3.563933      -0.543659      39.385473 0.62285812E+03  0.15577146E+05                                 9.256224                            7.792514      -0.114199       2.007368                    0.997398      28.268323      76.474753       0.669900       0.365593      -1.130700       0.030138       0.013525       0.054459       0.063694       0.035320       0.018373      -0.002598      -0.097418       0.099965      -0.079784       0.035091       0.044692             10.193634       9.714558       0.395654       1.002039       6.002678       1.926491      14.863665           0.051402
           62              O       9.103312       9.150717       5.367725      -0.490685      32.519354 0.46674278E+03  0.10813863E+05                                 8.034542                            6.635106       0.538043       2.241842                    0.998338      26.259385      67.422406       0.747401       0.353712      -1.144991      -0.040456      -0.003056      -0.041881       0.058310       0.006262       0.048176      -0.044394      -0.005301      -0.209824      -0.102666       0.041252       0.061414              8.921774      14.558892      -1.514180       2.149992       5.296992       0.160602       6.909437           0.033502
           63              O      -0.036183       7.032938       3.204106      -0.547869      41.954813 0.66877431E+03  0.17039891E+05                                 9.678545                            8.115460      -0.223605       1.969170                    0.996406      28.711064      78.615205       0.650940       0.369299      -1.126903      -0.002708      -0.059049      -0.017564       0.061665       0.003301      -0.028784       0.012681      -0.024342      -0.188091      -0.073270       0.028257       0.045013             10.666153       7.817777       0.334499       1.407070      15.750829       1.877282       8.429855           0.049651
           64              O       9.718528       5.112799       2.069188      -0.496964      33.685184 0.47336103E+03  0.11003337E+05                                 8.219736                            6.688009       0.462914       2.210510                    0.998460      26.491668      68.079513       0.743604       0.354350      -1.144739       0.011741       0.039722       0.032434       0.052608       0.014567      -0.010567       0.066586       0.106751       0.049653      -0.101945       0.046808       0.055137              9.223347       5.301870       0.697639       0.765383       9.231489       4.879046      13.136682           0.027972
           65              O       7.220305       7.367105       1.529083      -0.544474      43.633662 0.64905015E+03  0.16369856E+05                                 9.885862                            7.927469      -0.060119       2.023620                    0.996248      28.316415      76.464967       0.668833       0.363097      -1.134738       0.000988      -0.045416      -0.048835       0.066697       0.000326       0.024304       0.001670      -0.096552       0.160910      -0.079530       0.021379       0.058151             11.347767       9.343820       0.560242      -0.473853      12.040359       6.322651      12.659122           0.047053
           66              O       7.740208       5.636451      14.441974      -0.495256      34.962396 0.48875863E+03  0.11462466E+05                                 8.475418                            6.834455       0.371591       2.187147                    0.997206      26.492334      68.577572       0.728749       0.358381      -1.140518      -0.019607       0.043433       0.025122       0.053870      -0.050183      -0.051122      -0.024457      -0.053500       0.029503      -0.092845       0.039148       0.053697              9.601154      10.402696      -3.279443      -3.164308       9.126548       4.184565       9.274217           0.030287
           67              O       0.786327       9.587939       2.869014      -0.549394      40.928865 0.67082535E+03  0.17067914E+05                                 9.457096                            8.089581      -0.157373       1.990960                    0.996499      28.525697      77.497278       0.658054       0.365825      -1.132038       0.021734       0.057571      -0.020827       0.064965      -0.003425      -0.049428       0.000385      -0.043455      -0.191226      -0.088517       0.034365       0.054152             10.308011       8.523790       2.743538       0.741907      14.073794      -2.634908       8.326449           0.047974
           68              O       1.029903       0.209547       1.827218      -0.485215      31.404595 0.43093576E+03  0.97789137E+04                                 7.789717                            6.330836       0.520615       2.229976                    0.999023      26.063115      66.048208       0.773904       0.348771      -1.149974      -0.008245      -0.035551       0.033794       0.049738      -0.060998      -0.040690      -0.050761       0.034657       0.064567      -0.107065       0.051649       0.055416              8.761494       5.543883      -0.907243       1.816339       8.943452      -4.930197      11.797146           0.029196
           69              O       0.306529       7.775954       0.345713      -0.550753      41.073993 0.66550413E+03  0.16940706E+05                                 9.580154                            8.093581      -0.274449       1.955054                    0.995715      28.721797      78.682168       0.651874       0.369115      -1.126717       0.024130       0.038570      -0.045036       0.064017       0.031555       0.015144      -0.041901       0.051353       0.066137      -0.072535       0.028618       0.043917             10.579209       8.852958       2.098971      -3.019867      12.797109      -0.791035      10.087561           0.053453
           70              O       1.131393       9.354870      14.009251      -0.492472      34.819416 0.46853803E+03  0.10870544E+05                                 8.435123                            6.657865       0.502680       2.228534                    0.998511      26.332813      67.752801       0.744120       0.354778      -1.143639      -0.017378      -0.049499       0.003089       0.052552       0.009951       0.077642      -0.007117      -0.053491      -0.050612      -0.096345       0.036132       0.060213              9.677028       5.743068      -0.194504      -0.278954      17.692683      -1.520618       5.595333           0.030536
           71              O       8.210691      10.167855       0.842022      -0.535638      39.542194 0.62262228E+03  0.15554949E+05                                 9.270551                            7.776702      -0.228655       1.975586                    0.996153      28.107767      75.764468       0.673077       0.364248      -1.132821      -0.060883       0.010318      -0.004694       0.061929      -0.015666       0.011992       0.062088       0.042980      -0.003710      -0.077798       0.025952       0.051847             10.201525      14.106342      -1.126191      -0.437738       9.211325      -2.641313       7.286906           0.052084
           72              O       6.012917      10.082683       1.287259      -0.487706      32.000694 0.44767062E+03  0.10252658E+05                                 7.905876                            6.466843       0.615733       2.269109                    0.999028      25.990992      66.101447       0.763433       0.350314      -1.149068       0.049236       0.002484      -0.017030       0.052158       0.063314      -0.047619       0.038230      -0.012742       0.055962      -0.103423       0.047573       0.055849              8.822703      10.626216       2.524597      -3.666382       7.181710      -2.994068       8.660185           0.034905
           73              O       2.877414       7.737097       3.711181      -0.543496      39.375639 0.62267717E+03  0.15571594E+05                                 9.255217                            7.791783      -0.116961       2.006653                    0.997368      28.263133      76.459866       0.669875       0.365630      -1.130664       0.030118      -0.013594      -0.054466       0.063705      -0.035306      -0.018294      -0.002480      -0.097391       0.099754      -0.079698       0.034946       0.044751             10.192459       9.713595      -0.395631      -1.001950       6.002072       1.926153      14.861710           0.051437
           74              O       4.200412       7.709774       1.907389      -0.490580      32.517455 0.46670513E+03  0.10812755E+05                                 8.034204                            6.634825       0.538031       2.241849                    0.998340      26.258449      67.418908       0.747420       0.353710      -1.144994      -0.040398       0.002979       0.041858       0.058249      -0.006226      -0.048185      -0.044400      -0.005316      -0.209945      -0.102696       0.041236       0.061460              8.921417      14.558383       1.514070      -2.149966       5.296766       0.160589       6.909101           0.033368
           75              O       4.866717       9.827553       4.071008      -0.547881      41.951887 0.66872454E+03  0.17037957E+05                                 9.677194                            8.114408      -0.221390       1.969808                    0.996424      28.710660      78.607306       0.651086       0.369231      -1.126978      -0.002632       0.058940       0.017588       0.061564      -0.003348       0.028868       0.012760      -0.024174      -0.188557      -0.073463       0.028440       0.045023             10.664624       7.816765      -0.334525      -1.406810      15.748435       1.877200       8.428674           0.049551
           76              O       4.815628       0.406092       5.205926      -0.496875      33.685467 0.47336417E+03  0.11003522E+05                                 8.220207                            6.688411       0.460497       2.209802                    0.998453      26.490425      68.078566       0.743512       0.354390      -1.144696       0.011595      -0.039747      -0.032407       0.052579      -0.014287       0.010681       0.066555       0.106849       0.050197      -0.101934       0.046610       0.055324              9.223876       5.302173      -0.697738      -0.765464       9.232157       4.879358      13.137296           0.028092
           77              O       2.317405       9.493386       5.746031      -0.544274      43.618673 0.64879306E+03  0.16361736E+05                                 9.883896                            7.926109      -0.060870       2.023539                    0.996230      28.310132      76.443947       0.668864       0.363116      -1.134724       0.001008       0.045307       0.048812       0.066606      -0.000425      -0.024209       0.001727      -0.096321       0.161142      -0.079420       0.021218       0.058202             11.345386       9.341913      -0.559997       0.473839      12.037825       6.321064      12.656419           0.047054
           78              O       2.837308      10.920222       7.383368      -0.495041      34.957149 0.48867460E+03  0.11460147E+05                                 8.475340                            6.834536       0.367426       2.185978                    0.997182      26.488008      68.568162       0.728629       0.358451      -1.140448      -0.019612      -0.043252      -0.025300       0.053810       0.050114       0.051108      -0.024347      -0.052774       0.029275      -0.092591       0.038936       0.053654              9.600994      10.402457       3.279199       3.164027       9.126496       4.184429       9.274031           0.030467
           79              O       5.689227       7.272552       4.406100      -0.549298      40.916957 0.67058871E+03  0.17060364E+05                                 9.455452                            8.088284      -0.157694       1.990992                    0.996487      28.520190      77.478485       0.658091       0.365837      -1.132031       0.021743      -0.057563       0.020871       0.064976       0.003301       0.049489       0.000384      -0.043361      -0.190962      -0.088495       0.034467       0.054028             10.306160       8.522283      -2.743072      -0.741641      14.071274      -2.634311       8.324924           0.047997
           80              O       5.932803       5.309344       5.447896      -0.485199      31.407321 0.43098220E+03  0.97802414E+04                                 7.790229                            6.331245       0.521531       2.230239                    0.999026      26.064018      66.051655       0.773866       0.348779      -1.149967      -0.008049       0.035480      -0.033747       0.049624       0.060945       0.040912      -0.050749       0.034621       0.064695      -0.107130       0.051486       0.055644              8.762098       5.544232       0.907255      -1.816376       8.943917      -4.930589      11.798146           0.029426
           81              O       5.209429       9.084537       6.929401      -0.550963      41.076379 0.66555026E+03  0.16941894E+05                                 9.579733                            8.093219      -0.271895       1.955785                    0.995743      28.723345      78.682209       0.651977       0.369057      -1.126780       0.024275      -0.038685       0.044992       0.064110      -0.031551      -0.015201      -0.041752       0.051792       0.066013      -0.072556       0.028847       0.043710             10.578745       8.852689      -2.098996       3.019761      12.796336      -0.790902      10.087210           0.053391
           82              O       6.034293       7.201803       7.816091      -0.492422      34.819266 0.46852415E+03  0.10870098E+05                                 8.434983                            6.657677       0.504079       2.228985                    0.998514      26.332672      67.751177       0.744149       0.354768      -1.143651      -0.017135       0.049458      -0.003127       0.052435      -0.010146      -0.077553      -0.007030      -0.053381      -0.050550      -0.096239       0.036049       0.060190              9.676957       5.742938       0.194271       0.278992      17.692810      -1.520411       5.595123           0.030741
           83              O       3.307791       6.692636       6.433092      -0.535674      39.538538 0.62254896E+03  0.15552574E+05                                 9.269837                            7.776109      -0.228112       1.975799                    0.996147      28.106167      75.757472       0.673124       0.364236      -1.132837      -0.060868      -0.010403       0.004722       0.061931       0.015722      -0.011860       0.062039       0.043124      -0.004026      -0.077784       0.026042       0.051742             10.200747      14.105726       1.126143       0.437714       9.210396      -2.640808       7.286120           0.052153
           84              O       1.110017       6.777808       5.987855      -0.487617      31.999168 0.44763976E+03  0.10251792E+05                                 7.905746                            6.466724       0.615555       2.269102                    0.999025      25.989448      66.097367       0.763420       0.350325      -1.149057       0.049154      -0.002575       0.017034       0.052086      -0.063288       0.047628       0.038211      -0.012690       0.055899      -0.103391       0.047537       0.055854              8.822583      10.626137      -2.524516       3.666310       7.181536      -2.993986       8.660076           0.035018
           85              O       2.025486       1.914388      10.986295      -0.543669      39.377080 0.62270089E+03  0.15571815E+05                                 9.253793                            7.790630      -0.111319       2.008233                    0.997421      28.266439      76.459540       0.670115       0.365508      -1.130796      -0.030152      -0.013589      -0.054397       0.063662       0.035214       0.018314      -0.002732      -0.097316       0.100100      -0.079699       0.035212       0.044488             10.190828       9.711686       0.395546       1.001798       6.001253       1.925901      14.859546           0.051418
           86              O       0.702488       1.887065       9.182503      -0.490515      32.515624 0.46667613E+03  0.10812088E+05                                 8.034728                            6.635287       0.533848       2.240664                    0.998326      26.254832      67.413152       0.747269       0.353781      -1.144918       0.040382       0.003157       0.042105       0.058425       0.006158       0.048014      -0.044136      -0.005432      -0.210708      -0.102620       0.041296       0.061324              8.921986      14.559313      -1.514308       2.149911       5.297153       0.160568       6.909492           0.033395
           87              O       0.036183       4.004844      11.346122      -0.547619      41.939754 0.66847660E+03  0.17030317E+05                                 9.676240                            8.113649      -0.223147       1.969434                    0.996402      28.704549      78.591382       0.651017       0.369298      -1.126909       0.002618       0.058951       0.017486       0.061546       0.003200      -0.028868       0.012858      -0.024496      -0.188126      -0.073364       0.028225       0.045138             10.663511       7.815759       0.334414       1.406610      15.746927       1.876687       8.427848           0.049714
           88              O       0.087272       5.924983      12.481040      -0.496833      33.681348 0.47329762E+03  0.11001492E+05                                 8.219168                            6.687611       0.462828       2.210514                    0.998460      26.489936      68.073865       0.743618       0.354355      -1.144735      -0.011754      -0.039693      -0.032395       0.052566       0.014579      -0.010580       0.066602       0.106866       0.049617      -0.102003       0.046867       0.055136              9.222665       5.301555       0.697572       0.765338       9.230649       4.878553      13.135789           0.028096
           89              O       2.585495       3.670677      13.021145      -0.544509      43.629342 0.64897095E+03  0.16367202E+05                                 9.884845                            7.926686      -0.058879       2.024035                    0.996244      28.315062      76.457386       0.668910       0.363069      -1.134771      -0.000929       0.045505       0.048814       0.066741       0.000322       0.024221       0.001553      -0.096611       0.160827      -0.079517       0.021432       0.058084             11.346582       9.342742       0.560174      -0.473794      12.039133       6.321992      12.657870           0.047137
           90              O       2.065592       5.401331       0.108254      -0.495207      34.962849 0.48876693E+03  0.11462734E+05                                 8.475584                            6.834607       0.371335       2.187066                    0.997204      26.492362      68.578361       0.728724       0.358391      -1.140508       0.019636      -0.043409      -0.025106       0.053854      -0.050171      -0.051117      -0.024456      -0.053498       0.029498      -0.092832       0.039146       0.053685              9.601335      10.402877      -3.279424      -3.164292       9.126736       4.184663       9.274393           0.030276
           91              O       9.019473       1.449843      11.681214      -0.549601      40.934017 0.67091005E+03  0.17070274E+05                                 9.456821                            8.089195      -0.153334       1.992085                    0.996536      28.528817      77.501275       0.658191       0.365744      -1.132123      -0.021752      -0.057516       0.020813       0.064918      -0.003352      -0.049481       0.000414      -0.043049      -0.191730      -0.088636       0.034610       0.054025             10.307807       8.523210       2.743538       0.741772      14.073851      -2.635096       8.326358           0.047852
           92              O       8.775897      10.828235      12.723010      -0.485359      31.414128 0.43108020E+03  0.97831014E+04                                 7.791594                            6.332146       0.520290       2.229841                    0.999021      26.065779      66.060034       0.773771       0.348799      -1.149941       0.008210       0.035586      -0.033815       0.049772      -0.060989      -0.040664      -0.050768       0.034614       0.064609      -0.107049       0.051662       0.055388              8.763794       5.545044      -0.907495       1.816879       8.945745      -4.931860      11.800592           0.029196
           93              O       9.499271       3.261828      14.204515      -0.550841      41.076796 0.66556242E+03  0.16942528E+05                                 9.580465                            8.093832      -0.273907       1.955195                    0.995719      28.723169      78.686215       0.651877       0.369106      -1.126726      -0.024201      -0.038567       0.045022       0.064031       0.031536       0.015252      -0.041891       0.051471       0.066315      -0.072596       0.028675       0.043921             10.579574       8.853108       2.099089      -3.019921      12.797745      -0.790868      10.087869           0.053450
           94              O       8.674407       1.682912       0.540977      -0.492428      34.819356 0.46853436E+03  0.10870430E+05                                 8.435108                            6.657824       0.502358       2.228419                    0.998512      26.332730      67.752364       0.744126       0.354776      -1.143641       0.017325       0.049454      -0.003127       0.052494       0.009956       0.077683      -0.007096      -0.053535      -0.050542      -0.096389       0.036138       0.060251              9.677054       5.742961      -0.194301      -0.278985      17.692932      -1.520469       5.595271           0.030536
           95              O       1.595109       0.869927      13.708206      -0.535517      39.534301 0.62248552E+03  0.15550623E+05                                 9.269344                            7.775875      -0.228887       1.975560                    0.996152      28.104656      75.752983       0.673111       0.364251      -1.132823       0.060737      -0.010323       0.004635       0.061782      -0.015695       0.012031       0.062178       0.042807      -0.003722      -0.077857       0.025887       0.051971             10.200071      14.104342      -1.126062      -0.437552       9.210039      -2.640694       7.285833           0.052139
           96              O       3.792883       0.955099      13.262969      -0.487347      31.982741 0.44737368E+03  0.10244208E+05                                 7.903544                            6.465192       0.612365       2.268330                    0.999012      25.980648      66.070869       0.763439       0.350367      -1.149018      -0.049289      -0.002393       0.016873       0.052152       0.063443      -0.047681       0.038113      -0.013242       0.056430      -0.103557       0.047622       0.055935              8.819926      10.622866       2.523572      -3.664961       7.179478      -2.992752       8.657434           0.034973
           97              O       6.928386       3.300685      10.839047      -0.543288      39.366154 0.62249998E+03  0.15566234E+05                                 9.254454                            7.791260      -0.119281       2.006089                    0.997340      28.257804      76.446026       0.669815       0.365685      -1.130608      -0.030019       0.013482       0.054387       0.063568      -0.035473      -0.018524      -0.002333      -0.097774       0.099471      -0.079955       0.034807       0.045148             10.191543       9.712434      -0.395565      -1.001778       6.001710       1.925909      14.860484           0.051437
           98              O       5.605388       3.328008      12.642839      -0.490488      32.508174 0.46656092E+03  0.10808438E+05                                 8.032199                            6.633408       0.539945       2.242505                    0.998341      26.255917      67.406505       0.747576       0.353668      -1.145043       0.040325      -0.003002      -0.041793       0.058153      -0.006329      -0.048249      -0.044648      -0.005224      -0.210031      -0.102905       0.041345       0.061560              8.918974      14.553782       1.513476      -2.149390       5.295618       0.160545       6.907521           0.033492
           99              O       4.939083       1.210229      10.479220      -0.547921      41.953116 0.66873963E+03  0.17038474E+05                                 9.677454                            8.114517      -0.222052       1.969610                    0.996416      28.710894      78.608812       0.651078       0.369232      -1.126974       0.002642      -0.058985      -0.017646       0.061625      -0.003389       0.028702       0.012611      -0.024225      -0.188276      -0.073263       0.028294       0.044968             10.664987       7.816850      -0.334503      -1.406813      15.749238       1.877303       8.428872           0.049636
          100              O       4.990172      10.631690       9.344302      -0.497066      33.694424 0.47351515E+03  0.11007960E+05                                 8.221741                            6.689543       0.460504       2.209741                    0.998453      26.494006      68.091655       0.743435       0.354397      -1.144686      -0.011586       0.039794       0.032464       0.052647      -0.014291       0.010676       0.066515       0.106742       0.050272      -0.101865       0.046552       0.055313              9.225688       5.303027      -0.697840      -0.765571       9.233952       4.880468      13.140085           0.028051
          101              O       7.488395       1.544396       8.804197      -0.544053      43.611363 0.64867282E+03  0.16358058E+05                                 9.883198                            7.925665      -0.062596       2.023074                    0.996220      28.306893      76.435400       0.668841       0.363142      -1.134696      -0.000996      -0.045107      -0.048873       0.066515      -0.000566      -0.024224       0.001855      -0.096406       0.161203      -0.079476       0.021236       0.058240             11.344480       9.341095      -0.560071       0.473656      12.037006       6.320380      12.655340           0.047084
          102              O       6.968492       0.117560       7.166860      -0.495105      34.955781 0.48865985E+03  0.11459647E+05                                 8.474873                            6.834212       0.367752       2.186062                    0.997185      26.488325      68.567196       0.728685       0.358428      -1.140473       0.019603       0.043299       0.025291       0.053840       0.050104       0.051115      -0.024358      -0.052757       0.029201      -0.092587       0.038936       0.053650              9.600407      10.401808       3.278947       3.163756       9.125930       4.184112       9.273482           0.030463
          103              O       4.116573       3.765230      10.144128      -0.549008      40.904223 0.67033661E+03  0.17052629E+05                                 9.454499                            8.087575      -0.161617       1.989974                    0.996444      28.513655      77.461916       0.658010       0.365911      -1.131956      -0.021727       0.057543      -0.020828       0.064939       0.003304       0.049367       0.000361      -0.043725      -0.190549      -0.088338       0.034208       0.054130             10.305017       8.521445      -2.742739      -0.741602      14.069637      -2.633764       8.323969           0.048155
          104              O       3.872997       5.728438       9.102332      -0.485237      31.407882 0.43100429E+03  0.97808514E+04                                 7.790192                            6.331322       0.521549       2.230204                    0.999028      26.065257      66.054798       0.773878       0.348770      -1.149977       0.008131      -0.035487       0.033763       0.049652       0.060971       0.040925      -0.050730       0.034668       0.064799      -0.107156       0.051477       0.055679              8.761937       5.544312       0.907244      -1.816459       8.943718      -4.930249      11.797780           0.029424
          105              O       4.596371       1.953245       7.620827      -0.551000      41.076122 0.66554098E+03  0.16941522E+05                                 9.579453                            8.092968      -0.270812       1.956100                    0.995754      28.723447      78.680989       0.652013       0.369039      -1.126799      -0.024167       0.038707      -0.044963       0.064062      -0.031595      -0.015198      -0.041806       0.051777       0.066076      -0.072621       0.028848       0.043773             10.578409       8.852537      -2.098941       3.019787      12.795916      -0.791132      10.086772           0.053347
          106              O       3.771507       3.835979       6.734137      -0.492631      34.825921 0.46863262E+03  0.10873279E+05                                 8.436055                            6.658470       0.503975       2.228895                    0.998515      26.335523      67.761290       0.744099       0.354771      -1.143646       0.017257      -0.049522       0.003122       0.052535      -0.010134      -0.077554      -0.007031      -0.053362      -0.050714      -0.096247       0.036066       0.060181              9.678187       5.743681       0.194570       0.279048      17.695105      -1.520613       5.595775           0.030724
          107              O       6.498009       4.345146       8.117136      -0.535928      39.549631 0.62274210E+03  0.15558755E+05                                 9.271735                            7.777445      -0.228647       1.975583                    0.996138      28.110523      75.774894       0.673043       0.364248      -1.132816       0.061132       0.010370      -0.004755       0.062187       0.015636      -0.011856       0.061871       0.043161      -0.003976      -0.077607       0.026037       0.051570             10.202973      14.109092       1.126532       0.437869       9.212302      -2.641542       7.287526           0.052190
          108              O       8.695783       4.259974       8.562373      -0.488024      32.015001 0.44789444E+03  0.10259001E+05                                 7.907560                            6.467908       0.619375       2.270030                    0.999040      25.999095      66.124593       0.763473       0.350254      -1.149124      -0.049160       0.002630      -0.017166       0.052138      -0.063177       0.047615       0.038287      -0.011880       0.055654      -0.103280       0.047428       0.055852              8.824796      10.628831      -2.525452       3.667601       7.183287      -2.995055       8.662272           0.034990

******************************************************
Auxiliary information for the entire system
The total spin magnetic moment of the unit cell is   47.973761
The total net atomic charge of the unit cell is   0.000001
Accuracy of reproducing the electrostatic potential in the unit cell:
  The inner radius (bohr) =    5.0000
  The outer radius (bohr) =   12.0000
  Valid grid points have density less than (e/(bohr^3)) =    0.0001
  The number of valid grid points were=        25624
  The rms potential error without charges in kcal/mol is=      3.23155
  The rms potential error with partial charges in kcal/mol is=      0.77812
  The RRMSE value at monopole order=      0.24079
  The rms potential error with partial charges and cloud penetration in kcal/mol is=      0.76236
  The RRMSE value at monopole order with cloud penetration is=      0.23591
  The rms potential error with partial charges and atomic dipoles in kcal/mol is=      0.71949
  The RRMSE value at dipole order=      0.22265
  The rms potential error with partial charges, atomic dipoles and cloud penetration in kcal/mol is=      0.69944
  The RRMSE value at dipole order with cloud penetration=      0.21644

******************************************************
The electron densities and ab initio electrostatic potential were computed in VASP using the PBE functional and
projector augmented wave method. See the main text of the journal article for a description of computational details.
The atomic charges, dipoles, and quadrupoles were computed with the DDEC6 method as described in
(a) T. A. Manz and N. Gabaldon Limas, RSC Adv. 6 (2016) 47771-47801 DOI: 10.1039/c6ra04656h
(b) N. Gabaldon Limas and T. A. Manz, RSC Adv. 8 (2018) 2678-2707 DOI: 10.1039/c7ra11829e.
For each atom in the material, the electron cloud parameters were fit to the spherically averaged atom-in-material
electron density using radial positions for which this density was between 10^-4 and 10^-2 electrons per cubic bohr.
The polarizabilities, dispersion coefficients, and quantum Drude oscillator (QDO) parameters were fit using the MCLF method.
The magnetic structure of the system was optimized in VASP from the default ferromagnetic initial guess using spin polarization.
The atomic spin moments (ASMs) were computed on this optimized magnetic structure using the DDEC6 partition as inputs
to the method of T. A. Manz and D. S. Sholl, J. Chem. Theory Comput. 7 (2011) 4146-4164 DOI: 10.1021/ct200539n.
The RMSE and RRMSE were computed using a uniform grid with Ewald summation.
