# Supplementary material for: A collection of forcefield precursors for metal–organic frameworks
Source: RSC Adv. 2019 Nov 13;9(63):36492–507. doi: 10.1039/c9ra07327b (PMC9075174; doi:10.1039/c9ra07327b)
Supplement: RA-009-C9RA07327B-s5038 [file RA-009-C9RA07327B-s5038.xyz]

  108
jmolscript: load "" {1 1 1} spacegroup "x,y,z" unitcell [{      9.882000     0.000000     0.000000 }, {      0.000000    11.398300     0.000000 }, {      0.000000    -0.337248    14.610508 }]
Fe     9.076321     8.573181     1.928003     0.922962
Fe     8.840931     2.733749    10.039903     0.939599
Fe     4.135321     8.355645     5.377251     0.923054
Fe     3.899931     2.459529    11.875859     0.939675
Fe     0.805679     2.487871    12.682505     0.923018
Fe     1.041069     8.327303     4.570605     0.939774
Fe     5.746679     2.705407     9.233257     0.922879
Fe     5.982069     8.601523     2.734649     0.939767
Fe     0.000000     5.699150     0.000000     0.962516
Fe     4.941000    -0.168624     7.305254     0.962623
Fe     0.000000     0.000000     0.000000     0.987527
Fe     4.941000     5.530526     7.305254     0.987677
H      7.435217     9.675652     5.348907     0.029732
H      0.247050     5.333772     3.879090     0.034910
H      6.114982     6.355449     0.553738     0.030803
H      1.857816    11.095242     3.401326     0.027804
H      1.661164     7.663820    13.646214     0.028949
H      6.918388    11.297806     0.156332     0.035372
H      2.494217     7.253174     1.956347     0.029731
H      5.188050     0.196754     3.426164     0.034912
H      1.173982    10.573377     6.751516     0.030809
H      6.798816     5.833584     3.903928     0.027822
H      6.602164     8.927758     8.269548     0.028986
H      1.977388     5.631020     7.148922     0.035407
H      2.446783     1.385400     9.261601     0.029739
H      9.634950     5.727280    10.731418     0.034916
H      3.767018     4.705603    14.056770     0.030797
H      8.024184    -0.034190    11.209182     0.027779
H      8.220836     3.397232     0.964294     0.028938
H      2.963612    -0.236754    14.454176     0.035360
H      7.387783     3.807878    12.654161     0.029732
H      4.693950    10.864298    11.184344     0.034917
H      8.708018     0.487675     7.858992     0.030798
H      3.083184     5.227468    10.706580     0.027804
H      3.279836     2.133294     6.340960     0.028942
H      7.904612     5.430032     7.461586     0.035347
C      8.128933     9.350548     4.821614     0.531609
C      0.080044     5.811022     3.098743     0.523356
C      7.016220     6.552356     0.664778     0.524027
C      1.279719    10.798418     2.735233     0.525889
C      1.068244     8.150304    14.174384     0.539565
C      7.083418    10.598446     0.747181     0.537277
C      3.187933     7.578278     2.483640     0.531611
C      5.021044    11.117804     4.206511     0.523400
C      2.075220    10.376470     6.640476     0.524003
C      6.220719     6.130408     4.570021     0.525924
C      6.009244     8.441274     7.741378     0.539618
C      2.142418     6.330380     6.558073     0.537354
C      1.753067     1.710504     9.788894     0.531649
C      9.801956     5.250030    11.511765     0.523397
C      2.865780     4.508696    13.945730     0.523987
C      8.602281     0.262634    11.875275     0.525834
C      8.813756     2.910748     0.436124     0.539600
C      2.798582     0.462606    13.863327     0.537231
C      6.694067     3.482774    12.126868     0.531672
C      4.860956    -0.056752    10.403997     0.523416
C      7.806780     0.684582     7.970032     0.524011
C      3.661281     4.930644    10.040487     0.525902
C      3.872756     2.619778     6.869130     0.539591
C      7.739582     4.730672     8.052435     0.537181
O      7.869728     9.138526     3.597545    -0.537443
O      9.215657     9.166435     5.380904    -0.491488
O      0.010080     7.069977     3.196925    -0.546521
O      9.828637     5.160629     2.061981    -0.496827
O      7.304873     7.401377     1.550321    -0.541800
O      7.809448     5.616962    14.537894    -0.496693
O      0.806668     9.635789     2.873595    -0.545564
O      1.057374     0.177659     1.814041    -0.491899
O      0.297251     7.818534     0.336480    -0.547825
O      1.099867     9.363555    14.065098    -0.492131
O      8.303746    10.222563     0.874147    -0.537970
O      6.111029    10.124914     1.331894    -0.480926
O      2.928728     7.790300     3.707709    -0.537472
O      4.274657     7.762391     1.924350    -0.491458
O      4.951080     9.858849     4.108329    -0.546527
O      4.887637     0.369897     5.243273    -0.496811
O      2.363873     9.527449     5.754933    -0.541796
O      2.868448    10.974616     7.377868    -0.496692
O      5.747668     7.293037     4.431659    -0.545608
O      5.998374     5.352867     5.491213    -0.491927
O      5.238251     9.110292     6.968774    -0.547860
O      6.040867     7.228023     7.850664    -0.492130
O      3.362746     6.706263     6.431107    -0.537989
O      1.170029     6.803912     5.973360    -0.480845
O      2.012272     1.922526    11.012963    -0.537418
O      0.666343     1.894617     9.229604    -0.491389
O     -0.010080     3.991075    11.413583    -0.546487
O      0.053363     5.900423    12.548527    -0.496778
O      2.577127     3.659675    13.060187    -0.541783
O      2.072552     5.444090     0.072614    -0.496690
O      9.075332     1.425263    11.736913    -0.545630
O      8.824626    10.883393    12.796467    -0.491969
O      9.584749     3.242518    14.274028    -0.547863
O      8.782133     1.697497     0.545410    -0.492155
O      1.578254     0.838489    13.736361    -0.537976
O      3.770971     0.936138    13.278614    -0.480966
O      6.953272     3.270752    10.902799    -0.537332
O      5.607343     3.298661    12.686158    -0.491421
O      4.930920     1.202203    10.502179    -0.546503
O      4.994363    10.691155     9.367235    -0.496808
O      7.518127     1.533603     8.855575    -0.541764
O      7.013552     0.086436     7.232640    -0.496722
O      4.134332     3.768015    10.178849    -0.545595
O      3.883626     5.708185     9.119295    -0.491992
O      4.643749     1.950760     7.641734    -0.547829
O      3.841133     3.833029     6.759844    -0.492195
O      6.519254     4.354789     8.179401    -0.538021
O      8.711971     4.257140     8.637148    -0.480993

The following XYZ coordinates are in angstroms. Other properties are in atomic units.
The sperically averaged electron density of each atom fit to a function of the form exp(a - br)
eigen_1, eigen_2 and eigen_3 are the three eigenvalues of traceless quadrupole moment tensor
  atom number  atomic symbol              X              Y              Z     net charge C6 coefficient C8 coefficient C10 coefficient fluctuating dipole atomic polarizability isotropic forcefield polarizability              a              b squared Pearson coefficient          <r^3>          <r^4>         wp_QDO          m_QDO          q_QDO       dipole_x       dipole_y       dipole_z         dipole            Qxy            Qxz            Qyz     Q(x^2-y^2)  Q(3z^2 - R^2)        eigen_1        eigen_2        eigen_3 static polarizability      alpha(xx)      alpha(xy)      alpha(xz)      alpha(yy)      alpha(yz)      alpha(zz) atomic spin moment
            1             Fe       9.076321       8.573181       1.928003       0.922962      89.719184 0.19922807E+04  0.65203526E+05                                17.629808                           15.591680       0.242684       1.877255                    0.999138      53.268711     153.580336       0.408996       0.457580      -1.092443      -0.002424      -0.005419       0.009457       0.011166      -0.049666      -0.004127       0.062406      -0.042519       0.115057      -0.083118      -0.010901       0.094018             19.452919      21.035198      -0.725020      -0.510096      17.917503      -0.333073      19.406055           3.814812
            2             Fe       8.840931       2.733749      10.039903       0.939599     112.745691 0.23814937E+04  0.80785354E+05                                19.774322                           16.593097       0.278914       1.897371                    0.998491      52.314215     149.214989       0.416472       0.433548      -1.117039       0.003700       0.006963      -0.004706       0.009182       0.074432      -0.078526      -0.030065       0.108989       0.293414      -0.141527      -0.017168       0.158695             22.937948      28.017286      -0.857120       6.196499      17.685891      -0.255501      23.110668           3.848332
            3             Fe       4.135321       8.355645       5.377251       0.923054      89.709169 0.19920067E+04  0.65192756E+05                                17.629165                           15.591142       0.242434       1.877201                    0.999138      53.265069     153.571119       0.408979       0.457611      -1.092417      -0.002419       0.005422      -0.009472       0.011179       0.049662       0.004251       0.062432      -0.042269       0.115159      -0.083071      -0.010985       0.094056             19.452189      21.034425       0.724948       0.510125      17.916779      -0.332951      19.405363           3.814634
            4             Fe       3.899931       2.459529      11.875859       0.939675     112.753105 0.23816831E+04  0.80792427E+05                                19.774041                           16.592874       0.279076       1.897423                    0.998490      52.315876     149.214549       0.416513       0.433501      -1.117082       0.003664      -0.006908       0.004715       0.009132      -0.074500       0.077920      -0.029954       0.107547       0.294266      -0.141309      -0.016813       0.158122             22.937590      28.017005       0.856978      -6.196332      17.685531      -0.255325      23.110232           3.848687
            5             Fe       0.805679       2.487871      12.682505       0.923018      89.711973 0.19920837E+04  0.65195826E+05                                17.629383                           15.591323       0.242616       1.877243                    0.999138      53.266383     153.574917       0.408982       0.457604      -1.092422       0.002413       0.005381      -0.009477       0.011163      -0.049809      -0.003522       0.062234      -0.042301       0.114910      -0.083412      -0.010217       0.093629             19.452434      21.034732      -0.724845      -0.509900      17.917055      -0.332994      19.405517           3.814710
            6             Fe       1.041069       8.327303       4.570605       0.939774     112.734655 0.23812039E+04  0.80773323E+05                                19.773472                           16.592422       0.278814       1.897364                    0.998491      52.310294     149.203310       0.416467       0.433565      -1.117024      -0.003632      -0.006829       0.004736       0.009070       0.074270      -0.077426      -0.030542       0.106486       0.297294      -0.141263      -0.016988       0.158252             22.936934      28.016466      -0.856949       6.195918      17.684988      -0.255088      23.109348           3.848597
            7             Fe       5.746679       2.705407       9.233257       0.922879      89.699931 0.19917725E+04  0.65184314E+05                                17.629476                           15.591440       0.242235       1.877138                    0.999140      53.262639     153.571931       0.408920       0.457682      -1.092355       0.002407      -0.005401       0.009402       0.011107       0.049281       0.004090       0.062417      -0.042387       0.115675      -0.082858      -0.011072       0.093930             19.452528      21.034892       0.724928       0.509867      17.917161      -0.333029      19.405531           3.814052
            8             Fe       5.982069       8.601523       2.734649       0.939767     112.733376 0.23811728E+04  0.80772061E+05                                19.773417                           16.592390       0.278743       1.897348                    0.998491      52.309641     149.201603       0.416464       0.433569      -1.117021      -0.003669       0.006875      -0.004743       0.009123      -0.074299       0.078220      -0.030184       0.106112       0.295367      -0.140924      -0.017516       0.158440             22.936851      28.016401       0.857064      -6.195827      17.684920      -0.255310      23.109232           3.848679
            9             Fe       0.000000       5.699150       0.000000       0.962516     102.314746 0.22361960E+04  0.74796240E+05                                18.684977                           16.162930       0.277766       1.901599                    0.998292      51.864118     147.693085       0.417998       0.438088      -1.112283       0.000002      -0.000006      -0.000001       0.000007      -0.006975       0.144442      -0.041473       0.047728      -0.046657      -0.144198      -0.016152       0.160350             21.085265      18.530813      -0.793263      -1.198971      25.160692       5.315111      19.564291           3.888530
           10             Fe       4.941000      -0.168624       7.305254       0.962623     102.324371 0.22364424E+04  0.74805311E+05                                18.684678                           16.162671       0.278058       1.901696                    0.998290      51.865716     147.690496       0.418053       0.438026      -1.112341       0.000005       0.000006       0.000003       0.000008       0.008217      -0.144849      -0.041033       0.047639      -0.045223      -0.143961      -0.017050       0.161011             21.084899      18.530760       0.793263       1.198971      25.160228       5.314804      19.563709           3.889056
           11             Fe       0.000000       0.000000       0.000000       0.987527     113.497087 0.24286427E+04  0.82598223E+05                                19.684741                           16.644000       0.274694       1.902541                    0.998534      51.418238     145.743801       0.421033       0.427743      -1.123405      -0.000010      -0.000011       0.000005       0.000015       0.095393      -0.063586       0.018756      -0.072654      -0.013041      -0.131552       0.022775       0.108777             22.587414      19.510404       0.696750      -0.889057      26.824780      -7.110234      21.427057           3.917648
           12             Fe       4.941000       5.530526       7.305254       0.987677     113.509332 0.24289463E+04  0.82609242E+05                                19.683978                           16.643348       0.275130       1.902684                    0.998532      51.420910     145.741121       0.421115       0.427656      -1.123488      -0.000006      -0.000009      -0.000003       0.000011      -0.095678       0.063559       0.018729      -0.072611      -0.014211      -0.131643       0.022435       0.109208             22.586501      19.509808      -0.696671       0.888995      26.823538      -7.109713      21.426158           3.918253
           13              H       7.435217       9.675652       5.348907       0.029732       1.203024 0.84015290E+01  0.84160675E+02                                 1.907958                            1.717505      -1.221797       2.274550                    0.994825       4.037495      11.717393       0.464394       1.316646      -0.698345      -0.044448       0.021273       0.035426       0.060689      -0.005640      -0.004606      -0.003695       0.007924       0.001631      -0.010019       0.002308       0.007711              2.021491       2.397039      -0.373184      -0.627630       1.628505       0.336641       2.038928           0.000885
           14              H       0.247050       5.333772       3.879090       0.034910       1.282276 0.93595795E+01  0.93306710E+02                                 1.780554                            1.660715      -0.785590       2.477243                    0.999548       3.443833       8.986179       0.556012       1.105007      -0.753207       0.011462      -0.036823       0.048376       0.061867      -0.003740       0.000749      -0.008205      -0.013826      -0.002125      -0.008019      -0.005035       0.013054              1.814371       1.443123      -0.065124       0.197934       1.695957      -0.416205       2.304034           0.001544
           15              H       6.114982       6.355449       0.553738       0.030803       1.283598 0.92039943E+01  0.92305083E+02                                 1.845056                            1.691234      -0.922806       2.412401                    0.998540       3.636078       9.837316       0.524076       1.165366      -0.735745      -0.055980      -0.013359      -0.011177       0.058627       0.006671       0.003933       0.001353       0.005624      -0.004086      -0.006810      -0.002621       0.009431              1.906730       2.690237       0.209679       0.119965       1.511045       0.160515       1.518909           0.001262
           16              H       1.857816      11.095242       3.401326       0.027804       1.282759 0.92862202E+01  0.93392638E+02                                 1.855161                            1.708222      -0.737981       2.496996                    0.999596       3.608971       9.796798       0.516834       1.178368      -0.733270       0.037905       0.023231       0.039632       0.059559       0.004840       0.006419       0.004896      -0.001982      -0.005822      -0.007523      -0.003307       0.010830              1.917039       1.976835       0.214991       0.654776       1.562398       0.179120       2.211884           0.001283
           17              H       1.661164       7.663820      13.646214       0.028949       1.411408 0.10470942E+02  0.10803691E+03                                 1.943332                            1.789858      -0.949888       2.398820                    0.998253       3.666656       9.936714       0.517413       1.147315      -0.741460       0.043031      -0.025526      -0.041345       0.064905      -0.003039      -0.015686       0.000924       0.010080       0.002366      -0.013316      -0.005550       0.018865              2.003415       1.937654      -0.415157      -0.389678       2.179977       0.436694       1.892615           0.001248
           18              H       6.918388      11.297806       0.156332       0.035372       1.318153 0.94465387E+01  0.95758949E+02                                 1.906351                            1.734649      -1.105538       2.335524                    0.996381       3.730879      10.288965       0.505845       1.194487      -0.728139      -0.017439       0.047307      -0.039648       0.064141      -0.007420       0.003822      -0.009588      -0.005531      -0.001587      -0.009397      -0.005462       0.014858              1.991278       1.640119      -0.071186       0.071762       2.249302      -0.742843       2.084412           0.001551
           19              H       2.494217       7.253174       1.956347       0.029731       1.203015 0.84014643E+01  0.84159961E+02                                 1.907958                            1.717506      -1.221841       2.274534                    0.994824       4.037494      11.717429       0.464390       1.316658      -0.698342      -0.044448      -0.021276      -0.035425       0.060690       0.005640       0.004607      -0.003695       0.007918       0.001624      -0.010019       0.002308       0.007711              2.021491       2.397041       0.373184       0.627629       1.628505       0.336640       2.038928           0.000877
           20              H       5.188050       0.196754       3.426164       0.034912       1.282190 0.93587782E+01  0.93296641E+02                                 1.780477                            1.660647      -0.785598       2.477253                    0.999548       3.443674       8.985638       0.556023       1.105011      -0.753207       0.011464       0.036825      -0.048381       0.061873       0.003742      -0.000749      -0.008206      -0.013823      -0.002126      -0.008020      -0.005036       0.013055              1.814291       1.443066       0.065121      -0.197923       1.695883      -0.416184       2.303924           0.001534
           21              H       1.173982      10.573377       6.751516       0.030809       1.283617 0.92041734E+01  0.92307582E+02                                 1.845095                            1.691266      -0.922849       2.412381                    0.998539       3.636121       9.837558       0.524063       1.165388      -0.735740      -0.055980       0.013363       0.011176       0.058628      -0.006669      -0.003930       0.001356       0.005627      -0.004092      -0.006807      -0.002624       0.009430              1.906773       2.690306      -0.209685      -0.119968       1.511074       0.160522       1.518939           0.001290
           22              H       6.798816       5.833584       3.903928       0.027822       1.282737 0.92860324E+01  0.93390282E+02                                 1.855136                            1.708201      -0.737994       2.496992                    0.999596       3.608948       9.796713       0.516839       1.178363      -0.733271       0.037903      -0.023230      -0.039632       0.059557      -0.004839      -0.006419       0.004895      -0.001983      -0.005820      -0.007522      -0.003306       0.010829              1.917012       1.976807      -0.214985      -0.654762       1.562378       0.179114       2.211852           0.001275
           23              H       6.602164       8.927758       8.269548       0.028986       1.411401 0.10470886E+02  0.10803623E+03                                 1.943319                            1.789847      -0.949978       2.398783                    0.998252       3.666653       9.936714       0.517417       1.147306      -0.741461       0.043033       0.025525       0.041347       0.064907       0.003043       0.015684       0.000927       0.010086       0.002381      -0.013312      -0.005555       0.018867              2.003401       1.937639       0.415152       0.389672       2.179962       0.436689       1.892601           0.001269
           24              H       1.977388       5.631020       7.148922       0.035407       1.318102 0.94461111E+01  0.95753710E+02                                 1.906316                            1.734619      -1.105516       2.335545                    0.996382       3.730794      10.288745       0.505845       1.194501      -0.728136      -0.017437      -0.047312       0.039649       0.064144       0.007421      -0.003821      -0.009586      -0.005534      -0.001582      -0.009395      -0.005462       0.014857              1.991239       1.640089       0.071186      -0.071762       2.249258      -0.742823       2.084372           0.001577
           25              H       2.446783       1.385400       9.261601       0.029739       1.202955 0.84009390E+01  0.84153314E+02                                 1.907898                            1.717454      -1.221814       2.274559                    0.994825       4.037328      11.716819       0.464397       1.316660      -0.698342       0.044454      -0.021276      -0.035424       0.060693      -0.005635      -0.004610      -0.003697       0.007907       0.001615      -0.010016       0.002308       0.007707              2.021425       2.396960      -0.373170      -0.627608       1.628456       0.336627       2.038859           0.000861
           26              H       9.634950       5.727280      10.731418       0.034916       1.282240 0.93592152E+01  0.93301691E+02                                 1.780479                            1.660650      -0.785700       2.477198                    0.999547       3.443763       8.985779       0.556042       1.104964      -0.753219      -0.011463       0.036828      -0.048383       0.061876      -0.003743       0.000749      -0.008209      -0.013823      -0.002123      -0.008021      -0.005036       0.013057              1.814293       1.443070      -0.065121       0.197923       1.695884      -0.416179       2.303923           0.001495
           27              H       3.767018       4.705603      14.056770       0.030797       1.283626 0.92042703E+01  0.92308911E+02                                 1.845116                            1.691285      -0.922768       2.412420                    0.998540       3.636141       9.837671       0.524054       1.165402      -0.735737       0.055979       0.013361       0.011176       0.058627       0.006671       0.003930       0.001354       0.005623      -0.004092      -0.006809      -0.002622       0.009430              1.906793       2.690333       0.209687       0.119970       1.511091       0.160525       1.518956           0.001254
           28              H       8.024184      -0.034190      11.209182       0.027779       1.282919 0.92876566E+01  0.93410746E+02                                 1.855308                            1.708348      -0.738154       2.496899                    0.999595       3.609265       9.797805       0.516818       1.178359      -0.733271      -0.037897      -0.023229      -0.039630       0.059551       0.004838       0.006420       0.004900      -0.001978      -0.005820      -0.007523      -0.003308       0.010831              1.917196       1.976996       0.215013       0.654853       1.562515       0.179133       2.212077           0.001228
           29              H       8.220836       3.397232       0.964294       0.028938       1.411471 0.10471517E+02  0.10804455E+03                                 1.943408                            1.789921      -0.949930       2.398798                    0.998252       3.666747       9.937106       0.517397       1.147332      -0.741456      -0.043027       0.025528       0.041343       0.064902      -0.003039      -0.015683       0.000925       0.010079       0.002365      -0.013313      -0.005549       0.018862              2.003496       1.937729      -0.415181      -0.389702       2.180071       0.436722       1.892688           0.001270
           30              H       2.963612      -0.236754      14.454176       0.035360       1.318239 0.94472927E+01  0.95768522E+02                                 1.906430                            1.734714      -1.105565       2.335496                    0.996381       3.731038      10.289514       0.505838       1.194481      -0.728140       0.017443      -0.047304       0.039643       0.064136      -0.007421       0.003819      -0.009592      -0.005521      -0.001596      -0.009403      -0.005456       0.014860              1.991363       1.640184      -0.071190       0.071766       2.249402      -0.742889       2.084501           0.001562
           31              H       7.387783       3.807878      12.654161       0.029732       1.202965 0.84010099E+01  0.84154096E+02                                 1.907898                            1.717454      -1.221788       2.274568                    0.994825       4.037331      11.716785       0.464400       1.316649      -0.698345       0.044455       0.021269       0.035429       0.060695       0.005635       0.004612      -0.003700       0.007912       0.001604      -0.010019       0.002308       0.007711              2.021425       2.396961       0.373171       0.627609       1.628455       0.336627       2.038859           0.000851
           32              H       4.693950      10.864298      11.184344       0.034917       1.282130 0.93581979E+01  0.93288847E+02                                 1.780372                            1.660556      -0.785601       2.477253                    0.999548       3.443584       8.985129       0.556061       1.104959      -0.753221      -0.011462      -0.036827       0.048386       0.061878       0.003741      -0.000749      -0.008208      -0.013825      -0.002118      -0.008021      -0.005036       0.013057              1.814181       1.442992       0.065116      -0.197905       1.695782      -0.416145       2.303768           0.001480
           33              H       8.708018       0.487675       7.858992       0.030798       1.283686 0.92047961E+01  0.92315590E+02                                 1.845174                            1.691334      -0.922811       2.412394                    0.998540       3.636251       9.838074       0.524046       1.165402      -0.735736       0.055977      -0.013359      -0.011175       0.058624      -0.006671      -0.003931       0.001354       0.005623      -0.004088      -0.006810      -0.002621       0.009431              1.906857       2.690436      -0.209697      -0.119975       1.511134       0.160534       1.519000           0.001278
           34              H       3.083184       5.227468      10.706580       0.027804       1.282837 0.92869079E+01  0.93401168E+02                                 1.855216                            1.708269      -0.738055       2.496952                    0.999596       3.609110       9.797220       0.516835       1.178345      -0.733275      -0.037898       0.023228       0.039633       0.059553      -0.004837      -0.006420       0.004897      -0.001982      -0.005817      -0.007523      -0.003306       0.010829              1.917099       1.976896      -0.214998      -0.654806       1.562441       0.179123       2.211958           0.001227
           35              H       3.279836       2.133294       6.340960       0.028942       1.411512 0.10471882E+02  0.10804904E+03                                 1.943422                            1.789932      -0.950056       2.398735                    0.998251       3.666813       9.937254       0.517404       1.147308      -0.741461      -0.043029      -0.025525      -0.041346       0.064904       0.003045       0.015682       0.000928       0.010085       0.002373      -0.013311      -0.005554       0.018865              2.003511       1.937744       0.415186       0.389706       2.180090       0.436726       1.892700           0.001288
           36              H       7.904612       5.430032       7.461586       0.035347       1.318316 0.94479817E+01  0.95777354E+02                                 1.906505                            1.734777      -1.105549       2.335487                    0.996380       3.731205      10.290109       0.505828       1.194482      -0.728139       0.017439       0.047299      -0.039642       0.064131       0.007420      -0.003818      -0.009594      -0.005517      -0.001601      -0.009405      -0.005454       0.014859              1.991445       1.640249       0.071189      -0.071766       2.249497      -0.742931       2.084589           0.001577
           37              C       8.128933       9.350548       4.821614       0.531609      19.209284 0.21175816E+03  0.42251594E+04                                 6.558514                            5.114679       0.212864       2.138025                    0.999477      22.055122      61.500383       0.662636       0.463263      -1.019996       0.045732      -0.017934      -0.049170       0.069503       0.045360      -0.029006      -0.041129      -0.171358      -0.153595      -0.085416      -0.049082       0.134498              7.281528       9.427786      -1.027876       0.463173       4.132109       1.131732       8.284689          -0.011623
           38              C       0.080044       5.811022       3.098743       0.523356      18.700796 0.20420548E+03  0.40265231E+04                                 6.343768                            4.978262       0.376609       2.187752                    0.999823      21.893229      60.144831       0.682533       0.455113      -1.027360      -0.006815       0.043008      -0.047449       0.064402       0.003260      -0.032613      -0.025367       0.175260      -0.185002      -0.087191      -0.037319       0.124510              6.984462       3.947466       0.200252       0.810747       8.516431       1.632134       8.489490          -0.006482
           39              C       7.016220       6.552356       0.664778       0.524027      19.629025 0.20184597E+03  0.39664309E+04                                 6.538665                            4.925367       0.477340       2.221957                    0.999849      21.795621      59.675182       0.691573       0.450701      -1.030389       0.062456       0.029418       0.006493       0.069342       0.001995       0.020163      -0.104282      -0.085817       0.058233      -0.086094      -0.045552       0.131646              7.429650       7.904381      -0.650132      -1.039778       7.008119       3.661618       7.376449          -0.013615
           40              C       1.279719      10.798418       2.735233       0.525889      18.632499 0.19977004E+03  0.39128081E+04                                 6.295639                            4.891418       0.575279       2.256503                    0.999782      21.642032      59.024791       0.696270       0.449128      -1.032001      -0.045027      -0.030176      -0.038884       0.066708      -0.051746      -0.067867       0.057290       0.108894      -0.081075      -0.092094      -0.041800       0.133894              6.990295       5.196519       0.844445       1.728459       7.974997      -2.391333       7.799369          -0.016505
           41              C       1.068244       8.150304      14.174384       0.539565      19.243087 0.20559623E+03  0.40756052E+04                                 6.558443                            5.048074       0.217759       2.137265                    0.999706      22.067096      61.509562       0.664755       0.464801      -1.018259      -0.054367       0.022610       0.031463       0.066760       0.001502       0.080373       0.007394       0.137091       0.119767      -0.089041      -0.035881       0.124922              7.351633       5.354259       0.178239      -1.585288      11.192883      -0.538921       5.507759          -0.012113
           42              C       7.083418      10.598446       0.747181       0.537277      19.618493 0.21010412E+03  0.41762485E+04                                 6.602654                            5.073727       0.216596       2.134920                    0.999733      21.982774      60.815291       0.670662       0.459463      -1.023982       0.023899      -0.050645       0.037983       0.067666       0.001355       0.035094       0.096767      -0.096006       0.143361      -0.091626      -0.045389       0.137015              7.377558       9.366196       0.601872      -1.537798       6.481880      -2.744901       6.284600          -0.001096
           43              C       3.187933       7.578278       2.483640       0.531611      19.209343 0.21175907E+03  0.42251837E+04                                 6.558542                            5.114700       0.212862       2.138020                    0.999477      22.055138      61.500538       0.662633       0.463265      -1.019995       0.045721       0.017936       0.049156       0.069487      -0.045364       0.029005      -0.041130      -0.171388      -0.153637      -0.085425      -0.049093       0.134518              7.281562       9.427846       1.027880      -0.463187       4.132119       1.131730       8.284720          -0.011587
           44              C       5.021044      11.117804       4.206511       0.523400      18.699703 0.20419155E+03  0.40261695E+04                                 6.343509                            4.978084       0.376811       2.187840                    0.999823      21.892138      60.140732       0.682549       0.455112      -1.027363      -0.006828      -0.043013       0.047444       0.064402      -0.003261       0.032604      -0.025362       0.175274      -0.185037      -0.087192      -0.037327       0.124519              6.984162       3.947317      -0.200237      -0.810706       8.516066       1.632028       8.489101          -0.006436
           45              C       2.075220      10.376470       6.640476       0.524003      19.629395 0.20185026E+03  0.39665333E+04                                 6.538690                            4.925375       0.477479       2.221994                    0.999849      21.795981      59.676165       0.691582       0.450693      -1.030395       0.062461      -0.029396      -0.006502       0.069338      -0.001999      -0.020170      -0.104267      -0.085806       0.058222      -0.086090      -0.045538       0.131628              7.429687       7.904436       0.650133       1.039781       7.008155       3.661635       7.376469          -0.013551
           46              C       6.220719       6.130408       4.570021       0.525924      18.632582 0.19977099E+03  0.39128389E+04                                 6.295704                            4.891467       0.575202       2.256477                    0.999782      21.642155      59.025591       0.696257       0.449135      -1.031995      -0.045023       0.030172       0.038883       0.066703       0.051754       0.067879       0.057292       0.108889      -0.081079      -0.092095      -0.041811       0.133907              6.990369       5.196565      -0.844446      -1.728466       7.975087      -2.391384       7.799456          -0.016462
           47              C       6.009244       8.441274       7.741378       0.539618      19.243244 0.20559801E+03  0.40756549E+04                                 6.558495                            5.048111       0.217658       2.137229                    0.999706      22.067297      61.510519       0.664749       0.464804      -1.018256      -0.054359      -0.022619      -0.031465       0.066758      -0.001506      -0.080377       0.007390       0.137124       0.119830      -0.089066      -0.035872       0.124939              7.351695       5.354295      -0.178251       1.585288      11.193003      -0.538926       5.507788          -0.012023
           48              C       2.142418       6.330380       6.558073       0.537354      19.617898 0.21009698E+03  0.41760684E+04                                 6.602509                            5.073630       0.216765       2.134991                    0.999733      21.982269      60.813485       0.670671       0.459461      -1.023984       0.023901       0.050636      -0.037985       0.067662      -0.001363      -0.035094       0.096766      -0.096010       0.143359      -0.091621      -0.045394       0.137015              7.377388       9.365977      -0.601852       1.537757       6.481728      -2.744821       6.284459          -0.000963
           49              C       1.753067       1.710504       9.788894       0.531649      19.208086 0.21174263E+03  0.42247537E+04                                 6.558165                            5.114430       0.213239       2.138165                    0.999478      22.053937      61.495501       0.662667       0.463252      -1.020006      -0.045717       0.017919       0.049152       0.069477       0.045362      -0.029017      -0.041149      -0.171394      -0.153690      -0.085439      -0.049099       0.134537              7.281133       9.427250      -1.027821       0.463152       4.131908       1.131658       8.284239          -0.011543
           50              C       9.801956       5.250030      11.511765       0.523397      18.700485 0.20420175E+03  0.40264222E+04                                 6.343678                            4.978208       0.376654       2.187769                    0.999823      21.892775      60.142943       0.682540       0.455112      -1.027363       0.006821      -0.043016       0.047453       0.064410       0.003262      -0.032623      -0.025381       0.175281      -0.185046      -0.087216      -0.037315       0.124531              6.984357       3.947415       0.200255       0.810743       8.516297       1.632127       8.489358          -0.006521
           51              C       2.865780       4.508696      13.945730       0.523987      19.629411 0.20185008E+03  0.39665401E+04                                 6.538781                            4.925436       0.477291       2.221936                    0.999849      21.795972      59.676766       0.691563       0.450704      -1.030385      -0.062454      -0.029420      -0.006488       0.069341       0.002000       0.020158      -0.104281      -0.085827       0.058209      -0.086094      -0.045552       0.131646              7.429796       7.904520      -0.650152      -1.039807       7.008260       3.661713       7.376607          -0.013652
           52              C       8.602281       0.262634      11.875275       0.525834      18.633828 0.19978562E+03  0.39132058E+04                                 6.295987                            4.891644       0.574924       2.256356                    0.999782      21.643346      59.029879       0.696243       0.449135      -1.031993       0.045029       0.030165       0.038896       0.066712      -0.051758      -0.067864       0.057312       0.108906      -0.081084      -0.092118      -0.041792       0.133910              6.990704       5.196805       0.844492       1.728592       7.975452      -2.391503       7.799855          -0.016641
           53              C       8.813756       2.910748       0.436124       0.539600      19.242930 0.20559395E+03  0.40755533E+04                                 6.558425                            5.048054       0.217665       2.137231                    0.999706      22.067069      61.509660       0.664754       0.464803      -1.018257       0.054362      -0.022610      -0.031461       0.066755       0.001506       0.080397       0.007400       0.137095       0.119779      -0.089046      -0.035902       0.124948              7.351611       5.354260       0.178224      -1.585301      11.192826      -0.538863       5.507746          -0.012068
           54              C       2.798582       0.462606      13.863327       0.537231      19.619117 0.21011132E+03  0.41764300E+04                                 6.602767                            5.073794       0.216584       2.134909                    0.999733      21.983404      60.817435       0.670661       0.459460      -1.023984      -0.023908       0.050660      -0.037990       0.067685       0.001343       0.035097       0.096739      -0.095978       0.143290      -0.091614      -0.045359       0.136973              7.377690       9.366361       0.601880      -1.537818       6.482004      -2.744966       6.284706          -0.001185
           55              C       6.694067       3.482774      12.126868       0.531672      19.207788 0.21173874E+03  0.42246509E+04                                 6.558070                            5.114362       0.213280       2.138177                    0.999479      22.053615      61.494155       0.662677       0.463248      -1.020010      -0.045708      -0.017935      -0.049150       0.069474      -0.045378       0.029021      -0.041158      -0.171415      -0.153653      -0.085449      -0.049104       0.134553              7.281022       9.427103       1.027806      -0.463142       4.131847       1.131636       8.284117          -0.011542
           56              C       4.860956      -0.056752      10.403997       0.523416      18.699727 0.20419199E+03  0.40261743E+04                                 6.343494                            4.978083       0.376777       2.187827                    0.999823      21.892044      60.140156       0.682551       0.455110      -1.027365       0.006841       0.043014      -0.047448       0.064407      -0.003262       0.032608      -0.025374       0.175279      -0.185027      -0.087203      -0.037319       0.124522              6.984146       3.947319      -0.200249      -0.810702       8.516056       1.632085       8.489064          -0.006513
           57              C       7.806780       0.684582       7.970032       0.524011      19.629425 0.20184985E+03  0.39665368E+04                                 6.538796                            4.925437       0.477277       2.221938                    0.999849      21.795995      59.676958       0.691561       0.450705      -1.030384      -0.062460       0.029419       0.006483       0.069345      -0.002002      -0.020159      -0.104266      -0.085803       0.058173      -0.086087      -0.045534       0.131621              7.429819       7.904568       0.650142       1.039799       7.008282       3.661722       7.376607          -0.013600
           58              C       3.661281       4.930644      10.040487       0.525902      18.633119 0.19977693E+03  0.39129881E+04                                 6.295820                            4.891537       0.575028       2.256407                    0.999783      21.642682      59.027459       0.696252       0.449135      -1.031994       0.045031      -0.030166      -0.038892       0.066711       0.051758       0.067862       0.057304       0.108889      -0.081064      -0.092105      -0.041796       0.133901              6.990503       5.196672      -0.844461      -1.728532       7.975221      -2.391420       7.799617          -0.016605
           59              C       3.872756       2.619778       6.869130       0.539591      19.243065 0.20559500E+03  0.40755810E+04                                 6.558460                            5.048075       0.217664       2.137230                    0.999706      22.067169      61.510076       0.664751       0.464804      -1.018256       0.054367       0.022631       0.031462       0.066767      -0.001496      -0.080377       0.007404       0.137129       0.119829      -0.089072      -0.035869       0.124941              7.351654       5.354296      -0.178220       1.585314      11.192896      -0.538878       5.507770          -0.012045
           60              C       7.739582       4.730672       8.052435       0.537181      19.620238 0.21012468E+03  0.41767703E+04                                 6.603019                            5.073956       0.216354       2.134815                    0.999732      21.984437      60.821230       0.670649       0.459460      -1.023982      -0.023917      -0.050671       0.037996       0.067700      -0.001343      -0.035087       0.096717      -0.095985       0.143284      -0.091600      -0.045349       0.136949              7.377993       9.366748      -0.601934       1.537917       6.482264      -2.745105       6.284968          -0.001243
           61              O       7.869728       9.138526       3.597545      -0.537443      38.923303 0.61136236E+03  0.15216891E+05                                 9.179843                            7.720229      -0.114109       2.010410                    0.997266      28.074239      75.740892       0.673110       0.365589      -1.130830       0.029531       0.013594       0.056856       0.065495       0.034632       0.020187      -0.002037      -0.096824       0.100034      -0.079685       0.034702       0.044983             10.109746       9.706355       0.416809       1.127544       5.919424       1.843385      14.703460           0.050659
           62              O       9.215657       9.166435       5.380904      -0.491488      32.226801 0.45806143E+03  0.10561046E+05                                 7.975653                            6.561443       0.602757       2.262806                    0.998681      26.198180      67.060132       0.753731       0.352457      -1.146224      -0.041823      -0.002814      -0.041592       0.059051       0.004437       0.048318      -0.042531       0.001853      -0.221014      -0.104015       0.041040       0.062975              8.882505      14.591102      -1.444048       2.155260       5.224859       0.159086       6.831555           0.033370
           63              O       0.010080       7.069977       3.196925      -0.546521      41.796648 0.66005889E+03  0.16760334E+05                                 9.649149                            8.057589      -0.203393       1.976963                    0.996275      28.597101      78.132150       0.653954       0.368858      -1.127403      -0.001268      -0.060979      -0.017531       0.063462       0.003709      -0.030082       0.011652      -0.024426      -0.188054      -0.073829       0.028999       0.044830             10.667037       7.785188       0.298470       1.445347      15.776479       2.001049       8.439444           0.049202
           64              O       9.828637       5.160629       2.061981      -0.496827      33.582033 0.46681969E+03  0.10814977E+05                                 8.201895                            6.639285       0.455138       2.209525                    0.998342      26.399754      67.757919       0.746629       0.354099      -1.144796       0.010948       0.041038       0.033734       0.054240       0.016449      -0.012250       0.063730       0.106514       0.055801      -0.100390       0.045807       0.054583              9.237056       5.301273       0.756004       0.896319       9.243644       4.917098      13.166251           0.028564
           65              O       7.304873       7.401377       1.550321      -0.541800      43.270253 0.64024687E+03  0.16090057E+05                                 9.824378                            7.869275       0.010365       2.048069                    0.996492      28.202934      75.979999       0.671959       0.362705      -1.135237      -0.000549      -0.045945      -0.049926       0.067852       0.001596       0.024857       0.001472      -0.095604       0.155083      -0.078416       0.021883       0.056532             11.287318       9.285061       0.589029      -0.489263      12.067526       6.311279      12.509368           0.046669
           66              O       7.809448       5.616962      14.537894      -0.496693      34.713272 0.48277607E+03  0.11282698E+05                                 8.419288                            6.779998       0.410962       2.200087                    0.997467      26.420645      68.180748       0.733997       0.357063      -1.142040      -0.020765       0.043766       0.027280       0.055596      -0.052002      -0.051319      -0.024294      -0.049295       0.033845      -0.093574       0.038790       0.054784              9.549910      10.297857      -3.287766      -3.190574       9.105500       4.191684       9.246374           0.030536
           67              O       0.806668       9.635789       2.873595      -0.545564      40.543916 0.65580403E+03  0.16592074E+05                                 9.395105                            7.996888      -0.142129       1.997932                    0.996455      28.348969      76.809068       0.662034       0.365678      -1.132115       0.020485       0.058848      -0.021869       0.066037      -0.003144      -0.050238       0.002411      -0.042215      -0.182446      -0.087022       0.034603       0.052418             10.267380       8.498675       2.782959       0.696314      14.010638      -2.758722       8.292826           0.047334
           68              O       1.057374       0.177659       1.814041      -0.491899      31.645405 0.43148916E+03  0.97941566E+04                                 7.826881                            6.330546       0.522768       2.229006                    0.999117      26.130307      66.217470       0.774756       0.348292      -1.150423      -0.008078      -0.036919       0.035706       0.051992      -0.062178      -0.040305      -0.049232       0.029721       0.073080      -0.106935       0.051468       0.055467              8.838060       5.599540      -0.963082       1.900201       9.052898      -5.023400      11.861741           0.029824
           69              O       0.297251       7.818534       0.336480      -0.547825      40.745027 0.65685819E+03  0.16659308E+05                                 9.520548                            8.035049      -0.249255       1.964932                    0.995640      28.572643      78.026792       0.655215       0.368584      -1.127578       0.026319       0.041330      -0.046321       0.067427       0.032532       0.012170      -0.043006       0.051686       0.059354      -0.072556       0.027966       0.044590             10.526434       8.633007       2.093412      -2.989553      12.848180      -0.901427      10.098116           0.053322
           70              O       1.099867       9.363555      14.065098      -0.492131      34.715369 0.46233231E+03  0.10691280E+05                                 8.413880                            6.610219       0.520558       2.234879                    0.998512      26.254882      67.449564       0.747346       0.354412      -1.143890      -0.017455      -0.052855       0.004466       0.055841       0.009538       0.077675      -0.005358      -0.048761      -0.056613      -0.095460       0.034310       0.061150              9.685218       5.687506      -0.212010      -0.287937      17.787261      -1.443170       5.580886           0.030823
           71              O       8.303746      10.222563       0.874147      -0.537970      39.588714 0.62336279E+03  0.15573166E+05                                 9.271436                            7.775855      -0.220372       1.977528                    0.995968      28.108177      75.686868       0.674036       0.363736      -1.133576      -0.063413       0.009825      -0.003973       0.064292      -0.017806       0.012495       0.058974       0.051769      -0.007766      -0.078049       0.031446       0.046603             10.216116      14.150244      -1.078635      -0.598412       9.213768      -2.612313       7.284335           0.052585
           72              O       6.111029      10.124914       1.331894      -0.480926      31.484317 0.43403285E+03  0.98637590E+04                                 7.814825                            6.359649       0.606266       2.268571                    0.998976      25.798874      65.360139       0.771279       0.349442      -1.149782       0.051401       0.002989      -0.018086       0.054572       0.064143      -0.046129       0.039639      -0.018290       0.067640      -0.105054       0.051503       0.053551              8.753673      10.523553       2.595621      -3.706491       7.158033      -2.993915       8.579433           0.034167
           73              O       2.928728       7.790300       3.707709      -0.537472      38.923800 0.61137277E+03  0.15217176E+05                                 9.179795                            7.720190      -0.113759       2.010503                    0.997270      28.074651      75.741432       0.673127       0.365579      -1.130841       0.029544      -0.013580      -0.056832       0.065476      -0.034640      -0.020162      -0.002032      -0.096860       0.100173      -0.079716       0.034731       0.044984             10.109693       9.706308      -0.416810      -1.127529       5.919388       1.843372      14.703384           0.050671
           74              O       4.274657       7.762391       1.924350      -0.491458      32.225454 0.45803638E+03  0.10560348E+05                                 7.975576                            6.561379       0.602082       2.262627                    0.998678      26.197029      67.057303       0.753714       0.352469      -1.146211      -0.041795       0.002833       0.041620       0.059051      -0.004415      -0.048293      -0.042526       0.001915      -0.221224      -0.104045       0.041047       0.062998              8.882422      14.590975       1.444039      -2.155250       5.224807       0.159069       6.831484           0.033325
           75              O       4.951080       9.858849       4.108329      -0.546527      41.794379 0.66001794E+03  0.16758976E+05                                 9.648701                            8.057263      -0.203136       1.977060                    0.996275      28.596226      78.128141       0.653979       0.368851      -1.127412      -0.001257       0.061005       0.017518       0.063483      -0.003707       0.030081       0.011648      -0.024339      -0.188034      -0.073817       0.029035       0.044783             10.666507       7.784843      -0.298449      -1.445248      15.775645       2.000896       8.439031           0.049207
           76              O       4.887637       0.369897       5.243273      -0.496811      33.581322 0.46681160E+03  0.10814736E+05                                 8.201765                            6.639224       0.455163       2.209532                    0.998343      26.399631      67.757311       0.746634       0.354099      -1.144797       0.010956      -0.041033      -0.033734       0.054237      -0.016406       0.012283       0.063707       0.106491       0.055786      -0.100356       0.045761       0.054595              9.236873       5.301219      -0.755986      -0.896291       9.243467       4.916928      13.165932           0.028607
           77              O       2.363873       9.527449       5.754933      -0.541796      43.269658 0.64023240E+03  0.16089627E+05                                 9.824385                            7.869258       0.010281       2.048057                    0.996490      28.202516      75.979101       0.671949       0.362711      -1.135230      -0.000554       0.045931       0.049892       0.067817      -0.001579      -0.024855       0.001512      -0.095677       0.155065      -0.078447       0.021918       0.056528             11.287351       9.285058      -0.589026       0.489283      12.067590       6.311335      12.509406           0.046697
           78              O       2.868448      10.974616       7.377868      -0.496692      34.715035 0.48280416E+03  0.11283535E+05                                 8.419615                            6.780234       0.410980       2.200079                    0.997467      26.421276      68.183237       0.733977       0.357067      -1.142035      -0.020785      -0.043768      -0.027262       0.055596       0.051946       0.051319      -0.024264      -0.049233       0.033933      -0.093516       0.038774       0.054742              9.550306      10.298313       3.287920       3.190718       9.105883       4.191886       9.246721           0.030595
           79              O       5.747668       7.293037       4.431659      -0.545608      40.545191 0.65582975E+03  0.16592840E+05                                 9.395143                            7.996916      -0.141621       1.998069                    0.996459      28.349678      76.810541       0.662051       0.365667      -1.132127       0.020505      -0.058852       0.021865       0.066046       0.003158       0.050250       0.002443      -0.042192      -0.182433      -0.087026       0.034607       0.052419             10.267427       8.498700      -2.782948      -0.696317      14.010688      -2.758779       8.292893           0.047326
           80              O       5.998374       5.352867       5.491213      -0.491927      31.647603 0.43152526E+03  0.97951812E+04                                 7.827201                            6.330784       0.523032       2.229060                    0.999119      26.131480      66.221144       0.774747       0.348289      -1.150426      -0.008057       0.036908      -0.035712       0.051985       0.062168       0.040320      -0.049237       0.029702       0.073074      -0.106935       0.051456       0.055480              8.838438       5.599754       0.963116      -1.900287       9.053286      -5.023653      11.862273           0.029846
           81              O       5.238251       9.110292       6.968774      -0.547860      40.747119 0.65689925E+03  0.16660616E+05                                 9.520855                            8.035289      -0.249157       1.964942                    0.995643      28.573560      78.030014       0.655207       0.368583      -1.127579       0.026327      -0.041335       0.046295       0.067416      -0.032573      -0.012191      -0.043021       0.051698       0.059391      -0.072604       0.027994       0.044611             10.526794       8.633269      -2.093480       2.989641      12.848708      -0.901412      10.098404           0.053349
           82              O       6.040867       7.228023       7.850664      -0.492130      34.716810 0.46235382E+03  0.10691896E+05                                 8.414053                            6.610334       0.520779       2.234928                    0.998514      26.255664      67.451826       0.747347       0.354408      -1.143894      -0.017424       0.052854      -0.004468       0.055831      -0.009556      -0.077673      -0.005354      -0.048735      -0.056598      -0.095452       0.034293       0.061159              9.685432       5.687615       0.211981       0.287954      17.787698      -1.443210       5.580985           0.030864
           83              O       3.362746       6.706263       6.431107      -0.537989      39.590414 0.62339731E+03  0.15574260E+05                                 9.271733                            7.776102      -0.220420       1.977498                    0.995969      28.108918      75.689692       0.674021       0.363739      -1.133573      -0.063403      -0.009856       0.003978       0.064287       0.017798      -0.012477       0.058972       0.051761      -0.007746      -0.078037       0.031430       0.046607             10.216451      14.150684       1.078624       0.598472       9.214095      -2.612428       7.284573           0.052636
           84              O       1.170029       6.803912       5.973360      -0.480845      31.483151 0.43401311E+03  0.98632053E+04                                 7.814688                            6.359552       0.605892       2.268475                    0.998975      25.798083      65.357942       0.771275       0.349447      -1.149776       0.051397      -0.002994       0.018077       0.054565      -0.064116       0.046136       0.039631      -0.018333       0.067568      -0.105030       0.051490       0.053540              8.753511      10.523382      -2.595553       3.706416       7.157878      -2.993821       8.579274           0.034231
           85              O       2.012272       1.922526      11.012963      -0.537418      38.921581 0.61133180E+03  0.15215896E+05                                 9.179483                            7.719966      -0.113795       2.010504                    0.997270      28.073714      75.738171       0.673132       0.365582      -1.130839      -0.029504      -0.013604      -0.056798       0.065434       0.034661       0.020211      -0.002034      -0.096834       0.100037      -0.079712       0.034702       0.045011             10.109329       9.705926       0.416801       1.127525       5.919227       1.843289      14.702834           0.050593
           86              O       0.666343       1.894617       9.229604      -0.491389      32.224015 0.45801260E+03  0.10559695E+05                                 7.975523                            6.561367       0.601118       2.262358                    0.998675      26.195728      67.054305       0.753685       0.352487      -1.146194       0.041777       0.002864       0.041655       0.059065       0.004355       0.048272      -0.042478       0.001892      -0.221296      -0.104015       0.041001       0.063013              8.882348      14.590793      -1.444013       2.155228       5.224798       0.159072       6.831453           0.033310
           87              O      -0.010080       3.991075      11.413583      -0.546487      41.794338 0.66001536E+03  0.16758939E+05                                 9.648803                            8.057334      -0.203426       1.976976                    0.996274      28.596092      78.128523       0.653964       0.368859      -1.127403       0.001241       0.060978       0.017531       0.063460       0.003713      -0.030129       0.011678      -0.024443      -0.188054      -0.073862       0.029019       0.044844             10.666625       7.784910       0.298470       1.445311      15.775791       2.000919       8.439175           0.049175
           88              O       0.053363       5.900423      12.548527      -0.496778      33.579726 0.46678222E+03  0.10813875E+05                                 8.201483                            6.638988       0.455141       2.209540                    0.998342      26.398937      67.754762       0.746652       0.354096      -1.144800      -0.010936      -0.041036      -0.033723       0.054229       0.016456      -0.012256       0.063728       0.106545       0.055775      -0.100401       0.045824       0.054577              9.236563       5.301045       0.755954       0.896273       9.243121       4.916770      13.165523           0.028530
           89              O       2.577127       3.659675      13.060187      -0.541783      43.271144 0.64025880E+03  0.16090474E+05                                 9.824618                            7.869429       0.010048       2.047968                    0.996491      28.203112      75.981407       0.671940       0.362712      -1.135229       0.000546       0.045917       0.049938       0.067841       0.001602       0.024858       0.001488      -0.095668       0.155067      -0.078444       0.021916       0.056528             11.287633       9.285270       0.589041      -0.489291      12.067886       6.311517      12.509743           0.046651
           90              O       2.072552       5.444090       0.072614      -0.496690      34.714165 0.48278804E+03  0.11283064E+05                                 8.419496                            6.780130       0.410887       2.200064                    0.997466      26.420695      68.181456       0.733981       0.357068      -1.142034       0.020768      -0.043776      -0.027269       0.055600      -0.051992      -0.051324      -0.024295      -0.049295       0.033851      -0.093572       0.038794       0.054777              9.550178      10.298110      -3.287884      -3.190702       9.105764       4.191866       9.246658           0.030577
           91              O       9.075332       1.425263      11.736913      -0.545630      40.546508 0.65584910E+03  0.16593411E+05                                 9.395189                            7.996900      -0.140969       1.998238                    0.996468      28.350376      76.812007       0.662070       0.365654      -1.132139      -0.020477      -0.058833       0.021890       0.066029      -0.003157      -0.050259       0.002419      -0.042143      -0.182630      -0.087073       0.034650       0.052424             10.267501       8.498708       2.783041       0.696322      14.010873      -2.758790       8.292921           0.047231
           92              O       8.824626      10.883393      12.796467      -0.491969      31.647964 0.43152727E+03  0.97952516E+04                                 7.827320                            6.330839       0.522769       2.228987                    0.999117      26.131292      66.221046       0.774735       0.348294      -1.150420       0.008088       0.036943      -0.035723       0.052022      -0.062175      -0.040305      -0.049232       0.029714       0.073095      -0.106933       0.051462       0.055470              8.838600       5.599829      -0.963167       1.900379       9.053425      -5.023784      11.862546           0.029741
           93              O       9.584749       3.242518      14.274028      -0.547863      40.745631 0.65687055E+03  0.16659646E+05                                 9.520481                            8.034994      -0.248622       1.965112                    0.995645      28.573065      78.027177       0.655236       0.368572      -1.127591      -0.026325      -0.041323       0.046308       0.067417       0.032537       0.012224      -0.043016       0.051745       0.059425      -0.072605       0.028023       0.044582             10.526354       8.632961       2.093427      -2.989544      12.848050      -0.901387      10.098052           0.053272
           94              O       8.782133       1.697497       0.545410      -0.492155      34.716432 0.46235018E+03  0.10691798E+05                                 8.414033                            6.610335       0.520502       2.234846                    0.998513      26.255406      67.451261       0.747342       0.354411      -1.143891       0.017449       0.052857      -0.004485       0.055843       0.009541       0.077692      -0.005352      -0.048770      -0.056626      -0.095480       0.034315       0.061165              9.685390       5.687595      -0.212022      -0.287954      17.787604      -1.443125       5.580969           0.030841
           95              O       1.578254       0.838489      13.736361      -0.537976      39.588756 0.62336229E+03  0.15573181E+05                                 9.271536                            7.775926      -0.220715       1.977434                    0.995963      28.108038      75.687064       0.674022       0.363743      -1.133569       0.063449      -0.009842       0.003940       0.064328      -0.017778       0.012508       0.058949       0.051745      -0.007777      -0.078014       0.031438       0.046576             10.216228      14.150510      -1.078659      -0.598405       9.213823      -2.612301       7.284352           0.052583
           96              O       3.770971       0.936138      13.278614      -0.480966      31.486531 0.43406920E+03  0.98647792E+04                                 7.815074                            6.359824       0.607054       2.268774                    0.998980      25.800347      65.364250       0.771286       0.349432      -1.149791      -0.051377      -0.002995       0.018103       0.054556       0.064110      -0.046119       0.039669      -0.018216       0.067519      -0.105024       0.051493       0.053531              8.753967      10.523912       2.595732      -3.706646       7.158272      -2.994049       8.579716           0.034110
           97              O       6.953272       3.270752      10.902799      -0.537332      38.917918 0.61126263E+03  0.15213832E+05                                 9.179261                            7.719807      -0.115240       2.010125                    0.997256      28.071484      75.732742       0.673099       0.365609      -1.130812      -0.029515       0.013559       0.056807       0.065437      -0.034692      -0.020218      -0.001984      -0.096792       0.100078      -0.079716       0.034663       0.045053             10.109071       9.705652      -0.416788      -1.127494       5.919098       1.843218      14.702462           0.050592
           98              O       5.607343       3.298661      12.686158      -0.491421      32.224474 0.45802194E+03  0.10559931E+05                                 7.975431                            6.561301       0.602021       2.262610                    0.998679      26.196634      67.055996       0.753714       0.352472      -1.146209       0.041766      -0.002859      -0.041603       0.059020      -0.004421      -0.048287      -0.042515       0.001858      -0.221239      -0.104040       0.041061       0.062979              8.882235      14.590607       1.443986      -2.155187       5.224735       0.159066       6.831365           0.033273
           99              O       4.930920       1.202203      10.502179      -0.546503      41.793751 0.66000457E+03  0.16758566E+05                                 9.648647                            8.057217      -0.203377       1.976994                    0.996273      28.595889      78.127268       0.653976       0.368854      -1.127409       0.001254      -0.061000      -0.017507       0.063474      -0.003721       0.030087       0.011687      -0.024370      -0.188051      -0.073836       0.029026       0.044809             10.666451       7.784813      -0.298484      -1.445278      15.775497       2.000928       8.439042           0.049142
          100              O       4.994363      10.691155       9.367235      -0.496808      33.581074 0.46680662E+03  0.10814586E+05                                 8.201694                            6.639169       0.455107       2.209513                    0.998342      26.399623      67.757068       0.746640       0.354097      -1.144799      -0.010943       0.041049       0.033731       0.054246      -0.016412       0.012287       0.063701       0.106501       0.055789      -0.100357       0.045765       0.054592              9.236795       5.301183      -0.755971      -0.896276       9.243408       4.916901      13.165795           0.028566
          101              O       7.518127       1.533603       8.855575      -0.541764      43.268397 0.64020965E+03  0.16088916E+05                                 9.824213                            7.869120       0.010125       2.048018                    0.996489      28.201952      75.977293       0.671955       0.362712      -1.135230       0.000522      -0.045897      -0.049940       0.067829      -0.001615      -0.024882       0.001530      -0.095648       0.155084      -0.078446       0.021899       0.056547             11.287158       9.284827      -0.589053       0.489214      12.067439       6.311238      12.509208           0.046626
          102              O       7.013552       0.086436       7.232640      -0.496722      34.715882 0.48281739E+03  0.11283917E+05                                 8.419728                            6.780302       0.411053       2.200094                    0.997468      26.421618      68.184249       0.733977       0.357064      -1.142038       0.020782       0.043794       0.027259       0.055614       0.051941       0.051321      -0.024256      -0.049242       0.033901      -0.093511       0.038764       0.054746              9.550451      10.298458       3.288004       3.190795       9.106026       4.191984       9.246869           0.030600
          103              O       4.134332       3.768015      10.178849      -0.545595      40.544728 0.65581674E+03  0.16592407E+05                                 9.395005                            7.996779      -0.141319       1.998158                    0.996462      28.349522      76.809555       0.662064       0.365661      -1.132133      -0.020479       0.058847      -0.021880       0.066038       0.003144       0.050243       0.002430      -0.042154      -0.182474      -0.087026       0.034626       0.052400             10.267277       8.498558      -2.782934      -0.696318      14.010508      -2.758720       8.292765           0.047230
          104              O       3.883626       5.708185       9.119295      -0.491992      31.649215 0.43155033E+03  0.97958899E+04                                 7.827414                            6.330931       0.523058       2.229045                    0.999119      26.132387      66.223855       0.774745       0.348285      -1.150429       0.008089      -0.036941       0.035729       0.052025       0.062172       0.040318      -0.049226       0.029700       0.073086      -0.106931       0.051454       0.055477              8.838689       5.599907       0.963171      -1.900405       9.053517      -5.023812      11.862644           0.029778
          105              O       4.643749       1.950760       7.641734      -0.547829      40.743402 0.65682503E+03  0.16658221E+05                                 9.520232                            8.034792      -0.248937       1.965041                    0.995642      28.571926      78.023712       0.655234       0.368579      -1.127584      -0.026281       0.041353      -0.046292       0.067407      -0.032578      -0.012189      -0.043015       0.051723       0.059314      -0.072604       0.028010       0.044593             10.526072       8.632773      -2.093393       2.989465      12.847703      -0.901431      10.097741           0.053283
          106              O       3.841133       3.833029       6.759844      -0.492195      34.717942 0.46237296E+03  0.10692455E+05                                 8.414245                            6.610486       0.520852       2.234944                    0.998514      26.256119      67.453483       0.747335       0.354410      -1.143892       0.017455      -0.052873       0.004487       0.055861      -0.009552      -0.077672      -0.005348      -0.048728      -0.056616      -0.095450       0.034291       0.061159              9.685645       5.687738       0.212067       0.287962      17.788102      -1.443175       5.581097           0.030885
          107              O       6.519254       4.354789       8.179401      -0.538021      39.590162 0.62338590E+03  0.15573908E+05                                 9.271693                            7.776024      -0.220374       1.977527                    0.995966      28.108664      75.688916       0.674025       0.363739      -1.133573       0.063452       0.009838      -0.003985       0.064333       0.017787      -0.012474       0.058950       0.051804      -0.007828      -0.078027       0.031460       0.046566             10.216422      14.150844       1.078684       0.598440       9.213963      -2.612352       7.284458           0.052575
          108              O       8.711971       4.257140       8.637148      -0.480993      31.488693 0.43410177E+03  0.98657098E+04                                 7.815408                            6.360045       0.607118       2.268774                    0.998980      25.801234      65.367239       0.771275       0.349430      -1.149792      -0.051391       0.002982      -0.018124       0.054575      -0.064122       0.046113       0.039663      -0.018161       0.067416      -0.105016       0.051457       0.053558              8.754379      10.524409      -2.595899       3.706890       7.158587      -2.994240       8.580140           0.034140

******************************************************
Auxiliary information for the entire system
The total spin magnetic moment of the unit cell is   47.999055
The total net atomic charge of the unit cell is   0.000000
Accuracy of reproducing the electrostatic potential in the unit cell:
  The inner radius (bohr) =    5.0000
  The outer radius (bohr) =   12.0000
  Valid grid points have density less than (e/(bohr^3)) =    0.0001
  The number of valid grid points were=        28572
  The rms potential error without charges in kcal/mol is=      3.11911
  The rms potential error with partial charges in kcal/mol is=      0.79263
  The RRMSE value at monopole order=      0.25412
  The rms potential error with partial charges and cloud penetration in kcal/mol is=      0.77766
  The RRMSE value at monopole order with cloud penetration is=      0.24932
  The rms potential error with partial charges and atomic dipoles in kcal/mol is=      0.72660
  The RRMSE value at dipole order=      0.23295
  The rms potential error with partial charges, atomic dipoles and cloud penetration in kcal/mol is=      0.70724
  The RRMSE value at dipole order with cloud penetration=      0.22675

******************************************************
The electron densities and ab initio electrostatic potential were computed in VASP using the PBE functional and
projector augmented wave method. See the main text of the journal article for a description of computational details.
The atomic charges, dipoles, and quadrupoles were computed with the DDEC6 method as described in
(a) T. A. Manz and N. Gabaldon Limas, RSC Adv. 6 (2016) 47771-47801 DOI: 10.1039/c6ra04656h
(b) N. Gabaldon Limas and T. A. Manz, RSC Adv. 8 (2018) 2678-2707 DOI: 10.1039/c7ra11829e.
For each atom in the material, the electron cloud parameters were fit to the spherically averaged atom-in-material
electron density using radial positions for which this density was between 10^-4 and 10^-2 electrons per cubic bohr.
The polarizabilities, dispersion coefficients, and quantum Drude oscillator (QDO) parameters were fit using the MCLF method.
The magnetic structure of the system was optimized in VASP from the default ferromagnetic initial guess using spin polarization.
The atomic spin moments (ASMs) were computed on this optimized magnetic structure using the DDEC6 partition as inputs
to the method of T. A. Manz and D. S. Sholl, J. Chem. Theory Comput. 7 (2011) 4146-4164 DOI: 10.1021/ct200539n.
The RMSE and RRMSE were computed using a uniform grid with Ewald summation.
