# Supplementary material for: A collection of forcefield precursors for metal–organic frameworks
Source: RSC Adv. 2019 Nov 13;9(63):36492–507. doi: 10.1039/c9ra07327b (PMC9075174; doi:10.1039/c9ra07327b)
Supplement: RA-009-C9RA07327B-s5039 [file RA-009-C9RA07327B-s5039.xyz]

  108
jmolscript: load "" {1 1 1} spacegroup "x,y,z" unitcell [{      9.885500     0.000000     0.000000 }, {      0.000000    11.408200     0.000000 }, {      0.000000    -0.364485    14.800613 }]
Fe     9.133411     8.582316     1.967149     0.926825
Fe     8.758652     2.716163    10.238472     0.943038
Fe     4.190661     8.347742     5.433157     0.926899
Fe     3.815902     2.441209    11.962447     0.943052
Fe     0.752089     2.461399    12.833464     0.926909
Fe     1.126848     8.327552     4.562141     0.943033
Fe     5.694839     2.695973     9.367456     0.926880
Fe     6.069598     8.602506     2.838166     0.943065
Fe     0.000000     5.704100     0.000000     0.952526
Fe     4.942750    -0.182243     7.400307     0.952506
Fe     0.000000     0.000000     0.000000     0.982496
Fe     4.942750     5.521858     7.400307     0.982538
H      7.533740     9.617490     5.451066     0.031228
H      0.424088     5.341168     3.851120     0.035237
H      6.130987     6.350770     0.655667     0.031442
H      2.029493    11.064385     3.306457     0.031302
H      1.584646     7.610409    13.758650     0.033760
H      6.973232    11.342061     0.276771     0.034238
H      2.590990     7.312568     1.949241     0.031229
H      5.366838     0.180689     3.549187     0.035232
H      1.188237    10.579288     6.744639     0.031447
H      6.972243     5.865672     4.093850     0.031296
H      6.527396     8.955164     8.442270     0.033758
H      2.030482     5.587996     7.123535     0.034252
H      2.351760     1.426225     9.349547     0.031227
H      9.461412     5.702547    10.949493     0.035240
H      3.754513     4.692945    14.144946     0.031445
H      7.856007    -0.020670    11.494156     0.031301
H      8.300854     3.433306     1.041963     0.033762
H      2.912268    -0.298346    14.523842     0.034251
H      7.294510     3.731147    12.851372     0.031226
H      4.518662    10.863026    11.251426     0.035234
H      8.697263     0.464427     8.055974     0.031440
H      2.913257     5.178043    10.706763     0.031296
H      3.358104     2.088551     6.358343     0.033756
H      7.855018     5.455719     7.677078     0.034253
C      8.222759     9.296902     4.914396     0.526706
C      0.202653     5.811923     3.080008     0.520388
C      7.036499     6.544877     0.741511     0.522021
C      1.396821    10.783044     2.686311     0.522331
C      1.030069     8.110109    14.313673     0.530483
C      7.141285    10.641812     0.865688     0.534627
C      3.280009     7.633156     2.485911     0.526699
C      5.145403    11.118135     4.320299     0.520411
C      2.093749    10.385181     6.658796     0.522033
C      6.339571     6.147013     4.713995     0.522329
C      5.972819     8.455463     7.887247     0.530490
C      2.198535     6.288246     6.534619     0.534656
C      1.662741     1.746813     9.886217     0.526692
C      9.682847     5.231792    11.720605     0.520401
C      2.849001     4.498838    14.059102     0.522023
C      8.488679     0.260671    12.114302     0.522328
C      8.855431     2.933606     0.486940     0.530493
C      2.744215     0.401903    13.934925     0.534664
C      6.605491     3.410559    12.314702     0.526687
C      4.740097    -0.074420    10.480314     0.520403
C      7.791751     0.658534     8.141817     0.522029
C      3.545929     4.896702    10.086618     0.522333
C      3.912681     2.588252     6.913366     0.530483
C      7.686965     4.755469     8.265994     0.534650
O      7.956246     9.120782     3.681208    -0.541459
O      9.309966     9.083074     5.467198    -0.487267
O      0.100041     7.079657     3.188940    -0.550236
O      0.039147     5.152801     2.059061    -0.488045
O      7.356493     7.424725     1.605867    -0.546810
O      7.812610     5.923617     0.003700    -0.490668
O      0.865179     9.641849     2.886860    -0.546977
O      1.157394     0.140959     1.752985    -0.487775
O      0.287569     7.824449     0.337306    -0.544416
O      1.072774     9.337714    14.194528    -0.495517
O      8.351567    10.248589     0.957600    -0.530981
O      6.168849    10.188758     1.478581    -0.481052
O      3.013496     7.809275     3.719098    -0.541462
O      4.367216     7.846983     1.933108    -0.487266
O      5.042791     9.850400     4.211366    -0.550255
O      4.981897     0.369056     5.341245    -0.488034
O      2.413743     9.505333     5.794440    -0.546818
O      2.869860    11.006441     7.396606    -0.490664
O      5.807929     7.288209     4.513447    -0.546996
O      6.100144     5.380899     5.647322    -0.487793
O      5.230319     9.105608     7.063001    -0.544423
O      6.015524     7.227859     8.006392    -0.495525
O      3.408817     6.681468     6.442707    -0.530988
O      1.226099     6.741300     5.921725    -0.481037
O      1.929254     1.922933    11.119405    -0.541485
O      0.575534     1.960641     9.333415    -0.487269
O      9.785459     3.964058    11.611673    -0.550232
O      9.846353     5.890914    12.741552    -0.488030
O      2.529007     3.618990    13.194746    -0.546826
O      2.072890     5.484583    -0.003700    -0.490663
O      9.020321     1.401866    11.913753    -0.547003
O      8.728106    10.902756    13.047628    -0.487778
O      9.597931     3.219266    14.463307    -0.544430
O      8.812726     1.706001     0.606085    -0.495506
O      1.533933     0.795126    13.843013    -0.530987
O      3.716651     0.854957    13.322032    -0.481030
O      6.872004     3.234440    11.081515    -0.541460
O      5.518284     3.196732    12.867505    -0.487276
O      4.842709     1.193315    10.589247    -0.550251
O      4.903603    10.674659     9.459368    -0.488038
O      7.471757     1.538382     9.006173    -0.546817
O      7.015640     0.037274     7.404007    -0.490671
O      4.077571     3.755506    10.287166    -0.546989
O      3.785356     5.662816     9.153291    -0.487796
O      4.655181     1.938107     7.737612    -0.544416
O      3.869976     3.815856     6.794221    -0.495527
O      6.476683     4.362247     8.357906    -0.530991
O      8.659401     4.302415     8.878888    -0.481044

The following XYZ coordinates are in angstroms. Other properties are in atomic units.
The sperically averaged electron density of each atom fit to a function of the form exp(a - br)
eigen_1, eigen_2 and eigen_3 are the three eigenvalues of traceless quadrupole moment tensor
  atom number  atomic symbol              X              Y              Z     net charge C6 coefficient C8 coefficient C10 coefficient fluctuating dipole atomic polarizability isotropic forcefield polarizability              a              b squared Pearson coefficient          <r^3>          <r^4>         wp_QDO          m_QDO          q_QDO       dipole_x       dipole_y       dipole_z         dipole            Qxy            Qxz            Qyz     Q(x^2-y^2)  Q(3z^2 - R^2)        eigen_1        eigen_2        eigen_3 static polarizability      alpha(xx)      alpha(xy)      alpha(xz)      alpha(yy)      alpha(yz)      alpha(zz) atomic spin moment
            1             Fe       9.133411       8.582316       1.967149       0.926825      90.784922 0.19990317E+04  0.65470149E+05                                17.750404                           15.612112       0.239099       1.876191                    0.999194      53.236811     153.467831       0.409023       0.457230      -1.092813      -0.003919      -0.004527       0.010361       0.011967      -0.052878      -0.001716       0.059989      -0.041689       0.098108      -0.084056      -0.006297       0.090353             19.656456      21.236542      -0.806101      -0.395456      18.131035      -0.386728      19.601790           3.820978
            2             Fe       8.758652       2.716163      10.238472       0.943038     109.988182 0.23141333E+04  0.78016358E+05                                19.533367                           16.406868       0.271594       1.895504                    0.998504      52.304257     149.207058       0.416500       0.436209      -1.114229       0.002533       0.007073      -0.004642       0.008832       0.072399      -0.072685      -0.039033       0.072195       0.289938      -0.129361      -0.023671       0.153032             22.689975      27.587921      -0.548508       5.904498      17.394819       0.006788      23.087186           3.855711
            3             Fe       4.190661       8.347742       5.433157       0.926899      90.785129 0.19990322E+04  0.65469890E+05                                17.750107                           15.611856       0.239093       1.876201                    0.999193      53.236174     153.463543       0.409038       0.457215      -1.092827      -0.003914       0.004534      -0.010364       0.011970       0.052817       0.001805       0.060245      -0.041681       0.098929      -0.084160      -0.006501       0.090661             19.656121      21.236216       0.806065       0.395506      18.130684      -0.386655      19.601463           3.821090
            4             Fe       3.815902       2.441209      11.962447       0.943052     109.988534 0.23141421E+04  0.78016582E+05                                19.533251                           16.406780       0.271609       1.895514                    0.998504      52.304028     149.205403       0.416506       0.436202      -1.114235       0.002535      -0.007066       0.004644       0.008827      -0.072393       0.072675      -0.039028       0.071717       0.289904      -0.129249      -0.023727       0.152976             22.689832      27.587772       0.548464      -5.904454      17.394697       0.006859      23.087028           3.855755
            5             Fe       0.752089       2.461399      12.833464       0.926909      90.787558 0.19990938E+04  0.65472232E+05                                17.750155                           15.611881       0.239196       1.876226                    0.999193      53.237241     153.465622       0.409047       0.457202      -1.092837       0.003923       0.004532      -0.010381       0.011988      -0.053043      -0.001766       0.060037      -0.041671       0.097966      -0.084182      -0.006282       0.090464             19.656185      21.236260      -0.806075      -0.395488      18.130750      -0.386687      19.601546           3.821153
            6             Fe       1.126848       8.327552       4.562141       0.943033     109.989689 0.23141740E+04  0.78017985E+05                                19.533431                           16.406926       0.271614       1.895508                    0.998504      52.304640     149.207844       0.416503       0.436204      -1.114233      -0.002531      -0.007078       0.004644       0.008835       0.072366      -0.072681      -0.039127       0.072277       0.290221      -0.129391      -0.023728       0.153120             22.690042      27.587945      -0.548475       5.904522      17.394896       0.006840      23.087284           3.855665
            7             Fe       5.694839       2.695973       9.367456       0.926880      90.788359 0.19991179E+04  0.65473192E+05                                17.750225                           15.611950       0.239162       1.876217                    0.999193      53.237323     153.465824       0.409048       0.457201      -1.092839       0.003918      -0.004540       0.010364       0.011974       0.052850       0.001819       0.060265      -0.041732       0.098934      -0.084194      -0.006513       0.090707             19.656259      21.236380       0.806087       0.395503      18.130801      -0.386677      19.601596           3.821171
            8             Fe       6.069598       8.602506       2.838166       0.943065     109.984130 0.23140347E+04  0.78012366E+05                                19.533158                           16.406731       0.271534       1.895496                    0.998504      52.302394     149.202112       0.416492       0.436220      -1.114220      -0.002535       0.007088      -0.004643       0.008844      -0.072474       0.072872      -0.039041       0.072007       0.289497      -0.129321      -0.023795       0.153116             22.689700      27.587517       0.548491      -5.904410      17.394647       0.006789      23.086936           3.855649
            9             Fe       0.000000       5.704100       0.000000       0.952526     102.205973 0.22417802E+04  0.75024230E+05                                18.663869                           16.174494       0.277467       1.901051                    0.998214      51.975508     148.015116       0.418213       0.437623      -1.112662      -0.000001      -0.000000       0.000001       0.000001      -0.008894       0.138559      -0.032390       0.050080      -0.091976      -0.141323      -0.011068       0.152390             21.061651      18.431967      -0.753465      -1.124585      25.072437       5.254994      19.680549           3.876380
           10             Fe       4.942750      -0.182243       7.400307       0.952506     102.210944 0.22419122E+04  0.75029406E+05                                18.664033                           16.174624       0.277564       1.901075                    0.998214      51.976894     148.017599       0.418227       0.437604      -1.112679       0.000003       0.000001       0.000002       0.000003       0.009162      -0.138774      -0.032402       0.050261      -0.091609      -0.141396      -0.011329       0.152725             21.061840      18.432158       0.753482       1.124614      25.072665       5.255039      19.680699           3.876463
           11             Fe       0.000000       0.000000       0.000000       0.982496     115.096955 0.24673348E+04  0.84234970E+05                                19.856124                           16.768576       0.266209       1.898911                    0.998583      51.564507     146.372753       0.419804       0.427362      -1.123808      -0.000001      -0.000003       0.000000       0.000003       0.093200      -0.060058       0.016017      -0.068657       0.012888      -0.127723       0.025038       0.102684             22.850586      19.766600       0.601224      -1.029000      26.998435      -7.288059      21.786723           3.909962
           12             Fe       4.942750       5.521858       7.400307       0.982538     115.093766 0.24672468E+04  0.84231231E+05                                19.855822                           16.768327       0.266160       1.898906                    0.998583      51.563298     146.368776       0.419805       0.427364      -1.123806       0.000000       0.000003      -0.000001       0.000003      -0.093285       0.060131       0.015761      -0.068097       0.012150      -0.127570       0.024642       0.102928             22.850231      19.766352      -0.601216       1.028974      26.997973      -7.287879      21.786370           3.910032
           13              H       7.533740       9.617490       5.451066       0.031228       1.198138 0.83832528E+01  0.83831604E+02                                 1.895514                            1.710525      -1.192677       2.289811                    0.995141       3.993609      11.534816       0.467986       1.308813      -0.700224      -0.044477       0.021251       0.036657       0.061429      -0.005441      -0.005070      -0.003806       0.007249       0.003349      -0.010149       0.002503       0.007646              2.005884       2.380833      -0.366427      -0.621600       1.611697       0.325637       2.025122           0.000815
           14              H       0.424088       5.341168       3.851120       0.035237       1.287267 0.94032501E+01  0.93866991E+02                                 1.785481                            1.664504      -0.795397       2.472110                    0.999541       3.456764       9.030883       0.555327       1.104900      -0.753099       0.015139      -0.037239       0.047684       0.062367      -0.004486       0.001366      -0.008459      -0.013814      -0.007362      -0.007920      -0.005976       0.013896              1.821315       1.473087      -0.091748       0.266250       1.687658      -0.390075       2.303201           0.001449
           15              H       6.130987       6.350770       0.655667       0.031442       1.280953 0.91848403E+01  0.91856217E+02                                 1.825685                            1.676871      -0.900258       2.420343                    0.998876       3.605700       9.669536       0.533470       1.148045      -0.740184      -0.058640      -0.014297      -0.010420       0.061250       0.008071       0.003793       0.001288       0.005474      -0.004919      -0.007951      -0.002604       0.010555              1.884710       2.665631       0.187778       0.079700       1.494235       0.149480       1.494265           0.001104
           16              H       2.029493      11.064385       3.306457       0.031302       1.260686 0.90816221E+01  0.90791019E+02                                 1.830717                            1.686961      -0.727342       2.503662                    0.999720       3.575193       9.663412       0.521373       1.175108      -0.734075       0.042618       0.022710       0.037022       0.060850       0.005773       0.006894       0.002791       0.000975      -0.009198      -0.008031      -0.002880       0.010911              1.892159       2.041301       0.214032       0.653692       1.535053       0.148708       2.100122           0.001100
           17              H       1.584646       7.610409      13.758650       0.033760       1.395545 0.10314258E+02  0.10601236E+03                                 1.927727                            1.775502      -0.979776       2.387304                    0.998030       3.645004       9.856789       0.519939       1.146134      -0.741704       0.040355      -0.027636      -0.043193       0.065252      -0.002914      -0.015764       0.001385       0.010118       0.007806      -0.012767      -0.006553       0.019319              1.989553       1.861485      -0.381932      -0.374950       2.192108       0.461601       1.915066           0.001131
           18              H       6.973232      11.342061       0.276771       0.034238       1.345836 0.96656979E+01  0.98399948E+02                                 1.921974                            1.746301      -1.031461       2.366263                    0.997352       3.737236      10.279308       0.508520       1.183140      -0.730947      -0.018246       0.047373      -0.039769       0.064488      -0.008597       0.004695      -0.009473      -0.004745      -0.005376      -0.009703      -0.006244       0.015947              2.010941       1.648915      -0.065551       0.058612       2.277966      -0.754357       2.105942           0.001647
           19              H       2.590990       7.312568       1.949241       0.031229       1.198126 0.83831546E+01  0.83830386E+02                                 1.895503                            1.710517      -1.192671       2.289815                    0.995141       3.993585      11.534735       0.467987       1.308816      -0.700223      -0.044477      -0.021252      -0.036658       0.061430       0.005440       0.005071      -0.003805       0.007249       0.003345      -0.010148       0.002501       0.007647              2.005872       2.380816       0.366424       0.621595       1.611689       0.325634       2.025111           0.000810
           20              H       5.366838       0.180689       3.549187       0.035232       1.287227 0.94028859E+01  0.93862455E+02                                 1.785451                            1.664477      -0.795384       2.472122                    0.999541       3.456695       9.030662       0.555328       1.104907      -0.753098       0.015140       0.037240      -0.047685       0.062369       0.004487      -0.001366      -0.008460      -0.013813      -0.007366      -0.007921      -0.005976       0.013897              1.821284       1.473064       0.091746      -0.266245       1.687628      -0.390067       2.303160           0.001449
           21              H       1.188237      10.579288       6.744639       0.031447       1.280964 0.91849289E+01  0.91857229E+02                                 1.825683                            1.676870      -0.900276       2.420332                    0.998876       3.605718       9.669558       0.533476       1.148032      -0.740187      -0.058639       0.014297       0.010420       0.061250      -0.008071      -0.003793       0.001288       0.005473      -0.004921      -0.007950      -0.002605       0.010555              1.884709       2.665629      -0.187777      -0.079699       1.494234       0.149480       1.494264           0.001113
           22              H       6.972243       5.865672       4.093850       0.031296       1.260678 0.90815495E+01  0.90790139E+02                                 1.830714                            1.686958      -0.727335       2.503667                    0.999720       3.575183       9.663386       0.521372       1.175113      -0.734074       0.042617      -0.022711      -0.037022       0.060849      -0.005773      -0.006893       0.002791       0.000975      -0.009197      -0.008030      -0.002881       0.010911              1.892155       2.041297      -0.214031      -0.653691       1.535051       0.148708       2.100117           0.001096
           23              H       6.527396       8.955164       8.442270       0.033758       1.395554 0.10314341E+02  0.10601340E+03                                 1.927734                            1.775507      -0.979812       2.387288                    0.998030       3.645016       9.856825       0.519939       1.146132      -0.741704       0.040356       0.027635       0.043195       0.065254       0.002915       0.015765       0.001385       0.010120       0.007809      -0.012767      -0.006555       0.019321              1.989560       1.861491       0.381934       0.374951       2.192117       0.461604       1.915073           0.001138
           24              H       2.030482       5.587996       7.123535       0.034252       1.345785 0.96652541E+01  0.98394396E+02                                 1.921936                            1.746269      -1.031408       2.366294                    0.997353       3.737152      10.279056       0.508521       1.183151      -0.730945      -0.018244      -0.047374       0.039769       0.064488       0.008597      -0.004694      -0.009473      -0.004742      -0.005380      -0.009703      -0.006243       0.015946              2.010899       1.648882       0.065549      -0.058611       2.277918      -0.754334       2.105897           0.001653
           25              H       2.351760       1.426225       9.349547       0.031227       1.198137 0.83832478E+01  0.83831554E+02                                 1.895514                            1.710525      -1.192672       2.289812                    0.995141       3.993614      11.534836       0.467986       1.308814      -0.700223       0.044476      -0.021251      -0.036657       0.061429      -0.005441      -0.005070      -0.003805       0.007250       0.003353      -0.010149       0.002502       0.007646              2.005883       2.380831      -0.366426      -0.621598       1.611697       0.325636       2.025122           0.000819
           26              H       9.461412       5.702547      10.949493       0.035240       1.287237 0.94029839E+01  0.93863649E+02                                 1.785454                            1.664481      -0.795373       2.472125                    0.999541       3.456715       9.030716       0.555330       1.104900      -0.753099      -0.015139       0.037240      -0.047684       0.062368      -0.004487       0.001366      -0.008460      -0.013813      -0.007364      -0.007921      -0.005976       0.013897              1.821288       1.473067      -0.091746       0.266245       1.687633      -0.390068       2.303162           0.001458
           27              H       3.754513       4.692945      14.144946       0.031445       1.280950 0.91848114E+01  0.91855830E+02                                 1.825678                            1.676866      -0.900266       2.420339                    0.998876       3.605697       9.669514       0.533473       1.148041      -0.740184       0.058640       0.014297       0.010419       0.061250       0.008071       0.003793       0.001288       0.005474      -0.004919      -0.007950      -0.002604       0.010555              1.884704       2.665619       0.187777       0.079700       1.494231       0.149479       1.494261           0.001108
           28              H       7.856007      -0.020670      11.494156       0.031301       1.260673 0.90815132E+01  0.90789671E+02                                 1.830707                            1.686952      -0.727327       2.503670                    0.999720       3.575178       9.663362       0.521374       1.175110      -0.734074      -0.042618      -0.022709      -0.037021       0.060849       0.005773       0.006893       0.002790       0.000974      -0.009198      -0.008031      -0.002880       0.010911              1.892147       2.041288       0.214030       0.653686       1.535046       0.148706       2.100108           0.001106
           29              H       8.300854       3.433306       1.041963       0.033762       1.395519 0.10314032E+02  0.10600950E+03                                 1.927710                            1.775487      -0.979761       2.387315                    0.998030       3.644964       9.856672       0.519938       1.146141      -0.741702      -0.040357       0.027636       0.043193       0.065254      -0.002913      -0.015764       0.001384       0.010119       0.007807      -0.012767      -0.006553       0.019320              1.989535       1.861469      -0.381927      -0.374945       2.192086       0.461595       1.915050           0.001128
           30              H       2.912268      -0.298346      14.523842       0.034251       1.345808 0.96654464E+01  0.98396792E+02                                 1.921951                            1.746281      -1.031456       2.366271                    0.997352       3.737183      10.279146       0.508522       1.183144      -0.730946       0.018247      -0.047375       0.039769       0.064489      -0.008598       0.004695      -0.009472      -0.004746      -0.005376      -0.009702      -0.006245       0.015947              2.010916       1.648894      -0.065551       0.058612       2.277937      -0.754344       2.105915           0.001648
           31              H       7.294510       3.731147      12.851372       0.031226       1.198140 0.83832758E+01  0.83831878E+02                                 1.895515                            1.710526      -1.192659       2.289817                    0.995141       3.993615      11.534830       0.467987       1.308811      -0.700224       0.044476       0.021250       0.036658       0.061428       0.005440       0.005070      -0.003805       0.007250       0.003349      -0.010148       0.002502       0.007647              2.005884       2.380833       0.366427       0.621599       1.611698       0.325637       2.025123           0.000815
           32              H       4.518662      10.863026      11.251426       0.035234       1.287231 0.94029278E+01  0.93863026E+02                                 1.785457                            1.664483      -0.795356       2.472133                    0.999541       3.456705       9.030711       0.555326       1.104910      -0.753097      -0.015139      -0.037240       0.047684       0.062368       0.004486      -0.001366      -0.008460      -0.013814      -0.007365      -0.007921      -0.005976       0.013897              1.821291       1.473069       0.091746      -0.266246       1.687635      -0.390069       2.303169           0.001456
           33              H       8.697263       0.464427       8.055974       0.031440       1.280965 0.91849292E+01  0.91857251E+02                                 1.825687                            1.676872      -0.900272       2.420334                    0.998876       3.605718       9.669565       0.533474       1.148036      -0.740186       0.058639      -0.014296      -0.010419       0.061250      -0.008071      -0.003793       0.001287       0.005473      -0.004919      -0.007950      -0.002604       0.010554              1.884713       2.665637      -0.187778      -0.079700       1.494237       0.149480       1.494266           0.001114
           34              H       2.913257       5.178043      10.706763       0.031296       1.260670 0.90814753E+01  0.90789227E+02                                 1.830708                            1.686953      -0.727315       2.503676                    0.999720       3.575168       9.663342       0.521372       1.175116      -0.734073      -0.042618       0.022710       0.037022       0.060849      -0.005772      -0.006893       0.002790       0.000976      -0.009196      -0.008030      -0.002880       0.010910              1.892149       2.041291      -0.214031      -0.653688       1.535046       0.148707       2.100110           0.001108
           35              H       3.358104       2.088551       6.358343       0.033756       1.395562 0.10314410E+02  0.10601426E+03                                 1.927739                            1.775512      -0.979809       2.387287                    0.998030       3.645030       9.856864       0.519939       1.146130      -0.741705      -0.040356      -0.027634      -0.043194       0.065253       0.002915       0.015764       0.001385       0.010120       0.007809      -0.012766      -0.006554       0.019321              1.989565       1.861495       0.381935       0.374953       2.192123       0.461605       1.915078           0.001135
           36              H       7.855018       5.455719       7.677078       0.034253       1.345788 0.96652791E+01  0.98394695E+02                                 1.921936                            1.746269      -1.031403       2.366295                    0.997353       3.737158      10.279068       0.508522       1.183148      -0.730945       0.018244       0.047374      -0.039769       0.064488       0.008596      -0.004694      -0.009473      -0.004742      -0.005381      -0.009703      -0.006243       0.015946              2.010899       1.648883       0.065549      -0.058611       2.277918      -0.754334       2.105896           0.001650
           37              C       8.222759       9.296902       4.914396       0.526706      19.398390 0.21446381E+03  0.42901262E+04                                 6.589526                            5.140320       0.253647       2.149076                    0.999571      22.127978      61.659477       0.662724       0.462017      -1.021307       0.044541      -0.017754      -0.049337       0.068799       0.045267      -0.028096      -0.037902      -0.171709      -0.155223      -0.084912      -0.048353       0.133265              7.321561       9.565016      -1.092961       0.516487       4.117104       1.006945       8.282562          -0.012442
           38              C       0.202653       5.811923       3.080008       0.520388      18.977656 0.20606357E+03  0.40719561E+04                                 6.411592                            5.004338       0.366587       2.184720                    0.999859      21.933007      60.299148       0.680113       0.455746      -1.027107      -0.011087       0.043173      -0.045190       0.063474       0.006832      -0.040203      -0.025823       0.167385      -0.183409      -0.086967      -0.036922       0.123889              7.095584       4.065147       0.166897       1.049780       8.627468       1.805464       8.594138          -0.008325
           39              C       7.036499       6.544877       0.741511       0.522021      19.825470 0.20474214E+03  0.40329456E+04                                 6.567664                            4.952037       0.476081       2.220244                    0.999847      21.807366      59.549028       0.692308       0.449150      -1.032493       0.061850       0.031348       0.005147       0.069531       0.003349       0.023409      -0.103625      -0.079620       0.064793      -0.088356      -0.041710       0.130066              7.465640       7.954212      -0.658612      -1.089294       7.135955       3.679078       7.306752          -0.016104
           40              C       1.396821      10.783044       2.686311       0.522331      18.932844 0.20336308E+03  0.39962624E+04                                 6.349446                            4.926060       0.581727       2.257247                    0.999756      21.674448      58.982718       0.696571       0.447465      -1.034177      -0.048693      -0.030339      -0.036922       0.068225      -0.052855      -0.067036       0.062172       0.087237      -0.069399      -0.090480      -0.040298       0.130778              7.066162       5.508370       0.873575       1.763695       7.896217      -2.554877       7.793900          -0.018622
           41              C       1.030069       8.110109      14.313673       0.530483      19.756603 0.21252277E+03  0.42428442E+04                                 6.658514                            5.119760       0.236742       2.138911                    0.999738      22.246663      61.985704       0.663330       0.462514      -1.020744      -0.052528       0.025196       0.036927       0.068976       0.002285       0.079652       0.007397       0.146691       0.097276      -0.090071      -0.035511       0.125582              7.484609       5.234672       0.223675      -1.613408      11.433056      -0.513372       5.786100          -0.013564
           42              C       7.141285      10.641812       0.865688       0.534627      19.764531 0.21030072E+03  0.41817532E+04                                 6.637224                            5.076550       0.212128       2.132569                    0.999731      22.026609      60.977684       0.670287       0.459545      -1.023785       0.024299      -0.049095       0.036605       0.065884       0.004977       0.041344       0.096156      -0.094156       0.139497      -0.093331      -0.044358       0.137688              7.449530       9.388839       0.556707      -1.762293       6.525929      -2.768228       6.433823           0.000793
           43              C       3.280009       7.633156       2.485911       0.526699      19.398318 0.21446301E+03  0.42901060E+04                                 6.589512                            5.140313       0.253681       2.149088                    0.999571      22.127921      61.659286       0.662724       0.462017      -1.021307       0.044539       0.017751       0.049337       0.068796      -0.045273       0.028098      -0.037898      -0.171715      -0.155228      -0.084916      -0.048353       0.133270              7.321543       9.564987       1.092953      -0.516498       4.117096       1.006941       8.282548          -0.012431
           44              C       5.145403      11.118135       4.320299       0.520411      18.977152 0.20605722E+03  0.40717981E+04                                 6.411495                            5.004272       0.366623       2.184742                    0.999859      21.932550      60.297591       0.680115       0.455748      -1.027107      -0.011086      -0.043175       0.045185       0.063472      -0.006834       0.040204      -0.025818       0.167395      -0.183429      -0.086967      -0.036930       0.123897              7.095470       4.065091      -0.166892      -1.049761       8.627316       1.805426       8.594003          -0.008290
           45              C       2.093749      10.385181       6.658796       0.522033      19.825562 0.20474307E+03  0.40329678E+04                                 6.567666                            4.952036       0.476108       2.220251                    0.999847      21.807477      59.549330       0.692310       0.449148      -1.032494       0.061852      -0.031344      -0.005147       0.069531      -0.003352      -0.023412      -0.103625      -0.079616       0.064791      -0.088360      -0.041705       0.130066              7.465644       7.954219       0.658623       1.089305       7.135957       3.679079       7.306754          -0.016060
           46              C       6.339571       6.147013       4.713995       0.522329      18.932669 0.20336089E+03  0.39962115E+04                                 6.349436                            4.926054       0.581704       2.257242                    0.999756      21.674309      58.982415       0.696567       0.447468      -1.034174      -0.048694       0.030338       0.036920       0.068224       0.052857       0.067042       0.062172       0.087232      -0.069395      -0.090479      -0.040304       0.130783              7.066150       5.508367      -0.873575      -1.763695       7.896199      -2.554864       7.793884          -0.018606
           47              C       5.972819       8.455463       7.887247       0.530490      19.756509 0.21252144E+03  0.42428138E+04                                 6.658512                            5.119758       0.236694       2.138896                    0.999738      22.246606      61.985650       0.663327       0.462517      -1.020742      -0.052532      -0.025199      -0.036928       0.068980      -0.002286      -0.079648       0.007397       0.146702       0.097288      -0.090079      -0.035504       0.125583              7.484607       5.234670      -0.223671       1.613403      11.433057      -0.513363       5.786093          -0.013535
           48              C       2.198535       6.288246       6.534619       0.534656      19.764300 0.21029818E+03  0.41816880E+04                                 6.637163                            5.076512       0.212191       2.132596                    0.999731      22.026414      60.976944       0.670291       0.459543      -1.023787       0.024302       0.049089      -0.036598       0.065876      -0.004986      -0.041335       0.096159      -0.094147       0.139488      -0.093317      -0.044371       0.137687              7.449458       9.388750      -0.556705       1.762279       6.525864      -2.768190       6.433760           0.000841
           49              C       1.662741       1.746813       9.886217       0.526692      19.398579 0.21446632E+03  0.42901930E+04                                 6.589587                            5.140366       0.253597       2.149058                    0.999571      22.128174      61.660327       0.662717       0.462019      -1.021305      -0.044539       0.017760       0.049339       0.068801       0.045265      -0.028094      -0.037897      -0.171702      -0.155218      -0.084908      -0.048351       0.133259              7.321630       9.565117      -1.092968       0.516500       4.117138       1.006954       8.282635          -0.012436
           50              C       9.682847       5.231792      11.720605       0.520401      18.977395 0.20606055E+03  0.40718793E+04                                 6.411532                            5.004301       0.366628       2.184739                    0.999859      21.932758      60.298237       0.680116       0.455746      -1.027108       0.011084      -0.043174       0.045187       0.063472       0.006834      -0.040204      -0.025821       0.167389      -0.183420      -0.086967      -0.036926       0.123893              7.095512       4.065114       0.166895       1.049767       8.627378       1.805437       8.594043          -0.008293
           51              C       2.849001       4.498838      14.059102       0.522023      19.825586 0.20474348E+03  0.40329788E+04                                 6.567682                            4.952048       0.476093       2.220246                    0.999847      21.807483      59.549413       0.692308       0.449150      -1.032493      -0.061851      -0.031343      -0.005150       0.069530       0.003349       0.023410      -0.103625      -0.079616       0.064801      -0.088357      -0.041710       0.130067              7.465661       7.954230      -0.658621      -1.089305       7.135976       3.679092       7.306778          -0.016085
           52              C       8.488679       0.260671      12.114302       0.522328      18.932863 0.20336342E+03  0.39962738E+04                                 6.349471                            4.926080       0.581698       2.257238                    0.999756      21.674484      58.982991       0.696566       0.447467      -1.034174       0.048690       0.030340       0.036921       0.068223      -0.052857      -0.067040       0.062169       0.087237      -0.069396      -0.090477      -0.040304       0.130781              7.066190       5.508388       0.873574       1.763698       7.896252      -2.554895       7.793930          -0.018594
           53              C       8.855431       2.933606       0.486940       0.530493      19.756492 0.21252168E+03  0.42428180E+04                                 6.658497                            5.119752       0.236732       2.138910                    0.999738      22.246593      61.985526       0.663329       0.462515      -1.020743       0.052525      -0.025192      -0.036928       0.068973       0.002290       0.079653       0.007394       0.146692       0.097269      -0.090070      -0.035514       0.125584              7.484586       5.234658       0.223675      -1.613397      11.433018      -0.513365       5.786083          -0.013544
           54              C       2.744215       0.401903      13.934925       0.534664      19.764200 0.21029686E+03  0.41816558E+04                                 6.637146                            5.076500       0.212186       2.132595                    0.999731      22.026342      60.976736       0.670291       0.459544      -1.023786      -0.024298       0.049090      -0.036602       0.065879       0.004980       0.041348       0.096163      -0.094152       0.139491      -0.093332      -0.044362       0.137694              7.449438       9.388715       0.556698      -1.762265       6.525851      -2.768187       6.433746           0.000845
           55              C       6.605491       3.410559      12.314702       0.526687      19.398520 0.21446553E+03  0.42901717E+04                                 6.589567                            5.140351       0.253632       2.149068                    0.999571      22.128115      61.660059       0.662719       0.462018      -1.021305      -0.044540      -0.017757      -0.049337       0.068799      -0.045271       0.028097      -0.037899      -0.171706      -0.155218      -0.084913      -0.048351       0.133264              7.321606       9.565082       1.092961      -0.516501       4.117125       1.006950       8.282612          -0.012452
           56              C       4.740097      -0.074420      10.480314       0.520403      18.977261 0.20605858E+03  0.40718330E+04                                 6.411520                            5.004289       0.366619       2.184739                    0.999859      21.932666      60.298036       0.680114       0.455749      -1.027106       0.011088       0.043173      -0.045185       0.063471      -0.006835       0.040203      -0.025818       0.167389      -0.183417      -0.086963      -0.036929       0.123892              7.095499       4.065107      -0.166895      -1.049766       8.627354       1.805438       8.594037          -0.008293
           57              C       7.791751       0.658534       8.141817       0.522029      19.825418 0.20474131E+03  0.40329255E+04                                 6.567649                            4.952025       0.476107       2.220253                    0.999847      21.807357      59.549001       0.692309       0.449150      -1.032493      -0.061851       0.031345       0.005147       0.069531      -0.003351      -0.023410      -0.103628      -0.079615       0.064791      -0.088361      -0.041708       0.130069              7.465623       7.954206       0.658616       1.089299       7.135932       3.679062       7.306729          -0.016059
           58              C       3.545929       4.896702      10.086618       0.522333      18.932582 0.20335984E+03  0.39961855E+04                                 6.349417                            4.926042       0.581727       2.257251                    0.999756      21.674237      58.982175       0.696568       0.447468      -1.034174       0.048693      -0.030338      -0.036919       0.068223       0.052858       0.067043       0.062171       0.087236      -0.069394      -0.090478      -0.040306       0.130785              7.066127       5.508351      -0.873570      -1.763689       7.896173      -2.554854       7.793858          -0.018578
           59              C       3.912681       2.588252       6.913366       0.530483      19.756600 0.21252262E+03  0.42428437E+04                                 6.658533                            5.119773       0.236697       2.138896                    0.999738      22.246693      61.985969       0.663326       0.462517      -1.020742       0.052530       0.025200       0.036928       0.068979      -0.002287      -0.079649       0.007396       0.146704       0.097287      -0.090080      -0.035504       0.125584              7.484630       5.234686      -0.223672       1.613410      11.433091      -0.513369       5.786114          -0.013546
           60              C       7.686965       4.755469       8.265994       0.534650      19.764356 0.21029880E+03  0.41817053E+04                                 6.637189                            5.076530       0.212154       2.132583                    0.999731      22.026462      60.977206       0.670287       0.459545      -1.023785      -0.024304      -0.049092       0.036598       0.065879      -0.004986      -0.041337       0.096159      -0.094147       0.139486      -0.093318      -0.044370       0.137688              7.449489       9.388793      -0.556709       1.762288       6.525889      -2.768202       6.433784           0.000830
           61              O       7.956246       9.120782       3.681208      -0.541459      39.238003 0.61805763E+03  0.15426348E+05                                 9.229559                            7.762511      -0.118993       2.006214                    0.997308      28.222318      76.260239       0.671220       0.365600      -1.130758       0.031309       0.013424       0.056136       0.065664       0.034250       0.021629      -0.004181      -0.095909       0.103536      -0.080353       0.037199       0.043154             10.171658       9.881386       0.370439       1.197263       5.859003       1.617575      14.774585           0.050388
           62              O       9.309966       9.083074       5.467198      -0.487267      31.874137 0.45067736E+03  0.10349887E+05                                 7.919412                            6.506780       0.516229       2.235314                    0.998416      26.138727      66.801773       0.757074       0.352288      -1.146226      -0.040868      -0.005281      -0.038423       0.056341       0.002449       0.048184      -0.039530       0.002515      -0.231402      -0.104671       0.040621       0.064050              8.837616      14.562847      -1.471215       2.124912       5.187660       0.097408       6.762341           0.033308
           63              O       0.100041       7.079657       3.188940      -0.550236      42.525234 0.67147681E+03  0.17119436E+05                                 9.757957                            8.119778      -0.214121       1.971738                    0.996327      28.722263      78.571887       0.652468       0.368204      -1.128172       0.000258      -0.061602      -0.015636       0.063556       0.003607      -0.033229       0.013646      -0.034137      -0.176904      -0.073677       0.025373       0.048303             10.831923       7.944532       0.091905       1.526564      15.924318       2.075637       8.626920           0.050752
           64              O       0.039147       5.152801       2.059061      -0.488045      33.236245 0.45615675E+03  0.10506027E+05                                 8.144757                            6.557461       0.470873       2.217727                    0.998353      26.204050      67.036512       0.752303       0.353499      -1.145395       0.010484       0.041419       0.033563       0.054332       0.023653      -0.016033       0.061746       0.099836       0.051841      -0.098884       0.046064       0.052820              9.219839       5.314533       0.931246       1.194200       9.280255       4.954580      13.064728           0.027945
           65              O       7.356493       7.424725       1.605867      -0.546810      43.440026 0.64574429E+03  0.16256202E+05                                 9.841004                            7.893009       0.034968       2.053579                    0.996604      28.300657      76.205817       0.672499       0.361789      -1.136425      -0.002738      -0.046128      -0.052620       0.070029       0.002607       0.028466       0.003083      -0.094745       0.147878      -0.078401       0.022376       0.056025             11.306061       9.391452       0.739602      -0.436595      12.189463       6.294902      12.337269           0.047332
           66              O       7.812610       5.923617       0.003700      -0.490668      34.440242 0.47716788E+03  0.11113603E+05                                 8.359318                            6.728100       0.444437       2.211731                    0.997819      26.297685      67.638198       0.739226       0.355750      -1.143658      -0.018821       0.045692       0.028133       0.056864      -0.053909      -0.049733      -0.025674      -0.048652       0.037358      -0.094452       0.039748       0.054705              9.490851      10.159802      -3.302927      -3.204920       9.145840       4.193632       9.166911           0.030405
           67              O       0.865179       9.641849       2.886860      -0.546977      40.597838 0.65335736E+03  0.16508447E+05                                 9.395403                            7.971023      -0.123806       2.004108                    0.996486      28.333695      76.621873       0.664725       0.364677      -1.133322       0.019517       0.058762      -0.023984       0.066401      -0.001467      -0.051426       0.000695      -0.051276      -0.163630      -0.085052       0.032017       0.053035             10.293066       8.719217       2.935949       0.568659      13.754941      -3.041547       8.405039           0.048224
           68              O       1.157394       0.140959       1.752985      -0.487775      31.618470 0.43038293E+03  0.97608984E+04                                 7.822629                            6.321203       0.515955       2.228011                    0.999046      26.078562      66.017214       0.775703       0.348158      -1.150756      -0.007521      -0.035968       0.036510       0.051800      -0.065622      -0.038988      -0.042719       0.017295       0.093688      -0.106145       0.050361       0.055785              8.852598       5.730187      -1.043534       2.049398       8.936555      -5.001082      11.891054           0.029642
           69              O       0.287569       7.824449       0.337306      -0.544416      40.598259 0.65549421E+03  0.16612700E+05                                 9.497076                            8.024227      -0.243462       1.967481                    0.995688      28.522275      77.809418       0.656094       0.368357      -1.127981       0.022870       0.039420      -0.045606       0.064474       0.029636       0.011270      -0.044521       0.054991       0.058206      -0.072581       0.027647       0.044934             10.497084       8.351408       1.908378      -3.031245      12.601829      -0.931034      10.538016           0.053320
           70              O       1.072774       9.337714      14.194528      -0.495517      34.860583 0.46697196E+03  0.10817684E+05                                 8.425968                            6.629735       0.542317       2.239260                    0.998626      26.350719      67.594738       0.749083       0.352966      -1.145894      -0.017166      -0.052278       0.006438       0.055399       0.011458       0.075807      -0.007693      -0.049868      -0.095084      -0.098310       0.041176       0.057134              9.717219       5.656993      -0.053278      -0.330613      17.869013      -1.434240       5.625651           0.030772
           71              O       8.351567      10.248589       0.957600      -0.530981      39.370974 0.61414331E+03  0.15291930E+05                                 9.247687                            7.724734      -0.246814       1.972029                    0.995844      27.975458      75.303090       0.675126       0.364358      -1.132638      -0.063678       0.013081      -0.001116       0.065017      -0.015845       0.013732       0.060202       0.050872      -0.006905      -0.078666       0.030754       0.047913             10.222460      14.001439      -1.272104      -0.829722       9.341496      -2.607403       7.324444           0.052634
           72              O       6.168849      10.188758       1.478581      -0.481052      31.866719 0.43795343E+03  0.99725706E+04                                 7.884286                            6.390031       0.559891       2.253029                    0.998895      25.830373      65.447098       0.769339       0.349630      -1.149936       0.049303       0.002471      -0.019554       0.053097       0.066903      -0.047247       0.038177      -0.014582       0.079326      -0.107921       0.051107       0.056813              8.878558      10.628157       2.574788      -3.946023       7.154869      -3.001717       8.852647           0.034720
           73              O       3.013496       7.809275       3.719098      -0.541462      39.238695 0.61807085E+03  0.15426773E+05                                 9.229688                            7.762613      -0.119146       2.006159                    0.997308      28.222614      76.261463       0.671213       0.365602      -1.130756       0.031323      -0.013414      -0.056136       0.065668      -0.034254      -0.021612      -0.004171      -0.095881       0.103557      -0.080340       0.037190       0.043150             10.171806       9.881549      -0.370444      -1.197270       5.859079       1.617604      14.774792           0.050413
           74              O       4.367216       7.846983       1.933108      -0.487266      31.873413 0.45066504E+03  0.10349533E+05                                 7.919315                            6.506708       0.516157       2.235302                    0.998416      26.138309      66.800483       0.757076       0.352290      -1.146225      -0.040854       0.005277       0.038429       0.056336      -0.002451      -0.048179      -0.039530       0.002525      -0.231466      -0.104684       0.040632       0.064052              8.837502      14.562634       1.471184      -2.124903       5.187601       0.097404       6.762271           0.033290
           75              O       5.042791       9.850400       4.211366      -0.550255      42.525219 0.67147906E+03  0.17119474E+05                                 9.757874                            8.119729      -0.213921       1.971797                    0.996328      28.722349      78.571571       0.652479       0.368198      -1.128179       0.000263       0.061618       0.015614       0.063566      -0.003601       0.033228       0.013658      -0.034101      -0.176906      -0.073676       0.025387       0.048289             10.831818       7.944480      -0.091903      -1.526546      15.924127       2.075610       8.626846           0.050764
           76              O       4.981897       0.369056       5.341245      -0.488034      33.235777 0.45614999E+03  0.10505836E+05                                 8.144701                            6.557431       0.470811       2.217712                    0.998353      26.203821      67.035872       0.752302       0.353501      -1.145393       0.010496      -0.041416      -0.033553       0.054326      -0.023644       0.016048       0.061745       0.099839       0.051869      -0.098885       0.046049       0.052837              9.219764       5.314508      -0.931238      -1.194189       9.280178       4.954517      13.064608           0.027955
           77              O       2.413743       9.505333       5.794440      -0.546818      43.441216 0.64576489E+03  0.16256851E+05                                 9.841160                            7.893120       0.035082       2.053601                    0.996606      28.301161      76.207478       0.672496       0.361788      -1.136426      -0.002733       0.046126       0.052612       0.070022      -0.002599      -0.028463       0.003092      -0.094755       0.147891      -0.078406       0.022378       0.056028             11.306255       9.391616      -0.739590       0.436636      12.189665       6.295030      12.337484           0.047361
           78              O       2.869860      11.006441       7.396606      -0.490664      34.440503 0.47717102E+03  0.11113699E+05                                 8.359374                            6.728135       0.444381       2.211712                    0.997819      26.297737      67.638493       0.739222       0.355751      -1.143656      -0.018817      -0.045700      -0.028125       0.056864       0.053897       0.049743      -0.025668      -0.048631       0.037375      -0.094445       0.039748       0.054697              9.490923      10.159875       3.302959       3.204953       9.145914       4.193676       9.166980           0.030425
           79              O       5.807929       7.288209       4.513447      -0.546996      40.598092 0.65336296E+03  0.16508614E+05                                 9.395419                            7.971039      -0.123720       2.004132                    0.996486      28.333818      76.622124       0.664727       0.364676      -1.133324       0.019511      -0.058775       0.023985       0.066411       0.001461       0.051430       0.000706      -0.051234      -0.163614      -0.085046       0.032035       0.053012             10.293083       8.719243      -2.935955      -0.568662      13.754960      -3.041545       8.405047           0.048239
           80              O       6.100144       5.380899       5.647322      -0.487793      31.618721 0.43038766E+03  0.97610313E+04                                 7.822665                            6.321232       0.516037       2.228034                    0.999046      26.078704      66.017632       0.775703       0.348157      -1.150757      -0.007503       0.035966      -0.036509       0.051796       0.065612       0.039008      -0.042715       0.017289       0.093727      -0.106148       0.050339       0.055808              8.852641       5.730217       1.043538      -2.049412       8.936594      -5.001106      11.891112           0.029648
           81              O       5.230319       9.105608       7.063001      -0.544423      40.598919 0.65550725E+03  0.16613129E+05                                 9.497214                            8.024338      -0.243545       1.967451                    0.995688      28.522522      77.810558       0.656085       0.368360      -1.127978       0.022857      -0.039438       0.045612       0.064485      -0.029634      -0.011264      -0.044514       0.055020       0.058180      -0.072580       0.027658       0.044922             10.497243       8.351529      -1.908396       3.031293      12.602029      -0.931015      10.538170           0.053346
           82              O       6.015524       7.227859       8.006392      -0.495525      34.860386 0.46696864E+03  0.10817580E+05                                 8.425911                            6.629689       0.542450       2.239302                    0.998627      26.350718      67.594509       0.749090       0.352964      -1.145896      -0.017147       0.052279      -0.006441       0.055395      -0.011483      -0.075803      -0.007686      -0.049867      -0.095064      -0.098305       0.041164       0.057141              9.717152       5.656957       0.053273       0.330611      17.868890      -1.434224       5.625611           0.030784
           83              O       3.408817       6.681468       6.442707      -0.530988      39.371354 0.61415117E+03  0.15292175E+05                                 9.247748                            7.724787      -0.246820       1.972025                    0.995844      27.975633      75.303687       0.675123       0.364359      -1.132637      -0.063667      -0.013103       0.001147       0.065012       0.015845      -0.013723       0.060206       0.050877      -0.006909      -0.078669       0.030754       0.047915             10.222529      14.001528       1.272078       0.829759       9.341562      -2.607425       7.324497           0.052655
           84              O       1.226099       6.741300       5.921725      -0.481037      31.867056 0.43795973E+03  0.99727527E+04                                 7.884344                            6.390081       0.559843       2.253008                    0.998895      25.830534      65.447693       0.769335       0.349631      -1.149936       0.049294      -0.002466       0.019553       0.053088      -0.066900       0.047246       0.038179      -0.014602       0.079292      -0.107917       0.051112       0.056805              8.878623      10.628237      -2.574798       3.946050       7.154919      -3.001734       8.852713           0.034732
           85              O       1.929254       1.922933      11.119405      -0.541485      39.239623 0.61808844E+03  0.15427307E+05                                 9.229770                            7.762673      -0.118809       2.006253                    0.997311      28.223108      76.262797       0.671218       0.365597      -1.130761      -0.031312      -0.013424      -0.056145       0.065672       0.034244       0.021618      -0.004188      -0.095909       0.103556      -0.080349       0.037209       0.043140             10.171904       9.881660       0.370453       1.197282       5.859121       1.617620      14.774929           0.050417
           86              O       0.575534       1.960641       9.333415      -0.487269      31.874043 0.45067512E+03  0.10349823E+05                                 7.919402                            6.506767       0.516230       2.235316                    0.998416      26.138646      66.801546       0.757074       0.352288      -1.146226       0.040865       0.005280       0.038426       0.056341       0.002451       0.048184      -0.039526       0.002527      -0.231410      -0.104671       0.040623       0.064048              8.837609      14.562841      -1.471210       2.124925       5.187649       0.097405       6.762338           0.033317
           87              O       9.785459       3.964058      11.611673      -0.550232      42.525247 0.67147851E+03  0.17119500E+05                                 9.757993                            8.119819      -0.214212       1.971713                    0.996326      28.722255      78.572065       0.652462       0.368207      -1.128170      -0.000262       0.061604       0.015630       0.063556       0.003605      -0.033229       0.013644      -0.034132      -0.176898      -0.073674       0.025375       0.048300             10.831955       7.944581       0.091907       1.526575      15.924333       2.075627       8.626951           0.050779
           88              O       9.846353       5.890914      12.741552      -0.488030      33.235548 0.45614638E+03  0.10505725E+05                                 8.144637                            6.557381       0.470891       2.217738                    0.998353      26.203800      67.035585       0.752309       0.353499      -1.145396      -0.010485      -0.041413      -0.033559       0.054325       0.023652      -0.016032       0.061748       0.099841       0.051839      -0.098886       0.046066       0.052820              9.219690       5.314468       0.931232       1.194178       9.280113       4.954474      13.064488           0.027956
           89              O       2.529007       3.618990      13.194746      -0.546826      43.441482 0.64576941E+03  0.16256994E+05                                 9.841201                            7.893150       0.035090       2.053601                    0.996606      28.301269      76.207865       0.672495       0.361788      -1.136426       0.002743       0.046129       0.052611       0.070024       0.002599       0.028458       0.003082      -0.094754       0.147867      -0.078400       0.022383       0.056017             11.306303       9.391662       0.739602      -0.436637      12.189707       6.295056      12.337539           0.047354
           90              O       2.072890       5.484583      -0.003700      -0.490663      34.440385 0.47716960E+03  0.11113654E+05                                 8.359345                            6.728115       0.444425       2.211727                    0.997819      26.297719      67.638353       0.739225       0.355750      -1.143658       0.018820      -0.045692      -0.028135       0.056864      -0.053909      -0.049733      -0.025671      -0.048647       0.037364      -0.094451       0.039746       0.054705              9.490887      10.159828      -3.302940      -3.204942       9.145878       4.193661       9.166955           0.030406
           91              O       9.020321       1.401866      11.913753      -0.547003      40.598986 0.65338039E+03  0.16509164E+05                                 9.395531                            7.971125      -0.123601       2.004158                    0.996488      28.334261      76.623559       0.664726       0.364674      -1.133326      -0.019523      -0.058765       0.023984       0.066406      -0.001474      -0.051431       0.000706      -0.051267      -0.163645      -0.085058       0.032024       0.053035             10.293211       8.719345       2.935983       0.568676      13.755127      -3.041607       8.405162           0.048239
           92              O       8.728106      10.902756      13.047628      -0.487778      31.618629 0.43038556E+03  0.97609760E+04                                 7.822666                            6.321231       0.515930       2.228003                    0.999046      26.078589      66.017405       0.775700       0.348158      -1.150755       0.007515       0.035965      -0.036508       0.051796      -0.065622      -0.038988      -0.042722       0.017294       0.093688      -0.106146       0.050361       0.055785              8.852643       5.730213      -1.043536       2.049404       8.936609      -5.001115      11.891107           0.029650
           93              O       9.597931       3.219266      14.463307      -0.544430      40.599469 0.65551886E+03  0.16613495E+05                                 9.497283                            8.024395      -0.243533       1.967450                    0.995688      28.522800      77.811453       0.656084       0.368359      -1.127979      -0.022875      -0.039414       0.045612       0.064476       0.029635       0.011268      -0.044520       0.054995       0.058223      -0.072582       0.027646       0.044936             10.497321       8.351576       1.908401      -3.031308      12.602135      -0.931005      10.538252           0.053342
           94              O       8.812726       1.706001       0.606085      -0.495506      34.860250 0.46696714E+03  0.10817543E+05                                 8.425917                            6.629700       0.542303       2.239258                    0.998626      26.350593      67.594308       0.749085       0.352966      -1.145894       0.017154       0.052271      -0.006435       0.055389       0.011459       0.075809      -0.007693      -0.049869      -0.095085      -0.098312       0.041177       0.057136              9.717154       5.656964      -0.053262      -0.330613      17.868878      -1.434230       5.625620           0.030772
           95              O       1.533933       0.795126      13.843013      -0.530987      39.371981 0.61416364E+03  0.15292569E+05                                 9.247847                            7.724866      -0.246856       1.972006                    0.995845      27.975925      75.304769       0.675119       0.364359      -1.132637       0.063676      -0.013090       0.001117       0.065017      -0.015844       0.013732       0.060205       0.050864      -0.006880      -0.078666       0.030745       0.047921             10.222642      14.001649      -1.272100      -0.829754       9.341690      -2.607480       7.324587           0.052663
           96              O       3.716651       0.854957      13.322032      -0.481030      31.866223 0.43794573E+03  0.99723509E+04                                 7.884211                            6.389980       0.559863       2.253025                    0.998895      25.830149      65.446377       0.769341       0.349631      -1.149936      -0.049295      -0.002467       0.019552       0.053088       0.066901      -0.047246       0.038180      -0.014600       0.079336      -0.107922       0.051115       0.056807              8.878466      10.628056       2.574751      -3.945971       7.154793      -3.001669       8.852550           0.034732
           97              O       6.872004       3.234440      11.081515      -0.541460      39.238837 0.61807318E+03  0.15426852E+05                                 9.229726                            7.762640      -0.119136       2.006163                    0.997308      28.222647      76.261711       0.671210       0.365603      -1.130754      -0.031324       0.013413       0.056139       0.065671      -0.034255      -0.021609      -0.004173      -0.095877       0.103553      -0.080338       0.037191       0.043147             10.171851       9.881603      -0.370448      -1.197274       5.859097       1.617610      14.774852           0.050412
           98              O       5.518284       3.196732      12.867505      -0.487276      31.873947 0.45067387E+03  0.10349781E+05                                 7.919361                            6.506736       0.516372       2.235358                    0.998417      26.138710      66.801525       0.757080       0.352286      -1.146229       0.040863      -0.005277      -0.038426       0.056340      -0.002461      -0.048182      -0.039535       0.002522      -0.231424      -0.104679       0.040636       0.064043              8.837559      14.562750       1.471193      -2.124916       5.187623       0.097406       6.762305           0.033304
           99              O       4.842709       1.193315      10.589247      -0.550251      42.525679 0.67148710E+03  0.17119744E+05                                 9.757970                            8.119798      -0.213981       1.971775                    0.996328      28.722528      78.572409       0.652473       0.368200      -1.128177      -0.000264      -0.061612      -0.015612       0.063560      -0.003605       0.033224       0.013657      -0.034114      -0.176896      -0.073672       0.025378       0.048294             10.831932       7.944566      -0.091912      -1.526569      15.924300       2.075646       8.626931           0.050770
          100              O       4.903603      10.674659       9.459368      -0.488038      33.236048 0.45615408E+03  0.10505955E+05                                 8.144748                            6.557462       0.470806       2.217709                    0.998353      26.203917      67.036234       0.752300       0.353501      -1.145393      -0.010494       0.041420       0.033555       0.054329      -0.023644       0.016046       0.061744       0.099835       0.051875      -0.098883       0.046047       0.052836              9.219823       5.314533      -0.931246      -1.194198       9.280243       4.954560      13.064691           0.027958
          101              O       7.471757       1.538382       9.006173      -0.546817      43.440950 0.64576043E+03  0.16256713E+05                                 9.841136                            7.893105       0.035040       2.053591                    0.996606      28.301041      76.207145       0.672495       0.361789      -1.136425       0.002733      -0.046122      -0.052615       0.070022      -0.002602      -0.028455       0.003092      -0.094744       0.147885      -0.078397       0.022373       0.056024             11.306223       9.391600      -0.739596       0.436629      12.189622       6.295003      12.337447           0.047356
          102              O       7.015640       0.037274       7.404007      -0.490671      34.440469 0.47717101E+03  0.11113698E+05                                 8.359367                            6.728133       0.444389       2.211714                    0.997819      26.297747      67.638500       0.739223       0.355751      -1.143657       0.018813       0.045702       0.028127       0.056866       0.053898       0.049744      -0.025669      -0.048630       0.037372      -0.094446       0.039749       0.054698              9.490912      10.159871       3.302953       3.204946       9.145899       4.193665       9.166965           0.030417
          103              O       4.077571       3.755506      10.287166      -0.546989      40.598174 0.65336493E+03  0.16508686E+05                                 9.395456                            7.971072      -0.123737       2.004126                    0.996487      28.333849      76.622402       0.664723       0.364677      -1.133322      -0.019511       0.058770      -0.023982       0.066405       0.001461       0.051433       0.000707      -0.051247      -0.163611      -0.085050       0.032033       0.053017             10.293123       8.719284      -2.935958      -0.568671      13.755006      -3.041560       8.405080           0.048246
          104              O       3.785356       5.662816       9.153291      -0.487796      31.618770 0.43038867E+03  0.97610597E+04                                 7.822671                            6.321238       0.516027       2.228030                    0.999046      26.078741      66.017740       0.775702       0.348157      -1.150757       0.007503      -0.035967       0.036508       0.051795       0.065614       0.039008      -0.042716       0.017291       0.093730      -0.106150       0.050340       0.055809              8.852646       5.730221       1.043538      -2.049412       8.936602      -5.001108      11.891113           0.029659
          105              O       4.655181       1.938107       7.737612      -0.544416      40.598858 0.65550578E+03  0.16613085E+05                                 9.497210                            8.024333      -0.243558       1.967447                    0.995688      28.522497      77.810506       0.656084       0.368360      -1.127978      -0.022854       0.039436      -0.045607       0.064479      -0.029636      -0.011259      -0.044517       0.055021       0.058183      -0.072583       0.027655       0.044928             10.497237       8.351528      -1.908396       3.031296      12.602015      -0.931027      10.538170           0.053343
          106              O       3.869976       3.815856       6.794221      -0.495527      34.860520 0.46697097E+03  0.10817648E+05                                 8.425932                            6.629705       0.542464       2.239306                    0.998627      26.350780      67.594723       0.749089       0.352964      -1.145896       0.017145      -0.052281       0.006439       0.055396      -0.011483      -0.075803      -0.007686      -0.049866      -0.095069      -0.098306       0.041164       0.057141              9.717177       5.656970       0.053273       0.330613      17.868933      -1.434232       5.625627           0.030778
          107              O       6.476683       4.362247       8.357906      -0.530991      39.371655 0.61415664E+03  0.15292346E+05                                 9.247791                            7.724819      -0.246830       1.972019                    0.995844      27.975772      75.304172       0.675122       0.364358      -1.132637       0.063677       0.013103      -0.001146       0.065021       0.015840      -0.013721       0.060204       0.050870      -0.006891      -0.078663       0.030746       0.047917             10.222580      14.001597       1.272084       0.829761       9.341608      -2.607445       7.324533           0.052651
          108              O       8.659401       4.302415       8.878888      -0.481044      31.867095 0.43796032E+03  0.99727662E+04                                 7.884334                            6.390071       0.559912       2.253028                    0.998895      25.830606      65.447805       0.769338       0.349629      -1.149937      -0.049295       0.002464      -0.019556       0.053090      -0.066901       0.047246       0.038185      -0.014592       0.079303      -0.107921       0.051116       0.056805              8.878613      10.628230      -2.574799       3.946046       7.154910      -3.001734       8.852698           0.034733

******************************************************
Auxiliary information for the entire system
The total spin magnetic moment of the unit cell is   47.994817
The total net atomic charge of the unit cell is   0.000000
Accuracy of reproducing the electrostatic potential in the unit cell:
  The inner radius (bohr) =    5.0000
  The outer radius (bohr) =   12.0000
  Valid grid points have density less than (e/(bohr^3)) =    0.0001
  The number of valid grid points were=        32044
  The rms potential error without charges in kcal/mol is=      3.00693
  The rms potential error with partial charges in kcal/mol is=      0.78213
  The RRMSE value at monopole order=      0.26011
  The rms potential error with partial charges and cloud penetration in kcal/mol is=      0.76635
  The RRMSE value at monopole order with cloud penetration is=      0.25486
  The rms potential error with partial charges and atomic dipoles in kcal/mol is=      0.70723
  The RRMSE value at dipole order=      0.23520
  The rms potential error with partial charges, atomic dipoles and cloud penetration in kcal/mol is=      0.68692
  The RRMSE value at dipole order with cloud penetration=      0.22845

******************************************************
The electron densities and ab initio electrostatic potential were computed in VASP using the PBE functional and
projector augmented wave method. See the main text of the journal article for a description of computational details.
The atomic charges, dipoles, and quadrupoles were computed with the DDEC6 method as described in
(a) T. A. Manz and N. Gabaldon Limas, RSC Adv. 6 (2016) 47771-47801 DOI: 10.1039/c6ra04656h
(b) N. Gabaldon Limas and T. A. Manz, RSC Adv. 8 (2018) 2678-2707 DOI: 10.1039/c7ra11829e.
For each atom in the material, the electron cloud parameters were fit to the spherically averaged atom-in-material
electron density using radial positions for which this density was between 10^-4 and 10^-2 electrons per cubic bohr.
The polarizabilities, dispersion coefficients, and quantum Drude oscillator (QDO) parameters were fit using the MCLF method.
The magnetic structure of the system was optimized in VASP from the default ferromagnetic initial guess using spin polarization.
The atomic spin moments (ASMs) were computed on this optimized magnetic structure using the DDEC6 partition as inputs
to the method of T. A. Manz and D. S. Sholl, J. Chem. Theory Comput. 7 (2011) 4146-4164 DOI: 10.1021/ct200539n.
The RMSE and RRMSE were computed using a uniform grid with Ewald summation.
