# Supplementary material for: A collection of forcefield precursors for metal–organic frameworks
Source: RSC Adv. 2019 Nov 13;9(63):36492–507. doi: 10.1039/c9ra07327b (PMC9075174; doi:10.1039/c9ra07327b)
Supplement: RA-009-C9RA07327B-s5040 [file RA-009-C9RA07327B-s5040.xyz]

  108
jmolscript: load "" {1 1 1} spacegroup "x,y,z" unitcell [{      9.936900     0.000000     0.000000 }, {      0.000000    11.444300     0.000000 }, {      0.000000    -0.381251    14.809293 }]
Fe     9.186167     8.605442     1.968747     0.932936
Fe     6.114175     8.624006     2.843532     0.940088
Fe     4.217717     8.370383     5.435899     0.932920
Fe     1.145725     8.351818     4.561114     0.939982
Fe     0.750733     2.457607    12.840546     0.933017
Fe     3.822725     2.439043    11.965761     0.939901
Fe     5.719183     2.692666     9.373394     0.932937
Fe     8.791175     2.711231    10.248179     0.940176
Fe     0.000000     5.722150     0.000000     0.959731
Fe     4.968450    -0.190625     7.404647     0.959866
Fe     0.000000     0.000000     0.000000     0.990301
Fe     4.968450     5.531525     7.404647     0.990416
H      7.584836     9.634887     5.470553     0.030457
H      0.468028     5.361790     3.862264     0.035512
H      6.163859     6.348850     0.684189     0.031859
H      2.014210    11.115747     3.338015     0.031154
H      1.575992     7.617268    13.738581     0.035686
H      7.021414    11.397955     0.288781     0.034565
H      2.616386     7.340938     1.934094     0.030439
H      5.436478     0.169735     3.542383     0.035483
H      1.195409    10.626974     6.720457     0.031879
H      6.982660     5.860078     4.066632     0.031188
H      6.544442     8.977305     8.475358     0.035683
H      2.052964     5.577870     7.115865     0.034489
H      2.352064     1.428162     9.338740     0.030415
H      9.468872     5.701259    10.947029     0.035501
H      3.773041     4.714199    14.125104     0.031860
H      7.922690    -0.052698    11.471278     0.031168
H      8.360908     3.445781     1.070712     0.035676
H      2.915486    -0.334906    14.520512     0.034542
H      7.320514     3.722111    12.875199     0.030389
H      4.500422    10.893314    11.266910     0.035480
H      8.741491     0.436075     8.088836     0.031881
H      2.954240     5.202971    10.742661     0.031172
H      3.392458     2.085744     6.333935     0.035681
H      7.883936     5.485179     7.693428     0.034528
C      8.283400     9.305817     4.916685     0.529258
C      0.230536     5.840802     3.077223     0.521261
C      7.087991     6.555707     0.761938     0.520599
C      1.385204    10.817209     2.691737     0.523924
C      1.015551     8.124038    14.315847     0.531194
C      7.195309    10.673235     0.878191     0.540730
C      3.314950     7.670008     2.487961     0.529308
C      5.198986    11.135023     4.327424     0.521196
C      2.119541    10.420117     6.642708     0.520656
C      6.353654     6.158616     4.712909     0.523987
C      5.984001     8.470535     7.898092     0.531194
C      2.226859     6.302590     6.526455     0.540530
C      1.653500     1.757232     9.892608     0.529143
C      9.706364     5.222247    11.732070     0.521264
C      2.848909     4.507342    14.047355     0.520630
C      8.551696     0.245840    12.117556     0.523981
C      8.921349     2.939011     0.493446     0.531196
C      2.741591     0.389814    13.931102     0.540709
C      6.621950     3.393041    12.321332     0.529140
C      4.737914    -0.071974    10.481869     0.521214
C      7.817359     0.642932     8.166585     0.520670
C      3.583246     4.904433    10.096384     0.523974
C      3.952899     2.592514     6.911201     0.531197
C      7.710041     4.760459     8.282838     0.540651
O      8.007949     9.128385     3.687070    -0.541929
O      4.405525     7.885316     1.944016    -0.487838
O      0.123118     7.103403     3.181332    -0.548289
O      0.054653     5.182022     2.056567    -0.493588
O      7.406468     7.447933     1.609918    -0.546817
O      7.862671     5.929388     0.027397    -0.492086
O      0.866696     9.669447     2.883369    -0.550212
O      1.152780     0.132468     1.753716    -0.488818
O      0.277637     7.850589     0.332321    -0.546931
O      1.059174     9.347658    14.209369    -0.496324
O      8.408903    10.276080     0.959642    -0.537158
O      6.228548    10.209921     1.489074    -0.483958
O      3.039499     7.847440     3.717577    -0.541933
O      9.373975     9.090508     5.460631    -0.487824
O      5.091568     9.872421     4.223314    -0.548404
O      5.023103     0.349503     5.348080    -0.493653
O      2.438018     9.527891     5.794728    -0.546779
O      2.894221    11.046437     7.377249    -0.492080
O      5.835146     7.306377     4.521277    -0.550168
O      6.121230     5.399057     5.650930    -0.488726
O      5.246087     9.125236     7.072326    -0.546999
O      6.027624     7.246916     8.004571    -0.496338
O      3.440453     6.699744     6.445004    -0.537259
O      1.260098     6.765903     5.915572    -0.484100
O      1.928951     1.934664    11.122223    -0.541988
O      5.531375     3.177733    12.865277    -0.487907
O      9.813782     3.959646    11.627961    -0.548325
O      9.882247     5.881027    12.752726    -0.493620
O      2.530432     3.615116    13.199375    -0.546778
O      2.074229     5.514912    -0.027397    -0.492118
O      9.070204     1.393602    11.925924    -0.550202
O      8.784120    10.930581    13.055577    -0.488793
O      9.659263     3.212460    14.476972    -0.546952
O      8.877726     1.715391     0.599924    -0.496344
O      1.527997     0.786969    13.849651    -0.537172
O      3.708352     0.853128    13.320219    -0.483928
O      6.897401     3.215609    11.091716    -0.541996
O      0.562925     1.972541     9.348662    -0.487950
O      4.845332     1.190628    10.585979    -0.548336
O      4.913797    10.713546     9.461213    -0.493651
O      7.498882     1.535158     9.014565    -0.546826
O      7.042679     0.016612     7.432044    -0.492091
O      4.101754     3.756672    10.288016    -0.550120
O      3.815670     5.663992     9.158363    -0.488753
O      4.690813     1.937813     7.736967    -0.546970
O      3.909276     3.816133     6.804722    -0.496313
O      6.496447     4.363305     8.364289    -0.537209
O      8.676802     4.297146     8.893721    -0.484015

The following XYZ coordinates are in angstroms. Other properties are in atomic units.
The sperically averaged electron density of each atom fit to a function of the form exp(a - br)
eigen_1, eigen_2 and eigen_3 are the three eigenvalues of traceless quadrupole moment tensor
  atom number  atomic symbol              X              Y              Z     net charge C6 coefficient C8 coefficient C10 coefficient fluctuating dipole atomic polarizability isotropic forcefield polarizability              a              b squared Pearson coefficient          <r^3>          <r^4>         wp_QDO          m_QDO          q_QDO       dipole_x       dipole_y       dipole_z         dipole            Qxy            Qxz            Qyz     Q(x^2-y^2)  Q(3z^2 - R^2)        eigen_1        eigen_2        eigen_3 static polarizability      alpha(xx)      alpha(xy)      alpha(xz)      alpha(yy)      alpha(yz)      alpha(zz) atomic spin moment
            1             Fe       9.186167       8.605442       1.968747       0.932936      90.870021 0.20013019E+04  0.65544326E+05                                17.751115                           15.611537       0.232988       1.876263                    0.999125      53.039638     152.756247       0.409519       0.456678      -1.093456      -0.001939      -0.003798       0.010568       0.011396      -0.050928      -0.002848       0.065839      -0.038886       0.113700      -0.085938      -0.010443       0.096381             19.667642      21.227260      -0.773874      -0.418823      18.160454      -0.373589      19.615212           3.822273
            2             Fe       6.114175       8.624006       2.843532       0.940088     111.617005 0.23450262E+04  0.79307838E+05                                19.707316                           16.508828       0.235068       1.884045                    0.998518      52.410176     149.668014       0.415548       0.435829      -1.114648      -0.002831       0.007601      -0.006043       0.010115      -0.072662       0.072547      -0.041675       0.084072       0.296256      -0.133322      -0.022948       0.156270             22.948840      28.034517       0.581135      -6.073574      17.568881      -0.006396      23.243122           3.857126
            3             Fe       4.217717       8.370383       5.435899       0.932920      90.894197 0.20019302E+04  0.65568203E+05                                17.751674                           15.611924       0.233867       1.876499                    0.999125      53.047727     152.769349       0.409606       0.456557      -1.093559      -0.001962       0.003807      -0.010516       0.011355       0.050562       0.002629       0.065371      -0.040027       0.114430      -0.085616      -0.010399       0.096015             19.668320      21.228019       0.774221       0.418812      18.161202      -0.373752      19.615738           3.822845
            4             Fe       1.145725       8.351818       4.561114       0.939982     111.622705 0.23451718E+04  0.79314080E+05                                19.707903                           16.509270       0.235289       1.884071                    0.998519      52.413919     149.680491       0.415545       0.435825      -1.114649      -0.002829      -0.007697       0.005961       0.010138       0.073767      -0.072542      -0.041144       0.086442       0.290804      -0.133964      -0.021630       0.155595             22.949561      28.035649      -0.581497       6.073723      17.569391      -0.006875      23.243643           3.856839
            5             Fe       0.750733       2.457607      12.840546       0.933017      90.882476 0.20016269E+04  0.65556438E+05                                17.751164                           15.611558       0.233376       1.876377                    0.999124      53.042319     152.756590       0.409575       0.456605      -1.093520       0.001961       0.003799      -0.010587       0.011418      -0.051208      -0.003172       0.065484      -0.039072       0.113881      -0.085912      -0.010402       0.096314             19.667707      21.227200      -0.774044      -0.418940      18.160489      -0.373626      19.615431           3.822830
            6             Fe       3.822725       2.439043      11.965761       0.939901     111.602331 0.23446683E+04  0.79294625E+05                                19.707913                           16.509367       0.234719       1.883932                    0.998521      52.406626     149.668644       0.415464       0.435924      -1.114560       0.002839      -0.007508       0.006047       0.010050      -0.072539       0.071729      -0.041563       0.082521       0.296103      -0.132803      -0.022569       0.155372             22.949529      28.035828       0.581257      -6.073695      17.569160      -0.006371      23.243600           3.856007
            7             Fe       5.719183       2.692666       9.373394       0.932937      90.896029 0.20019814E+04  0.65570154E+05                                17.751751                           15.612000       0.233763       1.876470                    0.999124      53.047495     152.767894       0.409611       0.456550      -1.093566       0.001980      -0.003808       0.010562       0.011401       0.050967       0.003181       0.065504      -0.039449       0.114277      -0.085756      -0.010605       0.096361             19.668409      21.227967       0.774201       0.419002      18.161208      -0.373703      19.616052           3.823017
            8             Fe       8.791175       2.711231      10.248179       0.940176     111.618177 0.23450418E+04  0.79307959E+05                                19.706839                           16.508402       0.235300       1.884115                    0.998518      52.410168     149.664276       0.415575       0.435804      -1.114672       0.002827       0.007600      -0.006009       0.010093       0.073169      -0.072322      -0.041505       0.084543       0.294520      -0.133588      -0.022300       0.155888             22.948302      28.034184      -0.581415       6.073083      17.568424      -0.006639      23.242299           3.857276
            9             Fe       0.000000       5.722150       0.000000       0.959731     102.483833 0.22399641E+04  0.74961398E+05                                18.715332                           16.184115       0.266463       1.898661                    0.998307      51.882363     147.832421       0.417389       0.438498      -1.111911       0.000001      -0.000003      -0.000005       0.000006      -0.013300       0.140220      -0.032453       0.053773      -0.076893      -0.139349      -0.017180       0.156529             21.160073      18.510226      -0.814884      -1.164274      25.038408       5.325576      19.931585           3.874008
           10             Fe       4.968450      -0.190625       7.404647       0.959866     102.481437 0.22398798E+04  0.74957479E+05                                18.714615                           16.183461       0.266602       1.898717                    0.998306      51.881504     147.826372       0.417414       0.438480      -1.111928       0.000001      -0.000007       0.000005       0.000008       0.013432      -0.140406      -0.032517       0.053657      -0.076429      -0.139471      -0.017264       0.156735             21.159331      18.509209       0.814832       1.164176      25.037712       5.325410      19.931071           3.874372
           11             Fe       0.000000       0.000000       0.000000       0.990301     115.678487 0.24600205E+04  0.83916216E+05                                19.916870                           16.744079       0.257754       1.897783                    0.998582      51.397858     145.801494       0.420130       0.427381      -1.123885       0.000002      -0.000000      -0.000003       0.000004       0.093224      -0.060517       0.008716      -0.078268       0.007993      -0.126597       0.019190       0.107407             23.016315      19.664572       0.655313      -1.016021      27.396481      -7.456504      21.987891           3.907309
           12             Fe       4.968450       5.531525       7.404647       0.990416     115.670850 0.24597995E+04  0.83906983E+05                                19.916295                           16.743547       0.257739       1.897792                    0.998582      51.395503     145.794419       0.420128       0.427392      -1.123875      -0.000002       0.000004       0.000013       0.000014      -0.093177       0.060287       0.008693      -0.078197       0.006020      -0.126225       0.018680       0.107545             23.015726      19.664452      -0.655790       1.016597      27.395953      -7.456159      21.986774           3.907414
           13              H       7.584836       9.634887       5.470553       0.030457       1.262633 0.89606841E+01  0.91030650E+02                                 1.956713                            1.763086      -1.212490       2.276200                    0.994406       4.069725      11.813856       0.463471       1.300880      -0.701904      -0.045593       0.021901       0.039144       0.063958      -0.005563      -0.005030      -0.003602       0.008680       0.002787      -0.010289       0.002092       0.008197              2.074016       2.458826      -0.383927      -0.656921       1.663158       0.345419       2.100066           0.000950
           14              H       0.468028       5.361790       3.862264       0.035512       1.352122 0.10016936E+02  0.10150711E+03                                 1.840593                            1.714000      -0.850335       2.441817                    0.999092       3.518772       9.238729       0.549574       1.099811      -0.754555       0.016682      -0.038130       0.048453       0.063874      -0.004409       0.001454      -0.008050      -0.014301      -0.005414      -0.007798      -0.005813       0.013611              1.879010       1.523048      -0.101388       0.293962       1.736312      -0.407245       2.377671           0.001621
           15              H       6.163859       6.348850       0.684189       0.031859       1.359205 0.99226523E+01  0.10118986E+03                                 1.903252                            1.745426      -0.955115       2.392369                    0.998162       3.687696       9.992614       0.521663       1.151348      -0.739511      -0.059388      -0.014390      -0.009970       0.061914       0.008207       0.002963       0.002037       0.005794      -0.005611      -0.007768      -0.002901       0.010669              1.966854       2.793298       0.208213       0.075049       1.555921       0.155762       1.551344           0.001321
           16              H       2.014210      11.115747       3.338015       0.031154       1.325058 0.96880079E+01  0.98245633E+02                                 1.879555                            1.731925      -0.712252       2.502946                    0.999677       3.627626       9.814760       0.520202       1.161061      -0.737674       0.042609       0.024036       0.038390       0.062186       0.005914       0.007565       0.002880       0.000029      -0.008005      -0.008723      -0.002623       0.011346              1.943154       2.066340       0.224668       0.672782       1.579532       0.169738       2.183591           0.001317
           17              H       1.575992       7.617268      13.738581       0.035686       1.474988 0.11064449E+02  0.11567676E+03                                 1.998446                            1.836997      -1.032535       2.360153                    0.997310       3.712165      10.107142       0.512238       1.143716      -0.742480       0.039840      -0.027258      -0.043647       0.065079      -0.003094      -0.016425       0.001482       0.008552       0.009280      -0.013692      -0.006054       0.019746              2.065328       1.921051      -0.397281      -0.398223       2.274573       0.495516       2.000362           0.001346
           18              H       7.021414      11.397955       0.288781       0.034565       1.415353 0.10310928E+02  0.10656491E+03                                 1.981890                            1.798935      -1.122755       2.321894                    0.996303       3.790058      10.467180       0.503530       1.176967      -0.732681      -0.018680       0.049821      -0.039878       0.066493      -0.009073       0.004525      -0.010316      -0.004814      -0.007270      -0.010799      -0.006088       0.016887              2.075661       1.694277      -0.070053       0.060759       2.376152      -0.784792       2.156553           0.001744
           19              H       2.616386       7.340938       1.934094       0.030439       1.262665 0.89609384E+01  0.91033772E+02                                 1.956735                            1.763104      -1.212489       2.276194                    0.994406       4.069781      11.814008       0.463472       1.300869      -0.701906      -0.045594      -0.021886      -0.039146       0.063955       0.005561       0.005034      -0.003610       0.008674       0.002788      -0.010293       0.002098       0.008195              2.074040       2.458851       0.383933       0.656933       1.663175       0.345427       2.100094           0.000953
           20              H       5.436478       0.169735       3.542383       0.035483       1.352272 0.10018319E+02  0.10152484E+03                                 1.840739                            1.714126      -0.850270       2.441825                    0.999092       3.519022       9.239618       0.549549       1.099821      -0.754552       0.016673       0.038126      -0.048442       0.063860       0.004406      -0.001454      -0.008046      -0.014314      -0.005422      -0.007798      -0.005814       0.013612              1.879163       1.523156       0.101399      -0.293995       1.736450      -0.407288       2.377881           0.001620
           21              H       1.195409      10.626974       6.720457       0.031879       1.359051 0.99212874E+01  0.10117244E+03                                 1.903113                            1.745311      -0.954769       2.392543                    0.998165       3.687457       9.991789       0.521678       1.151354      -0.739510      -0.059388       0.014386       0.009965       0.061913      -0.008206      -0.002962       0.002032       0.005790      -0.005606      -0.007767      -0.002897       0.010665              1.966705       2.793056      -0.208192      -0.075044       1.555818       0.155742       1.551241           0.001325
           22              H       6.982660       5.860078       4.066632       0.031188       1.325032 0.96877532E+01  0.98242014E+02                                 1.879490                            1.731870      -0.712230       2.502952                    0.999677       3.627562       9.814408       0.520227       1.161018      -0.737684       0.042616      -0.024041      -0.038386       0.062190      -0.005916      -0.007565       0.002881       0.000035      -0.008013      -0.008723      -0.002626       0.011349              1.943085       2.066266      -0.224661      -0.672745       1.579483       0.169735       2.183506           0.001320
           23              H       6.544442       8.977305       8.475358       0.035683       1.475029 0.11064836E+02  0.11568210E+03                                 1.998499                            1.837042      -1.032568       2.360133                    0.997309       3.712250      10.107510       0.512225       1.143732      -0.742476       0.039838       0.027261       0.043642       0.065076       0.003095       0.016425       0.001482       0.008551       0.009267      -0.013694      -0.006051       0.019745              2.065387       1.921101       0.397296       0.398237       2.274647       0.495537       2.000414           0.001343
           24              H       2.052964       5.577870       7.115865       0.034489       1.415597 0.10313095E+02  0.10659303E+03                                 1.982118                            1.799124      -1.122818       2.321823                    0.996302       3.790516      10.468768       0.503503       1.176967      -0.732681      -0.018686      -0.049807       0.039873       0.066481       0.009076      -0.004515      -0.010328      -0.004786      -0.007303      -0.010822      -0.006068       0.016890              2.075910       1.694471       0.070061      -0.060764       2.376449      -0.784924       2.156810           0.001739
           25              H       2.352064       1.428162       9.338740       0.030415       1.262701 0.89612586E+01  0.91037864E+02                                 1.956774                            1.763138      -1.212450       2.276202                    0.994405       4.069876      11.814349       0.463466       1.300872      -0.701906       0.045585      -0.021894      -0.039144       0.063950      -0.005567      -0.005026      -0.003599       0.008687       0.002809      -0.010290       0.002093       0.008197              2.074084       2.458910      -0.383941      -0.656946       1.663206       0.345432       2.100136           0.000945
           26              H       9.468872       5.701259      10.947029       0.035501       1.352102 0.10016747E+02  0.10150487E+03                                 1.840592                            1.713998      -0.850155       2.441901                    0.999093       3.518742       9.238681       0.549567       1.099830      -0.754551      -0.016679       0.038129      -0.048450       0.063870      -0.004407       0.001452      -0.008050      -0.014301      -0.005421      -0.007797      -0.005813       0.013610              1.879009       1.523045      -0.101388       0.293960       1.736312      -0.407247       2.377670           0.001619
           27              H       3.773041       4.714199      14.125104       0.031860       1.359157 0.99221928E+01  0.10118374E+03                                 1.903188                            1.745372      -0.955103       2.392373                    0.998163       3.687609       9.992224       0.521679       1.151329      -0.739515       0.059391       0.014387       0.009966       0.061916       0.008207       0.002963       0.002035       0.005795      -0.005606      -0.007769      -0.002899       0.010668              1.966787       2.793194       0.208205       0.075046       1.555872       0.155752       1.551295           0.001317
           28              H       7.922690      -0.052698      11.471278       0.031168       1.324985 0.96873433E+01  0.98237065E+02                                 1.879477                            1.731859      -0.712147       2.502998                    0.999677       3.627497       9.814273       0.520216       1.161051      -0.737676      -0.042616      -0.024033      -0.038387       0.062188       0.005913       0.007564       0.002879       0.000035      -0.008007      -0.008720      -0.002624       0.011344              1.943071       2.066249       0.224656       0.672740       1.579471       0.169732       2.183492           0.001318
           29              H       8.360908       3.445781       1.070712       0.035676       1.475026 0.11064791E+02  0.11568141E+03                                 1.998492                            1.837035      -1.032524       2.360155                    0.997310       3.712228      10.107412       0.512227       1.143729      -0.742477      -0.039842       0.027258       0.043641       0.065076      -0.003094      -0.016423       0.001483       0.008554       0.009276      -0.013690      -0.006054       0.019744              2.065379       1.921094      -0.397296      -0.398237       2.274633       0.495534       2.000409           0.001346
           30              H       2.915486      -0.334906      14.520512       0.034542       1.415430 0.10311590E+02  0.10657324E+03                                 1.981943                            1.798979      -1.122819       2.321856                    0.996303       3.790162      10.467471       0.503531       1.176949      -0.732686       0.018681      -0.049819       0.039874       0.066489      -0.009074       0.004528      -0.010311      -0.004819      -0.007267      -0.010792      -0.006094       0.016885              2.075719       1.694320      -0.070059       0.060763       2.376223      -0.784826       2.156614           0.001747
           31              H       7.320514       3.722111      12.875199       0.030389       1.262745 0.89616436E+01  0.91042780E+02                                 1.956824                            1.763178      -1.212483       2.276180                    0.994405       4.069975      11.814713       0.463460       1.300877      -0.701905       0.045586       0.021891       0.039145       0.063950       0.005565       0.005030      -0.003603       0.008684       0.002807      -0.010292       0.002095       0.008198              2.074138       2.458972       0.383955       0.656972       1.663245       0.345449       2.100198           0.000950
           32              H       4.500422      10.893314      11.266910       0.035480       1.352207 0.10017710E+02  0.10151722E+03                                 1.840697                            1.714089      -0.850165       2.441882                    0.999093       3.518903       9.239267       0.549548       1.099840      -0.754548      -0.016677      -0.038126       0.048442       0.063862       0.004406      -0.001453      -0.008046      -0.014310      -0.005431      -0.007796      -0.005814       0.013610              1.879119       1.523124       0.101397      -0.293986       1.736410      -0.407279       2.377822           0.001619
           33              H       8.741491       0.436075       8.088836       0.031881       1.359053 0.99212890E+01  0.10117239E+03                                 1.903106                            1.745305      -0.954925       2.392469                    0.998164       3.687462       9.991774       0.521683       1.151346      -0.739512       0.059393      -0.014385      -0.009963       0.061917      -0.008206      -0.002963       0.002034       0.005795      -0.005612      -0.007768      -0.002900       0.010668              1.966698       2.793045      -0.208189      -0.075041       1.555813       0.155741       1.551236           0.001323
           34              H       2.954240       5.202971      10.742661       0.031172       1.324915 0.96866818E+01  0.98228267E+02                                 1.879381                            1.731777      -0.712099       2.503022                    0.999678       3.627355       9.813650       0.520241       1.161022      -0.737684      -0.042619       0.024034       0.038385       0.062188      -0.005914      -0.007562       0.002877       0.000036      -0.008015      -0.008721      -0.002623       0.011343              1.942968       2.066139      -0.224642      -0.672688       1.579396       0.169723       2.183370           0.001320
           35              H       3.392458       2.085744       6.333935       0.035681       1.474974 0.11064319E+02  0.11567534E+03                                 1.998456                            1.837005      -1.032532       2.360159                    0.997310       3.712157      10.107198       0.512227       1.143740      -0.742474      -0.039843      -0.027261      -0.043642       0.065079       0.003094       0.016424       0.001484       0.008554       0.009271      -0.013691      -0.006054       0.019745              2.065341       1.921060       0.397284       0.398223       2.274593       0.495522       2.000371           0.001345
           36              H       7.883936       5.485179       7.693428       0.034528       1.415519 0.10312392E+02  0.10658387E+03                                 1.982039                            1.799057      -1.122796       2.321849                    0.996302       3.790359      10.468217       0.503515       1.176960      -0.732682       0.018685       0.049812      -0.039869       0.066482       0.009075      -0.004520      -0.010318      -0.004795      -0.007287      -0.010808      -0.006077       0.016885              2.075824       1.694403       0.070059      -0.060764       2.376349      -0.784880       2.156720           0.001744
           37              C       8.283400       9.305817       4.916685       0.529258      19.609503 0.21660639E+03  0.43399939E+04                                 6.620560                            5.153177       0.287522       2.160000                    0.999691      22.105319      61.471331       0.664933       0.459738      -1.023460       0.042959      -0.018535      -0.049877       0.068386       0.044777      -0.027673      -0.038760      -0.169424      -0.151049      -0.083616      -0.048230       0.131846              7.367054       9.665036      -1.111342       0.504649       4.133391       1.018817       8.302735          -0.012616
           38              C       0.230536       5.840802       3.077223       0.521261      19.268907 0.20937508E+03  0.41523599E+04                                 6.467062                            5.037196       0.369229       2.183758                    0.999860      22.012748      60.553530       0.679598       0.454448      -1.028226      -0.013340       0.042873      -0.046398       0.064567       0.008168      -0.042734      -0.024307       0.167548      -0.176369      -0.084868      -0.039371       0.124239              7.165697       4.121455       0.167465       1.133301       8.704603       1.805435       8.671034          -0.007816
           39              C       7.087991       6.555707       0.761938       0.520599      20.182674 0.20856880E+03  0.41262907E+04                                 6.635546                            4.990045       0.469985       2.215689                    0.999792      21.921110      59.938441       0.691520       0.447704      -1.033600       0.063941       0.032944       0.005790       0.072162       0.002313       0.025450      -0.103521      -0.077615       0.069302      -0.088866      -0.041317       0.130183              7.552888       8.057028      -0.649033      -1.130504       7.271888       3.720975       7.329749          -0.015863
           40              C       1.385204      10.817209       2.691737       0.523924      19.205231 0.20648385E+03  0.40711049E+04                                 6.402593                            4.959755       0.573345       2.253002                    0.999727      21.724442      59.124056       0.695367       0.446751      -1.035088      -0.048606      -0.033095      -0.039063       0.070596      -0.052343      -0.067312       0.059423       0.090485      -0.077079      -0.089332      -0.041116       0.130448              7.131964       5.471370       0.881757       1.785238       7.995452      -2.548496       7.929072          -0.018450
           41              C       1.015551       8.124038      14.315847       0.531194      19.999010 0.21470628E+03  0.42946620E+04                                 6.696162                            5.134103       0.245631       2.141591                    0.999779      22.247787      61.919068       0.665129       0.460379      -1.022578      -0.054985       0.026432       0.039074       0.072448       0.002834       0.080852       0.005589       0.147884       0.099489      -0.090782      -0.036386       0.127168              7.538803       5.239600       0.214930      -1.637236      11.530282      -0.460728       5.846527          -0.012810
           42              C       7.195309      10.673235       0.878191       0.540730      19.978705 0.21269529E+03  0.42373716E+04                                 6.668268                            5.093061       0.249776       2.144712                    0.999777      21.983265      60.728496       0.672259       0.457331      -1.025986       0.023529      -0.053504       0.035227       0.068244       0.006778       0.041820       0.094284      -0.088758       0.137774      -0.090580      -0.044610       0.135190              7.494230       9.398798       0.573712      -1.800104       6.635612      -2.805644       6.448280           0.000107
           43              C       3.314950       7.670008       2.487961       0.529308      19.609131 0.21660123E+03  0.43398760E+04                                 6.620556                            5.153175       0.287192       2.159892                    0.999691      22.105059      61.471044       0.664920       0.459748      -1.023451       0.042961       0.018513       0.049896       0.068396      -0.044792       0.027695      -0.038797      -0.169459      -0.151064      -0.083647      -0.048242       0.131888              7.367043       9.664969       1.111335      -0.504626       4.133394       1.018834       8.302767          -0.012590
           44              C       5.198986      11.135023       4.327424       0.521196      19.270029 0.20938832E+03  0.41527095E+04                                 6.467362                            5.037389       0.368969       2.183655                    0.999860      22.014053      60.558782       0.679575       0.454454      -1.028217      -0.013357      -0.042865       0.046396       0.064563      -0.008168       0.042725      -0.024300       0.167484      -0.176305      -0.084839      -0.039356       0.124196              7.166050       4.121631      -0.167462      -1.133353       8.705046       1.805523       8.671474          -0.007971
           45              C       2.119541      10.420117       6.642708       0.520656      20.181722 0.20855839E+03  0.41260399E+04                                 6.635446                            4.990003       0.469846       2.215669                    0.999792      21.920232      59.936037       0.691505       0.447719      -1.033590       0.063917      -0.032958      -0.005792       0.072147      -0.002295      -0.025434      -0.103541      -0.077658       0.069296      -0.088859      -0.041354       0.130214              7.552754       8.056837       0.649029       1.130475       7.271803       3.720908       7.329621          -0.015838
           46              C       6.353654       6.158616       4.712909       0.523987      19.204795 0.20647912E+03  0.40709836E+04                                 6.402468                            4.959682       0.573557       2.253081                    0.999727      21.724072      59.122615       0.695377       0.446748      -1.035091      -0.048625       0.033094       0.039064       0.070608       0.052324       0.067322       0.059431       0.090512      -0.077113      -0.089353      -0.041101       0.130454              7.131804       5.471270      -0.881760      -1.785172       7.995280      -2.548401       7.928863          -0.018394
           47              C       5.984001       8.470535       7.898092       0.531194      19.999486 0.21471162E+03  0.42948072E+04                                 6.696296                            5.134185       0.245498       2.141541                    0.999779      22.248374      61.921525       0.665119       0.460382      -1.022573      -0.054995      -0.026442      -0.039061       0.072452      -0.002832      -0.080842       0.005594       0.147887       0.099428      -0.090774      -0.036382       0.127157              7.538971       5.239703      -0.214928       1.637268      11.530581      -0.460717       5.846630          -0.012800
           48              C       2.226859       6.302590       6.526455       0.540530      19.981102 0.21272332E+03  0.42380924E+04                                 6.668813                            5.093405       0.249174       2.144481                    0.999776      21.985630      60.737268       0.672230       0.457333      -1.025979       0.023549       0.053558      -0.035230       0.068295      -0.006750      -0.041796       0.094213      -0.088698       0.137627      -0.090530      -0.044551       0.135082              7.494881       9.399610      -0.573788       1.800279       6.636212      -2.805950       6.448820          -0.000217
           49              C       1.653500       1.757232       9.892608       0.529143      19.610646 0.21662066E+03  0.43403708E+04                                 6.620917                            5.153426       0.287093       2.159840                    0.999690      22.106396      61.475875       0.664899       0.459752      -1.023447      -0.042963       0.018559       0.049885       0.068401       0.044778      -0.027666      -0.038746      -0.169398      -0.151005      -0.083602      -0.048221       0.131822              7.367466       9.665587      -1.111398       0.504685       4.133589       1.018881       8.303222          -0.012845
           50              C       9.706364       5.222247      11.732070       0.521264      19.268438 0.20936881E+03  0.41522145E+04                                 6.467034                            5.037176       0.369060       2.183715                    0.999860      22.012420      60.552953       0.679586       0.454458      -1.028218       0.013336      -0.042874       0.046393       0.064563       0.008171      -0.042740      -0.024299       0.167542      -0.176347      -0.084857      -0.039379       0.124237              7.165664       4.121436       0.167460       1.133285       8.704560       1.805406       8.670996          -0.007864
           51              C       2.848909       4.507342      14.047355       0.520630      20.182178 0.20856336E+03  0.41261500E+04                                 6.635423                            4.989971       0.470050       2.215714                    0.999791      21.920688      59.936755       0.691528       0.447702      -1.033602      -0.063942      -0.032943      -0.005797       0.072163       0.002305       0.025440      -0.103531      -0.077609       0.069324      -0.088862      -0.041331       0.130193              7.552734       8.056864      -0.648998      -1.130461       7.271742       3.720882       7.329595          -0.015860
           52              C       8.551696       0.245840      12.117556       0.523981      19.204274 0.20647227E+03  0.40708191E+04                                 6.402421                            4.959648       0.573481       2.253067                    0.999727      21.723583      59.121286       0.695368       0.446757      -1.035084       0.048608       0.033098       0.039059       0.070596      -0.052350      -0.067329       0.059419       0.090520      -0.077095      -0.089339      -0.041133       0.130472              7.131757       5.471217       0.881734       1.785168       7.995214      -2.548398       7.928839          -0.018397
           53              C       8.921349       2.939011       0.493446       0.531196      19.998874 0.21470417E+03  0.42946190E+04                                 6.696180                            5.134110       0.245586       2.141580                    0.999779      22.247806      61.919577       0.665121       0.460385      -1.022572       0.054978      -0.026434      -0.039076       0.072445       0.002831       0.080856       0.005589       0.147897       0.099443      -0.090782      -0.036393       0.127174              7.538826       5.239614       0.214902      -1.637242      11.530313      -0.460720       5.846552          -0.012789
           54              C       2.741591       0.389814      13.931102       0.540709      19.978504 0.21269276E+03  0.42373057E+04                                 6.668206                            5.093016       0.249891       2.144747                    0.999777      21.983124      60.727861       0.672265       0.457329      -1.025988      -0.023541       0.053497      -0.035218       0.068238       0.006790       0.041835       0.094298      -0.088783       0.137796      -0.090596      -0.044622       0.135218              7.494159       9.398669       0.573685      -1.800064       6.635568      -2.805636       6.448239           0.000136
           55              C       6.621950       3.393041      12.321332       0.529140      19.610479 0.21661841E+03  0.43403159E+04                                 6.620893                            5.153407       0.286996       2.159809                    0.999690      22.106234      61.475426       0.664898       0.459753      -1.023446      -0.042967      -0.018537      -0.049906       0.068414      -0.044777       0.027683      -0.038768      -0.169409      -0.151021      -0.083620      -0.048221       0.131841              7.367438       9.665518       1.111397      -0.504650       4.133581       1.018899       8.303214          -0.012864
           56              C       4.737914      -0.071974      10.481869       0.521214      19.269163 0.20937779E+03  0.41524400E+04                                 6.467161                            5.037253       0.369085       2.183711                    0.999860      22.013193      60.555565       0.679587       0.454452      -1.028220       0.013333       0.042864      -0.046390       0.064554      -0.008174       0.042724      -0.024284       0.167493      -0.176315      -0.084826      -0.039375       0.124202              7.165814       4.121511      -0.167448      -1.133313       8.704750       1.805429       8.671182          -0.007943
           57              C       7.817359       0.642932       8.166585       0.520670      20.181752 0.20855825E+03  0.41260396E+04                                 6.635467                            4.990013       0.469844       2.215667                    0.999792      21.920289      59.936365       0.691501       0.447721      -1.033588      -0.063936       0.032953       0.005807       0.072163      -0.002297      -0.025439      -0.103543      -0.077630       0.069296      -0.088867      -0.041342       0.130208              7.552783       8.056870       0.649049       1.130499       7.271829       3.720923       7.329648          -0.015855
           58              C       3.583246       4.904433      10.096384       0.523974      19.203842 0.20646749E+03  0.40706845E+04                                 6.402245                            4.959535       0.573773       2.253170                    0.999727      21.723117      59.118924       0.695391       0.446747      -1.035095       0.048604      -0.033097      -0.039053       0.070589       0.052339       0.067337       0.059402       0.090515      -0.077088      -0.089323      -0.041139       0.130462              7.131549       5.471064      -0.881732      -1.785073       7.995017      -2.548312       7.928564          -0.018363
           59              C       3.952899       2.592514       6.911201       0.531197      19.999129 0.21470696E+03  0.42946879E+04                                 6.696219                            5.134129       0.245590       2.141579                    0.999779      22.247996      61.920157       0.665123       0.460382      -1.022574       0.054968       0.026435       0.039073       0.072436      -0.002840      -0.080849       0.005589       0.147893       0.099423      -0.090776      -0.036389       0.127165              7.538889       5.239643      -0.214941       1.637237      11.530465      -0.460727       5.846561          -0.012789
           60              C       7.710041       4.760459       8.282838       0.540651      19.979684 0.21270623E+03  0.42376604E+04                                 6.668522                            5.093217       0.249527       2.144617                    0.999777      21.984310      60.732661       0.672241       0.457336      -1.025979      -0.023542      -0.053512       0.035240       0.068261      -0.006771      -0.041822       0.094256      -0.088714       0.137697      -0.090562      -0.044584       0.135145              7.494538       9.399156      -0.573747       1.800173       6.635922      -2.805805       6.448534          -0.000015
           61              O       8.007949       9.128385       3.687070      -0.541929      39.282163 0.61791998E+03  0.15422342E+05                                 9.237593                            7.763695      -0.156598       1.994599                    0.997302      28.218619      76.253492       0.670891       0.365793      -1.130588       0.030175       0.011157       0.054654       0.063420       0.034264       0.023416      -0.005235      -0.094974       0.096268      -0.079710       0.036423       0.043287             10.184303       9.953550       0.380694       1.253227       5.854645       1.620192      14.744714           0.050156
           62              O       4.405525       7.885316       1.944016      -0.487838      31.959834 0.45029154E+03  0.10340454E+05                                 7.935441                            6.504925       0.518546       2.234717                    0.998492      26.167421      66.907939       0.756900       0.352389      -1.145963      -0.040941       0.006892       0.038865       0.056870      -0.000836      -0.048004      -0.039753      -0.000077      -0.229822      -0.104056       0.039132       0.064924              8.872436      14.685839       1.487449      -2.099780       5.192781       0.087279       6.738689           0.033325
           63              O       0.123118       7.103403       3.181332      -0.548289      42.400038 0.66665847E+03  0.16971066E+05                                 9.745650                            8.096056      -0.212760       1.972442                    0.996482      28.699080      78.525754       0.652568       0.368702      -1.127456       0.000219      -0.061177      -0.015880       0.063205       0.006535      -0.034722       0.014870      -0.030283      -0.172213      -0.073808       0.027713       0.046095             10.828645       7.916363       0.039585       1.535198      15.957307       2.083664       8.612267           0.050192
           64              O       0.054653       5.182022       2.056567      -0.493588      33.653500 0.46214881E+03  0.10681188E+05                                 8.217412                            6.603820       0.454694       2.210093                    0.998347      26.341136      67.553661       0.748908       0.353867      -1.144843       0.010007       0.042031       0.033002       0.054368       0.023322      -0.017368       0.061309       0.098223       0.044650      -0.097773       0.045301       0.052471              9.317915       5.388857       0.992930       1.296766       9.374092       5.008961      13.190796           0.028444
           65              O       7.406468       7.447933       1.609918      -0.546817      43.505225 0.64448443E+03  0.16221506E+05                                 9.858462                            7.891394      -0.024185       2.034306                    0.996483      28.323748      76.336888       0.671585       0.362348      -1.135641      -0.001248      -0.043535      -0.051118       0.067156      -0.001059       0.026831       0.001797      -0.095110       0.148313      -0.077946       0.022782       0.055164             11.336877       9.409785       0.768316      -0.452300      12.351911       6.318360      12.248935           0.046908
           66              O       7.862671       5.929388       0.027397      -0.492086      34.767994 0.48089361E+03  0.11223933E+05                                 8.416130                            6.757027       0.445162       2.209770                    0.997990      26.377133      67.948557       0.737083       0.356036      -1.143250      -0.020086       0.047400       0.028401       0.058795      -0.055515      -0.047651      -0.025334      -0.049798       0.044635      -0.094700       0.039982       0.054718              9.571889      10.255834      -3.352271      -3.254647       9.241256       4.238197       9.218577           0.030322
           67              O       0.866696       9.669447       2.883369      -0.550212      40.789566 0.65595554E+03  0.16591309E+05                                 9.423805                            7.986494      -0.123019       2.003110                    0.996637      28.402097      76.858238       0.664096       0.364644      -1.133296       0.018435       0.057019      -0.024873       0.064883      -0.003699      -0.052133       0.000093      -0.048739      -0.164163      -0.085474       0.033158       0.052316             10.333226       8.688548       2.888847       0.621750      13.903916      -3.030371       8.407216           0.047954
           68              O       1.152780       0.132468       1.753716      -0.488818      31.795886 0.43166214E+03  0.97990767E+04                                 7.854299                            6.333375       0.503554       2.223003                    0.999000      26.118204      66.190425       0.774296       0.348464      -1.150280      -0.008058      -0.036370       0.036952       0.052471      -0.063432      -0.040110      -0.042939       0.018014       0.084470      -0.104203       0.049225       0.054977              8.901062       5.733183      -1.027481       2.049468       8.963431      -5.040209      12.006573           0.029753
           69              O       0.277637       7.850589       0.332321      -0.546931      40.732094 0.65704437E+03  0.16662220E+05                                 9.519296                            8.034777      -0.248560       1.965231                    0.995835      28.570160      77.970060       0.655517       0.368455      -1.127880       0.021027       0.039234      -0.044881       0.063212       0.029724       0.012338      -0.045249       0.052451       0.053242      -0.072441       0.027768       0.044673             10.532729       8.327451       1.903625      -3.036586      12.684969      -0.963129      10.585766           0.053710
           70              O       1.059174       9.347658      14.209369      -0.496324      35.029243 0.46721318E+03  0.10827231E+05                                 8.455854                            6.634869       0.529170       2.233997                    0.998642      26.378215      67.729989       0.748037       0.353330      -1.145327      -0.017784      -0.053213       0.007872       0.056655       0.011610       0.076243      -0.008347      -0.041199      -0.088099      -0.096249       0.036265       0.059984              9.769583       5.667911      -0.061745      -0.334504      18.007368      -1.366314       5.633470           0.030745
           71              O       8.408903      10.276080       0.959642      -0.537158      39.635293 0.62014754E+03  0.15477553E+05                                 9.287072                            7.760930      -0.230346       1.975163                    0.996007      28.094481      75.688163       0.673806       0.364220      -1.132854      -0.061564       0.009979      -0.001081       0.062377      -0.014580       0.012280       0.060873       0.052435       0.000133      -0.078831       0.029646       0.049185             10.270594      14.055038      -1.264558      -0.907902       9.398891      -2.605052       7.357852           0.052663
           72              O       6.228548      10.209921       1.489074      -0.483958      32.046977 0.43919038E+03  0.10010201E+05                                 7.916788                            6.401567       0.535921       2.244125                    0.998804      25.896059      65.696216       0.768007       0.349906      -1.149433       0.046184       0.000699      -0.016353       0.048998       0.067188      -0.042236       0.039938      -0.014359       0.077403      -0.106079       0.050924       0.055155              8.931591      10.642889       2.640928      -3.988015       7.247603      -3.053923       8.904282           0.034368
           73              O       3.039499       7.847440       3.717577      -0.541933      39.283516 0.61794438E+03  0.15423163E+05                                 9.237961                            7.763979      -0.156885       1.994517                    0.997298      28.218918      76.255781       0.670859       0.365806      -1.130574       0.030202      -0.011137      -0.054652       0.063427      -0.034289      -0.023456      -0.005189      -0.095171       0.096009      -0.079773       0.036342       0.043431             10.184726       9.953934      -0.380696      -1.253249       5.854867       1.620272      14.745376           0.050153
           74              O       9.373975       9.090508       5.460631      -0.487824      31.960226 0.45029501E+03  0.10340576E+05                                 7.935600                            6.505032       0.517893       2.234517                    0.998492      26.167193      66.907968       0.756877       0.352398      -1.145953      -0.040954      -0.006876      -0.038869       0.056880       0.000847       0.047976      -0.039669      -0.000158      -0.229888      -0.104019       0.039161       0.064858              8.872643      14.686274      -1.487531       2.099814       5.192883       0.087256       6.738771           0.033294
           75              O       5.091568       9.872421       4.223314      -0.548404      42.407472 0.66679572E+03  0.16975451E+05                                 9.746693                            8.096815      -0.212537       1.972441                    0.996488      28.702289      78.536864       0.652545       0.368695      -1.127460       0.000181       0.061189       0.015913       0.063224      -0.006533       0.034696       0.014809      -0.030243      -0.172268      -0.073786       0.027716       0.046070             10.829885       7.917167      -0.039592      -1.535413      15.959277       2.083999       8.613210           0.050176
           76              O       5.023103       0.349503       5.348080      -0.493653      33.657173 0.46220496E+03  0.10682833E+05                                 8.218058                            6.604255       0.454560       2.210029                    0.998346      26.342440      67.558570       0.748876       0.353870      -1.144838       0.010008      -0.042037      -0.033023       0.054386      -0.023317       0.017373       0.061305       0.098175       0.044715      -0.097755       0.045276       0.052479              9.318715       5.389198      -0.993017      -1.296877       9.374970       5.009527      13.191976           0.028431
           77              O       2.438018       9.527891       5.794728      -0.546779      43.505317 0.64449104E+03  0.16221787E+05                                 9.858682                            7.891603      -0.025108       2.034028                    0.996480      28.323618      76.337935       0.671552       0.362364      -1.135624      -0.001264       0.043497       0.051134       0.067143       0.001025      -0.026835       0.001809      -0.095100       0.148492      -0.077968       0.022745       0.055223             11.337100       9.410040      -0.768313       0.452335      12.352171       6.318416      12.249089           0.046938
           78              O       2.894221      11.046437       7.377249      -0.492080      34.766759 0.48087778E+03  0.11223441E+05                                 8.415834                            6.756830       0.445411       2.209845                    0.997991      26.376993      67.947229       0.737110       0.356027      -1.143260      -0.020080      -0.047389      -0.028386       0.058777       0.055517       0.047664      -0.025353      -0.049824       0.044664      -0.094725       0.040010       0.054714              9.571522      10.255388       3.352102       3.254457       9.240956       4.238014       9.218221           0.030351
           79              O       5.835146       7.306377       4.521277      -0.550168      40.790157 0.65596885E+03  0.16591854E+05                                 9.424240                            7.986866      -0.124368       2.002717                    0.996626      28.402019      76.860390       0.664039       0.364671      -1.133267       0.018427      -0.057024       0.024887       0.064889       0.003731       0.052128       0.000052      -0.048885      -0.163994      -0.085456       0.033096       0.052361             10.333703       8.689007      -2.889002      -0.621826      13.904516      -3.030464       8.407585           0.048010
           80              O       6.121230       5.399057       5.650930      -0.488726      31.793492 0.43162625E+03  0.97980426E+04                                 7.853867                            6.333079       0.503655       2.223051                    0.999000      26.117337      66.187135       0.774322       0.348460      -1.150285      -0.008048       0.036362      -0.036934       0.052451       0.063432       0.040141      -0.042933       0.017992       0.084516      -0.104217       0.049206       0.055011              8.900524       5.732881       1.027372      -2.049259       8.962932      -5.039831      12.005759           0.029758
           81              O       5.246087       9.125236       7.072326      -0.546999      40.736803 0.65713508E+03  0.16665061E+05                                 9.519835                            8.035182      -0.247820       1.965397                    0.995847      28.572474      77.977102       0.655520       0.368441      -1.127892       0.021006      -0.039242       0.044887       0.063214      -0.029690      -0.012349      -0.045264       0.052436       0.053180      -0.072429       0.027763       0.044666             10.533370       8.327881      -1.903710       3.036793      12.685856      -0.963140      10.586372           0.053705
           82              O       6.027624       7.246916       8.004571      -0.496338      35.031246 0.46724131E+03  0.10828068E+05                                 8.456248                            6.635124       0.528921       2.233917                    0.998641      26.378681      67.732209       0.748011       0.353336      -1.145320      -0.017778       0.053229      -0.007867       0.056668      -0.011619      -0.076215      -0.008332      -0.041204      -0.088185      -0.096231       0.036274       0.059957              9.770095       5.668163       0.061716       0.334549      18.008432      -1.366410       5.633690           0.030750
           83              O       3.440453       6.699744       6.445004      -0.537259      39.641069 0.62024774E+03  0.15480745E+05                                 9.288060                            7.761626      -0.230479       1.975087                    0.996006      28.096738      75.696998       0.673764       0.364226      -1.132844      -0.061646      -0.009965       0.001071       0.062455       0.014591      -0.012282       0.060807       0.052433       0.000109      -0.078773       0.029655       0.049119             10.271784      14.056764       1.264706       0.908073       9.399986      -2.605453       7.358602           0.052689
           84              O       1.260098       6.765903       5.915572      -0.484100      32.053164 0.43928974E+03  0.10013016E+05                                 7.917593                            6.402114       0.537201       2.244428                    0.998810      25.899526      65.706480       0.768007       0.349886      -1.149451       0.046174      -0.000739       0.016399       0.049006      -0.067124       0.042235       0.039965      -0.014128       0.077322      -0.106022       0.050937       0.055085              8.932568      10.644124      -2.641306       3.988544       7.248381      -3.054374       8.905200           0.034381
           85              O       1.928951       1.934664      11.122223      -0.541988      39.283427 0.61794021E+03  0.15422945E+05                                 9.237661                            7.763712      -0.156000       1.994769                    0.997304      28.219269      76.255022       0.670906       0.365783      -1.130598      -0.030201      -0.011143      -0.054696       0.063466       0.034227       0.023377      -0.005267      -0.095048       0.096286      -0.079710       0.036451       0.043259             10.184395       9.953588       0.380691       1.253265       5.854662       1.620212      14.744935           0.050138
           86              O       5.531375       3.177733      12.865277      -0.487907      31.959162 0.45027799E+03  0.10340036E+05                                 7.935201                            6.504712       0.519240       2.234933                    0.998493      26.167466      66.907097       0.756934       0.352376      -1.145976       0.040970      -0.006885      -0.038852       0.056880      -0.000879      -0.048024      -0.039771      -0.000099      -0.229766      -0.104068       0.039167       0.064901              8.872175      14.685416       1.487413      -2.099757       5.192630       0.087260       6.738478           0.033294
           87              O       9.813782       3.959646      11.627961      -0.548325      42.402180 0.66669993E+03  0.16972409E+05                                 9.746020                            8.096348      -0.212894       1.972384                    0.996483      28.699964      78.529189       0.652550       0.368705      -1.127452      -0.000187       0.061188       0.015899       0.063220       0.006521      -0.034730       0.014811      -0.030238      -0.172252      -0.073804       0.027741       0.046063             10.829071       7.916648       0.039587       1.535259      15.957945       2.083776       8.612619           0.050212
           88              O       9.882247       5.881027      12.752726      -0.493620      33.654182 0.46216108E+03  0.10681543E+05                                 8.217516                            6.603899       0.454696       2.210088                    0.998347      26.341454      67.554703       0.748905       0.353866      -1.144844      -0.010014      -0.042038      -0.033008       0.054379       0.023326      -0.017364       0.061308       0.098214       0.044668      -0.097769       0.045302       0.052467              9.318037       5.388913       0.992947       1.296779       9.374234       5.009028      13.190964           0.028427
           89              O       2.530432       3.615116      13.199375      -0.546778      43.501818 0.64442473E+03  0.16219616E+05                                 9.857983                            7.891051      -0.024324       2.034297                    0.996479      28.322368      76.332085       0.671597       0.362350      -1.135640       0.001271       0.043535       0.051107       0.067148      -0.001063       0.026795       0.001777      -0.095126       0.148349      -0.077944       0.022786       0.055158             11.336287       9.409288       0.768294      -0.452235      12.351278       6.317979      12.248295           0.046931
           90              O       2.074229       5.514912      -0.027397      -0.492118      34.769169 0.48091812E+03  0.11224645E+05                                 8.416276                            6.757168       0.445164       2.209751                    0.997990      26.377931      67.950967       0.737081       0.356032      -1.143253       0.020070      -0.047415      -0.028422       0.058812      -0.055525      -0.047656      -0.025348      -0.049793       0.044629      -0.094715       0.039992       0.054723              9.572028      10.256022      -3.352283      -3.254662       9.241376       4.238229       9.218686           0.030330
           91              O       9.070204       1.393602      11.925924      -0.550202      40.789398 0.65595661E+03  0.16591386E+05                                 9.423925                            7.986628      -0.123556       2.002958                    0.996632      28.401923      76.858537       0.664073       0.364656      -1.133284      -0.018457      -0.057019       0.024852       0.064880      -0.003741      -0.052144       0.000079      -0.048826      -0.164063      -0.085477       0.033125       0.052352             10.333340       8.688664       2.888845       0.621773      13.904010      -3.030388       8.407346           0.048003
           92              O       8.784120      10.930581      13.055577      -0.488793      31.794621 0.43164436E+03  0.97985602E+04                                 7.854052                            6.333212       0.503617       2.223031                    0.999000      26.117851      66.188878       0.774313       0.348460      -1.150285       0.008062       0.036375      -0.036944       0.052469      -0.063443      -0.040112      -0.042940       0.018039       0.084489      -0.104216       0.049230       0.054986              8.900754       5.733008      -1.027417       2.049356       8.963127      -5.039978      12.006127           0.029761
           93              O       9.659263       3.212460      14.476972      -0.546952      40.733973 0.65708086E+03  0.16663400E+05                                 9.519619                            8.035027      -0.248607       1.965197                    0.995837      28.570966      77.973194       0.655502       0.368457      -1.127876      -0.021026      -0.039229       0.044874       0.063203       0.029703       0.012338      -0.045261       0.052428       0.053242      -0.072432       0.027751       0.044681             10.533107       8.327698       1.903675      -3.036693      12.685472      -0.963146      10.586152           0.053722
           94              O       8.877726       1.715391       0.599924      -0.496344      35.030455 0.46723176E+03  0.10827781E+05                                 8.456085                            6.635027       0.529170       2.233993                    0.998642      26.378561      67.731479       0.748023       0.353333      -1.145324       0.017785       0.053219      -0.007878       0.056662       0.011606       0.076248      -0.008343      -0.041190      -0.088123      -0.096254       0.036264       0.059990              9.769872       5.668055      -0.061763      -0.334517      18.007946      -1.366396       5.633615           0.030751
           95              O       1.527997       0.786969      13.849651      -0.537172      39.636195 0.62016475E+03  0.15478121E+05                                 9.287300                            7.761113      -0.230596       1.975078                    0.996007      28.094790      75.689839       0.673787       0.364227      -1.132846       0.061565      -0.009976       0.001075       0.062377      -0.014598       0.012266       0.060862       0.052422       0.000165      -0.078819       0.029638       0.049181             10.270855      14.055319      -1.264625      -0.907906       9.399164      -2.605180       7.358082           0.052696
           96              O       3.708352       0.853128      13.320219      -0.483928      32.044314 0.43914646E+03  0.10008952E+05                                 7.916415                            6.401291       0.535534       2.244034                    0.998802      25.894624      65.691818       0.768015       0.349910      -1.149429      -0.046179      -0.000653       0.016326       0.048985       0.067208      -0.042258       0.039940      -0.014414       0.077497      -0.106118       0.050956       0.055163              8.931154      10.642369       2.640795      -3.987793       7.247252      -3.053741       8.903840           0.034338
           97              O       6.897401       3.215609      11.091716      -0.541996      39.285672 0.61798193E+03  0.15424340E+05                                 9.238279                            7.764197      -0.156648       1.994568                    0.997301      28.219850      76.258977       0.670852       0.365804      -1.130575      -0.030209       0.011152       0.054685       0.063462      -0.034264      -0.023397      -0.005233      -0.095072       0.096180      -0.079728       0.036402       0.043325             10.185111       9.954287      -0.380715      -1.253262       5.855039       1.620375      14.746007           0.050166
           98              O       0.562925       1.972541       9.348662      -0.487950      31.962847 0.45033942E+03  0.10341836E+05                                 7.935926                            6.505260       0.518692       2.234729                    0.998494      26.168799      66.912552       0.756881       0.352388      -1.145963       0.040981       0.006881       0.038852       0.056888       0.000849       0.048001      -0.039715      -0.000114      -0.229789      -0.104030       0.039143       0.064887              8.873031      14.686983      -1.487605       2.099902       5.193061       0.087270       6.739050           0.033306
           99              O       4.845332       1.190628      10.585979      -0.548336      42.403032 0.66671478E+03  0.16972894E+05                                 9.746153                            8.096429      -0.213011       1.972342                    0.996482      28.700293      78.530529       0.652547       0.368704      -1.127452      -0.000190      -0.061179      -0.015899       0.063212      -0.006517       0.034693       0.014798      -0.030261      -0.172255      -0.073777       0.027706       0.046072             10.829241       7.916764      -0.039552      -1.535277      15.958257       2.083822       8.612702           0.050192
          100              O       4.913797      10.713546       9.461213      -0.493651      33.656206 0.46219263E+03  0.10682471E+05                                 8.217900                            6.604165       0.454572       2.210038                    0.998347      26.342139      67.557439       0.748882       0.353870      -1.144839      -0.010025       0.042028       0.033017       0.054378      -0.023315       0.017368       0.061309       0.098188       0.044719      -0.097761       0.045282       0.052479              9.318505       5.389120      -0.992994      -1.296854       9.374732       5.009352      13.191664           0.028433
          101              O       7.498882       1.535158       9.014565      -0.546826      43.507035 0.64452033E+03  0.16222672E+05                                 9.858811                            7.891684      -0.024520       2.034190                    0.996484      28.324453      76.339966       0.671562       0.362355      -1.135633       0.001259      -0.043538      -0.051128       0.067165       0.001049      -0.026823       0.001783      -0.095102       0.148434      -0.077956       0.022759       0.055197             11.337271       9.410166      -0.768286       0.452395      12.352344       6.318552      12.249303           0.046941
          102              O       7.042679       0.016612       7.432044      -0.492091      34.768000 0.48089731E+03  0.11224024E+05                                 8.416062                            6.756994       0.445359       2.209822                    0.997991      26.377400      67.948917       0.737096       0.356029      -1.143256       0.020064       0.047397       0.028411       0.058790       0.055524       0.047664      -0.025346      -0.049814       0.044667      -0.094725       0.040003       0.054723              9.571799      10.255685       3.352227       3.254583       9.241232       4.238165       9.218481           0.030339
          103              O       4.101754       3.756672      10.288016      -0.550120      40.785020 0.65586968E+03  0.16588688E+05                                 9.423469                            7.986274      -0.124329       2.002778                    0.996622      28.399760      76.852281       0.664063       0.364672      -1.133268      -0.018460       0.057007      -0.024830       0.064862       0.003727       0.052136       0.000067      -0.048893      -0.163922      -0.085449       0.033095       0.052354             10.332821       8.688288      -2.888721      -0.621699      13.903310      -3.030159       8.406866           0.047994
          104              O       3.815670       5.663992       9.158363      -0.488753      31.793194 0.43162466E+03  0.97979963E+04                                 7.853825                            6.333076       0.503611       2.223040                    0.999000      26.117284      66.186940       0.774320       0.348461      -1.150284       0.008026      -0.036354       0.036926       0.052437       0.063440       0.040138      -0.042942       0.018015       0.084531      -0.104230       0.049215       0.055015              8.900461       5.732856       1.027350      -2.049216       8.962859      -5.039767      12.005670           0.029760
          105              O       4.690813       1.937813       7.736967      -0.546970      40.736545 0.65712897E+03  0.16664919E+05                                 9.519956                            8.035274      -0.248398       1.965230                    0.995842      28.572136      77.977004       0.655498       0.368453      -1.127880      -0.021028       0.039227      -0.044867       0.063198      -0.029695      -0.012328      -0.045251       0.052440       0.053250      -0.072421       0.027747       0.044674             10.533521       8.327988      -1.903743       3.036816      12.686071      -0.963127      10.586505           0.053730
          106              O       3.909276       3.816133       6.804722      -0.496313      35.030388 0.46722694E+03  0.10827648E+05                                 8.456122                            6.635025       0.528890       2.233915                    0.998640      26.378273      67.730822       0.748017       0.353337      -1.145320       0.017737      -0.053216       0.007875       0.056644      -0.011618      -0.076223      -0.008325      -0.041201      -0.088179      -0.096237       0.036270       0.059967              9.769960       5.668084       0.061675       0.334537      18.008186      -1.366424       5.633609           0.030758
          107              O       6.496447       4.363305       8.364289      -0.537209      39.639681 0.62022555E+03  0.15480027E+05                                 9.287796                            7.761449      -0.230410       1.975108                    0.996009      28.096282      75.694944       0.673778       0.364223      -1.132848       0.061611       0.009989      -0.001050       0.062425       0.014597      -0.012256       0.060828       0.052422       0.000193      -0.078783       0.029632       0.049151             10.271468      14.056212       1.264633       0.908042       9.399761      -2.605382       7.358430           0.052702
          108              O       8.676802       4.297146       8.893721      -0.484015      32.049396 0.43922824E+03  0.10011279E+05                                 7.917146                            6.401805       0.536354       2.244226                    0.998806      25.897252      65.699948       0.767999       0.349902      -1.149437      -0.046161       0.000706      -0.016372       0.048983      -0.067169       0.042231       0.039942      -0.014272       0.077348      -0.106054       0.050920       0.055134              8.932034      10.643452      -2.641114       3.988243       7.247975      -3.054147       8.904675           0.034380

******************************************************
Auxiliary information for the entire system
The total spin magnetic moment of the unit cell is   47.998281
The total net atomic charge of the unit cell is   -0.000004
Accuracy of reproducing the electrostatic potential in the unit cell:
  The inner radius (bohr) =    5.0000
  The outer radius (bohr) =   12.0000
  Valid grid points have density less than (e/(bohr^3)) =    0.0001
  The number of valid grid points were=        35872
  The rms potential error without charges in kcal/mol is=      2.97841
  The rms potential error with partial charges in kcal/mol is=      0.80627
  The RRMSE value at monopole order=      0.27071
  The rms potential error with partial charges and cloud penetration in kcal/mol is=      0.78841
  The RRMSE value at monopole order with cloud penetration is=      0.26471
  The rms potential error with partial charges and atomic dipoles in kcal/mol is=      0.73308
  The RRMSE value at dipole order=      0.24613
  The rms potential error with partial charges, atomic dipoles and cloud penetration in kcal/mol is=      0.71127
  The RRMSE value at dipole order with cloud penetration=      0.23881

******************************************************
The electron densities and ab initio electrostatic potential were computed in VASP using the PBE functional and
projector augmented wave method. See the main text of the journal article for a description of computational details.
The atomic charges, dipoles, and quadrupoles were computed with the DDEC6 method as described in
(a) T. A. Manz and N. Gabaldon Limas, RSC Adv. 6 (2016) 47771-47801 DOI: 10.1039/c6ra04656h
(b) N. Gabaldon Limas and T. A. Manz, RSC Adv. 8 (2018) 2678-2707 DOI: 10.1039/c7ra11829e.
For each atom in the material, the electron cloud parameters were fit to the spherically averaged atom-in-material
electron density using radial positions for which this density was between 10^-4 and 10^-2 electrons per cubic bohr.
The polarizabilities, dispersion coefficients, and quantum Drude oscillator (QDO) parameters were fit using the MCLF method.
The magnetic structure of the system was optimized in VASP from the default ferromagnetic initial guess using spin polarization.
The atomic spin moments (ASMs) were computed on this optimized magnetic structure using the DDEC6 partition as inputs
to the method of T. A. Manz and D. S. Sholl, J. Chem. Theory Comput. 7 (2011) 4146-4164 DOI: 10.1021/ct200539n.
The RMSE and RRMSE were computed using a uniform grid with Ewald summation.
