# Supplementary material for: A collection of forcefield precursors for metal–organic frameworks
Source: RSC Adv. 2019 Nov 13;9(63):36492–507. doi: 10.1039/c9ra07327b (PMC9075174; doi:10.1039/c9ra07327b)
Supplement: RA-009-C9RA07327B-s5041 [file RA-009-C9RA07327B-s5041.xyz]

  108
jmolscript: load "" {1 1 1} spacegroup "x,y,z" unitcell [{     10.020500     0.000000     0.000000 }, {      0.000000    11.496400     0.000000 }, {      0.000000    -0.400931    14.839785 }]
Fe     9.278482     8.640016     1.973988     0.926013
Fe     8.836177     2.706499    10.279964     0.936996
Fe     4.268232     8.404119     5.445904     0.926028
Fe     3.825927     2.440305    11.979713     0.937047
Fe     0.742018     2.455453    12.865797     0.925988
Fe     1.184323     8.388970     4.559821     0.937012
Fe     5.752268     2.691350     9.393881     0.926012
Fe     6.194573     8.655164     2.860072     0.937053
Fe     0.000000     5.748200     0.000000     0.958523
Fe     5.010250    -0.200465     7.419892     0.958510
Fe     0.000000     0.000000     0.000000     0.987398
Fe     5.010250     5.547734     7.419892     0.987514
H      7.702758     9.619398     5.475881     0.030216
H      0.535095     5.426208     3.833116     0.033649
H      6.273835     6.365415     0.728633     0.029080
H      2.012116    11.141185     3.318176     0.027344
H      1.503075     7.659963    13.747577     0.030707
H      7.117561    11.426248     0.341315     0.034053
H      2.692508     7.424737     1.944012     0.030218
H      5.545345     0.121527     3.586776     0.033652
H      1.263585    10.678720     6.691259     0.029085
H      7.022366     5.902950     4.101717     0.027337
H      6.513325     8.983241     8.512101     0.030706
H      2.107311     5.617887     7.078577     0.034052
H      2.317742     1.476071     9.363904     0.030214
H      9.485405     5.669261    11.006669     0.033655
H      3.746665     4.730054    14.111152     0.029080
H      8.008384    -0.045716    11.521609     0.027342
H      8.517425     3.435506     1.092208     0.030698
H      2.902939    -0.330779    14.498470     0.034049
H      7.327992     3.670732    12.895773     0.030215
H      4.475155    10.973942    11.253009     0.033655
H      8.756915     0.416749     8.148526     0.029089
H      2.998134     5.192519    10.738068     0.027337
H      3.507175     2.112228     6.327684     0.030698
H      7.913189     5.477582     7.761208     0.034042
C      8.386156     9.315378     4.924731     0.528389
C      0.279572     5.890839     3.069164     0.527105
C      7.177684     6.572432     0.797935     0.530944
C      1.392850    10.851714     2.688079     0.529198
C      0.975997     8.150149    14.335529     0.538344
C      7.292920    10.707987     0.905969     0.529615
C      3.375906     7.728756     2.495161     0.528377
C      5.289822    11.153296     4.350728     0.527119
C      2.167434    10.471702     6.621957     0.530945
C      6.403100     6.192420     4.731814     0.529200
C      5.986247     8.493054     7.924148     0.538354
C      2.282670     6.336147     6.513924     0.529633
C      1.634344     1.780091     9.915054     0.528375
C      9.740928     5.204630    11.770621     0.527110
C      2.842816     4.523037    14.041850     0.530944
C      8.627651     0.243755    12.151706     0.529192
C      9.044503     2.945320     0.504256     0.538351
C      2.727580     0.387482    13.933816     0.529610
C      6.644594     3.366713    12.344624     0.528374
C      4.730678    -0.057827    10.489057     0.527119
C      7.853066     0.623767     8.217828     0.530950
C      3.617401     4.903049    10.107971     0.529198
C      4.034253     2.602415     6.915637     0.538358
C      7.737830     4.759322     8.325861     0.529610
O      8.102075     9.138079     3.700152    -0.540203
O      9.486708     9.121005     5.451247    -0.486951
O      0.161230     7.144666     3.178682    -0.545567
O      0.090886     5.225108     2.055459    -0.497894
O      7.491927     7.478857     1.630150    -0.551578
O      7.944353     5.937163     0.073754    -0.493747
O      0.881002     9.712780     2.879067    -0.546233
O      1.157468     0.116136     1.756585    -0.493162
O      0.265744     7.886267     0.320391    -0.541995
O      1.034617     9.367342    14.239367    -0.499429
O      8.498085    10.320499     0.972006    -0.526736
O      6.325441    10.235345     1.511135    -0.481146
O      3.091825     7.906055     3.719741    -0.540222
O      4.476458     7.923130     1.968646    -0.486926
O      5.171480     9.899468     4.241211    -0.545585
O      5.101136     0.322626     5.364434    -0.497895
O      2.481677     9.565278     5.789742    -0.551580
O      2.934103    11.106972     7.346139    -0.493741
O      5.891252     7.331355     4.540826    -0.546250
O      6.167718     5.431599     5.663307    -0.493180
O      5.275994     9.157868     7.099502    -0.542011
O      6.044867     7.275862     8.020310    -0.499432
O      3.487835     6.723635     6.447887    -0.526746
O      1.315191     6.808789     5.908757    -0.481133
O      1.918425     1.957390    11.139633    -0.540211
O      0.533792     1.974464     9.388538    -0.486943
O      9.859270     3.950803    11.661103    -0.545555
O      9.929614     5.870361    12.784326    -0.497889
O      2.528573     3.616612    13.209635    -0.551567
O      2.076147     5.158306    14.766031    -0.493748
O      9.139498     1.382689    11.960718    -0.546226
O      8.863032    10.979333    13.083200    -0.493174
O      9.754756     3.209202    14.519394    -0.542001
O      8.985883     1.728127     0.600418    -0.499432
O      1.522415     0.774970    13.867779    -0.526728
O      3.695059     0.860124    13.328650    -0.481152
O      6.928675     3.189414    11.120044    -0.540207
O      5.544042     3.172339    12.871139    -0.486936
O      4.849020     1.196001    10.598574    -0.545586
O      4.919364    10.772843     9.475351    -0.497897
O      7.538823     1.530191     9.050043    -0.551574
O      7.086397    -0.011503     7.493646    -0.493742
O      4.129248     3.764114    10.298959    -0.546242
O      3.852782     5.663870     9.176478    -0.493186
O      4.744506     1.937601     7.740283    -0.542006
O      3.975633     3.819607     6.819475    -0.499438
O      6.532665     4.371834     8.391898    -0.526757
O      8.705309     4.286680     8.931028    -0.481142

The following XYZ coordinates are in angstroms. Other properties are in atomic units.
The sperically averaged electron density of each atom fit to a function of the form exp(a - br)
eigen_1, eigen_2 and eigen_3 are the three eigenvalues of traceless quadrupole moment tensor
  atom number  atomic symbol              X              Y              Z     net charge C6 coefficient C8 coefficient C10 coefficient fluctuating dipole atomic polarizability isotropic forcefield polarizability              a              b squared Pearson coefficient          <r^3>          <r^4>         wp_QDO          m_QDO          q_QDO       dipole_x       dipole_y       dipole_z         dipole            Qxy            Qxz            Qyz     Q(x^2-y^2)  Q(3z^2 - R^2)        eigen_1        eigen_2        eigen_3 static polarizability      alpha(xx)      alpha(xy)      alpha(xz)      alpha(yy)      alpha(yz)      alpha(zz) atomic spin moment
            1             Fe       9.278482       8.640016       1.973988       0.926013      92.659907 0.20552463E+04  0.67684403E+05                                17.900113                           15.758948       0.252982       1.881245                    0.999079      53.091840     152.771096       0.410449       0.453129      -1.096817      -0.004164      -0.003334       0.010233       0.011540      -0.045639      -0.005572       0.071020      -0.037003       0.115542      -0.082631      -0.017775       0.100406             19.835942      21.405692      -0.752174      -0.447419      18.291509      -0.397098      19.810625           3.819785
            2             Fe       8.836177       2.706499      10.279964       0.936996     114.873074 0.24142876E+04  0.82158610E+05                                19.999532                           16.692015       0.244978       1.886345                    0.998487      52.454728     149.736635       0.415894       0.432773      -1.117806       0.002978       0.006691      -0.006363       0.009701       0.077588      -0.067793      -0.040854       0.091916       0.303396      -0.140762      -0.014516       0.155277             23.392325      28.809580      -0.550595       6.500871      17.801481      -0.018993      23.565914           3.856696
            3             Fe       4.268232       8.404119       5.445904       0.926028      92.663766 0.20553466E+04  0.67688141E+05                                17.900082                           15.758913       0.253058       1.881267                    0.999079      53.093106     152.772346       0.410469       0.453105      -1.096838      -0.004154       0.003326      -0.010235       0.011536       0.045520       0.005657       0.071177      -0.037014       0.116063      -0.082619      -0.017987       0.100606             19.835907      21.405700       0.752173       0.447508      18.291429      -0.397038      19.810591           3.819963
            4             Fe       3.825927       2.440305      11.979713       0.937047     114.869386 0.24141930E+04  0.82154664E+05                                19.999243                           16.691794       0.244953       1.886345                    0.998487      52.453413     149.732676       0.415892       0.432778      -1.117802       0.002982      -0.006698       0.006351       0.009700      -0.077563       0.067778      -0.040862       0.092054       0.303456      -0.140786      -0.014497       0.155283             23.391972      28.809079       0.550590      -6.500749      17.801243      -0.018991      23.565595           3.856874
            5             Fe       0.742018       2.455453      12.865797       0.925988      92.658951 0.20552238E+04  0.67683634E+05                                17.900193                           15.759024       0.252941       1.881230                    0.999080      53.091639     152.771660       0.410441       0.453138      -1.096808       0.004169       0.003327      -0.010222       0.011530      -0.045507      -0.005485       0.070983      -0.037062       0.115798      -0.082564      -0.017775       0.100339             19.836029      21.405791      -0.752163      -0.447453      18.291580      -0.397083      19.810715           3.819709
            6             Fe       1.184323       8.388970       4.559821       0.937012     114.880306 0.24144694E+04  0.82165678E+05                                19.999534                           16.692001       0.245123       1.886384                    0.998486      52.456850     149.739514       0.415921       0.432739      -1.117837      -0.002973      -0.006682       0.006360       0.009692       0.077568      -0.067658      -0.040937       0.091917       0.303963      -0.140842      -0.014459       0.155301             23.392331      28.809615      -0.550575       6.500856      17.801475      -0.018963      23.565904           3.856960
            7             Fe       5.752268       2.691350       9.393881       0.926012      92.665127 0.20553848E+04  0.67689652E+05                                17.900174                           15.758994       0.253089       1.881274                    0.999079      53.093428     152.773090       0.410470       0.453101      -1.096841       0.004149      -0.003323       0.010228       0.011527       0.045514       0.005644       0.071226      -0.036965       0.116260      -0.082664      -0.017994       0.100657             19.836009      21.405785       0.752198       0.447469      18.291554      -0.397056      19.810687           3.819949
            8             Fe       6.194573       8.655164       2.860072       0.937053     114.867876 0.24141544E+04  0.82153128E+05                                19.999204                           16.691766       0.244937       1.886341                    0.998487      52.452904     149.731637       0.415888       0.432784      -1.117797      -0.002981       0.006695      -0.006356       0.009701      -0.077534       0.067856      -0.040807       0.091904       0.303292      -0.140694      -0.014578       0.155271             23.391926      28.809054       0.550581      -6.500743      17.801197      -0.018986      23.565527           3.856846
            9             Fe       0.000000       5.748200       0.000000       0.958523     105.155875 0.22974838E+04  0.77280782E+05                                18.941573                           16.325623       0.274598       1.901392                    0.998171      51.836106     147.489446       0.418571       0.435029      -1.115482      -0.000001      -0.000000       0.000001       0.000001      -0.015095       0.142835      -0.030200       0.052002      -0.083607      -0.142385      -0.015957       0.158342             21.492833      18.641754      -0.990122      -1.251626      25.446430       5.550005      20.390316           3.876047
           10             Fe       5.010250      -0.200465       7.419892       0.958510     105.162092 0.22976458E+04  0.77287124E+05                                18.941719                           16.325727       0.274743       1.901428                    0.998170      51.837974     147.492680       0.418590       0.435004      -1.115505       0.000000      -0.000001       0.000000       0.000001       0.015233      -0.143039      -0.030293       0.052239      -0.083566      -0.142529      -0.016131       0.158660             21.493013      18.641856       0.990160       1.251649      25.446643       5.550116      20.390539           3.876144
           11             Fe       0.000000       0.000000       0.000000       0.987398     118.808551 0.25223898E+04  0.86493731E+05                                20.177928                           16.889959       0.269667       1.900872                    0.998620      51.417395     145.740273       0.421170       0.424108      -1.127223      -0.000002       0.000001      -0.000001       0.000002       0.095038      -0.062200       0.006916      -0.082897       0.018757      -0.130237       0.020678       0.109559             23.450792      19.659399       0.810651      -1.079758      28.265700      -7.805015      22.427277           3.909472
           12             Fe       5.010250       5.547734       7.419892       0.987514     118.802113 0.25222204E+04  0.86486385E+05                                20.177211                           16.889396       0.269634       1.900881                    0.998620      51.414826     145.731229       0.421177       0.424108      -1.127224       0.000001      -0.000001       0.000000       0.000001      -0.095116       0.062253       0.006704      -0.083077       0.018580      -0.130273       0.020488       0.109785             23.449926      19.658750      -0.810700       1.079761      28.264602      -7.804655      22.426426           3.909719
           13              H       7.702758       9.619398       5.475881       0.030216       1.201150 0.83870507E+01  0.83723976E+02                                 1.887086                            1.702635      -1.144216       2.312721                    0.995562       3.942143      11.307707       0.473370       1.296179      -0.703224      -0.044721       0.020156       0.038286       0.062226      -0.004550      -0.005555      -0.003063       0.007629       0.005504      -0.009410       0.001299       0.008112              1.997114       2.376327      -0.348598      -0.632494       1.587486       0.314659       2.027527           0.000858
           14              H       0.535095       5.426208       3.833116       0.033649       1.299604 0.94874599E+01  0.94919444E+02                                 1.797094                            1.671927      -0.810903       2.464470                    0.999482       3.468872       9.072804       0.554096       1.104882      -0.753098       0.016958      -0.036035       0.046089       0.060912      -0.004978       0.001699      -0.008162      -0.012645      -0.007617      -0.007735      -0.005838       0.013574              1.835698       1.500857      -0.109882       0.312457       1.695441      -0.385797       2.310797           0.001488
           15              H       6.273835       6.365415       0.728633       0.029080       1.306161 0.94053318E+01  0.94506824E+02                                 1.842572                            1.691896      -0.897681       2.420938                    0.998829       3.605762       9.654484       0.534088       1.141312      -0.742167      -0.058133      -0.015365      -0.009314       0.060846       0.008384       0.003393       0.002194       0.004512      -0.006340      -0.007648      -0.003331       0.010978              1.901887       2.688250       0.200113       0.056531       1.512782       0.146591       1.504628           0.001196
           16              H       2.012116      11.141185       3.318176       0.027344       1.273299 0.91660064E+01  0.91642853E+02                                 1.827618                            1.683305      -0.713460       2.507552                    0.999776       3.558351       9.548749       0.528459       1.159249      -0.738211       0.042074       0.023537       0.037636       0.061161       0.005455       0.006743       0.003213       0.000908      -0.008635      -0.007692      -0.003053       0.010745              1.889056       2.008585       0.216975       0.650632       1.541334       0.159021       2.117250           0.001268
           17              H       1.503075       7.659963      13.747577       0.030707       1.406128 0.10352039E+02  0.10638230E+03                                 1.929005                            1.771958      -0.983158       2.384010                    0.997963       3.644406       9.819399       0.524023       1.137397      -0.743932       0.037228      -0.026176      -0.043993       0.063297      -0.002215      -0.015338       0.001252       0.008530       0.012045      -0.012323      -0.006413       0.018736              1.993993       1.825409      -0.361411      -0.387930       2.191861       0.487941       1.964709           0.001249
           18              H       7.117561      11.426248       0.341315       0.034053       1.359014 0.97585127E+01  0.99386285E+02                                 1.922442                            1.745953      -1.007340       2.376682                    0.997619       3.701034      10.116482       0.513394       1.171420      -0.734215      -0.018730       0.047894      -0.038232       0.064081      -0.009287       0.004320      -0.008894      -0.004361      -0.007782      -0.009881      -0.006040       0.015922              2.011840       1.647445      -0.074798       0.057052       2.319896      -0.750561       2.068181           0.001653
           19              H       2.692508       7.424737       1.944012       0.030218       1.201139 0.83869603E+01  0.83722891E+02                                 1.887078                            1.702629      -1.144233       2.312716                    0.995562       3.942127      11.307668       0.473369       1.296185      -0.703223      -0.044720      -0.020158      -0.038286       0.062226       0.004549       0.005556      -0.003063       0.007625       0.005503      -0.009409       0.001299       0.008111              1.997105       2.376316       0.348595       0.632489       1.587480       0.314656       2.027519           0.000865
           20              H       5.545345       0.121527       3.586776       0.033652       1.299595 0.94873673E+01  0.94918306E+02                                 1.797086                            1.671920      -0.810909       2.464469                    0.999482       3.468857       9.072761       0.554096       1.104884      -0.753098       0.016959       0.036035      -0.046089       0.060913       0.004977      -0.001699      -0.008162      -0.012644      -0.007620      -0.007735      -0.005839       0.013574              1.835691       1.500852       0.109881      -0.312456       1.695433      -0.385795       2.310788           0.001493
           21              H       1.263585      10.678720       6.691259       0.029085       1.306137 0.94051174E+01  0.94504052E+02                                 1.842543                            1.691872      -0.897686       2.420939                    0.998828       3.605719       9.654311       0.534094       1.141305      -0.742169      -0.058134       0.015364       0.009314       0.060847      -0.008382      -0.003393       0.002194       0.004513      -0.006342      -0.007646      -0.003331       0.010978              1.901856       2.688199      -0.200109      -0.056530       1.512760       0.146587       1.504607           0.001185
           22              H       7.022366       5.902950       4.101717       0.027337       1.273282 0.91658419E+01  0.91640794E+02                                 1.827606                            1.683293      -0.713467       2.507552                    0.999776       3.558314       9.548627       0.528459       1.159253      -0.738211       0.042073      -0.023538      -0.037637       0.061161      -0.005455      -0.006743       0.003214       0.000908      -0.008635      -0.007692      -0.003054       0.010745              1.889043       2.008571      -0.216973      -0.650627       1.541323       0.159020       2.117234           0.001269
           23              H       6.513325       8.983241       8.512101       0.030706       1.406096 0.10351759E+02  0.10637875E+03                                 1.928985                            1.771941      -0.983150       2.384019                    0.997963       3.644352       9.819236       0.524023       1.137406      -0.743930       0.037228       0.026176       0.043995       0.063299       0.002215       0.015339       0.001252       0.008531       0.012047      -0.012324      -0.006414       0.018737              1.993971       1.825390       0.361406       0.387925       2.191834       0.487934       1.964689           0.001240
           24              H       2.107311       5.617887       7.078577       0.034052       1.358983 0.97582222E+01  0.99382500E+02                                 1.922408                            1.745924      -1.007300       2.376703                    0.997619       3.700975      10.116250       0.513400       1.171416      -0.734216      -0.018731      -0.047895       0.038233       0.064083       0.009288      -0.004320      -0.008894      -0.004361      -0.007784      -0.009882      -0.006040       0.015922              2.011804       1.647416       0.074798      -0.057052       2.319853      -0.750542       2.068143           0.001643
           25              H       2.317742       1.476071       9.363904       0.030214       1.201137 0.83869430E+01  0.83722630E+02                                 1.887074                            1.702625      -1.144205       2.312728                    0.995562       3.942117      11.307613       0.473370       1.296181      -0.703224       0.044721      -0.020157      -0.038285       0.062225      -0.004549      -0.005556      -0.003063       0.007626       0.005502      -0.009409       0.001298       0.008111              1.997100       2.376309      -0.348594      -0.632487       1.587477       0.314656       2.027514           0.000856
           26              H       9.485405       5.669261      11.006669       0.033655       1.299587 0.94872899E+01  0.94917153E+02                                 1.797062                            1.671899      -0.810917       2.464464                    0.999482       3.468848       9.072662       0.554108       1.104865      -0.753102      -0.016959       0.036035      -0.046089       0.060913      -0.004977       0.001699      -0.008162      -0.012645      -0.007620      -0.007736      -0.005839       0.013574              1.835665       1.500833      -0.109879       0.312449       1.695411      -0.385786       2.310750           0.001484
           27              H       3.746665       4.730054      14.111152       0.029080       1.306166 0.94053712E+01  0.94507320E+02                                 1.842577                            1.691899      -0.897698       2.420931                    0.998828       3.605766       9.654500       0.534087       1.141312      -0.742167       0.058133       0.015365       0.009314       0.060847       0.008384       0.003393       0.002194       0.004513      -0.006341      -0.007648      -0.003331       0.010978              1.901891       2.688258       0.200113       0.056531       1.512785       0.146591       1.504631           0.001195
           28              H       8.008384      -0.045716      11.521609       0.027342       1.273313 0.91661285E+01  0.91644317E+02                                 1.827626                            1.683311      -0.713466       2.507547                    0.999776       3.558372       9.548797       0.528461       1.159242      -0.738213      -0.042073      -0.023536      -0.037636       0.061160       0.005455       0.006743       0.003213       0.000908      -0.008636      -0.007692      -0.003053       0.010745              1.889064       2.008594       0.216976       0.650636       1.541339       0.159021       2.117259           0.001264
           29              H       8.517425       3.435506       1.092208       0.030698       1.406143 0.10352175E+02  0.10638417E+03                                 1.929032                            1.771980      -0.983164       2.384008                    0.997963       3.644424       9.819507       0.524015       1.137411      -0.743929      -0.037228       0.026177       0.043993       0.063298      -0.002215      -0.015338       0.001253       0.008530       0.012045      -0.012323      -0.006413       0.018737              1.994022       1.825434      -0.361419      -0.387939       2.191895       0.487952       1.964736           0.001252
           30              H       2.902939      -0.330779      14.498470       0.034049       1.359022 0.97585764E+01  0.99387065E+02                                 1.922447                            1.745957      -1.007347       2.376678                    0.997619       3.701044      10.116506       0.513394       1.171418      -0.734215       0.018730      -0.047894       0.038232       0.064080      -0.009287       0.004320      -0.008894      -0.004361      -0.007782      -0.009881      -0.006040       0.015921              2.011846       1.647449      -0.074798       0.057052       2.319903      -0.750565       2.068187           0.001652
           31              H       7.327992       3.670732      12.895773       0.030215       1.201145 0.83870049E+01  0.83723449E+02                                 1.887085                            1.702634      -1.144236       2.312714                    0.995562       3.942137      11.307705       0.473368       1.296185      -0.703223       0.044719       0.020157       0.038286       0.062225       0.004549       0.005556      -0.003064       0.007623       0.005503      -0.009410       0.001299       0.008111              1.997113       2.376326       0.348597       0.632493       1.587485       0.314658       2.027527           0.000863
           32              H       4.475155      10.973942      11.253009       0.033655       1.299591 0.94873340E+01  0.94917835E+02                                 1.797077                            1.671912      -0.810904       2.464471                    0.999482       3.468856       9.072735       0.554100       1.104877      -0.753099      -0.016959      -0.036034       0.046089       0.060912       0.004978      -0.001699      -0.008162      -0.012644      -0.007620      -0.007735      -0.005838       0.013574              1.835681       1.500845       0.109880      -0.312453       1.695424      -0.385791       2.310773           0.001489
           33              H       8.756915       0.416749       8.148526       0.029089       1.306135 0.94051022E+01  0.94503870E+02                                 1.842541                            1.691870      -0.897680       2.420941                    0.998829       3.605717       9.654307       0.534095       1.141305      -0.742169       0.058133      -0.015364      -0.009313       0.060846      -0.008383      -0.003393       0.002194       0.004512      -0.006340      -0.007647      -0.003331       0.010978              1.901853       2.688195      -0.200108      -0.056530       1.512759       0.146586       1.504606           0.001183
           34              H       2.998134       5.192519      10.738068       0.027337       1.273293 0.91659426E+01  0.91642016E+02                                 1.827612                            1.683299      -0.713469       2.507550                    0.999776       3.558331       9.548671       0.528460       1.159249      -0.738212      -0.042073       0.023537       0.037637       0.061161      -0.005455      -0.006743       0.003214       0.000907      -0.008636      -0.007692      -0.003053       0.010745              1.889050       2.008579      -0.216974      -0.650630       1.541328       0.159020       2.117242           0.001264
           35              H       3.507175       2.112228       6.327684       0.030698       1.406111 0.10351887E+02  0.10638048E+03                                 1.929006                            1.771958      -0.983153       2.384018                    0.997963       3.644371       9.819331       0.524016       1.137414      -0.743928      -0.037229      -0.026177      -0.043995       0.063299       0.002216       0.015338       0.001253       0.008531       0.012048      -0.012323      -0.006414       0.018737              1.993994       1.825410       0.361412       0.387932       2.191861       0.487943       1.964711           0.001243
           36              H       7.913189       5.477582       7.761208       0.034042       1.359015 0.97585068E+01  0.99386103E+02                                 1.922436                            1.745947      -1.007318       2.376690                    0.997619       3.701032      10.116435       0.513397       1.171413      -0.734217       0.018731       0.047894      -0.038233       0.064081       0.009287      -0.004320      -0.008895      -0.004360      -0.007783      -0.009882      -0.006041       0.015923              2.011834       1.647440       0.074799      -0.057053       2.319888      -0.750558       2.068173           0.001643
           37              C       8.386156       9.315378       4.924731       0.528389      19.222579 0.21043877E+03  0.41870885E+04                                 6.531551                            5.079664       0.312198       2.170526                    0.999643      21.961455      60.906547       0.669490       0.459807      -1.023174       0.040766      -0.017969      -0.049233       0.066398       0.042366      -0.029679      -0.035521      -0.174944      -0.149611      -0.087290      -0.044329       0.131619              7.270844       9.638747      -1.012438       0.512922       4.032458       0.980504       8.141326          -0.013372
           38              C       0.279572       5.890839       3.069164       0.527105      18.845787 0.20241566E+03  0.39834920E+04                                 6.384791                            4.960446       0.386200       2.192415                    0.999845      21.834805      59.977026       0.682744       0.455857      -1.026673      -0.017175       0.042802      -0.046923       0.065793       0.009561      -0.045982      -0.025700       0.167401      -0.164203      -0.085018      -0.039331       0.124349              7.088639       4.111761       0.149126       1.210871       8.634990       1.845113       8.519166          -0.007416
           39              C       7.177684       6.572432       0.797935       0.530944      19.649141 0.20112390E+03  0.39463097E+04                                 6.534397                            4.912812       0.461729       2.216066                    0.999780      21.719735      59.305242       0.693666       0.450016      -1.031406       0.063774       0.033970       0.003707       0.072353       0.001608       0.026362      -0.102024      -0.074867       0.083003      -0.087470      -0.041960       0.129430              7.439890       7.897783      -0.668343      -1.166321       7.245565       3.670758       7.176323          -0.014927
           40              C       1.392850      10.851714       2.688079       0.529198      18.709855 0.19868978E+03  0.38836678E+04                                 6.302591                            4.872965       0.556853       2.250318                    0.999729      21.561204      58.610318       0.699193       0.448169      -1.033273      -0.045929      -0.030130      -0.037147       0.066311      -0.052955      -0.067197       0.061302       0.095205      -0.070094      -0.091622      -0.040544       0.132165              7.026729       5.385838       0.842175       1.759132       7.924785      -2.535565       7.769566          -0.016601
           41              C       0.975997       8.150149      14.335529       0.538344      19.428287 0.20512505E+03  0.40609722E+04                                 6.584626                            5.031170       0.241099       2.143494                    0.999771      22.035833      61.236474       0.668566       0.462754      -1.020126      -0.050701       0.028358       0.039224       0.070094      -0.000762       0.081062       0.003893       0.153307       0.083743      -0.090857      -0.037371       0.128228              7.426871       5.059183       0.305126      -1.605170      11.393641      -0.465861       5.827788          -0.011404
           42              C       7.292920      10.707987       0.905969       0.529615      19.705744 0.20816461E+03  0.41276517E+04                                 6.611589                            5.042799       0.234295       2.140403                    0.999762      21.986291      60.728892       0.674283       0.458108      -1.024854       0.024022      -0.049947       0.032990       0.064499       0.004970       0.043411       0.097283      -0.091980       0.157955      -0.095716      -0.045396       0.141112              7.437447       9.386680       0.591468      -1.832741       6.594032      -2.743743       6.331630          -0.000306
           43              C       3.375906       7.728756       2.495161       0.528377      19.222550 0.21043864E+03  0.41870865E+04                                 6.531557                            5.079671       0.312192       2.170524                    0.999643      21.961429      60.906527       0.669488       0.459808      -1.023173       0.040762       0.017962       0.049233       0.066393      -0.042367       0.029678      -0.035524      -0.174957      -0.149627      -0.087294      -0.044335       0.131628              7.270849       9.638759       1.012438      -0.512927       4.032463       0.980503       8.141324          -0.013362
           44              C       5.289822      11.153296       4.350728       0.527119      18.845647 0.20241410E+03  0.39834545E+04                                 6.384774                            4.960437       0.386197       2.192417                    0.999845      21.834685      59.976692       0.682742       0.455859      -1.026672      -0.017174      -0.042800       0.046923       0.065792      -0.009564       0.045983      -0.025699       0.167407      -0.164223      -0.085020      -0.039336       0.124356              7.088617       4.111754      -0.149120      -1.210867       8.634947       1.845098       8.519152          -0.007396
           45              C       2.167434      10.471702       6.621957       0.530945      19.649111 0.20112359E+03  0.39463001E+04                                 6.534376                            4.912801       0.461761       2.216077                    0.999780      21.719705      59.305043       0.693669       0.450015      -1.031407       0.063772      -0.033967      -0.003709       0.072349      -0.001605      -0.026365      -0.102025      -0.074874       0.083008      -0.087470      -0.041964       0.129434              7.439864       7.897743       0.668348       1.166325       7.245535       3.670746       7.176313          -0.014935
           46              C       6.403100       6.192420       4.731814       0.529200      18.709526 0.19868560E+03  0.38835640E+04                                 6.302523                            4.872917       0.556860       2.250325                    0.999729      21.560911      58.609275       0.699196       0.448170      -1.033273      -0.045927       0.030129       0.037145       0.066308       0.052959       0.067200       0.061303       0.095197      -0.070098      -0.091621      -0.040549       0.132170              7.026651       5.385784      -0.842168      -1.759111       7.924697      -2.535526       7.769472          -0.016594
           47              C       5.986247       8.493054       7.924148       0.538354      19.427943 0.20512075E+03  0.40608663E+04                                 6.584569                            5.031133       0.241100       2.143502                    0.999771      22.035522      61.235482       0.668565       0.462757      -1.020125      -0.050699      -0.028355      -0.039226       0.070093       0.000760      -0.081062       0.003889       0.153302       0.083760      -0.090857      -0.037370       0.128227              7.426802       5.059140      -0.305127       1.605150      11.393532      -0.465853       5.827735          -0.011416
           48              C       2.282670       6.336147       6.513924       0.529633      19.705375 0.20816020E+03  0.41275397E+04                                 6.611502                            5.042743       0.234298       2.140412                    0.999762      21.985987      60.727745       0.674288       0.458107      -1.024855       0.024022       0.049952      -0.032991       0.064503      -0.004969      -0.043413       0.097282      -0.091978       0.157946      -0.095717      -0.045392       0.141109              7.437342       9.386538      -0.591452       1.832707       6.593944      -2.743698       6.331544          -0.000310
           49              C       1.634344       1.780091       9.915054       0.528375      19.222572 0.21043883E+03  0.41870890E+04                                 6.531551                            5.079666       0.312224       2.170533                    0.999643      21.961426      60.906414       0.669490       0.459807      -1.023174      -0.040762       0.017965       0.049232       0.066393       0.042368      -0.029681      -0.035524      -0.174953      -0.149635      -0.087295      -0.044334       0.131629              7.270843       9.638743      -1.012435       0.512932       4.032457       0.980502       8.141329          -0.013385
           50              C       9.740928       5.204630      11.770621       0.527110      18.845808 0.20241609E+03  0.39834996E+04                                 6.384785                            4.960445       0.386218       2.192421                    0.999845      21.834780      59.976809       0.682746       0.455856      -1.026675       0.017173      -0.042802       0.046923       0.065793       0.009561      -0.045981      -0.025700       0.167404      -0.164211      -0.085019      -0.039333       0.124352              7.088631       4.111758       0.149128       1.210865       8.634988       1.845124       8.519148          -0.007422
           51              C       2.842816       4.523037      14.041850       0.530944      19.649116 0.20112358E+03  0.39463003E+04                                 6.534380                            4.912800       0.461748       2.216072                    0.999780      21.719711      59.305078       0.693669       0.450014      -1.031407      -0.063774      -0.033973      -0.003704       0.072354       0.001610       0.026363      -0.102025      -0.074869       0.083000      -0.087472      -0.041959       0.129431              7.439871       7.897768      -0.668341      -1.166319       7.245542       3.670745       7.176302          -0.014926
           52              C       8.627651       0.243755      12.151706       0.529192      18.709923 0.19869047E+03  0.38836832E+04                                 6.302595                            4.872965       0.556853       2.250316                    0.999729      21.561259      58.610413       0.699195       0.448168      -1.033274       0.045928       0.030129       0.037149       0.066311      -0.052956      -0.067196       0.061302       0.095205      -0.070093      -0.091622      -0.040544       0.132165              7.026736       5.385840       0.842178       1.759133       7.924796      -2.535570       7.769572          -0.016613
           53              C       9.044503       2.945320       0.504256       0.538351      19.428129 0.20512285E+03  0.40609190E+04                                 6.584601                            5.031149       0.241086       2.143493                    0.999771      22.035707      61.236111       0.668566       0.462755      -1.020126       0.050700      -0.028357      -0.039225       0.070095      -0.000762       0.081062       0.003894       0.153306       0.083740      -0.090856      -0.037371       0.128227              7.426844       5.059168       0.305115      -1.605169      11.393592      -0.465844       5.827770          -0.011405
           54              C       2.727580       0.387482      13.933816       0.529610      19.705752 0.20816458E+03  0.41276496E+04                                 6.611581                            5.042791       0.234303       2.140405                    0.999762      21.986291      60.728812       0.674285       0.458106      -1.024855      -0.024021       0.049949      -0.032989       0.064499       0.004970       0.043410       0.097283      -0.091980       0.157949      -0.095715      -0.045395       0.141110              7.437439       9.386669       0.591466      -1.832739       6.594026      -2.743741       6.331623          -0.000309
           55              C       6.644594       3.366713      12.344624       0.528374      19.222506 0.21043799E+03  0.41870691E+04                                 6.531541                            5.079658       0.312217       2.170532                    0.999643      21.961387      60.906333       0.669490       0.459808      -1.023174      -0.040760      -0.017963      -0.049233       0.066392      -0.042368       0.029680      -0.035527      -0.174963      -0.149626      -0.087297      -0.044336       0.131633              7.270832       9.638729       1.012438      -0.512919       4.032455       0.980503       8.141313          -0.013363
           56              C       4.730678      -0.057827      10.489057       0.527119      18.845753 0.20241541E+03  0.39834877E+04                                 6.384803                            4.960457       0.386161       2.192403                    0.999845      21.834774      59.977039       0.682739       0.455860      -1.026671       0.017172       0.042800      -0.046924       0.065792      -0.009564       0.045984      -0.025699       0.167409      -0.164220      -0.085021      -0.039336       0.124357              7.088650       4.111770      -0.149123      -1.210871       8.634992       1.845117       8.519188          -0.007408
           57              C       7.853066       0.623767       8.217828       0.530950      19.649092 0.20112343E+03  0.39462978E+04                                 6.534386                            4.912808       0.461754       2.216076                    0.999780      21.719684      59.305061       0.693666       0.450016      -1.031406      -0.063771       0.033970       0.003706       0.072349      -0.001604      -0.026362      -0.102025      -0.074876       0.083003      -0.087467      -0.041966       0.129434              7.439876       7.897749       0.668347       1.166324       7.245551       3.670755       7.176327          -0.014937
           58              C       3.617401       4.903049      10.107971       0.529198      18.709574 0.19868606E+03  0.38835764E+04                                 6.302539                            4.872927       0.556847       2.250321                    0.999729      21.560947      58.609451       0.699194       0.448171      -1.033272       0.045927      -0.030130      -0.037147       0.066309       0.052961       0.067200       0.061305       0.095197      -0.070102      -0.091623      -0.040549       0.132171              7.026670       5.385796      -0.842172      -1.759115       7.924722      -2.535535       7.769492          -0.016601
           59              C       4.034253       2.602415       6.915637       0.538358      19.427813 0.20511902E+03  0.40608246E+04                                 6.584547                            5.031116       0.241101       2.143505                    0.999771      22.035426      61.235213       0.668565       0.462758      -1.020124       0.050697       0.028356       0.039227       0.070093       0.000761      -0.081064       0.003889       0.153302       0.083763      -0.090857      -0.037371       0.128228              7.426777       5.059127      -0.305116       1.605151      11.393483      -0.465841       5.827720          -0.011411
           60              C       7.737830       4.759322       8.325861       0.529610      19.705639 0.20816332E+03  0.41276205E+04                                 6.611575                            5.042791       0.234241       2.140388                    0.999762      21.986231      60.728719       0.674282       0.458109      -1.024853      -0.024026      -0.049953       0.032992       0.064506      -0.004969      -0.043414       0.097279      -0.091981       0.157952      -0.095717      -0.045391       0.141109              7.437429       9.386647      -0.591461       1.832731       6.594022      -2.743737       6.331617          -0.000336
           61              O       8.102075       9.138079       3.700152      -0.540203      39.135983 0.61407424E+03  0.15299100E+05                                 9.208489                            7.735981      -0.119415       2.006982                    0.997138      28.141618      75.923350       0.672698       0.365461      -1.131093       0.031481       0.010985       0.055113       0.064414       0.032892       0.023641      -0.001629      -0.096181       0.097425      -0.079272       0.033804       0.045468             10.152991      10.009195       0.396996       1.329338       5.820675       1.596079      14.629103           0.049950
           62              O       9.486708       9.121005       5.451247      -0.486951      31.794034 0.44408418E+03  0.10161689E+05                                 7.903000                            6.453205       0.517619       2.234341                    0.998668      26.116669      66.640384       0.761182       0.351655      -1.146660      -0.044407      -0.007137      -0.040983       0.060848       0.000451       0.046681      -0.038604       0.004186      -0.241043      -0.105543       0.040074       0.065470              8.863924      14.793525      -1.400489       2.094607       5.132138       0.107604       6.666109           0.032852
           63              O       0.161230       7.144666       3.178682      -0.545567      42.049589 0.65552140E+03  0.16617154E+05                                 9.690001                            8.025778      -0.201583       1.977718                    0.996486      28.564170      77.987588       0.655719       0.368484      -1.127640      -0.001273      -0.060160      -0.015381       0.062108       0.006270      -0.037878       0.013502      -0.030201      -0.167298      -0.074461       0.029587       0.044874             10.789591       7.876194      -0.048617       1.561837      15.919787       2.140542       8.572793           0.049644
           64              O       0.090886       5.225108       2.055459      -0.497894      33.628151 0.45950582E+03  0.10602393E+05                                 8.206114                            6.576716       0.464262       2.212989                    0.998384      26.326922      67.409081       0.752029       0.352987      -1.145826       0.008708       0.040589       0.033649       0.053438       0.026598      -0.017970       0.060638       0.096597       0.057967      -0.098666       0.044983       0.053683              9.330205       5.410236       1.045939       1.409675       9.428819       5.047251      13.151560           0.028721
           65              O       7.491927       7.478857       1.630150      -0.551578      43.445234 0.64157317E+03  0.16126000E+05                                 9.840094                            7.866897       0.042622       2.056087                    0.996627      28.302033      76.164675       0.673649       0.361736      -1.136400      -0.001385      -0.043322      -0.049132       0.065518      -0.000114       0.027305       0.002723      -0.096081       0.148261      -0.078580       0.023118       0.055462             11.328643       9.381410       0.737541      -0.529359      12.463060       6.325609      12.141459           0.046808
           66              O       7.944353       5.937163       0.073754      -0.493747      34.585031 0.47451820E+03  0.11035911E+05                                 8.375009                            6.703214       0.469704       2.218556                    0.998027      26.292436      67.563715       0.741662       0.355095      -1.144248      -0.018071       0.045121       0.029961       0.057097      -0.055784      -0.046990      -0.026877      -0.046181       0.048355      -0.094758       0.041379       0.053380              9.543859      10.226570      -3.401253      -3.301761       9.253892       4.238716       9.151114           0.030139
           67              O       0.881002       9.712780       2.879067      -0.546233      40.475379 0.64460312E+03  0.16233563E+05                                 9.374478                            7.917083      -0.129054       2.003076                    0.996364      28.261979      76.319443       0.666984       0.364644      -1.133268       0.017662       0.058525      -0.024987       0.066041      -0.001940      -0.051629       0.000833      -0.048204      -0.164739      -0.085062       0.033262       0.051799             10.298809       8.617611       2.854426       0.637748      13.940594      -3.053421       8.338223           0.047250
           68              O       1.157468       0.116136       1.756585      -0.493162      31.812199 0.42939404E+03  0.97336925E+04                                 7.851531                            6.310713       0.510452       2.224768                    0.998965      26.124960      66.136653       0.776877       0.347802      -1.150953      -0.006938      -0.038530       0.038227       0.054718      -0.063973      -0.038986      -0.043153       0.019332       0.090676      -0.104840       0.049305       0.055534              8.922012       5.728392      -1.060006       2.075144       9.062770      -5.103308      11.974873           0.029779
           69              O       0.265744       7.886267       0.320391      -0.541995      40.308950 0.64278841E+03  0.16210707E+05                                 9.449142                            7.945758      -0.237411       1.971598                    0.995490      28.368558      77.192744       0.659384       0.368327      -1.128036       0.021769       0.040245      -0.046008       0.064887       0.028315       0.013133      -0.045391       0.053110       0.051874      -0.072130       0.028195       0.043935             10.480359       8.116567       1.901070      -2.986824      12.758339      -1.088674      10.566171           0.053345
           70              O       1.034617       9.367342      14.239367      -0.499429      34.938330 0.46199638E+03  0.10676020E+05                                 8.435065                            6.593160       0.529321       2.235623                    0.998608      26.317680      67.472531       0.751200       0.352842      -1.145756      -0.016384      -0.051917       0.007462       0.054950       0.009623       0.075274      -0.006533      -0.038935      -0.096986      -0.095428       0.036119       0.059309              9.773039       5.626192       0.019550      -0.342372      18.066195      -1.317010       5.626731           0.030693
           71              O       8.498085      10.320499       0.972006      -0.526736      39.002734 0.60528964E+03  0.15017406E+05                                 9.189848                            7.670635      -0.222121       1.981273                    0.995872      27.871270      74.896802       0.677242       0.364528      -1.132465      -0.066254       0.011365      -0.001207       0.067233      -0.015113       0.012025       0.060898       0.053571       0.000990      -0.079240       0.030144       0.049096             10.171288      14.015551      -1.222428      -1.004553       9.235503      -2.515429       7.262812           0.051730
           72              O       6.325441      10.235345       1.511135      -0.481146      31.897842 0.43426377E+03  0.98693740E+04                                 7.888088                            6.358724       0.535917       2.243550                    0.998811      25.856555      65.486999       0.771885       0.349154      -1.150128       0.052374       0.001777      -0.021950       0.056815       0.069530      -0.047128       0.035751      -0.012346       0.081021      -0.108875       0.049098       0.059777              8.925513      10.656134       2.703904      -4.021588       7.259458      -3.059033       8.860946           0.034700
           73              O       3.091825       7.906055       3.719741      -0.540222      39.137274 0.61409932E+03  0.15299881E+05                                 9.208663                            7.736120      -0.119295       2.007003                    0.997140      28.142272      75.925500       0.672694       0.365459      -1.131094       0.031481      -0.010993      -0.055110       0.064412      -0.032893      -0.023627      -0.001630      -0.096201       0.097428      -0.079276       0.033808       0.045468             10.153189      10.009417      -0.397005      -1.329338       5.820780       1.596119      14.629371           0.049960
           74              O       4.476458       7.923130       1.968646      -0.486926      31.792664 0.44406056E+03  0.10161018E+05                                 7.902829                            6.453075       0.517340       2.234278                    0.998666      26.115796      66.637829       0.761182       0.351660      -1.146656      -0.044399       0.007138       0.040990       0.060848      -0.000442      -0.046674      -0.038600       0.004210      -0.241110      -0.105554       0.040072       0.065481              8.863727      14.793171       1.400451      -2.094580       5.132041       0.107597       6.665971           0.032859
           75              O       5.171480       9.899468       4.241211      -0.545585      42.049638 0.65552423E+03  0.16617220E+05                                 9.689943                            8.025743      -0.201374       1.977778                    0.996487      28.564272      77.987486       0.655728       0.368479      -1.127646      -0.001271       0.060164       0.015385       0.062113      -0.006267       0.037886       0.013506      -0.030170      -0.167312      -0.074468       0.029607       0.044861             10.789519       7.876159       0.048631      -1.561824      15.919654       2.140525       8.572744           0.049633
           76              O       5.101136       0.322626       5.364434      -0.497895      33.628361 0.45951002E+03  0.10602518E+05                                 8.206165                            6.576759       0.464236       2.212978                    0.998384      26.327000      67.409462       0.752024       0.352988      -1.145824       0.008712      -0.040585      -0.033648       0.053435      -0.026595       0.017979       0.060640       0.096605       0.057987      -0.098672       0.044978       0.053694              9.330262       5.410267      -1.045936      -1.409678       9.428854       5.047275      13.151666           0.028714
           77              O       2.481677       9.565278       5.789742      -0.551580      43.446468 0.64159464E+03  0.16126682E+05                                 9.840272                            7.867030       0.042630       2.056075                    0.996629      28.302565      76.166559       0.673643       0.361736      -1.136400      -0.001395       0.043319       0.049121       0.065508       0.000121      -0.027304       0.002724      -0.096091       0.148284      -0.078588       0.023119       0.055469             11.328855       9.381609      -0.737521       0.529414      12.463254       6.325732      12.141701           0.046794
           78              O       2.934103      11.106972       7.346139      -0.493741      34.584867 0.47451488E+03  0.11035817E+05                                 8.374995                            6.703203       0.469629       2.218534                    0.998027      26.292324      67.563413       0.741661       0.355096      -1.144246      -0.018071      -0.045113      -0.029954       0.057087       0.055785       0.046999      -0.026877      -0.046168       0.048364      -0.094763       0.041382       0.053381              9.543843      10.226535       3.401244       3.301758       9.253875       4.238719       9.151120           0.030116
           79              O       5.891252       7.331355       4.540826      -0.546250      40.475133 0.64459888E+03  0.16233415E+05                                 9.374409                            7.917033      -0.128912       2.003122                    0.996364      28.261890      76.318869       0.666990       0.364642      -1.133271       0.017668      -0.058527       0.024990       0.066046       0.001938       0.051631       0.000846      -0.048183      -0.164738      -0.085060       0.033271       0.051789             10.298730       8.617561      -2.854411      -0.637737      13.940484      -3.053377       8.338145           0.047236
           80              O       6.167718       5.431599       5.663307      -0.493180      31.811994 0.42939170E+03  0.97336214E+04                                 7.851483                            6.310683       0.510556       2.224799                    0.998965      26.124982      66.136537       0.776882       0.347801      -1.150955      -0.006932       0.038516      -0.038235       0.054713       0.063967       0.038989      -0.043153       0.019325       0.090651      -0.104834       0.049302       0.055531              8.921953       5.728360       1.059995      -2.075126       9.062714      -5.103266      11.974785           0.029765
           81              O       5.275994       9.157868       7.099502      -0.542011      40.309913 0.64280745E+03  0.16211308E+05                                 9.449280                            7.945869      -0.237378       1.971597                    0.995492      28.369014      77.194291       0.659380       0.368327      -1.128036       0.021784      -0.040247       0.046012       0.064896      -0.028308      -0.013136      -0.045377       0.053126       0.051889      -0.072122       0.028201       0.043921             10.480516       8.116678      -1.901080       2.986866      12.758548      -1.088648      10.566322           0.053332
           82              O       6.044867       7.275862       8.020310      -0.499432      34.937661 0.46198602E+03  0.10675714E+05                                 8.434945                            6.593075       0.529432       2.235663                    0.998608      26.317457      67.471606       0.751207       0.352841      -1.145758      -0.016376       0.051916      -0.007447       0.054944      -0.009625      -0.075265      -0.006539      -0.038927      -0.096959      -0.095415       0.036112       0.059303              9.772895       5.626116      -0.019565       0.342367      18.065912      -1.316991       5.626656           0.030677
           83              O       3.487835       6.723635       6.447887      -0.526746      39.002966 0.60529509E+03  0.15017563E+05                                 9.189852                            7.670647      -0.222017       1.981299                    0.995873      27.871453      74.897156       0.677245       0.364526      -1.132467      -0.066262      -0.011358       0.001195       0.067239       0.015111      -0.012024       0.060902       0.053585       0.001007      -0.079247       0.030147       0.049100             10.171289      14.015532       1.222404       1.004569       9.235516      -2.515435       7.262819           0.051716
           84              O       1.315191       6.808789       5.908757      -0.481133      31.897623 0.43426092E+03  0.98692945E+04                                 7.888060                            6.358712       0.535836       2.243524                    0.998811      25.856483      65.486802       0.771884       0.349155      -1.150127       0.052373      -0.001775       0.021947       0.056813      -0.069519       0.047127       0.035749      -0.012360       0.081000      -0.108862       0.049094       0.059768              8.925474      10.656079      -2.703880       4.021557       7.259434      -3.059014       8.860910           0.034687
           85              O       1.918425       1.957390      11.139633      -0.540211      39.135959 0.61407400E+03  0.15299083E+05                                 9.208454                            7.735954      -0.119310       2.007011                    0.997139      28.141670      75.923305       0.672703       0.365459      -1.131095      -0.031476      -0.010986      -0.055113       0.064411       0.032896       0.023641      -0.001627      -0.096182       0.097401      -0.079271       0.033798       0.045473             10.152951      10.009150       0.396995       1.329334       5.820656       1.596071      14.629045           0.049936
           86              O       0.533792       1.974464       9.388538      -0.486943      31.793419 0.44407367E+03  0.10161392E+05                                 7.902932                            6.453155       0.517430       2.234294                    0.998667      26.116236      66.639181       0.761180       0.351658      -1.146658       0.044399       0.007142       0.040995       0.060851       0.000445       0.046676      -0.038602       0.004201      -0.241108      -0.105555       0.040076       0.065479              8.863844      14.793378      -1.400473       2.094596       5.132100       0.107599       6.666055           0.032841
           87              O       9.859270       3.950803      11.661103      -0.545555      42.048678 0.65550451E+03  0.16616612E+05                                 9.689858                            8.025671      -0.201614       1.977717                    0.996484      28.563772      77.986137       0.655724       0.368484      -1.127641       0.001272       0.060161       0.015382       0.062110       0.006263      -0.037875       0.013506      -0.030192      -0.167320      -0.074464       0.029591       0.044873             10.789426       7.876079      -0.048620       1.561802      15.919532       2.140509       8.572667           0.049637
           88              O       9.929614       5.870361      12.784326      -0.497889      33.628070 0.45950499E+03  0.10602368E+05                                 8.206093                            6.576705       0.464247       2.212983                    0.998384      26.326938      67.409079       0.752031       0.352986      -1.145826      -0.008710      -0.040590      -0.033648       0.053437       0.026599      -0.017971       0.060639       0.096601       0.057968      -0.098668       0.044984       0.053684              9.330177       5.410226       1.045932       1.409665       9.428792       5.047230      13.151514           0.028717
           89              O       2.528573       3.616612      13.209635      -0.551567      43.444770 0.64156465E+03  0.16125739E+05                                 9.840053                            7.866867       0.042513       2.056059                    0.996626      28.301805      76.164056       0.673647       0.361738      -1.136398       0.001380       0.043316       0.049135       0.065516      -0.000110       0.027305       0.002723      -0.096087       0.148269      -0.078584       0.023119       0.055465             11.328593       9.381368       0.737538      -0.529355      12.463007       6.325578      12.141405           0.046799
           90              O       2.076147       5.158306      14.766031      -0.493748      34.584997 0.47451756E+03  0.11035891E+05                                 8.375001                            6.703208       0.469712       2.218558                    0.998027      26.292430      67.563666       0.741663       0.355095      -1.144248       0.018071      -0.045123      -0.029958       0.057097      -0.055785      -0.046990      -0.026879      -0.046184       0.048355      -0.094760       0.041380       0.053380              9.543849      10.226564      -3.401253      -3.301763       9.253879       4.238710       9.151104           0.030141
           91              O       9.139498       1.382689      11.960718      -0.546226      40.474600 0.64458722E+03  0.16233054E+05                                 9.374345                            7.916972      -0.129015       2.003094                    0.996364      28.261632      76.318109       0.666991       0.364643      -1.133270      -0.017658      -0.058525       0.024986       0.066040      -0.001935      -0.051627       0.000833      -0.048187      -0.164747      -0.085059       0.033268       0.051791             10.298662       8.617480       2.854389       0.637723      13.940406      -3.053372       8.338099           0.047238
           92              O       8.863032      10.979333      13.083200      -0.493174      31.812564 0.42939993E+03  0.97338614E+04                                 7.851594                            6.310760       0.510445       2.224762                    0.998965      26.125120      66.137222       0.776873       0.347802      -1.150953       0.006940       0.038534      -0.038228       0.054721      -0.063974      -0.038986      -0.043153       0.019334       0.090680      -0.104841       0.049305       0.055535              8.922088       5.728435      -1.060015       2.075166       9.062841      -5.103358      11.974987           0.029771
           93              O       9.754756       3.209202      14.519394      -0.542001      40.308830 0.64278600E+03  0.16210619E+05                                 9.449095                            7.945718      -0.237330       1.971623                    0.995490      28.368532      77.192437       0.659389       0.368325      -1.128038      -0.021766      -0.040246       0.046014       0.064891       0.028312       0.013135      -0.045391       0.053120       0.051833      -0.072130       0.028204       0.043925             10.480305       8.116536       1.901063      -2.986815      12.758259      -1.088668      10.566120           0.053338
           94              O       8.985883       1.728127       0.600418      -0.499432      34.938362 0.46199676E+03  0.10676031E+05                                 8.435074                            6.593165       0.529333       2.235627                    0.998608      26.317665      67.472502       0.751199       0.352842      -1.145756       0.016383       0.051916      -0.007465       0.054950       0.009623       0.075273      -0.006533      -0.038935      -0.096989      -0.095428       0.036119       0.059309              9.773053       5.626194       0.019545      -0.342372      18.066232      -1.317000       5.626733           0.030693
           95              O       1.522415       0.774970      13.867779      -0.526728      39.002139 0.60527824E+03  0.15017048E+05                                 9.189752                            7.670560      -0.222104       1.981283                    0.995871      27.871010      74.895843       0.677246       0.364528      -1.132465       0.066251      -0.011361       0.001205       0.067229      -0.015114       0.012030       0.060902       0.053572       0.000965      -0.079247       0.030150       0.049097             10.171178      14.015418      -1.222418      -1.004541       9.235389      -2.515382       7.262726           0.051718
           96              O       3.695059       0.860124      13.328650      -0.481152      31.898055 0.43426709E+03  0.98694705E+04                                 7.888130                            6.358755       0.535892       2.243541                    0.998811      25.856626      65.487298       0.771881       0.349155      -1.150127      -0.052372      -0.001778       0.021954       0.056815       0.069528      -0.047128       0.035753      -0.012346       0.081006      -0.108872       0.049097       0.059775              8.925563      10.656188       2.703922      -4.021615       7.259501      -3.059058       8.861001           0.034696
           97              O       6.928675       3.189414      11.120044      -0.540207      39.136318 0.61408064E+03  0.15299307E+05                                 9.208558                            7.736036      -0.119476       2.006960                    0.997138      28.141758      75.923968       0.672693       0.365463      -1.131091      -0.031477       0.010990       0.055110       0.064410      -0.032895      -0.023632      -0.001626      -0.096190       0.097420      -0.079273       0.033801       0.045472             10.153070      10.009268      -0.396998      -1.329332       5.820722       1.596098      14.629220           0.049952
           98              O       5.544042       3.172339      12.871139      -0.486936      31.793060 0.44406777E+03  0.10161225E+05                                 7.902890                            6.453124       0.517411       2.234293                    0.998667      26.116014      66.638532       0.761180       0.351659      -1.146656       0.044396      -0.007145      -0.040988       0.060845      -0.000440      -0.046676      -0.038601       0.004196      -0.241104      -0.105554       0.040072       0.065481              8.863797      14.793291       1.400468      -2.094586       5.132080       0.107600       6.666021           0.032852
           99              O       4.849020       1.196001      10.598574      -0.545586      42.049876 0.65552819E+03  0.16617344E+05                                 9.689971                            8.025760      -0.201358       1.977780                    0.996487      28.564379      77.987824       0.655728       0.368479      -1.127646       0.001267      -0.060161      -0.015385       0.062110      -0.006269       0.037893       0.013509      -0.030185      -0.167306      -0.074475       0.029606       0.044869             10.789553       7.876173       0.048627      -1.561831      15.919708       2.140539       8.572778           0.049626
          100              O       4.919364      10.772843       9.475351      -0.497897      33.628524 0.45951244E+03  0.10602588E+05                                 8.206185                            6.576772       0.464225       2.212973                    0.998384      26.327083      67.409715       0.752024       0.352988      -1.145824      -0.008714       0.040589       0.033648       0.053437      -0.026596       0.017978       0.060640       0.096603       0.057990      -0.098672       0.044977       0.053694              9.330288       5.410278      -1.045939      -1.409681       9.428887       5.047296      13.151699           0.028707
          101              O       7.538823       1.530191       9.050043      -0.551574      43.445882 0.64158469E+03  0.16126369E+05                                 9.840196                            7.866974       0.042591       2.056070                    0.996628      28.302310      76.165727       0.673645       0.361737      -1.136399       0.001395      -0.043317      -0.049127       0.065511       0.000111      -0.027301       0.002724      -0.096083       0.148293      -0.078584       0.023113       0.055470             11.328764       9.381521      -0.737523       0.529396      12.463169       6.325679      12.141604           0.046793
          102              O       7.086397      -0.011503       7.493646      -0.493742      34.585100 0.47451934E+03  0.11035947E+05                                 8.375032                            6.703233       0.469627       2.218531                    0.998027      26.292434      67.563793       0.741659       0.355096      -1.144246       0.018069       0.045115       0.029955       0.057089       0.055786       0.047000      -0.026877      -0.046168       0.048357      -0.094764       0.041381       0.053384              9.543886      10.226579       3.401256       3.301769       9.253918       4.238741       9.151160           0.030119
          103              O       4.129248       3.764114      10.298959      -0.546242      40.474936 0.64459435E+03  0.16233281E+05                                 9.374405                            7.917026      -0.128988       2.003102                    0.996364      28.261771      76.318629       0.666987       0.364644      -1.133269      -0.017665       0.058523      -0.024994       0.066043       0.001935       0.051632       0.000843      -0.048184      -0.164748      -0.085063       0.033272       0.051791             10.298726       8.617547      -2.854410      -0.637736      13.940487      -3.053376       8.338142           0.047233
          104              O       3.852782       5.663870       9.176478      -0.493186      31.812079 0.42939301E+03  0.97336580E+04                                 7.851492                            6.310688       0.510555       2.224797                    0.998965      26.125044      66.136705       0.776882       0.347800      -1.150955       0.006936      -0.038519       0.038237       0.054716       0.063968       0.038989      -0.043152       0.019326       0.090649      -0.104834       0.049304       0.055530              8.921963       5.728364       1.059994      -2.075128       9.062725      -5.103271      11.974798           0.029759
          105              O       4.744506       1.937601       7.740283      -0.542006      40.309608 0.64280165E+03  0.16211127E+05                                 9.449245                            7.945842      -0.237413       1.971589                    0.995491      28.368868      77.193842       0.659380       0.368328      -1.128035      -0.021783       0.040249      -0.046007       0.064893      -0.028307      -0.013134      -0.045375       0.053130       0.051891      -0.072120       0.028201       0.043919             10.480474       8.116650      -1.901074       2.986856      12.758488      -1.088646      10.566283           0.053332
          106              O       3.975633       3.819607       6.819475      -0.499438      34.937779 0.46198814E+03  0.10675775E+05                                 8.434963                            6.593089       0.529447       2.235667                    0.998608      26.317512      67.471782       0.751206       0.352840      -1.145758       0.016378      -0.051918       0.007449       0.054947      -0.009624      -0.075266      -0.006538      -0.038925      -0.096960      -0.095415       0.036111       0.059305              9.772914       5.626127      -0.019552       0.342368      18.065949      -1.316984       5.626666           0.030681
          107              O       6.532665       4.371834       8.391898      -0.526757      39.003268 0.60530016E+03  0.15017721E+05                                 9.189893                            7.670673      -0.221970       1.981312                    0.995873      27.871585      74.897605       0.677244       0.364525      -1.132468       0.066270       0.011358      -0.001194       0.067247       0.015108      -0.012021       0.060902       0.053579       0.001013      -0.079244       0.030142       0.049103             10.171338      14.015610       1.222425       1.004566       9.235557      -2.515448       7.262846           0.051712
          108              O       8.705309       4.286680       8.931028      -0.481142      31.897708 0.43426191E+03  0.98693223E+04                                 7.888073                            6.358716       0.535861       2.243533                    0.998811      25.856488      65.486830       0.771884       0.349155      -1.150128      -0.052376       0.001771      -0.021948       0.056816      -0.069527       0.047129       0.035750      -0.012344       0.081011      -0.108871       0.049094       0.059776              8.925494      10.656103      -2.703895       4.021574       7.259450      -3.059028       8.860927           0.034684

******************************************************
Auxiliary information for the entire system
The total spin magnetic moment of the unit cell is   47.994881
The total net atomic charge of the unit cell is   0.000000
Accuracy of reproducing the electrostatic potential in the unit cell:
  The inner radius (bohr) =    5.0000
  The outer radius (bohr) =   12.0000
  Valid grid points have density less than (e/(bohr^3)) =    0.0001
  The number of valid grid points were=        38656
  The rms potential error without charges in kcal/mol is=      2.87276
  The rms potential error with partial charges in kcal/mol is=      0.81013
  The RRMSE value at monopole order=      0.28200
  The rms potential error with partial charges and cloud penetration in kcal/mol is=      0.79364
  The RRMSE value at monopole order with cloud penetration is=      0.27626
  The rms potential error with partial charges and atomic dipoles in kcal/mol is=      0.73937
  The RRMSE value at dipole order=      0.25737
  The rms potential error with partial charges, atomic dipoles and cloud penetration in kcal/mol is=      0.71926
  The RRMSE value at dipole order with cloud penetration=      0.25037

******************************************************
The electron densities and ab initio electrostatic potential were computed in VASP using the PBE functional and
projector augmented wave method. See the main text of the journal article for a description of computational details.
The atomic charges, dipoles, and quadrupoles were computed with the DDEC6 method as described in
(a) T. A. Manz and N. Gabaldon Limas, RSC Adv. 6 (2016) 47771-47801 DOI: 10.1039/c6ra04656h
(b) N. Gabaldon Limas and T. A. Manz, RSC Adv. 8 (2018) 2678-2707 DOI: 10.1039/c7ra11829e.
For each atom in the material, the electron cloud parameters were fit to the spherically averaged atom-in-material
electron density using radial positions for which this density was between 10^-4 and 10^-2 electrons per cubic bohr.
The polarizabilities, dispersion coefficients, and quantum Drude oscillator (QDO) parameters were fit using the MCLF method.
The magnetic structure of the system was optimized in VASP from the default ferromagnetic initial guess using spin polarization.
The atomic spin moments (ASMs) were computed on this optimized magnetic structure using the DDEC6 partition as inputs
to the method of T. A. Manz and D. S. Sholl, J. Chem. Theory Comput. 7 (2011) 4146-4164 DOI: 10.1021/ct200539n.
The RMSE and RRMSE were computed using a uniform grid with Ewald summation.
