# Supplementary material for: A collection of forcefield precursors for metal–organic frameworks
Source: RSC Adv. 2019 Nov 13;9(63):36492–507. doi: 10.1039/c9ra07327b (PMC9075174; doi:10.1039/c9ra07327b)
Supplement: RA-009-C9RA07327B-s5042 [file RA-009-C9RA07327B-s5042.xyz]

  136
jmolscript: load "" {1 1 1} spacegroup "x,y,z" unitcell [{      9.341000     0.000000     0.000000 }, {     -4.670438    10.588299     0.000000 }, {      0.000000    -4.926886    16.683097 }]
Ce     1.715722     5.729085    15.464397     1.963019
Ce     6.386163    -2.531115     9.560249     1.961678
Ce     2.954840    -0.067672     1.218700     1.963053
Ce    -1.715601     8.192528     7.122848     1.961634
Cu    -0.657586     2.823728     2.267233     0.325931
Cu     4.012935     5.301128     6.074316     0.324777
Cu     5.328148     2.837685    14.415864     0.325924
Cu     0.657627     0.360285    10.608781     0.324906
H      4.308081    -1.752988    13.006142     0.132427
H      3.285248    -0.256357    11.538030     0.097124
H     -0.225104    -1.341547    12.817623     0.097960
H      0.686572    -2.795186    14.290741     0.131719
H     -1.633696     7.348854     0.915902     0.131209
H     -1.863495     5.372544     2.021991     0.089449
H      1.031269     3.779279     0.038371     0.096754
H      1.292826     0.749676    15.488587     0.129340
H     -0.362381     4.950958    12.018503     0.132900
H     -1.385227     3.454327    13.486616     0.097558
H      4.445430     4.539517    12.207022     0.098355
H     -3.983883     5.993156    10.733905     0.130395
H      3.036776     0.776002     7.425646     0.131617
H      2.806998     2.752312     6.319557     0.089482
H      5.701786     4.345577     8.303177     0.095177
H      5.963325     2.448294     9.536058     0.129577
H      0.362481     7.414401     3.676955     0.132414
H      1.385314     5.917770     5.145067     0.097103
H      4.895666     7.002960     3.865474     0.097944
H      3.983990     8.456599     2.392356     0.131704
H      6.304258    -1.687441    15.767195     0.131210
H      6.534057     0.288869    14.661106     0.089448
H      3.639293     1.882134    16.644726     0.096759
H      3.377736     4.911737     1.194510     0.129343
H      5.032943     0.710455     4.664594     0.132909
H      6.055789     2.207086     3.196481     0.097564
H      0.225132     1.121896     4.476075     0.098367
H      8.654445    -0.331743     5.949192     0.130405
H      1.633786     4.885411     9.257451     0.131621
H      1.863564     2.909101    10.363540     0.089501
H     -1.031224     1.315836     8.379920     0.095186
H     -1.292763     3.213119     7.147039     0.129588
C      3.325401    -3.476434    14.704482     0.627814
C      2.585598    -2.497665    13.785243     0.010416
C      3.381454    -1.696692    12.966103    -0.141263
C      2.764952    -0.799777    12.080231     0.078447
C      0.700589    -1.441622    12.840980     0.082972
C      1.242363    -2.313272    13.720179    -0.142750
C      0.186866     3.195035    15.848942     0.571881
C     -0.102712     1.821189    16.449534     0.018068
C     -1.074175     6.636163     0.719041    -0.143607
C     -1.195614     5.441523     1.379692     0.062404
C      0.476418     4.501772     0.223553     0.089246
C      0.663243     0.722307    16.169258    -0.156138
C      4.819079     5.022668    16.286039     0.499003
C      2.259645     6.139535    12.188671     0.487556
C     -1.345047     6.674404    10.320164     0.623583
C     -2.084858     5.695635    11.239402     0.011713
C     -1.289008     4.894662    12.058543    -0.141066
C     -1.905518     3.997747    12.944415     0.077547
C      5.371123     4.639592    12.183666     0.080501
C     -3.428095     5.511242    11.304467    -0.139662
C      4.857336     0.002935     9.175703     0.569848
C      4.567772     1.376781     8.575112     0.018871
C      3.596307     1.488693     7.622507    -0.143893
C      3.474880     2.683333     6.961856     0.061297
C      5.146926     3.623084     8.117995     0.090788
C      5.333741     2.475663     8.855388    -0.156445
C      0.148526    -1.824698     8.738606     0.498920
C      6.930093    -2.941565    12.835975     0.484166
C      1.345161     9.137847     1.978615     0.627812
C      2.084964     8.159078     2.897854     0.010401
C      1.289108     7.358105     3.716994    -0.141282
C      1.905610     6.461190     4.602866     0.078432
C      3.969973     7.103035     3.842117     0.082956
C      3.428199     7.974685     2.962918    -0.142764
C      4.483696     2.466378     0.834155     0.571887
C      4.773274     3.840224     0.233563     0.018074
C      5.744737    -0.974750    15.964056    -0.143610
C      5.866176     0.219890    15.303405     0.062407
C      4.194144     1.159641    16.459544     0.089249
C      4.007319     4.939106     0.513839    -0.156120
C     -0.148517     0.638745     0.397058     0.499014
C      2.410917    -0.478122     4.494426     0.487563
C      6.015609    -1.012991     6.362933     0.623588
C      6.755420    -0.034222     5.443695     0.011720
C      5.959570     0.766751     4.624554    -0.141054
C      6.576080     1.663666     3.738682     0.077562
C     -0.700561     1.021821     4.499431     0.080513
C      8.098657     0.150171     5.378630    -0.139655
C     -0.186774     5.658478     7.507394     0.569853
C      0.102790     4.284632     8.107985     0.018890
C      1.074255     4.172720     9.060590    -0.143871
C      1.195682     2.978080     9.721241     0.061297
C     -0.476364     2.038329     8.565102     0.090800
C     -0.663179     3.185750     7.827709    -0.156434
C      4.522036     7.486111     7.944491     0.498902
C     -2.259531     8.602978     3.847122     0.484172
N      1.447872    -0.721414    12.008493    -0.184706
N     -0.420317     4.357308     1.164480    -0.180046
N     -3.222600     3.919384    13.016152    -0.184226
N      4.250189     3.767548     7.177068    -0.178667
N      3.222690     6.382827     4.674604    -0.184696
N      5.090879     1.304105    15.518617    -0.180043
N      7.893162     1.742029     3.666945    -0.184218
N      0.420373     1.893865     9.506029    -0.178682
O      4.413625    -3.871614    14.429211    -0.587709
O      2.593066    -3.814306    15.733829    -0.661098
O      1.148988     3.271621    15.023129    -0.586039
O     -0.473536     4.199547    16.219307    -0.674728
O      3.983991     4.679914    15.410177    -0.549507
O     -3.466391     4.380877    16.616365    -0.568554
O      2.098976     5.219973    13.007811    -0.570989
O      2.488497     6.104180    10.967468    -0.574982
O     -0.256818     7.069584    10.595435    -0.585552
O     -2.077381     7.012276     9.290817    -0.660722
O      5.819460    -0.073651    10.001517    -0.585460
O      4.196921    -1.001577     8.805339    -0.672819
O      8.654444    -1.481944     9.614469    -0.548600
O      1.204063    -1.182907     8.408281    -0.568797
O      6.769432    -2.022003    12.016835    -0.569810
O      7.158950    -2.906210    14.057178    -0.573808
O      0.256937     9.533027     2.253886    -0.587708
O      2.077496     9.475719     0.949268    -0.661112
O      3.521574     2.389792     1.659968    -0.586045
O      5.144098     1.461866     0.463790    -0.674709
O      0.686571     0.981499     1.272920    -0.549524
O      8.136953     1.280536     0.066732    -0.568553
O      2.571586     0.441440     3.675286    -0.570995
O      2.182065    -0.442767     5.715629    -0.574976
O      4.927380    -1.408171     6.087662    -0.585501
O      6.747943    -1.350863     7.392280    -0.660727
O     -1.148898     5.735064     6.681580    -0.585448
O      0.473641     6.662990     7.877758    -0.672838
O     -3.983882     7.143357     7.068628    -0.548577
O      3.466499     6.844320     8.274816    -0.568780
O     -2.098870     7.683416     4.666262    -0.569794
O     -2.488388     8.567623     2.625919    -0.573806

The following XYZ coordinates are in angstroms. Other properties are in atomic units.
The sperically averaged electron density of each atom fit to a function of the form exp(a - br)
eigen_1, eigen_2 and eigen_3 are the three eigenvalues of traceless quadrupole moment tensor
  atom number  atomic symbol              X              Y              Z     net charge C6 coefficient C8 coefficient C10 coefficient fluctuating dipole atomic polarizability isotropic forcefield polarizability              a              b squared Pearson coefficient          <r^3>          <r^4>         wp_QDO          m_QDO          q_QDO       dipole_x       dipole_y       dipole_z         dipole            Qxy            Qxz            Qyz     Q(x^2-y^2)  Q(3z^2 - R^2)        eigen_1        eigen_2        eigen_3 static polarizability      alpha(xx)      alpha(xy)      alpha(xz)      alpha(yy)      alpha(yz)      alpha(zz) atomic spin moment
            1             Ce       1.715722       5.729085      15.464397       1.963019     209.824789 0.56839891E+04  0.22896141E+06                                25.101839                           22.079146       1.645958       2.131894                    0.997554      98.749464     264.412728       0.472775       0.321620      -1.259844       0.021666       0.006001       0.007548       0.023715      -0.036026       0.012997       0.047162      -0.113771      -0.011300      -0.076285      -0.012583       0.088868             27.880776      31.367088      -1.938329       2.813137      23.269017      -5.056452      29.006223           0.962099
            2             Ce       6.386163      -2.531115       9.560249       1.961678     210.019594 0.56907190E+04  0.22929390E+06                                25.113304                           22.089115       1.651107       2.133077                    0.997518      98.779872     264.505329       0.472781       0.321529      -1.259968       0.022755      -0.006117      -0.007780       0.024814       0.035783      -0.015001       0.047879      -0.113757      -0.010614      -0.077736      -0.011234       0.088970             27.893579      31.380263       1.941132      -2.811571      23.281335      -5.061720      29.019140           0.961145
            3             Ce       2.954840      -0.067672       1.218700       1.963053     209.882519 0.56858997E+04  0.22905027E+06                                25.102090                           22.079312       1.646870       2.132140                    0.997552      98.764424     264.431935       0.472902       0.321516      -1.259986      -0.021708      -0.006089      -0.007456       0.023747      -0.036646       0.014815       0.046760      -0.114230      -0.008977      -0.078096      -0.010383       0.088480             27.881102      31.367471      -1.938522       2.813160      23.269284      -5.056597      29.006553           0.962246
            4             Ce      -1.715601       8.192528       7.122848       1.961634     210.019953 0.56907552E+04  0.22929620E+06                                25.113549                           22.089363       1.651057       2.133056                    0.997518      98.780836     264.510195       0.472772       0.321535      -1.259960      -0.022741       0.006149       0.007677       0.024777       0.037048      -0.016131       0.047601      -0.115564      -0.010231      -0.079743      -0.009897       0.089640             27.893809      31.380465       1.941008      -2.811509      23.281508      -5.061783      29.019456           0.961232
            5             Cu      -0.657586       2.823728       2.267233       0.325931      93.882186 0.17670820E+04  0.55628803E+05                                18.251754                           14.952638       0.710945       2.024358                    0.999236      52.764528     144.936417       0.410065       0.474472      -1.092237       0.069428      -0.132044      -0.100925       0.180116      -0.029823       0.024953      -0.025093       0.105739      -0.167091      -0.070177      -0.024661       0.094838             20.925404      12.462834       4.448028      -4.655153      28.276795     -10.315916      22.036583           0.000749
            6             Cu       4.012935       5.301128       6.074316       0.324777      93.958732 0.17693278E+04  0.55716793E+05                                18.259747                           14.961123       0.713586       2.024834                    0.999188      52.797102     145.045022       0.409993       0.474407      -1.092282       0.069442       0.133078       0.100323       0.180545       0.030478      -0.025981      -0.023830       0.107037      -0.165064      -0.068899      -0.026757       0.095656             20.932554      12.468595      -4.447974       4.656963      28.284529     -10.316312      22.044538           0.000773
            7             Cu       5.328148       2.837685      14.415864       0.325924      93.880940 0.17670568E+04  0.55627847E+05                                18.251692                           14.952611       0.710877       2.024345                    0.999236      52.763850     144.934625       0.410062       0.474477      -1.092233      -0.069414       0.132040       0.100917       0.180103      -0.029829       0.024962      -0.025089       0.105752      -0.167104      -0.070178      -0.024673       0.094851             20.925308      12.462816       4.448057      -4.655128      28.276621     -10.315847      22.036486           0.000789
            8             Cu       0.657627       0.360285      10.608781       0.324906      93.955978 0.17692476E+04  0.55713547E+05                                18.259252                           14.960647       0.713749       2.024887                    0.999187      52.796567     145.041849       0.410006       0.474399      -1.092289      -0.069439      -0.133095      -0.100344       0.180569       0.030468      -0.025976      -0.023850       0.107010      -0.165062      -0.068912      -0.026727       0.095640             20.932060      12.468258      -4.447908       4.656886      28.283912     -10.316209      22.044009           0.000795
            9              H       4.308081      -1.752988      13.006142       0.132427       0.890891 0.65258253E+01  0.62133166E+02                                 1.642325                            1.583214      -1.299852       2.277386                    0.994044       3.699233      10.897661       0.446625       1.440374      -0.674451       0.037990      -0.003878      -0.000124       0.038188       0.001512       0.002257      -0.008387       0.015243      -0.014931      -0.013740       0.003292       0.010448              1.654190       2.187770      -0.083513       0.064233       1.366327      -0.014717       1.408472           0.000017
           10              H       3.285248      -0.256357      11.538030       0.097124       1.112088 0.81125670E+01  0.80653055E+02                                 1.831128                            1.709802      -1.069559       2.370948                    0.996224       3.715709      10.784197       0.455910       1.351339      -0.693002       0.030922       0.022011      -0.027139       0.046660       0.005849      -0.003243      -0.011111       0.009952      -0.012870      -0.014828       0.000945       0.013883              1.870568       1.810043       0.326684      -0.405533       1.831547      -0.458003       1.970113           0.000047
           11              H      -0.225104      -1.341547      12.817623       0.097960       1.133396 0.81683984E+01  0.81543959E+02                                 1.867226                            1.723026      -1.244915       2.284869                    0.994441       3.820019      11.197733       0.450166       1.362944      -0.689855      -0.046199       0.002096       0.001289       0.046264      -0.003239      -0.004770      -0.007644       0.015696      -0.010097      -0.013858       0.002719       0.011139              1.923408       2.769462      -0.067860       0.046795       1.484937      -0.028432       1.515826          -0.000022
           12              H       0.686572      -2.795186      14.290741       0.131719       0.873379 0.63177228E+01  0.59529946E+02                                 1.609009                            1.548865      -1.147981       2.348907                    0.995678       3.609566      10.499578       0.456492       1.423961      -0.677936      -0.021180      -0.019505       0.023982       0.037472       0.002053      -0.007108      -0.009429       0.003196      -0.006051      -0.011922      -0.000570       0.012491              1.618967       1.670952       0.206219      -0.268212       1.528844      -0.263085       1.657105          -0.000022
           13              H      -1.633696       7.348854       0.915902       0.131209       0.931007 0.65737354E+01  0.62920404E+02                                 1.708292                            1.599979      -1.372205       2.234079                    0.993413       3.855816      11.517907       0.438207       1.460319      -0.669823      -0.024089       0.024815       0.004538       0.034881      -0.005548      -0.003927      -0.005706       0.004280      -0.021385      -0.012077       0.002566       0.009511              1.762016       1.736458      -0.427685      -0.151305       2.043017       0.192773       1.506575          -0.000024
           14              H      -1.863495       5.372544       2.021991       0.089449       1.169122 0.89424591E+01  0.90772744E+02                                 1.867607                            1.776452      -1.139120       2.332179                    0.995301       3.765109      10.914795       0.455960       1.323370      -0.699107      -0.036534       0.006614       0.030736       0.048199      -0.005847      -0.017307      -0.000165       0.009131      -0.009990      -0.017468      -0.002845       0.020313              1.879283       2.039978       0.056062      -0.499258       1.617401      -0.037711       1.980470          -0.000050
           15              H       1.031269       3.779279       0.038371       0.096754       0.955461 0.66794657E+01  0.63491743E+02                                 1.675269                            1.565378      -1.047549       2.382855                    0.996369       3.651936      10.490789       0.468385       1.375713      -0.687347       0.026425      -0.036510      -0.009321       0.046024      -0.007151      -0.010856      -0.001684      -0.006060      -0.016126      -0.015627       0.003395       0.012232              1.723856       1.729818      -0.466515      -0.161906       2.046116       0.179065       1.395633          -0.000038
           16              H       1.292826       0.749676      15.488587       0.129340       0.980876 0.73268219E+01  0.71228817E+02                                 1.702332                            1.640704      -1.136998       2.351237                    0.996189       3.611862      10.470981       0.457288       1.377768      -0.687532       0.022356       0.003860      -0.030325       0.037872      -0.006182      -0.014578      -0.000462       0.000350       0.012013      -0.015734      -0.000926       0.016660              1.704288       1.814174      -0.046717      -0.412897       1.487458       0.034852       1.811233          -0.000011
           17              H      -0.362381       4.950958      12.018503       0.132900       0.889974 0.65213296E+01  0.62114260E+02                                 1.645030                            1.585693      -1.318793       2.270078                    0.993786       3.704702      10.935755       0.444751       1.445885      -0.673432       0.038155       0.003923      -0.000096       0.038356      -0.001536      -0.002233      -0.008289       0.014714      -0.014637      -0.013492       0.003355       0.010137              1.656951       2.191980       0.083734      -0.064394       1.368295      -0.014776       1.410580           0.000018
           18              H      -1.385227       3.454327      13.486616       0.097558       1.110848 0.81022591E+01  0.80535163E+02                                 1.830766                            1.709497      -1.072089       2.370284                    0.996168       3.714629      10.784486       0.455580       1.352576      -0.692755       0.031373      -0.021909       0.027073       0.046875      -0.005738       0.003307      -0.011141       0.009981      -0.012936      -0.014852       0.000991       0.013860              1.870181       1.809613      -0.326567       0.405387       1.831203      -0.457895       1.969727           0.000041
           19              H       4.445430       4.539517      12.207022       0.098355       1.130410 0.81430154E+01  0.81227591E+02                                 1.864146                            1.720505      -1.238914       2.287743                    0.994514       3.814797      11.178207       0.450433       1.363195      -0.689822      -0.045897      -0.002277      -0.001030       0.045965       0.003106       0.004918      -0.007503       0.015887      -0.010403      -0.013783       0.002444       0.011339              1.920099       2.763674       0.067653      -0.046632       1.482907      -0.028344       1.513715          -0.000019
           20              H      -3.983883       5.993156      10.733905       0.130395       0.875805 0.63364250E+01  0.59725450E+02                                 1.609201                            1.548949      -1.138317       2.352348                    0.995855       3.609910      10.488008       0.457646       1.419912      -0.678702      -0.020690       0.020006      -0.024275       0.037651      -0.002291       0.007205      -0.009420       0.003490      -0.006027      -0.011912      -0.000793       0.012705              1.619196       1.671208      -0.206438       0.268474       1.529020      -0.263254       1.657359          -0.000015
           21              H       3.036776       0.776002       7.425646       0.131617       0.930712 0.65732134E+01  0.62935405E+02                                 1.710230                            1.601685      -1.385764       2.228842                    0.993260       3.860426      11.546238       0.437100       1.463550      -0.669227      -0.024232      -0.024756      -0.004339       0.034913       0.005541       0.003796      -0.005469       0.004105      -0.021652      -0.011855       0.002338       0.009518              1.764083       1.738469       0.428384       0.151595       2.045547       0.193117       1.508232          -0.000016
           22              H       2.806998       2.752312       6.319557       0.089482       1.165967 0.89139884E+01  0.90425888E+02                                 1.865915                            1.774992      -1.147101       2.329506                    0.995293       3.760101      10.902402       0.455547       1.325415      -0.698727      -0.036703      -0.006280      -0.030976       0.048436       0.006138       0.016800      -0.000195       0.008816      -0.010452      -0.017210      -0.002636       0.019846              1.877551       2.037937      -0.056020       0.498371       1.616169      -0.037692       1.978548          -0.000036
           23              H       5.701786       4.345577       8.303177       0.095177       0.958391 0.67046953E+01  0.63789875E+02                                 1.678416                            1.568117      -1.049056       2.381846                    0.996292       3.659504      10.516376       0.468084       1.375337      -0.687413       0.026718       0.037123       0.009789       0.046774       0.007147       0.010698      -0.001934      -0.005845      -0.016148      -0.015546       0.003500       0.012047              1.727205       1.733165       0.467835       0.162428       2.050406       0.179561       1.398044          -0.000023
           24              H       5.963325       2.448294       9.536058       0.129577       0.980806 0.73247007E+01  0.71187909E+02                                 1.700647                            1.639188      -1.127821       2.354625                    0.996288       3.609318      10.454854       0.458132       1.375622      -0.687946       0.022371      -0.003415       0.029977       0.037560       0.005946       0.014836      -0.000719       0.000765       0.012285      -0.015842      -0.001049       0.016891              1.702574       1.812282       0.046601       0.412166       1.486111       0.034750       1.809327           0.000003
           25              H       0.362481       7.414401       3.676955       0.132414       0.890902 0.65259308E+01  0.62134422E+02                                 1.642340                            1.583229      -1.299863       2.277379                    0.994044       3.699263      10.897771       0.446622       1.440377      -0.674450      -0.037990       0.003876       0.000123       0.038187       0.001512       0.002257      -0.008388       0.015245      -0.014931      -0.013741       0.003293       0.010448              1.654205       2.187792      -0.083514       0.064234       1.366339      -0.014718       1.408484           0.000009
           26              H       1.385314       5.917770       5.145067       0.097103       1.112068 0.81123787E+01  0.80650682E+02                                 1.831112                            1.709787      -1.069537       2.370961                    0.996224       3.715658      10.784001       0.455910       1.351347      -0.693001      -0.030920      -0.022014       0.027140       0.046661       0.005848      -0.003244      -0.011112       0.009950      -0.012867      -0.014828       0.000945       0.013883              1.870551       1.810026       0.326680      -0.405527       1.831531      -0.457998       1.970096           0.000037
           27              H       4.895666       7.002960       3.865474       0.097944       1.133366 0.81681271E+01  0.81540466E+02                                 1.867191                            1.722997      -1.244889       2.284884                    0.994442       3.819939      11.197396       0.450171       1.362943      -0.689857       0.046200      -0.002099      -0.001289       0.046266      -0.003239      -0.004770      -0.007645       0.015696      -0.010099      -0.013859       0.002720       0.011139              1.923371       2.769401      -0.067859       0.046794       1.484912      -0.028432       1.515800          -0.000035
           28              H       3.983990       8.456599       2.392356       0.131704       0.873388 0.63178061E+01  0.59530947E+02                                 1.609025                            1.548879      -1.147992       2.348899                    0.995678       3.609601      10.499711       0.456488       1.423967      -0.677935       0.021180       0.019504      -0.023983       0.037472       0.002053      -0.007107      -0.009430       0.003197      -0.006052      -0.011923      -0.000569       0.012491              1.618983       1.670971       0.206223      -0.268217       1.528858      -0.263089       1.657120          -0.000028
           29              H       6.304258      -1.687441      15.767195       0.131210       0.931008 0.65737517E+01  0.62920591E+02                                 1.708292                            1.599980      -1.372200       2.234080                    0.993413       3.855819      11.517915       0.438207       1.460317      -0.669823       0.024089      -0.024815      -0.004538       0.034881      -0.005548      -0.003926      -0.005705       0.004278      -0.021388      -0.012077       0.002566       0.009510              1.762016       1.736458      -0.427683      -0.151304       2.043016       0.192771       1.506575          -0.000022
           30              H       6.534057       0.288869      14.661106       0.089448       1.169116 0.89424091E+01  0.90772150E+02                                 1.867604                            1.776450      -1.139123       2.332178                    0.995301       3.765108      10.914803       0.455958       1.323374      -0.699106       0.036533      -0.006612      -0.030735       0.048198      -0.005846      -0.017306      -0.000166       0.009130      -0.009990      -0.017468      -0.002843       0.020311              1.879280       2.039975       0.056062      -0.499257       1.617399      -0.037711       1.980467          -0.000031
           31              H       3.639293       1.882134      16.644726       0.096759       0.955442 0.66792938E+01  0.63489681E+02                                 1.675246                            1.565357      -1.047541       2.382863                    0.996369       3.651878      10.490576       0.468388       1.375713      -0.687348      -0.026426       0.036510       0.009322       0.046024      -0.007151      -0.010855      -0.001683      -0.006058      -0.016127      -0.015626       0.003393       0.012233              1.723830       1.729794      -0.466504      -0.161902       2.046082       0.179062       1.395615          -0.000037
           32              H       3.377736       4.911737       1.194510       0.129343       0.980830 0.73263702E+01  0.71223219E+02                                 1.702275                            1.640650      -1.136932       2.351275                    0.996190       3.611723      10.470437       0.457298       1.377762      -0.687534      -0.022356      -0.003858       0.030328       0.037874      -0.006181      -0.014577      -0.000463       0.000350       0.012015      -0.015735      -0.000925       0.016660              1.704230       1.814112      -0.046714      -0.412878       1.487407       0.034850       1.811171          -0.000019
           33              H       5.032943       0.710455       4.664594       0.132909       0.889961 0.65212042E+01  0.62112702E+02                                 1.645007                            1.585673      -1.318763       2.270095                    0.993786       3.704645      10.935517       0.444757       1.445874      -0.673434      -0.038156      -0.003921       0.000096       0.038357      -0.001537      -0.002232      -0.008288       0.014715      -0.014639      -0.013492       0.003354       0.010138              1.656929       2.191947       0.083732      -0.064392       1.368277      -0.014775       1.410561           0.000011
           34              H       6.055789       2.207086       3.196481       0.097564       1.110816 0.81019608E+01  0.80531351E+02                                 1.830724                            1.709460      -1.072030       2.370315                    0.996169       3.714543      10.784133       0.455588       1.352567      -0.692758      -0.031374       0.021912      -0.027071       0.046876      -0.005740       0.003307      -0.011141       0.009980      -0.012940      -0.014851       0.000989       0.013862              1.870137       1.809571      -0.326557       0.405373       1.831160      -0.457880       1.969679           0.000031
           35              H       0.225132       1.121896       4.476075       0.098367       1.130398 0.81429027E+01  0.81226117E+02                                 1.864124                            1.720487      -1.238891       2.287754                    0.994514       3.814756      11.178032       0.450438       1.363185      -0.689823       0.045898       0.002278       0.001030       0.045966       0.003107       0.004918      -0.007503       0.015889      -0.010405      -0.013783       0.002444       0.011339              1.920075       2.763634       0.067652      -0.046632       1.482892      -0.028344       1.513700          -0.000030
           36              H       8.654445      -0.331743       5.949192       0.130405       0.875801 0.63363817E+01  0.59724924E+02                                 1.609192                            1.548941      -1.138302       2.352356                    0.995855       3.609890      10.487931       0.457648       1.419907      -0.678702       0.020690      -0.020008       0.024274       0.037651      -0.002290       0.007206      -0.009420       0.003490      -0.006026      -0.011912      -0.000793       0.012705              1.619187       1.671199      -0.206436       0.268472       1.529012      -0.263252       1.657351          -0.000020
           37              H       1.633786       4.885411       9.257451       0.131621       0.930701 0.65731068E+01  0.62934144E+02                                 1.710219                            1.601674      -1.385765       2.228845                    0.993260       3.860392      11.546124       0.437101       1.463554      -0.669226       0.024233       0.024756       0.004338       0.034913       0.005542       0.003795      -0.005470       0.004105      -0.021649      -0.011855       0.002338       0.009518              1.764071       1.738457       0.428382       0.151593       2.045536       0.193115       1.508220          -0.000013
           38              H       1.863564       2.909101      10.363540       0.089501       1.165992 0.89142483E+01  0.90429285E+02                                 1.865942                            1.775017      -1.147133       2.329488                    0.995292       3.760171      10.902691       0.455544       1.325414      -0.698727       0.036704       0.006283       0.030973       0.048435       0.006139       0.016800      -0.000194       0.008817      -0.010456      -0.017209      -0.002637       0.019847              1.877578       2.037966      -0.056020       0.498378       1.616193      -0.037691       1.978574          -0.000023
           39              H      -1.031224       1.315836       8.379920       0.095186       0.958409 0.67048454E+01  0.63791666E+02                                 1.678433                            1.568131      -1.049066       2.381838                    0.996292       3.659548      10.516535       0.468084       1.375331      -0.687414      -0.026719      -0.037122      -0.009789       0.046773       0.007146       0.010698      -0.001934      -0.005844      -0.016150      -0.015546       0.003500       0.012047              1.727223       1.733184       0.467843       0.162432       2.050428       0.179564       1.398057          -0.000022
           40              H      -1.292763       3.213119       7.147039       0.129588       0.980798 0.73246135E+01  0.71186782E+02                                 1.700630                            1.639172      -1.127809       2.354632                    0.996288       3.609278      10.454685       0.458137       1.375611      -0.687948      -0.022372       0.003417      -0.029976       0.037560       0.005945       0.014836      -0.000719       0.000767       0.012286      -0.015841      -0.001050       0.016891              1.702556       1.812263       0.046599       0.412160       1.486096       0.034748       1.809310          -0.000006
           41              C       3.325401      -3.476434      14.704482       0.627814      20.164307 0.23768559E+03  0.48947747E+04                                 6.936896                            5.571309      -0.218258       1.996198                    0.998737      22.355958      63.899862       0.607342       0.489714      -1.003190       0.026293      -0.050146       0.038785       0.068631       0.063909       0.013779       0.053790      -0.053959      -0.046465      -0.070720      -0.030401       0.101121              7.634925       8.574636      -1.994247      -0.128257       6.314714      -2.095769       8.015425           0.002459
           42              C       2.585598      -2.497665      13.785243       0.010416      31.355767 0.43524762E+03  0.10177824E+05                                 8.659275                            6.972632       0.097715       2.045891                    0.999382      26.782951      75.383910       0.625315       0.418879      -1.068665      -0.032355       0.021526      -0.024271       0.045818       0.010557      -0.027862       0.024157      -0.003801       0.056342      -0.042356       0.001331       0.041025              9.610369      11.253542      -2.168069       1.628289       8.527340      -3.983612       9.050226           0.001194
           43              C       3.381454      -1.696692      12.966103      -0.141263      29.823439 0.46821967E+03  0.11260369E+05                                 8.526364                            7.365169      -0.039838       1.971583                    0.998538      29.689631      87.502380       0.586214       0.434457      -1.048627      -0.012448      -0.013671      -0.012481       0.022308      -0.001607      -0.004349       0.027509       0.012434       0.012237      -0.030344       0.003389       0.026954              8.939724       9.644766      -0.813925       0.647039       8.078826      -3.544902       9.095581           0.000773
           44              C       2.764952      -0.799777      12.080231       0.078447      24.914929 0.34390660E+03  0.76848752E+04                                 7.631359                            6.348215       0.158252       2.072720                    0.998842      26.501964      76.199437       0.623757       0.439434      -1.041810      -0.035827      -0.027944      -0.002068       0.045483       0.018532      -0.021797       0.034629       0.000194       0.035285      -0.050532       0.010902       0.039630              8.084881       9.325902      -0.600233       0.290826       7.110636      -3.134885       7.818106           0.000457
           45              C       0.700589      -1.441622      12.840980       0.082972      25.218042 0.33127768E+03  0.73340031E+04                                 7.674326                            6.212998       0.162030       2.077137                    0.999129      26.177556      74.925056       0.633163       0.436960      -1.043247       0.042053       0.009082      -0.029226       0.052010       0.010339      -0.007823       0.037068       0.016625       0.011211      -0.044247       0.009740       0.034506              8.260031       9.801820      -0.456069       0.141660       6.921076      -3.141827       8.057197           0.000399
           46              C       1.242363      -2.313272      13.720179      -0.142750      29.769674 0.43167080E+03  0.10176367E+05                                 8.448965                            7.032659       0.042405       1.999553                    0.999320      29.203170      85.317981       0.604712       0.429653      -1.051155       0.020456      -0.000219      -0.004996       0.021058       0.014451      -0.010747       0.014842      -0.025550       0.035489      -0.031323       0.006890       0.024433              9.038968      11.205811      -1.652096       1.064670       7.547272      -3.101384       8.363823           0.000539
           47              C       0.186866       3.195035      15.848942       0.571881      22.137555 0.26621750E+03  0.56250864E+04                                 7.308763                            5.829709      -0.083776       2.018603                    0.999432      23.334370      66.979466       0.605515       0.478728      -1.011562      -0.003157       0.059346      -0.027398       0.065441      -0.015393       0.061483       0.018312       0.093466       0.138067      -0.080359      -0.017106       0.097466              8.070830       6.610434      -0.308251      -1.721822      11.222462      -1.362477       6.379594           0.006211
           48              C      -0.102712       1.821189      16.449534       0.018068      32.417574 0.42377786E+03  0.98689095E+04                                 8.919289                            6.928690       0.110134       2.053162                    0.999461      26.775967      75.840925       0.619127       0.424810      -1.062192      -0.000484      -0.038327       0.016787       0.041845      -0.003946       0.007519       0.015505       0.041532       0.043544      -0.033866       0.010488       0.023378             10.073276       7.823738      -0.790839      -2.427617      15.094784      -1.935892       7.301306           0.004737
           49              C      -1.074175       6.636163       0.719041      -0.143607      30.701405 0.45293544E+03  0.10849564E+05                                 8.775170                            7.304298      -0.227094       1.913159                    0.998115      29.933124      89.296112       0.578866       0.441725      -1.039785       0.008536      -0.000390      -0.003063       0.009078       0.002732       0.021546       0.014194       0.041805       0.008721      -0.029774      -0.006362       0.036136              9.377215       8.076046      -0.648878      -2.391910      12.365871      -1.554367       7.689729           0.001076
           50              C      -1.195614       5.441523       1.379692       0.062404      26.326091 0.36113568E+03  0.81835299E+04                                 7.925607                            6.516498      -0.007033       2.005673                    0.999037      27.305627      79.518206       0.612980       0.440950      -1.039078       0.040224      -0.015068      -0.026472       0.050456      -0.005052      -0.006027       0.041967       0.054270       0.019743      -0.057798       0.019604       0.038193              8.492241       7.145837      -1.188725      -1.866702      11.733092      -1.206032       6.597793           0.002030
           51              C       0.476418       4.501772       0.223553       0.089246      24.970345 0.33245239E+03  0.73567716E+04                                 7.617581                            6.230817       0.231730       2.102463                    0.999162      25.954336      73.949079       0.632057       0.437917      -1.044059      -0.045564       0.013667       0.029406       0.055925      -0.002366       0.029740       0.030991       0.012887      -0.029553      -0.047472       0.007167       0.040306              8.168608       7.409590      -0.911115      -2.618827      10.153299      -1.251313       6.942934           0.000659
           52              C       0.663243       0.722307      16.169258      -0.156138      30.820347 0.44011397E+03  0.10410259E+05                                 8.577820                            7.048159       0.069709       1.999821                    0.999581      29.512072      85.946007       0.611776       0.423270      -1.056669      -0.013069       0.011590       0.008475       0.019415       0.015073       0.002174       0.005081       0.025761       0.041770      -0.027126       0.009420       0.017706              9.239799       7.650535      -1.871595      -2.252779      12.877239      -0.924459       7.191623           0.002630
           53              C       4.819079       5.022668      16.286039       0.499003      23.009384 0.28366069E+03  0.60802210E+04                                 7.436600                            5.988173      -0.047524       2.028492                    0.999367      23.869492      68.665221       0.602789       0.474046      -1.015600       0.024335      -0.109355      -0.071427       0.132863       0.056925      -0.070666      -0.084157      -0.009580       0.092381      -0.076732      -0.069499       0.146231              8.175060       9.547552      -1.515599       1.918247       8.005451       1.686472       6.972177           0.001510
           54              C       2.259645       6.139535      12.188671       0.487556      23.184955 0.28918952E+03  0.62070773E+04                                 7.356690                            6.007046       0.030376       2.050045                    0.999500      23.973026      68.229397       0.609861       0.467919      -1.022461       0.006140      -0.138937      -0.062375       0.152420      -0.003018       0.033086      -0.002636       0.228161      -0.204257      -0.080696      -0.072426       0.153122              7.933483       5.101871       0.178316      -0.956702       7.412458      -0.365271      11.286120           0.000061
           55              C      -1.345047       6.674404      10.320164       0.623583      20.217219 0.23843219E+03  0.49133460E+04                                 6.943500                            5.576207      -0.223210       1.994392                    0.998646      22.391372      63.994031       0.607784       0.489040      -1.003670       0.026365       0.051609      -0.041122       0.071061      -0.065506      -0.013461       0.055121      -0.054386      -0.047082      -0.072880      -0.030277       0.103157              7.642349       8.582647       1.996249       0.128458       6.320616      -2.098437       8.023783           0.002462
           56              C      -2.084858       5.695635      11.239402       0.011713      31.351058 0.43516570E+03  0.10175931E+05                                 8.660492                            6.973639       0.100718       2.046718                    0.999404      26.779907      75.387565       0.625016       0.419079      -1.068485      -0.031523      -0.019859       0.022681       0.043618      -0.009865       0.026266       0.023158      -0.004225       0.055931      -0.040222       0.000738       0.039484              9.611714      11.254773       2.167906      -1.628260       8.528517      -3.984462       9.051853           0.001199
           57              C      -1.289008       4.894662      12.058543      -0.141066      29.841350 0.46859266E+03  0.11271032E+05                                 8.526020                            7.364370      -0.033879       1.973201                    0.998534      29.702088      87.531679       0.586720       0.434017      -1.048944      -0.013499       0.013095       0.012607       0.022641       0.001187       0.005432       0.027336       0.010272       0.012603      -0.029640       0.002215       0.027425              8.939619       9.646167       0.814243      -0.647474       8.077886      -3.544601       9.094804           0.000777
           58              C      -1.905518       3.997747      12.944415       0.077547      24.919529 0.34399114E+03  0.76867700E+04                                 7.630092                            6.347138       0.161267       2.073764                    0.998857      26.504819      76.192566       0.624122       0.439177      -1.042026      -0.037727       0.028132       0.002381       0.047121      -0.019132       0.023474       0.035757      -0.000998       0.032166      -0.052612       0.011950       0.040662              8.083623       9.324540       0.600861      -0.291587       7.109475      -3.134422       7.816853           0.000454
           59              C       5.371123       4.639592      12.183666       0.080501      25.248242 0.33183477E+03  0.73490576E+04                                 7.679087                            6.217393       0.157525       2.075619                    0.999123      26.196231      74.980231       0.633097       0.436844      -1.043368       0.040703      -0.009210       0.029058       0.050852      -0.010926       0.008314       0.038023       0.016496       0.011698      -0.045455       0.009921       0.035535              8.264975       9.804826       0.455956      -0.141526       6.926255      -3.144847       8.063845           0.000403
           60              C      -3.428095       5.511242      11.304467      -0.139662      29.701469 0.43037155E+03  0.10138464E+05                                 8.438898                            7.024402       0.048041       2.001618                    0.999249      29.158318      85.166534       0.604743       0.429939      -1.050942       0.018984      -0.000028       0.004625       0.019539      -0.015082       0.011419       0.013932      -0.024155       0.036300      -0.031649       0.008315       0.023334              9.028055      11.191619       1.648333      -1.061553       7.538449      -3.097510       8.354096           0.000549
           61              C       4.857336       0.002935       9.175703       0.569848      22.162663 0.26658330E+03  0.56342221E+04                                 7.311140                            5.831493      -0.083218       2.018519                    0.999360      23.347329      67.004537       0.605825       0.478363      -1.011850      -0.002066      -0.058678       0.027374       0.064782       0.015309      -0.060969       0.017592       0.092606       0.139326      -0.079710      -0.017219       0.096929              8.073490       6.612549       0.308334       1.722537      11.226337      -1.363157       6.381583           0.006215
           62              C       4.567772       1.376781       8.575112       0.018871      32.393810 0.42340858E+03  0.98583459E+04                                 8.915968                            6.926349       0.105228       2.051864                    0.999469      26.763583      75.802942       0.619129       0.424894      -1.062120      -0.000803       0.037945      -0.016663       0.041450       0.004650      -0.007043       0.015328       0.040983       0.041946      -0.033477       0.011067       0.022410             10.069270       7.821410       0.791324       2.426730      15.087752      -1.934358       7.298646           0.004739
           63              C       3.596307       1.488693       7.622507      -0.143893      30.724403 0.45340022E+03  0.10864130E+05                                 8.780462                            7.308504      -0.226105       1.913181                    0.998052      29.953271      89.387761       0.578611       0.441780      -1.039690       0.007547       0.001676       0.001733       0.007923      -0.003397      -0.021961       0.014275       0.040351       0.010596      -0.029296      -0.007039       0.036335              9.382858       8.081243       0.650435       2.393456      12.373514      -1.553851       7.693816           0.001092
           64              C       3.474880       2.683333       6.961856       0.061297      26.365241 0.36184296E+03  0.82030485E+04                                 7.930945                            6.520950      -0.003422       2.006637                    0.998972      27.328388      79.584944       0.613081       0.440690      -1.039298       0.040778       0.014760       0.026194       0.050664       0.003862       0.006930       0.042107       0.057415       0.021417      -0.059063       0.020476       0.038587              8.498003       7.149865       1.190487       1.866914      11.743176      -1.206363       6.600968           0.002039
           65              C       5.146926       3.623084       8.117995       0.090788      24.982868 0.33263185E+03  0.73627753E+04                                 7.624585                            6.235845       0.226015       2.100328                    0.999155      25.965283      74.024614       0.631205       0.438387      -1.043631      -0.043034      -0.012838      -0.029790       0.053891       0.002236      -0.028057       0.030908       0.011751      -0.031172      -0.046473       0.007640       0.038832              8.176524       7.416873       0.914111       2.621499      10.164355      -1.251178       6.948346           0.000676
           66              C       5.333741       2.475663       8.855388      -0.156445      30.809738 0.43993212E+03  0.10405485E+05                                 8.579314                            7.049533       0.066605       1.999227                    0.999620      29.503934      85.936585       0.611312       0.423610      -1.056395      -0.014924      -0.012239      -0.008288       0.021005      -0.016383      -0.002487       0.004741       0.025652       0.043555      -0.028303       0.009809       0.018494              9.241472       7.651364       1.873374       2.251816      12.881793      -0.924109       7.191259           0.002646
           67              C       0.148526      -1.824698       8.738606       0.498920      23.002244 0.28356183E+03  0.60774000E+04                                 7.434500                            5.986710      -0.051044       2.027551                    0.999331      23.862706      68.635376       0.602943       0.473980      -1.015664       0.025088       0.110208       0.071141       0.133552      -0.056644       0.071335      -0.084388      -0.009649       0.089897      -0.076842      -0.069685       0.146527              8.172618       9.544371       1.514911      -1.917856       8.003043       1.685711       6.970440           0.001524
           68              C       6.930093      -2.941565      12.835975       0.484166      23.225911 0.28979544E+03  0.62224184E+04                                 7.359598                            6.009263       0.032303       2.050609                    0.999525      23.996804      68.276927       0.610459       0.467285      -1.022958       0.006212       0.138603       0.062925       0.152345       0.002398      -0.035676      -0.003263       0.228572      -0.205677      -0.081207      -0.073106       0.154313              7.936677       5.103722      -0.177878       0.957261       7.415035      -0.365194      11.291273           0.000057
           69              C       1.345161       9.137847       1.978615       0.627812      20.164340 0.23768617E+03  0.48947898E+04                                 6.936903                            5.571318      -0.218281       1.996190                    0.998737      22.355976      63.899931       0.607341       0.489715      -1.003190      -0.026294       0.050138      -0.038793       0.068630       0.063909       0.013777       0.053790      -0.053952      -0.046471      -0.070720      -0.030398       0.101119              7.634928       8.574646      -1.994241      -0.128259       6.314711      -2.095768       8.015429           0.002452
           70              C       2.084964       8.159078       2.897854       0.010401      31.355809 0.43524866E+03  0.10177853E+05                                 8.659277                            6.972639       0.097729       2.045894                    0.999382      26.782996      75.384020       0.625316       0.418879      -1.068666       0.032355      -0.021534       0.024263       0.045817       0.010558      -0.027859       0.024155      -0.003801       0.056354      -0.042354       0.001330       0.041024              9.610361      11.253571      -2.168051       1.628275       8.527316      -3.983586       9.050197           0.001181
           71              C       1.289108       7.358105       3.716994      -0.141282      29.823555 0.46822223E+03  0.11260442E+05                                 8.526367                            7.365174      -0.039813       1.971588                    0.998539      29.689732      87.502600       0.586216       0.434455      -1.048628       0.012448       0.013664       0.012472       0.022299      -0.001605      -0.004348       0.027506       0.012441       0.012235      -0.030342       0.003393       0.026949              8.939723       9.644763      -0.813908       0.647031       8.078822      -3.544900       9.095583           0.000759
           72              C       1.905610       6.461190       4.602866       0.078432      24.914619 0.34390133E+03  0.76847202E+04                                 7.631289                            6.348162       0.158283       2.072733                    0.998842      26.501640      76.198076       0.623761       0.439434      -1.041812       0.035828       0.027935       0.002064       0.045478       0.018529      -0.021797       0.034627       0.000185       0.035292      -0.050528       0.010897       0.039631              8.084805       9.325802      -0.600225       0.290830       7.110571      -3.134857       7.818043           0.000437
           73              C       3.969973       7.103035       3.842117       0.082956      25.217804 0.33127423E+03  0.73338962E+04                                 7.674254                            6.212951       0.162085       2.077157                    0.999129      26.177281      74.923732       0.633169       0.436958      -1.043250      -0.042051      -0.009091       0.029222       0.052008       0.010335      -0.007822       0.037065       0.016622       0.011202      -0.044242       0.009739       0.034503              8.259947       9.801702      -0.456061       0.141653       6.921015      -3.141799       8.057125           0.000382
           74              C       3.428199       7.974685       2.962918      -0.142764      29.769665 0.43167082E+03  0.10176360E+05                                 8.448936                            7.032638       0.042444       1.999564                    0.999320      29.203169      85.317763       0.604716       0.429650      -1.051158      -0.020457       0.000213       0.004990       0.021058       0.014451      -0.010749       0.014839      -0.025544       0.035485      -0.031320       0.006893       0.024428              9.038930      11.205796      -1.652064       1.064639       7.547225      -3.101351       8.363768           0.000528
           75              C       4.483696       2.466378       0.834155       0.571887      22.137612 0.26621898E+03  0.56251275E+04                                 7.308800                            5.829741      -0.083736       2.018613                    0.999432      23.334405      66.979702       0.605511       0.478730      -1.011561       0.003160      -0.059327       0.027399       0.065425      -0.015399       0.061490       0.018319       0.093486       0.138105      -0.080381      -0.017102       0.097482              8.070866       6.610475      -0.308243      -1.721839      11.222499      -1.362483       6.379625           0.006197
           76              C       4.773274       3.840224       0.233563       0.018074      32.417082 0.42377101E+03  0.98687073E+04                                 8.919203                            6.928640       0.110135       2.053167                    0.999461      26.775686      75.839893       0.619129       0.424811      -1.062192       0.000482       0.038320      -0.016782       0.041836      -0.003941       0.007520       0.015505       0.041529       0.043552      -0.033865       0.010484       0.023381             10.073165       7.823672      -0.790802      -2.427593      15.094582      -1.935881       7.301241           0.004732
           77              C       5.744737      -0.974750      15.964056      -0.143610      30.701485 0.45293743E+03  0.10849625E+05                                 8.775192                            7.304322      -0.227104       1.913155                    0.998115      29.933184      89.296402       0.578864       0.441726      -1.039784      -0.008532       0.000393       0.003063       0.009073       0.002737       0.021546       0.014194       0.041803       0.008719      -0.029773      -0.006364       0.036137              9.377236       8.076066      -0.648857      -2.391910      12.365895      -1.554388       7.689747           0.001077
           78              C       5.866176       0.219890      15.303405       0.062407      26.325987 0.36113424E+03  0.81834934E+04                                 7.925613                            6.516506      -0.007067       2.005664                    0.999037      27.305546      79.518089       0.612977       0.440953      -1.039076      -0.040217       0.015068       0.026474       0.050452      -0.005049      -0.006022       0.041963       0.054264       0.019743      -0.057793       0.019606       0.038187              8.492247       7.145843      -1.188723      -1.866699      11.733103      -1.206033       6.597794           0.002043
           79              C       4.194144       1.159641      16.459544       0.089249      24.970122 0.33244957E+03  0.73566909E+04                                 7.617545                            6.230801       0.231712       2.102462                    0.999162      25.954115      73.948277       0.632057       0.437919      -1.044058       0.045564      -0.013666      -0.029398       0.055920      -0.002362       0.029741       0.030990       0.012893      -0.029539      -0.047470       0.007160       0.040310              8.168561       7.409571      -0.911110      -2.618814      10.153215      -1.251289       6.942897           0.000662
           80              C       4.007319       4.939106       0.513839      -0.156120      30.819380 0.44009808E+03  0.10409774E+05                                 8.577622                            7.048020       0.069762       1.999848                    0.999581      29.511348      85.943027       0.611784       0.423269      -1.056671       0.013070      -0.011583      -0.008468       0.019408       0.015072       0.002179       0.005082       0.025755       0.041776      -0.027125       0.009414       0.017711              9.239572       7.650367      -1.871545      -2.252712      12.876894      -0.924431       7.191453           0.002620
           81              C      -0.148517       0.638745       0.397058       0.499014      23.009181 0.28365789E+03  0.60801549E+04                                 7.436589                            5.988166      -0.047567       2.028480                    0.999367      23.869504      68.665549       0.602785       0.474050      -1.015597      -0.024331       0.109359       0.071429       0.132866       0.056920      -0.070668      -0.084158      -0.009579       0.092374      -0.076732      -0.069498       0.146230              8.175048       9.547551      -1.515613       1.918233       8.005441       1.686451       6.972153           0.001507
           82              C       2.410917      -0.478122       4.494426       0.487563      23.185011 0.28918973E+03  0.62070844E+04                                 7.356711                            6.007056       0.030364       2.050042                    0.999500      23.973041      68.229518       0.609859       0.467920      -1.022460      -0.006136       0.138939       0.062377       0.152423      -0.003019       0.033084      -0.002637       0.228151      -0.204259      -0.080691      -0.072425       0.153117              7.933514       5.101877       0.178315      -0.956705       7.412458      -0.365262      11.286208           0.000049
           83              C       6.015609      -1.012991       6.362933       0.623588      20.217150 0.23843123E+03  0.49133173E+04                                 6.943472                            5.576188      -0.223172       1.994406                    0.998646      22.391209      63.993333       0.607787       0.489038      -1.003672      -0.026360      -0.051607       0.041124       0.071059      -0.065510      -0.013467       0.055123      -0.054386      -0.047097      -0.072880      -0.030284       0.103164              7.642316       8.582621       1.996243       0.128467       6.320578      -2.098416       8.023747           0.002455
           84              C       6.755420      -0.034222       5.443695       0.011720      31.351008 0.43516573E+03  0.10175934E+05                                 8.660494                            6.973650       0.100690       2.046711                    0.999404      26.779887      75.387571       0.625014       0.419080      -1.068484       0.031525       0.019858      -0.022682       0.043619      -0.009871       0.026262       0.023158      -0.004230       0.055933      -0.040224       0.000745       0.039480              9.611708      11.254750       2.167892      -1.628254       8.528502      -3.984458       9.051872           0.001191
           85              C       5.959570       0.766751       4.624554      -0.141054      29.840985 0.46858588E+03  0.11270819E+05                                 8.525934                            7.364307      -0.033852       1.973213                    0.998534      29.701787      87.530365       0.586724       0.434016      -1.048945       0.013498      -0.013087      -0.012605       0.022635       0.001179       0.005432       0.027339       0.010264       0.012595      -0.029642       0.002216       0.027427              8.939521       9.646074       0.814221      -0.647449       8.077782      -3.544542       9.094707           0.000764
           86              C       6.576080       1.663666       3.738682       0.077562      24.919114 0.34398442E+03  0.76865730E+04                                 7.629984                            6.347062       0.161306       2.073782                    0.998858      26.504461      76.191006       0.624129       0.439175      -1.042028       0.037725      -0.028126      -0.002375       0.047116      -0.019138       0.023469       0.035761      -0.001001       0.032149      -0.052616       0.011955       0.040661              8.083501       9.324402       0.600851      -0.291586       7.109366      -3.134362       7.816735           0.000434
           87              C      -0.700561       1.021821       4.499431       0.080513      25.248138 0.33183325E+03  0.73490127E+04                                 7.679057                            6.217373       0.157545       2.075627                    0.999123      26.196144      74.979827       0.633099       0.436843      -1.043369      -0.040703       0.009208      -0.029062       0.050854      -0.010925       0.008313       0.038022       0.016493       0.011693      -0.045454       0.009920       0.035534              8.264940       9.804752       0.455957      -0.141535       6.926233      -3.144844       8.063837           0.000388
           88              C       8.098657       0.150171       5.378630      -0.139655      29.701502 0.43037236E+03  0.10138489E+05                                 8.438911                            7.024416       0.048030       2.001614                    0.999249      29.158333      85.166639       0.604742       0.429939      -1.050942      -0.018984       0.000021      -0.004631       0.019541      -0.015083       0.011417       0.013932      -0.024160       0.036295      -0.031649       0.008315       0.023334              9.028067      11.191614       1.648336      -1.061563       7.538457      -3.097520       8.354130           0.000539
           89              C      -0.186774       5.658478       7.507394       0.569853      22.162432 0.26658021E+03  0.56341433E+04                                 7.311124                            5.831486      -0.083249       2.018512                    0.999360      23.347143      67.004035       0.605821       0.478368      -1.011847       0.002071       0.058669      -0.027374       0.064774       0.015307      -0.060980       0.017592       0.092633       0.139320      -0.079720      -0.017225       0.096945              8.073471       6.612532       0.308327       1.722536      11.226304      -1.363152       6.381578           0.006208
           90              C       0.102790       4.284632       8.107985       0.018890      32.393097 0.42339792E+03  0.98580335E+04                                 8.915858                            6.926276       0.105228       2.051873                    0.999469      26.763143      75.801403       0.619131       0.424895      -1.062119       0.000801      -0.037940       0.016662       0.041446       0.004650      -0.007050       0.015329       0.040992       0.041943      -0.033482       0.011065       0.022417             10.069143       7.821301       0.791311       2.426687      15.087571      -1.934337       7.298558           0.004735
           91              C       1.074255       4.172720       9.060590      -0.143871      30.723766 0.45338780E+03  0.10863760E+05                                 8.780363                            7.308416      -0.226135       1.913180                    0.998052      29.952786      89.386042       0.578612       0.441782      -1.039689      -0.007544      -0.001677      -0.001734       0.007920      -0.003402      -0.021967       0.014273       0.040356       0.010610      -0.029296      -0.007047       0.036343              9.382760       8.081129       0.650431       2.393410      12.373435      -1.553850       7.693715           0.001092
           92              C       1.195682       2.978080       9.721241       0.061297      26.365730 0.36185118E+03  0.82032975E+04                                 7.931086                            6.521056      -0.003496       2.006609                    0.998972      27.328856      79.587116       0.613071       0.440694      -1.039293      -0.040775      -0.014756      -0.026200       0.050663       0.003865       0.006928       0.042114       0.057422       0.021398      -0.059071       0.020481       0.038590              8.498163       7.149985       1.190520       1.866940      11.743434      -1.206380       6.601069           0.002049
           93              C      -0.476364       2.038329       8.565102       0.090800      24.982847 0.33263143E+03  0.73627656E+04                                 7.624572                            6.235833       0.226019       2.100328                    0.999155      25.965342      74.024842       0.631206       0.438386      -1.043631       0.043033       0.012841       0.029793       0.053892       0.002233      -0.028058       0.030909       0.011755      -0.031181      -0.046474       0.007640       0.038835              8.176510       7.416875       0.914123       2.621501      10.164321      -1.251160       6.948335           0.000678
           94              C      -0.663179       3.185750       7.827709      -0.156434      30.809446 0.43992718E+03  0.10405334E+05                                 8.579258                            7.049494       0.066621       1.999236                    0.999620      29.503701      85.935652       0.611314       0.423610      -1.056396       0.014919       0.012241       0.008294       0.021005      -0.016387      -0.002494       0.004741       0.025657       0.043551      -0.028307       0.009805       0.018501              9.241409       7.651307       1.873343       2.251801      12.881694      -0.924118       7.191225           0.002635
           95              C       4.522036       7.486111       7.944491       0.498902      23.002262 0.28356211E+03  0.60774036E+04                                 7.434494                            5.986706      -0.050970       2.027576                    0.999331      23.862638      68.635028       0.602944       0.473979      -1.015665      -0.025084      -0.110208      -0.071139       0.133550      -0.056640       0.071342      -0.084387      -0.009642       0.089894      -0.076842      -0.069685       0.146528              8.172610       9.544353       1.514907      -1.917855       8.003039       1.685716       6.970438           0.001523
           96              C      -2.259531       8.602978       3.847122       0.484172      23.225778 0.28979332E+03  0.62223628E+04                                 7.359583                            6.009251       0.032311       2.050616                    0.999525      23.996685      68.276580       0.610458       0.467287      -1.022957      -0.006210      -0.138606      -0.062926       0.152348       0.002401      -0.035677      -0.003259       0.228563      -0.205676      -0.081201      -0.073108       0.154309              7.936662       5.103706      -0.177885       0.957254       7.415024      -0.365202      11.291256           0.000044
           97              N       1.447872      -0.721414      12.008493      -0.184706      33.914870 0.48898318E+03  0.11656603E+05                                 8.736158                            7.126645       0.030627       2.029978                    0.999660      27.574280      75.879471       0.659660       0.389500      -1.099048       0.050451      -0.097284       0.061857       0.125840       0.029358      -0.016431       0.015541       0.080947       0.046197      -0.062812       0.016230       0.046582              9.469940      10.858146      -0.262638       0.057202       7.877316      -3.796681       9.674358           0.001497
           98              N      -0.420317       4.357308       1.164480      -0.180046      35.024633 0.49151433E+03  0.11739537E+05                                 8.936999                            7.152088      -0.063462       2.001601                    0.999488      27.596609      76.172146       0.657099       0.390266      -1.097810       0.009378       0.085089      -0.072117       0.111933      -0.025000      -0.016057       0.030765       0.010089      -0.069933      -0.042563      -0.008779       0.051341              9.863292       8.384204      -1.060221      -2.890045      12.880358      -1.879782       8.325314           0.005104
           99              N      -3.222600       3.919384      13.016152      -0.184226      33.914148 0.48895542E+03  0.11656064E+05                                 8.737100                            7.127254       0.024155       2.027841                    0.999670      27.574682      75.887112       0.659503       0.389589      -1.098959       0.049979       0.097535      -0.061692       0.125765      -0.029058       0.016297       0.015204       0.082104       0.046305      -0.062903       0.016039       0.046864              9.471217      10.858777       0.263674      -0.058312       7.878736      -3.797668       9.676138           0.001493
          100              N       4.250189       3.767548       7.177068      -0.178667      34.939933 0.49007296E+03  0.11694888E+05                                 8.918199                            7.138120      -0.052433       2.005593                    0.999517      27.554047      75.986797       0.658313       0.389886      -1.098231       0.008799      -0.083992       0.071708       0.110789       0.024820       0.015872       0.029902       0.010506      -0.067243      -0.041326      -0.009096       0.050422              9.841542       8.369457       1.060177       2.884791      12.846875      -1.871799       8.308294           0.005121
          101              N       3.222690       6.382827       4.674604      -0.184696      33.913151 0.48895352E+03  0.11655695E+05                                 8.735821                            7.126398       0.030684       2.030011                    0.999660      27.573343      75.875718       0.659677       0.389497      -1.099053      -0.050449       0.097270      -0.061862       0.125831       0.029357      -0.016434       0.015542       0.080938       0.046177      -0.062807       0.016224       0.046582              9.469552      10.857739      -0.262587       0.057156       7.876984      -3.796474       9.673935           0.001484
          102              N       5.090879       1.304105      15.518617      -0.180043      35.024080 0.49150581E+03  0.11739278E+05                                 8.936902                            7.152023      -0.063432       2.001615                    0.999488      27.596320      76.171056       0.657102       0.390266      -1.097811      -0.009373      -0.085083       0.072116       0.111927      -0.024997      -0.016056       0.030767       0.010097      -0.069923      -0.042563      -0.008775       0.051339              9.863176       8.384131      -1.060221      -2.890010      12.880183      -1.879730       8.325214           0.005107
          103              N       7.893162       1.742029       3.666945      -0.184218      33.914333 0.48895886E+03  0.11656164E+05                                 8.737120                            7.127273       0.024144       2.027835                    0.999670      27.574780      75.887390       0.659503       0.389588      -1.098959      -0.049979      -0.097538       0.061694       0.125768      -0.029062       0.016294       0.015209       0.082106       0.046301      -0.062907       0.016043       0.046864              9.471241      10.858764       0.263686      -0.058334       7.878765      -3.797695       9.676193           0.001476
          104              N       0.420373       1.893865       9.506029      -0.178682      34.941576 0.49010006E+03  0.11695722E+05                                 8.918532                            7.138356      -0.052507       2.005556                    0.999517      27.554915      75.990352       0.658296       0.389891      -1.098225      -0.008798       0.083993      -0.071714       0.110793       0.024817       0.015868       0.029903       0.010500      -0.067263      -0.041330      -0.009089       0.050419              9.841934       8.369739       1.060208       2.884898      12.847468      -1.871915       8.308595           0.005121
          105              O       4.413625      -3.871614      14.429211      -0.587709      39.770653 0.65586006E+03  0.16637587E+05                                 9.357196                            8.115307      -0.188969       1.984326                    0.993983      28.692282      78.514719       0.641205       0.376556      -1.120894      -0.050272       0.013898      -0.018746       0.055424       0.026456      -0.005119       0.053891      -0.024280      -0.078980      -0.065613       0.000113       0.065499             10.095734      14.867700      -3.325488      -0.226779       7.656466      -0.026907       7.763037          -0.001714
          106              O       2.593066      -3.814306      15.733829      -0.661098      43.876539 0.76095747E+03  0.19900108E+05                                 9.823842                            8.582096       0.157234       2.073684                    0.994880      29.825663      81.066492       0.645288       0.362959      -1.138882      -0.007773       0.006032      -0.055694       0.056556       0.054278      -0.038130       0.036063       0.000845       0.052588      -0.088903       0.042615       0.046288             10.497199       9.476108       1.157936      -2.784890       8.177829      -3.365776      13.837660          -0.002101
          107              O       1.148988       3.271621      15.023129      -0.586039      33.819081 0.56726192E+03  0.13818318E+05                                 8.239142                            7.393719       0.450701       2.189535                    0.996092      28.145829      74.430510       0.695763       0.361388      -1.137311      -0.010678      -0.036783      -0.017341       0.042044       0.019909      -0.003857      -0.009977       0.144908       0.121591      -0.096049       0.039457       0.056592              8.502887       9.266282       0.945541      -2.834646       7.552527      -1.042318       8.689852           0.000180
          108              O      -0.473536       4.199547      16.219307      -0.674728      46.936191 0.82543604E+03  0.22184967E+05                                10.469585                            9.103095      -0.244571       1.924975                    0.995434      31.339804      88.358629       0.605348       0.376466      -1.120630      -0.012296      -0.065982      -0.043779       0.080134      -0.034591       0.048996       0.020420       0.027972       0.028934      -0.069774       0.009823       0.059951             11.372989      10.275873      -4.001101      -0.700431      15.476262       1.224464       8.366831          -0.001437
          109              O       3.983991       4.679914      15.410177      -0.549507      39.412460 0.65105543E+03  0.16450750E+05                                 9.272758                            8.042570      -0.076380       2.025302                    0.993890      28.370290      76.950504       0.650632       0.372566      -1.126249       0.063245      -0.039975       0.009191       0.075382       0.046108       0.011784      -0.024308       0.051988       0.094094      -0.075409       0.035631       0.039778              9.956981      12.280868      -0.074535       3.079526       7.579523       1.481540      10.010553          -0.002431
          110              O      -3.466391       4.380877      16.616365      -0.568554      41.603400 0.67741624E+03  0.17257220E+05                                 9.581612                            8.169793       0.105155       2.074751                    0.994766      28.702329      77.723031       0.650718       0.369486      -1.130570      -0.049844      -0.030355      -0.035193       0.068150      -0.011767      -0.004965      -0.081534       0.077944      -0.033922      -0.105566       0.044569       0.060997             10.535423      14.433957      -3.218078       2.702384       9.291239      -0.423021       7.881071          -0.001504
          111              O       2.098976       5.219973      13.007811      -0.570989      36.623082 0.58273174E+03  0.14311167E+05                                 8.723159                            7.550045       0.317743       2.145363                    0.996295      28.220907      75.279975       0.679889       0.366827      -1.131472       0.013040      -0.009386      -0.069316       0.071153       0.003775       0.006204      -0.073002       0.121693      -0.004943      -0.109711       0.047169       0.062542              9.226533       7.239662       0.513910      -0.905887       8.531135      -3.147113      11.908802          -0.003427
          112              O       2.488497       6.104180      10.967468      -0.574982      39.454308 0.61025801E+03  0.15130091E+05                                 9.172000                            7.707184       0.268074       2.137546                    0.994478      28.021664      74.603230       0.676813       0.365014      -1.135197       0.012455      -0.065749       0.047342       0.081971       0.003684      -0.000968      -0.011333       0.128759       0.114810      -0.084659       0.039047       0.045612             10.044924       7.588120      -0.067234      -0.891807       6.706772       0.461730      15.839879          -0.003331
          113              O      -0.256818       7.069584      10.595435      -0.585552      39.723586 0.65479885E+03  0.16604410E+05                                 9.351276                            8.110176      -0.189752       1.984312                    0.993961      28.671182      78.449402       0.641219       0.376690      -1.120763      -0.051935      -0.014444       0.018763       0.057078      -0.025623       0.005274       0.053856      -0.023006      -0.079472      -0.065614       0.000955       0.064659             10.089156      14.858172       3.323142       0.227350       7.651969      -0.026484       7.757328          -0.001702
          114              O      -2.077381       7.012276       9.290817      -0.660722      43.854841 0.76039604E+03  0.19881665E+05                                 9.820337                            8.578791       0.158543       2.074087                    0.994960      29.819171      81.039951       0.645431       0.362947      -1.138897      -0.007020      -0.006332       0.055831       0.056626      -0.054784       0.038382       0.035519       0.000722       0.053377      -0.089205       0.042242       0.046963             10.493497       9.472353      -1.158046       2.785038       8.174938      -3.364384      13.833200          -0.002090
          115              O       5.819460      -0.073651      10.001517      -0.585460      33.785382 0.56653065E+03  0.13795766E+05                                 8.233109                            7.388452       0.453164       2.190384                    0.996098      28.133245      74.379369       0.696096       0.361339      -1.137373      -0.010786       0.036688       0.016985       0.041843      -0.020027       0.003998      -0.010160       0.145205       0.122206      -0.096346       0.039564       0.056782              8.496595       9.259888      -0.944842       2.832324       7.546312      -1.041634       8.683586           0.000206
          116              O       4.196921      -1.001577       8.805339      -0.672819      46.871553 0.82397752E+03  0.22136576E+05                                10.462210                            9.096960      -0.248175       1.924345                    0.995387      31.311563      88.268478       0.605344       0.376624      -1.120482      -0.011080       0.066885       0.044518       0.081106       0.035450      -0.049122       0.021424       0.026969       0.030025      -0.071140       0.011281       0.059859             11.364777      10.268146       3.997899       0.699648      15.464990       1.223063       8.361194          -0.001436
          117              O       8.654444      -1.481944       9.614469      -0.548600      39.425374 0.65136713E+03  0.16462445E+05                                 9.280137                            8.048953      -0.088628       2.021984                    0.993783      28.367233      76.979377       0.649761       0.372979      -1.125810       0.063351       0.039503      -0.009056       0.075205      -0.045339      -0.012684      -0.024262       0.051784       0.092479      -0.074713       0.036058       0.038655              9.964967      12.290956       0.075592      -3.081325       7.585703       1.482656      10.018243          -0.002407
          118              O       1.204063      -1.182907       8.408281      -0.568797      41.564307 0.67662208E+03  0.17230658E+05                                 9.572700                            8.162483       0.116654       2.078190                    0.994826      28.692097      77.662260       0.651360       0.369258      -1.130828      -0.049491       0.030084       0.034945       0.067642       0.012122       0.005150      -0.081044       0.077875      -0.035333      -0.105195       0.044714       0.060482             10.525379      14.419194       3.215123      -2.699884       9.282583      -0.423347       7.874361          -0.001492
          119              O       6.769432      -2.022003      12.016835      -0.569810      36.620733 0.58266986E+03  0.14309659E+05                                 8.723670                            7.550620       0.311699       2.143514                    0.996407      28.220121      75.284642       0.679713       0.366922      -1.131367       0.012840       0.008003       0.069916       0.071534      -0.003461      -0.005989      -0.073016       0.121698      -0.005233      -0.109694       0.047133       0.062560              9.226948       7.240325      -0.513682       0.905908       8.531784      -3.146850      11.908734          -0.003406
          120              O       7.158950      -2.906210      14.057178      -0.573808      39.404758 0.60923820E+03  0.15098170E+05                                 9.163731                            7.700452       0.271890       2.138937                    0.994514      28.003201      74.532492       0.677162       0.364986      -1.135243       0.012602       0.066670      -0.048820       0.083589      -0.003821       0.000600      -0.011092       0.129032       0.116492      -0.085033       0.039666       0.045367             10.035616       7.581508       0.067483       0.891556       6.700406       0.460922      15.824936          -0.003348
          121              O       0.256937       9.533027       2.253886      -0.587708      39.771036 0.65586608E+03  0.16637794E+05                                 9.357300                            8.115393      -0.189041       1.984304                    0.993983      28.692373      78.515349       0.641195       0.376561      -1.120889       0.050256      -0.013904       0.018740       0.055409       0.026432      -0.005120       0.053887      -0.024252      -0.079037      -0.065613       0.000135       0.065478             10.095850      14.867884      -3.325534      -0.226754       7.656546      -0.026915       7.763120          -0.001733
          122              O       2.077496       9.475719       0.949268      -0.661112      43.875546 0.76093833E+03  0.19899448E+05                                 9.823613                            8.581911       0.157382       2.073732                    0.994881      29.825459      81.065160       0.645304       0.362953      -1.138890       0.007770      -0.006052       0.055703       0.056567       0.054272      -0.038118       0.036080       0.000858       0.052535      -0.088898       0.042622       0.046276             10.496940       9.475907       1.157924      -2.784827       8.177627      -3.365659      13.837287          -0.002112
          123              O       3.521574       2.389792       1.659968      -0.586045      33.818918 0.56725926E+03  0.13818226E+05                                 8.239085                            7.393670       0.450824       2.189568                    0.996094      28.145955      74.430566       0.695770       0.361385      -1.137314       0.010675       0.036801       0.017357       0.042066       0.019904      -0.003850      -0.009980       0.144905       0.121640      -0.096055       0.039475       0.056579              8.502826       9.266230       0.945534      -2.834624       7.552454      -1.042304       8.689793           0.000173
          124              O       5.144098       1.461866       0.463790      -0.674709      46.934911 0.82541073E+03  0.22184125E+05                                10.469433                            9.102974      -0.244650       1.924960                    0.995433      31.339306      88.357005       0.605349       0.376468      -1.120629       0.012311       0.065970       0.043760       0.080116      -0.034610       0.048992       0.020447       0.027914       0.028977      -0.069803       0.009870       0.059933             11.372812      10.275732      -4.001022      -0.700414      15.475998       1.224442       8.366706          -0.001442
          125              O       0.686571       0.981499       1.272920      -0.549524      39.415232 0.65111357E+03  0.16452616E+05                                 9.273241                            8.042970      -0.076379       2.025278                    0.993892      28.371458      76.955051       0.650610       0.372570      -1.126244      -0.063252       0.039979      -0.009202       0.075391       0.046109       0.011761      -0.024294       0.051976       0.094105      -0.075397       0.035612       0.039785              9.957518      12.281589      -0.074614       3.079669       7.579923       1.481616      10.011041          -0.002439
          126              O       8.136953       1.280536       0.066732      -0.568553      41.603502 0.67741667E+03  0.17257246E+05                                 9.581649                            8.169810       0.105018       2.074713                    0.994764      28.702266      77.723074       0.650716       0.369487      -1.130568       0.049855       0.030360       0.035195       0.068161      -0.011773      -0.004959      -0.081535       0.077960      -0.033883      -0.105569       0.044567       0.061003             10.535475      14.434078      -3.218089       2.702433       9.291250      -0.423034       7.881096          -0.001509
          127              O       2.571586       0.441440       3.675286      -0.570995      36.623325 0.58273616E+03  0.14311289E+05                                 8.723147                            7.550034       0.317905       2.145405                    0.996297      28.221196      75.280546       0.679896       0.366823      -1.131476      -0.013029       0.009396       0.069323       0.071160       0.003767       0.006181      -0.072996       0.121675      -0.004977      -0.109697       0.047166       0.062531              9.226524       7.239641       0.513904      -0.905876       8.531115      -3.147108      11.908814          -0.003454
          128              O       2.182065      -0.442767       5.715629      -0.574976      39.454453 0.61025876E+03  0.15130114E+05                                 9.172018                            7.707186       0.268061       2.137542                    0.994478      28.021686      74.603306       0.676813       0.365013      -1.135197      -0.012442       0.065750      -0.047344       0.081972       0.003674      -0.000959      -0.011329       0.128763       0.114812      -0.084660       0.039050       0.045610             10.044957       7.588114      -0.067231      -0.891809       6.706767       0.461727      15.839991          -0.003349
          129              O       4.927380      -1.408171       6.087662      -0.585501      39.720873 0.65474243E+03  0.16602623E+05                                 9.350899                            8.109865      -0.189936       1.984283                    0.993958      28.669899      78.445068       0.641227       0.376693      -1.120760       0.051910       0.014439      -0.018748       0.057049      -0.025606       0.005260       0.053862      -0.022943      -0.079533      -0.065624       0.000980       0.064644             10.088731      14.857521       3.322971       0.227384       7.651658      -0.026458       7.757016          -0.001724
          130              O       6.747943      -1.350863       7.392280      -0.660727      43.855312 0.76040719E+03  0.19882028E+05                                 9.820405                            8.578853       0.158559       2.074087                    0.994960      29.819374      81.040644       0.645429       0.362947      -1.138897       0.007020       0.006323      -0.055844       0.056637      -0.054783       0.038367       0.035528       0.000711       0.053321      -0.089196       0.042246       0.046951             10.493572       9.472395      -1.158041       2.785028       8.175000      -3.364417      13.833320          -0.002085
          131              O      -1.148898       5.735064       6.681580      -0.585448      33.783984 0.56650100E+03  0.13794851E+05                                 8.232855                            7.388235       0.453183       2.190402                    0.996098      28.132667      74.377093       0.696110       0.361337      -1.137376       0.010776      -0.036678      -0.016975       0.041828      -0.020037       0.003997      -0.010167       0.145210       0.122191      -0.096349       0.039560       0.056788              8.496327       9.259600      -0.944792       2.832231       7.546049      -1.041580       8.683333           0.000187
          132              O       0.473641       6.662990       7.877758      -0.672838      46.872774 0.82400645E+03  0.22137545E+05                                10.462366                            9.097100      -0.248124       1.924349                    0.995388      31.312120      88.270403       0.605342       0.376623      -1.120483       0.011097      -0.066885      -0.044525       0.081112       0.035465      -0.049146       0.021443       0.026939       0.030013      -0.071177       0.011304       0.059873             11.364946      10.268286       3.997938       0.699647      15.465223       1.223078       8.361328          -0.001444
          133              O      -3.983882       7.143357       7.068628      -0.548577      39.424067 0.65134070E+03  0.16461612E+05                                 9.279955                            8.048808      -0.088697       2.021974                    0.993783      28.366645      76.977416       0.649764       0.372981      -1.125809      -0.063339      -0.039517       0.009063       0.075204      -0.045346      -0.012673      -0.024243       0.051809       0.092469      -0.074713       0.036066       0.038647              9.964760      12.290655       0.075566      -3.081256       7.585563       1.482634      10.018062          -0.002415
          134              O       3.466499       6.844320       8.274816      -0.568780      41.563221 0.67660053E+03  0.17229988E+05                                 9.572606                            8.162411       0.116468       2.078147                    0.994823      28.691525      77.660686       0.651355       0.369263      -1.130823       0.049489      -0.030083      -0.034942       0.067639       0.012118       0.005143      -0.081035       0.077890      -0.035278      -0.105187       0.044710       0.060476             10.525268      14.419023       3.215091      -2.699836       9.282502      -0.423340       7.874280          -0.001487
          135              O      -2.098870       7.683416       4.666262      -0.569794      36.618949 0.58263323E+03  0.14308509E+05                                 8.723320                            7.550325       0.311846       2.143570                    0.996407      28.219491      75.281855       0.679735       0.366917      -1.131374      -0.012839      -0.008013      -0.069922       0.071542      -0.003451      -0.005975      -0.073017       0.121684      -0.005252      -0.109688       0.047135       0.062553              9.226572       7.240018      -0.513668       0.905860       8.531463      -3.146737      11.908236          -0.003447
          136              O      -2.488388       8.567623       2.625919      -0.573806      39.406125 0.60926576E+03  0.15099054E+05                                 9.164031                            7.700702       0.271708       2.138873                    0.994513      28.003627      74.534620       0.677139       0.364994      -1.135235      -0.012597      -0.066685       0.048816       0.083598      -0.003801       0.000597      -0.011087       0.129038       0.116476      -0.085032       0.039662       0.045371             10.035952       7.581758       0.067483       0.891568       6.700628       0.460943      15.825469          -0.003362

******************************************************
Auxiliary information for the entire system
The total spin magnetic moment of the unit cell is   3.911728
The total net atomic charge of the unit cell is   -0.000001
Accuracy of reproducing the electrostatic potential in the unit cell:
  The inner radius (bohr) =    5.0000
  The outer radius (bohr) =   12.0000
  Valid grid points have density less than (e/(bohr^3)) =    0.0001
  The number of valid grid points were=           58
  The rms potential error without charges in kcal/mol is=      1.71610
  The rms potential error with partial charges in kcal/mol is=      0.26617
  The RRMSE value at monopole order=      0.15510
  The rms potential error with partial charges and cloud penetration in kcal/mol is=      0.26580
  The RRMSE value at monopole order with cloud penetration is=      0.15488
  The rms potential error with partial charges and atomic dipoles in kcal/mol is=      0.05408
  The RRMSE value at dipole order=      0.03151
  The rms potential error with partial charges, atomic dipoles and cloud penetration in kcal/mol is=      0.05383
  The RRMSE value at dipole order with cloud penetration=      0.03137

******************************************************
The electron densities and ab initio electrostatic potential were computed in VASP using the PBE functional and
projector augmented wave method. See the main text of the journal article for a description of computational details.
The atomic charges, dipoles, and quadrupoles were computed with the DDEC6 method as described in
(a) T. A. Manz and N. Gabaldon Limas, RSC Adv. 6 (2016) 47771-47801 DOI: 10.1039/c6ra04656h
(b) N. Gabaldon Limas and T. A. Manz, RSC Adv. 8 (2018) 2678-2707 DOI: 10.1039/c7ra11829e.
For each atom in the material, the electron cloud parameters were fit to the spherically averaged atom-in-material
electron density using radial positions for which this density was between 10^-4 and 10^-2 electrons per cubic bohr.
The polarizabilities, dispersion coefficients, and quantum Drude oscillator (QDO) parameters were fit using the MCLF method.
The magnetic structure of the system was optimized in VASP from the default ferromagnetic initial guess using spin polarization.
The atomic spin moments (ASMs) were computed on this optimized magnetic structure using the DDEC6 partition as inputs
to the method of T. A. Manz and D. S. Sholl, J. Chem. Theory Comput. 7 (2011) 4146-4164 DOI: 10.1021/ct200539n.
The RMSE and RRMSE were computed using a uniform grid with Ewald summation.
