# Supplementary material for: A collection of forcefield precursors for metal–organic frameworks
Source: RSC Adv. 2019 Nov 13;9(63):36492–507. doi: 10.1039/c9ra07327b (PMC9075174; doi:10.1039/c9ra07327b)
Supplement: RA-009-C9RA07327B-s5043 [file RA-009-C9RA07327B-s5043.xyz]

  136
jmolscript: load "" {1 1 1} spacegroup "x,y,z" unitcell [{      9.393900     0.000000     0.000000 }, {     -4.696971    10.517443     0.000000 }, {      0.000000    -5.069246    16.805597 }]
La     1.718218     5.518444    15.573411     1.859286
La     6.415188    -2.604870     9.634985     1.858255
La     2.978711    -0.070247     1.232186     1.859358
La    -1.718259     8.053067     7.170612     1.857775
Cu    -0.656734     2.772642     2.316483     0.323351
Cu     4.040208     5.210178     6.086315     0.325615
Cu     5.353663     2.675555    14.489114     0.323519
Cu     0.656721     0.238019    10.719282     0.325821
H      4.316493    -1.893403    13.083157     0.135765
H      3.302889    -0.427828    11.634515     0.092398
H     -0.215125    -1.458355    12.910060     0.096770
H      0.701721    -2.917293    14.434327     0.132746
H     -1.685281     7.261009     0.865488     0.131136
H     -1.877852     5.320942     2.067088     0.093128
H      0.981655     3.665239     0.038653     0.100817
H      1.297287     0.523795    15.627525     0.127427
H     -0.380470     4.806977    12.125238     0.134630
H     -1.394070     3.341402    13.573881     0.094512
H      4.481814     4.371929    12.298336     0.096637
H     -3.995244     5.830867    10.774068     0.131842
H      3.011678     0.721811     7.537310     0.131287
H      2.819100     2.661878     6.335710     0.093171
H      5.678599     4.317581     8.364146     0.101198
H      5.994237     2.389779     9.580871     0.128125
H      0.380436     7.341600     3.722440     0.135766
H      1.394040     5.876025     5.171082     0.092398
H      4.912054     6.906552     3.895537     0.096770
H      3.995208     8.365490     2.371270     0.132738
H      6.382210    -1.812812    15.940109     0.131144
H      6.574781     0.127255    14.738509     0.093124
H      3.715274     1.782958    16.766944     0.100826
H      3.399642     4.924402     1.178072     0.127443
H      5.077399     0.641220     4.680359     0.134627
H      6.090999     2.106795     3.231716     0.094507
H      0.215115     1.076268     4.507261     0.096638
H      8.692173    -0.382670     6.031529     0.131837
H      1.685251     4.726386     9.268287     0.131278
H      1.877829     2.786319    10.469887     0.093163
H     -0.981670     1.130616     8.441451     0.101202
H     -1.297308     3.058418     7.224726     0.128137
C      3.255924    -3.579509    14.850770     0.616816
C      2.616198    -2.594330    13.904783     0.013668
C      3.388376    -1.826319    13.062991    -0.135644
C      2.771195    -0.956406    12.187419     0.082286
C      0.709235    -1.553216    12.938629     0.078286
C      1.252203    -2.438412    13.857895    -0.147794
C      0.199135     2.951176    15.940781     0.578804
C     -0.101467     1.614797    16.576873     0.019941
C     -1.097221     6.557418     0.709196    -0.134174
C     -1.218400     5.379305     1.413351     0.075375
C      0.461232     4.409968     0.233598     0.086349
C      0.657562     0.500701    16.303110    -0.149245
C      4.854748     4.800811    16.405792     0.496287
C      2.292092     6.008595    12.297832     0.490602
C     -1.441043     6.493083    10.357626     0.612109
C     -2.080767     5.507904    11.303613     0.016152
C     -1.308587     4.739893    12.145405    -0.132305
C     -1.925765     3.869980    13.020977     0.075666
C      5.406173     4.466790    12.269766     0.077373
C     -3.444761     5.351986    11.350500    -0.147243
C      4.896095    -0.037602     9.267615     0.581926
C      4.595488     1.298777     8.631523     0.020180
C      3.599735     1.425402     7.693602    -0.133431
C      3.478552     2.603515     6.989448     0.074223
C      5.158178     3.572852     8.169201     0.086960
C      5.354513     2.412873     8.905286    -0.150292
C      0.157816    -1.887237     8.802604     0.497262
C      6.989060    -3.095021    12.910564     0.488726
C      1.441005     9.027706     1.954827     0.616823
C      2.080731     8.042527     2.900814     0.013654
C      1.308553     7.274516     3.742606    -0.135643
C      1.925734     6.404603     4.618178     0.082274
C      3.987694     7.001413     3.866968     0.078273
C      3.444726     7.886609     2.947702    -0.147801
C      4.497794     2.497021     0.864816     0.578808
C      4.798396     3.833400     0.228724     0.019954
C      5.794150    -1.109221    16.096401    -0.134162
C      5.915329     0.068892    15.392246     0.075387
C      4.235697     1.038229    16.571999     0.086366
C      4.039367     4.947496     0.502487    -0.149218
C     -0.157819     0.647386     0.399805     0.496303
C      2.404837    -0.560398     4.507765     0.490604
C      6.137972    -1.044886     6.447971     0.612104
C      6.777696    -0.059707     5.501984     0.016144
C      6.005516     0.708304     4.660192    -0.132312
C      6.622694     1.578217     3.784620     0.075658
C     -0.709244     0.981407     4.535831     0.077368
C      8.141690     0.096211     5.455097    -0.147256
C     -0.199166     5.485799     7.537982     0.581936
C      0.101441     4.149420     8.174074     0.020188
C      1.097194     4.022795     9.111995    -0.133433
C      1.218377     2.844682     9.816149     0.074228
C     -0.461249     1.875345     8.636396     0.086972
C     -0.657584     3.035324     7.900311    -0.150280
C      4.539113     7.335434     8.002993     0.497268
C     -2.292131     8.543218     3.895033     0.488722
N      1.446655    -0.835949    12.097005    -0.181838
N     -0.438704     4.318561     1.207482    -0.175960
N     -3.250305     3.749523    13.111391    -0.178622
N      4.258243     3.664259     7.195316    -0.177085
N      3.250274     6.284146     4.708592    -0.181806
N      5.135633     1.129636    15.598115    -0.175982
N      7.947234     1.698674     3.694206    -0.178609
N      0.438686     1.783938     9.610281    -0.177125
O      4.409496    -3.972323    14.553311    -0.616342
O      2.596472    -3.914483    15.858770    -0.613148
O      1.140404     3.026906    15.124869    -0.565014
O     -0.455622     3.970455    16.316890    -0.655419
O      4.044056     4.467105    15.511398    -0.547674
O     -3.503004     4.178448    16.723586    -0.559877
O      2.122064     5.050544    13.093913    -0.575796
O      2.491244     5.935704    11.065981    -0.573505
O     -0.287474     6.885897    10.655085    -0.615317
O     -2.100495     6.828057     9.349626    -0.611286
O      5.837364    -0.113332    10.083526    -0.566923
O      4.241343    -1.056881     8.891505    -0.657199
O      8.741021    -1.553531     9.696998    -0.548429
O      1.193962    -1.264874     8.484810    -0.560723
O      6.819029    -2.136970    12.114483    -0.573819
O      7.188210    -3.022130    14.142414    -0.573062
O      0.287433     9.420520     2.252286    -0.616341
O      2.100457     9.362680     0.946827    -0.613155
O      3.556525     2.421291     1.680728    -0.564987
O      5.152551     1.477742     0.488707    -0.655405
O      0.652873     0.981092     1.294199    -0.547645
O      8.199933     1.269749     0.082011    -0.559861
O      2.574865     0.397653     3.711684    -0.575826
O      2.205685    -0.487507     5.739616    -0.573485
O      4.984403    -1.437700     6.150512    -0.615269
O      6.797424    -1.379860     7.455971    -0.611347
O     -1.140435     5.561529     6.722071    -0.566869
O      0.455586     6.505078     7.914092    -0.657223
O     -4.044092     7.001728     7.108599    -0.548340
O      3.502967     6.713071     8.320787    -0.560765
O     -2.122100     7.585167     4.691114    -0.573790
O     -2.491281     8.470327     2.663183    -0.573092

The following XYZ coordinates are in angstroms. Other properties are in atomic units.
The sperically averaged electron density of each atom fit to a function of the form exp(a - br)
eigen_1, eigen_2 and eigen_3 are the three eigenvalues of traceless quadrupole moment tensor
  atom number  atomic symbol              X              Y              Z     net charge C6 coefficient C8 coefficient C10 coefficient fluctuating dipole atomic polarizability isotropic forcefield polarizability              a              b squared Pearson coefficient          <r^3>          <r^4>         wp_QDO          m_QDO          q_QDO       dipole_x       dipole_y       dipole_z         dipole            Qxy            Qxz            Qyz     Q(x^2-y^2)  Q(3z^2 - R^2)        eigen_1        eigen_2        eigen_3 static polarizability      alpha(xx)      alpha(xy)      alpha(xz)      alpha(yy)      alpha(yz)      alpha(zz) atomic spin moment
            1             La       1.718218       5.518444      15.573411       1.859286     213.090746 0.59291159E+04  0.24443912E+06                                27.403987                           24.286641       1.204363       1.963409                    0.999031     107.761325     304.208428       0.398244       0.373058      -1.198729       0.009330       0.009734       0.001392       0.013555      -0.037940       0.025602       0.061439      -0.134786      -0.006678      -0.096907      -0.009615       0.106522             30.242960      33.999030      -1.995466       2.979305      25.369342      -5.660400      31.360508          -0.004593
            2             La       6.415188      -2.604870       9.634985       1.858255     212.850181 0.59218316E+04  0.24410643E+06                                27.404595                           24.288807       1.191203       1.959856                    0.999035     107.795066     304.457181       0.397736       0.373583      -1.198098       0.009334      -0.009918      -0.002188       0.013794       0.039257      -0.024208       0.060952      -0.135662      -0.006582      -0.096747      -0.010167       0.106914             30.241845      34.002046       1.990886      -2.976883      25.374503      -5.657225      31.348986          -0.003967
            3             La       2.978711      -0.070247       1.232186       1.859358     213.093148 0.59291872E+04  0.24444160E+06                                27.403608                           24.286321       1.204614       1.963484                    0.999031     107.759395     304.197838       0.398260       0.373044      -1.198746      -0.009329      -0.009748      -0.001386       0.013564      -0.037938       0.025636       0.061437      -0.134856      -0.006700      -0.096948      -0.009595       0.106543             30.242530      33.998570      -1.995489       2.979217      25.369004      -5.660257      31.360016          -0.004347
            4             La      -1.718259       8.053067       7.170612       1.857775     212.835102 0.59214431E+04  0.24409402E+06                                27.407020                           24.290991       1.189610       1.959377                    0.999037     107.807582     304.525793       0.397633       0.373675      -1.197987      -0.009339       0.009929       0.002161       0.013801       0.039222      -0.024213       0.060958      -0.135678      -0.006603      -0.096735      -0.010182       0.106917             30.244399      34.005012       1.990934      -2.976943      25.376570      -5.657628      31.351615          -0.003113
            5             Cu      -0.656734       2.772642       2.316483       0.323351      94.418650 0.17740765E+04  0.55919394E+05                                18.325923                           14.987514       0.698412       2.019645                    0.999190      52.884743     145.487404       0.409259       0.474808      -1.091746       0.077588      -0.131784      -0.097995       0.181631      -0.021439       0.032521      -0.028728       0.108059      -0.148469      -0.071390      -0.021544       0.092934             21.040477      12.471294       4.345679      -4.750562      28.136004     -10.434193      22.514133           0.000548
            6             Cu       4.040208       5.210178       6.086315       0.325615      94.363238 0.17725459E+04  0.55860213E+05                                18.320928                           14.982541       0.695192       2.018922                    0.999179      52.860344     145.415573       0.409257       0.474903      -1.091670       0.077792       0.131430       0.097774       0.181343       0.022991      -0.034200      -0.029854       0.105748      -0.147208      -0.071978      -0.021503       0.093481             21.036013      12.466028      -4.344262       4.749607      28.131845     -10.433120      22.510166           0.003591
            7             Cu       5.353663       2.675555      14.489114       0.323519      94.400214 0.17736586E+04  0.55902689E+05                                18.323384                           14.985561       0.698601       2.019744                    0.999190      52.880088     145.467973       0.409295       0.474796      -1.091758      -0.077577       0.131733       0.097955       0.181569      -0.021445       0.032552      -0.028675       0.108122      -0.148500      -0.071362      -0.021613       0.092975             21.037491      12.469628       4.344983      -4.749843      28.131819     -10.432583      22.511024           0.000697
            8             Cu       0.656721       0.238019      10.719282       0.325821      94.346341 0.17721475E+04  0.55844283E+05                                18.318563                           14.980642       0.695383       2.019018                    0.999179      52.856041     145.397337       0.409294       0.474889      -1.091682      -0.077775      -0.131404      -0.097762       0.181310       0.023010      -0.034203      -0.029825       0.105789      -0.147260      -0.071967      -0.021544       0.093511             21.033313      12.464474      -4.343597       4.749004      28.128188     -10.431793      22.507278           0.003789
            9              H       4.316493      -1.893403      13.083157       0.135765       0.894720 0.65399734E+01  0.62342354E+02                                 1.651947                            1.588797      -1.328878       2.266617                    0.993767       3.699960      10.929644       0.443922       1.447412      -0.673189       0.037504      -0.005121      -0.000499       0.037855       0.001326       0.001264      -0.007649       0.016226      -0.013890      -0.013028       0.002457       0.010571              1.665385       2.212468      -0.093240       0.046340       1.371760      -0.015757       1.411927           0.000001
           10              H       3.302889      -0.427828      11.634515       0.092398       1.131139 0.83003312E+01  0.83004605E+02                                 1.852726                            1.729387      -1.153245       2.329047                    0.994956       3.761248      10.953327       0.453293       1.351201      -0.692924       0.032075       0.021336      -0.027290       0.047210       0.004935      -0.003499      -0.012330       0.011923      -0.013818      -0.016506       0.002275       0.014231              1.894296       1.835149       0.326758      -0.419202       1.838293      -0.467937       2.009444           0.000011
           11              H      -0.215125      -1.458355      12.910060       0.096770       1.131244 0.82178623E+01  0.82178736E+02                                 1.864683                            1.728104      -1.264596       2.274799                    0.994326       3.842854      11.281999       0.449462       1.362737      -0.689738      -0.046032       0.002100       0.000597       0.046083      -0.003193      -0.004393      -0.007189       0.013002      -0.008781      -0.012613       0.003061       0.009553              1.916021       2.739615      -0.052195       0.044786       1.485630      -0.028167       1.522818           0.000009
           12              H       0.701721      -2.917293      14.434327       0.132746       0.878029 0.63755485E+01  0.60211613E+02                                 1.613009                            1.554613      -1.234976       2.308014                    0.994901       3.627755      10.564378       0.456232       1.421537      -0.678228      -0.022452      -0.020976       0.024413       0.039244       0.002552      -0.007599      -0.008660       0.002911      -0.006679      -0.011371      -0.001250       0.012621              1.622407       1.667337       0.199775      -0.265964       1.529019      -0.255286       1.670866           0.000003
           13              H      -1.685281       7.261009       0.865488       0.131136       0.928465 0.65841554E+01  0.63016321E+02                                 1.703248                            1.599999      -1.371901       2.236685                    0.993264       3.835181      11.438849       0.438917       1.458044      -0.670390      -0.026308       0.025999       0.003691       0.037171      -0.006409      -0.003603      -0.005297       0.003349      -0.027065      -0.012840       0.001696       0.011144              1.754135       1.767210      -0.433258      -0.126595       2.007887       0.152797       1.487308           0.000003
           14              H      -1.877852       5.320942       2.067088       0.093128       1.173007 0.89364312E+01  0.90802021E+02                                 1.881308                            1.783448      -1.185539       2.315531                    0.994744       3.765066      10.961759       0.451634       1.334713      -0.696804      -0.035916       0.006549       0.032649       0.048978      -0.005101      -0.016357      -0.001439       0.012282      -0.007893      -0.016276      -0.003689       0.019964              1.896902       2.049520       0.036920      -0.516712       1.619556      -0.022188       2.021630           0.000018
           15              H       0.981655       3.665239       0.038653       0.100817       0.950696 0.66394756E+01  0.63147020E+02                                 1.682007                            1.570233      -1.184458       2.322777                    0.994828       3.680303      10.646714       0.462446       1.392597      -0.683843       0.025063      -0.037886      -0.011206       0.046788      -0.006048      -0.010865      -0.000894      -0.006389      -0.015852      -0.015039       0.003404       0.011635              1.732661       1.689821      -0.448317      -0.164596       2.094106       0.193913       1.414055           0.000008
           16              H       1.297287       0.523795      15.627525       0.127427       0.993105 0.74721500E+01  0.72996807E+02                                 1.714149                            1.654539      -1.236836       2.302023                    0.994884       3.656193      10.624236       0.456361       1.373851      -0.688044       0.023873       0.002392      -0.030064       0.038464      -0.006227      -0.013745      -0.000181       0.002687       0.012057      -0.014499      -0.001915       0.016413              1.715930       1.833664      -0.050351      -0.414879       1.500654       0.042292       1.813471           0.000008
           17              H      -0.380470       4.806977      12.125238       0.134630       0.899495 0.65834958E+01  0.62874568E+02                                 1.658982                            1.594874      -1.341937       2.260460                    0.993582       3.714979      10.991793       0.442650       1.448863      -0.672879       0.037882       0.005324       0.000653       0.038260      -0.001477      -0.001276      -0.007234       0.015974      -0.014371      -0.012602       0.002053       0.010548              1.672707       2.224835       0.094047      -0.046666       1.376428      -0.015841       1.416856          -0.000001
           18              H      -1.394070       3.341402      13.573881       0.094512       1.124553 0.82444701E+01  0.82300957E+02                                 1.844884                            1.723107      -1.145947       2.332782                    0.995058       3.749569      10.907127       0.454329       1.350496      -0.693064       0.031488      -0.020913       0.026824       0.046350      -0.005383       0.004014      -0.012325       0.011952      -0.014236      -0.016542       0.001608       0.014933              1.885856       1.827096      -0.323757       0.415489       1.830344      -0.464043       2.000129           0.000013
           19              H       4.481814       4.371929      12.298336       0.096637       1.125355 0.81661942E+01  0.81522687E+02                                 1.857672                            1.722372      -1.242454       2.284457                    0.994591       3.830771      11.232106       0.450383       1.362277      -0.689887      -0.046171      -0.002663      -0.000170       0.046248       0.002737       0.004811      -0.007604       0.013237      -0.008452      -0.013012       0.003157       0.009855              1.908501       2.726320       0.051893      -0.044556       1.481116      -0.027995       1.518067           0.000006
           20              H      -3.995244       5.830867      10.774068       0.131842       0.876550 0.63664360E+01  0.60149063E+02                                 1.616623                            1.557815      -1.258983       2.298842                    0.994557       3.634712      10.612623       0.453531       1.429443      -0.676781      -0.022064       0.020691      -0.024846       0.039144      -0.002351       0.006986      -0.008552       0.002757      -0.007214      -0.011105      -0.000866       0.011972              1.626132       1.671306      -0.200693       0.267159       1.532342      -0.256389       1.674749          -0.000001
           21              H       3.011678       0.721811       7.537310       0.131287       0.928496 0.65844452E+01  0.63027528E+02                                 1.704134                            1.600663      -1.375282       2.235386                    0.993223       3.836853      11.449194       0.438514       1.459189      -0.670176      -0.026212      -0.025926      -0.003790       0.037062       0.006613       0.003429      -0.005138       0.003558      -0.027443      -0.012773       0.001342       0.011431              1.755133       1.768271       0.433901       0.126759       2.009205       0.153037       1.487923          -0.000002
           22              H       2.819100       2.661878       6.335710       0.093171       1.171274 0.89191529E+01  0.90569038E+02                                 1.878331                            1.780866      -1.178531       2.318300                    0.994841       3.760790      10.940480       0.452356       1.333429      -0.697077      -0.036013      -0.006746      -0.032591       0.049037       0.005240       0.016200      -0.001559       0.012293      -0.007663      -0.016239      -0.003594       0.019834              1.893829       2.046014      -0.036856       0.515244       1.617256      -0.022118       2.018217           0.000017
           23              H       5.678599       4.317581       8.364146       0.101198       0.952681 0.66546731E+01  0.63308028E+02                                 1.681849                            1.570074      -1.174883       2.326105                    0.994951       3.680364      10.637448       0.463478       1.389137      -0.684481       0.024707       0.038001       0.011323       0.046720       0.006320       0.010497      -0.000965      -0.005962      -0.015594      -0.014693       0.003067       0.011626              1.732498       1.689637       0.448314       0.164560       2.093977       0.193906       1.413881          -0.000000
           24              H       5.994237       2.389779       9.580871       0.128125       0.991411 0.74602206E+01  0.72885509E+02                                 1.715640                            1.655959      -1.255439       2.295381                    0.994674       3.658119      10.646595       0.454818       1.378411      -0.687151       0.023397      -0.002885       0.029625       0.037860       0.006067       0.014113       0.000477       0.002347       0.011816      -0.014480      -0.002350       0.016830              1.717432       1.835273       0.050465       0.415309       1.502032       0.042348       1.814991           0.000000
           25              H       0.380436       7.341600       3.722440       0.135766       0.894720 0.65399788E+01  0.62342430E+02                                 1.651949                            1.588799      -1.328875       2.266618                    0.993767       3.699965      10.929668       0.443921       1.447414      -0.673189      -0.037504       0.005121       0.000499       0.037855       0.001325       0.001264      -0.007649       0.016225      -0.013884      -0.013028       0.002458       0.010570              1.665387       2.212471      -0.093240       0.046341       1.371761      -0.015757       1.411928           0.000002
           26              H       1.394040       5.876025       5.171082       0.092398       1.131161 0.83005502E+01  0.83007427E+02                                 1.852753                            1.729412      -1.153279       2.329028                    0.994955       3.761321      10.953618       0.453288       1.351205      -0.692922      -0.032074      -0.021333       0.027290       0.047208       0.004933      -0.003500      -0.012330       0.011926      -0.013815      -0.016506       0.002276       0.014230              1.894324       1.835176       0.326763      -0.419209       1.838321      -0.467946       2.009476           0.000010
           27              H       4.912054       6.906552       3.895537       0.096770       1.131251 0.82179391E+01  0.82179756E+02                                 1.864695                            1.728115      -1.264626       2.274784                    0.994326       3.842891      11.282152       0.449460       1.362742      -0.689737       0.046030      -0.002099      -0.000596       0.046082      -0.003192      -0.004393      -0.007190       0.013000      -0.008777      -0.012613       0.003062       0.009551              1.916034       2.739634      -0.052195       0.044785       1.485639      -0.028168       1.522828           0.000012
           28              H       3.995208       8.365490       2.371270       0.132738       0.878047 0.63757170E+01  0.60213618E+02                                 1.613032                            1.554634      -1.234988       2.308003                    0.994900       3.627814      10.564595       0.456228       1.421538      -0.678227       0.022453       0.020977      -0.024411       0.039244       0.002551      -0.007599      -0.008660       0.002912      -0.006678      -0.011371      -0.001250       0.012621              1.622430       1.667361       0.199779      -0.265970       1.529040      -0.255293       1.670890           0.000004
           29              H       6.382210      -1.812812      15.940109       0.131144       0.928450 0.65840192E+01  0.63014678E+02                                 1.703228                            1.599982      -1.371889       2.236694                    0.993264       3.835130      11.438658       0.438920       1.458042      -0.670391       0.026310      -0.025999      -0.003688       0.037172      -0.006409      -0.003603      -0.005296       0.003347      -0.027065      -0.012840       0.001696       0.011144              1.754113       1.767189      -0.433250      -0.126593       2.007859       0.152795       1.487292           0.000001
           30              H       6.574781       0.127255      14.738509       0.093124       1.172958 0.89359313E+01  0.90795455E+02                                 1.881244                            1.783390      -1.185450       2.315576                    0.994745       3.764928      10.961182       0.451646       1.334701      -0.696808       0.035918      -0.006548      -0.032649       0.048979      -0.005101      -0.016357      -0.001441       0.012279      -0.007885      -0.016276      -0.003687       0.019963              1.896837       2.049449       0.036919      -0.516688       1.619501      -0.022186       2.021561           0.000018
           31              H       3.715274       1.782958      16.766944       0.100826       0.950669 0.66392421E+01  0.63144247E+02                                 1.681977                            1.570207      -1.184456       2.322785                    0.994829       3.680230      10.646458       0.462449       1.392601      -0.683842      -0.025065       0.037887       0.011209       0.046790      -0.006049      -0.010864      -0.000893      -0.006387      -0.015854      -0.015038       0.003403       0.011636              1.732629       1.689791      -0.448305      -0.164591       2.094064       0.193908       1.414031           0.000008
           32              H       3.399642       4.924402       1.178072       0.127443       0.993059 0.74717134E+01  0.72991559E+02                                 1.714106                            1.654499      -1.236824       2.302039                    0.994885       3.656087      10.623896       0.456362       1.373866      -0.688042      -0.023874      -0.002392       0.030066       0.038466      -0.006227      -0.013745      -0.000182       0.002690       0.012058      -0.014498      -0.001915       0.016414              1.715887       1.833619      -0.050349      -0.414865       1.500616       0.042291       1.813426           0.000008
           33              H       5.077399       0.641220       4.680359       0.134627       0.899506 0.65836059E+01  0.62875898E+02                                 1.658997                            1.594887      -1.341952       2.260450                    0.993582       3.715023      10.991956       0.442648       1.448863      -0.672879      -0.037882      -0.005323      -0.000654       0.038260      -0.001478      -0.001276      -0.007233       0.015975      -0.014372      -0.012601       0.002052       0.010549              1.672722       2.224856       0.094048      -0.046667       1.376440      -0.015842       1.416868           0.000000
           34              H       6.090999       2.106795       3.231716       0.094507       1.124592 0.82448360E+01  0.82305595E+02                                 1.844928                            1.723147      -1.145984       2.332758                    0.995057       3.749677      10.907538       0.454323       1.350497      -0.693063      -0.031487       0.020912      -0.026822       0.046348      -0.005384       0.004015      -0.012326       0.011955      -0.014235      -0.016543       0.001608       0.014935              1.885902       1.827141      -0.323767       0.415502       1.830387      -0.464058       2.000179           0.000013
           35              H       0.215115       1.076268       4.507261       0.096638       1.125383 0.81664675E+01  0.81526258E+02                                 1.857715                            1.722408      -1.242492       2.284436                    0.994590       3.830871      11.232529       0.450374       1.362288      -0.689884       0.046170       0.002663       0.000168       0.046247       0.002737       0.004809      -0.007604       0.013238      -0.008450      -0.013012       0.003157       0.009855              1.908546       2.726393       0.051894      -0.044558       1.481147      -0.027996       1.518098           0.000007
           36              H       8.692173      -0.382670       6.031529       0.131837       0.876556 0.63664891E+01  0.60149652E+02                                 1.616626                            1.557819      -1.258965       2.298847                    0.994557       3.634721      10.612635       0.453532       1.429438      -0.676782       0.022063      -0.020692       0.024844       0.039143      -0.002351       0.006985      -0.008552       0.002757      -0.007213      -0.011105      -0.000866       0.011971              1.626136       1.671308      -0.200693       0.267158       1.532346      -0.256390       1.674753          -0.000000
           37              H       1.685251       4.726386       9.268287       0.131278       0.928542 0.65848503E+01  0.63032421E+02                                 1.704191                            1.600712      -1.375335       2.235353                    0.993222       3.836989      11.449719       0.438507       1.459190      -0.670176       0.026215       0.025922       0.003789       0.037061       0.006614       0.003430      -0.005137       0.003565      -0.027432      -0.012772       0.001340       0.011431              1.755194       1.768333       0.433925       0.126767       2.009280       0.153047       1.487969          -0.000002
           38              H       1.877829       2.786319      10.469887       0.093163       1.171256 0.89189677E+01  0.90566494E+02                                 1.878300                            1.780839      -1.178461       2.318331                    0.994842       3.760723      10.940169       0.452363       1.333416      -0.697080       0.036015       0.006746       0.032590       0.049037       0.005241       0.016201      -0.001561       0.012290      -0.007662      -0.016242      -0.003592       0.019834              1.893798       2.045979      -0.036855       0.515232       1.617230      -0.022118       2.018184           0.000016
           39              H      -0.981670       1.130616       8.441451       0.101202       0.952668 0.66545543E+01  0.63306598E+02                                 1.681832                            1.570060      -1.174868       2.326114                    0.994951       3.680327      10.637307       0.463481       1.389135      -0.684482      -0.024708      -0.038001      -0.011327       0.046721       0.006321       0.010497      -0.000965      -0.005961      -0.015596      -0.014692       0.003066       0.011627              1.732481       1.689620       0.448308       0.164557       2.093954       0.193903       1.413868          -0.000000
           40              H      -1.297308       3.058418       7.224726       0.128137       0.991397 0.74600940E+01  0.72884069E+02                                 1.715634                            1.655952      -1.255464       2.295375                    0.994674       3.658097      10.646567       0.454815       1.378423      -0.687148      -0.023397       0.002883      -0.029626       0.037861       0.006067       0.014113       0.000479       0.002352       0.011816      -0.014478      -0.002353       0.016831              1.717425       1.835266       0.050465       0.415307       1.502025       0.042349       1.814984           0.000000
           41              C       3.255924      -3.579509      14.850770       0.616816      20.470268 0.24119143E+03  0.49765907E+04                                 6.963309                            5.575582      -0.150662       2.015109                    0.999103      22.382767      63.678394       0.614167       0.483337      -1.008222       0.025833      -0.052909       0.036976       0.069527       0.058775       0.021756       0.058588      -0.045387      -0.057812      -0.065288      -0.037762       0.103050              7.667644       8.141160      -1.781887      -0.184978       6.381741      -2.370157       8.480032          -0.000001
           42              C       2.616198      -2.594330      13.904783       0.013668      31.093302 0.42927251E+03  0.10015293E+05                                 8.633981                            6.940517       0.071142       2.038079                    0.999409      26.766475      75.542756       0.623869       0.420806      -1.066180      -0.017584       0.021614      -0.033842       0.043837       0.004447      -0.019964       0.032568       0.000574       0.031343      -0.038944      -0.001108       0.040051              9.573799      10.673849      -1.839391       1.334437       8.541712      -4.222760       9.505837           0.000005
           43              C       3.388376      -1.826319      13.062991      -0.135644      29.815735 0.45272972E+03  0.10815424E+05                                 8.547091                            7.263463      -0.095412       1.955989                    0.998754      29.581015      87.386141       0.586708       0.436998      -1.045282      -0.011009      -0.019195      -0.009073       0.023916       0.003360      -0.004443       0.028795       0.001422       0.012494      -0.029385      -0.000345       0.029729              9.022980       9.611568      -0.840695       0.550757       8.083651      -3.695957       9.373721           0.000007
           44              C       2.771195      -0.956406      12.187419       0.082286      25.137490 0.34247817E+03  0.76472572E+04                                 7.678855                            6.333273       0.155829       2.071161                    0.999049      26.482298      76.188087       0.624566       0.439192      -1.041646      -0.042332      -0.027754      -0.001503       0.050642       0.018469      -0.021225       0.033186       0.006121       0.026572      -0.049473       0.013537       0.035935              8.177968       9.428765      -0.785309       0.428487       7.129725      -3.213537       7.975414           0.000020
           45              C       0.709235      -1.553216      12.938629       0.078286      25.586502 0.34368567E+03  0.76784732E+04                                 7.767597                            6.342431       0.126049       2.062313                    0.999020      26.457862      76.057895       0.624613       0.438916      -1.042149       0.043511       0.006870      -0.027263       0.051805       0.008064      -0.004673       0.038316       0.015886       0.006394      -0.043812       0.008422       0.035390              8.335527       9.792307      -0.379273       0.102513       6.925554      -3.168391       8.288720           0.000015
           46              C       1.252203      -2.438412      13.857895      -0.147794      30.202348 0.45284390E+03  0.10786160E+05                                 8.515954                            7.187842       0.083892       2.009463                    0.999274      29.421604      85.933402       0.601046       0.427838      -1.054016       0.008530      -0.001437      -0.007465       0.011426       0.009987      -0.008619       0.010466      -0.021758       0.022503      -0.023265       0.005452       0.017813              9.059848      11.115718      -1.504457       0.950533       7.498009      -3.062517       8.565816           0.000007
           47              C       0.199135       2.951176      15.940781       0.578804      21.653203 0.25783331E+03  0.54026526E+04                                 7.200893                            5.736925      -0.085797       2.023538                    0.999409      22.990541      65.643530       0.610643       0.478686      -1.011934      -0.003445       0.052612      -0.024408       0.058100      -0.008372       0.067944       0.018826       0.080193       0.126334      -0.071876      -0.028124       0.100001              7.937879       6.498909      -0.238737      -1.748130      10.947708      -1.421498       6.367020           0.000044
           48              C      -0.101467       1.614797      16.576873       0.019941      32.457514 0.42410607E+03  0.98762267E+04                                 8.922949                            6.932712       0.090440       2.048025                    0.999395      26.708109      75.591516       0.618908       0.424975      -1.062330      -0.000512      -0.032085       0.019929       0.037774      -0.004706       0.017627       0.019528       0.039602       0.054475      -0.038313       0.003262       0.035052             10.062140       7.894065      -0.603256      -2.467767      14.958548      -2.082417       7.333807           0.000044
           49              C      -1.097221       6.557418       0.709196      -0.134174      30.875743 0.45818761E+03  0.11000404E+05                                 8.807570                            7.350426      -0.219324       1.916540                    0.998150      29.849125      88.971224       0.576936       0.442194      -1.040137       0.010408      -0.003368       0.002161       0.011151       0.005119       0.024047       0.019741       0.034597       0.014915      -0.032154      -0.007086       0.039240              9.398610       8.324254      -0.664542      -2.376845      12.112427      -1.780941       7.759150           0.000098
           50              C      -1.218400       5.379305       1.413351       0.075375      25.813069 0.35119005E+03  0.79053545E+04                                 7.829467                            6.433698      -0.022595       2.006757                    0.998738      26.978818      78.388458       0.615625       0.441988      -1.038131       0.037491      -0.009440      -0.019324       0.043222       0.000740       0.000925       0.042084       0.053955       0.016444      -0.057734       0.024089       0.033645              8.384761       7.108293      -1.282309      -1.881422      11.348240      -1.206611       6.697751           0.000082
           51              C       0.461232       4.409968       0.233598       0.086349      25.588342 0.34557571E+03  0.77197450E+04                                 7.764137                            6.368113       0.188568       2.087237                    0.998880      26.165526      74.846537       0.623070       0.440058      -1.043030      -0.043014       0.010863       0.028634       0.052803       0.001948       0.024668       0.027142       0.021143      -0.027588      -0.040311       0.002679       0.037632              8.330780       7.392083      -0.968614      -2.664839      10.462813      -1.103610       7.137444           0.000068
           52              C       0.657562       0.500701      16.303110      -0.149245      30.845759 0.44566960E+03  0.10570526E+05                                 8.584566                            7.090739       0.079516       2.002921                    0.999587      29.517928      85.967541       0.610410       0.423059      -1.057226      -0.014461       0.010700       0.006464       0.019115       0.016750       0.008251       0.008960       0.028561       0.045817      -0.030161       0.003877       0.026284              9.230914       7.662239      -1.826305      -2.237652      12.874429      -0.904057       7.156073           0.000124
           53              C       4.854748       4.800811      16.405792       0.496287      22.539372 0.27756303E+03  0.59176460E+04                                 7.327463                            5.919565      -0.036673       2.032518                    0.999243      23.813148      68.333029       0.606833       0.473423      -1.015872       0.024541      -0.107048      -0.069107       0.129759       0.058517      -0.067253      -0.083842      -0.004526       0.093469      -0.079564      -0.064918       0.144482              8.029890       9.227552      -1.540616       1.796037       7.931690       1.687538       6.930427           0.000077
           54              C       2.292092       6.008595      12.297832       0.490602      22.782368 0.28266661E+03  0.60392819E+04                                 7.309705                            5.946615       0.003830       2.041677                    0.999448      23.787193      67.791207       0.611081       0.469133      -1.020662       0.000201      -0.123607      -0.055012       0.135296      -0.010062       0.031233      -0.004556       0.216688      -0.197198      -0.077308      -0.069022       0.146330              7.885948       4.946770       0.163773      -0.818254       7.845704       0.052933      10.865371          -0.000007
           55              C      -1.441043       6.493083      10.357626       0.612109      20.560228 0.24249294E+03  0.50101306E+04                                 6.981843                            5.589849      -0.154317       2.012545                    0.999109      22.447244      63.902358       0.613513       0.483206      -1.008301       0.026519       0.052619      -0.037296       0.069735      -0.058999      -0.021963       0.059614      -0.044869      -0.058805      -0.066169      -0.037801       0.103970              7.688006       8.163617       1.787514       0.185623       6.397378      -2.376980       8.503023           0.000000
           56              C      -2.080767       5.507904      11.303613       0.016152      31.034589 0.42831517E+03  0.99874863E+04                                 8.626243                            6.935503       0.067131       2.037427                    0.999392      26.727559      75.414853       0.623720       0.421137      -1.065959      -0.017452      -0.021021       0.033094       0.042915      -0.002704       0.018217       0.031470      -0.000473       0.030346      -0.036018      -0.002808       0.038826              9.564114      10.664114       1.835014      -1.330711       8.532721      -4.217368       9.495507          -0.000010
           57              C      -1.308587       4.739893      12.145405      -0.132305      29.690196 0.45011889E+03  0.10735533E+05                                 8.514661                            7.234565      -0.079434       1.961555                    0.998780      29.498826      87.019781       0.588953       0.436043      -1.046048      -0.009814       0.018150       0.009932       0.022899      -0.003480       0.003941       0.027364       0.002096       0.011916      -0.028120       0.000048       0.028072              8.988787       9.587111       0.837865      -0.548486       8.048731      -3.676588       9.330518           0.000015
           58              C      -1.925765       3.869980      13.020977       0.075666      25.302070 0.34546546E+03  0.77310174E+04                                 7.713541                            6.363022       0.105807       2.053575                    0.998847      26.597015      76.612048       0.622760       0.439495      -1.041428      -0.042758       0.028024       0.001185       0.051137      -0.019222       0.021854       0.036211       0.003014       0.028049      -0.052294       0.012910       0.039384              8.214347       9.473803       0.797798      -0.438804       7.159523      -3.226220       8.009716           0.000009
           59              C       5.406173       4.466790      12.269766       0.077373      25.668481 0.34517478E+03  0.77202623E+04                                 7.785523                            6.357995       0.086339       2.048752                    0.998847      26.510555      76.257272       0.623563       0.439170      -1.041974       0.041548      -0.006125       0.026878       0.049861      -0.008816       0.006068       0.040133       0.016286       0.006582      -0.046187       0.009122       0.037065              8.354248       9.806744       0.378436      -0.101397       6.943739      -3.179029       8.312262          -0.000003
           60              C      -3.444761       5.351986      11.350500      -0.147243      30.187421 0.45261604E+03  0.10778194E+05                                 8.506644                            7.179845       0.090612       2.011507                    0.999268      29.412726      85.866552       0.602225       0.427102      -1.054586       0.007477       0.003005       0.006232       0.010187      -0.012254       0.011226       0.010048      -0.021709       0.020636      -0.026155       0.008906       0.017249              9.049559      11.100838       1.499147      -0.945532       7.490536      -3.059890       8.557302           0.000015
           61              C       4.896095      -0.037602       9.267615       0.581926      21.628064 0.25746538E+03  0.53932301E+04                                 7.196675                            5.733749      -0.076632       2.026462                    0.999461      22.974004      65.594352       0.610641       0.478839      -1.011813      -0.003280      -0.054467       0.025355       0.060169       0.007803      -0.067077       0.018663       0.081470       0.125453      -0.071579      -0.027746       0.099325              7.933207       6.495711       0.239425       1.746680      10.940653      -1.420148       6.363257          -0.000015
           62              C       4.595488       1.298777       8.631523       0.020180      32.457042 0.42409554E+03  0.98760898E+04                                 8.923762                            6.933302       0.085674       2.046687                    0.999378      26.707207      75.593609       0.618781       0.425058      -1.062260      -0.000975       0.032342      -0.020045       0.038063       0.003592      -0.016073       0.020264       0.039021       0.055430      -0.038020       0.003698       0.034322             10.063212       7.895416       0.603539       2.468503      14.959317      -2.082701       7.334904          -0.000040
           63              C       3.599735       1.425402       7.693602      -0.133431      30.838987 0.45745771E+03  0.10977883E+05                                 8.798637                            7.342670      -0.213187       1.918513                    0.998154      29.821974      88.853638       0.577498       0.441965      -1.040330       0.011406       0.003852      -0.002331       0.012263      -0.003846      -0.024160       0.018651       0.033210       0.016065      -0.031241      -0.006998       0.038239              9.389306       8.317023       0.666803       2.374379      12.099843      -1.777534       7.751053           0.000031
           64              C       3.478552       2.603515       6.989448       0.074223      25.831116 0.35151859E+03  0.79144656E+04                                 7.833019                            6.437022      -0.026465       2.005727                    0.998825      26.990433      78.426353       0.615432       0.442031      -1.038123       0.036077       0.010318       0.018046       0.041637       0.000070      -0.002080       0.041757       0.054483       0.017779      -0.057654       0.023987       0.033666              8.388524       7.110030       1.283372       1.880512      11.355881      -1.207369       6.699661          -0.000003
           65              C       5.158178       3.572852       8.169201       0.086960      25.567267 0.34517239E+03  0.77086437E+04                                 7.760751                            6.365327       0.192226       2.088567                    0.998843      26.153533      74.807131       0.623057       0.440186      -1.042933      -0.043473      -0.012435      -0.028922       0.053675      -0.001767      -0.024431       0.027206       0.021886      -0.027287      -0.040376       0.002887       0.037488              8.327143       7.388634       0.967650       2.663453      10.458297      -1.103726       7.134499          -0.000024
           66              C       5.354513       2.412873       8.905286      -0.150292      30.874351 0.44623451E+03  0.10587975E+05                                 8.591475                            7.096083       0.079216       2.002811                    0.999599      29.535652      86.054174       0.610029       0.423161      -1.057092      -0.014151      -0.010576      -0.007532       0.019205      -0.015710      -0.008972       0.009539       0.027881       0.049131      -0.029782       0.002703       0.027079              9.238625       7.668290       1.827296       2.239683      12.885771      -0.905653       7.161812           0.000047
           67              C       0.157816      -1.887237       8.802604       0.497262      22.536364 0.27751994E+03  0.59163136E+04                                 7.324673                            5.917466      -0.028324       2.034747                    0.999282      23.814075      68.326357       0.607212       0.473161      -1.016044       0.025195       0.107529       0.068990       0.130218      -0.058682       0.067895      -0.084535      -0.004074       0.092312      -0.080078      -0.065338       0.145416              8.026732       9.222816       1.539892      -1.795094       7.929367       1.686767       6.928012           0.000023
           68              C       6.989060      -3.095021      12.910564       0.488726      22.829491 0.28338738E+03  0.60583192E+04                                 7.318570                            5.953553       0.008007       2.042361                    0.999383      23.815168      67.883324       0.610845       0.469033      -1.020754      -0.000648       0.122989       0.054801       0.134647       0.010064      -0.031864      -0.002383       0.215858      -0.198918      -0.075427      -0.070920       0.146347              7.895561       4.951908      -0.162968       0.818704       7.855476       0.052697      10.879301          -0.000006
           69              C       1.441005       9.027706       1.954827       0.616823      20.470189 0.24119033E+03  0.49765635E+04                                 6.963300                            5.575576      -0.150676       2.015105                    0.999103      22.382713      63.678257       0.614166       0.483338      -1.008221      -0.025833       0.052911      -0.036975       0.069527       0.058779       0.021754       0.058590      -0.045382      -0.057806      -0.065294      -0.037758       0.103052              7.667635       8.141152      -1.781886      -0.184968       6.381740      -2.370155       8.480013          -0.000001
           70              C       2.080731       8.042527       2.900814       0.013654      31.093625 0.42927777E+03  0.10015445E+05                                 8.634024                            6.940547       0.071144       2.038076                    0.999409      26.766677      75.543392       0.623870       0.420804      -1.066181       0.017585      -0.021611       0.033849       0.043841       0.004447      -0.019961       0.032561       0.000578       0.031336      -0.038937      -0.001106       0.040042              9.573851      10.673902      -1.839403       1.334456       8.541772      -4.222793       9.505878           0.000000
           71              C       1.308553       7.274516       3.742606      -0.135643      29.815849 0.45273121E+03  0.10815470E+05                                 8.547110                            7.263470      -0.095408       1.955989                    0.998754      29.581116      87.386529       0.586708       0.436998      -1.045282       0.011010       0.019198       0.009075       0.023919       0.003361      -0.004444       0.028793       0.001431       0.012494      -0.029385      -0.000340       0.029725              9.023004       9.611584      -0.840700       0.550781       8.083689      -3.695983       9.373740           0.000005
           72              C       1.925734       6.404603       4.618178       0.082274      25.138042 0.34248714E+03  0.76475176E+04                                 7.678999                            6.333377       0.155785       2.071142                    0.999049      26.482715      76.189910       0.624557       0.439195      -1.041643       0.042331       0.027757       0.001507       0.050642       0.018465      -0.021225       0.033182       0.006129       0.026583      -0.049469       0.013535       0.035933              8.178129       9.428943      -0.785343       0.428518       7.129866      -3.213620       7.975577           0.000013
           73              C       3.987694       7.001413       3.866968       0.078273      25.586883 0.34369115E+03  0.76786295E+04                                 7.767681                            6.342485       0.126031       2.062304                    0.999020      26.458114      76.058886       0.624610       0.438916      -1.042148      -0.043510      -0.006866       0.027269       0.051806       0.008062      -0.004670       0.038310       0.015885       0.006389      -0.043806       0.008421       0.035385              8.335626       9.792403      -0.379274       0.102502       6.925653      -3.168459       8.288821           0.000015
           74              C       3.444726       7.886609       2.947702      -0.147801      30.202688 0.45284969E+03  0.10786331E+05                                 8.515989                            7.187864       0.083923       2.009466                    0.999274      29.421886      85.934299       0.601049       0.427836      -1.054018      -0.008530       0.001445       0.007474       0.011433       0.009990      -0.008621       0.010461      -0.021751       0.022494      -0.023263       0.005459       0.017805              9.059888      11.115760      -1.504455       0.950530       7.498058      -3.062549       8.565847           0.000009
           75              C       4.497794       2.497021       0.864816       0.578808      21.653078 0.25783217E+03  0.54026182E+04                                 7.200849                            5.736902      -0.085758       2.023555                    0.999409      22.990400      65.642886       0.610647       0.478684      -1.011936       0.003453      -0.052608       0.024415       0.058100      -0.008369       0.067945       0.018827       0.080190       0.126332      -0.071874      -0.028127       0.100001              7.937818       6.498882      -0.238745      -1.748120      10.947590      -1.421466       6.366981           0.000057
           76              C       4.798396       3.833400       0.228724       0.019954      32.457019 0.42410012E+03  0.98760552E+04                                 8.922883                            6.932687       0.090445       2.048031                    0.999395      26.707832      75.590641       0.618906       0.424978      -1.062328       0.000520       0.032086      -0.019917       0.037769      -0.004705       0.017636       0.019533       0.039614       0.054486      -0.038324       0.003258       0.035066             10.062044       7.894017      -0.603263      -2.467738      14.958368      -2.082371       7.333745           0.000050
           77              C       5.794150      -1.109221      16.096401      -0.134162      30.875339 0.45818216E+03  0.11000233E+05                                 8.807483                            7.350381      -0.219333       1.916543                    0.998149      29.848815      88.969940       0.576939       0.442194      -1.040138      -0.010397       0.003372      -0.002148       0.011139       0.005122       0.024049       0.019738       0.034596       0.014920      -0.032150      -0.007092       0.039242              9.398497       8.324181      -0.664535      -2.376811      12.112233      -1.780893       7.759076           0.000091
           78              C       5.915329       0.068892      15.392246       0.075387      25.812517 0.35118210E+03  0.79051120E+04                                 7.829300                            6.433591      -0.022517       2.006786                    0.998739      26.978318      78.386082       0.615637       0.441983      -1.038136      -0.037483       0.009446       0.019331       0.043220       0.000739       0.000926       0.042080       0.053957       0.016457      -0.057731       0.024088       0.033643              8.384562       7.108152      -1.282280      -1.881374      11.347918      -1.206554       6.697616           0.000076
           79              C       4.235697       1.038229      16.571999       0.086366      25.587836 0.34556905E+03  0.77195562E+04                                 7.764047                            6.368067       0.188550       2.087238                    0.998880      26.165138      74.845147       0.623070       0.440060      -1.043029       0.043017      -0.010864      -0.028626       0.052801       0.001951       0.024672       0.027145       0.021161      -0.027571      -0.040315       0.002673       0.037642              8.330666       7.392002      -0.968615      -2.664787      10.462654      -1.103564       7.137341           0.000058
           80              C       4.039367       4.947496       0.502487      -0.149218      30.844684 0.44565209E+03  0.10569997E+05                                 8.584370                            7.090604       0.079529       2.002939                    0.999586      29.517132      85.964527       0.610415       0.423060      -1.057226       0.014465      -0.010695      -0.006455       0.019112       0.016750       0.008262       0.008959       0.028563       0.045809      -0.030159       0.003866       0.026293              9.230688       7.662083      -1.826274      -2.237588      12.874077      -0.904010       7.155903           0.000123
           81              C      -0.157819       0.647386       0.399805       0.496303      22.539119 0.27755950E+03  0.59175473E+04                                 7.327399                            5.919521      -0.036649       2.032532                    0.999243      23.812881      68.331955       0.606837       0.473422      -1.015873      -0.024549       0.107047       0.069116       0.129764       0.058513      -0.067255      -0.083831      -0.004537       0.093469      -0.079550      -0.064923       0.144473              8.029815       9.227444      -1.540602       1.796009       7.931635       1.687537       6.930367           0.000083
           82              C       2.404837      -0.560398       4.507765       0.490604      22.782329 0.28266623E+03  0.60392694E+04                                 7.309689                            5.946605       0.003819       2.041674                    0.999448      23.787147      67.790964       0.611083       0.469133      -1.020663      -0.000196       0.123604       0.055007       0.135291      -0.010062       0.031237      -0.004568       0.216681      -0.197199      -0.077313      -0.069014       0.146328              7.885927       4.946763       0.163769      -0.818254       7.845680       0.052956      10.865336          -0.000005
           83              C       6.137972      -1.044886       6.447971       0.612104      20.560271 0.24249321E+03  0.50101359E+04                                 6.981850                            5.589850      -0.154297       2.012549                    0.999109      22.447226      63.902230       0.613514       0.483206      -1.008301      -0.026499      -0.052623       0.037304       0.069736      -0.059001      -0.021963       0.059617      -0.044856      -0.058826      -0.066174      -0.037798       0.103973              7.688019       8.163626       1.787531       0.185613       6.397398      -2.376990       8.503032           0.000014
           84              C       6.777696      -0.059707       5.501984       0.016144      31.034814 0.42831833E+03  0.99875749E+04                                 8.626260                            6.935508       0.067141       2.037427                    0.999392      26.727699      75.415215       0.623723       0.421135      -1.065961       0.017455       0.021016      -0.033101       0.042919      -0.002706       0.018217       0.031458      -0.000474       0.030346      -0.036010      -0.002806       0.038815              9.564143      10.664079       1.835003      -1.330710       8.532770      -4.217421       9.495579          -0.000006
           85              C       6.005516       0.708304       4.660192      -0.132312      29.690710 0.45012750E+03  0.10735797E+05                                 8.514768                            7.234638      -0.079446       1.961545                    0.998780      29.499216      87.021370       0.588949       0.436043      -1.046047       0.009817      -0.018152      -0.009934       0.022903      -0.003484       0.003941       0.027366       0.002104       0.011902      -0.028125       0.000055       0.028070              8.988911       9.587240       0.837888      -0.548505       8.048846      -3.676656       9.330648           0.000027
           86              C       6.622694       1.578217       3.784620       0.075658      25.302612 0.34547361E+03  0.77312570E+04                                 7.713671                            6.363107       0.105758       2.053553                    0.998847      26.597483      76.614050       0.622753       0.439496      -1.041425       0.042757      -0.028025      -0.001186       0.051137      -0.019224       0.021853       0.036206       0.003020       0.028053      -0.052291       0.012913       0.039378              8.214500       9.473988       0.797834      -0.438831       7.159652      -3.226298       8.009859           0.000009
           87              C      -0.709244       0.981407       4.535831       0.077368      25.668857 0.34517975E+03  0.77204094E+04                                 7.785611                            6.358043       0.086309       2.048739                    0.998847      26.510869      76.258622       0.623560       0.439170      -1.041973      -0.041548       0.006121      -0.026882       0.049863      -0.008814       0.006063       0.040128       0.016290       0.006582      -0.046182       0.009122       0.037060              8.354358       9.806867       0.378445      -0.101406       6.943836      -3.179097       8.312371          -0.000007
           88              C       8.141690       0.096211       5.455097      -0.147256      30.187832 0.45262308E+03  0.10778406E+05                                 8.506719                            7.179897       0.090628       2.011507                    0.999268      29.413032      85.867690       0.602223       0.427101      -1.054586      -0.007478      -0.003013      -0.006240       0.010195      -0.012256       0.011227       0.010042      -0.021712       0.020637      -0.026155       0.008911       0.017244              9.049649      11.100898       1.499179      -0.945570       7.490634      -3.059959       8.557416           0.000031
           89              C      -0.199166       5.485799       7.537982       0.581936      21.627763 0.25746133E+03  0.53931250E+04                                 7.196627                            5.733722      -0.076677       2.026456                    0.999460      22.973729      65.593483       0.610640       0.478842      -1.011812       0.003289       0.054484      -0.025356       0.060185       0.007789      -0.067085       0.018649       0.081448       0.125409      -0.071552      -0.027770       0.099322              7.933147       6.495674       0.239421       1.746675      10.940543      -1.420130       6.363223          -0.000015
           90              C       0.101441       4.149420       8.174074       0.020188      32.456891 0.42409430E+03  0.98760638E+04                                 8.923781                            6.933326       0.085633       2.046676                    0.999378      26.707141      75.593690       0.618775       0.425062      -1.062257       0.000984      -0.032346       0.020036       0.038061       0.003589      -0.016090       0.020271       0.039035       0.055440      -0.038032       0.003690       0.034342             10.063226       7.895443       0.603593       2.468505      14.959328      -2.082657       7.334908          -0.000043
           91              C       1.097194       4.022795       9.111995      -0.133433      30.839064 0.45745905E+03  0.10977930E+05                                 8.798660                            7.342685      -0.213214       1.918503                    0.998154      29.822120      88.854329       0.577496       0.441966      -1.040329      -0.011393      -0.003858       0.002321       0.012251      -0.003846      -0.024161       0.018649       0.033226       0.016086      -0.031245      -0.006998       0.038243              9.389334       8.317050       0.666871       2.374376      12.099902      -1.777493       7.751051           0.000030
           92              C       1.218377       2.844682       9.816149       0.074228      25.830868 0.35151453E+03  0.79143437E+04                                 7.832940                            6.436965      -0.026410       2.005745                    0.998825      26.990252      78.425435       0.615438       0.442029      -1.038126      -0.036071      -0.010320      -0.018055       0.041637       0.000074      -0.002076       0.041757       0.054487       0.017785      -0.057656       0.023991       0.033665              8.388434       7.109958       1.283379       1.880479      11.355761      -1.207344       6.699584          -0.000006
           93              C      -0.461249       1.875345       8.636396       0.086972      25.566915 0.34516762E+03  0.77085148E+04                                 7.760705                            6.365305       0.192191       2.088560                    0.998842      26.153331      74.806577       0.623054       0.440189      -1.042930       0.043479       0.012436       0.028912       0.053675      -0.001766      -0.024433       0.027211       0.021901      -0.027276      -0.040382       0.002887       0.037495              8.327084       7.388586       0.967672       2.663419      10.458226      -1.103696       7.134440          -0.000024
           94              C      -0.657584       3.035324       7.900311      -0.150280      30.873889 0.44622677E+03  0.10587754E+05                                 8.591432                            7.096054       0.079172       2.002804                    0.999599      29.535310      86.053228       0.610026       0.423165      -1.057089       0.014157       0.010569       0.007525       0.019203      -0.015710      -0.008985       0.009545       0.027889       0.049126      -0.029784       0.002690       0.027094              9.238576       7.668273       1.827317       2.239679      12.885672      -0.905616       7.161782           0.000049
           95              C       4.539113       7.335434       8.002993       0.497268      22.536200 0.27751751E+03  0.59162417E+04                                 7.324617                            5.917426      -0.028279       2.034767                    0.999282      23.813830      68.325268       0.607217       0.473158      -1.016047      -0.025206      -0.107531      -0.068990       0.130222      -0.058668       0.067902      -0.084530      -0.004084       0.092286      -0.080062      -0.065347       0.145408              8.026667       9.222699       1.539831      -1.795094       7.929304       1.686792       6.927997           0.000025
           96              C      -2.292131       8.543218       3.895033       0.488722      22.829490 0.28338788E+03  0.60583286E+04                                 7.318554                            5.953548       0.008030       2.042368                    0.999383      23.815148      67.883118       0.610848       0.469031      -1.020755       0.000646      -0.122983      -0.054804       0.134642       0.010065      -0.031861      -0.002381       0.215867      -0.198880      -0.075436      -0.070909       0.146345              7.895534       4.951899      -0.162971       0.818699       7.855483       0.052689      10.879219          -0.000004
           97              N       1.446655      -0.835949      12.097005      -0.181838      34.026576 0.48914441E+03  0.11659956E+05                                 8.752088                            7.122154       0.036961       2.032671                    0.999679      27.536058      75.741892       0.660738       0.388881      -1.099622       0.045936      -0.095194       0.059964       0.121522       0.025698      -0.014621       0.016236       0.085506       0.038244      -0.061471       0.014815       0.046656              9.518978      10.842859      -0.500176       0.247494       7.912239      -3.851928       9.801835           0.000016
           98              N      -0.438704       4.318561       1.207482      -0.175960      34.999751 0.49344391E+03  0.11794412E+05                                 8.928718                            7.163146      -0.072818       1.998156                    0.999578      27.593762      76.134429       0.657153       0.389943      -1.098295       0.011417       0.085622      -0.074422       0.114019      -0.019320      -0.015070       0.035322       0.014293      -0.055861      -0.045051      -0.002711       0.047762              9.844435       8.388824      -1.387795      -2.853373      12.762925      -1.676538       8.381556           0.000084
           99              N      -3.250305       3.749523      13.111391      -0.178622      33.918843 0.48719352E+03  0.11601638E+05                                 8.732867                            7.107137       0.039306       2.034219                    0.999668      27.485115      75.558691       0.661560       0.388794      -1.099705       0.046400       0.094409      -0.059488       0.120851      -0.024998       0.013793       0.016256       0.088537       0.037818      -0.062142       0.014881       0.047261              9.497154      10.819182       0.498064      -0.245236       7.894393      -3.840588       9.777886           0.000030
          100              N       4.258243       3.664259       7.195316      -0.177085      35.044749 0.49421524E+03  0.11817891E+05                                 8.936767                            7.169038      -0.071621       1.998172                    0.999568      27.618339      76.227542       0.656818       0.389975      -1.098232       0.011352      -0.085796       0.074850       0.114422       0.020846       0.013204       0.035375       0.014584      -0.056823      -0.045364      -0.002600       0.047964              9.853839       8.394583       1.387297       2.855486      12.777516      -1.680737       8.389419           0.000015
          101              N       3.250274       6.284146       4.708592      -0.181806      34.025993 0.48913275E+03  0.11659621E+05                                 8.752004                            7.122080       0.036897       2.032656                    0.999679      27.535755      75.741149       0.660739       0.388882      -1.099620      -0.045931       0.095192      -0.059958       0.121516       0.025696      -0.014621       0.016233       0.085515       0.038240      -0.061472       0.014813       0.046659              9.518879      10.842772      -0.500145       0.247449       7.912159      -3.851873       9.801706           0.000019
          102              N       5.135633       1.129636      15.598115      -0.175982      34.999583 0.49344404E+03  0.11794388E+05                                 8.928637                            7.163111      -0.072724       1.998188                    0.999578      27.593684      76.133527       0.657161       0.389939      -1.098300      -0.011413      -0.085624       0.074423       0.114020      -0.019323      -0.015072       0.035315       0.014305      -0.055831      -0.045043      -0.002716       0.047759              9.844329       8.388742      -1.387780      -2.853329      12.762770      -1.676511       8.381474           0.000105
          103              N       7.947234       1.698674       3.694206      -0.178609      33.919402 0.48720087E+03  0.11601894E+05                                 8.733039                            7.107247       0.039179       2.034175                    0.999667      27.485390      75.560507       0.661545       0.388800      -1.099697      -0.046396      -0.094411       0.059482       0.120847      -0.024999       0.013788       0.016257       0.088547       0.037836      -0.062148       0.014888       0.047260              9.497355      10.819417       0.498087      -0.245248       7.894566      -3.840693       9.778081           0.000048
          104              N       0.438686       1.783938       9.610281      -0.177125      35.045851 0.49423500E+03  0.11818479E+05                                 8.936956                            7.169183      -0.071610       1.998166                    0.999568      27.618900      76.229388       0.656812       0.389975      -1.098233      -0.011347       0.085797      -0.074858       0.114427       0.020847       0.013207       0.035368       0.014584      -0.056813      -0.045355      -0.002606       0.047961              9.854062       8.394721       1.387332       2.855522      12.777880      -1.680824       8.389584           0.000010
          105              O       4.409496      -3.972323      14.553311      -0.616342      40.867458 0.69947980E+03  0.17950121E+05                                 9.417360                            8.273737      -0.014045       2.036254                    0.993238      28.919772      78.419942       0.650361       0.366994      -1.133274      -0.046252       0.017345      -0.014656       0.051525       0.008639      -0.013128       0.056672       0.020877      -0.111224      -0.077807       0.031285       0.046523             10.106676      14.799150      -3.275665      -0.175412       7.709833      -0.027020       7.811046           0.000005
          106              O       2.596472      -3.914483      15.858770      -0.613148      40.669502 0.67520804E+03  0.17168226E+05                                 9.371228                            8.115233       0.149008       2.090891                    0.994344      28.701990      77.372417       0.658601       0.365760      -1.134674       0.004354       0.000018      -0.044846       0.045057       0.057441      -0.019292       0.036745      -0.022895       0.059379      -0.082964       0.024616       0.058348             10.027532       8.815073       1.095278      -2.618281       7.856339      -3.291628      13.411183           0.000007
          107              O       1.140404       3.026906      15.124869      -0.565014      32.245385 0.53184180E+03  0.12750122E+05                                 7.970616                            7.154188       0.528668       2.226193                    0.996217      27.540571      72.283311       0.707954       0.360886      -1.137548      -0.013911      -0.018234      -0.010277       0.025132       0.028586       0.003721      -0.012472       0.138924       0.115921      -0.095684       0.039796       0.055888              8.211949       8.937660       0.862040      -2.768656       7.232485      -0.982947       8.465702           0.000028
          108              O      -0.455622       3.970455      16.316890      -0.655419      44.929452 0.78399650E+03  0.20765958E+05                                10.130365                            8.832568      -0.219289       1.948266                    0.994165      30.452996      84.757840       0.619694       0.373157      -1.125035      -0.004818      -0.053967      -0.034762       0.064375      -0.039724       0.041983       0.032070       0.012345       0.004648      -0.075913       0.028639       0.047274             10.983843       9.830620      -3.807199      -0.612954      15.054426       1.134992       8.066484           0.000009
          109              O       4.044056       4.467105      15.511398      -0.547674      38.360100 0.63593980E+03  0.15968349E+05                                 9.083061                            7.929174       0.005704       2.056502                    0.993456      28.127183      75.953213       0.657947       0.370741      -1.128081       0.059684      -0.031990       0.006896       0.068066       0.043444       0.014359      -0.018898       0.049353       0.087250      -0.070104       0.032202       0.037901              9.698167      11.649588      -0.083550       2.923010       7.480960       1.488922       9.963954           0.000070
          110              O      -3.503004       4.178448      16.723586      -0.559877      40.169312 0.64795283E+03  0.16339276E+05                                 9.360662                            7.997443       0.069749       2.069830                    0.994389      28.378071      76.686062       0.656185       0.370161      -1.129008      -0.046495      -0.021005      -0.032344       0.060408      -0.003100      -0.004912      -0.080014       0.075560      -0.023645      -0.102134       0.041772       0.060362             10.243484      13.963195      -3.123789       2.585195       9.098109      -0.404569       7.669149           0.000061
          111              O       2.122064       5.050544      13.093913      -0.575796      35.942484 0.58118226E+03  0.14247219E+05                                 8.589386                            7.508785       0.365617       2.163379                    0.995996      28.109728      74.634407       0.686800       0.363796      -1.135126       0.009778       0.002203      -0.062513       0.063312       0.000585       0.002561      -0.084413       0.114412      -0.020432      -0.117951       0.056610       0.061340              9.026228       7.121337       0.532354      -0.821663       8.734038      -3.085087      11.223308           0.000005
          112              O       2.491244       5.935704      11.065981      -0.573505      38.837185 0.60406091E+03  0.14924578E+05                                 9.057699                            7.640226       0.325791       2.158665                    0.994290      27.859357      73.820961       0.684104       0.362379      -1.138299       0.003551      -0.054321       0.049665       0.073688      -0.000102      -0.000369      -0.007077       0.140476       0.149083      -0.095431       0.045363       0.050068              9.899461       7.391222      -0.105110      -0.720677       6.690046       0.840811      15.617115          -0.000006
          113              O      -0.287474       6.885897      10.655085      -0.615317      40.737082 0.69657315E+03  0.17854348E+05                                 9.390888                            8.251371      -0.001099       2.040755                    0.993352      28.875806      78.217339       0.651947       0.366536      -1.133792      -0.047459      -0.016673       0.014156       0.052256      -0.009955       0.014396       0.056165       0.021466      -0.111680      -0.078049       0.032196       0.045853             10.077020      14.755718       3.264147       0.178271       7.687918      -0.024464       7.787425          -0.000004
          114              O      -2.100495       6.828057       9.349626      -0.611286      40.575270 0.67317106E+03  0.17102517E+05                                 9.353706                            8.100731       0.156052       2.093424                    0.994449      28.669562      77.238949       0.659504       0.365556      -1.134897       0.005948      -0.000841       0.046708       0.047093      -0.058810       0.021022       0.036227      -0.022054       0.062230      -0.085034       0.027218       0.057817             10.007869       8.798085      -1.094159       2.614533       7.841200      -3.283004      13.384323          -0.000003
          115              O       5.837364      -0.113332      10.083526      -0.566923      32.320010 0.53342437E+03  0.12798201E+05                                 7.984358                            7.166154       0.524855       2.224461                    0.996248      27.570937      72.403443       0.707130       0.361020      -1.137386      -0.012724       0.018614       0.011194       0.025173      -0.028641      -0.004312      -0.012465       0.139096       0.116277      -0.095862       0.039824       0.056038              8.226358       8.953384      -0.864277       2.773153       7.246590      -0.985058       8.479101          -0.000002
          116              O       4.241343      -1.056881       8.891505      -0.657199      44.919351 0.78370850E+03  0.20754473E+05                                10.124498                            8.827261      -0.214886       1.949657                    0.994114      30.451140      84.718795       0.620326       0.372845      -1.125376      -0.005787       0.051833       0.034151       0.062342       0.037992      -0.042472       0.030358       0.013975       0.005834      -0.073930       0.025954       0.047977             10.977489       9.827035       3.806032       0.613529      15.043530       1.135298       8.061903          -0.000012
          117              O       8.741021      -1.553531       9.696998      -0.548429      38.432065 0.63746380E+03  0.16017305E+05                                 9.096543                            7.940514       0.000218       2.054418                    0.993425      28.155153      76.071307       0.657203       0.370914      -1.127872       0.059145       0.031805      -0.006487       0.067467      -0.044562      -0.013132      -0.019187       0.049028       0.086500      -0.070686       0.033482       0.037203              9.712894      11.668402       0.085122      -2.927027       7.492646       1.491630       9.977634           0.000045
          118              O       1.193962      -1.264874       8.484810      -0.560723      40.217321 0.64890290E+03  0.16369920E+05                                 9.369503                            8.004460       0.068785       2.069212                    0.994344      28.395334      76.758993       0.655728       0.370267      -1.128879      -0.045722       0.021453       0.031622       0.059587       0.001866       0.005491      -0.078427       0.074373      -0.023597      -0.100183       0.040807       0.059376             10.253592      13.977046       3.126625      -2.588839       9.106769      -0.404463       7.676962           0.000032
          119              O       6.819029      -2.136970      12.114483      -0.573819      35.836713 0.57898537E+03  0.14178653E+05                                 8.569004                            7.491639       0.374790       2.166589                    0.996067      28.071700      74.472861       0.688052       0.363511      -1.135451       0.009969      -0.003411       0.063352       0.064223      -0.001031      -0.002518      -0.085850       0.113301      -0.019090      -0.118970       0.058057       0.060912              9.004299       7.104731      -0.530840       0.818875       8.715127      -3.078105      11.193040           0.000001
          120              O       7.188210      -3.022130      14.142414      -0.573062      38.794438 0.60327396E+03  0.14899635E+05                                 9.048953                            7.633696       0.328054       2.159342                    0.994547      27.849242      73.770135       0.684634       0.362232      -1.138464       0.003786       0.053578      -0.050031       0.073404       0.001508      -0.000965      -0.006002       0.140952       0.147273      -0.095286       0.045659       0.049627              9.889200       7.384670       0.105686       0.718637       6.683978       0.841132      15.598951           0.000000
          121              O       0.287433       9.420520       2.252286      -0.616341      40.867420 0.69947877E+03  0.17950086E+05                                 9.417353                            8.273732      -0.014048       2.036255                    0.993238      28.919742      78.419813       0.650361       0.366995      -1.133274       0.046252      -0.017353       0.014667       0.051532       0.008642      -0.013128       0.056673       0.020879      -0.111219      -0.077808       0.031286       0.046522             10.106672      14.799160      -3.275664      -0.175397       7.709840      -0.027011       7.811016           0.000004
          122              O       2.100457       9.362680       0.946827      -0.613155      40.669407 0.67520673E+03  0.17168177E+05                                 9.371189                            8.115204       0.149034       2.090899                    0.994344      28.701990      77.372268       0.658605       0.365758      -1.134676      -0.004354      -0.000018       0.044851       0.045062       0.057442      -0.019290       0.036746      -0.022891       0.059383      -0.082964       0.024615       0.058349             10.027487       8.815032       1.095280      -2.618256       7.856315      -3.291613      13.411116           0.000006
          123              O       3.556525       2.421291       1.680728      -0.564987      32.244690 0.53182762E+03  0.12749695E+05                                 7.970513                            7.154103       0.528659       2.226199                    0.996216      27.540165      72.281955       0.707956       0.360887      -1.137547       0.013912       0.018233       0.010290       0.025137       0.028587       0.003722      -0.012470       0.138929       0.115927      -0.095687       0.039798       0.055890              8.211836       8.937562       0.862009      -2.768612       7.232365      -0.982912       8.465582           0.000027
          124              O       5.152551       1.477742       0.488707      -0.655405      44.928864 0.78398542E+03  0.20765591E+05                                10.130283                            8.832512      -0.219305       1.948265                    0.994165      30.452752      84.756993       0.619695       0.373157      -1.125035       0.004828       0.053962       0.034770       0.064375      -0.039728       0.041987       0.032076       0.012345       0.004648      -0.075922       0.028644       0.047278             10.983740       9.830540      -3.807149      -0.612940      15.054248       1.134998       8.066432           0.000010
          125              O       0.652873       0.981092       1.294199      -0.547645      38.359155 0.63592111E+03  0.15967759E+05                                 9.082916                            7.929062       0.005681       2.056504                    0.993455      28.126731      75.951648       0.657951       0.370742      -1.128081      -0.059702       0.032004      -0.006881       0.068088       0.043441       0.014353      -0.018893       0.049349       0.087249      -0.070097       0.032201       0.037896              9.698005      11.649350      -0.083559       2.922932       7.480875       1.488921       9.963791           0.000072
          126              O       8.199933       1.269749       0.082011      -0.559861      40.168306 0.64793430E+03  0.16338682E+05                                 9.360487                            7.997315       0.069758       2.069840                    0.994388      28.377686      76.684590       0.656193       0.370159      -1.129010       0.046495       0.021008       0.032366       0.060421      -0.003099      -0.004911      -0.080004       0.075554      -0.023633      -0.102122       0.041767       0.060355             10.243279      13.962873      -3.123709       2.585119       9.097947      -0.404536       7.669017           0.000063
          127              O       2.574865       0.397653       3.711684      -0.575826      35.943906 0.58121355E+03  0.14248183E+05                                 8.589615                            7.508992       0.365625       2.163369                    0.995997      28.110398      74.636802       0.686789       0.363797      -1.135125      -0.009779      -0.002205       0.062527       0.063325       0.000585       0.002562      -0.084412       0.114405      -0.020449      -0.117947       0.056607       0.061340              9.026458       7.121549       0.532360      -0.821682       8.734258      -3.085124      11.223567           0.000006
          128              O       2.205685      -0.487507       5.739616      -0.573485      38.835227 0.60402235E+03  0.14923369E+05                                 9.057340                            7.639935       0.325844       2.158695                    0.994290      27.858618      73.818076       0.684124       0.362374      -1.138304      -0.003538       0.054285      -0.049653       0.073654      -0.000095      -0.000365      -0.007090       0.140487       0.149110      -0.095441       0.045364       0.050077              9.899056       7.390936      -0.105107      -0.720656       6.689785       0.840770      15.616446          -0.000003
          129              O       4.984403      -1.437700       6.150512      -0.615269      40.733775 0.69650194E+03  0.17852041E+05                                 9.390340                            8.250902      -0.001093       2.040782                    0.993351      28.874444      78.212235       0.651972       0.366532      -1.133797       0.047430       0.016657      -0.014150       0.052223      -0.009954       0.014392       0.056175       0.021469      -0.111717      -0.078064       0.032202       0.045862             10.076408      14.754786       3.263912       0.178329       7.687488      -0.024429       7.786950           0.000002
          130              O       6.797424      -1.379860       7.455971      -0.611347      40.577923 0.67322548E+03  0.17104246E+05                                 9.354101                            8.101061       0.156112       2.093423                    0.994450      28.670670      77.242728       0.659490       0.365557      -1.134897      -0.005938       0.000855      -0.046750       0.047134      -0.058804       0.021015       0.036228      -0.022038       0.062202      -0.085023       0.027208       0.057815             10.008316       8.798406      -1.094200       2.614606       7.841570      -3.283218      13.384971          -0.000000
          131              O      -1.140435       5.561529       6.722071      -0.566869      32.317683 0.53337515E+03  0.12796711E+05                                 7.983942                            7.165798       0.524872       2.224489                    0.996247      27.569780      72.399292       0.707152       0.361017      -1.137389       0.012716      -0.018567      -0.011193       0.025134      -0.028644      -0.004318      -0.012473       0.139110       0.116259      -0.095869       0.039819       0.056050              8.225922       8.952938      -0.864196       2.773004       7.246160      -0.984973       8.478668          -0.000004
          132              O       0.455586       6.505078       7.914092      -0.657223      44.920421 0.78373316E+03  0.20755286E+05                                10.124641                            8.827397      -0.214862       1.949657                    0.994114      30.451565      84.720258       0.620322       0.372845      -1.125376       0.005750      -0.051827      -0.034199       0.062359       0.037980      -0.042478       0.030350       0.013968       0.005839      -0.073921       0.025943       0.047978             10.977645       9.827163       3.806053       0.613521      15.043747       1.135300       8.062025          -0.000013
          133              O      -4.044092       7.001728       7.108599      -0.548340      38.427246 0.63736111E+03  0.16014044E+05                                 9.095729                            7.939824       0.000235       2.054465                    0.993424      28.152988      76.063280       0.657239       0.370909      -1.127879      -0.059127      -0.031803       0.006469       0.067448      -0.044556      -0.013136      -0.019188       0.049033       0.086490      -0.070682       0.033478       0.037204              9.712007      11.667260       0.085026      -2.926807       7.491971       1.491492       9.976789           0.000047
          134              O       3.502967       6.713071       8.320787      -0.560765      40.219805 0.64895732E+03  0.16371650E+05                                 9.369918                            8.004828       0.068774       2.069189                    0.994345      28.396391      76.762895       0.655708       0.370271      -1.128876       0.045748      -0.021477      -0.031664       0.059638       0.001867       0.005496      -0.078416       0.074341      -0.023600      -0.100164       0.040791       0.059372             10.254042      13.977594       3.126725      -2.588941       9.107205      -0.404410       7.677328           0.000036
          135              O      -2.122100       7.585167       4.691114      -0.573790      35.834796 0.57894651E+03  0.14177451E+05                                 8.568662                            7.491354       0.374818       2.166613                    0.996067      28.070882      74.469810       0.688070       0.363508      -1.135455      -0.009965       0.003428      -0.063319       0.064190      -0.001032      -0.002515      -0.085863       0.113328      -0.019064      -0.118989       0.058070       0.060919              9.003925       7.104458      -0.530823       0.818843       8.714803      -3.077971      11.192513           0.000003
          136              O      -2.491281       8.470327       2.663183      -0.573092      38.795742 0.60330177E+03  0.14900498E+05                                 9.049153                            7.633876       0.328068       2.159335                    0.994548      27.849836      73.772224       0.684625       0.362232      -1.138463      -0.003786      -0.053587       0.050042       0.073417       0.001510      -0.000967      -0.005996       0.140951       0.147273      -0.095286       0.045658       0.049628              9.889404       7.384849       0.105688       0.718637       6.684149       0.841175      15.599214           0.000005

******************************************************
Auxiliary information for the entire system
The total spin magnetic moment of the unit cell is   -0.005103
The total net atomic charge of the unit cell is   -0.000001
Accuracy of reproducing the electrostatic potential in the unit cell:
  The inner radius (bohr) =    5.0000
  The outer radius (bohr) =   12.0000
  Valid grid points have density less than (e/(bohr^3)) =    0.0001
  The number of valid grid points were=           43
  The rms potential error without charges in kcal/mol is=      1.62424
  The rms potential error with partial charges in kcal/mol is=      0.27099
  The RRMSE value at monopole order=      0.16684
  The rms potential error with partial charges and cloud penetration in kcal/mol is=      0.27193
  The RRMSE value at monopole order with cloud penetration is=      0.16742
  The rms potential error with partial charges and atomic dipoles in kcal/mol is=      0.04823
  The RRMSE value at dipole order=      0.02970
  The rms potential error with partial charges, atomic dipoles and cloud penetration in kcal/mol is=      0.04822
  The RRMSE value at dipole order with cloud penetration=      0.02969

******************************************************
The electron densities and ab initio electrostatic potential were computed in VASP using the PBE functional and
projector augmented wave method. See the main text of the journal article for a description of computational details.
The atomic charges, dipoles, and quadrupoles were computed with the DDEC6 method as described in
(a) T. A. Manz and N. Gabaldon Limas, RSC Adv. 6 (2016) 47771-47801 DOI: 10.1039/c6ra04656h
(b) N. Gabaldon Limas and T. A. Manz, RSC Adv. 8 (2018) 2678-2707 DOI: 10.1039/c7ra11829e.
For each atom in the material, the electron cloud parameters were fit to the spherically averaged atom-in-material
electron density using radial positions for which this density was between 10^-4 and 10^-2 electrons per cubic bohr.
The polarizabilities, dispersion coefficients, and quantum Drude oscillator (QDO) parameters were fit using the MCLF method.
The magnetic structure of the system was optimized in VASP from the default ferromagnetic initial guess using spin polarization.
The atomic spin moments (ASMs) were computed on this optimized magnetic structure using the DDEC6 partition as inputs
to the method of T. A. Manz and D. S. Sholl, J. Chem. Theory Comput. 7 (2011) 4146-4164 DOI: 10.1021/ct200539n.
The RMSE and RRMSE were computed using a uniform grid with Ewald summation.
