# Supplementary material for: A collection of forcefield precursors for metal–organic frameworks
Source: RSC Adv. 2019 Nov 13;9(63):36492–507. doi: 10.1039/c9ra07327b (PMC9075174; doi:10.1039/c9ra07327b)
Supplement: RA-009-C9RA07327B-s5044 [file RA-009-C9RA07327B-s5044.xyz]

  136
jmolscript: load "" {1 1 1} spacegroup "x,y,z" unitcell [{      9.306000     0.000000     0.000000 }, {     -4.653105    10.556488     0.000000 }, {      0.000000    -4.890839    16.644302 }]
Pr     1.710108     5.733378    15.426938     2.068210
Pr     6.363207    -2.513149     9.539515     2.068614
Pr     2.942787    -0.067729     1.217364     2.068211
Pr    -1.710312     8.178798     7.104787     2.068614
Cu    -0.654060     2.811947     2.259298     0.335075
Cu     3.998904     5.299122     6.062853     0.335158
Cu     5.306955     2.853702    14.385004     0.335078
Cu     0.653991     0.366527    10.581449     0.335160
H      4.310519    -1.737158    12.967576     0.137666
H      3.289640    -0.261542    11.531172     0.092205
H     -0.219646    -1.320037    12.769508     0.097686
H      0.689561    -2.800593    14.265831     0.134085
H     -1.650960     7.314320     0.895463     0.129085
H     -1.858467     5.350175     2.047249     0.091788
H      0.961273    -1.182708    16.606020     0.101479
H      1.288828     0.780972    15.434261     0.129354
H     -0.342545     4.957388    11.998877     0.137607
H     -1.363403     3.481771    13.435281     0.090722
H      4.433298     4.540266    12.196945     0.097301
H     -3.963517     6.020822    10.700622     0.132469
H      3.002086     0.796749     7.426688     0.129888
H      2.794546     2.760894     6.274902     0.092167
H      5.614242     4.402937     8.360433     0.101244
H      5.941829     2.439257     9.532192     0.128201
H      0.342376     7.402807     3.676726     0.137666
H      1.363255     5.927191     5.113130     0.092205
H      4.872541     6.985686     3.874794     0.097686
H      3.963334     8.466242     2.378471     0.134085
H      6.303855    -1.648671    15.748839     0.129086
H      6.511362     0.315474    14.597053     0.091788
H      3.691622     6.848357     0.038282     0.101479
H      3.364067     4.884677     1.210041     0.129355
H      4.995440     0.708261     4.645425     0.137607
H      6.016298     2.183878     3.209021     0.090722
H      0.219597     1.125383     4.447357     0.097302
H      8.616412    -0.355173     5.943680     0.132468
H      1.650809     4.868900     9.217614     0.129888
H      1.858349     2.904755    10.369400     0.092167
H     -0.961347     1.262712     8.283869     0.101244
H     -1.288934     3.226392     7.112110     0.128201
C      3.238479    -3.458502    14.697751     0.635016
C      2.602872    -2.454595    13.767334     0.016231
C      3.382710    -1.676551    12.940945    -0.131217
C      2.758271    -0.800527    12.072112     0.078150
C      0.704441    -1.415404    12.799468     0.082052
C      1.243264    -2.306409    13.704918    -0.150428
C      0.202793     3.197773    15.799271     0.596333
C     -0.102432     1.849045    16.407953     0.023663
C     -1.076772     6.606430     0.710712    -0.130362
C     -1.201463     5.415707     1.393128     0.074799
C      0.452227     4.456911     0.179758     0.087536
C      0.650435     0.745463    16.108355    -0.151018
C      4.804590     5.022708    16.254326     0.504302
C      2.273359     6.186251    12.181798     0.500694
C     -1.414608     6.678731    10.268702     0.635547
C     -2.050201     5.674824    11.199119     0.016560
C     -1.270353     4.896780    12.025508    -0.134716
C     -1.894779     4.020757    12.894341     0.080892
C      5.357383     4.635633    12.166985     0.079729
C     -3.409806     5.526639    11.261535    -0.148583
C      4.855844     0.022457     9.167182     0.593695
C      4.550595     1.371185     8.558500     0.023962
C      3.576259     1.504639     7.611439    -0.131647
C      3.451548     2.695362     6.929023     0.074927
C      5.105211     3.654158     8.142393     0.085896
C      5.303439     2.474766     8.858098    -0.149649
C      0.151680    -1.802478     8.712127     0.507946
C      6.926448    -2.966021    12.784655     0.500101
C      1.414416     9.124151     1.946551     0.635016
C      2.050023     8.120244     2.876968     0.016231
C      1.270185     7.342200     3.703357    -0.131217
C      1.894624     6.466176     4.572190     0.078149
C      3.948454     7.081053     3.844834     0.082051
C      3.409631     7.972058     2.939384    -0.150429
C      4.450102     2.467876     0.845031     0.596333
C      4.755327     3.816604     0.236349     0.023663
C      5.729667    -0.940781    15.933590    -0.130361
C      5.854358     0.249942    15.251174     0.074800
C      4.200668     1.208738    16.464544     0.087538
C      4.002460     4.920186     0.535947    -0.151017
C     -0.151695     0.642941     0.389976     0.504303
C      2.379536    -0.520602     4.462504     0.500695
C      6.067503    -1.013082     6.375600     0.635547
C      6.703096    -0.009175     5.445183     0.016559
C      5.923248     0.768869     4.618794    -0.134716
C      6.547674     1.644892     3.749961     0.080891
C     -0.704488     1.030016     4.477317     0.079728
C      8.062701     0.139010     5.382767    -0.148583
C     -0.202949     5.643192     7.477120     0.593695
C      0.102300     4.294464     8.085802     0.023962
C      1.076636     4.161010     9.032863    -0.131647
C      1.201347     2.970287     9.715279     0.074928
C     -0.452316     2.011491     8.501909     0.085897
C     -0.650544     3.190883     7.786204    -0.149648
C      4.501215     7.468127     7.932175     0.507947
C     -2.273553     8.631670     3.859647     0.500101
N      1.439610    -0.691942    11.970582    -0.182962
N     -0.433706     4.360690     1.161772    -0.177923
N     -3.213439     3.912171    12.995871    -0.179406
N      4.219282     3.750378     7.160379    -0.176741
N      3.213285     6.357591     4.673720    -0.182961
N      5.086601     1.304959    15.482530    -0.177924
N      7.866334     1.753478     3.648431    -0.179405
N      0.433613     1.915271     9.483923    -0.176742
O      4.390567    -3.844922    14.396156    -0.656061
O      2.579615    -3.787205    15.705730    -0.647790
O      1.145492     3.286732    14.992854    -0.592134
O     -0.456083     4.207567    16.183088    -0.716038
O      3.987530     4.676783    15.365853    -0.583072
O     -3.465647     4.392050    16.571234    -0.587751
O      2.105858     5.228477    12.987549    -0.606203
O      2.465997     6.101811    10.950952    -0.602294
O     -0.262530     7.065151    10.570297    -0.655968
O     -2.073474     7.007434     9.260723    -0.647317
O      5.798540    -0.066502     9.973599    -0.590201
O      4.196990    -0.987337     8.783365    -0.715123
O      8.640607    -1.456553     9.600600    -0.584028
O      1.187433    -1.171820     8.395219    -0.590639
O      6.758933    -2.008248    11.978904    -0.606355
O      7.119078    -2.881582    14.015501    -0.602418
O      0.262328     9.510571     2.248146    -0.656061
O      2.073280     9.452854     0.938572    -0.647790
O      3.507403     2.378917     1.651448    -0.592133
O      5.108978     1.458082     0.461214    -0.716038
O      0.665365     0.988866     1.278449    -0.583071
O      8.118542     1.273599     0.073068    -0.587751
O      2.547037     0.437172     3.656753    -0.606203
O      2.186898    -0.436162     5.693350    -0.602294
O      4.915425    -1.399502     6.074005    -0.655968
O      6.726369    -1.341785     7.383579    -0.647317
O     -1.145645     5.732151     6.670703    -0.590201
O      0.455905     6.652986     7.860937    -0.715123
O     -3.987712     7.122202     7.043702    -0.584028
O      3.465462     6.837469     8.249083    -0.590639
O     -2.106038     7.673897     4.665398    -0.606355
O     -2.466183     8.547231     2.628801    -0.602418

The following XYZ coordinates are in angstroms. Other properties are in atomic units.
The sperically averaged electron density of each atom fit to a function of the form exp(a - br)
eigen_1, eigen_2 and eigen_3 are the three eigenvalues of traceless quadrupole moment tensor
  atom number  atomic symbol              X              Y              Z     net charge C6 coefficient C8 coefficient C10 coefficient fluctuating dipole atomic polarizability isotropic forcefield polarizability              a              b squared Pearson coefficient          <r^3>          <r^4>         wp_QDO          m_QDO          q_QDO       dipole_x       dipole_y       dipole_z         dipole            Qxy            Qxz            Qyz     Q(x^2-y^2)  Q(3z^2 - R^2)        eigen_1        eigen_2        eigen_3 static polarizability      alpha(xx)      alpha(xy)      alpha(xz)      alpha(yy)      alpha(yz)      alpha(zz) atomic spin moment
            1             Pr       1.710108       5.733378      15.426938       2.068210     200.167538 0.53392487E+04  0.20790059E+06                                21.782245                           19.247174       2.792240       2.499248                    0.999518      88.822602     220.276345       0.604568       0.260187      -1.352918       0.001672       0.008441       0.007549       0.011447      -0.038538       0.013579       0.044282      -0.112497      -0.013664      -0.076815      -0.010423       0.087238             24.163826      26.996549      -1.615176       2.497936      20.171713      -4.495378      25.323215          -0.000025
            2             Pr       6.363207      -2.513149       9.539515       2.068614     200.023370 0.53350513E+04  0.20768830E+06                                21.765505                           19.234317       2.793496       2.499539                    0.999532      88.802719     220.173407       0.605043       0.260044      -1.353156       0.002332      -0.008447      -0.007023       0.011230       0.037515      -0.013720       0.044102      -0.113596      -0.014548      -0.076467      -0.010744       0.087211             24.142996      26.968231       1.612803      -2.492510      20.155389      -4.487949      25.305367          -0.000026
            3             Pr       2.942787      -0.067729       1.217364       2.068211     200.167427 0.53392453E+04  0.20790042E+06                                21.782231                           19.247162       2.792240       2.499248                    0.999518      88.822587     220.276266       0.604569       0.260187      -1.352918      -0.001671      -0.008442      -0.007549       0.011447      -0.038537       0.013579       0.044282      -0.112497      -0.013664      -0.076815      -0.010423       0.087238             24.163810      26.996530      -1.615175       2.497934      20.171701      -4.495373      25.323198          -0.000023
            4             Pr      -1.710312       8.178798       7.104787       2.068614     200.023302 0.53350492E+04  0.20768820E+06                                21.765495                           19.234310       2.793496       2.499539                    0.999532      88.802713     220.173363       0.605044       0.260044      -1.353156      -0.002332       0.008447       0.007023       0.011230       0.037515      -0.013720       0.044102      -0.113596      -0.014548      -0.076467      -0.010744       0.087211             24.142985      26.968219       1.612802      -2.492509      20.155380      -4.487946      25.305355          -0.000025
            5             Cu      -0.654060       2.811947       2.259298       0.335075      92.488118 0.17384932E+04  0.54501478E+05                                18.065540                           14.819333       0.714371       2.028425                    0.999118      52.463287     143.769535       0.412435       0.473713      -1.092766       0.077293      -0.142019      -0.103980       0.192238      -0.023708       0.029295      -0.029389       0.101180      -0.154584      -0.071539      -0.018968       0.090508             20.684033      12.257938       4.194761      -4.541600      27.956354     -10.142874      21.837806           0.000085
            6             Cu       3.998904       5.299122       6.062853       0.335158      92.520245 0.17389597E+04  0.54520541E+05                                18.070472                           14.822011       0.714127       2.028388                    0.999103      52.466037     143.789668       0.412363       0.473757      -1.092725       0.076862       0.141849       0.104242       0.192082       0.025303      -0.031285      -0.028672       0.100398      -0.153525      -0.070802      -0.020863       0.091664             20.691023      12.262237      -4.198508       4.545990      27.963007     -10.149866      21.847824           0.000083
            7             Cu       5.306955       2.853702      14.385004       0.335078      92.487811 0.17384861E+04  0.54501195E+05                                18.065494                           14.819298       0.714377       2.028427                    0.999118      52.463217     143.769218       0.412435       0.473713      -1.092767      -0.077293       0.142018       0.103978       0.192236      -0.023707       0.029296      -0.029388       0.101182      -0.154585      -0.071539      -0.018969       0.090509             20.683980      12.257909       4.194749      -4.541587      27.956279     -10.142846      21.837751           0.000083
            8             Cu       0.653991       0.366527      10.581449       0.335160      92.520146 0.17389571E+04  0.54520439E+05                                18.070455                           14.821997       0.714131       2.028389                    0.999103      52.466019     143.789567       0.412363       0.473757      -1.092725      -0.076862      -0.141848      -0.104242       0.192081       0.025303      -0.031286      -0.028672       0.100398      -0.153525      -0.070801      -0.020863       0.091664             20.691005      12.262226      -4.198504       4.545986      27.962983     -10.149859      21.847805           0.000080
            9              H       4.310519      -1.737158      12.967576       0.137666       0.879636 0.63967674E+01  0.60641192E+02                                 1.633875                            1.571861      -1.315245       2.275199                    0.993940       3.668929      10.808383       0.446067       1.448435      -0.673064       0.038113      -0.005658      -0.000685       0.038537       0.001341       0.002306      -0.007794       0.016033      -0.016516      -0.013455       0.002361       0.011095              1.647289       2.187728      -0.088908       0.050353       1.356677      -0.013597       1.397462           0.000002
           10              H       3.289640      -0.261542      11.531172       0.092205       1.120926 0.82199793E+01  0.81944034E+02                                 1.836688                            1.717357      -1.125185       2.342395                    0.995264       3.738300      10.844643       0.456644       1.345494      -0.694143       0.031580       0.021162      -0.026784       0.046503       0.006139      -0.003794      -0.011768       0.011159      -0.013555      -0.015804       0.000853       0.014951              1.875254       1.820275       0.327082      -0.407262       1.831936      -0.457832       1.973550           0.000001
           11              H      -0.219646      -1.320037      12.769508       0.097686       1.116678 0.80701684E+01  0.80363921E+02                                 1.852307                            1.715346      -1.241533       2.286936                    0.994544       3.818486      11.199341       0.449858       1.367264      -0.688934      -0.046342       0.001891       0.000428       0.046383      -0.003214      -0.004594      -0.007671       0.014700      -0.010322      -0.013595       0.002982       0.010614              1.904370       2.726050      -0.049882       0.047909       1.476013      -0.027503       1.511047           0.000000
           12              H       0.689561      -2.800593      14.265831       0.134085       0.862590 0.62404949E+01  0.58684903E+02                                 1.602011                            1.544435      -1.248414       2.305215                    0.994583       3.612814      10.535540       0.454409       1.433347      -0.676095      -0.021521      -0.021616       0.023542       0.038530       0.002141      -0.006892      -0.009286       0.003027      -0.006860      -0.011752      -0.000522       0.012274              1.611176       1.661555       0.207821      -0.257304       1.530595      -0.256990       1.641378           0.000001
           13              H      -1.650960       7.314320       0.895463       0.129085       0.940714 0.66719990E+01  0.64079769E+02                                 1.717562                            1.609749      -1.378074       2.229775                    0.993329       3.876855      11.589656       0.437874       1.456437      -0.670462      -0.025405       0.025600       0.005086       0.036424      -0.006030      -0.004220      -0.005751       0.006146      -0.022140      -0.012666       0.002183       0.010483              1.771114       1.761314      -0.434577      -0.145776       2.042082       0.183784       1.509945           0.000001
           14              H      -1.858467       5.350175       2.047249       0.091788       1.158741 0.88035433E+01  0.89030104E+02                                 1.859306                            1.765053      -1.144657       2.333655                    0.995348       3.733607      10.809878       0.456391       1.327056      -0.698491      -0.036326       0.006829       0.033170       0.049663      -0.005612      -0.016636      -0.000327       0.010651      -0.006971      -0.016294      -0.003755       0.020048              1.872206       2.016406       0.046204      -0.503414       1.605938      -0.029755       1.994275           0.000001
           15              H       0.961273      -1.182708      16.606020       0.101479       0.944465 0.65744821E+01  0.62292241E+02                                 1.666872                            1.556665      -1.063560       2.378251                    0.996284       3.639788      10.463928       0.467706       1.382166      -0.686043       0.024293      -0.039557      -0.012513       0.048077      -0.006406      -0.010836      -0.000889      -0.008338      -0.019492      -0.015854       0.003480       0.012374              1.716911       1.659672      -0.437983      -0.169803       2.077981       0.215970       1.413081           0.000001
           16              H       1.288828       0.780972      15.434261       0.129354       0.982912 0.73793686E+01  0.71826065E+02                                 1.699951                            1.642605      -1.135730       2.350322                    0.996222       3.617450      10.473536       0.458950       1.371129      -0.688764       0.023968       0.003755      -0.029619       0.038287      -0.005759      -0.014286       0.000090       0.001611       0.011602      -0.014770      -0.001863       0.016633              1.699086       1.812689      -0.044235      -0.406431       1.492206       0.033947       1.792361           0.000002
           17              H      -0.342545       4.957388      11.998877       0.137607       0.880720 0.64046504E+01  0.60707915E+02                                 1.632064                            1.570365      -1.301261       2.280431                    0.994184       3.665715      10.782701       0.447527       1.443899      -0.673889       0.038197       0.005873       0.000798       0.038654      -0.001453      -0.002426      -0.008016       0.015852      -0.016215      -0.013642       0.002649       0.010993              1.645358       2.184289       0.088681      -0.050264       1.355526      -0.013582       1.396261           0.000002
           18              H      -1.363403       3.481771      13.435281       0.090722       1.121611 0.82279697E+01  0.82079387E+02                                 1.841330                            1.721244      -1.140127       2.336368                    0.995058       3.743217      10.878071       0.454717       1.350279      -0.693225       0.032171      -0.021398       0.026934       0.047099      -0.005995       0.003576      -0.011700       0.011570      -0.013489      -0.015839       0.001131       0.014708              1.880184       1.824922      -0.328587       0.409109       1.836652      -0.459903       1.978979           0.000002
           19              H       4.433298       4.540266      12.196945       0.097301       1.113469 0.80402174E+01  0.79942972E+02                                 1.844188                            1.708727      -1.220833       2.295385                    0.994896       3.807295      11.135967       0.452361       1.361786      -0.690042      -0.046613      -0.002225      -0.000201       0.046666       0.003205       0.004443      -0.007777       0.014698      -0.010085      -0.013636       0.003138       0.010497              1.895644       2.710506       0.049526      -0.047530       1.470804      -0.027295       1.505623           0.000001
           20              H      -3.963517       6.020822      10.700622       0.132469       0.863604 0.62476432E+01  0.58756037E+02                                 1.602061                            1.544377      -1.243216       2.307151                    0.994619       3.612590      10.527683       0.454934       1.431600      -0.676450      -0.022642       0.021896      -0.024149       0.039690      -0.002003       0.006205      -0.009113       0.002775      -0.006928      -0.011331      -0.000266       0.011597              1.611267       1.661660      -0.207996       0.257503       1.530659      -0.257121       1.641481           0.000001
           21              H       3.002086       0.796749       7.426688       0.129888       0.939205 0.66635600E+01  0.64025796E+02                                 1.720974                            1.612788      -1.404136       2.219607                    0.993042       3.884282      11.642401       0.435489       1.463793      -0.669123      -0.025366      -0.024767      -0.005451       0.035868       0.006172       0.003829      -0.005639       0.005993      -0.021379      -0.012289       0.001861       0.010428              1.774724       1.764829       0.435821       0.146240       2.046562       0.184330       1.512783           0.000000
           22              H       2.794546       2.760894       6.274902       0.092167       1.160736 0.88248804E+01  0.89327788E+02                                 1.863784                            1.769017      -1.153140       2.330089                    0.995190       3.739434      10.842764       0.455032       1.329800      -0.697913      -0.036470      -0.007101      -0.032444       0.049327       0.005599       0.016823      -0.000259       0.010788      -0.006304      -0.016340      -0.003938       0.020278              1.876775       2.021491      -0.046414       0.505413       1.609508      -0.029933       1.999326           0.000000
           23              H       5.614242       4.402937       8.360433       0.101244       0.945410 0.65826490E+01  0.62389387E+02                                 1.667941                            1.557592      -1.063420       2.377908                    0.996327       3.642381      10.473264       0.467582       1.382096      -0.686047       0.024209       0.039990       0.011748       0.048201       0.006380       0.010991      -0.000603      -0.008152      -0.019303      -0.015855       0.003343       0.012512              1.718048       1.660766       0.438439       0.169986       2.079508       0.216167       1.413870           0.000001
           24              H       5.941829       2.439257       9.532192       0.128201       0.983222 0.73864570E+01  0.71951478E+02                                 1.704518                            1.646774      -1.145965       2.346365                    0.996041       3.624446      10.516593       0.456709       1.376775      -0.687683       0.023945      -0.003874       0.029696       0.038344       0.005724       0.014333       0.000277       0.001501       0.011746      -0.014743      -0.001974       0.016716              1.703709       1.817871       0.044503       0.408328       1.495902       0.034145       1.797355           0.000002
           25              H       0.342376       7.402807       3.676726       0.137666       0.879635 0.63967559E+01  0.60641059E+02                                 1.633874                            1.571860      -1.315245       2.275199                    0.993940       3.668926      10.808374       0.446067       1.448436      -0.673064      -0.038113       0.005658       0.000685       0.038537       0.001341       0.002306      -0.007794       0.016033      -0.016516      -0.013455       0.002361       0.011095              1.647288       2.187726      -0.088908       0.050353       1.356676      -0.013597       1.397462           0.000002
           26              H       1.363255       5.927191       5.113130       0.092205       1.120926 0.82199778E+01  0.81944017E+02                                 1.836688                            1.717357      -1.125185       2.342395                    0.995264       3.738300      10.844643       0.456644       1.345494      -0.694143      -0.031580      -0.021162       0.026784       0.046503       0.006139      -0.003794      -0.011768       0.011159      -0.013555      -0.015804       0.000853       0.014951              1.875253       1.820275       0.327082      -0.407261       1.831936      -0.457832       1.973550           0.000001
           27              H       4.872541       6.985686       3.874794       0.097686       1.116678 0.80701698E+01  0.80363934E+02                                 1.852306                            1.715346      -1.241533       2.286936                    0.994544       3.818486      11.199339       0.449858       1.367263      -0.688934       0.046342      -0.001891      -0.000428       0.046383      -0.003214      -0.004594      -0.007671       0.014700      -0.010322      -0.013595       0.002982       0.010614              1.904370       2.726049      -0.049882       0.047909       1.476013      -0.027503       1.511047           0.000000
           28              H       3.963334       8.466242       2.378471       0.134085       0.862591 0.62404963E+01  0.58684915E+02                                 1.602011                            1.544434      -1.248413       2.305215                    0.994583       3.612814      10.535537       0.454410       1.433346      -0.676095       0.021521       0.021616      -0.023542       0.038531       0.002141      -0.006892      -0.009286       0.003027      -0.006860      -0.011752      -0.000522       0.012274              1.611175       1.661554       0.207821      -0.257304       1.530595      -0.256990       1.641377           0.000001
           29              H       6.303855      -1.648671      15.748839       0.129086       0.940714 0.66719992E+01  0.64079772E+02                                 1.717562                            1.609749      -1.378075       2.229775                    0.993329       3.876855      11.589656       0.437874       1.456436      -0.670462       0.025406      -0.025601      -0.005086       0.036424      -0.006030      -0.004220      -0.005751       0.006146      -0.022140      -0.012666       0.002183       0.010483              1.771114       1.761314      -0.434577      -0.145776       2.042082       0.183784       1.509945           0.000001
           30              H       6.511362       0.315474      14.597053       0.091788       1.158739 0.88035236E+01  0.89029856E+02                                 1.859305                            1.765052      -1.144654       2.333656                    0.995348       3.733602      10.809861       0.456391       1.327057      -0.698491       0.036326      -0.006829      -0.033170       0.049663      -0.005612      -0.016636      -0.000327       0.010651      -0.006970      -0.016294      -0.003755       0.020048              1.872204       2.016404       0.046203      -0.503413       1.605937      -0.029755       1.994273           0.000001
           31              H       3.691622       6.848357       0.038282       0.101479       0.944464 0.65744750E+01  0.62292153E+02                                 1.666870                            1.556664      -1.063560       2.378251                    0.996284       3.639785      10.463915       0.467707       1.382166      -0.686043      -0.024293       0.039557       0.012513       0.048078      -0.006406      -0.010836      -0.000889      -0.008338      -0.019492      -0.015854       0.003480       0.012374              1.716910       1.659670      -0.437982      -0.169802       2.077979       0.215969       1.413080           0.000001
           32              H       3.364067       4.884677       1.210041       0.129355       0.982911 0.73793609E+01  0.71825977E+02                                 1.699951                            1.642604      -1.135730       2.350322                    0.996222       3.617448      10.473532       0.458949       1.371129      -0.688764      -0.023968      -0.003755       0.029619       0.038287      -0.005759      -0.014286       0.000090       0.001611       0.011602      -0.014770      -0.001863       0.016633              1.699085       1.812689      -0.044235      -0.406431       1.492206       0.033947       1.792361           0.000002
           33              H       4.995440       0.708261       4.645425       0.137607       0.880720 0.64046454E+01  0.60707858E+02                                 1.632063                            1.570364      -1.301261       2.280431                    0.994184       3.665714      10.782699       0.447527       1.443900      -0.673888      -0.038197      -0.005873      -0.000799       0.038654      -0.001453      -0.002426      -0.008016       0.015852      -0.016215      -0.013642       0.002649       0.010993              1.645358       2.184288       0.088681      -0.050264       1.355525      -0.013582       1.396260           0.000002
           34              H       6.016298       2.183878       3.209021       0.090722       1.121613 0.82279810E+01  0.82079531E+02                                 1.841331                            1.721245      -1.140129       2.336367                    0.995058       3.743220      10.878083       0.454717       1.350279      -0.693225      -0.032171       0.021398      -0.026934       0.047099      -0.005995       0.003576      -0.011700       0.011570      -0.013489      -0.015839       0.001131       0.014708              1.880186       1.824923      -0.328587       0.409109       1.836654      -0.459904       1.978980           0.000001
           35              H       0.219597       1.125383       4.447357       0.097302       1.113470 0.80402245E+01  0.79943063E+02                                 1.844188                            1.708727      -1.220834       2.295385                    0.994896       3.807297      11.135975       0.452361       1.361785      -0.690042       0.046613       0.002225       0.000201       0.046666       0.003205       0.004443      -0.007777       0.014698      -0.010084      -0.013636       0.003138       0.010497              1.895645       2.710507       0.049526      -0.047531       1.470805      -0.027295       1.505623           0.000000
           36              H       8.616412      -0.355173       5.943680       0.132468       0.863604 0.62476390E+01  0.58755989E+02                                 1.602061                            1.544377      -1.243215       2.307151                    0.994619       3.612589      10.527680       0.454934       1.431601      -0.676450       0.022642      -0.021896       0.024149       0.039690      -0.002003       0.006205      -0.009113       0.002775      -0.006928      -0.011331      -0.000266       0.011597              1.611267       1.661660      -0.207996       0.257503       1.530659      -0.257121       1.641481           0.000001
           37              H       1.650809       4.868900       9.217614       0.129888       0.939205 0.66635590E+01  0.64025786E+02                                 1.720974                            1.612788      -1.404137       2.219606                    0.993042       3.884282      11.642402       0.435489       1.463794      -0.669123       0.025366       0.024767       0.005451       0.035868       0.006172       0.003829      -0.005639       0.005993      -0.021379      -0.012289       0.001861       0.010428              1.774725       1.764829       0.435821       0.146240       2.046562       0.184330       1.512783           0.000001
           38              H       1.858349       2.904755      10.369400       0.092167       1.160736 0.88248837E+01  0.89327833E+02                                 1.863784                            1.769018      -1.153139       2.330089                    0.995190       3.739434      10.842766       0.455032       1.329801      -0.697913       0.036470       0.007101       0.032444       0.049327       0.005599       0.016823      -0.000259       0.010788      -0.006304      -0.016340      -0.003938       0.020278              1.876776       2.021492      -0.046414       0.505414       1.609508      -0.029934       1.999327           0.000000
           39              H      -0.961347       1.262712       8.283869       0.101244       0.945410 0.65826465E+01  0.62389355E+02                                 1.667940                            1.557592      -1.063420       2.377908                    0.996327       3.642380      10.473259       0.467582       1.382095      -0.686047      -0.024209      -0.039990      -0.011748       0.048201       0.006380       0.010991      -0.000603      -0.008152      -0.019304      -0.015855       0.003343       0.012512              1.718048       1.660766       0.438438       0.169986       2.079507       0.216167       1.413870           0.000001
           40              H      -1.288934       3.226392       7.112110       0.128201       0.983221 0.73864527E+01  0.71951427E+02                                 1.704517                            1.646773      -1.145966       2.346365                    0.996041       3.624445      10.516590       0.456709       1.376775      -0.687683      -0.023945       0.003874      -0.029696       0.038344       0.005724       0.014333       0.000277       0.001501       0.011746      -0.014743      -0.001974       0.016716              1.703709       1.817871       0.044503       0.408327       1.495901       0.034145       1.797355           0.000002
           41              C       3.238479      -3.458502      14.697751       0.635016      20.007302 0.23436514E+03  0.48119172E+04                                 6.903259                            5.531141      -0.218031       1.997955                    0.998882      22.255031      63.622394       0.609415       0.489517      -1.002777       0.025441      -0.056671       0.038828       0.073257       0.061804       0.019456       0.062406      -0.044503      -0.057266      -0.071483      -0.035173       0.106656              7.606278       8.071191      -1.751771      -0.227906       6.347999      -2.349670       8.399645           0.000001
           42              C       2.602872      -2.454595      13.767334       0.016231      30.799063 0.42437733E+03  0.98691858E+04                                 8.569507                            6.893420       0.092873       2.047053                    0.999457      26.605611      74.879668       0.627232       0.419903      -1.067137      -0.017084       0.020745      -0.030412       0.040584       0.002219      -0.020190       0.031819       0.005047       0.045275      -0.037622      -0.004441       0.042063              9.506484      10.641676      -1.826107       1.378495       8.540452      -4.197033       9.337324          -0.000003
           43              C       3.382710      -1.676551      12.940945      -0.131217      29.560285 0.45108293E+03  0.10761314E+05                                 8.495269                            7.249527      -0.087116       1.960855                    0.998652      29.426367      86.739142       0.587629       0.436912      -1.045815      -0.008845      -0.021835      -0.012839       0.026830       0.000031      -0.003742       0.026127      -0.000094       0.016188      -0.025332      -0.002734       0.028066              8.951046       9.611602      -0.824724       0.582147       8.048798      -3.620782       9.192739           0.000001
           44              C       2.758271      -0.800527      12.072112       0.078150      25.001465 0.34155453E+03  0.76204333E+04                                 7.646300                            6.322965       0.157483       2.071926                    0.999059      26.474211      76.099514       0.625423       0.438948      -1.041935      -0.041241      -0.030320      -0.003407       0.051300       0.021275      -0.026354       0.036353       0.004262       0.031441      -0.056510       0.015583       0.040927              8.126966       9.429598      -0.744369       0.458843       7.108041      -3.161655       7.843258          -0.000003
           45              C       0.704441      -1.415404      12.799468       0.082052      25.313185 0.33801648E+03  0.75205719E+04                                 7.709247                            6.288247       0.141176       2.069334                    0.999006      26.300214      75.451229       0.627539       0.438685      -1.042273       0.044454       0.006725      -0.029587       0.053821       0.010229      -0.006823       0.038710       0.018446       0.010149      -0.045929       0.010265       0.035664              8.272583       9.745050      -0.359263       0.114173       6.925210      -3.149403       8.147488          -0.000003
           46              C       1.243264      -2.306409      13.704918      -0.150428      30.081950 0.44890226E+03  0.10665884E+05                                 8.476823                            7.144723       0.108538       2.018091                    0.999358      29.330628      85.482046       0.604520       0.426432      -1.055185       0.009802      -0.002017      -0.006925       0.012170       0.011023      -0.010573       0.010517      -0.018267       0.029140      -0.024978       0.007000       0.017978              9.025352      11.098911      -1.479128       1.024731       7.538051      -3.086587       8.439094           0.000000
           47              C       0.202793       3.197773      15.799271       0.596333      21.181997 0.25101406E+03  0.52374423E+04                                 7.146054                            5.694204      -0.142841       2.007972                    0.999295      22.941995      65.890705       0.606018       0.484395      -1.006472      -0.005494       0.053277      -0.025617       0.059371      -0.013646       0.069527       0.017519       0.091231       0.148076      -0.080836      -0.025416       0.106253              7.884645       6.475941      -0.157220      -1.726883      10.910208      -1.377912       6.267787           0.000001
           48              C      -0.102432       1.849045      16.407953       0.023663      32.082750 0.41604364E+03  0.96472487E+04                                 8.870899                            6.875298       0.095242       2.053284                    0.999368      26.543188      75.095615       0.619963       0.426065      -1.061083       0.000096      -0.031237       0.017596       0.035852      -0.004604       0.014955       0.018480       0.041795       0.051120      -0.037685       0.005587       0.032098             10.020745       7.756353      -0.561769      -2.470166      15.023833      -1.962209       7.282050           0.000000
           49              C      -1.076772       6.606430       0.710712      -0.130362      30.677476 0.45189606E+03  0.10816791E+05                                 8.784885                            7.308139      -0.237133       1.912897                    0.998062      29.726061      88.601726       0.577351       0.443207      -1.039074       0.010928      -0.003405       0.002397       0.011695       0.005166       0.023161       0.016742       0.039267       0.018662      -0.031081      -0.007555       0.038636              9.392806       8.140177      -0.613462      -2.393574      12.314983      -1.663965       7.723259          -0.000002
           50              C      -1.201463       5.415707       1.393128       0.074799      25.719200 0.34849932E+03  0.78295480E+04                                 7.810190                            6.409542      -0.016037       2.009373                    0.998767      26.922265      78.142654       0.616720       0.442062      -1.038110       0.034194      -0.009046      -0.017820       0.039606      -0.001368       0.000504       0.042229       0.056132       0.020090      -0.058712       0.024731       0.033981              8.371955       7.002381      -1.209967      -1.875926      11.496532      -1.131949       6.616950          -0.000003
           51              C       0.452227       4.456911       0.179758       0.087536      25.518756 0.34547761E+03  0.77102075E+04                                 7.731103                            6.355008       0.235769       2.102743                    0.998998      26.073830      74.334431       0.626061       0.438373      -1.044952      -0.042905       0.009999       0.030689       0.053690       0.001290       0.025089       0.026589       0.018221      -0.035295      -0.040960       0.004151       0.036809              8.284144       7.264396      -0.966007      -2.635088      10.523272      -0.962603       7.064764          -0.000004
           52              C       0.650435       0.745463      16.108355      -0.151018      30.752090 0.44369715E+03  0.10508970E+05                                 8.560067                            7.070808       0.090165       2.006662                    0.999634      29.455822      85.643650       0.611998       0.422555      -1.057854      -0.013955       0.010721       0.007839       0.019265       0.017105       0.007922       0.006305       0.024113       0.053708      -0.029962       0.004611       0.025351              9.203623       7.575998      -1.791015      -2.225686      12.980289      -0.795240       7.054581          -0.000002
           53              C       4.804590       5.022708      16.254326       0.504302      22.367758 0.27381317E+03  0.58285092E+04                                 7.318410                            5.898642      -0.093205       2.015041                    0.999290      23.840240      68.765638       0.603840       0.476520      -1.012368       0.023647      -0.108717      -0.070797       0.131875       0.058343      -0.074956      -0.084786      -0.013639       0.103720      -0.076106      -0.075128       0.151234              8.032678       9.279409      -1.523863       1.786088       7.958415       1.684389       6.860211          -0.000003
           54              C       2.273359       6.186251      12.181798       0.500694      22.635655 0.27907415E+03  0.59547378E+04                                 7.313419                            5.933059      -0.055416       2.024058                    0.999388      23.801769      68.208293       0.606868       0.473009      -1.016642      -0.000526      -0.128486      -0.056345       0.140299      -0.009341       0.030046       0.002336       0.215172      -0.225920      -0.080556      -0.069068       0.149624              7.912812       4.961000       0.142941      -0.796414       7.812020       0.083599      10.965414           0.000001
           55              C      -1.414608       6.678731      10.268702       0.635547      19.992900 0.23417569E+03  0.48068587E+04                                 6.900106                            5.529060      -0.219806       1.997997                    0.998794      22.238736      63.559586       0.609529       0.489544      -1.002804       0.025646       0.054768      -0.037899       0.071369      -0.062183      -0.019515       0.061796      -0.044017      -0.059558      -0.071283      -0.035318       0.106601              7.602366       8.066942       1.750339       0.228669       6.344738      -2.348050       8.395418           0.000001
           56              C      -2.050201       5.674824      11.199119       0.016560      30.767996 0.42391728E+03  0.98561927E+04                                 8.565792                            6.891378       0.087229       2.045660                    0.999477      26.588975      74.833521       0.627070       0.420109      -1.066964      -0.016165      -0.022895       0.034180       0.044202      -0.003234       0.020857       0.030574       0.006070       0.043923      -0.037691      -0.003171       0.040862              9.501379      10.636307       1.823904      -1.376445       8.535728      -4.193625       9.332101          -0.000003
           57              C      -1.270353       4.896780      12.025508      -0.134716      29.601770 0.45198162E+03  0.10788806E+05                                 8.506326                            7.260223      -0.090438       1.959512                    0.998622      29.458532      86.876351       0.586737       0.437331      -1.045498      -0.008895       0.023094       0.011872       0.027448      -0.001347       0.004087       0.027281       0.002208       0.017761      -0.027332      -0.001501       0.028833              8.961983       9.618565       0.824242      -0.581259       8.060189      -3.626508       9.207194           0.000001
           58              C      -1.894779       4.020757      12.894341       0.080892      24.962527 0.34089118E+03  0.76018288E+04                                 7.637653                            6.315586       0.161618       2.073359                    0.999085      26.442643      75.986205       0.625981       0.438776      -1.042052      -0.037389       0.030512       0.003247       0.048368      -0.020378       0.024170       0.033773       0.004388       0.034430      -0.052849       0.014223       0.038626              8.117707       9.417941       0.739171      -0.453774       7.100335      -3.158614       7.834845          -0.000003
           59              C       5.357383       4.635633      12.166985       0.079729      25.395981 0.33947915E+03  0.75621443E+04                                 7.731649                            6.307793       0.132292       2.065887                    0.999022      26.354505      75.680655       0.625606       0.439514      -1.041661       0.041636      -0.004503       0.027445       0.050071      -0.009666       0.006365       0.039498       0.016684       0.008720      -0.045948       0.009314       0.036634              8.296047       9.763881       0.359428      -0.114222       6.947830      -3.162052       8.176429          -0.000003
           60              C      -3.409806       5.526639      11.261535      -0.148583      30.046603 0.44822414E+03  0.10645726E+05                                 8.469371                            7.138861       0.108019       2.018100                    0.999346      29.310712      85.407217       0.604828       0.426377      -1.055221       0.009703       0.003179       0.004352       0.011099      -0.010657       0.009713       0.008762      -0.020847       0.028972      -0.024300       0.007633       0.016667              9.016654      11.087394       1.474990      -1.020763       7.531160      -3.082949       8.431408           0.000000
           61              C       4.855844       0.022457       9.167182       0.593695      21.208714 0.25138934E+03  0.52468688E+04                                 7.149289                            5.696728      -0.137064       2.009521                    0.999291      22.958264      65.932553       0.606202       0.484100      -1.006695      -0.006658      -0.052026       0.023375       0.057423       0.013806      -0.070235       0.018765       0.088537       0.149000      -0.080924      -0.025674       0.106598              7.888074       6.478860       0.157073       1.728068      10.915122      -1.378642       6.270241           0.000000
           62              C       4.550595       1.371185       8.558500       0.023962      32.066065 0.41576477E+03  0.96391540E+04                                 8.868129                            6.873174       0.089955       2.051976                    0.999400      26.534993      75.065774       0.620036       0.426087      -1.061071       0.000037       0.031410      -0.016977       0.035705       0.004312      -0.015701       0.019216       0.041285       0.051668      -0.038031       0.004938       0.033093             10.017339       7.756125       0.563295       2.470853      15.015636      -1.959235       7.280257          -0.000001
           63              C       3.576259       1.504639       7.611439      -0.131647      30.727830 0.45287816E+03  0.10846192E+05                                 8.792451                            7.313549      -0.239663       1.911965                    0.998038      29.760697      88.729276       0.577436       0.442901      -1.039253       0.011469       0.003776      -0.002310       0.012293      -0.004845      -0.023749       0.016731       0.036938       0.016225      -0.030312      -0.008112       0.038423              9.401274       8.147484       0.614200       2.396581      12.326223      -1.665509       7.730114          -0.000002
           64              C       3.451548       2.695362       6.929023       0.074927      25.720608 0.34849086E+03  0.78288017E+04                                 7.806790                            6.406040      -0.013354       2.009972                    0.998834      26.924769      78.130556       0.617423       0.441590      -1.038454       0.035151       0.010056       0.017910       0.040713       0.001149      -0.000438       0.042910       0.055131       0.022736      -0.059025       0.023788       0.035237              8.368501       7.000499       1.209018       1.876853      11.489594      -1.131805       6.615412          -0.000004
           65              C       5.105211       3.654158       8.142393       0.085896      25.523459 0.34553041E+03  0.77112896E+04                                 7.730700                            6.354308       0.234589       2.102299                    0.998995      26.075261      74.325738       0.626302       0.438209      -1.045102      -0.041250      -0.010031      -0.028238       0.050986      -0.001042      -0.025636       0.026841       0.019245      -0.034017      -0.041465       0.004052       0.037413              8.283940       7.264763       0.965911       2.635666      10.522210      -0.962795       7.064846          -0.000005
           66              C       5.303439       2.474766       8.858098      -0.149649      30.737671 0.44344665E+03  0.10502034E+05                                 8.557979                            7.068384       0.094579       2.008172                    0.999661      29.447338      85.627679       0.612130       0.422503      -1.057838      -0.012524      -0.010804      -0.007500       0.018161      -0.017444      -0.005310       0.006139       0.024266       0.056412      -0.030835       0.007081       0.023754              9.201545       7.576672       1.791134       2.227620      12.973508      -0.793920       7.054455          -0.000003
           67              C       0.151680      -1.802478       8.712127       0.507946      22.340395 0.27342387E+03  0.58182382E+04                                 7.313950                            5.895515      -0.088395       2.016794                    0.999268      23.818731      68.695187       0.603827       0.476693      -1.012261       0.026068       0.111517       0.070233       0.134344      -0.058156       0.075320      -0.084282      -0.015057       0.100620      -0.076080      -0.074733       0.150813              8.027459       9.272775       1.522963      -1.785197       7.953062       1.682871       6.856541          -0.000003
           68              C       6.926448      -2.966021      12.784655       0.500101      22.650261 0.27928692E+03  0.59602048E+04                                 7.314112                            5.933508      -0.053302       2.024192                    0.999371      23.814461      68.242170       0.607144       0.472720      -1.016833      -0.000902       0.128859       0.057151       0.140967       0.007795      -0.030220       0.002218       0.216406      -0.224280      -0.080003      -0.069900       0.149902              7.913626       4.962077      -0.142406       0.796250       7.812332       0.083313      10.966470           0.000001
           69              C       1.414416       9.124151       1.946551       0.635016      20.007298 0.23436509E+03  0.48119159E+04                                 6.903259                            5.531141      -0.218031       1.997955                    0.998882      22.255028      63.622385       0.609415       0.489517      -1.002777      -0.025441       0.056671      -0.038828       0.073257       0.061804       0.019456       0.062406      -0.044503      -0.057266      -0.071483      -0.035173       0.106656              7.606278       8.071190      -1.751771      -0.227906       6.347999      -2.349670       8.399644           0.000001
           70              C       2.050023       8.120244       2.876968       0.016231      30.799072 0.42437750E+03  0.98691906E+04                                 8.569507                            6.893420       0.092874       2.047053                    0.999457      26.605617      74.879678       0.627232       0.419902      -1.067137       0.017084      -0.020745       0.030412       0.040584       0.002219      -0.020190       0.031819       0.005047       0.045275      -0.037622      -0.004441       0.042063              9.506484      10.641675      -1.826107       1.378495       8.540452      -4.197033       9.337324          -0.000003
           71              C       1.270185       7.342200       3.703357      -0.131217      29.560282 0.45108289E+03  0.10761313E+05                                 8.495269                            7.249528      -0.087117       1.960855                    0.998652      29.426364      86.739138       0.587628       0.436912      -1.045815       0.008845       0.021835       0.012839       0.026830       0.000031      -0.003742       0.026127      -0.000094       0.016187      -0.025332      -0.002734       0.028066              8.951046       9.611601      -0.824724       0.582147       8.048799      -3.620782       9.192740           0.000000
           72              C       1.894624       6.466176       4.572190       0.078149      25.001477 0.34155475E+03  0.76204392E+04                                 7.646302                            6.322967       0.157483       2.071926                    0.999059      26.474219      76.099539       0.625423       0.438948      -1.041935       0.041241       0.030320       0.003407       0.051300       0.021275      -0.026354       0.036353       0.004263       0.031442      -0.056510       0.015583       0.040927              8.126968       9.429600      -0.744369       0.458843       7.108043      -3.161656       7.843260          -0.000003
           73              C       3.948454       7.081053       3.844834       0.082051      25.313199 0.33801671E+03  0.75205780E+04                                 7.709249                            6.288249       0.141176       2.069334                    0.999006      26.300223      75.451257       0.627539       0.438685      -1.042273      -0.044454      -0.006725       0.029587       0.053821       0.010229      -0.006823       0.038710       0.018446       0.010149      -0.045928       0.010265       0.035664              8.272585       9.745053      -0.359264       0.114173       6.925212      -3.149405       8.147491          -0.000003
           74              C       3.409631       7.972058       2.939384      -0.150429      30.081954 0.44890233E+03  0.10665886E+05                                 8.476824                            7.144724       0.108539       2.018091                    0.999358      29.330632      85.482060       0.604520       0.426433      -1.055185      -0.009802       0.002017       0.006925       0.012170       0.011023      -0.010573       0.010516      -0.018267       0.029139      -0.024978       0.007000       0.017978              9.025353      11.098912      -1.479128       1.024731       7.538052      -3.086587       8.439094           0.000000
           75              C       4.450102       2.467876       0.845031       0.596333      21.181999 0.25101409E+03  0.52374431E+04                                 7.146054                            5.694204      -0.142841       2.007972                    0.999295      22.941996      65.890708       0.606018       0.484395      -1.006472       0.005494      -0.053277       0.025617       0.059371      -0.013646       0.069527       0.017518       0.091231       0.148075      -0.080836      -0.025416       0.106252              7.884645       6.475941      -0.157220      -1.726883      10.910206      -1.377911       6.267787           0.000001
           76              C       4.755327       3.816604       0.236349       0.023663      32.082745 0.41604360E+03  0.96472479E+04                                 8.870900                            6.875299       0.095242       2.053284                    0.999368      26.543185      75.095615       0.619963       0.426065      -1.061083      -0.000096       0.031237      -0.017596       0.035852      -0.004604       0.014956       0.018480       0.041796       0.051120      -0.037686       0.005587       0.032099             10.020746       7.756354      -0.561769      -2.470166      15.023833      -1.962209       7.282051          -0.000000
           77              C       5.729667      -0.940781      15.933590      -0.130361      30.677455 0.45189571E+03  0.10816780E+05                                 8.784880                            7.308135      -0.237133       1.912897                    0.998062      29.726044      88.601650       0.577351       0.443207      -1.039074      -0.010928       0.003405      -0.002397       0.011695       0.005166       0.023161       0.016742       0.039267       0.018662      -0.031081      -0.007555       0.038636              9.392800       8.140173      -0.613462      -2.393573      12.314974      -1.663963       7.723255          -0.000001
           78              C       5.854358       0.249942      15.251174       0.074800      25.719170 0.34849884E+03  0.78295340E+04                                 7.810183                            6.409537      -0.016035       2.009374                    0.998767      26.922239      78.142544       0.616720       0.442062      -1.038110      -0.034194       0.009046       0.017820       0.039606      -0.001368       0.000504       0.042229       0.056132       0.020090      -0.058712       0.024731       0.033981              8.371946       7.002374      -1.209965      -1.875924      11.496519      -1.131948       6.616944          -0.000002
           79              C       4.200668       1.208738      16.464544       0.087538      25.518724 0.34547710E+03  0.77101927E+04                                 7.731094                            6.355001       0.235772       2.102744                    0.998998      26.073805      74.334320       0.626061       0.438373      -1.044952       0.042905      -0.009999      -0.030689       0.053690       0.001290       0.025089       0.026589       0.018221      -0.035294      -0.040960       0.004150       0.036809              8.284134       7.264388      -0.966006      -2.635084      10.523258      -0.962601       7.064755          -0.000004
           80              C       4.002460       4.920186       0.535947      -0.151017      30.752063 0.44369671E+03  0.10508956E+05                                 8.560059                            7.070803       0.090167       2.006663                    0.999634      29.455802      85.643558       0.611998       0.422554      -1.057854       0.013955      -0.010721      -0.007839       0.019265       0.017105       0.007922       0.006305       0.024112       0.053708      -0.029961       0.004611       0.025351              9.203615       7.575992      -1.791014      -2.225685      12.980276      -0.795238       7.054576          -0.000002
           81              C      -0.151695       0.642941       0.389976       0.504303      22.367745 0.27381299E+03  0.58285044E+04                                 7.318407                            5.898640      -0.093205       2.015041                    0.999290      23.840229      68.765597       0.603840       0.476520      -1.012368      -0.023647       0.108718       0.070797       0.131875       0.058343      -0.074956      -0.084786      -0.013639       0.103720      -0.076106      -0.075128       0.151234              8.032675       9.279405      -1.523862       1.786087       7.958412       1.684389       6.860209          -0.000003
           82              C       2.379536      -0.520602       4.462504       0.500695      22.635650 0.27907409E+03  0.59547361E+04                                 7.313418                            5.933059      -0.055416       2.024058                    0.999388      23.801765      68.208280       0.606868       0.473009      -1.016642       0.000526       0.128486       0.056345       0.140299      -0.009341       0.030046       0.002336       0.215172      -0.225920      -0.080556      -0.069068       0.149624              7.912811       4.961000       0.142940      -0.796414       7.812019       0.083599      10.965413           0.000001
           83              C       6.067503      -1.013082       6.375600       0.635547      19.992901 0.23417569E+03  0.48068588E+04                                 6.900106                            5.529060      -0.219806       1.997996                    0.998794      22.238736      63.559585       0.609529       0.489544      -1.002804      -0.025646      -0.054768       0.037899       0.071369      -0.062183      -0.019515       0.061796      -0.044017      -0.059558      -0.071283      -0.035318       0.106601              7.602366       8.066942       1.750339       0.228669       6.344738      -2.348050       8.395418           0.000001
           84              C       6.703096      -0.009175       5.445183       0.016559      30.768012 0.42391753E+03  0.98561995E+04                                 8.565793                            6.891379       0.087229       2.045660                    0.999477      26.588984      74.833540       0.627070       0.420109      -1.066965       0.016165       0.022895      -0.034180       0.044202      -0.003234       0.020857       0.030573       0.006070       0.043923      -0.037691      -0.003171       0.040861              9.501380      10.636308       1.823905      -1.376446       8.535729      -4.193626       9.332103          -0.000003
           85              C       5.923248       0.768869       4.618794      -0.134716      29.601775 0.45198171E+03  0.10788809E+05                                 8.506328                            7.260224      -0.090439       1.959512                    0.998622      29.458536      86.876372       0.586736       0.437331      -1.045498       0.008895      -0.023094      -0.011872       0.027448      -0.001347       0.004087       0.027281       0.002208       0.017761      -0.027332      -0.001501       0.028833              8.961985       9.618566       0.824243      -0.581259       8.060191      -3.626510       9.207197           0.000001
           86              C       6.547674       1.644892       3.749961       0.080891      24.962552 0.34089158E+03  0.76018401E+04                                 7.637658                            6.315589       0.161617       2.073358                    0.999085      26.442662      75.986278       0.625981       0.438776      -1.042052       0.037388      -0.030512      -0.003247       0.048368      -0.020378       0.024170       0.033773       0.004388       0.034430      -0.052849       0.014223       0.038626              8.117713       9.417948       0.739172      -0.453774       7.100340      -3.158617       7.834851          -0.000003
           87              C      -0.704488       1.030016       4.477317       0.079728      25.396007 0.33947956E+03  0.75621561E+04                                 7.731654                            6.307798       0.132291       2.065886                    0.999022      26.354524      75.680729       0.625606       0.439514      -1.041661      -0.041636       0.004503      -0.027445       0.050071      -0.009666       0.006365       0.039498       0.016684       0.008721      -0.045948       0.009314       0.036634              8.296053       9.763888       0.359428      -0.114222       6.947836      -3.162056       8.176436          -0.000003
           88              C       8.062701       0.139010       5.382767      -0.148583      30.046605 0.44822416E+03  0.10645727E+05                                 8.469371                            7.138861       0.108020       2.018100                    0.999346      29.310714      85.407227       0.604828       0.426377      -1.055221      -0.009703      -0.003179      -0.004352       0.011099      -0.010657       0.009713       0.008762      -0.020847       0.028971      -0.024300       0.007634       0.016667              9.016655      11.087394       1.474990      -1.020763       7.531160      -3.082949       8.431409          -0.000000
           89              C      -0.202949       5.643192       7.477120       0.593695      21.208713 0.25138932E+03  0.52468683E+04                                 7.149289                            5.696727      -0.137064       2.009521                    0.999291      22.958262      65.932545       0.606202       0.484100      -1.006695       0.006658       0.052025      -0.023375       0.057423       0.013806      -0.070235       0.018765       0.088536       0.149000      -0.080924      -0.025674       0.106598              7.888074       6.478859       0.157073       1.728068      10.915121      -1.378642       6.270241           0.000000
           90              C       0.102300       4.294464       8.085802       0.023962      32.066055 0.41576462E+03  0.96391499E+04                                 8.868129                            6.873174       0.089956       2.051976                    0.999400      26.534987      75.065760       0.620035       0.426087      -1.061071      -0.000037      -0.031410       0.016977       0.035705       0.004312      -0.015701       0.019216       0.041286       0.051668      -0.038031       0.004938       0.033093             10.017339       7.756125       0.563295       2.470853      15.015635      -1.959235       7.280257          -0.000001
           91              C       1.076636       4.161010       9.032863      -0.131647      30.727829 0.45287814E+03  0.10846191E+05                                 8.792450                            7.313548      -0.239663       1.911965                    0.998038      29.760694      88.729256       0.577436       0.442900      -1.039253      -0.011468      -0.003776       0.002310       0.012293      -0.004845      -0.023749       0.016731       0.036938       0.016225      -0.030311      -0.008112       0.038423              9.401272       8.147483       0.614200       2.396580      12.326221      -1.665509       7.730113          -0.000002
           92              C       1.201347       2.970287       9.715279       0.074928      25.720594 0.34849061E+03  0.78287947E+04                                 7.806787                            6.406037      -0.013353       2.009972                    0.998834      26.924760      78.130526       0.617423       0.441590      -1.038454      -0.035151      -0.010057      -0.017910       0.040713       0.001149      -0.000439       0.042910       0.055132       0.022736      -0.059025       0.023788       0.035237              8.368498       7.000496       1.209018       1.876852      11.489589      -1.131805       6.615410          -0.000004
           93              C      -0.452316       2.011491       8.501909       0.085897      25.523443 0.34553016E+03  0.77112824E+04                                 7.730697                            6.354306       0.234589       2.102299                    0.998995      26.075250      74.325696       0.626302       0.438209      -1.045102       0.041250       0.010031       0.028238       0.050986      -0.001042      -0.025636       0.026841       0.019245      -0.034016      -0.041465       0.004052       0.037413              8.283936       7.264760       0.965910       2.635665      10.522204      -0.962794       7.064843          -0.000005
           94              C      -0.650544       3.190883       7.786204      -0.149648      30.737653 0.44344634E+03  0.10502025E+05                                 8.557975                            7.068381       0.094580       2.008172                    0.999661      29.447324      85.627623       0.612130       0.422503      -1.057838       0.012524       0.010804       0.007500       0.018161      -0.017444      -0.005310       0.006139       0.024266       0.056411      -0.030835       0.007081       0.023754              9.201541       7.576669       1.791133       2.227620      12.973501      -0.793920       7.054452          -0.000003
           95              C       4.501215       7.468127       7.932175       0.507947      22.340381 0.27342366E+03  0.58182325E+04                                 7.313947                            5.895513      -0.088394       2.016795                    0.999268      23.818718      68.695140       0.603827       0.476693      -1.012261      -0.026069      -0.111517      -0.070233       0.134344      -0.058156       0.075320      -0.084281      -0.015058       0.100620      -0.076081      -0.074733       0.150813              8.027456       9.272770       1.522962      -1.785196       7.953059       1.682870       6.856539          -0.000004
           96              C      -2.273553       8.631670       3.859647       0.500101      22.650256 0.27928685E+03  0.59602028E+04                                 7.314111                            5.933507      -0.053301       2.024193                    0.999371      23.814456      68.242152       0.607144       0.472720      -1.016833       0.000902      -0.128859      -0.057151       0.140967       0.007795      -0.030220       0.002218       0.216406      -0.224280      -0.080003      -0.069900       0.149902              7.913625       4.962076      -0.142406       0.796250       7.812332       0.083313      10.966469           0.000001
           97              N       1.439610      -0.691942      11.970582      -0.182962      33.667745 0.48311711E+03  0.11481042E+05                                 8.682626                            7.073838       0.042331       2.034844                    0.999693      27.469874      75.452798       0.663572       0.388409      -1.099918       0.047386      -0.096919       0.056927       0.121981       0.027351      -0.014281       0.018803       0.088524       0.045763      -0.065682       0.018572       0.047110              9.423756      10.775243      -0.407796       0.258411       7.837364      -3.790939       9.658659          -0.000001
           98              N      -0.433706       4.360690       1.161772      -0.177923      34.779010 0.49028393E+03  0.11703259E+05                                 8.889955                            7.140317      -0.062069       2.000801                    0.999561      27.614780      76.209333       0.658004       0.389959      -1.097985       0.010790       0.086766      -0.073506       0.114228      -0.019327      -0.012654       0.036399       0.011697      -0.055614      -0.045612      -0.001487       0.047099              9.786618       8.246535      -1.353947      -2.835120      12.793439      -1.585688       8.319881          -0.000005
           99              N      -3.213439       3.912171      12.995871      -0.179406      33.538606 0.48086612E+03  0.11412114E+05                                 8.655094                            7.053181       0.053124       2.039086                    0.999680      27.401743      75.169621       0.665253       0.387951      -1.100444       0.047369       0.098371      -0.058896       0.124054      -0.027192       0.013579       0.018238       0.090594       0.043783      -0.065766       0.017911       0.047854              9.392477      10.742302       0.403237      -0.253736       7.810824      -3.774556       9.624304          -0.000001
          100              N       4.219282       3.750378       7.160379      -0.176741      34.735450 0.48950546E+03  0.11679060E+05                                 8.880877                            7.133156      -0.061838       2.001210                    0.999556      27.589447      76.100337       0.658595       0.389796      -1.098191       0.013138      -0.085834       0.074844       0.114637       0.019327       0.012735       0.036516       0.013298      -0.050377      -0.045258      -0.001632       0.046890              9.776539       8.240414       1.354076       2.833399      12.777094      -1.581929       8.312110          -0.000004
          101              N       3.213285       6.357591       4.673720      -0.182961      33.667705 0.48311640E+03  0.11481020E+05                                 8.682618                            7.073833       0.042334       2.034845                    0.999693      27.469853      75.452720       0.663572       0.388409      -1.099918      -0.047386       0.096919      -0.056927       0.121981       0.027351      -0.014280       0.018803       0.088524       0.045764      -0.065682       0.018573       0.047109              9.423747      10.775234      -0.407795       0.258410       7.837357      -3.790934       9.658650          -0.000001
          102              N       5.086601       1.304959      15.482530      -0.177924      34.779031 0.49028437E+03  0.11703272E+05                                 8.889958                            7.140320      -0.062069       2.000801                    0.999561      27.614790      76.209363       0.658004       0.389959      -1.097985      -0.010790      -0.086767       0.073506       0.114228      -0.019327      -0.012654       0.036399       0.011697      -0.055614      -0.045612      -0.001487       0.047099              9.786622       8.246537      -1.353946      -2.835120      12.793445      -1.585689       8.319884          -0.000005
          103              N       7.866334       1.753478       3.648431      -0.179405      33.538575 0.48086551E+03  0.11412096E+05                                 8.655090                            7.053178       0.053124       2.039086                    0.999680      27.401726      75.169572       0.665253       0.387951      -1.100444      -0.047369      -0.098371       0.058895       0.124054      -0.027192       0.013579       0.018238       0.090594       0.043784      -0.065766       0.017912       0.047854              9.392472      10.742298       0.403236      -0.253735       7.810819      -3.774554       9.624298          -0.000001
          104              N       0.433613       1.915271       9.483923      -0.176742      34.735492 0.48950618E+03  0.11679081E+05                                 8.880885                            7.133162      -0.061841       2.001209                    0.999556      27.589468      76.100418       0.658595       0.389796      -1.098191      -0.013138       0.085835      -0.074844       0.114638       0.019327       0.012735       0.036516       0.013298      -0.050377      -0.045258      -0.001632       0.046890              9.776549       8.240421       1.354077       2.833402      12.777108      -1.581932       8.312117          -0.000005
          105              O       4.390567      -3.844922      14.396156      -0.656061      43.354158 0.75233233E+03  0.19679229E+05                                 9.821930                            8.613792      -0.031669       2.014037                    0.994445      29.870689      82.021642       0.633137       0.369837      -1.130055      -0.054005       0.023154      -0.024743       0.063756       0.018192      -0.016409       0.058553       0.013052      -0.093402      -0.078644       0.026690       0.051954             10.568800      15.520599      -3.390029      -0.223258       7.950940      -0.068074       8.234860          -0.000001
          106              O       2.579615      -3.787205      15.705730      -0.647790      42.827837 0.71585632E+03  0.18481935E+05                                 9.717807                            8.379058       0.077562       2.054444                    0.995116      29.454652      80.182832       0.645043       0.367787      -1.132359      -0.001537       0.004973      -0.055101       0.055346       0.058366      -0.017954       0.047348      -0.021236       0.031132      -0.085741       0.017362       0.068379             10.442439       9.208624       1.157567      -2.756561       8.106583      -3.492973      14.012110          -0.000002
          107              O       1.145492       3.286732      14.992854      -0.592134      33.826494 0.56245777E+03  0.13686691E+05                                 8.268719                            7.386563       0.400674       2.173870                    0.996041      28.151521      74.663989       0.691945       0.363769      -1.134242      -0.014337      -0.032824      -0.019841       0.040947       0.021171       0.005800      -0.009316       0.145503       0.140915      -0.099942       0.044985       0.054957              8.543134       9.331330       1.027273      -2.886093       7.591310      -1.103264       8.706762          -0.000003
          108              O      -0.456083       4.207567      16.183088      -0.716038      48.957441 0.87618976E+03  0.23885136E+05                                10.751197                            9.368310      -0.214515       1.923317                    0.995788      32.070424      90.839454       0.598165       0.375626      -1.122094      -0.012489      -0.066412      -0.042813       0.079996      -0.042719       0.056353       0.026075       0.028950       0.035187      -0.084064       0.015708       0.068357             11.670159      10.497423      -4.067318      -0.702527      15.910999       1.278261       8.602054          -0.000002
          109              O       3.987530       4.676783      15.365853      -0.583072      40.915214 0.68491094E+03  0.17533051E+05                                 9.507563                            8.255842      -0.066218       2.016406                    0.994494      29.041144      79.375131       0.641155       0.373181      -1.125391       0.073532      -0.043150       0.006515       0.085507       0.049810       0.011322      -0.018812       0.046813       0.107115      -0.077157       0.037090       0.040066             10.201529      12.487304      -0.110907       3.112258       7.775424       1.550665      10.341860          -0.000004
          110              O      -3.465647       4.392050      16.571234      -0.587751      42.244475 0.68664814E+03  0.17573634E+05                                 9.698977                            8.252055       0.019055       2.040699                    0.994784      29.060107      79.196824       0.643513       0.371896      -1.127325      -0.055826      -0.031727      -0.041350       0.076374      -0.005719      -0.014249      -0.083525       0.070331      -0.025730      -0.105290       0.038880       0.066410             10.659213      14.612288      -3.239065       2.730152       9.409195      -0.411418       7.956155          -0.000004
          111              O       2.105858       5.228477      12.987549      -0.606203      38.010853 0.61932324E+03  0.15427885E+05                                 8.930188                            7.766147       0.366177       2.150259                    0.996693      28.809315      77.148888       0.673274       0.365195      -1.133855       0.011485      -0.009928      -0.079180       0.080622      -0.000587       0.004076      -0.084283       0.108169      -0.046269      -0.116616       0.053343       0.063273              9.431835       7.432072       0.527124      -0.873000       8.953076      -3.238402      11.910357          -0.000001
          112              O       2.465997       6.101811      10.950952      -0.602294      40.860848 0.63804312E+03  0.15991572E+05                                 9.393583                            7.875615       0.307677       2.140063                    0.995132      28.516270      76.263648       0.670370       0.364544      -1.135879       0.008658      -0.071744       0.056323       0.091621      -0.002340      -0.002021       0.000811       0.146548       0.131344      -0.095206       0.043278       0.051929             10.320663       7.674138      -0.123053      -0.735629       6.915889       0.882291      16.371961          -0.000001
          113              O      -0.262530       7.065151      10.570297      -0.655968      43.292365 0.75101616E+03  0.19634563E+05                                 9.809636                            8.603915      -0.027077       2.015819                    0.994429      29.847728      81.914872       0.633811       0.369636      -1.130304      -0.054287      -0.022766       0.024931       0.063929      -0.019091       0.016850       0.057629       0.013062      -0.092617      -0.078111       0.026767       0.051345             10.554636      15.498006       3.384598       0.223478       7.941632      -0.067241       8.224270          -0.000001
          114              O      -2.073474       7.007434       9.260723      -0.647317      42.787447 0.71506350E+03  0.18455273E+05                                 9.709571                            8.372743       0.080704       2.055648                    0.995080      29.441299      80.117732       0.645518       0.367640      -1.132539      -0.001193      -0.005256       0.055563       0.055823      -0.058981       0.019648       0.047002      -0.021061       0.033832      -0.087189       0.019535       0.067654             10.432941       9.199989      -1.156483       2.753761       8.099790      -3.488734      13.999044          -0.000003
          115              O       5.798540      -0.066502       9.973599      -0.590201      33.788637 0.56161238E+03  0.13660731E+05                                 8.261919                            7.380544       0.407028       2.175883                    0.995989      28.135067      74.601183       0.692305       0.363724      -1.134298      -0.016089       0.032681       0.018652       0.040925      -0.021101      -0.004476      -0.009736       0.149083       0.142223      -0.101880       0.046753       0.055127              8.536017       9.324004      -1.026465       2.884031       7.584374      -1.102656       8.699675          -0.000003
          116              O       4.196990      -0.987337       8.783365      -0.715123      48.923293 0.87539292E+03  0.23859177E+05                                10.749146                            9.366697      -0.213766       1.923832                    0.995752      32.054557      90.801253       0.597933       0.375838      -1.121880      -0.012437       0.067332       0.043788       0.081275       0.042756      -0.056170       0.027488       0.027092       0.035793      -0.084879       0.017427       0.067452             11.667572      10.494525       4.066044       0.702465      15.908124       1.277899       8.600068          -0.000002
          117              O       8.640607      -1.456553       9.600600      -0.584028      40.928815 0.68524659E+03  0.17542910E+05                                 9.507158                            8.255920      -0.062747       2.017296                    0.994609      29.050138      79.389552       0.641410       0.373006      -1.125580       0.072552       0.042408      -0.005210       0.084198      -0.050117      -0.010212      -0.018549       0.045200       0.105439      -0.076545       0.036573       0.039973             10.200745      12.485630       0.111683      -3.111702       7.774677       1.550233      10.341929          -0.000004
          118              O       1.187433      -1.171820       8.395219      -0.590639      42.252936 0.68688063E+03  0.17579098E+05                                 9.695069                            8.249160       0.026082       2.042566                    0.994926      29.072449      79.200311       0.644201       0.371509      -1.127745      -0.052854       0.033242       0.040660       0.074511       0.003902       0.014986      -0.082836       0.068397      -0.024577      -0.103863       0.036738       0.067125             10.654527      14.604658       3.238208      -2.729199       9.405251      -0.411532       7.953672          -0.000005
          119              O       6.758933      -2.008248      11.978904      -0.606355      38.077087 0.62065471E+03  0.15470387E+05                                 8.942961                            7.776452       0.360305       2.148012                    0.996681      28.833575      77.253974       0.672529       0.365380      -1.133636       0.011989       0.009746       0.079166       0.080659       0.001045      -0.005191      -0.083946       0.106638      -0.045722      -0.115822       0.052339       0.063483              9.445862       7.443610      -0.527270       0.874431       8.964489      -3.243253      11.929487          -0.000001
          120              O       7.119078      -2.881582      14.015501      -0.602418      40.880135 0.63834638E+03  0.16001668E+05                                 9.397974                            7.878836       0.303197       2.138820                    0.995137      28.519986      76.288785       0.670036       0.364669      -1.135740       0.009090       0.071688      -0.055723       0.091251       0.002977       0.000297       0.000997       0.145943       0.130600      -0.094806       0.043527       0.051279             10.325776       7.678490       0.123698       0.736034       6.918346       0.880199      16.380493          -0.000000
          121              O       0.262328       9.510571       2.248146      -0.656061      43.354147 0.75233211E+03  0.19679222E+05                                 9.821929                            8.613791      -0.031669       2.014037                    0.994445      29.870684      82.021626       0.633137       0.369837      -1.130055       0.054005      -0.023154       0.024743       0.063756       0.018192      -0.016409       0.058553       0.013052      -0.093402      -0.078644       0.026690       0.051954             10.568798      15.520597      -3.390028      -0.223258       7.950939      -0.068074       8.234859          -0.000001
          122              O       2.073280       9.452854       0.938572      -0.647790      42.827830 0.71585617E+03  0.18481930E+05                                 9.717806                            8.379058       0.077562       2.054444                    0.995116      29.454649      80.182822       0.645043       0.367787      -1.132359       0.001538      -0.004973       0.055101       0.055346       0.058366      -0.017954       0.047348      -0.021235       0.031133      -0.085741       0.017362       0.068379             10.442438       9.208623       1.157567      -2.756561       8.106582      -3.492973      14.012109          -0.000002
          123              O       3.507403       2.378917       1.651448      -0.592133      33.826481 0.56245750E+03  0.13686683E+05                                 8.268717                            7.386561       0.400674       2.173870                    0.996041      28.151515      74.663967       0.691945       0.363769      -1.134242       0.014337       0.032824       0.019841       0.040947       0.021171       0.005800      -0.009316       0.145504       0.140915      -0.099942       0.044985       0.054958              8.543132       9.331328       1.027272      -2.886092       7.591307      -1.103263       8.706760          -0.000003
          124              O       5.108978       1.458082       0.461214      -0.716038      48.957433 0.87618960E+03  0.23885131E+05                                10.751196                            9.368309      -0.214515       1.923317                    0.995788      32.070421      90.839443       0.598165       0.375626      -1.122094       0.012489       0.066412       0.042813       0.079996      -0.042719       0.056353       0.026075       0.028950       0.035187      -0.084064       0.015708       0.068357             11.670157      10.497421      -4.067317      -0.702527      15.910996       1.278262       8.602054          -0.000002
          125              O       0.665365       0.988866       1.278449      -0.583071      40.915189 0.68491044E+03  0.17533035E+05                                 9.507559                            8.255839      -0.066219       2.016406                    0.994494      29.041132      79.375089       0.641155       0.373181      -1.125391      -0.073533       0.043151      -0.006514       0.085507       0.049809       0.011322      -0.018812       0.046813       0.107115      -0.077156       0.037090       0.040066             10.201525      12.487298      -0.110907       3.112256       7.775422       1.550665      10.341856          -0.000004
          126              O       8.118542       1.273599       0.073068      -0.587751      42.244464 0.68664797E+03  0.17573629E+05                                 9.698975                            8.252053       0.019055       2.040699                    0.994784      29.060103      79.196806       0.643513       0.371896      -1.127325       0.055827       0.031727       0.041350       0.076374      -0.005718      -0.014249      -0.083525       0.070331      -0.025729      -0.105290       0.038880       0.066410             10.659210      14.612284      -3.239064       2.730151       9.409193      -0.411417       7.956153          -0.000004
          127              O       2.547037       0.437172       3.656753      -0.606203      38.010856 0.61932332E+03  0.15427887E+05                                 8.930188                            7.766148       0.366177       2.150259                    0.996693      28.809316      77.148892       0.673274       0.365195      -1.133855      -0.011485       0.009928       0.079180       0.080622      -0.000587       0.004076      -0.084283       0.108169      -0.046269      -0.116616       0.053343       0.063273              9.431835       7.432072       0.527124      -0.873000       8.953076      -3.238401      11.910357          -0.000001
          128              O       2.186898      -0.436162       5.693350      -0.602294      40.860837 0.63804292E+03  0.15991566E+05                                 9.393581                            7.875614       0.307677       2.140063                    0.995132      28.516266      76.263630       0.670370       0.364544      -1.135879      -0.008658       0.071744      -0.056323       0.091621      -0.002340      -0.002021       0.000811       0.146548       0.131344      -0.095206       0.043278       0.051929             10.320660       7.674137      -0.123053      -0.735629       6.915888       0.882291      16.371956          -0.000001
          129              O       4.915425      -1.399502       6.074005      -0.655968      43.292365 0.75101618E+03  0.19634564E+05                                 9.809636                            8.603915      -0.027077       2.015819                    0.994429      29.847728      81.914874       0.633811       0.369636      -1.130303       0.054287       0.022766      -0.024932       0.063929      -0.019091       0.016850       0.057629       0.013062      -0.092617      -0.078111       0.026767       0.051345             10.554636      15.498006       3.384598       0.223478       7.941632      -0.067241       8.224270          -0.000002
          130              O       6.726369      -1.341785       7.383579      -0.647317      42.787440 0.71506333E+03  0.18455267E+05                                 9.709570                            8.372743       0.080704       2.055648                    0.995080      29.441295      80.117721       0.645517       0.367640      -1.132539       0.001193       0.005256      -0.055563       0.055823      -0.058981       0.019648       0.047002      -0.021061       0.033832      -0.087189       0.019535       0.067654             10.432941       9.199989      -1.156483       2.753761       8.099790      -3.488735      13.999044          -0.000003
          131              O      -1.145645       5.732151       6.670703      -0.590201      33.788625 0.56161212E+03  0.13660723E+05                                 8.261916                            7.380542       0.407029       2.175883                    0.995989      28.135062      74.601162       0.692305       0.363723      -1.134298       0.016089      -0.032681      -0.018652       0.040925      -0.021101      -0.004476      -0.009736       0.149083       0.142223      -0.101880       0.046753       0.055127              8.536015       9.324001      -1.026464       2.884031       7.584371      -1.102655       8.699672          -0.000003
          132              O       0.455905       6.652986       7.860937      -0.715123      48.923287 0.87539278E+03  0.23859172E+05                                10.749145                            9.366695      -0.213766       1.923833                    0.995752      32.054555      90.801240       0.597933       0.375838      -1.121880       0.012437      -0.067332      -0.043788       0.081275       0.042755      -0.056170       0.027488       0.027092       0.035793      -0.084879       0.017427       0.067452             11.667571      10.494524       4.066044       0.702465      15.908121       1.277899       8.600067          -0.000002
          133              O      -3.987712       7.122202       7.043702      -0.584028      40.928780 0.68524586E+03  0.17542887E+05                                 9.507152                            8.255915      -0.062746       2.017296                    0.994609      29.050123      79.389494       0.641411       0.373006      -1.125580      -0.072552      -0.042408       0.005210       0.084198      -0.050117      -0.010212      -0.018548       0.045200       0.105439      -0.076545       0.036572       0.039972             10.200739      12.485621       0.111682      -3.111700       7.774673       1.550233      10.341923          -0.000005
          134              O       3.465462       6.837469       8.249083      -0.590639      42.252923 0.68688041E+03  0.17579091E+05                                 9.695066                            8.249158       0.026082       2.042566                    0.994926      29.072444      79.200290       0.644201       0.371509      -1.127745       0.052854      -0.033242      -0.040661       0.074511       0.003902       0.014986      -0.082836       0.068397      -0.024577      -0.103862       0.036738       0.067125             10.654524      14.604653       3.238207      -2.729198       9.405249      -0.411531       7.953671          -0.000005
          135              O      -2.106038       7.673897       4.665398      -0.606355      38.077072 0.62065441E+03  0.15470378E+05                                 8.942958                            7.776450       0.360306       2.148012                    0.996681      28.833569      77.253950       0.672529       0.365379      -1.133636      -0.011989      -0.009746      -0.079166       0.080660       0.001044      -0.005191      -0.083946       0.106638      -0.045722      -0.115822       0.052339       0.063483              9.445859       7.443607      -0.527270       0.874431       8.964487      -3.243252      11.929482          -0.000001
          136              O      -2.466183       8.547231       2.628801      -0.602418      40.880122 0.63834615E+03  0.16001661E+05                                 9.397972                            7.878834       0.303197       2.138820                    0.995137      28.519981      76.288766       0.670036       0.364669      -1.135740      -0.009090      -0.071688       0.055723       0.091251       0.002976       0.000297       0.000997       0.145943       0.130599      -0.094806       0.043527       0.051279             10.325774       7.678488       0.123698       0.736034       6.918345       0.880199      16.380488          -0.000001

******************************************************
Auxiliary information for the entire system
The total spin magnetic moment of the unit cell is   0.000090
The total net atomic charge of the unit cell is   -0.000003
Accuracy of reproducing the electrostatic potential in the unit cell:
  The inner radius (bohr) =    5.0000
  The outer radius (bohr) =   12.0000
  Valid grid points have density less than (e/(bohr^3)) =    0.0001
  The number of valid grid points were=           38
  The rms potential error without charges in kcal/mol is=      1.89732
  The rms potential error with partial charges in kcal/mol is=      0.31200
  The RRMSE value at monopole order=      0.16444
  The rms potential error with partial charges and cloud penetration in kcal/mol is=      0.31087
  The RRMSE value at monopole order with cloud penetration is=      0.16385
  The rms potential error with partial charges and atomic dipoles in kcal/mol is=      0.05547
  The RRMSE value at dipole order=      0.02923
  The rms potential error with partial charges, atomic dipoles and cloud penetration in kcal/mol is=      0.05640
  The RRMSE value at dipole order with cloud penetration=      0.02973

******************************************************
The electron densities and ab initio electrostatic potential were computed in VASP using the PBE functional and
projector augmented wave method. See the main text of the journal article for a description of computational details.
The atomic charges, dipoles, and quadrupoles were computed with the DDEC6 method as described in
(a) T. A. Manz and N. Gabaldon Limas, RSC Adv. 6 (2016) 47771-47801 DOI: 10.1039/c6ra04656h
(b) N. Gabaldon Limas and T. A. Manz, RSC Adv. 8 (2018) 2678-2707 DOI: 10.1039/c7ra11829e.
For each atom in the material, the electron cloud parameters were fit to the spherically averaged atom-in-material
electron density using radial positions for which this density was between 10^-4 and 10^-2 electrons per cubic bohr.
The polarizabilities, dispersion coefficients, and quantum Drude oscillator (QDO) parameters were fit using the MCLF method.
The magnetic structure of the system was optimized in VASP from the default ferromagnetic initial guess using spin polarization.
The atomic spin moments (ASMs) were computed on this optimized magnetic structure using the DDEC6 partition as inputs
to the method of T. A. Manz and D. S. Sholl, J. Chem. Theory Comput. 7 (2011) 4146-4164 DOI: 10.1021/ct200539n.
The RMSE and RRMSE were computed using a uniform grid with Ewald summation.
