# Supplementary material for: A collection of forcefield precursors for metal–organic frameworks
Source: RSC Adv. 2019 Nov 13;9(63):36492–507. doi: 10.1039/c9ra07327b (PMC9075174; doi:10.1039/c9ra07327b)
Supplement: RA-009-C9RA07327B-s5045 [file RA-009-C9RA07327B-s5045.xyz]

   20
jmolscript: load "" {1 1 1} spacegroup "x,y,z" unitcell [{      8.272800     0.000000     0.000000 }, {      0.508876     8.257134     0.000000 }, {      0.314056     0.295297    15.242906 }]
Cd     4.293428     0.147649     7.621453     1.041979
Cd     0.254438     4.128567     0.000000     1.041982
Cd     4.383561     4.293633     3.810727     0.395967
Cd     4.712171     4.258798    11.432180     0.395968
C      4.442884     6.030379     5.167345     0.009663
C      4.352793     2.571290     5.200880     0.013105
C      2.646454     4.341252     2.454108     0.009664
C      6.104534     4.218397     2.420573     0.013106
C      4.652848     2.522052    10.075561     0.009662
C      4.742939     5.981141    10.042026     0.013104
C      6.449278     4.211179    12.788798     0.009663
C      2.991198     4.334034    12.822333     0.013105
N      4.471739     6.821375     5.975219    -0.371065
N      4.363905     1.766535     5.984365    -0.370677
N      1.855181     4.361107     1.646234    -0.371066
N      6.907082     4.157805     1.637088    -0.370677
N      4.623993     1.731056     9.267687    -0.371065
N      4.731827     6.785896     9.258541    -0.370677
N      7.240551     4.191324    13.596672    -0.371066
N      2.188650     4.394626    13.605818    -0.370677

The following XYZ coordinates are in angstroms. Other properties are in atomic units.
The sperically averaged electron density of each atom fit to a function of the form exp(a - br)
eigen_1, eigen_2 and eigen_3 are the three eigenvalues of traceless quadrupole moment tensor
  atom number  atomic symbol              X              Y              Z     net charge C6 coefficient C8 coefficient C10 coefficient fluctuating dipole atomic polarizability isotropic forcefield polarizability              a              b squared Pearson coefficient          <r^3>          <r^4>         wp_QDO          m_QDO          q_QDO       dipole_x       dipole_y       dipole_z         dipole            Qxy            Qxz            Qyz     Q(x^2-y^2)  Q(3z^2 - R^2)        eigen_1        eigen_2        eigen_3 static polarizability      alpha(xx)      alpha(xy)      alpha(xz)      alpha(yy)      alpha(yz)      alpha(zz) atomic spin moment
            1             Cd       4.293428       0.147649       7.621453       1.041979     163.186371 0.29235245E+04  0.10072832E+06                                22.330589                           16.539441       1.415782       2.169197                    0.999391      72.876207     186.431924       0.506635       0.350886      -1.220502      -0.000000      -0.000000       0.000000       0.000000      -0.078957      -0.050613       0.007946       0.573718      -0.608132      -0.207150      -0.196063       0.403212             28.232005      13.319859       2.083243       1.289152      36.583213      -0.191667      34.792943           0.000017
            2             Cd       0.254438       4.128567       0.000000       1.041982     163.185840 0.29235150E+04  0.10072790E+06                                22.330532                           16.539408       1.415785       2.169198                    0.999391      72.876172     186.431711       0.506636       0.350886      -1.220503      -0.000000       0.000000      -0.000000       0.000000      -0.043136       0.004817      -0.051006      -0.588767      -0.608131      -0.207149      -0.196063       0.403212             28.231925      36.750880       0.639210      -0.111999      13.152049       1.298496      34.792845           0.000018
            3             Cd       4.383561       4.293633       3.810727       0.395967     272.539184 0.62418941E+04  0.26083079E+06                                30.802898                           24.139688       1.319515       2.006976                    0.998214      95.566007     272.180790       0.418683       0.350089      -1.217140       0.000641      -0.000681       0.000001       0.000935       0.000663       0.003220       0.003028       0.000084      -0.003883      -0.004599      -0.000017       0.004616             36.469230      32.880481      -0.015857       0.431023      32.882491       0.405293      43.644720           0.000018
            4             Cd       4.712171       4.258798      11.432180       0.395968     272.539311 0.62418948E+04  0.26083083E+06                                30.802913                           24.139693       1.319514       2.006976                    0.998214      95.565987     272.180772       0.418683       0.350089      -1.217139      -0.000641       0.000681      -0.000001       0.000935       0.000662       0.003220       0.003028       0.000083      -0.003884      -0.004600      -0.000016       0.004616             36.469254      32.880534      -0.015858       0.431021      32.882486       0.405293      43.644743           0.000018
            5              C       4.442884       6.030379       5.167345       0.009663      39.385088 0.49695949E+03  0.11994537E+05                                 9.967117                            7.562461       0.394181       2.076789                    0.999709      29.686426      84.473379       0.588040       0.431555      -1.062324      -0.002972       0.031502       0.041082       0.051855      -0.006444      -0.007067      -0.130449       0.101755      -0.173763      -0.171968       0.080197       0.091771             11.690047       6.464256       0.487419       0.444600      14.977984       7.466925      13.627901           0.000005
            6              C       4.352793       2.571290       5.200880       0.013105      38.561171 0.48518506E+03  0.11638871E+05                                 9.819379                            7.468013       0.423861       2.088634                    0.999761      29.460624      83.539617       0.592337       0.431056      -1.062767       0.002546      -0.033251       0.041464       0.053211       0.002879      -0.001754       0.131229       0.108802      -0.147743      -0.171144       0.079003       0.092141             11.485210       6.348658       0.098988      -0.053038      14.803038      -7.311096      13.303933           0.000006
            7              C       2.646454       4.341252       2.454108       0.009664      39.385002 0.49695838E+03  0.11994502E+05                                 9.967100                            7.562450       0.394181       2.076789                    0.999709      29.686398      84.473245       0.588041       0.431555      -1.062324      -0.031259       0.004905      -0.041082       0.051855      -0.000148      -0.130637       0.000971      -0.102568      -0.173762      -0.171968       0.080197       0.091771             11.690025      15.005585      -0.038971       7.480115       6.436609      -0.015545      13.627880           0.000005
            8              C       6.104534       4.218397       2.420573       0.013106      38.561055 0.48518340E+03  0.11638819E+05                                 9.819354                            7.467996       0.423864       2.088636                    0.999761      29.460581      83.539405       0.592338       0.431056      -1.062768       0.033032      -0.004586      -0.041464       0.053211       0.009537       0.130872      -0.009823      -0.107273      -0.147743      -0.171144       0.079003       0.092141             11.485178      14.783156      -0.420818      -7.300491       6.368476       0.396778      13.303901           0.000006
            9              C       4.652848       2.522052      10.075561       0.009662      39.385134 0.49696015E+03  0.11994558E+05                                 9.967129                            7.562469       0.394180       2.076788                    0.999709      29.686434      84.473440       0.588040       0.431556      -1.062323       0.002973      -0.031502      -0.041082       0.051855      -0.006444      -0.007066      -0.130449       0.101755      -0.173763      -0.171967       0.080197       0.091770             11.690062       6.464263       0.487420       0.444601      14.978003       7.466937      13.627920           0.000006
           10              C       4.742939       5.981141      10.042026       0.013104      38.561212 0.48518573E+03  0.11638892E+05                                 9.819391                            7.468022       0.423860       2.088634                    0.999761      29.460633      83.539686       0.592336       0.431057      -1.062767      -0.002546       0.033251      -0.041464       0.053211       0.002879      -0.001754       0.131228       0.108802      -0.147744      -0.171144       0.079003       0.092140             11.485224       6.348665       0.098988      -0.053038      14.803056      -7.311106      13.303950           0.000006
           11              C       6.449278       4.211179      12.788798       0.009663      39.385081 0.49695944E+03  0.11994536E+05                                 9.967118                            7.562462       0.394181       2.076789                    0.999709      29.686420      84.473368       0.588040       0.431556      -1.062324       0.031259      -0.004905       0.041082       0.051855      -0.000148      -0.130637       0.000971      -0.102568      -0.173763      -0.171968       0.080197       0.091770             11.690047      15.005621      -0.038971       7.480133       6.436620      -0.015545      13.627902           0.000006
           12              C       2.991198       4.334034      12.822333       0.013105      38.561147 0.48518464E+03  0.11638858E+05                                 9.819375                            7.468010       0.423862       2.088635                    0.999761      29.460607      83.539551       0.592337       0.431056      -1.062767      -0.033032       0.004586       0.041464       0.053211       0.009537       0.130872      -0.009823      -0.107273      -0.147743      -0.171144       0.079003       0.092140             11.485205      14.783198      -0.420819      -7.300511       6.368489       0.396779      13.303928           0.000006
           13              N       4.471739       6.821375       5.975219      -0.371065      44.938012 0.58353826E+03  0.14498303E+05                                10.483362                            7.907672       0.133003       2.015643                    0.999094      30.825203      85.804977       0.613478       0.401846      -1.093586      -0.006369      -0.014609      -0.015635       0.022326      -0.000667      -0.002017      -0.115714       0.077794      -0.097521      -0.143413       0.055144       0.088269             12.385912       6.650419       0.779836       0.712976      15.755267       7.733273      14.752051           0.000010
           14              N       4.363905       1.766535       5.984365      -0.370677      44.732064 0.57860897E+03  0.14350443E+05                                10.461976                            7.885807       0.112948       2.010357                    0.999064      30.767053      85.666210       0.612756       0.403031      -1.092395       0.001632       0.013180      -0.014338       0.019543       0.005094       0.001509       0.116057       0.086004      -0.086249      -0.144777       0.056698       0.088079             12.354080       6.558240       0.195927      -0.056549      15.943422      -7.749277      14.560579           0.000010
           15              N       1.855181       4.361107       1.646234      -0.371066      44.937953 0.58353755E+03  0.14498279E+05                                10.483345                            7.907661       0.133005       2.015643                    0.999094      30.825207      85.804927       0.613479       0.401845      -1.093587       0.014974       0.005458       0.015635       0.022326       0.004115      -0.115620       0.005104      -0.077370      -0.097520      -0.143414       0.055144       0.088269             12.385890      15.816539       0.214939       7.762468       6.589103       0.235938      14.752029           0.000010
           16              N       6.907082       4.157805       1.637088      -0.370677      44.731972 0.57860773E+03  0.14350403E+05                                10.461955                            7.885793       0.112950       2.010358                    0.999064      30.767033      85.666075       0.612757       0.403030      -1.092396      -0.013255      -0.000818       0.014338       0.019543       0.010336       0.115930      -0.005632      -0.084103      -0.086248      -0.144777       0.056698       0.088079             12.354053      15.931931      -0.381759      -7.738060       6.569680       0.420227      14.560548           0.000010
           17              N       4.623993       1.731056       9.267687      -0.371065      44.938013 0.58353820E+03  0.14498302E+05                                10.483364                            7.907672       0.133004       2.015644                    0.999094      30.825199      85.804975       0.613478       0.401846      -1.093586       0.006369       0.014609       0.015635       0.022326      -0.000667      -0.002017      -0.115714       0.077794      -0.097521      -0.143413       0.055144       0.088269             12.385915       6.650420       0.779836       0.712976      15.755270       7.733275      14.752054           0.000010
           18              N       4.731827       6.785896       9.258541      -0.370677      44.732101 0.57860960E+03  0.14350464E+05                                10.461986                            7.885814       0.112947       2.010357                    0.999064      30.767059      85.666264       0.612755       0.403031      -1.092395      -0.001632      -0.013179       0.014338       0.019543       0.005094       0.001510       0.116057       0.086004      -0.086249      -0.144777       0.056697       0.088079             12.354092       6.558246       0.195927      -0.056550      15.943439      -7.749284      14.560591           0.000010
           19              N       7.240551       4.191324      13.596672      -0.371066      44.938024 0.58353853E+03  0.14498311E+05                                10.483362                            7.907672       0.133003       2.015643                    0.999094      30.825217      85.805013       0.613478       0.401845      -1.093586      -0.014973      -0.005458      -0.015635       0.022326       0.004115      -0.115619       0.005104      -0.077370      -0.097521      -0.143413       0.055144       0.088269             12.385912      15.816574       0.214940       7.762485       6.589113       0.235938      14.752050           0.000010
           20              N       2.188650       4.394626      13.605818      -0.370677      44.732056 0.57860889E+03  0.14350440E+05                                10.461972                            7.885804       0.112949       2.010358                    0.999064      30.767052      85.666185       0.612756       0.403031      -1.092395       0.013255       0.000818      -0.014338       0.019543       0.010336       0.115930      -0.005632      -0.084103      -0.086249      -0.144777       0.056698       0.088079             12.354075      15.931966      -0.381760      -7.738077       6.569690       0.420227      14.560571           0.000010

******************************************************
Auxiliary information for the entire system
The total spin magnetic moment of the unit cell is   0.000198
The total net atomic charge of the unit cell is   -0.000002
Accuracy of reproducing the electrostatic potential in the unit cell:
  The inner radius (bohr) =    5.0000
  The outer radius (bohr) =   12.0000
  Valid grid points have density less than (e/(bohr^3)) =    0.0001
  The number of valid grid points were=       121784
  The rms potential error without charges in kcal/mol is=      4.38499
  The rms potential error with partial charges in kcal/mol is=      0.34351
  The RRMSE value at monopole order=      0.07834
  The rms potential error with partial charges and cloud penetration in kcal/mol is=      0.33783
  The RRMSE value at monopole order with cloud penetration is=      0.07704
  The rms potential error with partial charges and atomic dipoles in kcal/mol is=      0.19418
  The RRMSE value at dipole order=      0.04428
  The rms potential error with partial charges, atomic dipoles and cloud penetration in kcal/mol is=      0.18205
  The RRMSE value at dipole order with cloud penetration=      0.04152

******************************************************
The electron densities and ab initio electrostatic potential were computed in VASP using the PBE functional and
projector augmented wave method. See the main text of the journal article for a description of computational details.
The atomic charges, dipoles, and quadrupoles were computed with the DDEC6 method as described in
(a) T. A. Manz and N. Gabaldon Limas, RSC Adv. 6 (2016) 47771-47801 DOI: 10.1039/c6ra04656h
(b) N. Gabaldon Limas and T. A. Manz, RSC Adv. 8 (2018) 2678-2707 DOI: 10.1039/c7ra11829e.
For each atom in the material, the electron cloud parameters were fit to the spherically averaged atom-in-material
electron density using radial positions for which this density was between 10^-4 and 10^-2 electrons per cubic bohr.
The polarizabilities, dispersion coefficients, and quantum Drude oscillator (QDO) parameters were fit using the MCLF method.
The magnetic structure of the system was optimized in VASP from the default ferromagnetic initial guess using spin polarization.
The atomic spin moments (ASMs) were computed on this optimized magnetic structure using the DDEC6 partition as inputs
to the method of T. A. Manz and D. S. Sholl, J. Chem. Theory Comput. 7 (2011) 4146-4164 DOI: 10.1021/ct200539n.
The RMSE and RRMSE were computed using a uniform grid with Ewald summation.
