# Supplementary material for: A collection of forcefield precursors for metal–organic frameworks
Source: RSC Adv. 2019 Nov 13;9(63):36492–507. doi: 10.1039/c9ra07327b (PMC9075174; doi:10.1039/c9ra07327b)
Supplement: RA-009-C9RA07327B-s5046 [file RA-009-C9RA07327B-s5046.xyz]

  156
jmolscript: load "" {1 1 1} spacegroup "x,y,z" unitcell [{     18.832200     0.000000     0.000000 }, {      9.416100    16.309164     0.000000 }, {      9.416100     5.436388    15.376427 }]
Fe    14.871412     6.860287     0.000000     0.965001
Fe    13.376888     9.448877     0.000000     0.965010
Fe     5.455312     3.149626     8.908487     0.965060
Fe     3.960788     2.286762     6.467940     0.965049
Fe    10.910623     0.000000     0.000000     0.965038
Fe     7.921577     0.000000     0.000000     0.965012
Fe     9.416100    11.735640     6.467940     0.965050
Fe     9.416100    10.009912     8.908487     0.965050
Fe    14.871412     2.286762     6.467940     0.965046
Fe    13.376888     3.149626     8.908487     0.965035
Fe     3.960788     6.860287     0.000000     0.965029
Fe     5.455312     9.448877     0.000000     0.965019
H     18.832200    13.438751    14.761370     0.107545
H     14.538458     5.827808     4.120882     0.107526
H     23.125942     5.827808     4.120882     0.107524
H     18.832200    18.396737     7.749719     0.107523
H     16.610000    17.113749     4.120882     0.107519
H     21.054400     9.589788    14.761370     0.107546
H     25.348141     7.110796     7.749719     0.107522
H     12.316259     9.676771     4.120882     0.107524
H     12.316259     7.110796     7.749719     0.107521
H     21.054400    17.113749     4.120882     0.107523
H     25.348141     9.676771     4.120882     0.107523
H     16.610000     9.589788    14.761370     0.107539
H     16.610000    12.155764     0.615057     0.107545
H     25.348141    12.068781    11.255545     0.107523
H     21.054400     4.631803    11.255545     0.107520
H     12.316259    14.634756     7.626708     0.107523
H     14.538458    15.917744    11.255545     0.107522
H     18.832200     8.306801     0.615057     0.107546
H     18.832200     3.348815     7.626708     0.107523
H     23.125942    15.917744    11.255545     0.107527
H     25.348141    14.634756     7.626708     0.107521
H     12.316259    12.068781    11.255545     0.107523
H     16.610000     4.631803    11.255545     0.107522
H     21.054400    12.155764     0.615057     0.107541
C     21.333116    12.316681    14.968952     0.645818
C     20.036331    11.567981    14.899450    -0.060827
C     13.721141     7.921905     2.538648     0.645825
C     13.345627     7.705101     3.973576    -0.060843
C     23.943259     5.034095     6.622627     0.645829
C     24.318773     6.314691     5.939914    -0.060819
C     16.331284    18.218423     6.622627     0.645829
C     17.628069    17.903330     5.939914    -0.060818
C     18.832200    16.774519     2.538648     0.645832
C     18.832200    17.208125     3.973576    -0.060846
C     18.832200     7.984967    14.968952     0.645825
C     18.832200     9.482365    14.899450    -0.060831
C     26.444175     9.365809     6.622627     0.645832
C     25.522904     8.400307     5.939914    -0.060818
C     11.220225     9.365809     6.622627     0.645831
C     12.141496     8.400307     5.939914    -0.060819
C     13.721141     5.034095     6.622627     0.645826
C     13.345627     6.314691     5.939914    -0.060817
C     21.333116    18.218423     6.622627     0.645826
C     20.036331    17.903330     5.939914    -0.060816
C     23.943259     7.921905     2.538648     0.645822
C     24.318773     7.705101     3.973576    -0.060842
C     16.331284    12.316681    14.968952     0.645814
C     17.628069    11.567981    14.899450    -0.060827
C     16.331284     9.428871     0.407475     0.645818
C     17.628069    10.177571     0.476977    -0.060828
C     23.943259    13.823647    12.837779     0.645825
C     24.318773    14.040451    11.402851    -0.060843
C     21.333116     3.527129     8.753800     0.645828
C     20.036331     3.842222     9.436513    -0.060819
C     13.721141    16.711457     8.753800     0.645829
C     13.345627    15.430861     9.436513    -0.060818
C     13.721141    13.823647    12.837779     0.645822
C     13.345627    14.040451    11.402851    -0.060842
C     21.333116     9.428871     0.407475     0.645814
C     20.036331    10.177571     0.476977    -0.060828
C     16.331284     3.527129     8.753800     0.645826
C     17.628069     3.842222     9.436513    -0.060816
C     23.943259    16.711457     8.753800     0.645826
C     24.318773    15.430861     9.436513    -0.060817
C     26.444175    12.379743     8.753800     0.645831
C     25.522904    13.345245     9.436513    -0.060818
C     11.220225    12.379743     8.753800     0.645832
C     12.141496    13.345245     9.436513    -0.060818
C     18.832200     4.971033    12.837779     0.645832
C     18.832200     4.537427    11.402851    -0.060845
C     18.832200    13.760585     0.407475     0.645824
C     18.832200    12.263187     0.476977    -0.060831
C     18.832200    12.258403    14.894530    -0.064024
C     13.748259     6.551935     4.632917    -0.064039
C     23.916141     6.551935     4.632917    -0.064035
C     18.832200    18.128832     6.592489    -0.064165
C     17.632212    17.436019     4.632917    -0.064035
C     20.032188    10.179963    14.894530    -0.064024
C     25.116128     7.244748     6.592489    -0.064167
C     12.548272     8.630375     4.632917    -0.064041
C     12.548272     7.244748     6.592489    -0.064170
C     20.032188    17.436019     4.632917    -0.064036
C     25.116128     8.630375     4.632917    -0.064037
C     17.632212    10.179963    14.894530    -0.064022
C     17.632212    11.565589     0.481897    -0.064024
C     25.116128    13.115177    10.743510    -0.064041
C     20.032188     4.309533    10.743510    -0.064035
C     12.548272    14.500804     8.783938    -0.064166
C     13.748259    15.193617    10.743510    -0.064034
C     18.832200     9.487149     0.481897    -0.064024
C     18.832200     3.616720     8.783938    -0.064166
C     23.916141    15.193617    10.743510    -0.064038
C     25.116128    14.500804     8.783938    -0.064169
C     12.548272    13.115177    10.743510    -0.064038
C     17.632212     4.309533    10.743510    -0.064036
C     20.032188    11.565589     0.481897    -0.064023
O     22.372465    11.652463    15.046141    -0.555488
O     13.274629     8.928397     1.977409    -0.555485
O     24.389771     4.840451     7.758638    -0.555483
O     15.291935    18.069793     5.970667    -0.555497
O     19.927104    16.657963     1.977409    -0.555493
O     17.737296     7.416973    15.046141    -0.555492
O     26.835132    10.340227     5.970667    -0.555498
O     10.829268     9.075941     7.758638    -0.555480
O     14.369534     4.208308     5.970667    -0.555495
O     21.277561    18.701936     7.758638    -0.555477
O     23.294866     7.031968     1.977409    -0.555485
O     16.386839    13.548892    15.046141    -0.555491
O     16.386839     8.196660     0.330286    -0.555488
O     23.294866    14.713584    13.399018    -0.555485
O     21.277561     3.043616     7.617789    -0.555482
O     14.369534    17.537244     9.405760    -0.555500
O     13.274629    12.817155    13.399018    -0.555486
O     22.372465    10.093089     0.330286    -0.555489
O     15.291935     3.675759     9.405760    -0.555493
O     24.389771    16.905101     7.617789    -0.555476
O     26.835132    11.405325     9.405760    -0.555498
O     10.829268    12.669611     7.617789    -0.555480
O     19.927104     5.087589    13.399018    -0.555492
O     17.737296    14.328579     0.330286    -0.555493
O     15.291935    10.093089     0.330286    -0.555490
O     24.389771    12.817155    13.399018    -0.555482
O     13.274629    16.905101     7.617789    -0.555482
O     22.372465     3.675759     9.405760    -0.555499
O     17.737296     5.087589    13.399018    -0.555487
O     19.927104    14.328579     0.330286    -0.555497
O     10.829268    11.405325     9.405760    -0.555497
O     26.835132    12.669611     7.617789    -0.555481
O     23.294866    17.537244     9.405760    -0.555495
O     16.386839     3.043616     7.617789    -0.555477
O     14.369534    14.713584    13.399018    -0.555485
O     21.277561     8.196660     0.330286    -0.555492
O     21.277561    13.548892    15.046141    -0.555490
O     14.369534     7.031968     1.977409    -0.555483
O     16.386839    18.701936     7.758638    -0.555483
O     23.294866     4.208308     5.970667    -0.555498
O     24.389771     8.928397     1.977409    -0.555485
O     15.291935    11.652463    15.046141    -0.555490
O     22.372465    18.069793     5.970667    -0.555494
O     13.274629     4.840451     7.758638    -0.555476
O     10.829268    10.340227     5.970667    -0.555499
O     26.835132     9.075941     7.758638    -0.555480
O     17.737296    16.657963     1.977409    -0.555486
O     19.927104     7.416973    15.046141    -0.555499

The following XYZ coordinates are in angstroms. Other properties are in atomic units.
The sperically averaged electron density of each atom fit to a function of the form exp(a - br)
eigen_1, eigen_2 and eigen_3 are the three eigenvalues of traceless quadrupole moment tensor
  atom number  atomic symbol              X              Y              Z     net charge C6 coefficient C8 coefficient C10 coefficient fluctuating dipole atomic polarizability isotropic forcefield polarizability              a              b squared Pearson coefficient          <r^3>          <r^4>         wp_QDO          m_QDO          q_QDO       dipole_x       dipole_y       dipole_z         dipole            Qxy            Qxz            Qyz     Q(x^2-y^2)  Q(3z^2 - R^2)        eigen_1        eigen_2        eigen_3 static polarizability      alpha(xx)      alpha(xy)      alpha(xz)      alpha(yy)      alpha(yz)      alpha(zz) atomic spin moment
            1             Fe      14.871412       6.860287       0.000000       0.965001     143.308775 0.29089300E+04  0.10285234E+06                                21.271736                           16.923820       0.255628       1.897840                    0.998745      51.306927     145.279958       0.469170       0.369228      -1.172808       0.114068      -0.197572      -0.000000       0.228136       0.071583      -0.003168      -0.001830       0.082657       0.160137      -0.109347       0.050792       0.058554             27.392987      30.323469       9.865720      -3.792445      18.931546      -2.189578      32.923945           3.848431
            2             Fe      13.376888       9.448877       0.000000       0.965010     143.306192 0.29088688E+04  0.10284954E+06                                21.271387                           16.923558       0.255650       1.897848                    0.998745      51.306797     145.278705       0.469178       0.369224      -1.172812      -0.114071       0.197577      -0.000000       0.228142       0.071560      -0.003196      -0.001845       0.082631       0.160041      -0.109304       0.050738       0.058566             27.392518      30.322960       9.865545      -3.792354      18.931238      -2.189526      32.923357           3.848472
            3             Fe       5.455312       3.149626       8.908487       0.965060     143.295277 0.29085634E+04  0.10283636E+06                                21.270925                           16.923156       0.255654       1.897876                    0.998745      51.302560     145.266508       0.469162       0.369246      -1.172792       0.114126       0.065891       0.186358       0.228245      -0.020833      -0.068441      -0.039515      -0.024054      -0.159907      -0.109178       0.050706       0.058472             27.392026      30.322781       0.286759     -10.565459      29.991625      -6.099961      21.861672           3.848348
            4             Fe       3.960788       2.286762       6.467940       0.965049     143.295143 0.29085648E+04  0.10283648E+06                                21.271000                           16.923236       0.255627       1.897869                    0.998745      51.302264     145.265997       0.469157       0.369249      -1.172788      -0.114130      -0.065893      -0.186364       0.228252      -0.020809      -0.068446      -0.039518      -0.024027      -0.159857      -0.109166       0.050670       0.058496             27.392098      30.322871       0.286754     -10.565480      29.991685      -6.099957      21.861739           3.848308
            5             Fe      10.910623       0.000000       0.000000       0.965038     143.302137 0.29087595E+04  0.10284497E+06                                21.271377                           16.923570       0.255641       1.897860                    0.998744      51.304660     145.273333       0.469163       0.369239      -1.172798       0.228198       0.000002       0.000001       0.228198      -0.000002      -0.000003       0.003673      -0.165111       0.159895      -0.109204       0.050705       0.058500             27.392453      13.235324      -0.000054      -0.000028      36.018897       4.378968      32.923139           3.848333
            6             Fe       7.921577       0.000000       0.000000       0.965012     143.306570 0.29088674E+04  0.10284984E+06                                21.271900                           16.923965       0.255626       1.897854                    0.998744      51.305149     145.275952       0.469153       0.369242      -1.172794      -0.228203      -0.000001      -0.000001       0.228203      -0.000006      -0.000005       0.003659      -0.165087       0.159892      -0.109192       0.050714       0.058478             27.393151      13.235632      -0.000061      -0.000031      36.019835       4.379114      32.923987           3.848313
            7             Fe       9.416100      11.735640       6.467940       0.965050     143.297296 0.29086180E+04  0.10283857E+06                                21.270816                           16.923049       0.255666       1.897870                    0.998745      51.304041     145.269912       0.469175       0.369234      -1.172803       0.000000       0.131754      -0.186322       0.228200      -0.000003      -0.000004       0.079057       0.048104      -0.159965      -0.109214       0.050713       0.058501             27.391938      29.825978      -0.000149      -0.000094      30.488307      12.199875      21.861529           3.848400
            8             Fe       9.416100      10.009912       8.908487       0.965050     143.298038 0.29086339E+04  0.10283932E+06                                21.270952                           16.923149       0.255655       1.897867                    0.998745      51.303950     145.270039       0.469171       0.369236      -1.172801      -0.000000      -0.131753       0.186321       0.228198      -0.000004      -0.000003       0.079087       0.048076      -0.159976      -0.109239       0.050701       0.058539             27.392128      29.826180      -0.000152      -0.000097      30.488520      12.199977      21.861682           3.848426
            9             Fe      14.871412       2.286762       6.467940       0.965046     143.304762 0.29088008E+04  0.10284667E+06                                21.271455                           16.923513       0.255666       1.897858                    0.998745      51.305695     145.275856       0.469171       0.369231      -1.172805       0.114077      -0.065862      -0.186280       0.228148       0.020851       0.068559      -0.039587      -0.024083      -0.160174      -0.109362       0.050774       0.058588             27.392814      30.323587      -0.286880      10.565739      29.992627      -6.100225      21.862229           3.848456
           10             Fe      13.376888       3.149626       8.908487       0.965035     143.304841 0.29088049E+04  0.10284681E+06                                21.271416                           16.923487       0.255674       1.897861                    0.998745      51.305876     145.276209       0.469173       0.369230      -1.172807      -0.114081       0.065864       0.186287       0.228157       0.020845       0.068540      -0.039576      -0.024077      -0.160126      -0.109330       0.050759       0.058571             27.392758      30.323528      -0.286873      10.565715      29.992557      -6.100208      21.862187           3.848485
           11             Fe       3.960788       6.860287       0.000000       0.965029     143.304029 0.29088118E+04  0.10284724E+06                                21.271489                           16.923663       0.255634       1.897853                    0.998745      51.305279     145.275219       0.469164       0.369236      -1.172800      -0.114086      -0.197600      -0.000001       0.228170      -0.071541       0.003165      -0.001834       0.082597       0.160016      -0.109275       0.050755       0.058519             27.392583      30.323097      -9.865660       3.792286      18.931378      -2.189522      32.923274           3.848390
           12             Fe       5.455312       9.448877       0.000000       0.965019     143.307263 0.29088868E+04  0.10285062E+06                                21.271855                           16.923926       0.255628       1.897849                    0.998745      51.305670     145.277155       0.469158       0.369238      -1.172798       0.114085       0.197598       0.000001       0.228167      -0.071557       0.003178      -0.001840       0.082617       0.160034      -0.109297       0.050752       0.058545             27.393089      30.323662      -9.865863       3.792384      18.931705      -2.189576      32.923899           3.848376
           13              H      18.832200      13.438751      14.761370       0.107545       2.182253 0.19794206E+02  0.23636061E+03                                 2.462157                            2.347050      -1.401196       2.131397                    0.996071       4.323268      12.076250       0.491509       1.043609      -0.769239       0.000000       0.063944      -0.012452       0.065145      -0.000000      -0.000001      -0.007325      -0.037111      -0.037748      -0.013965      -0.012264       0.026229              2.486984       2.484235       0.000003      -0.000000       3.081195      -0.157359       1.895521           0.000047
           14              H      14.538458       5.827808       4.120882       0.107526       2.182726 0.19799605E+02  0.23644170E+03                                 2.462548                            2.347400      -1.401158       2.131387                    0.996072       4.323621      12.077743       0.491462       1.043636      -0.769233       0.047085      -0.036761      -0.025993       0.065146      -0.016405      -0.011600       0.008356       0.007236      -0.019056      -0.013972      -0.012261       0.026233              2.487388       2.439488      -0.499314      -0.353069       2.520230       0.025156       2.502445           0.000039
           15              H      23.125942       5.827808       4.120882       0.107524       2.183116 0.19804181E+02  0.23651251E+03                                 2.463003                            2.347807      -1.401166       2.131382                    0.996072       4.323739      12.078904       0.491371       1.043757      -0.769202      -0.047084      -0.036760      -0.025992       0.065144       0.016397       0.011594       0.008352       0.007236      -0.019049      -0.013965      -0.012256       0.026220              2.487855       2.439937       0.499463       0.353174       2.520708       0.025159       2.502920           0.000046
           16              H      18.832200      18.396737       7.749719       0.107523       2.182635 0.19798639E+02  0.23642713E+03                                 2.462441                            2.347308      -1.401228       2.131348                    0.996072       4.323733      12.077955       0.491482       1.043605      -0.769239       0.000000       0.009574       0.064433       0.065140      -0.000001      -0.000000       0.006070       0.000782       0.075880      -0.013976      -0.012256       0.026232              2.487277       2.484554       0.000001       0.000003       1.928550       0.250270       3.048726           0.000045
           17              H      16.610000      17.113749       4.120882       0.107519       2.183197 0.19805144E+02  0.23652754E+03                                 2.463100                            2.347895      -1.401172       2.131380                    0.996072       4.323792      12.079252       0.491351       1.043784      -0.769195      -0.055377      -0.022396      -0.025992       0.065144       0.011331       0.013030       0.005865       0.024782      -0.019047      -0.013965      -0.012255       0.026219              2.487956       2.933190       0.214770       0.198385       2.027654       0.293298       2.503024           0.000029
           18              H      21.054400       9.589788      14.761370       0.107546       2.182281 0.19794549E+02  0.23636599E+03                                 2.462192                            2.347082      -1.401194       2.131398                    0.996071       4.323285      12.076373       0.491501       1.043619      -0.769236       0.055377      -0.031972      -0.012452       0.065145      -0.016070      -0.006343       0.003662       0.018554      -0.037749      -0.013965      -0.012264       0.026229              2.487019       2.932002      -0.258494      -0.136280       2.633512       0.078681       1.895544           0.000030
           19              H      25.348141       7.110796       7.749719       0.107522       2.182674 0.19799110E+02  0.23643446E+03                                 2.462486                            2.347349      -1.401230       2.131347                    0.996072       4.323760      12.078123       0.491473       1.043617      -0.769236       0.008291      -0.004787       0.064433       0.065140       0.000338       0.005257      -0.003036      -0.000392       0.075879      -0.013976      -0.012255       0.026231              2.487323       2.067586       0.240765       0.216747       2.345596      -0.125136       3.048788           0.000033
           20              H      12.316259       9.676771       4.120882       0.107524       2.182761 0.19800025E+02  0.23644831E+03                                 2.462594                            2.347441      -1.401159       2.131388                    0.996072       4.323638      12.077889       0.491451       1.043650      -0.769229      -0.008294       0.059157      -0.025993       0.065146      -0.005070       0.001437      -0.014224      -0.032031      -0.019054      -0.013973      -0.012260       0.026232              2.487435       2.067661      -0.284627      -0.154754       2.892150      -0.318354       2.502493           0.000036
           21              H      12.316259       7.110796       7.749719       0.107521       2.182930 0.19802075E+02  0.23647976E+03                                 2.462752                            2.347587      -1.401231       2.131348                    0.996072       4.323841      12.078775       0.491427       1.043672      -0.769222      -0.008292      -0.004788       0.064433       0.065140      -0.000340      -0.005259      -0.003036      -0.000393       0.075876      -0.013978      -0.012253       0.026231              2.487597       2.067790      -0.240812      -0.216781       2.345856      -0.125159       3.049146           0.000037
           22              H      21.054400      17.113749       4.120882       0.107523       2.182558 0.19797690E+02  0.23641292E+03                                 2.462394                            2.347262      -1.401160       2.131386                    0.996072       4.323596      12.077491       0.491484       1.043614      -0.769237       0.055378      -0.022397      -0.025993       0.065146      -0.011336      -0.013037       0.005866       0.024793      -0.019055      -0.013970      -0.012262       0.026232              2.487229       2.932266      -0.214676      -0.198304       2.027142       0.293158       2.502278           0.000024
           23              H      25.348141       9.676771       4.120882       0.107523       2.182560 0.19797720E+02  0.23641338E+03                                 2.462397                            2.347265      -1.401162       2.131386                    0.996072       4.323596      12.077496       0.491483       1.043615      -0.769237       0.008293       0.059157      -0.025993       0.065146       0.005067      -0.001438      -0.014223      -0.032031      -0.019056      -0.013970      -0.012262       0.026232              2.487232       2.067510       0.284592       0.154730       2.891904      -0.318317       2.502282           0.000031
           24              H      16.610000       9.589788      14.761370       0.107539       2.182964 0.19802534E+02  0.23648896E+03                                 2.462954                            2.347765      -1.401208       2.131391                    0.996071       4.323512      12.078344       0.491356       1.043806      -0.769190      -0.055376      -0.031971      -0.012452       0.065144       0.016061       0.006340       0.003660       0.018545      -0.037733      -0.013959      -0.012256       0.026215              2.487804       2.932999       0.258608       0.136346       2.634386       0.078719       1.896029           0.000033
           25              H      16.610000      12.155764       0.615057       0.107545       2.182301 0.19794798E+02  0.23636992E+03                                 2.462219                            2.347107      -1.401196       2.131398                    0.996071       4.323297      12.076468       0.491495       1.043628      -0.769234      -0.055377       0.031972       0.012452       0.065145      -0.016069      -0.006343       0.003662       0.018554      -0.037749      -0.013965      -0.012263       0.026229              2.487048       2.932038      -0.258498      -0.136282       2.633543       0.078682       1.895561           0.000031
           26              H      25.348141      12.068781      11.255545       0.107523       2.182781 0.19800250E+02  0.23645174E+03                                 2.462612                            2.347457      -1.401163       2.131385                    0.996072       4.323656      12.077969       0.491449       1.043653      -0.769228       0.008294      -0.059157       0.025993       0.065146      -0.005069       0.001437      -0.014224      -0.032031      -0.019054      -0.013972      -0.012260       0.026232              2.487453       2.067674      -0.284630      -0.154756       2.892173      -0.318358       2.502513           0.000031
           27              H      21.054400       4.631803      11.255545       0.107520       2.183179 0.19804929E+02  0.23652421E+03                                 2.463079                            2.347876      -1.401169       2.131381                    0.996072       4.323779      12.079173       0.491355       1.043778      -0.769196       0.055377       0.022396       0.025992       0.065144       0.011331       0.013030       0.005865       0.024782      -0.019047      -0.013965      -0.012254       0.026220              2.487934       2.933163       0.214767       0.198383       2.027639       0.293294       2.503001           0.000029
           28              H      12.316259      14.634756       7.626708       0.107523       2.182653 0.19798855E+02  0.23643052E+03                                 2.462463                            2.347329      -1.401228       2.131348                    0.996072       4.323742      12.078028       0.491478       1.043612      -0.769237      -0.008291       0.004787      -0.064433       0.065140       0.000338       0.005258      -0.003036      -0.000392       0.075880      -0.013976      -0.012255       0.026232              2.487299       2.067569       0.240761       0.216744       2.345573      -0.125134       3.048756           0.000037
           29              H      14.538458      15.917744      11.255545       0.107522       2.183144 0.19804504E+02  0.23651753E+03                                 2.463035                            2.347836      -1.401168       2.131381                    0.996072       4.323758      12.079020       0.491365       1.043765      -0.769200       0.047084       0.036760       0.025992       0.065144       0.016396       0.011594       0.008352       0.007236      -0.019049      -0.013965      -0.012255       0.026220              2.487888       2.439968       0.499473       0.353182       2.520741       0.025159       2.502954           0.000043
           30              H      18.832200       8.306801       0.615057       0.107546       2.182241 0.19794065E+02  0.23635841E+03                                 2.462142                            2.347037      -1.401196       2.131397                    0.996071       4.323261      12.076200       0.491512       1.043605      -0.769240      -0.000000      -0.063944       0.012452       0.065145      -0.000001      -0.000001      -0.007325      -0.037112      -0.037748      -0.013965      -0.012265       0.026230              2.486968       2.484219       0.000003      -0.000000       3.081174      -0.157358       1.895512           0.000047
           31              H      18.832200       3.348815       7.626708       0.107523       2.182630 0.19798580E+02  0.23642619E+03                                 2.462434                            2.347302      -1.401230       2.131347                    0.996072       4.323732      12.077936       0.491484       1.043602      -0.769239      -0.000000      -0.009574      -0.064433       0.065140      -0.000001      -0.000000       0.006070       0.000782       0.075881      -0.013976      -0.012256       0.026232              2.487269       2.484546       0.000001       0.000003       1.928545       0.250268       3.048715           0.000044
           32              H      23.125942      15.917744      11.255545       0.107527       2.182717 0.19799495E+02  0.23644005E+03                                 2.462541                            2.347394      -1.401155       2.131389                    0.996072       4.323608      12.077698       0.491462       1.043636      -0.769232      -0.047085       0.036761       0.025993       0.065146      -0.016405      -0.011600       0.008356       0.007236      -0.019055      -0.013972      -0.012260       0.026233              2.487381       2.439481      -0.499312      -0.353067       2.520223       0.025156       2.502437           0.000043
           33              H      25.348141      14.634756       7.626708       0.107521       2.182915 0.19801897E+02  0.23647697E+03                                 2.462734                            2.347572      -1.401229       2.131349                    0.996072       4.323829      12.078704       0.491430       1.043668      -0.769223       0.008292       0.004787      -0.064433       0.065140      -0.000340      -0.005259      -0.003036      -0.000393       0.075876      -0.013978      -0.012253       0.026231              2.487579       2.067776      -0.240809      -0.216779       2.345839      -0.125158       3.049123           0.000030
           34              H      12.316259      12.068781      11.255545       0.107523       2.182558 0.19797697E+02  0.23641298E+03                                 2.462392                            2.347261      -1.401163       2.131385                    0.996072       4.323598      12.077489       0.491485       1.043613      -0.769238      -0.008293      -0.059157       0.025993       0.065146       0.005068      -0.001438      -0.014224      -0.032031      -0.019056      -0.013970      -0.012262       0.026232              2.487227       2.067506       0.284591       0.154729       2.891898      -0.318316       2.502276           0.000037
           35              H      16.610000       4.631803      11.255545       0.107522       2.182584 0.19798003E+02  0.23641784E+03                                 2.462428                            2.347292      -1.401163       2.131386                    0.996072       4.323612      12.077608       0.491477       1.043624      -0.769234      -0.055378       0.022397       0.025993       0.065146      -0.011336      -0.013036       0.005866       0.024792      -0.019055      -0.013970      -0.012261       0.026231              2.487263       2.932310      -0.214681      -0.198308       2.027166       0.293165       2.502313           0.000028
           36              H      21.054400      12.155764       0.615057       0.107541       2.182952 0.19802390E+02  0.23648674E+03                                 2.462940                            2.347752      -1.401206       2.131392                    0.996071       4.323504      12.078296       0.491359       1.043802      -0.769191       0.055376       0.031971       0.012452       0.065143       0.016061       0.006340       0.003660       0.018545      -0.037734      -0.013960      -0.012256       0.026216              2.487790       2.932980       0.258605       0.136345       2.634369       0.078719       1.896020           0.000030
           37              C      21.333116      12.316681      14.968952       0.645818      21.798218 0.23110411E+03  0.47013873E+04                                 7.362855                            5.457618      -0.140607       2.028291                    0.999379      21.556324      60.205274       0.622957       0.483315      -1.011753       0.052074       0.030065       0.004677       0.060312      -0.020928      -0.021303      -0.012299      -0.024165       0.358118      -0.086787      -0.035521       0.122308              9.216871      14.094827       4.198962       0.424940       9.246304       0.245341       4.309480          -0.009506
           38              C      20.036331      11.567981      14.899450      -0.060827      43.315357 0.44908162E+03  0.10566828E+05                                10.668658                            7.010650      -0.063009       1.974657                    0.999021      27.883660      78.315128       0.634255       0.410414      -1.075857      -0.040795      -0.023553       0.005760       0.047456       0.005569      -0.001224      -0.000707       0.006430       0.075389      -0.018995      -0.006198       0.025193             14.532648      22.388164       5.747033       0.499751      15.752092       0.288533       5.457689           0.006562
           39              C      13.721141       7.921905       2.538648       0.645825      21.798487 0.23110687E+03  0.47014676E+04                                 7.362970                            5.457678      -0.140700       2.028257                    0.999380      21.556545      60.206467       0.622947       0.483319      -1.011748       0.013543       0.007819      -0.058255       0.060317       0.063985       0.038743       0.022369       0.073883      -0.230202      -0.086789      -0.035516       0.122306              9.217074       5.723867      -0.634077      -2.992624       6.456036      -1.727794      15.471319          -0.009507
           40              C      13.345627       7.705101       3.973576      -0.060843      43.315053 0.44907318E+03  0.10566673E+05                                10.668896                            7.010752      -0.063031       1.974645                    0.999021      27.884548      78.320052       0.634222       0.410434      -1.075835      -0.018304      -0.010568       0.042505       0.047469       0.017982       0.007544       0.004355       0.020765      -0.010575      -0.019002      -0.006169       0.025171             14.533068       8.617340      -2.203826      -5.122393      11.162120      -2.957438      23.819745           0.006584
           41              C      23.943259       5.034095       6.622627       0.645829      21.798537 0.23110758E+03  0.47014866E+04                                 7.362992                            5.457705      -0.140695       2.028259                    0.999379      21.556514      60.206443       0.622942       0.483323      -1.011746      -0.013540      -0.052309       0.026790       0.060310      -0.057861      -0.047415       0.041971       0.129305      -0.063967      -0.086800      -0.035517       0.122317              9.217084       5.723885       3.032838      -0.399724      13.383646      -4.177053       8.543722          -0.009493
           42              C      24.318773       6.314691       5.939914      -0.060819      43.316233 0.44908758E+03  0.10567045E+05                                10.668906                            7.010764      -0.063018       1.974650                    0.999021      27.884147      78.317790       0.634239       0.410422      -1.075848       0.018306       0.036549      -0.024123       0.047464      -0.013121      -0.014446       0.001781       0.013502      -0.032346      -0.019009      -0.006172       0.025182             14.533032       8.617386       5.564031       0.370451      20.554295      -6.277947      14.427414           0.006583
           43              C      16.331284      18.218423       6.622627       0.645829      21.798534 0.23110748E+03  0.47014838E+04                                 7.362988                            5.457703      -0.140695       2.028259                    0.999379      21.556515      60.206436       0.622943       0.483322      -1.011746      -0.052071       0.014429       0.026790       0.060309       0.027060       0.012641      -0.062048      -0.164871      -0.063967      -0.086800      -0.035517       0.122317              9.217081      14.095206      -1.800358      -3.817302       5.012310       1.742360       8.543728          -0.009493
           44              C      17.628069      17.903330       5.939914      -0.060818      43.316256 0.44908769E+03  0.10567047E+05                                10.668906                            7.010763      -0.063016       1.974650                    0.999021      27.884150      78.317777       0.634239       0.410422      -1.075848       0.040805      -0.002421      -0.024123       0.047464      -0.000714      -0.005681      -0.013401      -0.029477      -0.032346      -0.019009      -0.006172       0.025181             14.533037      22.388669      -2.386810      -5.251622       6.783023       3.459799      14.427418           0.006582
           45              C      18.832200      16.774519       2.538648       0.645832      21.798392 0.23110629E+03  0.47014494E+04                                 7.362912                            5.457657      -0.140704       2.028255                    0.999380      21.556519      60.206210       0.622951       0.483317      -1.011750       0.000001      -0.015639      -0.058254       0.060317      -0.000003      -0.000001      -0.044740      -0.147771      -0.230204      -0.086791      -0.035518       0.122310              9.216956       6.822076      -0.000019      -0.000047       5.357722       3.455513      15.471072          -0.009509
           46              C      18.832200      17.208125       3.973576      -0.060846      43.316802 0.44909561E+03  0.10567277E+05                                10.668997                            7.010832      -0.063017       1.974649                    0.999021      27.884324      78.318348       0.634235       0.410423      -1.075848       0.000000       0.021133       0.042506       0.047470      -0.000003      -0.000001      -0.008715      -0.041543      -0.010583      -0.019008      -0.006173       0.025181             14.533156      12.434702       0.000007      -0.000008       7.344993       5.914834      23.819773           0.006580
           47              C      18.832200       7.984967      14.968952       0.645825      21.798251 0.23110551E+03  0.47014235E+04                                 7.362845                            5.457630      -0.140628       2.028283                    0.999379      21.556419      60.205609       0.622957       0.483314      -1.011753       0.000001      -0.060130       0.004676       0.060312      -0.000002      -0.000002       0.024596       0.048327       0.358110      -0.086783      -0.035522       0.122305              9.216826       6.822026      -0.000062      -0.000001      16.518983      -0.490684       4.309469          -0.009508
           48              C      18.832200       9.482365      14.899450      -0.060831      43.315480 0.44908324E+03  0.10566895E+05                                10.668742                            7.010713      -0.063010       1.974656                    0.999021      27.883855      78.316256       0.634245       0.410420      -1.075851       0.000000       0.047106       0.005760       0.047457      -0.000002      -0.000002       0.001412      -0.012867       0.075378      -0.018997      -0.006193       0.025190             14.532718      12.434379      -0.000021       0.000011      25.706069      -0.577073       5.457706           0.006559
           49              C      26.444175       9.365809       6.622627       0.645832      21.798417 0.23110509E+03  0.47014228E+04                                 7.362975                            5.457677      -0.140674       2.028268                    0.999379      21.556380      60.205964       0.622944       0.483323      -1.011746       0.038532       0.037880       0.026790       0.060310      -0.084923      -0.060056       0.020074       0.035559      -0.063968      -0.086803      -0.035514       0.122317              9.217090       8.842201       4.833225       3.417565      10.265389       2.434711       8.543680          -0.009497
           50              C      25.522904       8.400307       5.939914      -0.060818      43.316310 0.44908800E+03  0.10567039E+05                                10.668860                            7.010722      -0.063012       1.974651                    0.999021      27.884004      78.316910       0.634248       0.410417      -1.075853      -0.022499      -0.034128      -0.024123       0.047464      -0.012410      -0.008766       0.011618       0.015971      -0.032350      -0.019007      -0.006177       0.025184             14.533012      12.751535       7.950936       5.622124      16.420228       2.818326      14.427273           0.006579
           51              C      11.220225       9.365809       6.622627       0.645831      21.798537 0.23110705E+03  0.47014767E+04                                 7.363022                            5.457710      -0.140691       2.028262                    0.999379      21.556509      60.206587       0.622940       0.483325      -1.011744      -0.038533       0.037880       0.026790       0.060311       0.084918       0.060052       0.020074       0.035556      -0.063965      -0.086797      -0.035513       0.122310              9.217162       8.842273      -4.833279      -3.417593      10.265477       2.434733       8.543735          -0.009495
           52              C      12.141496       8.400307       5.939914      -0.060819      43.314721 0.44906760E+03  0.10566515E+05                                10.668849                            7.010709      -0.063025       1.974647                    0.999021      27.884435      78.319793       0.634224       0.410434      -1.075834       0.022498      -0.034129      -0.024124       0.047464       0.012401       0.008760       0.011616       0.015965      -0.032341      -0.019003      -0.006167       0.025170             14.533009      12.751476      -7.950884      -5.622076      16.420215       2.818191      14.427336           0.006581
           53              C      13.721141       5.034095       6.622627       0.645826      21.798449 0.23110611E+03  0.47014537E+04                                 7.363002                            5.457697      -0.140684       2.028265                    0.999379      21.556505      60.206591       0.622941       0.483324      -1.011744       0.013539      -0.052311       0.026789       0.060311       0.057856       0.047412       0.041970       0.129303      -0.063967      -0.086797      -0.035514       0.122311              9.217137       5.723922      -3.032899       0.399745      13.383781      -4.177075       8.543706          -0.009496
           54              C      13.345627       6.314691       5.939914      -0.060817      43.314608 0.44906589E+03  0.10566462E+05                                10.668825                            7.010690      -0.063022       1.974648                    0.999021      27.884380      78.319525       0.634226       0.410433      -1.075835      -0.018307       0.036547      -0.024123       0.047464       0.013114       0.014440       0.001779       0.013498      -0.032341      -0.019003      -0.006168       0.025171             14.532987       8.617337      -5.564045      -0.370392      20.554318      -6.277976      14.427307           0.006582
           55              C      21.333116      18.218423       6.622627       0.645826      21.798353 0.23110425E+03  0.47014025E+04                                 7.362961                            5.457666      -0.140668       2.028270                    0.999379      21.556386      60.206010       0.622944       0.483323      -1.011746       0.052071       0.014430       0.026789       0.060310      -0.027063      -0.012643      -0.062048      -0.164871      -0.063971      -0.086802      -0.035516       0.122318              9.217080      14.095274       1.800356       3.817310       5.012296       1.742342       8.543669          -0.009497
           56              C      20.036331      17.903330       5.939914      -0.060816      43.316260 0.44908667E+03  0.10566998E+05                                10.668847                            7.010707      -0.063008       1.974653                    0.999021      27.883962      78.316697       0.634249       0.410416      -1.075854      -0.040804      -0.002420      -0.024123       0.047463       0.000710       0.005678      -0.013401      -0.029481      -0.032350      -0.019007      -0.006177       0.025184             14.533017      22.388804       2.386894       5.251851       6.782988       3.459736      14.427259           0.006581
           57              C      23.943259       7.921905       2.538648       0.645822      21.798431 0.23110672E+03  0.47014612E+04                                 7.362929                            5.457668      -0.140705       2.028254                    0.999380      21.556540      60.206325       0.622950       0.483318      -1.011749      -0.013544       0.007819      -0.058254       0.060317      -0.063992      -0.038748       0.022370       0.073881      -0.230206      -0.086792      -0.035521       0.122313              9.216980       5.723805       0.634073       2.992547       6.456016      -1.727808      15.471118          -0.009505
           58              C      24.318773       7.705101       3.973576      -0.060842      43.316519 0.44909255E+03  0.10567184E+05                                10.668945                            7.010802      -0.063015       1.974651                    0.999021      27.884230      78.317943       0.634237       0.410422      -1.075848       0.018302      -0.010567       0.042505       0.047469      -0.017991      -0.007548       0.004357       0.020767      -0.010583      -0.019009      -0.006174       0.025182             14.533078       8.617364       2.203875       5.122352      11.162199      -2.957441      23.819671           0.006585
           59              C      16.331284      12.316681      14.968952       0.645814      21.798262 0.23110574E+03  0.47014304E+04                                 7.362855                            5.457638      -0.140628       2.028282                    0.999379      21.556442      60.205733       0.622955       0.483315      -1.011752      -0.052074       0.030065       0.004675       0.060312       0.020924       0.021299      -0.012301      -0.024166       0.358121      -0.086784      -0.035525       0.122308              9.216838      14.094693      -4.198951      -0.424945       9.246346       0.245343       4.309474          -0.009503
           60              C      17.628069      11.567981      14.899450      -0.060827      43.315217 0.44908049E+03  0.10566811E+05                                10.668692                            7.010685      -0.063006       1.974659                    0.999021      27.883769      78.315873       0.634247       0.410420      -1.075852       0.040795      -0.023553       0.005760       0.047457      -0.005573       0.001222      -0.000708       0.006431       0.075381      -0.018998      -0.006193       0.025191             14.532644      22.387987      -5.746801      -0.499752      15.752263       0.288546       5.457683           0.006564
           61              C      16.331284       9.428871       0.407475       0.645818      21.798221 0.23110411E+03  0.47013876E+04                                 7.362856                            5.457618      -0.140606       2.028291                    0.999379      21.556324      60.205279       0.622957       0.483315      -1.011753      -0.052074      -0.030065      -0.004677       0.060312      -0.020928      -0.021303      -0.012299      -0.024165       0.358118      -0.086787      -0.035521       0.122308              9.216873      14.094825       4.198968       0.424940       9.246313       0.245341       4.309481          -0.009505
           62              C      17.628069      10.177571       0.476977      -0.060828      43.315393 0.44908190E+03  0.10566837E+05                                10.668670                            7.010656      -0.063008       1.974657                    0.999021      27.883667      78.315196       0.634254       0.410415      -1.075857       0.040795       0.023553      -0.005760       0.047456       0.005569      -0.001224      -0.000707       0.006431       0.075388      -0.018995      -0.006198       0.025193             14.532666      22.388186       5.747043       0.499751      15.752118       0.288534       5.457693           0.006563
           63              C      23.943259      13.823647      12.837779       0.645825      21.798480 0.23110685E+03  0.47014669E+04                                 7.362965                            5.457677      -0.140700       2.028257                    0.999380      21.556546      60.206458       0.622948       0.483319      -1.011748      -0.013543      -0.007819       0.058255       0.060317       0.063985       0.038743       0.022368       0.073884      -0.230203      -0.086789      -0.035516       0.122306              9.217066       5.723863      -0.634078      -2.992619       6.456033      -1.727792      15.471302          -0.009508
           64              C      24.318773      14.040451      11.402851      -0.060843      43.315012 0.44907287E+03  0.10566662E+05                                10.668884                            7.010747      -0.063030       1.974645                    0.999021      27.884539      78.319979       0.634223       0.410434      -1.075835       0.018304       0.010568      -0.042505       0.047469       0.017982       0.007544       0.004355       0.020765      -0.010575      -0.019002      -0.006169       0.025171             14.533048       8.617328      -2.203825      -5.122379      11.162113      -2.957437      23.819702           0.006584
           65              C      21.333116       3.527129       8.753800       0.645828      21.798543 0.23110750E+03  0.47014848E+04                                 7.362994                            5.457705      -0.140696       2.028259                    0.999379      21.556517      60.206461       0.622942       0.483323      -1.011746       0.052071      -0.014428      -0.026789       0.060309       0.027060       0.012641      -0.062048      -0.164871      -0.063967      -0.086800      -0.035517       0.122317              9.217092      14.095227      -1.800361      -3.817308       5.012313       1.742361       8.543734          -0.009494
           66              C      20.036331       3.842222       9.436513      -0.060819      43.316287 0.44908788E+03  0.10567054E+05                                10.668915                            7.010766      -0.063017       1.974650                    0.999021      27.884157      78.317826       0.634239       0.410422      -1.075848      -0.040805       0.002421       0.024123       0.047464      -0.000714      -0.005681      -0.013401      -0.029476      -0.032346      -0.019009      -0.006172       0.025181             14.533053      22.388714      -2.386816      -5.251635       6.783027       3.459796      14.427419           0.006582
           67              C      13.721141      16.711457       8.753800       0.645829      21.798533 0.23110757E+03  0.47014861E+04                                 7.362989                            5.457704      -0.140696       2.028259                    0.999379      21.556513      60.206428       0.622943       0.483323      -1.011746       0.013540       0.052309      -0.026789       0.060310      -0.057861      -0.047415       0.041971       0.129305      -0.063967      -0.086800      -0.035517       0.122317              9.217078       5.723881       3.032833      -0.399722      13.383634      -4.177051       8.543720          -0.009493
           68              C      13.345627      15.430861       9.436513      -0.060818      43.316199 0.44908733E+03  0.10567036E+05                                10.668896                            7.010759      -0.063017       1.974650                    0.999021      27.884139      78.317729       0.634239       0.410422      -1.075848      -0.018306      -0.036549       0.024123       0.047464      -0.013121      -0.014446       0.001781       0.013502      -0.032346      -0.019009      -0.006172       0.025182             14.533015       8.617381       5.564028       0.370455      20.554273      -6.277929      14.427392           0.006583
           69              C      13.721141      13.823647      12.837779       0.645822      21.798417 0.23110661E+03  0.47014585E+04                                 7.362924                            5.457666      -0.140704       2.028255                    0.999380      21.556539      60.206318       0.622950       0.483318      -1.011749       0.013544      -0.007819       0.058254       0.060317      -0.063990      -0.038748       0.022369       0.073887      -0.230206      -0.086792      -0.035521       0.122313              9.216971       5.723802       0.634074       2.992543       6.456012      -1.727803      15.471100          -0.009504
           70              C      13.345627      14.040451      11.402851      -0.060842      43.316490 0.44909230E+03  0.10567176E+05                                10.668937                            7.010798      -0.063015       1.974651                    0.999021      27.884222      78.317892       0.634238       0.410422      -1.075849      -0.018302       0.010567      -0.042505       0.047469      -0.017991      -0.007548       0.004357       0.020768      -0.010583      -0.019009      -0.006174       0.025182             14.533064       8.617363       2.203883       5.122349      11.162195      -2.957423      23.819634           0.006586
           71              C      21.333116       9.428871       0.407475       0.645814      21.798276 0.23110582E+03  0.47014329E+04                                 7.362862                            5.457641      -0.140628       2.028282                    0.999379      21.556445      60.205760       0.622955       0.483315      -1.011752       0.052074      -0.030065      -0.004675       0.060312       0.020924       0.021301      -0.012298      -0.024165       0.358121      -0.086784      -0.035525       0.122308              9.216850      14.094720      -4.198958      -0.424946       9.246352       0.245343       4.309478          -0.009504
           72              C      20.036331      10.177571       0.476977      -0.060828      43.315264 0.44908082E+03  0.10566822E+05                                10.668705                            7.010691      -0.063007       1.974658                    0.999021      27.883780      78.315952       0.634246       0.410420      -1.075852      -0.040795       0.023553      -0.005760       0.047457      -0.005573       0.001222      -0.000708       0.006431       0.075381      -0.018998      -0.006193       0.025191             14.532667      22.388042      -5.746819      -0.499753      15.752270       0.288546       5.457690           0.006563
           73              C      16.331284       3.527129       8.753800       0.645826      21.798346 0.23110418E+03  0.47014009E+04                                 7.362959                            5.457665      -0.140667       2.028271                    0.999379      21.556383      60.206001       0.622944       0.483323      -1.011746      -0.052071      -0.014430      -0.026790       0.060310      -0.027064      -0.012642      -0.062048      -0.164871      -0.063972      -0.086802      -0.035516       0.122318              9.217077      14.095266       1.800354       3.817310       5.012294       1.742341       8.543669          -0.009496
           74              C      17.628069       3.842222       9.436513      -0.060816      43.316274 0.44908680E+03  0.10567003E+05                                10.668852                            7.010710      -0.063008       1.974653                    0.999021      27.883965      78.316727       0.634249       0.410417      -1.075853       0.040804       0.002421       0.024123       0.047463       0.000710       0.005678      -0.013401      -0.029481      -0.032350      -0.019007      -0.006177       0.025184             14.533023      22.388809       2.386890       5.251845       6.782991       3.459739      14.427269           0.006582
           75              C      23.943259      16.711457       8.753800       0.645826      21.798457 0.23110620E+03  0.47014559E+04                                 7.363002                            5.457697      -0.140684       2.028265                    0.999379      21.556507      60.206588       0.622941       0.483324      -1.011744      -0.013539       0.052311      -0.026790       0.060311       0.057856       0.047412       0.041969       0.129304      -0.063969      -0.086797      -0.035514       0.122311              9.217137       5.723922      -3.032898       0.399745      13.383782      -4.177076       8.543708          -0.009497
           76              C      24.318773      15.430861       9.436513      -0.060817      43.314579 0.44906568E+03  0.10566455E+05                                10.668816                            7.010686      -0.063022       1.974648                    0.999021      27.884374      78.319472       0.634226       0.410433      -1.075835       0.018307      -0.036547       0.024124       0.047464       0.013114       0.014440       0.001779       0.013498      -0.032342      -0.019003      -0.006168       0.025171             14.532975       8.617328      -5.564039      -0.370386      20.554304      -6.277976      14.427292           0.006581
           77              C      26.444175      12.379743       8.753800       0.645831      21.798536 0.23110708E+03  0.47014771E+04                                 7.363020                            5.457710      -0.140691       2.028262                    0.999379      21.556508      60.206573       0.622940       0.483325      -1.011744       0.038533      -0.037880      -0.026790       0.060311       0.084918       0.060052       0.020074       0.035556      -0.063966      -0.086797      -0.035513       0.122310              9.217158       8.842268      -4.833275      -3.417591      10.265472       2.434731       8.543734          -0.009497
           78              C      25.522904      13.345245       9.436513      -0.060818      43.314686 0.44906735E+03  0.10566507E+05                                10.668838                            7.010704      -0.063025       1.974647                    0.999021      27.884428      78.319733       0.634225       0.410434      -1.075834      -0.022498       0.034129       0.024124       0.047464       0.012401       0.008760       0.011616       0.015965      -0.032340      -0.019003      -0.006168       0.025170             14.532992      12.751458      -7.950872      -5.622065      16.420198       2.818182      14.427319           0.006579
           79              C      11.220225      12.379743       8.753800       0.645832      21.798436 0.23110527E+03  0.47014272E+04                                 7.362981                            5.457680      -0.140675       2.028268                    0.999379      21.556384      60.205984       0.622943       0.483323      -1.011746      -0.038532      -0.037880      -0.026790       0.060310      -0.084923      -0.060056       0.020074       0.035559      -0.063969      -0.086803      -0.035514       0.122317              9.217100       8.842210       4.833233       3.417571      10.265402       2.434717       8.543689          -0.009496
           80              C      12.141496      13.345245       9.436513      -0.060818      43.316325 0.44908813E+03  0.10567044E+05                                10.668864                            7.010724      -0.063012       1.974651                    0.999021      27.884009      78.316941       0.634247       0.410417      -1.075853       0.022499       0.034128       0.024123       0.047464      -0.012410      -0.008766       0.011618       0.015971      -0.032349      -0.019007      -0.006177       0.025184             14.533020      12.751545       7.950947       5.622130      16.420242       2.818340      14.427273           0.006581
           81              C      18.832200       4.971033      12.837779       0.645832      21.798381 0.23110619E+03  0.47014467E+04                                 7.362907                            5.457655      -0.140704       2.028255                    0.999380      21.556517      60.206195       0.622952       0.483317      -1.011750       0.000001       0.015639       0.058254       0.060317      -0.000003      -0.000001      -0.044740      -0.147771      -0.230204      -0.086791      -0.035518       0.122310              9.216949       6.822072      -0.000020      -0.000049       5.357717       3.455508      15.471058          -0.009509
           82              C      18.832200       4.537427      11.402851      -0.060845      43.316783 0.44909544E+03  0.10567271E+05                                10.668993                            7.010829      -0.063017       1.974649                    0.999021      27.884318      78.318312       0.634235       0.410423      -1.075848       0.000000      -0.021134      -0.042506       0.047470      -0.000003      -0.000000      -0.008715      -0.041543      -0.010582      -0.019008      -0.006173       0.025181             14.533148      12.434701       0.000003      -0.000017       7.344987       5.914827      23.819755           0.006580
           83              C      18.832200      13.760585       0.407475       0.645824      21.798241 0.23110538E+03  0.47014205E+04                                 7.362844                            5.457629      -0.140627       2.028283                    0.999379      21.556418      60.205617       0.622957       0.483314      -1.011753       0.000001       0.060130      -0.004676       0.060312      -0.000002      -0.000002       0.024596       0.048327       0.358110      -0.086783      -0.035522       0.122305              9.216825       6.822025      -0.000065      -0.000001      16.518982      -0.490684       4.309469          -0.009508
           84              C      18.832200      12.263187       0.476977      -0.060831      43.315515 0.44908348E+03  0.10566903E+05                                10.668751                            7.010718      -0.063010       1.974657                    0.999021      27.883861      78.316312       0.634244       0.410421      -1.075851       0.000000      -0.047106      -0.005760       0.047457      -0.000001      -0.000003       0.001412      -0.012867       0.075378      -0.018997      -0.006193       0.025190             14.532734      12.434395      -0.000029       0.000010      25.706097      -0.577075       5.457710           0.006559
           85              C      18.832200      12.258403      14.894530      -0.064024      38.454055 0.47866770E+03  0.11474864E+05                                 9.799279                            7.234620       0.033325       1.975838                    0.999386      29.479185      84.308227       0.623109       0.410042      -1.073214       0.000000      -0.032604       0.011732       0.034650      -0.000001      -0.000001       0.004201      -0.035541       0.138933      -0.040926      -0.005724       0.046650             11.884540      20.213722       0.000061       0.000000      10.377617      -0.325809       5.062282          -0.006488
           86              C      13.748259       6.551935       4.632917      -0.064039      38.455921 0.47868942E+03  0.11475595E+05                                 9.799774                            7.234894       0.033276       1.975812                    0.999385      29.480333      84.314188       0.623079       0.410055      -1.073198      -0.028411       0.016217       0.011463       0.034664       0.021016       0.014860       0.026749       0.028200      -0.066036      -0.040925      -0.005691       0.046617             11.885228       7.141670      -2.134760      -1.509563      12.271018      -5.617022      16.242996          -0.006545
           87              C      23.916141       6.551935       4.632917      -0.064035      38.454603 0.47867141E+03  0.11475013E+05                                 9.799336                            7.234595       0.033296       1.975819                    0.999385      29.479873      84.311323       0.623115       0.410036      -1.073214       0.028410       0.016218       0.011464       0.034664      -0.021028      -0.014868       0.026752       0.028209      -0.066047      -0.040931      -0.005704       0.046635             11.884601       7.141472       2.134779       1.509583      12.270374      -5.616435      16.241957          -0.006540
           88              C      18.832200      18.128832       6.592489      -0.064165      38.460563 0.47875625E+03  0.11477565E+05                                 9.800391                            7.235297       0.033223       1.975767                    0.999386      29.482411      84.320726       0.623076       0.410043      -1.073209       0.000000       0.000183      -0.034655       0.034655      -0.000002      -0.000001      -0.012944      -0.084003      -0.006717      -0.040882      -0.005673       0.046555             11.886055      20.216479       0.000026       0.000070       5.448656       1.417262       9.993029          -0.006905
           89              C      17.632212      17.436019       4.632917      -0.064035      38.454621 0.47867141E+03  0.11475019E+05                                 9.799345                            7.234597       0.033295       1.975820                    0.999385      29.479893      84.311537       0.623114       0.410036      -1.073214       0.028251       0.016494       0.011464       0.034664       0.001701       0.015734      -0.026252      -0.050525      -0.066046      -0.040931      -0.005703       0.046634             11.884612      12.836974      -1.153467      -4.109142       6.574925       4.115553      16.241937          -0.006552
           90              C      20.032188      10.179963      14.894530      -0.064024      38.454147 0.47866845E+03  0.11474891E+05                                 9.799303                            7.234631       0.033321       1.975836                    0.999386      29.479218      84.308458       0.623108       0.410043      -1.073213      -0.028236       0.016302       0.011732       0.034651      -0.015391       0.003637      -0.002102       0.017768       0.138932      -0.040926      -0.005724       0.046650             11.884575      12.836743       4.259205      -0.282161      17.754689       0.162907       5.062291          -0.006500
           91              C      25.116128       7.244748       6.592489      -0.064167      38.460668 0.47875786E+03  0.11477620E+05                                 9.800423                            7.235319       0.033215       1.975765                    0.999386      29.482470      84.321114       0.623074       0.410044      -1.073207       0.000158      -0.000091      -0.034655       0.034656      -0.036376      -0.011210       0.006471       0.041998      -0.006718      -0.040882      -0.005673       0.046555             11.886087       9.140644       6.394667       1.227417      16.524530      -0.708594       9.993087          -0.006911
           92              C      12.548272       8.630375       4.632917      -0.064041      38.456033 0.47869141E+03  0.11475660E+05                                 9.799809                            7.234920       0.033271       1.975811                    0.999385      29.480384      84.314556       0.623076       0.410056      -1.073197      -0.000161      -0.032714       0.011463       0.034665       0.022718       0.030595      -0.000506       0.022301      -0.066034      -0.040925      -0.005691       0.046616             11.885265       9.139937      -3.288453      -5.619264      10.272815       1.501160      16.243043          -0.006547
           93              C      12.548272       7.244748       6.592489      -0.064170      38.461021 0.47876084E+03  0.11477768E+05                                 9.800637                            7.235437       0.033208       1.975762                    0.999386      29.482878      84.323958       0.623053       0.410055      -1.073195      -0.000160      -0.000093      -0.034656       0.034657       0.036364       0.011200       0.006466       0.041990      -0.006710      -0.040872      -0.005666       0.046537             11.886386       9.140807      -6.394793      -1.227454      16.524894      -0.708689       9.993455          -0.006909
           94              C      20.032188      17.436019       4.632917      -0.064036      38.455599 0.47868616E+03  0.11475445E+05                                 9.799573                            7.234775       0.033287       1.975816                    0.999385      29.479933      84.311526       0.623099       0.410044      -1.073210      -0.028251       0.016493       0.011465       0.034663      -0.001708      -0.015735      -0.026251      -0.050525      -0.066051      -0.040934      -0.005699       0.046633             11.884956      12.837163       1.153703       4.109696       6.575121       4.115710      16.242583          -0.006556
           95              C      25.116128       8.630375       4.632917      -0.064037      38.455596 0.47868670E+03  0.11475462E+05                                 9.799576                            7.234782       0.033284       1.975815                    0.999385      29.479943      84.311595       0.623098       0.410044      -1.073210       0.000158      -0.032712       0.011465       0.034663      -0.022732      -0.030602      -0.000501       0.022306      -0.066053      -0.040935      -0.005699       0.046634             11.884948       9.139745       3.288369       5.619141      10.272503       1.501211      16.242596          -0.006549
           96              C      17.632212      10.179963      14.894530      -0.064022      38.453118 0.47865240E+03  0.11474427E+05                                 9.799065                            7.234439       0.033335       1.975842                    0.999386      29.479151      84.308392       0.623124       0.410035      -1.073217       0.028236       0.016302       0.011734       0.034651       0.015386      -0.003644      -0.002103       0.017767       0.138931      -0.040922      -0.005729       0.046650             11.884227      12.836569      -4.258601       0.282200      17.753977       0.162929       5.062134          -0.006498
           97              C      17.632212      11.565589       0.481897      -0.064024      38.454149 0.47866835E+03  0.11474890E+05                                 9.799307                            7.234633       0.033322       1.975837                    0.999386      29.479218      84.308522       0.623107       0.410043      -1.073213       0.028236      -0.016302      -0.011732       0.034650      -0.015390       0.003638      -0.002102       0.017768       0.138932      -0.040926      -0.005724       0.046650             11.884580      12.836755       4.259190      -0.282163      17.754694       0.162907       5.062292          -0.006500
           98              C      25.116128      13.115177      10.743510      -0.064041      38.456002 0.47869098E+03  0.11475647E+05                                 9.799798                            7.234913       0.033271       1.975810                    0.999385      29.480384      84.314523       0.623077       0.410055      -1.073197       0.000161       0.032714      -0.011463       0.034665       0.022718       0.030595      -0.000506       0.022301      -0.066034      -0.040925      -0.005692       0.046616             11.885250       9.139921      -3.288449      -5.619249      10.272811       1.501149      16.243017          -0.006551
           99              C      20.032188       4.309533      10.743510      -0.064035      38.454639 0.47867169E+03  0.11475026E+05                                 9.799350                            7.234600       0.033295       1.975819                    0.999385      29.479894      84.311528       0.623114       0.410037      -1.073213      -0.028250      -0.016495      -0.011464       0.034664       0.001701       0.015734      -0.026251      -0.050524      -0.066045      -0.040930      -0.005703       0.046633             11.884619      12.836983      -1.153475      -4.109160       6.574928       4.115554      16.241947          -0.006553
          100              C      12.548272      14.500804       8.783938      -0.064166      38.460660 0.47875784E+03  0.11477619E+05                                 9.800421                            7.235320       0.033215       1.975765                    0.999386      29.482461      84.321056       0.623074       0.410044      -1.073207      -0.000158       0.000091       0.034655       0.034656      -0.036376      -0.011210       0.006472       0.041999      -0.006718      -0.040882      -0.005673       0.046556             11.886084       9.140647       6.394671       1.227416      16.524535      -0.708587       9.993071          -0.006908
          101              C      13.748259      15.193617      10.743510      -0.064034      38.454525 0.47867026E+03  0.11474978E+05                                 9.799318                            7.234582       0.033298       1.975820                    0.999385      29.479851      84.311226       0.623116       0.410036      -1.073215      -0.028410      -0.016218      -0.011464       0.034664      -0.021028      -0.014868       0.026752       0.028209      -0.066048      -0.040931      -0.005704       0.046635             11.884576       7.141468       2.134787       1.509586      12.270352      -5.616405      16.241909          -0.006542
          102              C      18.832200       9.487149       0.481897      -0.064024      38.454117 0.47866858E+03  0.11474891E+05                                 9.799294                            7.234630       0.033323       1.975837                    0.999386      29.479205      84.308328       0.623108       0.410043      -1.073213      -0.000000       0.032604      -0.011733       0.034650      -0.000002      -0.000002       0.004201      -0.035541       0.138933      -0.040926      -0.005724       0.046650             11.884561      20.213769       0.000062      -0.000000      10.377624      -0.325809       5.062289          -0.006487
          103              C      18.832200       3.616720       8.783938      -0.064166      38.460638 0.47875726E+03  0.11477597E+05                                 9.800408                            7.235308       0.033221       1.975766                    0.999386      29.482438      84.320857       0.623075       0.410044      -1.073208      -0.000000      -0.000182       0.034655       0.034655      -0.000002      -0.000001      -0.012944      -0.084003      -0.006717      -0.040882      -0.005673       0.046555             11.886078      20.216531       0.000025       0.000068       5.448665       1.417263       9.993040          -0.006905
          104              C      23.916141      15.193617      10.743510      -0.064038      38.455859 0.47868865E+03  0.11475570E+05                                 9.799759                            7.234885       0.033279       1.975813                    0.999385      29.480308      84.314053       0.623080       0.410054      -1.073199       0.028411      -0.016217      -0.011463       0.034664       0.021016       0.014860       0.026749       0.028200      -0.066035      -0.040925      -0.005691       0.046617             11.885207       7.141658      -2.134756      -1.509556      12.271002      -5.617014      16.242963          -0.006544
          105              C      25.116128      14.500804       8.783938      -0.064169      38.460985 0.47876046E+03  0.11477754E+05                                 9.800626                            7.235431       0.033208       1.975762                    0.999386      29.482865      84.323852       0.623054       0.410055      -1.073195       0.000161       0.000093       0.034656       0.034657       0.036364       0.011200       0.006466       0.041990      -0.006710      -0.040872      -0.005666       0.046537             11.886371       9.140797      -6.394787      -1.227446      16.524883      -0.708692       9.993434          -0.006914
          106              C      12.548272      13.115177      10.743510      -0.064038      38.455638 0.47868728E+03  0.11475479E+05                                 9.799584                            7.234788       0.033283       1.975815                    0.999385      29.479960      84.311664       0.623098       0.410045      -1.073210      -0.000158       0.032712      -0.011465       0.034664      -0.022732      -0.030602      -0.000502       0.022306      -0.066051      -0.040935      -0.005699       0.046634             11.884960       9.139758       3.288378       5.619150      10.272515       1.501224      16.242606          -0.006545
          107              C      17.632212       4.309533      10.743510      -0.064036      38.455546 0.47868535E+03  0.11475421E+05                                 9.799562                            7.234767       0.033289       1.975817                    0.999385      29.479918      84.311489       0.623100       0.410044      -1.073210       0.028251      -0.016493      -0.011465       0.034663      -0.001707      -0.015735      -0.026251      -0.050525      -0.066052      -0.040935      -0.005699       0.046633             11.884940      12.837154       1.153690       4.109668       6.575111       4.115702      16.242555          -0.006553
          108              C      20.032188      11.565589       0.481897      -0.064023      38.453181 0.47865327E+03  0.11474454E+05                                 9.799080                            7.234449       0.033334       1.975841                    0.999386      29.479170      84.308489       0.623123       0.410035      -1.073216      -0.028236      -0.016301      -0.011734       0.034651       0.015386      -0.003643      -0.002104       0.017766       0.138930      -0.040921      -0.005729       0.046650             11.884249      12.836597      -4.258625       0.282200      17.754008       0.162929       5.062142          -0.006499
          109              O      22.372465      11.652463      15.046141      -0.555488      32.601622 0.49710022E+03  0.11724779E+05                                 8.079594                            6.848928       0.370967       2.166514                    0.998683      27.362303      71.374448       0.733859       0.353861      -1.142458      -0.030549       0.008033      -0.000405       0.031590      -0.048580      -0.006231      -0.012622       0.087391       0.170204      -0.095011       0.036958       0.058053              9.278224      15.299260       1.852131       0.400314       6.831627       0.091455       5.703783           0.042650
          110              O      13.274629       8.928397       1.977409      -0.555485      32.602236 0.49710954E+03  0.11725065E+05                                 8.079745                            6.849019       0.370924       2.166500                    0.998683      27.362411      71.375137       0.733850       0.353864      -1.142455       0.004964      -0.022803       0.021298       0.031594       0.032882       0.051372      -0.040986       0.007162      -0.132761      -0.095012       0.036955       0.058056              9.278467       5.993591       0.019452      -0.895656       7.817471      -3.547254      14.024340           0.042665
          111              O      24.389771       4.840451       7.758638      -0.555483      32.601875 0.49710289E+03  0.11724863E+05                                 8.079681                            6.848973       0.370952       2.166517                    0.998682      27.362111      71.374101       0.733852       0.353864      -1.142456      -0.004962       0.012487      -0.028596       0.031595      -0.059404      -0.013876      -0.012156       0.088723       0.111992      -0.095017       0.036965       0.058052              9.278381       5.993558       0.837930      -0.316906      11.104986      -4.709552      10.736600           0.042667
          112              O      15.291935      18.069793       5.970667      -0.555497      32.601220 0.49709155E+03  0.11724506E+05                                 8.079474                            6.848819       0.370956       2.166511                    0.998682      27.362164      71.373519       0.733874       0.353856      -1.142464       0.030557       0.002293       0.007699       0.031595       0.022065       0.043733      -0.050295      -0.019170      -0.149491      -0.095023       0.036964       0.058059              9.278117      15.299111      -0.994825      -1.612801       5.886488       0.425592       6.648753           0.042662
          113              O      19.927104      16.657963       1.977409      -0.555493      32.602245 0.49710989E+03  0.11725066E+05                                 8.079712                            6.848999       0.370958       2.166510                    0.998683      27.362441      71.375021       0.733855       0.353861      -1.142458      -0.022230       0.007101       0.021301       0.031596      -0.013343      -0.061187      -0.024002      -0.060534      -0.132757      -0.095019       0.036961       0.058058              9.278403       7.344637      -0.799498      -2.624194       6.466377       2.549258      14.024195           0.042655
          114              O      17.737296       7.416973      15.046141      -0.555492      32.601604 0.49710060E+03  0.11724784E+05                                 8.079568                            6.848918       0.371038       2.166538                    0.998683      27.362256      71.374192       0.733862       0.353860      -1.142460       0.022228       0.022442      -0.000407       0.031590       0.062131      -0.007816       0.011704       0.040444       0.170195      -0.095008       0.036959       0.058049              9.278183       7.344490       2.740442      -0.120959      14.786309      -0.392426       5.703750           0.042644
          115              O      26.835132      10.340227       5.970667      -0.555498      32.601494 0.49709585E+03  0.11724639E+05                                 8.079541                            6.848862       0.370942       2.166504                    0.998682      27.362315      71.374138       0.733869       0.353857      -1.142463      -0.013294      -0.027611       0.007701       0.031597      -0.019339      -0.065423      -0.012726      -0.028636      -0.149477      -0.095021       0.036960       0.058062              9.278210       9.101263       4.573253       1.174952      12.084595       1.183924       6.648772           0.042659
          116              O      10.829268       9.075941       7.758638      -0.555480      32.601992 0.49710503E+03  0.11724934E+05                                 8.079733                            6.849008       0.370940       2.166513                    0.998682      27.362135      71.374390       0.733847       0.353866      -1.142453       0.013293      -0.001947      -0.028597       0.031596       0.068118      -0.003587       0.018093       0.058516       0.111979      -0.095009       0.036960       0.058050              9.278468       9.101562      -2.632353      -3.920180       7.997196       2.629269      10.736646           0.042666
          117              O      14.369534       4.208308       5.970667      -0.555495      32.602222 0.49710916E+03  0.11725046E+05                                 8.079711                            6.848988       0.370875       2.166481                    0.998682      27.362509      71.375221       0.733856       0.353861      -1.142458      -0.017267       0.025315       0.007702       0.031596      -0.002733       0.021690       0.063016       0.047804      -0.149479      -0.095016       0.036960       0.058056              9.278434       7.378352      -3.578549       0.437855      13.808024      -1.609590       6.648926           0.042666
          118              O      21.277561      18.701936       7.758638      -0.555477      32.602027 0.49710562E+03  0.11724951E+05                                 8.079727                            6.849010       0.370905       2.166500                    0.998682      27.362169      71.374487       0.733847       0.353866      -1.142453      -0.008330      -0.010540      -0.028596       0.031595      -0.008722       0.017462      -0.005947      -0.147251       0.111966      -0.095012       0.036952       0.058060              9.278447      10.552908       1.794366       4.237076       6.545791       2.080338      10.736642           0.042676
          119              O      23.294866       7.031968       1.977409      -0.555485      32.601692 0.49710083E+03  0.11724793E+05                                 8.079594                            6.848921       0.370932       2.166504                    0.998683      27.362256      71.374230       0.733862       0.353860      -1.142460       0.017268       0.015700       0.021298       0.031595      -0.019547       0.009802       0.064988       0.053369      -0.132754      -0.095015       0.036951       0.058063              9.278248       7.378174       0.780014       3.519704       6.432612       0.997920      14.023960           0.042674
          120              O      16.386839      13.548892      15.046141      -0.555491      32.601825 0.49710370E+03  0.11724881E+05                                 8.079623                            6.848948       0.370974       2.166517                    0.998683      27.362352      71.374612       0.733859       0.353860      -1.142459       0.008317      -0.030472      -0.000410       0.031590      -0.013557       0.014043       0.000911      -0.127845       0.170183      -0.095011       0.036966       0.058045              9.278250      10.552517      -4.592678      -0.279365      11.578441       0.300961       5.703792           0.042664
          121              O      16.386839       8.196660       0.330286      -0.555488      32.601455 0.49709689E+03  0.11724678E+05                                 8.079555                            6.848895       0.370966       2.166514                    0.998683      27.362276      71.374249       0.733863       0.353860      -1.142460       0.008318       0.030472       0.000405       0.031590       0.013551      -0.014046       0.000915      -0.127838       0.170203      -0.095010       0.036958       0.058053              9.278174      10.552447       4.592626       0.279360      11.578319       0.300958       5.703758           0.042660
          122              O      23.294866      14.713584      13.399018      -0.555485      32.602092 0.49710729E+03  0.11724994E+05                                 8.079707                            6.848992       0.370923       2.166499                    0.998683      27.362404      71.374993       0.733853       0.353862      -1.142457       0.017266      -0.015701      -0.021297       0.031594       0.019542      -0.009809       0.064982       0.053373      -0.132761      -0.095012       0.036955       0.058057              9.278414       7.378315      -0.780037      -3.519814       6.432690       0.997966      14.024236           0.042669
          123              O      21.277561       3.043616       7.617789      -0.555482      32.601524 0.49709654E+03  0.11724670E+05                                 8.079604                            6.848914       0.370956       2.166519                    0.998682      27.362016      71.373615       0.733858       0.353862      -1.142458      -0.008333       0.010539       0.028596       0.031595       0.008715      -0.017465      -0.005939      -0.147255       0.111996      -0.095018       0.036967       0.058052              9.278283      10.552656      -1.794324      -4.236980       6.545689       2.080312      10.736504           0.042673
          124              O      14.369534      17.537244       9.405760      -0.555500      32.601286 0.49709285E+03  0.11724543E+05                                 8.079477                            6.848822       0.370948       2.166506                    0.998682      27.362240      71.373711       0.733875       0.353855      -1.142465      -0.017264      -0.025318      -0.007700       0.031596       0.002731      -0.021691       0.063020       0.047804      -0.149489      -0.095021       0.036962       0.058059              9.278118       7.378108       3.578373      -0.437826      13.807496      -1.609515       6.648751           0.042667
          125              O      13.274629      12.817155      13.399018      -0.555486      32.602272 0.49711034E+03  0.11725084E+05                                 8.079734                            6.849018       0.370926       2.166502                    0.998683      27.362386      71.374998       0.733851       0.353863      -1.142456       0.004963       0.022804      -0.021297       0.031595      -0.032883      -0.051382      -0.040988       0.007162      -0.132749      -0.095019       0.036959       0.058060              9.278428       5.993572      -0.019451       0.895626       7.817477      -3.547257      14.024234           0.042670
          126              O      22.372465      10.093089       0.330286      -0.555489      32.601764 0.49710364E+03  0.11724879E+05                                 8.079613                            6.848953       0.370983       2.166521                    0.998683      27.362278      71.374421       0.733858       0.353861      -1.142458      -0.030549      -0.008033       0.000410       0.031590       0.048576       0.006231      -0.012620       0.087396       0.170194      -0.095007       0.036958       0.058049              9.278238      15.299242      -1.852207      -0.400332       6.831694       0.091460       5.703778           0.042653
          127              O      15.291935       3.675759       9.405760      -0.555493      32.602121 0.49710708E+03  0.11724983E+05                                 8.079688                            6.848976       0.370899       2.166489                    0.998682      27.362435      71.374960       0.733857       0.353861      -1.142458       0.030556      -0.002293      -0.007703       0.031595      -0.022069      -0.043729      -0.050296      -0.019180      -0.149483      -0.095020       0.036956       0.058064              9.278398      15.299646       0.994842       1.612867       5.886643       0.425594       6.648906           0.042663
          128              O      24.389771      16.905101       7.617789      -0.555476      32.602610 0.49711643E+03  0.11725282E+05                                 8.079873                            6.849119       0.370885       2.166494                    0.998682      27.362285      71.375270       0.733835       0.353869      -1.142449      -0.004960      -0.012482       0.028598       0.031595       0.059398       0.013878      -0.012154       0.088725       0.111964      -0.095007       0.036955       0.058052              9.278643       5.993705      -0.838009       0.316945      11.105395      -4.709716      10.736828           0.042666
          129              O      26.835132      11.405325       9.405760      -0.555498      32.601716 0.49709986E+03  0.11724762E+05                                 8.079601                            6.848902       0.370930       2.166500                    0.998682      27.362363      71.374455       0.733865       0.353858      -1.142461      -0.013292       0.027611      -0.007701       0.031597       0.019332       0.065420      -0.012727      -0.028641      -0.149475      -0.095017       0.036964       0.058053              9.278300       9.101359      -4.573327      -1.174985      12.084710       1.183954       6.648831           0.042657
          130              O      10.829268      12.669611       7.617789      -0.555480      32.601495 0.49709595E+03  0.11724655E+05                                 8.079605                            6.848915       0.370953       2.166516                    0.998682      27.362051      71.373754       0.733857       0.353863      -1.142457       0.013294       0.001947       0.028597       0.031596      -0.068124       0.003582       0.018093       0.058518       0.111973      -0.095013       0.036955       0.058058              9.278293       9.101379       2.632246       3.920087       7.997019       2.629186      10.736481           0.042669
          131              O      19.927104       5.087589      13.399018      -0.555492      32.601909 0.49710457E+03  0.11724904E+05                                 8.079634                            6.848950       0.370962       2.166512                    0.998683      27.362339      71.374536       0.733860       0.353860      -1.142459      -0.022230      -0.007102      -0.021301       0.031597       0.013338       0.061182      -0.024002      -0.060539      -0.132760      -0.095015       0.036953       0.058062              9.278304       7.344543       0.799451       2.624087       6.466301       2.549217      14.024068           0.042658
          132              O      17.737296      14.328579       0.330286      -0.555493      32.601843 0.49710411E+03  0.11724891E+05                                 8.079621                            6.848947       0.371029       2.166534                    0.998683      27.362355      71.374586       0.733860       0.353860      -1.142459       0.022229      -0.022441       0.000407       0.031590      -0.062137       0.007813       0.011703       0.040446       0.170185      -0.095012       0.036967       0.058046              9.278251       7.344576      -2.740570       0.120956      14.786384      -0.392417       5.703791           0.042643
          133              O      15.291935      10.093089       0.330286      -0.555490      32.601594 0.49709983E+03  0.11724766E+05                                 8.079584                            6.848921       0.370986       2.166520                    0.998683      27.362317      71.374433       0.733861       0.353860      -1.142459       0.030549      -0.008032       0.000405       0.031590      -0.048580      -0.006230      -0.012621       0.087388       0.170203      -0.095010       0.036957       0.058052              9.278211      15.299237       1.852131       0.400315       6.831622       0.091455       5.703775           0.042652
          134              O      24.389771      12.817155      13.399018      -0.555482      32.602339 0.49711129E+03  0.11725120E+05                                 8.079775                            6.849041       0.370906       2.166495                    0.998683      27.362401      71.375227       0.733847       0.353865      -1.142454      -0.004964       0.022803      -0.021297       0.031594       0.032882       0.051372      -0.040988       0.007164      -0.132759      -0.095013       0.036956       0.058057              9.278505       5.993613       0.019455      -0.895666       7.817496      -3.547268      14.024406           0.042663
          135              O      13.274629      16.905101       7.617789      -0.555482      32.601619 0.49709840E+03  0.11724727E+05                                 8.079629                            6.848935       0.370957       2.166520                    0.998682      27.362026      71.373730       0.733856       0.353863      -1.142457       0.004961      -0.012486       0.028596       0.031595      -0.059406      -0.013875      -0.012156       0.088723       0.111996      -0.095018       0.036967       0.058052              9.278311       5.993520       0.837914      -0.316895      11.104882      -4.709502      10.736531           0.042669
          136              O      22.372465       3.675759       9.405760      -0.555499      32.601436 0.49709532E+03  0.11724619E+05                                 8.079514                            6.848849       0.370948       2.166507                    0.998682      27.362255      71.373867       0.733872       0.353856      -1.142464      -0.030558      -0.002292      -0.007700       0.031596       0.022065       0.043731      -0.050295      -0.019170      -0.149488      -0.095021       0.036962       0.058059              9.278172      15.299214      -0.994835      -1.612823       5.886517       0.425594       6.648786           0.042659
          137              O      17.737296       5.087589      13.399018      -0.555487      32.602308 0.49711079E+03  0.11725096E+05                                 8.079736                            6.849017       0.370973       2.166516                    0.998683      27.362393      71.374999       0.733852       0.353862      -1.142457       0.022228      -0.007099      -0.021300       0.031594      -0.013344      -0.061187      -0.024000      -0.060536      -0.132760      -0.095019       0.036960       0.058059              9.278434       7.344654      -0.799501      -2.624201       6.466397       2.549269      14.024251           0.042652
          138              O      19.927104      14.328579       0.330286      -0.555497      32.601655 0.49710177E+03  0.11724817E+05                                 8.079571                            6.848922       0.371019       2.166530                    0.998683      27.362324      71.374358       0.733863       0.353859      -1.142461      -0.022230      -0.022444       0.000405       0.031592       0.062130      -0.007817       0.011702       0.040445       0.170194      -0.095007       0.036958       0.058049              9.278187       7.344495       2.740443      -0.120960      14.786314      -0.392428       5.703750           0.042647
          139              O      10.829268      11.405325       9.405760      -0.555497      32.601474 0.49709539E+03  0.11724626E+05                                 8.079539                            6.848860       0.370935       2.166502                    0.998682      27.362297      71.374088       0.733869       0.353857      -1.142462       0.013293       0.027611      -0.007701       0.031597      -0.019338      -0.065424      -0.012726      -0.028636      -0.149481      -0.095022       0.036961       0.058062              9.278209       9.101262       4.573253       1.174952      12.084596       1.183927       6.648770           0.042661
          140              O      26.835132      12.669611       7.617789      -0.555481      32.601933 0.49710404E+03  0.11724903E+05                                 8.079715                            6.848995       0.370947       2.166514                    0.998682      27.362145      71.374351       0.733849       0.353865      -1.142454      -0.013293       0.001947       0.028597       0.031596       0.068118      -0.003587       0.018093       0.058514       0.111976      -0.095008       0.036959       0.058049              9.278443       9.101534      -2.632339      -3.920166       7.997173       2.629256      10.736622           0.042663
          141              O      23.294866      17.537244       9.405760      -0.555495      32.602130 0.49710751E+03  0.11724996E+05                                 8.079691                            6.848973       0.370892       2.166486                    0.998682      27.362484      71.375094       0.733858       0.353860      -1.142459       0.017265      -0.025315      -0.007703       0.031595      -0.002735       0.021690       0.063015       0.047808      -0.149477      -0.095015       0.036960       0.058055              9.278408       7.378334      -3.578536       0.437851      13.807980      -1.609579       6.648909           0.042670
          142              O      16.386839       3.043616       7.617789      -0.555477      32.602077 0.49710652E+03  0.11724978E+05                                 8.079738                            6.849018       0.370889       2.166495                    0.998682      27.362185      71.374562       0.733846       0.353866      -1.142453       0.008330       0.010538       0.028598       0.031596      -0.008721       0.017462      -0.005946      -0.147255       0.111961      -0.095013       0.036952       0.058061              9.278461      10.552926       1.794369       4.237086       6.545798       2.080341      10.736659           0.042675
          143              O      14.369534      14.713584      13.399018      -0.555485      32.601928 0.49710489E+03  0.11724918E+05                                 8.079651                            6.848964       0.370925       2.166502                    0.998683      27.362287      71.374502       0.733857       0.353861      -1.142458      -0.017261      -0.015704      -0.021299       0.031594      -0.019546       0.009808       0.064983       0.053382      -0.132759      -0.095015       0.036952       0.058062              9.278322       7.378224       0.780015       3.519738       6.432650       0.997919      14.024091           0.042672
          144              O      21.277561       8.196660       0.330286      -0.555492      32.601646 0.49710065E+03  0.11724787E+05                                 8.079579                            6.848915       0.370980       2.166519                    0.998683      27.362332      71.374411       0.733863       0.353859      -1.142460      -0.008319       0.030473       0.000401       0.031591      -0.013555       0.014039       0.000920      -0.127845       0.170190      -0.095012       0.036965       0.058047              9.278194      10.552442      -4.592639      -0.279365      11.578378       0.300960       5.703762           0.042664
          145              O      21.277561      13.548892      15.046141      -0.555490      32.601449 0.49709697E+03  0.11724679E+05                                 8.079548                            6.848892       0.370983       2.166518                    0.998683      27.362303      71.374285       0.733864       0.353859      -1.142460      -0.008319      -0.030473      -0.000405       0.031590       0.013550      -0.014045       0.000915      -0.127837       0.170203      -0.095009       0.036957       0.058052              9.278166      10.552440       4.592618       0.279361      11.578304       0.300959       5.703752           0.042660
          146              O      14.369534       7.031968       1.977409      -0.555483      32.602146 0.49710806E+03  0.11725019E+05                                 8.079725                            6.849003       0.370905       2.166494                    0.998683      27.362386      71.375013       0.733851       0.353863      -1.142456      -0.017266       0.015701       0.021297       0.031594       0.019543      -0.009810       0.064983       0.053373      -0.132760      -0.095013       0.036956       0.058057              9.278438       7.378332      -0.780036      -3.519827       6.432700       0.997965      14.024283           0.042667
          147              O      16.386839      18.701936       7.758638      -0.555483      32.601737 0.49710032E+03  0.11724784E+05                                 8.079646                            6.848946       0.370951       2.166516                    0.998682      27.362095      71.373941       0.733856       0.353863      -1.142457       0.008333      -0.010540      -0.028596       0.031595       0.008716      -0.017466      -0.005939      -0.147253       0.111993      -0.095017       0.036965       0.058052              9.278338      10.552730      -1.794339      -4.237016       6.545722       2.080323      10.736560           0.042674
          148              O      23.294866       4.208308       5.970667      -0.555498      32.601025 0.49708821E+03  0.11724403E+05                                 8.079424                            6.848782       0.370953       2.166509                    0.998682      27.362153      71.373330       0.733879       0.353854      -1.142466       0.017264       0.025317       0.007699       0.031595       0.002731      -0.021690       0.063022       0.047803      -0.149490      -0.095023       0.036964       0.058059              9.278048       7.378063       3.578344      -0.437815      13.807379      -1.609482       6.648703           0.042669
          149              O      24.389771       8.928397       1.977409      -0.555485      32.602401 0.49711239E+03  0.11725148E+05                                 8.079765                            6.849039       0.370919       2.166500                    0.998683      27.362399      71.375137       0.733848       0.353864      -1.142455      -0.004970      -0.022800       0.021298       0.031594      -0.032888      -0.051375      -0.040990       0.007154      -0.132755      -0.095018       0.036960       0.058058              9.278471       5.993595      -0.019456       0.895637       7.817503      -3.547277      14.024315           0.042665
          150              O      15.291935      11.652463      15.046141      -0.555490      32.601630 0.49710150E+03  0.11724813E+05                                 8.079582                            6.848932       0.370991       2.166524                    0.998683      27.362258      71.374265       0.733860       0.353860      -1.142459       0.030550       0.008032      -0.000402       0.031591       0.048577       0.006222      -0.012622       0.087392       0.170201      -0.095008       0.036957       0.058051              9.278195      15.299160      -1.852187      -0.400330       6.831670       0.091459       5.703756           0.042658
          151              O      22.372465      18.069793       5.970667      -0.555494      32.602167 0.49710794E+03  0.11725009E+05                                 8.079696                            6.848981       0.370879       2.166483                    0.998682      27.362464      71.375060       0.733856       0.353861      -1.142458      -0.030557       0.002295       0.007703       0.031597      -0.022067      -0.043730      -0.050297      -0.019181      -0.149484      -0.095021       0.036956       0.058065              9.278408      15.299665       0.994844       1.612868       5.886649       0.425594       6.648910           0.042657
          152              O      13.274629       4.840451       7.758638      -0.555476      32.602577 0.49711581E+03  0.11725264E+05                                 8.079866                            6.849114       0.370902       2.166500                    0.998682      27.362268      71.375201       0.733835       0.353869      -1.142450       0.004962       0.012483      -0.028596       0.031594       0.059395       0.013879      -0.012153       0.088725       0.111969      -0.095007       0.036955       0.058051              9.278634       5.993700      -0.838008       0.316944      11.105383      -4.709710      10.736818           0.042672
          153              O      10.829268      10.340227       5.970667      -0.555499      32.601691 0.49709943E+03  0.11724749E+05                                 8.079593                            6.848895       0.370939       2.166502                    0.998682      27.362373      71.374447       0.733866       0.353858      -1.142461       0.013293      -0.027611       0.007700       0.031597       0.019332       0.065419      -0.012727      -0.028641      -0.149472      -0.095016       0.036964       0.058053              9.278289       9.101348      -4.573321      -1.174980      12.084696       1.183948       6.648822           0.042663
          154              O      26.835132       9.075941       7.758638      -0.555480      32.601592 0.49709769E+03  0.11724709E+05                                 8.079630                            6.848935       0.370943       2.166514                    0.998682      27.362056      71.373855       0.733855       0.353863      -1.142456      -0.013293      -0.001946      -0.028598       0.031596      -0.068124       0.003583       0.018094       0.058520       0.111974      -0.095014       0.036956       0.058058              9.278325       9.101413       2.632261       3.920103       7.997049       2.629200      10.736513           0.042663
          155              O      17.737296      16.657963       1.977409      -0.555486      32.601891 0.49710393E+03  0.11724887E+05                                 8.079638                            6.848952       0.370981       2.166519                    0.998683      27.362273      71.374401       0.733859       0.353861      -1.142459       0.022228       0.007100       0.021300       0.031594       0.013339       0.061182      -0.024001      -0.060541      -0.132764      -0.095015       0.036953       0.058062              9.278312       7.344544       0.799452       2.624089       6.466308       2.549224      14.024084           0.042654
          156              O      19.927104       7.416973      15.046141      -0.555499      32.601784 0.49710331E+03  0.11724864E+05                                 8.079598                            6.848930       0.371014       2.166528                    0.998683      27.362406      71.374618       0.733863       0.353859      -1.142461      -0.022231       0.022443      -0.000406       0.031592      -0.062137       0.007814       0.011701       0.040448       0.170183      -0.095012       0.036967       0.058045              9.278220       7.344559      -2.740561       0.120956      14.786325      -0.392416       5.703775           0.042647

******************************************************
Auxiliary information for the entire system
The total spin magnetic moment of the unit cell is   48.000213
The total net atomic charge of the unit cell is   -0.000002
Accuracy of reproducing the electrostatic potential in the unit cell:
  The inner radius (bohr) =    5.0000
  The outer radius (bohr) =   12.0000
  Valid grid points have density less than (e/(bohr^3)) =    0.0001
  The number of valid grid points were=       788292
  The rms potential error without charges in kcal/mol is=      6.96090
  The rms potential error with partial charges in kcal/mol is=      1.55570
  The RRMSE value at monopole order=      0.22349
  The rms potential error with partial charges and cloud penetration in kcal/mol is=      1.55751
  The RRMSE value at monopole order with cloud penetration is=      0.22375
  The rms potential error with partial charges and atomic dipoles in kcal/mol is=      1.12172
  The RRMSE value at dipole order=      0.16115
  The rms potential error with partial charges, atomic dipoles and cloud penetration in kcal/mol is=      1.10619
  The RRMSE value at dipole order with cloud penetration=      0.15892

******************************************************
The electron densities and ab initio electrostatic potential were computed in VASP using the PBE functional and
projector augmented wave method. See the main text of the journal article for a description of computational details.
The atomic charges, dipoles, and quadrupoles were computed with the DDEC6 method as described in
(a) T. A. Manz and N. Gabaldon Limas, RSC Adv. 6 (2016) 47771-47801 DOI: 10.1039/c6ra04656h
(b) N. Gabaldon Limas and T. A. Manz, RSC Adv. 8 (2018) 2678-2707 DOI: 10.1039/c7ra11829e.
For each atom in the material, the electron cloud parameters were fit to the spherically averaged atom-in-material
electron density using radial positions for which this density was between 10^-4 and 10^-2 electrons per cubic bohr.
The polarizabilities, dispersion coefficients, and quantum Drude oscillator (QDO) parameters were fit using the MCLF method.
The magnetic structure of the system was optimized in VASP from the default ferromagnetic initial guess using spin polarization.
The atomic spin moments (ASMs) were computed on this optimized magnetic structure using the DDEC6 partition as inputs
to the method of T. A. Manz and D. S. Sholl, J. Chem. Theory Comput. 7 (2011) 4146-4164 DOI: 10.1021/ct200539n.
The RMSE and RRMSE were computed using a uniform grid with Ewald summation.
