# Supplementary material for: A collection of forcefield precursors for metal–organic frameworks
Source: RSC Adv. 2019 Nov 13;9(63):36492–507. doi: 10.1039/c9ra07327b (PMC9075174; doi:10.1039/c9ra07327b)
Supplement: RA-009-C9RA07327B-s5047 [file RA-009-C9RA07327B-s5047.xyz]

   27
jmolscript: load "" {1 1 1} spacegroup "x,y,z" unitcell [{      8.474700     0.000000     0.000000 }, {      4.237345     7.925684     0.000000 }, {      4.237345     0.000425     7.925684 }]
Zr     7.014504     3.963055     3.962842     2.146518
Cd     4.886851     0.000000     0.000000     0.979087
Cd     0.637297     0.000000     0.000000     1.131176
C      6.872979     1.813494     1.813396     0.535462
C      5.381432     2.145598     2.145483     0.453105
C      6.872974     6.112615     6.112288     0.535827
C     13.856127     5.780511     5.780201     0.453739
C      7.169591     6.113177     1.812604     0.555010
C      8.669613     5.784279     2.141520     0.428305
C      7.169591     1.812932     6.113080     0.555011
C      8.669613     2.141830     5.784164     0.428304
O      7.144171     0.965400     0.965348    -0.492865
O      4.355994     1.570955     1.570871    -0.474695
O      5.247530     3.049967     3.049803    -0.504100
O      7.683160     2.488006     2.487872    -0.579864
O     15.618863     6.960709     6.960336    -0.493110
O     12.830688     6.355154     6.354813    -0.474855
O      5.247528     4.876142     4.875881    -0.505006
O      7.683156     5.438103     5.437812    -0.579098
O      6.957724     6.962765     0.962971    -0.495191
O      9.728951     6.366786     1.558982    -0.478676
O      6.389919     5.440323     2.485495    -0.579233
O      8.800123     4.863364     3.062484    -0.495876
O      6.957724     0.963344     6.962713    -0.495191
O      9.728951     1.559323     6.366702    -0.478676
O      6.389919     2.485786     5.440189    -0.579232
O      8.800123     3.062745     4.863200    -0.495876

The following XYZ coordinates are in angstroms. Other properties are in atomic units.
The sperically averaged electron density of each atom fit to a function of the form exp(a - br)
eigen_1, eigen_2 and eigen_3 are the three eigenvalues of traceless quadrupole moment tensor
  atom number  atomic symbol              X              Y              Z     net charge C6 coefficient C8 coefficient C10 coefficient fluctuating dipole atomic polarizability isotropic forcefield polarizability              a              b squared Pearson coefficient          <r^3>          <r^4>         wp_QDO          m_QDO          q_QDO       dipole_x       dipole_y       dipole_z         dipole            Qxy            Qxz            Qyz     Q(x^2-y^2)  Q(3z^2 - R^2)        eigen_1        eigen_2        eigen_3 static polarizability      alpha(xx)      alpha(xy)      alpha(xz)      alpha(yy)      alpha(yz)      alpha(zz) atomic spin moment
            1             Zr       7.014504       3.963055       3.962842       2.146518      97.806507 0.17486356E+04  0.53103554E+05                                17.256346                           13.847226       2.484802       2.547655                    0.998581      58.727208     142.091763       0.490483       0.411204      -1.170400      -0.000046      -0.000246      -0.000246       0.000351       0.000016       0.000017      -0.006799       0.092400      -0.092398      -0.037598      -0.024001       0.061600             20.965938      13.188013      -0.000414      -0.000417      24.854896      -0.042598      24.854905           0.000164
            2             Cd       4.886851       0.000000       0.000000       0.979087     154.719682 0.39486438E+04  0.14697005E+06                                23.154932                           20.688667       0.691758       1.941019                    0.997520      76.817914     205.639826       0.404834       0.406489      -1.173998      -0.008951       0.000112       0.000112       0.008953       0.000179       0.000179       0.001928       0.169031      -0.169031      -0.058272      -0.054416       0.112687             25.775039      18.943068       0.000496       0.000495      29.191001      -0.406709      29.191049           0.000035
            3             Cd       0.637297       0.000000       0.000000       1.131176     124.468139 0.30022254E+04  0.10366759E+06                                18.770154                           16.868111       1.319147       2.157399                    0.999823      70.253880     177.329229       0.499098       0.355403      -1.222022      -0.013353       0.000041       0.000041       0.013353      -0.000093      -0.000093      -0.013005      -0.097416       0.097420      -0.064945       0.019468       0.045477             20.207715      29.974326      -0.000535      -0.000533      15.324429       0.373228      15.324389          -0.000086
            4              C       6.872979       1.813494       1.813396       0.535462      23.489874 0.25520682E+03  0.52891393E+04                                 7.384577                            5.599774       0.216905       2.127322                    0.999434      22.434734      61.973916       0.641407       0.460766      -1.030288       0.117458      -0.025979      -0.025977       0.123070       0.016737       0.016736      -0.136538      -0.135384       0.135413      -0.114510      -0.067159       0.181669              8.399522       7.750253       0.351777       0.351758       8.724408       4.684011       8.723904          -0.000010
            5              C       5.381432       2.145598       2.145483       0.453105      26.366666 0.30672782E+03  0.66025873E+04                                 7.843662                            6.030715       0.326314       2.147078                    0.999853      23.364836      64.071093       0.639926       0.444647      -1.047904      -0.131208       0.036965       0.036964       0.141238      -0.016879      -0.016879      -0.114009      -0.115518       0.115543      -0.100141      -0.052376       0.152517              8.936848       9.699158       1.726157       1.726063       8.555922       4.238160       8.555465          -0.000009
            6              C       6.872974       6.112615       6.112288       0.535827      23.500880 0.25535144E+03  0.52930857E+04                                 7.388313                            5.602429       0.208874       2.124440                    0.999525      22.439383      61.999952       0.641047       0.460941      -1.030151       0.117336       0.026266       0.026264       0.123075      -0.016308      -0.016307      -0.135344      -0.135379       0.135407      -0.113299      -0.067174       0.180473              8.403915       7.754268      -0.352145      -0.352126       8.728989       4.686916       8.728486          -0.000010
            7              C      13.856127       5.780511       5.780201       0.453739      26.346891 0.30644633E+03  0.65952647E+04                                 7.841679                            6.029301       0.331184       2.148530                    0.999866      23.352043      64.037828       0.639761       0.444847      -1.047747      -0.131867      -0.038101      -0.038099       0.142451       0.017277       0.017276      -0.113117      -0.115917       0.115941      -0.100352      -0.051406       0.151758              8.934546       9.696372      -1.725389      -1.725295       8.553861       4.237004       8.553405          -0.000009
            8              C       7.169591       6.113177       1.812604       0.555010      22.967529 0.24332671E+03  0.49894664E+04                                 7.285164                            5.482340       0.205155       2.128721                    0.999462      22.157390      61.133595       0.644864       0.463205      -1.027633      -0.115393       0.023323      -0.022985       0.119949       0.014947      -0.015764       0.137575      -0.134444       0.136232      -0.113026      -0.069514       0.182540              8.319153       7.450938       0.586592      -0.586644       8.753090      -4.761172       8.753430          -0.000011
            9              C       8.669613       5.784279       2.141520       0.428305      27.562649 0.33098207E+03  0.72487344E+04                                 8.059839                            6.245302       0.353499       2.146737                    0.999853      23.843899      65.572637       0.632870       0.441910      -1.051376       0.138026      -0.038354       0.037627       0.148115      -0.016470       0.016529       0.110076      -0.117403       0.115875      -0.098133      -0.050951       0.149084              9.171394       9.946447       1.768415      -1.768410       8.783825      -4.348256       8.783910          -0.000010
           10              C       7.169591       1.812932       6.113080       0.555011      22.967523 0.24332665E+03  0.49894649E+04                                 7.285162                            5.482338       0.205156       2.128721                    0.999462      22.157385      61.133571       0.644865       0.463205      -1.027633      -0.115392      -0.022983       0.023324       0.119948      -0.015763       0.014948       0.137575      -0.135353       0.133506      -0.113027      -0.069514       0.182541              8.319150       7.450936      -0.586611       0.586624       8.752916      -4.761171       8.753599          -0.000010
           11              C       8.669613       2.141830       5.784164       0.428304      27.562651 0.33098212E+03  0.72487354E+04                                 8.059838                            6.245301       0.353500       2.146737                    0.999853      23.843901      65.572632       0.632871       0.441910      -1.051377       0.138027       0.037625      -0.038357       0.148116       0.016528      -0.016471       0.110076      -0.116651       0.118132      -0.098133      -0.050951       0.149084              9.171393       9.946445      -1.768315       1.768508       8.783445      -4.348255       8.784288          -0.000011
           12              O       7.144171       0.965400       0.965348      -0.492865      40.317235 0.54014062E+03  0.13002032E+05                                 9.392109                            7.257685       0.157667       2.111095                    0.996404      27.082622      71.275555       0.695795       0.365696      -1.133549      -0.011296       0.023892       0.023890       0.035625       0.000757       0.000757      -0.011215      -0.145035       0.145038      -0.096699       0.037139       0.059560             10.928554       8.292716      -1.328812      -1.328741      12.246831       6.628294      12.246116          -0.000019
           13              O       4.355994       1.570955       1.570871      -0.474695      31.943151 0.46339428E+03  0.10696544E+05                                 7.897123                            6.580136       0.467876       2.208877                    0.998296      26.461569      67.394284       0.757291       0.350389      -1.149888      -0.006356       0.034575       0.034573       0.049306       0.058945       0.058942      -0.002267      -0.062234       0.062235      -0.100093       0.023012       0.077081              8.836836       9.613801       3.152545       3.152375       8.448522       3.120004       8.448184          -0.000034
           14              O       5.247530       3.049967       3.049803      -0.504100      35.196941 0.48958376E+03  0.11486785E+05                                 8.549049                            6.856323       0.125237       2.105178                    0.997410      26.657104      69.021475       0.725016       0.360070      -1.139166      -0.102826      -0.029436      -0.029434       0.110933       0.005931       0.005930       0.001463      -0.140073       0.140073      -0.093877       0.045228       0.048649              9.837428       6.865056       1.185447       1.185383      11.323914       5.560833      11.323313          -0.000037
           15              O       7.683160       2.488006       2.487872      -0.579864      36.110020 0.52413816E+03  0.12503319E+05                                 8.593869                            7.032306       0.282752       2.123967                    0.999252      27.787997      72.441969       0.725681       0.353819      -1.144682       0.044272      -0.057235      -0.057232       0.092257       0.048254       0.048252      -0.035433      -0.085436       0.085444      -0.104633       0.040720       0.063913              9.708785       8.212035       2.699501       2.699355      10.457418       4.778775      10.456902          -0.000020
           16              O      15.618863       6.960709       6.960336      -0.493110      40.304126 0.53995715E+03  0.12996564E+05                                 9.390352                            7.256645       0.167323       2.114018                    0.996484      27.077713      71.260689       0.695814       0.365716      -1.133530      -0.011999      -0.023485      -0.023484       0.035313      -0.000644      -0.000643      -0.010983      -0.144421       0.144423      -0.096287       0.037163       0.059124             10.926175       8.291371       1.328963       1.328892      12.243933       6.626187      12.243220          -0.000018
           17              O      12.830688       6.355154       6.354813      -0.474855      31.961871 0.46374631E+03  0.10706844E+05                                 7.900658                            6.583011       0.466201       2.208224                    0.998379      26.467594      67.419404       0.757051       0.350429      -1.149840      -0.006469      -0.034463      -0.034461       0.049165      -0.059029      -0.059026      -0.002585      -0.061925       0.061926      -0.100207       0.023227       0.076980              8.840873       9.618051      -3.154064      -3.153894       8.452452       3.121782       8.452116          -0.000033
           18              O       5.247528       4.876142       4.875881      -0.505006      35.195774 0.48956107E+03  0.11485718E+05                                 8.547367                            6.854836       0.131629       2.106912                    0.997428      26.661399      69.023111       0.725331       0.359930      -1.139316      -0.102857       0.029167       0.029166       0.110819      -0.005968      -0.005968       0.001542      -0.140212       0.140211      -0.093975       0.045195       0.048780              9.835660       6.863441      -1.185337      -1.185274      11.322068       5.560098      11.321471          -0.000037
           19              O       7.683156       5.438103       5.437812      -0.579098      36.040073 0.52289728E+03  0.12465973E+05                                 8.582426                            7.023502       0.281489       2.124076                    0.999211      27.759909      72.339541       0.726230       0.353771      -1.144754       0.043911       0.057219       0.057216       0.092065      -0.048152      -0.048150      -0.034843      -0.086764       0.086772      -0.104759       0.040995       0.063765              9.695375       8.201703      -2.695948      -2.695803      10.442467       4.770628      10.441956          -0.000021
           20              O       6.957724       6.962765       0.962971      -0.495191      40.406251 0.53672172E+03  0.12900667E+05                                 9.396601                            7.232846       0.184212       2.118263                    0.996499      27.099776      71.293813       0.697176       0.365511      -1.133568       0.018246      -0.020059       0.020229       0.033831       0.010998      -0.010677       0.012103      -0.152206       0.152736      -0.103215       0.040332       0.062883             10.973334       8.180938      -0.897302       0.897241      12.369235      -6.745963      12.369829          -0.000019
           21              O       9.728951       6.366786       1.558982      -0.478676      32.261332 0.48024949E+03  0.11177689E+05                                 7.944560                            6.692076       0.466114       2.201880                    0.998466      26.750740      68.265737       0.752549       0.349692      -1.151220       0.007979      -0.034115       0.034385       0.049090       0.062358      -0.062626      -0.003062      -0.044995       0.045633      -0.097601       0.011988       0.085613              8.844453       9.660719       3.059235      -3.059234       8.436266      -3.024466       8.436373          -0.000032
           22              O       6.389919       5.440323       2.485495      -0.579233      36.253262 0.51377122E+03  0.12204024E+05                                 8.621886                            6.973209       0.256204       2.117816                    0.999235      27.660407      72.131130       0.726517       0.354917      -1.142946      -0.037260       0.055072      -0.055681       0.086727       0.041886      -0.042478       0.038069      -0.094253       0.095887      -0.100837       0.031206       0.069632              9.793602       8.251161       2.758921      -2.759096      10.564780      -4.906068      10.564863          -0.000022
           23              O       8.800123       4.863364       3.062484      -0.495876      35.334484 0.49855678E+03  0.11745665E+05                                 8.577942                            6.920053       0.076039       2.088157                    0.997191      26.710081      69.207472       0.721785       0.360193      -1.139541       0.101833       0.026895      -0.026575       0.108625       0.005700      -0.006153      -0.005252      -0.147538       0.145879      -0.098543       0.043776       0.054767              9.850556       6.868364       1.176478      -1.176236      11.341813      -5.511822      11.341490          -0.000033
           24              O       6.957724       0.963344       6.962713      -0.495191      40.406229 0.53672140E+03  0.12900658E+05                                 9.396598                            7.232845       0.184212       2.118263                    0.996499      27.099768      71.293786       0.697176       0.365511      -1.133568       0.018246       0.020228      -0.020060       0.033831      -0.010676       0.010999       0.012103      -0.152472       0.151937      -0.103215       0.040331       0.062883             10.973330       8.180935       0.897192      -0.897350      12.369103      -6.745960      12.369952          -0.000018
           25              O       9.728951       1.559323       6.366702      -0.478676      32.261306 0.48024903E+03  0.11177676E+05                                 7.944555                            6.692072       0.466116       2.201880                    0.998466      26.750734      68.265708       0.752550       0.349692      -1.151220       0.007979       0.034383      -0.034116       0.049090      -0.062623       0.062361      -0.003062      -0.045314       0.044677      -0.097601       0.011989       0.085613              8.844447       9.660712      -3.059068       3.059395       8.436045      -3.024463       8.436583          -0.000033
           26              O       6.389919       2.485786       5.440189      -0.579232      36.253229 0.51377070E+03  0.12204009E+05                                 8.621879                            6.973204       0.256205       2.117817                    0.999235      27.660398      72.131088       0.726518       0.354917      -1.142946      -0.037260      -0.055677       0.055075       0.086727      -0.042476       0.041889       0.038069      -0.095074       0.093423      -0.100837       0.031206       0.069632              9.793594       8.251156      -2.758944       2.759069      10.564324      -4.906063      10.565302          -0.000022
           27              O       8.800123       3.062745       4.863200      -0.495876      35.334473 0.49855658E+03  0.11745659E+05                                 8.577939                            6.920051       0.076040       2.088158                    0.997191      26.710079      69.207458       0.721785       0.360193      -1.139541       0.101832      -0.026574       0.026896       0.108625      -0.006153       0.005701      -0.005252      -0.146708       0.148369      -0.098543       0.043776       0.054767              9.850552       6.868361      -1.176172       1.176540      11.340899      -5.511820      11.342397          -0.000034

******************************************************
Auxiliary information for the entire system
The total spin magnetic moment of the unit cell is   -0.000398
The total net atomic charge of the unit cell is   0.000000
Accuracy of reproducing the electrostatic potential in the unit cell:
  The inner radius (bohr) =    5.0000
  The outer radius (bohr) =   12.0000
  Valid grid points have density less than (e/(bohr^3)) =    0.0001
  The number of valid grid points were=        10803
  The rms potential error without charges in kcal/mol is=     10.64999
  The rms potential error with partial charges in kcal/mol is=      0.54420
  The RRMSE value at monopole order=      0.05110
  The rms potential error with partial charges and cloud penetration in kcal/mol is=      0.54705
  The RRMSE value at monopole order with cloud penetration is=      0.05137
  The rms potential error with partial charges and atomic dipoles in kcal/mol is=      1.74371
  The RRMSE value at dipole order=      0.16373
  The rms potential error with partial charges, atomic dipoles and cloud penetration in kcal/mol is=      1.74360
  The RRMSE value at dipole order with cloud penetration=      0.16372

******************************************************
The electron densities and ab initio electrostatic potential were computed in VASP using the PBE functional and
projector augmented wave method. See the main text of the journal article for a description of computational details.
The atomic charges, dipoles, and quadrupoles were computed with the DDEC6 method as described in
(a) T. A. Manz and N. Gabaldon Limas, RSC Adv. 6 (2016) 47771-47801 DOI: 10.1039/c6ra04656h
(b) N. Gabaldon Limas and T. A. Manz, RSC Adv. 8 (2018) 2678-2707 DOI: 10.1039/c7ra11829e.
For each atom in the material, the electron cloud parameters were fit to the spherically averaged atom-in-material
electron density using radial positions for which this density was between 10^-4 and 10^-2 electrons per cubic bohr.
The polarizabilities, dispersion coefficients, and quantum Drude oscillator (QDO) parameters were fit using the MCLF method.
The magnetic structure of the system was optimized in VASP from the default ferromagnetic initial guess using spin polarization.
The atomic spin moments (ASMs) were computed on this optimized magnetic structure using the DDEC6 partition as inputs
to the method of T. A. Manz and D. S. Sholl, J. Chem. Theory Comput. 7 (2011) 4146-4164 DOI: 10.1021/ct200539n.
The RMSE and RRMSE were computed using a uniform grid with Ewald summation.
