# Supplementary material for: A collection of forcefield precursors for metal–organic frameworks
Source: RSC Adv. 2019 Nov 13;9(63):36492–507. doi: 10.1039/c9ra07327b (PMC9075174; doi:10.1039/c9ra07327b)
Supplement: RA-009-C9RA07327B-s5048 [file RA-009-C9RA07327B-s5048.xyz]

  362
jmolscript: load "" {1 1 1} spacegroup "x,y,z" unitcell [{     15.648000     0.000000     0.000000 }, {      0.000000    16.342000     0.000000 }, {     -3.886968     0.000000    16.533231 }]
Zn     7.752510     0.671493     9.238273     0.879382
Zn    14.133265    16.214532     2.888025     0.927374
Zn    11.832522     8.842493     7.294958     0.879382
Zn     5.451767     8.043532    13.645206     0.927374
Zn     4.008522    15.670507     7.294958     0.879382
Zn    -2.372233     0.127468    13.645206     0.927374
Zn    -0.071490     7.499507     9.238273     0.879382
Zn     6.309265     8.298468     2.888025     0.927374
Zn     0.000000     0.000000     0.000000     1.021712
Zn     7.824000     8.171000     0.000000     1.021712
H      9.956349    15.742249    10.797853     0.089876
H     10.458098    13.758330    11.725367     0.121948
H      8.974668    12.017907    11.725367     0.137528
H      6.295291    14.599943    10.143137     0.103384
H      4.637672    11.684530    10.591188     0.121072
H      5.012802    13.111187    10.053858     0.108422
H      3.809310    14.779705    11.239290     0.116367
H      2.907001    15.683417    13.173678     0.113326
H      4.223710    12.513069    15.194039     0.112105
H      5.088463    11.668188    13.259651     0.117581
H      1.700742    16.199825    14.856761     0.114637
H      4.753914     0.694535     0.292638     0.106391
H      6.724769    14.317226     2.352679     0.113381
H      7.701400    13.545884     0.414984     0.111198
H      4.929348     0.918420     2.734596     0.132804
H      5.648434    16.127920     3.549685     0.131075
H      2.677994     0.585044     1.960841     0.136030
H      0.459778    14.075365     3.695177     0.144633
H      2.391406    13.243557     4.650798     0.127412
H      4.420649    14.175051     4.192827     0.123919
H     11.974133     2.743822     9.230503     0.119243
H     13.298813     4.600273     9.539674     0.119056
H     10.140516     6.976400     9.189170     0.116826
H      8.783364     5.118314     8.878345     0.116866
H     10.189241     5.005555     1.580577     0.113579
H      8.236112     4.948358    14.587270     0.115578
H      9.595141     3.263497    15.362678     0.106127
H     11.526303     3.263497     2.316306     0.113198
H     12.416426    15.119618     6.803425     0.114519
H     -0.294669     1.358020     7.430034     0.104824
H      9.628683     7.571249     5.735378     0.089876
H      9.126934     5.587330     4.807864     0.121948
H     10.610364     3.846907     4.807864     0.137529
H     13.289741     6.428943     6.390094     0.103384
H     -0.700640     3.513530     5.942043     0.121072
H     -1.075770     4.940187     6.479373     0.108422
H      0.127722     6.608705     5.293941     0.116367
H      1.030031     7.512417     3.359553     0.113326
H     -0.286678     4.342069     1.339192     0.112105
H     14.496569     3.497188     3.273580     0.117581
H      2.236290     8.028825     1.676470     0.114637
H     -0.816882     8.865535    16.240593     0.106391
H     -2.787737     6.146226    14.180552     0.113381
H     -3.764368     5.374884    16.118247     0.111198
H     -0.992316     9.089420    13.798635     0.132804
H     -1.711402     7.956920    12.983546     0.131075
H      1.259038     8.756044    14.572390     0.136030
H      3.477254     5.904365    12.838054     0.144633
H      1.545626     5.072557    11.882433     0.127412
H     -0.483617     6.004051    12.340404     0.123919
H      7.610899    10.914822     7.302728     0.119243
H      6.286219    12.771273     6.993557     0.119056
H      9.444516    15.147400     7.344061     0.116825
H     10.801668    13.289314     7.654886     0.116866
H      9.395791    13.176555    14.952654     0.113579
H     11.348920    13.119358     1.945961     0.115578
H      9.989891    11.434497     1.170553     0.106127
H      8.058729    11.434497    14.216925     0.113198
H      7.168606     6.948618     9.729806     0.114518
H      4.231701     9.529020     9.103197     0.104824
H      1.804683     0.599751     5.735378     0.089876
H      1.302934     2.583670     4.807864     0.121948
H      2.786364     4.324093     4.807864     0.137528
H      5.465741     1.742057     6.390094     0.103384
H      7.123360     4.657470     5.942043     0.121072
H      6.748230     3.230813     6.479373     0.108422
H      7.951722     1.562295     5.293941     0.116367
H      8.854031     0.658583     3.359553     0.113325
H      7.537322     3.828931     1.339192     0.112105
H      6.672569     4.673812     3.273580     0.117581
H     10.060290     0.142175     1.676470     0.114637
H      7.007118    15.647465    16.240593     0.106391
H      5.036263     2.024774    14.180552     0.113381
H      4.059632     2.796116    16.118247     0.111198
H      6.831684    15.423580    13.798635     0.132804
H      6.112598     0.214080    12.983546     0.131075
H      9.083038    15.756956    14.572390     0.136030
H     11.301254     2.266635    12.838054     0.144633
H      9.369626     3.098443    11.882433     0.127412
H      7.340383     2.166949    12.340404     0.123919
H     -0.213101    13.598178     7.302728     0.119243
H     -1.537781    11.741727     6.993557     0.119056
H      1.620516     9.365600     7.344061     0.116826
H      2.977668    11.223686     7.654886     0.116866
H      1.571791    11.336445    14.952654     0.113579
H      3.524920    11.393642     1.945961     0.115577
H      2.165891    13.078503     1.170553     0.106127
H      0.234729    13.078503    14.216925     0.113198
H     -0.655394     1.222382     9.729806     0.114519
H     12.055701    14.983980     9.103197     0.104824
H      2.132349     8.770751    10.797853     0.089876
H      2.634098    10.754670    11.725367     0.121948
H      1.150668    12.495093    11.725367     0.137529
H     -1.528709     9.913057    10.143137     0.103384
H     12.461672    12.828470    10.591188     0.121072
H     12.836802    11.401813    10.053858     0.108422
H     11.633310     9.733295    11.239290     0.116367
H     10.731001     8.829583    13.173678     0.113325
H     -3.600290    11.999931    15.194039     0.112105
H     -2.735537    12.844812    13.259651     0.117581
H      9.524742     8.313175    14.856761     0.114637
H     12.577914     7.476465     0.292638     0.106391
H     14.548769    10.195774     2.352679     0.113381
H     -0.122600    10.967116     0.414984     0.111198
H     12.753348     7.252580     2.734596     0.132804
H     13.472434     8.385080     3.549685     0.131075
H     10.501994     7.585956     1.960841     0.136030
H      8.283778    10.437635     3.695177     0.144633
H     10.215406    11.269443     4.650798     0.127412
H     12.244649    10.337949     4.192827     0.123920
H      4.150133     5.427178     9.230503     0.119243
H      5.474813     3.570727     9.539674     0.119057
H      2.316516     1.194600     9.189170     0.116825
H      0.959364     3.052686     8.878345     0.116866
H      2.365241     3.165445     1.580577     0.113579
H      0.412112     3.222642    14.587270     0.115577
H      1.771141     4.907503    15.362678     0.106127
H      3.702303     4.907503     2.316306     0.113198
H      4.592426     9.393382     6.803425     0.114519
H      7.529331     6.812980     7.430034     0.104824
C      9.290173    15.093471    10.822653     0.090600
C      9.607094    13.882529    11.371556    -0.120268
C      8.725793    12.859520    11.419503    -0.159675
C      7.303845    13.148773    10.944999     0.260706
C      7.142707    14.372789    10.452309    -0.190024
C      5.122293    12.498362    10.799506    -0.070164
C      4.535841    13.129163    12.062645     0.089251
C      3.894243    14.318860    12.042805    -0.146531
C      3.352641    14.867952    13.215012    -0.144512
C      3.467518    14.225711    14.416977     0.069144
C      4.130973    12.993524    14.403751    -0.136787
C      4.646372    12.485288    13.236505    -0.130429
C      2.885351    14.766631    15.668543     0.074003
C      1.966415    15.823959    15.663583    -0.123615
C      5.336060    -0.029416     0.319091    -0.144042
C      5.653982    15.766762     1.529324     0.104699
C      6.512688    14.722508     1.544204    -0.149918
C      7.087141    14.242053     0.365384    -0.129948
C      5.046818    16.301145     2.807343    -0.180698
C      2.595492    16.176946     2.504784    -0.106730
C      1.341621    15.619684     2.713103     0.355639
C      1.276353    14.487183     3.529845    -0.158740
C      2.438675    13.983849     4.090321    -0.080149
C      3.644366    14.547648     3.840670    -0.019962
C      9.329689     2.542815     9.017224     0.605750
C     10.276503     3.721073     9.089970    -0.023503
C     11.588036     3.588703     9.242076    -0.098764
C     12.382437     4.708130     9.417328    -0.097122
C     11.853924     5.968098     9.415675    -0.036549
C     12.748422     7.154528     9.557861     0.609816
C     10.509450     6.123347     9.210663    -0.121602
C      9.695484     5.015360     9.032104    -0.115967
C      6.209894     6.209960    15.751209     0.599312
C     10.830347     4.637860     1.016794    -0.121295
C      7.102192     5.133022    16.248859    -0.026896
C      8.108313     4.608444    15.443691    -0.111827
C      8.912922     3.591972    15.901662    -0.116963
C     12.597203     3.057588     0.629916    -0.021153
C     11.636102     3.598508     1.456578    -0.107519
C     13.424476     1.912014     1.071353     0.610529
C     14.201355     0.137273     5.434473     0.578634
C     13.940712     0.068636     6.915851    -0.007759
C     12.945044    15.613147     7.390354    -0.115198
C     -0.961551     0.800758     7.764005    -0.109329
C     10.294859     6.922471     5.710578     0.090600
C      9.977938     5.711529     5.161675    -0.120268
C     10.859239     4.688520     5.113728    -0.159674
C     12.281187     4.977773     5.588232     0.260706
C     12.442325     6.201789     6.080922    -0.190024
C     -1.185261     4.327362     5.733725    -0.070164
C     -0.598809     4.958163     4.470586     0.089251
C      0.042789     6.147860     4.490426    -0.146531
C      0.584391     6.696952     3.318219    -0.144512
C      0.469514     6.054711     2.116254     0.069144
C     -0.193941     4.822524     2.129480    -0.136787
C     -0.709340     4.314288     3.296726    -0.130429
C      1.051681     6.595631     0.864688     0.074003
C      1.970617     7.652959     0.869648    -0.123615
C     -1.399028     8.141584    16.214140    -0.144042
C     -1.716950     7.595762    15.003907     0.104699
C     -2.575656     6.551508    14.989027    -0.149918
C     -3.150109     6.071053    16.167847    -0.129948
C     -1.109786     8.130145    13.725888    -0.180698
C      1.341540     8.005946    14.028447    -0.106730
C      2.595411     7.448684    13.820128     0.355639
C      2.660679     6.316183    13.003386    -0.158740
C      1.498357     5.812849    12.442910    -0.080149
C      0.292666     6.376648    12.692561    -0.019962
C     10.255343    10.713815     7.516007     0.605750
C      9.308529    11.892073     7.443261    -0.023503
C      7.996996    11.759703     7.291155    -0.098764
C      7.202595    12.879130     7.115903    -0.097122
C      7.731108    14.139098     7.117556    -0.036549
C      6.836610    15.325528     6.975370     0.609816
C      9.075582    14.294347     7.322568    -0.121602
C      9.889548    13.186360     7.501127    -0.115967
C     13.375138    14.380960     0.782022     0.599312
C      8.754685    12.808860    15.516437    -0.121295
C     12.482840    13.304022     0.284372    -0.026896
C     11.476719    12.779444     1.089540    -0.111827
C     10.672110    11.762972     0.631569    -0.116963
C      6.987829    11.228588    15.903315    -0.021153
C      7.948930    11.769508    15.076653    -0.107519
C      6.160556    10.083014    15.461878     0.610529
C      5.383677     8.308273    11.098758     0.578634
C      5.644320     8.239636     9.617380    -0.007759
C      6.639988     7.442147     9.142877    -0.115198
C      4.898583     8.971758     8.769226    -0.109329
C      2.470859     1.248529     5.710578     0.090600
C      2.153938     2.459471     5.161675    -0.120268
C      3.035239     3.482480     5.113728    -0.159674
C      4.457187     3.193227     5.588232     0.260706
C      4.618325     1.969211     6.080922    -0.190024
C      6.638739     3.843638     5.733725    -0.070164
C      7.225191     3.212837     4.470586     0.089251
C      7.866789     2.023140     4.490426    -0.146531
C      8.408391     1.474048     3.318219    -0.144512
C      8.293514     2.116289     2.116254     0.069144
C      7.630059     3.348476     2.129480    -0.136787
C      7.114660     3.856712     3.296726    -0.130429
C      8.875681     1.575369     0.864688     0.074002
C      9.794617     0.518041     0.869648    -0.123615
C      6.424972     0.029416    16.214140    -0.144043
C      6.107050     0.575238    15.003907     0.104699
C      5.248344     1.619492    14.989027    -0.149918
C      4.673891     2.099947    16.167847    -0.129949
C      6.714214     0.040855    13.725888    -0.180698
C      9.165540     0.165054    14.028447    -0.106730
C     10.419411     0.722316    13.820128     0.355639
C     10.484679     1.854817    13.003386    -0.158740
C      9.322357     2.358151    12.442910    -0.080149
C      8.116666     1.794352    12.692561    -0.019962
C      2.431343    13.799185     7.516007     0.605750
C      1.484529    12.620927     7.443261    -0.023503
C      0.172996    12.753297     7.291155    -0.098764
C     -0.621405    11.633870     7.115903    -0.097122
C     -0.092892    10.373902     7.117556    -0.036549
C     -0.987390     9.187472     6.975370     0.609816
C      1.251582    10.218653     7.322568    -0.121602
C      2.065548    11.326640     7.501127    -0.115967
C      5.551138    10.132040     0.782022     0.599312
C      0.930685    11.704140    15.516437    -0.121295
C      4.658840    11.208978     0.284372    -0.026896
C      3.652719    11.733556     1.089540    -0.111827
C      2.848110    12.750028     0.631569    -0.116964
C     -0.836171    13.284412    15.903315    -0.021153
C      0.124930    12.743492    15.076653    -0.107519
C     -1.663444    14.429986    15.461878     0.610529
C     -2.440323    16.204727    11.098758     0.578633
C     -2.179680    16.273364     9.617380    -0.007759
C     -1.184012     0.728853     9.142877    -0.115199
C     12.722583    15.541242     8.769226    -0.109330
C      1.466173     9.419529    10.822653     0.090600
C      1.783094    10.630471    11.371556    -0.120268
C      0.901793    11.653480    11.419503    -0.159674
C     -0.520155    11.364227    10.944999     0.260706
C     -0.681293    10.140211    10.452309    -0.190024
C     12.946293    12.014638    10.799506    -0.070164
C     12.359841    11.383837    12.062645     0.089251
C     11.718243    10.194140    12.042805    -0.146531
C     11.176641     9.645048    13.215012    -0.144512
C     11.291518    10.287289    14.416977     0.069144
C     11.954973    11.519476    14.403751    -0.136787
C     12.470372    12.027712    13.236505    -0.130429
C     10.709351     9.746369    15.668543     0.074002
C      9.790415     8.689041    15.663583    -0.123615
C     13.160060     8.200416     0.319091    -0.144043
C     13.477982     8.746238     1.529324     0.104699
C     14.336688     9.790492     1.544204    -0.149918
C     14.911141    10.270947     0.365384    -0.129949
C     12.870818     8.211855     2.807343    -0.180698
C     10.419492     8.336054     2.504784    -0.106730
C      9.165621     8.893316     2.713103     0.355639
C      9.100353    10.025817     3.529845    -0.158740
C     10.262675    10.529151     4.090321    -0.080149
C     11.468366     9.965352     3.840670    -0.019963
C      1.505689     5.628185     9.017224     0.605750
C      2.452503     4.449927     9.089970    -0.023503
C      3.764036     4.582297     9.242076    -0.098764
C      4.558437     3.462870     9.417328    -0.097122
C      4.029924     2.202902     9.415675    -0.036549
C      4.924422     1.016472     9.557861     0.609816
C      2.685450     2.047653     9.210663    -0.121602
C      1.871484     3.155640     9.032104    -0.115967
C     -1.614106     1.961040    15.751209     0.599312
C      3.006347     3.533140     1.016794    -0.121295
C     -0.721808     3.037978    16.248859    -0.026896
C      0.284313     3.562556    15.443691    -0.111827
C      1.088922     4.579028    15.901662    -0.116964
C      4.773203     5.113412     0.629916    -0.021153
C      3.812102     4.572492     1.456578    -0.107519
C      5.600476     6.258986     1.071353     0.610529
C      6.377355     8.033727     5.434473     0.578634
C      6.116712     8.102364     6.915851    -0.007759
C      5.121044     8.899853     7.390354    -0.115199
C      6.862449     7.370242     7.764005    -0.109330
N      8.181195    15.390896    10.354763    -0.214750
N      3.704242    15.645831     3.080141     0.154591
N     11.403837     7.219896     6.178468    -0.214750
N      0.232790     7.474831    13.453090     0.154591
N      3.579837     0.951104     6.178468    -0.214750
N      8.056790     0.696169    13.453090     0.154591
N      0.357195     9.122104    10.354763    -0.214750
N     11.528242     8.867169     3.080141     0.154591
O      9.707086     1.411949     9.202396    -0.586997
O      8.154374     2.704601     8.918025    -0.569367
O     -1.769320     6.978034    10.128257    -0.584780
O     12.410512     8.254344     9.098237    -0.555656
O     14.257653     1.462609     0.269657    -0.574039
O     13.222872     1.453948     2.221736    -0.550889
O      6.335821     6.517190    14.536678    -0.562610
O      9.308238     6.734538     0.016533    -0.568040
O     -0.642261     0.969081     4.968236    -0.586364
O     13.638558    15.644197     4.700067    -0.563893
O      0.292478    16.144098     2.129811    -0.572472
O      6.577429    12.181327    10.973105    -0.129693
O      9.877946     9.582949     7.330835    -0.586997
O     11.430658    10.875601     7.615206    -0.569367
O      5.706352    15.149034     6.404974    -0.584780
O      7.174520     0.083344     7.434994    -0.555656
O      5.327379     9.633609    16.263574    -0.574039
O      6.362160     9.624948    14.311495    -0.550889
O     13.249211    14.688190     1.996553    -0.562611
O     14.163762    14.905538    -0.016533    -0.568040
O      4.579293     9.140081    11.564995    -0.586364
O      5.946474     7.473197    11.833164    -0.563893
O      3.644554     7.973098    14.403420    -0.572472
O     13.007603     4.010327     5.560126    -0.129693
O      2.053946    14.930051     7.330835    -0.586997
O      3.606658    13.637399     7.615206    -0.569367
O     13.530352     9.363966     6.404974    -0.584780
O     -0.649480     8.087656     7.434994    -0.555656
O     -2.496621    14.879391    16.263574    -0.574039
O     -1.461840    14.888052    14.311495    -0.550889
O      5.425211     9.824810     1.996553    -0.562610
O      6.339762     9.607462    -0.016533    -0.568040
O     12.403293    15.372919    11.564995    -0.586364
O     -1.877526     0.697803    11.833164    -0.563893
O     11.468554     0.197902    14.403420    -0.572472
O      5.183603     4.160673     5.560126    -0.129693
O      1.883086     6.759051     9.202396    -0.586997
O      0.330374     5.466399     8.918025    -0.569367
O      6.054680     1.192966    10.128257    -0.584780
O      4.586512    16.258656     9.098237    -0.555656
O      6.433653     6.708391     0.269657    -0.574039
O      5.398872     6.717052     2.221736    -0.550889
O     -1.488179     1.653810    14.536678    -0.562610
O      1.484238     1.436462     0.016533    -0.568040
O      7.181739     7.201919     4.968236    -0.586364
O      5.814558     8.868803     4.700067    -0.563893
O      8.116478     8.368902     2.129811    -0.572472
O     -1.246571    12.331673    10.973105    -0.129693

The following XYZ coordinates are in angstroms. Other properties are in atomic units.
The sperically averaged electron density of each atom fit to a function of the form exp(a - br)
eigen_1, eigen_2 and eigen_3 are the three eigenvalues of traceless quadrupole moment tensor
  atom number  atomic symbol              X              Y              Z     net charge C6 coefficient C8 coefficient C10 coefficient fluctuating dipole atomic polarizability isotropic forcefield polarizability              a              b squared Pearson coefficient          <r^3>          <r^4>         wp_QDO          m_QDO          q_QDO       dipole_x       dipole_y       dipole_z         dipole            Qxy            Qxz            Qyz     Q(x^2-y^2)  Q(3z^2 - R^2)        eigen_1        eigen_2        eigen_3 static polarizability      alpha(xx)      alpha(xy)      alpha(xz)      alpha(yy)      alpha(yz)      alpha(zz) atomic spin moment
            1             Zn       7.752510       0.671493       9.238273       0.879382      86.788741 0.18914503E+04  0.60414287E+05                                16.237533                           14.397581       0.248025       1.944616                    0.997289      46.262196     126.962503       0.466601       0.410975      -1.135007      -0.035092       0.073993      -0.053039       0.097568       0.016933       0.002380       0.048406       0.046983       0.021146      -0.063190       0.016434       0.046757             18.176071      17.562147       3.370561       1.192563      20.347401      -1.721689      16.618664          -0.000005
            2             Zn      14.133265      16.214532       2.888025       0.927374      88.617484 0.18036585E+04  0.57006014E+05                                16.532650                           14.096203       0.098744       1.905037                    0.998306      45.539048     124.866051       0.469093       0.413125      -1.132010      -0.028118       0.008389       0.010408       0.031134       0.003512      -0.023534      -0.009087       0.030659      -0.092584      -0.040227       0.000507       0.039720             18.898623      16.696054      -1.805313       2.253951      15.843874       1.264168      24.155941          -0.000004
            3             Zn      11.832522       8.842493       7.294958       0.879382      86.788733 0.18914501E+04  0.60414280E+05                                16.237532                           14.397580       0.248025       1.944616                    0.997289      46.262193     126.962496       0.466601       0.410975      -1.135007       0.035092       0.073993       0.053039       0.097568      -0.016933       0.002380      -0.048406       0.046983       0.021146      -0.063190       0.016434       0.046757             18.176070      17.562146      -3.370561       1.192563      20.347401       1.721689      16.618664          -0.000005
            4             Zn       5.451767       8.043532      13.645206       0.927374      88.617483 0.18036585E+04  0.57006014E+05                                16.532649                           14.096203       0.098744       1.905037                    0.998306      45.539048     124.866050       0.469093       0.413125      -1.132010       0.028118       0.008390      -0.010408       0.031134      -0.003512      -0.023534       0.009087       0.030659      -0.092584      -0.040227       0.000506       0.039720             18.898623      16.696054       1.805313       2.253950      15.843874      -1.264167      24.155940          -0.000005
            5             Zn       4.008522      15.670507       7.294958       0.879382      86.788733 0.18914501E+04  0.60414279E+05                                16.237532                           14.397580       0.248025       1.944616                    0.997289      46.262193     126.962495       0.466601       0.410975      -1.135007       0.035092      -0.073993       0.053039       0.097568       0.016933       0.002380       0.048406       0.046983       0.021146      -0.063190       0.016434       0.046757             18.176070      17.562147       3.370560       1.192563      20.347400      -1.721689      16.618664          -0.000005
            6             Zn      -2.372233       0.127468      13.645206       0.927374      88.617479 0.18036584E+04  0.57006012E+05                                16.532649                           14.096203       0.098744       1.905037                    0.998306      45.539047     124.866048       0.469092       0.413125      -1.132010       0.028118      -0.008389      -0.010408       0.031134       0.003512      -0.023534      -0.009087       0.030659      -0.092584      -0.040227       0.000506       0.039720             18.898623      16.696054      -1.805313       2.253951      15.843874       1.264168      24.155939          -0.000005
            7             Zn      -0.071490       7.499507       9.238273       0.879382      86.788733 0.18914501E+04  0.60414280E+05                                16.237532                           14.397580       0.248025       1.944616                    0.997289      46.262193     126.962494       0.466601       0.410975      -1.135007      -0.035092      -0.073993      -0.053039       0.097568      -0.016933       0.002380      -0.048406       0.046983       0.021146      -0.063190       0.016434       0.046757             18.176070      17.562146      -3.370561       1.192563      20.347400       1.721689      16.618663          -0.000005
            8             Zn       6.309265       8.298468       2.888025       0.927374      88.617475 0.18036583E+04  0.57006007E+05                                16.532648                           14.096202       0.098744       1.905037                    0.998306      45.539046     124.866042       0.469093       0.413125      -1.132010      -0.028118      -0.008389       0.010408       0.031134      -0.003512      -0.023534       0.009087       0.030659      -0.092584      -0.040227       0.000506       0.039720             18.898621      16.696053       1.805313       2.253950      15.843873      -1.264167      24.155938          -0.000005
            9             Zn       0.000000       0.000000       0.000000       1.021712      84.104841 0.14547783E+04  0.43874040E+05                                17.272318                           13.772870       0.085840       1.907573                    0.998439      44.322577     121.409936       0.415348       0.488971      -1.077869       0.000000      -0.000000      -0.000000       0.000000      -0.010272       0.057464       0.008003      -0.068363      -0.044405      -0.079954       0.036844       0.043110             20.760289      25.154079      -2.424768       0.063353      20.492707       0.660510      16.634081          -0.000001
           10             Zn       7.824000       8.171000       0.000000       1.021712      84.104846 0.14547784E+04  0.43874043E+05                                17.272318                           13.772871       0.085840       1.907573                    0.998439      44.322579     121.409942       0.415348       0.488971      -1.077869       0.000000       0.000000       0.000000       0.000000       0.010272       0.057464      -0.008003      -0.068363      -0.044405      -0.079954       0.036844       0.043110             20.760290      25.154080       2.424769       0.063353      20.492708      -0.660510      16.634081          -0.000001
           11              H       9.956349      15.742249      10.797853       0.089876       1.037354 0.74953012E+01  0.73720366E+02                                 1.794521                            1.675767      -1.399553       2.205768                    0.992687       3.996325      11.882453       0.443239       1.404977      -0.680111       0.031511       0.027473      -0.003831       0.041980       0.009095       0.003153      -0.005782      -0.000943      -0.024945      -0.013219      -0.000253       0.013472              1.850030       2.082409       0.496200      -0.009443       1.991880      -0.045348       1.475800          -0.000000
           12              H      10.458098      13.758330      11.725367       0.121948       0.946479 0.65792487E+01  0.62488038E+02                                 1.682787                            1.567099      -1.221118       2.306582                    0.994917       3.658300      10.606909       0.460720       1.399742      -0.682354       0.033719      -0.002426       0.017533       0.038083       0.000481       0.010553      -0.002287       0.004215      -0.018640      -0.012854       0.001297       0.011556              1.746042       2.292659      -0.199621       0.307126       1.483985      -0.114099       1.461481           0.000000
           13              H       8.974668      12.017907      11.725367       0.137528       0.973151 0.70839920E+01  0.67720943E+02                                 1.651882                            1.581955      -0.913874       2.467507                    0.998919       3.327270       9.307232       0.483637       1.324772      -0.700144       0.011937      -0.033242       0.011558       0.037163       0.002263       0.005146      -0.003842      -0.008401      -0.014300      -0.009841       0.002021       0.007820              1.667084       1.519207      -0.242565       0.092197       1.993905      -0.297239       1.488138          -0.000001
           14              H       6.295291      14.599943      10.143137       0.103384       0.988753 0.75011803E+01  0.74152275E+02                                 1.764804                            1.695396      -1.502413       2.150190                    0.992298       4.170712      12.631369       0.431189       1.436958      -0.673015      -0.036418       0.007896      -0.013096       0.039498       0.004438       0.004972      -0.002581       0.009911      -0.032867      -0.012991       0.000243       0.012748              1.798876       2.182941      -0.117274       0.196890       1.632658      -0.161194       1.581027          -0.000001
           15              H       4.637672      11.684530      10.591188       0.121072       0.986132 0.69258348E+01  0.66402328E+02                                 1.717754                            1.594120      -1.018260       2.397671                    0.996817       3.630068      10.457412       0.464295       1.375946      -0.687630      -0.022597      -0.028037      -0.007234       0.036729       0.002763       0.004674       0.003231       0.007920      -0.017097      -0.008040      -0.001591       0.009631              1.799066       1.709566       0.511882       0.082520       2.195142       0.239617       1.492490           0.000000
           16              H       5.012802      13.111187      10.053858       0.108422       0.957855 0.72132203E+01  0.69964593E+02                                 1.690537                            1.632353      -1.131657       2.340101                    0.994661       3.743720      10.898557       0.455855       1.385257      -0.685486      -0.007293       0.025235      -0.028122       0.038482      -0.004320      -0.005133      -0.008707       0.004004      -0.007740      -0.013140       0.005992       0.007147              1.724462       1.523905       0.095106       0.005620       1.689614      -0.313748       1.959869          -0.000000
           17              H       3.809310      14.779705      11.239290       0.116367       0.984312 0.69562330E+01  0.65994421E+02                                 1.636467                            1.543013      -0.959787       2.423603                    0.998531       3.402491       9.386638       0.503010       1.283501      -0.707880      -0.004872       0.019935      -0.031666       0.037734      -0.010227      -0.000748      -0.000713      -0.011975       0.018264      -0.014943       0.006113       0.008829              1.676483       1.339172      -0.019879      -0.019877       1.559129      -0.382347       2.131147          -0.000000
           18              H       2.907001      15.683417      13.173678       0.113326       1.013333 0.74901218E+01  0.71543644E+02                                 1.598380                            1.549606      -0.841056       2.478015                    0.999344       3.258813       8.682697       0.533383       1.202222      -0.728018      -0.018980       0.031434      -0.003938       0.036931      -0.012730      -0.001975      -0.005337      -0.012893       0.013817      -0.017496       0.004025       0.013471              1.586267       1.488872      -0.285521      -0.083342       1.812534       0.048272       1.457394           0.000001
           19              H       4.223710      12.513069      15.194039       0.112105       0.910509 0.67071747E+01  0.63865955E+02                                 1.624718                            1.572477      -1.049746       2.382619                    0.996319       3.643473      10.499612       0.465282       1.382484      -0.686023       0.002088      -0.023228       0.029993       0.037993      -0.005727      -0.003324      -0.005531      -0.019642       0.026586      -0.016676       0.003731       0.012945              1.622187       1.394953      -0.089068       0.009657       1.571424      -0.240805       1.900184           0.000001
           20              H       5.088463      11.668188      13.259651       0.117581       0.920006 0.66523425E+01  0.63441853E+02                                 1.656682                            1.580823      -1.227566       2.300445                    0.994651       3.722440      10.862398       0.455913       1.408715      -0.680354       0.014513      -0.032788      -0.000232       0.035857      -0.006215      -0.004298      -0.000979      -0.010083       0.016040      -0.011761       0.004796       0.006965              1.677059       1.538864      -0.343521       0.016415       2.018370      -0.040503       1.473944          -0.000000
           21              H       1.700742      16.199825      14.856761       0.114637       0.998490 0.76123127E+01  0.73753633E+02                                 1.646580                            1.614329      -0.818797       2.492789                    0.999389       3.401191       9.435859       0.492426       1.283804      -0.708902      -0.015513       0.014726      -0.032176       0.038637      -0.012081       0.003156      -0.004686      -0.005551       0.030429      -0.017475       0.002931       0.014543              1.618177       1.478261      -0.124087       0.075832       1.476174      -0.133585       1.900097           0.000001
           22              H       4.753914       0.694535       0.292638       0.106391       0.926569 0.67605418E+01  0.64585401E+02                                 1.649512                            1.581527      -1.157587       2.324023                    0.995484       3.731960      10.817924       0.462115       1.387404      -0.684526      -0.019757       0.024121      -0.003837       0.031414      -0.008468       0.000172       0.001108       0.000355       0.025436      -0.012748       0.004133       0.008615              1.665792       1.723010      -0.476081      -0.036845       1.896804       0.022273       1.377564           0.000003
           23              H       6.724769      14.317226       2.352679       0.113381       0.975918 0.71988512E+01  0.67895426E+02                                 1.541940                            1.506841      -0.756375       2.516882                    0.999830       3.182642       8.350566       0.549068       1.182777      -0.733012       0.008897      -0.018470       0.029409       0.035849      -0.013426      -0.000871      -0.004344      -0.006429       0.027835      -0.018854       0.006565       0.012289              1.521281       1.326406      -0.104735       0.076996       1.400862      -0.195454       1.836576           0.000003
           24              H       7.701400      13.545884       0.414984       0.111198       0.940855 0.68307131E+01  0.64637407E+02                                 1.599400                            1.539757      -0.828546       2.484726                    0.999273       3.419779       9.483498       0.497300       1.301576      -0.704011       0.023058      -0.027906       0.003526       0.036371      -0.013084       0.000225      -0.004666      -0.008059       0.016378      -0.016731       0.003709       0.013022              1.603356       1.676585      -0.413485      -0.056207       1.734784       0.078968       1.398697           0.000002
           25              H       4.929348       0.918420       2.734596       0.132804       0.894739 0.69280015E+01  0.66481774E+02                                 1.616613                            1.604464      -1.023700       2.409784                    0.995686       3.558021      10.281377       0.458066       1.393424      -0.684912       0.003374       0.034410      -0.007027       0.035282       0.001243      -0.001603      -0.003828      -0.009033      -0.024548      -0.009210      -0.000471       0.009681              1.607818       1.416504      -0.016684      -0.016713       2.008795       0.046293       1.398155           0.000001
           26              H       5.648434      16.127920       3.549685       0.131075       0.993621 0.77599111E+01  0.76633735E+02                                 1.732892                            1.695857      -1.243160       2.300445                    0.993375       3.711160      10.891752       0.446262       1.389802      -0.685111       0.025934      -0.006283       0.022410       0.034846      -0.001786       0.007184      -0.003811       0.009836       0.001293      -0.007471      -0.003461       0.010932              1.739017       1.751611       0.020850       0.325006       1.445575      -0.004583       2.019864           0.000000
           27              H       2.677994       0.585044       1.960841       0.136030       0.860390 0.63226875E+01  0.59816632E+02                                 1.612684                            1.563846      -1.325398       2.266082                    0.994311       3.708234      10.944076       0.446343       1.450499      -0.672240      -0.005769       0.030178      -0.024690       0.039416       0.000336      -0.002095      -0.007034       0.005263      -0.026754      -0.012549       0.004712       0.007837              1.616680       1.432572       0.033314      -0.006740       1.820254      -0.380623       1.597214           0.000002
           28              H       0.459778      14.075365       3.695177       0.144633       0.949291 0.68682528E+01  0.64838240E+02                                 1.598403                            1.537712      -0.856303       2.497400                    0.999542       3.189792       8.727676       0.502558       1.291026      -0.708094      -0.031275      -0.017946       0.006867       0.036706       0.007930       0.001504      -0.006327       0.002213      -0.015542      -0.011269       0.000039       0.011230              1.609602       1.965826       0.264040      -0.104438       1.474635      -0.074359       1.388344           0.000001
           29              H       2.391406      13.243557       4.650798       0.127412       0.980232 0.68336582E+01  0.64236564E+02                                 1.609839                            1.513925      -0.822870       2.501493                    0.999555       3.222391       8.711946       0.518072       1.257728      -0.714884      -0.002780      -0.031344       0.024452       0.039851       0.000984       0.004420      -0.009455       0.005359      -0.030040      -0.015939       0.006644       0.009295              1.651159       1.321038       0.080535      -0.058071       1.834153      -0.483773       1.798284           0.000000
           30              H       4.420649      14.175051       4.192827       0.123919       1.042856 0.76795577E+01  0.74676183E+02                                 1.708113                            1.630735      -0.912275       2.458435                    0.999057       3.381385       9.442208       0.485063       1.298559      -0.705864       0.034097      -0.027702       0.022458       0.049340      -0.005030       0.001459      -0.018734       0.000524      -0.039083      -0.024518       0.004850       0.019669              1.727366       2.024192      -0.224358       0.307486       1.509947      -0.163516       1.647960           0.000000
           31              H      11.974133       2.743822       9.230503       0.119243       0.966109 0.68704761E+01  0.65588925E+02                                 1.669791                            1.574730      -1.089884       2.366192                    0.996856       3.577789      10.207901       0.474030       1.353494      -0.692050       0.014911      -0.032591      -0.002378       0.035919      -0.003810       0.002502       0.002113      -0.000837      -0.028033      -0.010306       0.001801       0.008505              1.700227       1.570808      -0.291261      -0.024152       2.204235      -0.030498       1.325637           0.000001
           32              H      13.298813       4.600273       9.539674       0.119056       1.040625 0.75230187E+01  0.72904184E+02                                 1.710193                            1.615141      -1.028928       2.394427                    0.997907       3.472923       9.736044       0.486056       1.300349      -0.704403       0.038852      -0.007021       0.004405       0.039726      -0.005669       0.003748      -0.002656       0.005061      -0.033680      -0.012110      -0.000592       0.012702              1.746602       2.324571       0.023845       0.120852       1.510483       0.006513       1.404753           0.000000
           33              H      10.140516       6.976400       9.189170       0.116826       1.073147 0.79410377E+01  0.78154468E+02                                 1.759422                            1.670589      -1.026780       2.396255                    0.997057       3.554276      10.105474       0.472211       1.317933      -0.700677      -0.019128       0.034112      -0.000687       0.039115      -0.008150       0.004799       0.005250      -0.003344      -0.032883      -0.015053       0.001204       0.013849              1.792450       1.687259      -0.251272       0.023338       2.258472      -0.014477       1.431620          -0.000000
           34              H       8.783364       5.118314       8.878345       0.116866       1.013123 0.71995253E+01  0.69244198E+02                                 1.694397                            1.589245      -1.092318       2.362244                    0.996579       3.570316      10.083815       0.484080       1.315555      -0.699951      -0.038083       0.007825      -0.007593       0.039613      -0.007425       0.004425      -0.000501       0.009972      -0.036960      -0.013185      -0.002534       0.015718              1.739860       2.284076      -0.078306       0.170275       1.556450      -0.033574       1.379055           0.000000
           35              H      10.189241       5.005555       1.580577       0.113579       0.951216 0.70158506E+01  0.67452671E+02                                 1.661237                            1.599031      -1.082569       2.363215                    0.996762       3.665753      10.559454       0.466147       1.366673      -0.689102      -0.028517       0.013321       0.023857       0.039495      -0.010234      -0.010165       0.001492       0.003549       0.019372      -0.015214      -0.000825       0.016039              1.673824       1.767817      -0.228192      -0.306981       1.625046       0.157753       1.628608           0.000001
           36              H       8.236112       4.948358      14.587270       0.115578       1.067981 0.80369382E+01  0.78246532E+02                                 1.662233                            1.610733      -1.000026       2.402070                    0.998341       3.357690       9.075667       0.519689       1.210564      -0.725687       0.006688       0.014313      -0.036694       0.039951      -0.002118      -0.010242      -0.006491       0.005685       0.032086      -0.013493      -0.003687       0.017179              1.646675       1.407716      -0.056871      -0.059744       1.586673      -0.241196       1.945635           0.000003
           37              H       9.595141       3.263497      15.362678       0.106127       1.054141 0.78289986E+01  0.76820930E+02                                 1.727769                            1.648175      -1.256173       2.271249                    0.995980       3.704309      10.535221       0.479735       1.301163      -0.702536       0.028820      -0.009185      -0.019154       0.035803      -0.003050      -0.010337      -0.006754       0.013613      -0.001510      -0.014479       0.000093       0.014386              1.748234       1.861772      -0.334130      -0.313462       1.673079       0.247908       1.709852           0.000002
           38              H      11.526303       3.263497       2.316306       0.113198       0.991317 0.75525324E+01  0.73882774E+02                                 1.703721                            1.657229      -1.079114       2.368402                    0.996403       3.675723      10.642593       0.459147       1.363653      -0.690232      -0.005680      -0.014010       0.034885       0.038020      -0.004039      -0.006479      -0.005825       0.002044       0.035147      -0.013023      -0.001796       0.014819              1.691857       1.500650      -0.021153      -0.079317       1.533389      -0.184265       2.041531          -0.000000
           39              H      12.416426      15.119618       6.803425       0.114519       1.078561 0.78089635E+01  0.76048478E+02                                 1.717573                            1.618826      -1.059118       2.375510                    0.997318       3.490628       9.669611       0.499771       1.258457      -0.713329      -0.021384      -0.018651      -0.022715       0.036347       0.011653       0.003753       0.002700       0.005257      -0.002122      -0.011598      -0.002174       0.013772              1.747916       1.766292       0.337948       0.208918       1.643820       0.219520       1.833636           0.000001
           40              H      -0.294669       1.358020       7.430034       0.104824       0.982963 0.68266353E+01  0.65274465E+02                                 1.708749                            1.582473      -1.048315       2.375050                    0.996625       3.702963      10.684430       0.465664       1.375616      -0.687051       0.026826       0.019646      -0.011933       0.035327       0.011934      -0.000777       0.001231       0.005448      -0.006610      -0.011368      -0.001976       0.013345              1.787027       1.941429       0.440510      -0.279383       1.738042      -0.224692       1.681611           0.000000
           41              H       9.628683       7.571249       5.735378       0.089876       1.037354 0.74953002E+01  0.73720356E+02                                 1.794522                            1.675767      -1.399553       2.205768                    0.992687       3.996325      11.882454       0.443239       1.404977      -0.680111      -0.031511       0.027473       0.003831       0.041980      -0.009095       0.003153       0.005782      -0.000943      -0.024945      -0.013219      -0.000253       0.013472              1.850030       2.082409      -0.496200      -0.009443       1.991880       0.045348       1.475800          -0.000000
           42              H       9.126934       5.587330       4.807864       0.121948       0.946479 0.65792487E+01  0.62488037E+02                                 1.682787                            1.567099      -1.221118       2.306582                    0.994917       3.658300      10.606909       0.460720       1.399742      -0.682354      -0.033719      -0.002426      -0.017533       0.038083      -0.000481       0.010553       0.002287       0.004215      -0.018640      -0.012854       0.001297       0.011556              1.746042       2.292659       0.199621       0.307126       1.483985       0.114099       1.461481           0.000000
           43              H      10.610364       3.846907       4.807864       0.137529       0.973151 0.70839903E+01  0.67720927E+02                                 1.651882                            1.581955      -0.913874       2.467507                    0.998919       3.327269       9.307231       0.483637       1.324773      -0.700144      -0.011937      -0.033242      -0.011558       0.037163      -0.002263       0.005146       0.003842      -0.008401      -0.014300      -0.009841       0.002021       0.007820              1.667084       1.519208       0.242565       0.092197       1.993905       0.297239       1.488138          -0.000001
           44              H      13.289741       6.428943       6.390094       0.103384       0.988753 0.75011793E+01  0.74152265E+02                                 1.764804                            1.695396      -1.502413       2.150190                    0.992298       4.170712      12.631370       0.431188       1.436958      -0.673015       0.036418       0.007896       0.013096       0.039498      -0.004438       0.004972       0.002581       0.009911      -0.032867      -0.012991       0.000243       0.012748              1.798876       2.182941       0.117274       0.196890       1.632658       0.161194       1.581028          -0.000001
           45              H      -0.700640       3.513530       5.942043       0.121072       0.986132 0.69258348E+01  0.66402328E+02                                 1.717754                            1.594120      -1.018260       2.397671                    0.996817       3.630068      10.457412       0.464295       1.375946      -0.687630       0.022597      -0.028037       0.007234       0.036729      -0.002763       0.004674      -0.003231       0.007920      -0.017097      -0.008040      -0.001591       0.009631              1.799066       1.709566      -0.511882       0.082520       2.195142      -0.239617       1.492490           0.000000
           46              H      -1.075770       4.940187       6.479373       0.108422       0.957855 0.72132203E+01  0.69964593E+02                                 1.690537                            1.632353      -1.131658       2.340101                    0.994661       3.743720      10.898557       0.455855       1.385257      -0.685486       0.007293       0.025235       0.028122       0.038482       0.004320      -0.005133       0.008707       0.004004      -0.007740      -0.013140       0.005992       0.007147              1.724462       1.523905      -0.095106       0.005620       1.689614       0.313748       1.959869          -0.000000
           47              H       0.127722       6.608705       5.293941       0.116367       0.984312 0.69562337E+01  0.65994431E+02                                 1.636468                            1.543013      -0.959787       2.423603                    0.998531       3.402491       9.386639       0.503010       1.283502      -0.707880       0.004872       0.019935       0.031666       0.037734       0.010227      -0.000748       0.000713      -0.011975       0.018264      -0.014943       0.006113       0.008829              1.676483       1.339172       0.019879      -0.019877       1.559130       0.382347       2.131148          -0.000000
           48              H       1.030031       7.512417       3.359553       0.113326       1.013333 0.74901218E+01  0.71543642E+02                                 1.598380                            1.549605      -0.841056       2.478015                    0.999344       3.258813       8.682696       0.533383       1.202222      -0.728018       0.018980       0.031434       0.003939       0.036931       0.012730      -0.001975       0.005337      -0.012893       0.013817      -0.017496       0.004025       0.013471              1.586266       1.488872       0.285521      -0.083342       1.812534      -0.048272       1.457394           0.000001
           49              H      -0.286678       4.342069       1.339192       0.112105       0.910509 0.67071739E+01  0.63865947E+02                                 1.624718                            1.572477      -1.049746       2.382619                    0.996319       3.643473      10.499613       0.465282       1.382484      -0.686022      -0.002088      -0.023228      -0.029993       0.037993       0.005727      -0.003324       0.005531      -0.019642       0.026586      -0.016676       0.003731       0.012945              1.622187       1.394953       0.089068       0.009657       1.571424       0.240805       1.900184           0.000001
           50              H      14.496569       3.497188       3.273580       0.117581       0.920006 0.66523443E+01  0.63441870E+02                                 1.656682                            1.580823      -1.227566       2.300445                    0.994651       3.722440      10.862396       0.455913       1.408714      -0.680354      -0.014513      -0.032788       0.000232       0.035857       0.006215      -0.004298       0.000979      -0.010083       0.016040      -0.011761       0.004796       0.006965              1.677059       1.538864       0.343521       0.016415       2.018370       0.040503       1.473944          -0.000000
           51              H       2.236290       8.028825       1.676470       0.114637       0.998490 0.76123096E+01  0.73753598E+02                                 1.646580                            1.614329      -0.818797       2.492789                    0.999389       3.401190       9.435857       0.492426       1.283804      -0.708902       0.015513       0.014726       0.032176       0.038637       0.012081       0.003156       0.004686      -0.005551       0.030429      -0.017475       0.002931       0.014543              1.618177       1.478261       0.124087       0.075832       1.476174       0.133585       1.900097           0.000001
           52              H      -0.816882       8.865535      16.240593       0.106391       0.926570 0.67605467E+01  0.64585455E+02                                 1.649512                            1.581527      -1.157587       2.324023                    0.995484       3.731961      10.817925       0.462115       1.387403      -0.684526       0.019757       0.024121       0.003837       0.031415       0.008468       0.000172      -0.001108       0.000355       0.025436      -0.012748       0.004133       0.008615              1.665792       1.723010       0.476081      -0.036845       1.896804      -0.022273       1.377564           0.000003
           53              H      -2.787737       6.146226      14.180552       0.113381       0.975918 0.71988512E+01  0.67895426E+02                                 1.541940                            1.506841      -0.756375       2.516882                    0.999830       3.182642       8.350566       0.549068       1.182777      -0.733012      -0.008897      -0.018470      -0.029409       0.035849       0.013426      -0.000871       0.004344      -0.006429       0.027835      -0.018854       0.006565       0.012289              1.521281       1.326406       0.104735       0.076996       1.400862       0.195454       1.836576           0.000003
           54              H      -3.764368       5.374884      16.118247       0.111198       0.940855 0.68307137E+01  0.64637412E+02                                 1.599400                            1.539757      -0.828545       2.484726                    0.999273       3.419779       9.483497       0.497300       1.301576      -0.704011      -0.023058      -0.027906      -0.003526       0.036371       0.013084       0.000225       0.004666      -0.008059       0.016378      -0.016731       0.003709       0.013022              1.603355       1.676585       0.413485      -0.056207       1.734784      -0.078968       1.398697           0.000002
           55              H      -0.992316       9.089420      13.798635       0.132804       0.894739 0.69280010E+01  0.66481766E+02                                 1.616613                            1.604464      -1.023700       2.409784                    0.995686       3.558021      10.281376       0.458066       1.393424      -0.684912      -0.003374       0.034410       0.007027       0.035282      -0.001243      -0.001603       0.003828      -0.009033      -0.024548      -0.009210      -0.000471       0.009681              1.607818       1.416504       0.016684      -0.016713       2.008795      -0.046293       1.398155           0.000001
           56              H      -1.711402       7.956920      12.983546       0.131075       0.993620 0.77599057E+01  0.76633672E+02                                 1.732892                            1.695856      -1.243160       2.300445                    0.993375       3.711159      10.891750       0.446262       1.389802      -0.685111      -0.025934      -0.006283      -0.022410       0.034846       0.001786       0.007184       0.003811       0.009836       0.001293      -0.007471      -0.003461       0.010932              1.739016       1.751611      -0.020850       0.325006       1.445575       0.004583       2.019864           0.000000
           57              H       1.259038       8.756044      14.572390       0.136030       0.860390 0.63226875E+01  0.59816632E+02                                 1.612684                            1.563846      -1.325398       2.266082                    0.994311       3.708234      10.944076       0.446343       1.450499      -0.672240       0.005769       0.030178       0.024690       0.039416      -0.000336      -0.002095       0.007034       0.005263      -0.026754      -0.012549       0.004712       0.007837              1.616680       1.432572      -0.033314      -0.006740       1.820254       0.380623       1.597214           0.000002
           58              H       3.477254       5.904365      12.838054       0.144633       0.949291 0.68682536E+01  0.64838253E+02                                 1.598403                            1.537712      -0.856303       2.497400                    0.999542       3.189792       8.727678       0.502558       1.291027      -0.708094       0.031275      -0.017946      -0.006867       0.036706      -0.007930       0.001504       0.006327       0.002213      -0.015542      -0.011269       0.000039       0.011230              1.609602       1.965827      -0.264040      -0.104438       1.474635       0.074359       1.388344           0.000001
           59              H       1.545626       5.072557      11.882433       0.127412       0.980232 0.68336547E+01  0.64236529E+02                                 1.609840                            1.513925      -0.822870       2.501493                    0.999555       3.222390       8.711946       0.518072       1.257729      -0.714884       0.002780      -0.031344      -0.024452       0.039851      -0.000984       0.004420       0.009455       0.005359      -0.030040      -0.015939       0.006644       0.009295              1.651159       1.321038      -0.080535      -0.058071       1.834154       0.483773       1.798285           0.000000
           60              H      -0.483617       6.004051      12.340404       0.123919       1.042855 0.76795526E+01  0.74676120E+02                                 1.708112                            1.630734      -0.912275       2.458435                    0.999057       3.381384       9.442204       0.485064       1.298559      -0.705864      -0.034097      -0.027702      -0.022458       0.049340       0.005030       0.001459       0.018734       0.000524      -0.039083      -0.024518       0.004850       0.019669              1.727365       2.024191       0.224358       0.307486       1.509947       0.163516       1.647959           0.000000
           61              H       7.610899      10.914822       7.302728       0.119243       0.966109 0.68704807E+01  0.65588974E+02                                 1.669791                            1.574730      -1.089884       2.366192                    0.996856       3.577790      10.207902       0.474030       1.353494      -0.692050      -0.014911      -0.032591       0.002378       0.035919       0.003810       0.002502      -0.002113      -0.000837      -0.028033      -0.010306       0.001801       0.008505              1.700227       1.570808       0.291261      -0.024152       2.204236       0.030498       1.325637           0.000001
           62              H       6.286219      12.771273       6.993557       0.119056       1.040624 0.75230104E+01  0.72904085E+02                                 1.710192                            1.615140      -1.028928       2.394428                    0.997907       3.472921       9.736038       0.486056       1.300349      -0.704403      -0.038852      -0.007021      -0.004405       0.039726       0.005669       0.003748       0.002656       0.005061      -0.033680      -0.012110      -0.000592       0.012702              1.746602       2.324570      -0.023845       0.120852       1.510483      -0.006513       1.404752           0.000000
           63              H       9.444516      15.147400       7.344061       0.116825       1.073147 0.79410409E+01  0.78154508E+02                                 1.759423                            1.670590      -1.026780       2.396255                    0.997057       3.554277      10.105478       0.472211       1.317933      -0.700677       0.019128       0.034112       0.000687       0.039115       0.008150       0.004799      -0.005250      -0.003344      -0.032883      -0.015053       0.001204       0.013849              1.792451       1.687260       0.251272       0.023338       2.258473       0.014477       1.431620          -0.000000
           64              H      10.801668      13.289314       7.654886       0.116866       1.013123 0.71995284E+01  0.69244234E+02                                 1.694397                            1.589245      -1.092318       2.362244                    0.996579       3.570317      10.083818       0.484080       1.315555      -0.699951       0.038083       0.007825       0.007593       0.039613       0.007425       0.004425       0.000501       0.009972      -0.036960      -0.013185      -0.002534       0.015718              1.739861       2.284076       0.078306       0.170275       1.556450       0.033574       1.379055           0.000000
           65              H       9.395791      13.176555      14.952654       0.113579       0.951216 0.70158455E+01  0.67452613E+02                                 1.661237                            1.599030      -1.082569       2.363215                    0.996762       3.665752      10.559452       0.466147       1.366673      -0.689102       0.028517       0.013321      -0.023857       0.039495       0.010234      -0.010165      -0.001492       0.003549       0.019372      -0.015214      -0.000825       0.016039              1.673823       1.767817       0.228192      -0.306981       1.625045      -0.157753       1.628608           0.000001
           66              H      11.348920      13.119358       1.945961       0.115578       1.067981 0.80369382E+01  0.78246532E+02                                 1.662233                            1.610733      -1.000026       2.402070                    0.998341       3.357690       9.075667       0.519689       1.210564      -0.725687      -0.006688       0.014313       0.036694       0.039951       0.002118      -0.010242       0.006491       0.005685       0.032086      -0.013493      -0.003687       0.017179              1.646675       1.407716       0.056871      -0.059744       1.586673       0.241196       1.945635           0.000003
           67              H       9.989891      11.434497       1.170553       0.106127       1.054140 0.78289929E+01  0.76820866E+02                                 1.727768                            1.648175      -1.256173       2.271249                    0.995980       3.704308      10.535220       0.479734       1.301164      -0.702536      -0.028820      -0.009185       0.019154       0.035803       0.003050      -0.010337       0.006754       0.013613      -0.001510      -0.014479       0.000093       0.014386              1.748234       1.861772       0.334130      -0.313462       1.673079      -0.247908       1.709852           0.000002
           68              H       8.058729      11.434497      14.216925       0.113198       0.991316 0.75525274E+01  0.73882715E+02                                 1.703720                            1.657229      -1.079113       2.368403                    0.996403       3.675722      10.642591       0.459147       1.363654      -0.690232       0.005680      -0.014010      -0.034885       0.038019       0.004039      -0.006479       0.005825       0.002044       0.035147      -0.013023      -0.001796       0.014819              1.691856       1.500650       0.021153      -0.079317       1.533389       0.184265       2.041530          -0.000000
           69              H       7.168606       6.948618       9.729806       0.114518       1.078561 0.78089671E+01  0.76048521E+02                                 1.717574                            1.618827      -1.059119       2.375510                    0.997318       3.490629       9.669614       0.499771       1.258457      -0.713329       0.021384      -0.018651       0.022715       0.036347      -0.011653       0.003753      -0.002700       0.005257      -0.002122      -0.011598      -0.002174       0.013772              1.747917       1.766293      -0.337948       0.208918       1.643821      -0.219521       1.833637           0.000001
           70              H       4.231701       9.529020       9.103197       0.104824       0.982963 0.68266353E+01  0.65274465E+02                                 1.708749                            1.582473      -1.048315       2.375050                    0.996625       3.702963      10.684430       0.465664       1.375616      -0.687051      -0.026826       0.019646       0.011933       0.035327      -0.011934      -0.000777      -0.001231       0.005448      -0.006610      -0.011368      -0.001976       0.013345              1.787027       1.941429      -0.440510      -0.279383       1.738042       0.224692       1.681611           0.000000
           71              H       1.804683       0.599751       5.735378       0.089876       1.037354 0.74953005E+01  0.73720361E+02                                 1.794522                            1.675767      -1.399553       2.205768                    0.992687       3.996325      11.882455       0.443239       1.404978      -0.680111      -0.031511      -0.027473       0.003831       0.041980       0.009095       0.003153      -0.005782      -0.000943      -0.024946      -0.013219      -0.000253       0.013472              1.850030       2.082409       0.496200      -0.009443       1.991880      -0.045348       1.475801          -0.000000
           72              H       1.302934       2.583670       4.807864       0.121948       0.946479 0.65792495E+01  0.62488046E+02                                 1.682787                            1.567099      -1.221117       2.306582                    0.994917       3.658300      10.606908       0.460721       1.399742      -0.682354      -0.033719       0.002426      -0.017533       0.038083       0.000481       0.010553      -0.002287       0.004215      -0.018640      -0.012854       0.001297       0.011556              1.746042       2.292659      -0.199621       0.307126       1.483985      -0.114099       1.461480           0.000000
           73              H       2.786364       4.324093       4.807864       0.137528       0.973151 0.70839924E+01  0.67720945E+02                                 1.651882                            1.581954      -0.913874       2.467507                    0.998919       3.327270       9.307231       0.483638       1.324772      -0.700144      -0.011937       0.033242      -0.011558       0.037163       0.002263       0.005146      -0.003842      -0.008401      -0.014300      -0.009841       0.002021       0.007820              1.667083       1.519207      -0.242565       0.092197       1.993905      -0.297239       1.488138          -0.000001
           74              H       5.465741       1.742057       6.390094       0.103384       0.988753 0.75011813E+01  0.74152286E+02                                 1.764804                            1.695396      -1.502413       2.150190                    0.992298       4.170712      12.631368       0.431189       1.436957      -0.673015       0.036418      -0.007896       0.013096       0.039498       0.004438       0.004972      -0.002581       0.009911      -0.032867      -0.012991       0.000243       0.012748              1.798875       2.182941      -0.117274       0.196890       1.632658      -0.161194       1.581027          -0.000001
           75              H       7.123360       4.657470       5.942043       0.121072       0.986132 0.69258304E+01  0.66402276E+02                                 1.717754                            1.594120      -1.018259       2.397671                    0.996817       3.630067      10.457409       0.464294       1.375946      -0.687630       0.022597       0.028037       0.007234       0.036729       0.002763       0.004674       0.003231       0.007920      -0.017097      -0.008040      -0.001591       0.009631              1.799066       1.709566       0.511882       0.082520       2.195142       0.239617       1.492489           0.000000
           76              H       6.748230       3.230813       6.479373       0.108422       0.957856 0.72132266E+01  0.69964664E+02                                 1.690537                            1.632353      -1.131658       2.340101                    0.994661       3.743721      10.898558       0.455855       1.385256      -0.685487       0.007293      -0.025235       0.028122       0.038482      -0.004320      -0.005133      -0.008707       0.004004      -0.007740      -0.013140       0.005992       0.007147              1.724463       1.523905       0.095106       0.005620       1.689614      -0.313748       1.959869          -0.000000
           77              H       7.951722       1.562295       5.293941       0.116367       0.984312 0.69562335E+01  0.65994425E+02                                 1.636467                            1.543013      -0.959787       2.423603                    0.998531       3.402491       9.386637       0.503010       1.283501      -0.707880       0.004872      -0.019935       0.031666       0.037734      -0.010227      -0.000748      -0.000713      -0.011975       0.018264      -0.014943       0.006113       0.008829              1.676483       1.339171      -0.019879      -0.019877       1.559129      -0.382347       2.131147          -0.000000
           78              H       8.854031       0.658583       3.359553       0.113325       1.013333 0.74901268E+01  0.71543702E+02                                 1.598380                            1.549606      -0.841056       2.478015                    0.999344       3.258814       8.682700       0.533383       1.202222      -0.728018       0.018980      -0.031434       0.003938       0.036931      -0.012730      -0.001975      -0.005337      -0.012893       0.013817      -0.017496       0.004025       0.013471              1.586267       1.488873      -0.285521      -0.083342       1.812535       0.048272       1.457395           0.000001
           79              H       7.537322       3.828931       1.339192       0.112105       0.910509 0.67071747E+01  0.63865955E+02                                 1.624718                            1.572477      -1.049746       2.382619                    0.996319       3.643473      10.499612       0.465282       1.382484      -0.686023      -0.002088       0.023228      -0.029993       0.037993      -0.005727      -0.003324      -0.005531      -0.019642       0.026586      -0.016676       0.003731       0.012945              1.622187       1.394953      -0.089068       0.009657       1.571424      -0.240805       1.900184           0.000001
           80              H       6.672569       4.673812       3.273580       0.117581       0.920006 0.66523443E+01  0.63441870E+02                                 1.656682                            1.580823      -1.227566       2.300445                    0.994651       3.722440      10.862396       0.455913       1.408714      -0.680354      -0.014513       0.032788       0.000232       0.035857      -0.006215      -0.004298      -0.000979      -0.010083       0.016040      -0.011761       0.004796       0.006965              1.677059       1.538864      -0.343521       0.016415       2.018370      -0.040503       1.473944          -0.000000
           81              H      10.060290       0.142175       1.676470       0.114637       0.998491 0.76123168E+01  0.73753681E+02                                 1.646580                            1.614329      -0.818797       2.492789                    0.999389       3.401192       9.435862       0.492426       1.283803      -0.708902       0.015513      -0.014726       0.032176       0.038637      -0.012081       0.003156      -0.004686      -0.005551       0.030429      -0.017475       0.002931       0.014543              1.618178       1.478261      -0.124087       0.075832       1.476174      -0.133585       1.900098           0.000001
           82              H       7.007118      15.647465      16.240593       0.106391       0.926569 0.67605424E+01  0.64585405E+02                                 1.649512                            1.581527      -1.157587       2.324023                    0.995484       3.731960      10.817922       0.462115       1.387403      -0.684526       0.019757      -0.024121       0.003837       0.031414      -0.008467       0.000172       0.001108       0.000355       0.025436      -0.012748       0.004133       0.008615              1.665792       1.723009      -0.476080      -0.036845       1.896803       0.022273       1.377563           0.000003
           83              H       5.036263       2.024774      14.180552       0.113381       0.975918 0.71988498E+01  0.67895403E+02                                 1.541939                            1.506840      -0.756374       2.516882                    0.999830       3.182642       8.350563       0.549068       1.182776      -0.733012      -0.008897       0.018470      -0.029409       0.035849      -0.013426      -0.000871      -0.004344      -0.006429       0.027835      -0.018854       0.006565       0.012289              1.521281       1.326405      -0.104735       0.076996       1.400861      -0.195454       1.836575           0.000003
           84              H       4.059632       2.796116      16.118247       0.111198       0.940856 0.68307143E+01  0.64637417E+02                                 1.599400                            1.539757      -0.828545       2.484726                    0.999273       3.419779       9.483496       0.497301       1.301575      -0.704011      -0.023058       0.027906      -0.003526       0.036371      -0.013084       0.000225      -0.004666      -0.008059       0.016378      -0.016731       0.003709       0.013022              1.603355       1.676585      -0.413485      -0.056207       1.734784       0.078968       1.398697           0.000002
           85              H       6.831684      15.423580      13.798635       0.132804       0.894739 0.69280015E+01  0.66481774E+02                                 1.616613                            1.604464      -1.023699       2.409784                    0.995686       3.558021      10.281377       0.458066       1.393424      -0.684912      -0.003374      -0.034410       0.007027       0.035282       0.001243      -0.001603      -0.003828      -0.009033      -0.024548      -0.009210      -0.000471       0.009681              1.607818       1.416504      -0.016684      -0.016713       2.008795       0.046293       1.398155           0.000001
           86              H       6.112598       0.214080      12.983546       0.131075       0.993621 0.77599118E+01  0.76633742E+02                                 1.732892                            1.695857      -1.243160       2.300445                    0.993375       3.711160      10.891751       0.446262       1.389801      -0.685111      -0.025934       0.006283      -0.022410       0.034846      -0.001786       0.007184      -0.003811       0.009836       0.001293      -0.007471      -0.003461       0.010932              1.739016       1.751611       0.020850       0.325006       1.445575      -0.004583       2.019864           0.000000
           87              H       9.083038      15.756956      14.572390       0.136030       0.860391 0.63226881E+01  0.59816637E+02                                 1.612684                            1.563846      -1.325397       2.266082                    0.994311       3.708234      10.944074       0.446343       1.450499      -0.672240       0.005770      -0.030178       0.024690       0.039416       0.000336      -0.002095      -0.007034       0.005263      -0.026754      -0.012549       0.004712       0.007837              1.616679       1.432571       0.033314      -0.006740       1.820253      -0.380623       1.597214           0.000002
           88              H      11.301254       2.266635      12.838054       0.144633       0.949291 0.68682487E+01  0.64838194E+02                                 1.598403                            1.537712      -0.856303       2.497400                    0.999542       3.189791       8.727674       0.502558       1.291026      -0.708094       0.031275       0.017946      -0.006867       0.036706       0.007930       0.001504      -0.006327       0.002213      -0.015542      -0.011269       0.000039       0.011230              1.609602       1.965826       0.264040      -0.104438       1.474635      -0.074359       1.388344           0.000001
           89              H       9.369626       3.098443      11.882433       0.127412       0.980233 0.68336588E+01  0.64236575E+02                                 1.609840                            1.513925      -0.822870       2.501493                    0.999555       3.222391       8.711948       0.518072       1.257729      -0.714884       0.002780       0.031344      -0.024452       0.039851       0.000984       0.004420      -0.009455       0.005360      -0.030040      -0.015939       0.006644       0.009295              1.651159       1.321039       0.080535      -0.058071       1.834154      -0.483773       1.798285           0.000000
           90              H       7.340383       2.166949      12.340404       0.123919       1.042855 0.76795526E+01  0.74676120E+02                                 1.708112                            1.630734      -0.912275       2.458435                    0.999057       3.381384       9.442204       0.485064       1.298559      -0.705864      -0.034097       0.027702      -0.022458       0.049340      -0.005030       0.001459      -0.018734       0.000524      -0.039083      -0.024518       0.004850       0.019669              1.727365       2.024191      -0.224358       0.307486       1.509947      -0.163516       1.647959           0.000000
           91              H      -0.213101      13.598178       7.302728       0.119243       0.966109 0.68704807E+01  0.65588974E+02                                 1.669791                            1.574730      -1.089885       2.366192                    0.996856       3.577790      10.207902       0.474030       1.353494      -0.692050      -0.014911       0.032591       0.002378       0.035919      -0.003810       0.002502       0.002113      -0.000837      -0.028033      -0.010306       0.001801       0.008505              1.700227       1.570808      -0.291261      -0.024152       2.204236      -0.030498       1.325637           0.000001
           92              H      -1.537781      11.741727       6.993557       0.119056       1.040625 0.75230150E+01  0.72904138E+02                                 1.710192                            1.615140      -1.028928       2.394427                    0.997907       3.472922       9.736040       0.486056       1.300349      -0.704403      -0.038852       0.007021      -0.004405       0.039726      -0.005669       0.003748      -0.002656       0.005061      -0.033680      -0.012110      -0.000592       0.012702              1.746602       2.324570       0.023845       0.120852       1.510483       0.006513       1.404752           0.000000
           93              H       1.620516       9.365600       7.344061       0.116826       1.073146 0.79410339E+01  0.78154426E+02                                 1.759422                            1.670589      -1.026780       2.396255                    0.997057       3.554275      10.105473       0.472211       1.317934      -0.700677       0.019128      -0.034112       0.000687       0.039115      -0.008150       0.004799       0.005250      -0.003344      -0.032883      -0.015053       0.001204       0.013849              1.792450       1.687259      -0.251272       0.023338       2.258472      -0.014477       1.431620          -0.000000
           94              H       2.977668      11.223686       7.654886       0.116866       1.013123 0.71995247E+01  0.69244192E+02                                 1.694397                            1.589245      -1.092319       2.362243                    0.996579       3.570316      10.083816       0.484080       1.315556      -0.699951       0.038083      -0.007825       0.007593       0.039614      -0.007425       0.004425      -0.000501       0.009972      -0.036960      -0.013185      -0.002534       0.015718              1.739860       2.284076      -0.078306       0.170275       1.556450      -0.033574       1.379055           0.000000
           95              H       1.571791      11.336445      14.952654       0.113579       0.951216 0.70158498E+01  0.67452664E+02                                 1.661237                            1.599031      -1.082569       2.363215                    0.996762       3.665753      10.559455       0.466147       1.366673      -0.689102       0.028517      -0.013321      -0.023857       0.039495      -0.010234      -0.010165       0.001492       0.003549       0.019372      -0.015214      -0.000825       0.016039              1.673824       1.767817      -0.228192      -0.306981       1.625046       0.157753       1.628608           0.000001
           96              H       3.524920      11.393642       1.945961       0.115577       1.067982 0.80369433E+01  0.78246589E+02                                 1.662233                            1.610733      -1.000026       2.402070                    0.998341       3.357691       9.075668       0.519690       1.210564      -0.725687      -0.006688      -0.014313       0.036694       0.039951      -0.002118      -0.010242      -0.006491       0.005685       0.032087      -0.013493      -0.003687       0.017179              1.646675       1.407717      -0.056871      -0.059744       1.586674      -0.241196       1.945636           0.000002
           97              H       2.165891      13.078503       1.170553       0.106127       1.054141 0.78289987E+01  0.76820927E+02                                 1.727768                            1.648175      -1.256173       2.271249                    0.995980       3.704309      10.535219       0.479735       1.301163      -0.702536      -0.028820       0.009185       0.019154       0.035803      -0.003050      -0.010337      -0.006754       0.013613      -0.001510      -0.014479       0.000093       0.014386              1.748234       1.861772      -0.334129      -0.313462       1.673078       0.247908       1.709851           0.000002
           98              H       0.234729      13.078503      14.216925       0.113198       0.991316 0.75525273E+01  0.73882718E+02                                 1.703721                            1.657229      -1.079114       2.368402                    0.996403       3.675722      10.642593       0.459147       1.363654      -0.690231       0.005680       0.014010      -0.034885       0.038020      -0.004039      -0.006479      -0.005825       0.002044       0.035147      -0.013023      -0.001796       0.014819              1.691857       1.500650      -0.021153      -0.079317       1.533389      -0.184265       2.041531          -0.000000
           99              H      -0.655394       1.222382       9.729806       0.114519       1.078560 0.78089546E+01  0.76048367E+02                                 1.717572                            1.618825      -1.059117       2.375511                    0.997318       3.490626       9.669603       0.499771       1.258456      -0.713329       0.021384       0.018651       0.022715       0.036347       0.011653       0.003753       0.002700       0.005257      -0.002122      -0.011598      -0.002174       0.013772              1.747915       1.766291       0.337947       0.208918       1.643819       0.219520       1.833635           0.000001
          100              H      12.055701      14.983980       9.103197       0.104824       0.982963 0.68266344E+01  0.65274457E+02                                 1.708749                            1.582473      -1.048315       2.375050                    0.996625       3.702963      10.684431       0.465663       1.375616      -0.687051      -0.026826      -0.019646       0.011933       0.035327       0.011934      -0.000777       0.001231       0.005448      -0.006610      -0.011368      -0.001976       0.013345              1.787027       1.941429       0.440510      -0.279383       1.738042      -0.224692       1.681611           0.000000
          101              H       2.132349       8.770751      10.797853       0.089876       1.037354 0.74952995E+01  0.73720351E+02                                 1.794522                            1.675767      -1.399553       2.205768                    0.992687       3.996325      11.882456       0.443239       1.404978      -0.680111       0.031511      -0.027473      -0.003831       0.041980      -0.009095       0.003153       0.005782      -0.000943      -0.024945      -0.013219      -0.000253       0.013472              1.850030       2.082409      -0.496201      -0.009443       1.991881       0.045348       1.475801          -0.000000
          102              H       2.634098      10.754670      11.725367       0.121948       0.946479 0.65792487E+01  0.62488037E+02                                 1.682787                            1.567099      -1.221117       2.306582                    0.994917       3.658300      10.606909       0.460720       1.399742      -0.682354       0.033719       0.002426       0.017533       0.038083      -0.000481       0.010553       0.002287       0.004215      -0.018640      -0.012854       0.001297       0.011556              1.746042       2.292659       0.199621       0.307126       1.483985       0.114099       1.461481           0.000000
          103              H       1.150668      12.495093      11.725367       0.137529       0.973150 0.70839855E+01  0.67720868E+02                                 1.651882                            1.581954      -0.913873       2.467507                    0.998919       3.327268       9.307227       0.483637       1.324773      -0.700144       0.011937       0.033242       0.011558       0.037163      -0.002263       0.005146       0.003842      -0.008401      -0.014300      -0.009841       0.002021       0.007820              1.667083       1.519207       0.242565       0.092197       1.993905       0.297239       1.488138          -0.000001
          104              H      -1.528709       9.913057      10.143137       0.103384       0.988753 0.75011803E+01  0.74152275E+02                                 1.764804                            1.695396      -1.502413       2.150190                    0.992298       4.170712      12.631369       0.431189       1.436958      -0.673015      -0.036418      -0.007896      -0.013096       0.039498      -0.004438       0.004972       0.002581       0.009911      -0.032867      -0.012991       0.000243       0.012748              1.798876       2.182941       0.117274       0.196890       1.632658       0.161194       1.581027          -0.000001
          105              H      12.461672      12.828470      10.591188       0.121072       0.986132 0.69258353E+01  0.66402330E+02                                 1.717754                            1.594120      -1.018259       2.397671                    0.996817       3.630068      10.457410       0.464295       1.375945      -0.687630      -0.022597       0.028037      -0.007234       0.036729      -0.002763       0.004674      -0.003231       0.007920      -0.017097      -0.008040      -0.001591       0.009631              1.799066       1.709566      -0.511882       0.082520       2.195142      -0.239617       1.492490           0.000000
          106              H      12.836802      11.401813      10.053858       0.108422       0.957856 0.72132257E+01  0.69964656E+02                                 1.690537                            1.632353      -1.131658       2.340101                    0.994661       3.743721      10.898559       0.455855       1.385256      -0.685487      -0.007293      -0.025235      -0.028122       0.038482       0.004320      -0.005133       0.008707       0.004004      -0.007740      -0.013140       0.005992       0.007147              1.724463       1.523905      -0.095106       0.005620       1.689614       0.313748       1.959869          -0.000000
          107              H      11.633310       9.733295      11.239290       0.116367       0.984312 0.69562335E+01  0.65994425E+02                                 1.636467                            1.543013      -0.959787       2.423603                    0.998531       3.402491       9.386637       0.503010       1.283501      -0.707880      -0.004872      -0.019935      -0.031666       0.037734       0.010227      -0.000748       0.000713      -0.011975       0.018264      -0.014943       0.006113       0.008829              1.676483       1.339171       0.019879      -0.019877       1.559129       0.382347       2.131147          -0.000000
          108              H      10.731001       8.829583      13.173678       0.113325       1.013333 0.74901268E+01  0.71543707E+02                                 1.598381                            1.549607      -0.841056       2.478015                    0.999344       3.258814       8.682702       0.533382       1.202223      -0.728018      -0.018980      -0.031434      -0.003938       0.036931       0.012730      -0.001975       0.005337      -0.012893       0.013817      -0.017496       0.004025       0.013471              1.586268       1.488873       0.285521      -0.083342       1.812535      -0.048272       1.457395           0.000001
          109              H      -3.600290      11.999931      15.194039       0.112105       0.910508 0.67071700E+01  0.63865903E+02                                 1.624717                            1.572476      -1.049746       2.382619                    0.996319       3.643472      10.499611       0.465282       1.382484      -0.686022       0.002088       0.023228       0.029993       0.037993       0.005727      -0.003324       0.005531      -0.019642       0.026586      -0.016676       0.003731       0.012945              1.622187       1.394953       0.089068       0.009657       1.571424       0.240805       1.900184           0.000001
          110              H      -2.735537      12.844812      13.259651       0.117581       0.920006 0.66523443E+01  0.63441870E+02                                 1.656682                            1.580823      -1.227566       2.300445                    0.994651       3.722440      10.862396       0.455913       1.408714      -0.680354       0.014513       0.032788      -0.000232       0.035857       0.006215      -0.004298       0.000979      -0.010083       0.016040      -0.011761       0.004796       0.006965              1.677059       1.538864       0.343521       0.016415       2.018370       0.040503       1.473944          -0.000000
          111              H       9.524742       8.313175      14.856761       0.114637       0.998490 0.76123133E+01  0.73753645E+02                                 1.646580                            1.614329      -0.818797       2.492789                    0.999389       3.401191       9.435861       0.492425       1.283804      -0.708902      -0.015513      -0.014726      -0.032176       0.038637       0.012081       0.003156       0.004686      -0.005551       0.030429      -0.017475       0.002931       0.014543              1.618178       1.478261       0.124088       0.075832       1.476174       0.133585       1.900098           0.000001
          112              H      12.577914       7.476465       0.292638       0.106391       0.926569 0.67605415E+01  0.64585396E+02                                 1.649512                            1.581527      -1.157587       2.324023                    0.995484       3.731960      10.817923       0.462115       1.387404      -0.684526      -0.019757      -0.024121      -0.003837       0.031414       0.008468       0.000172      -0.001108       0.000355       0.025436      -0.012748       0.004133       0.008615              1.665792       1.723009       0.476080      -0.036845       1.896803      -0.022273       1.377563           0.000003
          113              H      14.548769      10.195774       2.352679       0.113381       0.975918 0.71988497E+01  0.67895400E+02                                 1.541939                            1.506840      -0.756374       2.516882                    0.999830       3.182642       8.350562       0.549068       1.182776      -0.733012       0.008897       0.018470       0.029409       0.035849       0.013426      -0.000871       0.004344      -0.006429       0.027835      -0.018854       0.006565       0.012289              1.521280       1.326405       0.104735       0.076996       1.400861       0.195454       1.836575           0.000003
          114              H      -0.122600      10.967116       0.414984       0.111198       0.940856 0.68307154E+01  0.64637427E+02                                 1.599399                            1.539756      -0.828545       2.484727                    0.999273       3.419779       9.483494       0.497301       1.301575      -0.704011       0.023058       0.027906       0.003526       0.036371       0.013084       0.000225       0.004666      -0.008059       0.016378      -0.016731       0.003709       0.013022              1.603355       1.676585       0.413485      -0.056207       1.734784      -0.078968       1.398696           0.000002
          115              H      12.753348       7.252580       2.734596       0.132804       0.894739 0.69280022E+01  0.66481781E+02                                 1.616613                            1.604464      -1.023699       2.409784                    0.995686       3.558021      10.281376       0.458066       1.393424      -0.684912       0.003374      -0.034410      -0.007027       0.035282      -0.001243      -0.001603       0.003828      -0.009033      -0.024548      -0.009210      -0.000471       0.009681              1.607818       1.416504       0.016684      -0.016713       2.008795      -0.046293       1.398155           0.000001
          116              H      13.472434       8.385080       3.549685       0.131075       0.993621 0.77599105E+01  0.76633726E+02                                 1.732892                            1.695856      -1.243160       2.300445                    0.993375       3.711160      10.891751       0.446262       1.389801      -0.685111       0.025934       0.006283       0.022410       0.034846       0.001786       0.007184       0.003811       0.009836       0.001293      -0.007471      -0.003461       0.010932              1.739016       1.751611      -0.020850       0.325006       1.445575       0.004583       2.019864           0.000000
          117              H      10.501994       7.585956       1.960841       0.136030       0.860391 0.63226881E+01  0.59816637E+02                                 1.612684                            1.563846      -1.325397       2.266082                    0.994311       3.708234      10.944074       0.446343       1.450499      -0.672240      -0.005769      -0.030178      -0.024690       0.039416      -0.000336      -0.002095       0.007034       0.005263      -0.026754      -0.012549       0.004712       0.007837              1.616679       1.432571      -0.033314      -0.006740       1.820253       0.380623       1.597214           0.000002
          118              H       8.283778      10.437635       3.695177       0.144633       0.949291 0.68682490E+01  0.64838195E+02                                 1.598403                            1.537712      -0.856303       2.497400                    0.999542       3.189791       8.727673       0.502558       1.291026      -0.708094      -0.031275       0.017946       0.006867       0.036706      -0.007930       0.001504       0.006327       0.002213      -0.015542      -0.011269       0.000039       0.011230              1.609601       1.965826      -0.264040      -0.104438       1.474635       0.074359       1.388344           0.000001
          119              H      10.215406      11.269443       4.650798       0.127412       0.980232 0.68336586E+01  0.64236574E+02                                 1.609840                            1.513926      -0.822869       2.501493                    0.999555       3.222391       8.711949       0.518072       1.257729      -0.714884      -0.002780       0.031344       0.024452       0.039851      -0.000984       0.004420       0.009455       0.005359      -0.030040      -0.015939       0.006644       0.009295              1.651159       1.321039      -0.080535      -0.058071       1.834154       0.483774       1.798285           0.000000
          120              H      12.244649      10.337949       4.192827       0.123920       1.042855 0.76795479E+01  0.74676062E+02                                 1.708111                            1.630733      -0.912274       2.458436                    0.999057       3.381383       9.442200       0.485064       1.298558      -0.705864       0.034097       0.027702       0.022458       0.049340       0.005030       0.001459       0.018734       0.000524      -0.039083      -0.024518       0.004850       0.019669              1.727365       2.024189       0.224358       0.307486       1.509946       0.163516       1.647958           0.000000
          121              H       4.150133       5.427178       9.230503       0.119243       0.966109 0.68704807E+01  0.65588974E+02                                 1.669791                            1.574730      -1.089884       2.366192                    0.996856       3.577790      10.207902       0.474030       1.353494      -0.692050       0.014911       0.032591      -0.002378       0.035919       0.003810       0.002502      -0.002113      -0.000837      -0.028033      -0.010306       0.001801       0.008505              1.700227       1.570808       0.291261      -0.024152       2.204236       0.030498       1.325637           0.000001
          122              H       5.474813       3.570727       9.539674       0.119057       1.040624 0.75230103E+01  0.72904081E+02                                 1.710192                            1.615140      -1.028927       2.394428                    0.997907       3.472921       9.736037       0.486056       1.300348      -0.704403       0.038852       0.007021       0.004405       0.039726       0.005669       0.003748       0.002656       0.005061      -0.033680      -0.012110      -0.000592       0.012702              1.746601       2.324569      -0.023845       0.120852       1.510482      -0.006513       1.404752           0.000000
          123              H       2.316516       1.194600       9.189170       0.116825       1.073147 0.79410383E+01  0.78154481E+02                                 1.759423                            1.670590      -1.026780       2.396255                    0.997057       3.554276      10.105477       0.472211       1.317934      -0.700677      -0.019128      -0.034112      -0.000687       0.039115       0.008150       0.004799      -0.005250      -0.003344      -0.032883      -0.015053       0.001204       0.013849              1.792451       1.687260       0.251272       0.023338       2.258474       0.014477       1.431620          -0.000000
          124              H       0.959364       3.052686       8.878345       0.116866       1.013123 0.71995240E+01  0.69244186E+02                                 1.694397                            1.589245      -1.092319       2.362244                    0.996579       3.570316      10.083817       0.484080       1.315556      -0.699951      -0.038083      -0.007825      -0.007593       0.039613       0.007425       0.004425       0.000501       0.009972      -0.036960      -0.013185      -0.002534       0.015718              1.739861       2.284076       0.078306       0.170275       1.556450       0.033574       1.379055           0.000000
          125              H       2.365241       3.165445       1.580577       0.113579       0.951216 0.70158506E+01  0.67452671E+02                                 1.661237                            1.599031      -1.082569       2.363215                    0.996762       3.665753      10.559454       0.466147       1.366673      -0.689102      -0.028517      -0.013321       0.023857       0.039495       0.010233      -0.010165      -0.001492       0.003549       0.019372      -0.015214      -0.000825       0.016039              1.673824       1.767817       0.228192      -0.306981       1.625046      -0.157753       1.628608           0.000001
          126              H       0.412112       3.222642      14.587270       0.115577       1.067982 0.80369421E+01  0.78246574E+02                                 1.662233                            1.610733      -1.000026       2.402070                    0.998341       3.357691       9.075668       0.519690       1.210564      -0.725687       0.006688      -0.014313      -0.036694       0.039951       0.002118      -0.010242       0.006491       0.005685       0.032087      -0.013493      -0.003687       0.017179              1.646675       1.407717       0.056871      -0.059744       1.586674       0.241196       1.945636           0.000002
          127              H       1.771141       4.907503      15.362678       0.106127       1.054141 0.78289980E+01  0.76820921E+02                                 1.727768                            1.648175      -1.256173       2.271249                    0.995980       3.704309      10.535220       0.479735       1.301163      -0.702536       0.028820       0.009185      -0.019154       0.035803       0.003050      -0.010337       0.006754       0.013613      -0.001510      -0.014479       0.000093       0.014386              1.748234       1.861772       0.334130      -0.313462       1.673079      -0.247908       1.709851           0.000002
          128              H       3.702303       4.907503       2.316306       0.113198       0.991316 0.75525281E+01  0.73882722E+02                                 1.703720                            1.657229      -1.079113       2.368403                    0.996403       3.675722      10.642590       0.459147       1.363653      -0.690232      -0.005680       0.014010       0.034885       0.038019       0.004039      -0.006479       0.005825       0.002044       0.035147      -0.013023      -0.001796       0.014819              1.691856       1.500650       0.021153      -0.079317       1.533389       0.184265       2.041530          -0.000000
          129              H       4.592426       9.393382       6.803425       0.114519       1.078560 0.78089584E+01  0.76048415E+02                                 1.717573                            1.618825      -1.059118       2.375511                    0.997318       3.490627       9.669607       0.499771       1.258457      -0.713329      -0.021384       0.018651      -0.022715       0.036347      -0.011653       0.003753      -0.002700       0.005257      -0.002122      -0.011598      -0.002174       0.013772              1.747915       1.766291      -0.337947       0.208918       1.643819      -0.219520       1.833635           0.000001
          130              H       7.529331       6.812980       7.430034       0.104824       0.982963 0.68266385E+01  0.65274502E+02                                 1.708749                            1.582473      -1.048315       2.375050                    0.996625       3.702964      10.684433       0.465664       1.375616      -0.687051       0.026826      -0.019646      -0.011933       0.035327      -0.011934      -0.000777      -0.001231       0.005448      -0.006610      -0.011368      -0.001976       0.013345              1.787028       1.941429      -0.440510      -0.279383       1.738043       0.224692       1.681611           0.000000
          131              C       9.290173      15.093471      10.822653       0.090600      24.386870 0.31907236E+03  0.70557546E+04                                 7.658305                            6.234785      -0.361898       1.909352                    0.997626      26.729055      78.547417       0.606271       0.456862      -1.023222      -0.028731      -0.036626      -0.012162       0.048113       0.017126      -0.027774       0.023601       0.017329       0.093346      -0.050001       0.001594       0.048406              8.311219       9.806795      -0.054235       1.874430       9.208950      -1.861583       5.917911           0.000001
          132              C       9.607094      13.882529      11.371556      -0.120268      30.079869 0.42892187E+03  0.10107870E+05                                 8.529071                            7.027473      -0.007080       1.982128                    0.999243      29.230930      85.727768       0.601968       0.431769      -1.048573      -0.016603       0.007876      -0.014340       0.023309      -0.004048       0.011434      -0.001830       0.002504       0.019242      -0.010835      -0.004321       0.015156              9.191437      10.593285       0.174736       1.581296      10.807897      -2.319032       6.173128           0.000002
          133              C       8.725793      12.859520      11.419503      -0.159675      30.517768 0.46843790E+03  0.11196150E+05                                 8.458992                            7.223752       0.289167       2.069454                    0.999540      29.477910      84.845455       0.613458       0.417739      -1.065659       0.012902      -0.010668      -0.008640       0.018840       0.000246      -0.002007      -0.002829      -0.038329       0.094512      -0.034978       0.003130       0.031847              8.914471      11.540043       0.630070       1.376690       9.351477      -1.597883       5.851892           0.000001
          134              C       7.303845      13.148773      10.944999       0.260706      25.887215 0.32135154E+03  0.70299089E+04                                 7.758534                            6.164205       0.025581       2.041003                    0.999664      24.649233      69.148312       0.631439       0.443410      -1.043933      -0.031363      -0.052826      -0.001658       0.061457       0.003037       0.004015      -0.000292       0.080273      -0.008038      -0.038917      -0.003033       0.041949              8.575100      11.275069       2.713436       0.285251       9.354139      -1.611672       5.096093           0.000002
          135              C       7.142707      14.372789      10.452309      -0.190024      33.598502 0.51685818E+03  0.12790037E+05                                 9.223455                            7.768117      -0.235672       1.882541                    0.998078      31.895893      96.559219       0.565346       0.437816      -1.042600       0.074187       0.083430      -0.019789       0.113384       0.022977       0.028392       0.018268       0.089248      -0.095595      -0.049007      -0.026676       0.075683              9.908542      11.114252       2.286749       0.224586      11.777123      -2.608722       6.834252          -0.000001
          136              C       5.122293      12.498362      10.799506      -0.070164      27.644399 0.40402636E+03  0.93785044E+04                                 8.212839                            6.837165      -0.267470       1.936780                    0.995762      27.897070      81.160527       0.608147       0.433884      -1.047450       0.086009      -0.018172       0.042680       0.097721      -0.031768       0.011317      -0.020877       0.101714      -0.087914      -0.056681      -0.020589       0.077270              9.214856      10.427035       1.503498      -1.685207       7.630697       1.135396       9.586836          -0.000000
          137              C       4.535841      13.129163      12.062645       0.089251      28.860191 0.39626540E+03  0.90918795E+04                                 8.318497                            6.750099       0.036254       2.034202                    0.999552      26.065576      73.737394       0.619118       0.431187      -1.056236       0.003071      -0.017790      -0.021710       0.028236      -0.010563      -0.015798       0.024592      -0.000693       0.084051      -0.026360      -0.018970       0.045330              9.191019       6.872652      -1.919976      -2.996050       8.088025       0.615258      12.612382          -0.000000
          138              C       3.894243      14.318860      12.042805      -0.146531      30.495424 0.42844894E+03  0.10036225E+05                                 8.440200                            6.892241       0.327133       2.079410                    0.999771      29.179164      83.735952       0.628900       0.415770      -1.064605      -0.020540       0.014434       0.032853       0.041347       0.006433       0.007639      -0.019419      -0.017743       0.065240      -0.026414      -0.006464       0.032878              9.162473       6.590255      -2.023464      -2.505903       8.530287       0.747257      12.366876           0.000000
          139              C       3.352641      14.867952      13.215012      -0.144512      30.853326 0.43381320E+03  0.10196965E+05                                 8.542811                            6.961209       0.214261       2.039444                    0.999797      29.403938      84.619354       0.622071       0.418888      -1.062261       0.009725      -0.018801      -0.028646       0.035618      -0.021803      -0.003218      -0.004336      -0.007136      -0.068609      -0.024845      -0.008709       0.033555              9.265964       6.468920      -1.571412      -2.912195       7.637691       1.072302      13.691281           0.000001
          140              C       3.467518      14.225711      14.416977       0.069144      33.606007 0.42288456E+03  0.98488829E+04                                 9.171918                            6.931992      -0.045997       1.996995                    0.999580      26.737043      75.883816       0.617185       0.426114      -1.060736      -0.002255      -0.005888      -0.000473       0.006323      -0.013586      -0.003646       0.005536       0.006015       0.027346      -0.018630       0.003024       0.015606             10.663223       7.662876      -2.801229      -4.351193       9.281179       2.809580      15.045615           0.000001
          141              C       4.130973      12.993524      14.403751      -0.136787      31.557743 0.45470655E+03  0.10848110E+05                                 8.773391                            7.192882       0.103735       2.008781                    0.999521      29.715538      87.031597       0.601696       0.426684      -1.054100      -0.000471      -0.008188      -0.027483       0.028680       0.014155       0.007080      -0.014798      -0.015132       0.038387      -0.027378       0.004344       0.023035              9.515618       7.265358      -2.892953      -2.801351       9.598317       1.887069      11.683180           0.000002
          142              C       4.646372      12.485288      13.236505      -0.130429      30.550652 0.42609043E+03  0.10028549E+05                                 8.630630                            6.999844      -0.007113       1.983858                    0.998525      29.306251      86.007206       0.603481       0.431227      -1.048482      -0.020674       0.010793       0.021442       0.031680       0.005311      -0.001877       0.006046      -0.015472      -0.082072      -0.028282       0.004679       0.023604              9.399292       6.545794      -1.869727      -2.366736       8.506836       0.217924      13.145247          -0.000000
          143              C       2.885351      14.766631      15.668543       0.074003      32.819558 0.43261748E+03  0.10155431E+05                                 9.098565                            7.059923      -0.214223       1.944957                    0.999108      27.011993      77.524358       0.603927       0.432043      -1.054747      -0.004333      -0.000106       0.000131       0.004337      -0.011141      -0.007626       0.003545      -0.013431       0.029557      -0.018824       0.002559       0.016265             10.423827       8.618150      -3.355771      -3.919095       8.470507       3.269374      14.182825           0.000002
          144              C       1.966415      15.823959      15.663583      -0.123615      30.314820 0.45210262E+03  0.10792336E+05                                 8.626003                            7.239932      -0.040121       1.966514                    0.998608      29.809591      87.912127       0.590153       0.434774      -1.047040      -0.014674       0.000104       0.025781       0.029665       0.000826       0.015895      -0.014479       0.002274       0.054633      -0.021557      -0.008312       0.029869              9.231102       8.503408      -3.403868      -2.657671       8.434109       2.488587      10.755790           0.000002
          145              C       5.336060      -0.029416       0.319091      -0.144042      29.176799 0.44739644E+03  0.10643453E+05                                 8.332351                            7.143267       0.082513       2.005567                    0.998488      29.727701      87.288940       0.601982       0.427693      -1.052200       0.016343      -0.019573      -0.032516       0.041322      -0.011812       0.007797       0.005359      -0.000281      -0.067624      -0.026004       0.002854       0.023150              8.711513       7.347455      -2.666693      -1.895950       7.659831       1.260691      11.127252           0.000007
          146              C       5.653982      15.766762       1.529324       0.104699      28.135675 0.39964731E+03  0.92016384E+04                                 8.225942                            6.802341      -0.039908       2.008494                    0.999593      26.205431      74.597743       0.612698       0.434181      -1.052959      -0.013204       0.015859       0.028073       0.034841      -0.013191      -0.027375       0.031345      -0.004318       0.112128      -0.032120      -0.030679       0.062798              8.935508       7.890214      -2.816565      -3.066377       7.145955       1.750689      11.770355           0.000004
          147              C       6.512688      14.722508       1.544204      -0.149918      29.373607 0.43007735E+03  0.10099005E+05                                 8.275596                            6.948157       0.239174       2.049745                    0.999657      29.434244      84.984903       0.619655       0.420944      -1.059734       0.015334      -0.018768      -0.038410       0.045417      -0.001886       0.015031      -0.019550      -0.006756       0.063476      -0.022611      -0.012683       0.035294              8.765649       7.866568      -3.158367      -2.557498       7.857416       1.898419      10.572962           0.000008
          148              C       7.087141      14.242053       0.365384      -0.129948      30.222387 0.45447083E+03  0.10852520E+05                                 8.566330                            7.238045      -0.037499       1.962934                    0.999269      29.858496      87.792664       0.593354       0.432283      -1.049562      -0.020922       0.011937       0.026138       0.035545      -0.020414       0.000610      -0.000628      -0.017944      -0.069342      -0.023129      -0.010739       0.033869              9.029994       7.533809      -2.507772      -2.344518       7.486861       1.745859      12.069312           0.000005
          149              C       5.046818      16.301145       2.807343      -0.180698      28.733914 0.44133434E+03  0.10486289E+05                                 8.376689                            7.121728      -0.357802       1.890231                    0.995543      29.519468      87.242123       0.598160       0.430957      -1.047919      -0.048429      -0.042624      -0.022712       0.068396       0.021617      -0.004978      -0.026930       0.040903      -0.093275      -0.048621       0.000072       0.048549              9.170190      10.336830       0.783226      -2.523515       7.098793       1.383745      10.074947           0.000004
          150              C       2.595492      16.176946       2.504784      -0.106730      30.027935 0.43380509E+03  0.10228067E+05                                 8.575012                            7.121801      -0.052259       1.990829                    0.996571      28.411734      82.714345       0.592503       0.438446      -1.046993       0.035268      -0.003793      -0.008930       0.036579      -0.042942       0.016401       0.006986      -0.025384       0.050592      -0.057267       0.019886       0.037381              9.331429      14.125361       0.006916       1.247723       7.190146      -1.861446       6.678779           0.000005
          151              C       1.341621      15.619684       2.713103       0.355639      26.772141 0.32265903E+03  0.71078876E+04                                 8.129957                            6.292021      -0.145530       1.988758                    0.999252      24.606384      70.629901       0.604285       0.460116      -1.028183      -0.076570       0.040977      -0.048028       0.099241       0.000102      -0.001180       0.004824      -0.030575       0.015703      -0.017969       0.002920       0.015049              9.221227      12.957686      -1.076262       2.095759       7.473250      -2.514723       7.232746           0.000002
          152              C       1.276353      14.487183       3.529845      -0.158740      29.300795 0.43569520E+03  0.10253238E+05                                 8.287177                            7.023121       0.173924       2.048899                    0.998656      28.833883      83.052609       0.613083       0.424530      -1.058616      -0.002696      -0.031284       0.027570       0.041786      -0.003779       0.006539       0.040593      -0.001262       0.061143      -0.039493      -0.009357       0.048850              8.737796      10.416654      -0.761250       1.491667       8.128230      -2.884120       7.668505           0.000002
          153              C       2.438675      13.983849       4.090321      -0.080149      27.976701 0.39884504E+03  0.91876932E+04                                 8.034722                            6.719050       0.200272       2.058598                    0.999487      28.001851      79.990770       0.626413       0.424466      -1.057880      -0.015211       0.012841      -0.002486       0.020061      -0.001697       0.004767       0.003038      -0.000286      -0.020911      -0.009727       0.004290       0.005437              8.531703      10.295122       0.580881       0.620558       7.595348      -2.689526       7.704638           0.000002
          154              C       3.644366      14.547648       3.840670      -0.019962      25.498509 0.36783044E+03  0.83242790E+04                                 7.654614                            6.538277       0.140686       2.062734                    0.997571      27.000370      77.075786       0.621008       0.435823      -1.048295      -0.013682       0.015383      -0.009984       0.022880      -0.012873       0.009114      -0.022659      -0.017017       0.010041      -0.018865      -0.014568       0.033434              8.015378       9.593443       1.119811      -0.059707       7.369425      -2.489387       7.083265           0.000002
          155              C       9.329689       2.542815       9.017224       0.605750      21.010719 0.21859791E+03  0.43881372E+04                                 7.072693                            5.245808      -0.063174       2.042324                    0.999403      21.815360      60.641113       0.646341       0.472074      -1.017122      -0.031325      -0.042670      -0.011698       0.054211      -0.017467      -0.013786       0.020930       0.010204       0.296369      -0.068066      -0.035279       0.103345              8.465651       9.546813       3.585040       0.440044      11.518299      -0.672809       4.331842           0.000003
          156              C      10.276503       3.721073       9.089970      -0.023503      36.319449 0.43589835E+03  0.10175274E+05                                 9.490767                            6.921899       0.072126       2.030741                    0.999397      27.020640      75.462702       0.636574       0.412189      -1.075250       0.027552       0.037957       0.000293       0.046903      -0.004908      -0.001066       0.000777      -0.018904       0.009334      -0.012253       0.002993       0.009261             11.564646      13.848520       5.069930       0.370071      15.621670      -0.625272       5.223748           0.000000
          157              C      11.588036       3.588703       9.242076      -0.098764      31.018974 0.40370605E+03  0.93575130E+04                                 8.670474                            6.780542       0.126187       2.027059                    0.999723      28.667723      83.002804       0.618751       0.427066      -1.052921       0.007182       0.026068      -0.006026       0.027702      -0.011918      -0.007398      -0.002774      -0.023882       0.057251      -0.027744       0.007324       0.020420              9.773872      11.956244       2.941932       0.425517      12.475414       0.014750       4.889959           0.000005
          158              C      12.382437       4.708130       9.417328      -0.097122      31.573586 0.41779399E+03  0.97637047E+04                                 8.786317                            6.907026       0.081070       2.007454                    0.999648      28.962107      84.093601       0.612072       0.428205      -1.052625      -0.028513      -0.012583      -0.012183       0.033462      -0.012394      -0.002971      -0.006011       0.046535       0.040356      -0.033994       0.014002       0.019992              9.908741      10.831341       2.978504       0.718850      13.825114       0.249820       5.069767          -0.000001
          159              C      11.853924       5.968098       9.415675      -0.036549      34.560725 0.43315000E+03  0.10119040E+05                                 9.189293                            6.909588      -0.062497       1.982180                    0.999355      27.424108      77.213542       0.634319       0.413330      -1.071970      -0.031866      -0.040542      -0.007948       0.052175      -0.003820       0.005533      -0.000160       0.007299       0.028950      -0.010343      -0.001769       0.012111             10.858020      12.980716       4.047625       1.399176      14.266939       0.652263       5.326404           0.000001
          160              C      12.748422       7.154528       9.557861       0.609816      23.096443 0.24940672E+03  0.51729009E+04                                 7.534895                            5.644212      -0.040483       2.044939                    0.999524      22.373963      63.159609       0.616524       0.478994      -1.013717       0.043635       0.061407       0.019992       0.077939      -0.036468      -0.057953       0.043441       0.016217       0.184688      -0.068234      -0.043291       0.111524              8.816500      10.100748       2.463079       2.519533      10.322088      -0.461529       6.026665           0.000003
          161              C      10.509450       6.123347       9.210663      -0.121602      32.197865 0.43903194E+03  0.10412413E+05                                 8.940571                            7.107766      -0.081315       1.945388                    0.999384      29.965459      88.325240       0.598480       0.431520      -1.048134       0.003210      -0.027232      -0.006584       0.028200      -0.031960       0.000530       0.005898      -0.017697       0.038891      -0.039947       0.011972       0.027975             10.023480      12.615214       2.757837       1.025194      12.188814       0.278887       5.266413           0.000000
          162              C       9.695484       5.015360       9.032104      -0.115967      33.700258 0.45519049E+03  0.10855508E+05                                 9.172990                            7.203728       0.029915       1.981895                    0.999534      29.731299      86.877068       0.600754       0.427516      -1.054269       0.027102       0.002777      -0.002945       0.027403      -0.014879       0.000681      -0.008803       0.034802      -0.009334      -0.024402      -0.000559       0.024961             10.374184      11.416893       2.512389       0.932815      14.420931      -0.208128       5.284727           0.000001
          163              C       6.209894       6.209960      15.751209       0.599312      22.634010 0.24316708E+03  0.50029877E+04                                 7.392799                            5.532300       0.091478       2.087991                    0.999610      22.182461      62.016046       0.630730       0.471996      -1.019214      -0.045096       0.040049      -0.026840       0.066014       0.081142       0.010631       0.027598       0.012470      -0.103758      -0.069593      -0.034213       0.103806              8.630861       8.403243      -4.350509       0.572288       9.317050      -1.929873       8.172290           0.000006
          164              C      10.830347       4.637860       1.016794      -0.121295      31.574991 0.46845881E+03  0.11283475E+05                                 8.841954                            7.357506      -0.071390       1.947645                    0.999329      30.211066      89.519538       0.586832       0.433332      -1.047827       0.006573      -0.025254      -0.016559       0.030906       0.001679      -0.013851       0.014239       0.024421      -0.018100      -0.024880       0.001973       0.022907              9.581833       9.004074      -4.085293      -0.025341      10.977160      -2.241544       8.764265           0.000003
          165              C       7.102192       5.133022      16.248859      -0.026896      36.322733 0.45410733E+03  0.10718056E+05                                 9.514867                            7.074257       0.032747       2.014572                    0.999467      27.365458      77.053405       0.627934       0.413271      -1.073672       0.022961      -0.045210       0.009085       0.051513       0.006913      -0.003465      -0.000697       0.002281       0.008217      -0.008649       0.000992       0.007657             11.407346      11.531897      -6.727979       0.629447      13.588393      -2.947626       9.101748           0.000002
          166              C       8.108313       4.608444      15.443691      -0.111827      31.366693 0.43205076E+03  0.10173981E+05                                 8.705015                            6.998568       0.041457       1.984134                    0.999729      29.503066      85.771494       0.611836       0.425123      -1.055351      -0.003047      -0.009703       0.021168       0.023484       0.021717      -0.005758      -0.014760       0.004961       0.044205      -0.030489       0.001301       0.029189              9.649999       9.966283      -5.289132      -0.290742      11.295853      -1.297643       7.687861           0.000008
          167              C       8.912922       3.591972      15.901662      -0.116963      31.072093 0.44869283E+03  0.10695522E+05                                 8.729055                            7.189906      -0.073697       1.947074                    0.999497      30.000262      88.541433       0.594737       0.432045      -1.048215      -0.018404       0.011118       0.014230       0.025784       0.011953      -0.015945       0.008732       0.024720      -0.034366      -0.026925       0.000014       0.026910              9.514138       9.159609      -4.567817       0.031190      10.887167      -1.792675       8.495637           0.000004
          168              C      12.597203       3.057588       0.629916      -0.021153      34.552896 0.44776251E+03  0.10573503E+05                                 9.311135                            7.101880      -0.072173       1.988766                    0.999136      27.411266      78.219169       0.614051       0.422406      -1.063547      -0.032483       0.034901      -0.018778       0.051243       0.006860       0.004733       0.000890       0.018859       0.004358      -0.012417      -0.000509       0.012926             11.003620      11.377259      -6.477758      -0.110550      12.963683      -1.801365       8.669919          -0.000000
          169              C      11.636102       3.598508       1.456578      -0.107519      31.401665 0.45340592E+03  0.10861094E+05                                 8.869661                            7.281477      -0.172159       1.919864                    0.998996      30.140776      89.847492       0.583091       0.438514      -1.041928      -0.007109       0.005329      -0.026877       0.028308       0.016940       0.001554      -0.006320       0.008528       0.058437      -0.027955       0.007198       0.020757              9.753478      10.465968      -4.916417      -0.669171      10.636609      -0.840474       8.157855           0.000001
          170              C      13.424476       1.912014       1.071353       0.610529      21.807361 0.24035528E+03  0.49505889E+04                                 7.322957                            5.578194       0.026657       2.075890                    0.999665      22.196208      62.907196       0.612545       0.485473      -1.008016       0.038582      -0.049146       0.023767       0.066849       0.071459       0.028382       0.036950       0.031594      -0.046780      -0.068496      -0.030485       0.098981              8.525491       8.289272      -4.383083      -0.229179       9.841657      -1.138966       7.445544           0.000003
          171              C      14.201355       0.137273       5.434473       0.578634      23.782597 0.25328713E+03  0.52598968E+04                                 7.660835                            5.641194       0.062163       2.072214                    0.999722      22.516987      63.060600       0.626011       0.471151      -1.020581       0.001819      -0.004322      -0.056782       0.056975      -0.064362       0.024937      -0.013339       0.034221      -0.210998      -0.075219      -0.030958       0.106177              9.256980       6.286935       1.968627      -1.727789       6.653994      -0.144973      14.830011           0.000004
          172              C      13.940712       0.068636       6.915851      -0.007759      36.099497 0.41412939E+03  0.95750669E+04                                 9.532735                            6.796479       0.006743       2.015497                    0.999327      26.838027      75.388703       0.633340       0.418276      -1.067851      -0.005894      -0.005576       0.041712       0.042494      -0.010451       0.000654      -0.000618      -0.004590      -0.018418      -0.007640      -0.006169       0.013809             11.884347       9.032891       3.091906      -3.040002       7.764819      -0.965908      18.855330           0.000001
          173              C      12.945044      15.613147       7.390354      -0.115198      33.706691 0.42204123E+03  0.98721607E+04                                 9.125092                            6.894579       0.181911       2.033939                    0.999761      29.129815      84.179898       0.619950       0.422369      -1.057929       0.008666       0.015292       0.021534       0.027796      -0.006676       0.015997       0.015161      -0.001406      -0.028582      -0.028099       0.011456       0.016643             10.719225       9.406961       3.256506      -3.019310       7.600079      -1.344295      15.150636           0.000003
          174              C      -0.961551       0.800758       7.764005      -0.109329      33.769087 0.43821966E+03  0.10368357E+05                                 9.213169                            7.081701       0.066671       1.996675                    0.999736      29.450148      86.159175       0.603217       0.429155      -1.051597      -0.010657      -0.019669       0.016663       0.027894       0.001257      -0.010051      -0.010287       0.012277      -0.079523      -0.031143       0.008809       0.022333             10.667767       8.762066       2.865855      -1.718676       7.666725      -0.210815      15.574509           0.000002
          175              C      10.294859       6.922471       5.710578       0.090600      24.386869 0.31907234E+03  0.70557538E+04                                 7.658304                            6.234784      -0.361898       1.909352                    0.997626      26.729053      78.547405       0.606271       0.456862      -1.023222       0.028731      -0.036626       0.012162       0.048113      -0.017126      -0.027774      -0.023601       0.017329       0.093346      -0.050001       0.001594       0.048406              8.311218       9.806794       0.054235       1.874429       9.208948       1.861582       5.917911           0.000001
          176              C       9.977938       5.711529       5.161675      -0.120268      30.079873 0.42892194E+03  0.10107872E+05                                 8.529071                            7.027473      -0.007080       1.982128                    0.999243      29.230932      85.727775       0.601968       0.431769      -1.048573       0.016603       0.007876       0.014340       0.023309       0.004048       0.011434       0.001829       0.002504       0.019242      -0.010835      -0.004321       0.015156              9.191437      10.593286      -0.174737       1.581296      10.807898       2.319032       6.173128           0.000002
          177              C      10.859239       4.688520       5.113728      -0.159674      30.517759 0.46843773E+03  0.11196144E+05                                 8.458989                            7.223750       0.289168       2.069455                    0.999540      29.477904      84.845428       0.613458       0.417739      -1.065659      -0.012902      -0.010668       0.008640       0.018840      -0.000246      -0.002007       0.002829      -0.038329       0.094512      -0.034978       0.003130       0.031847              8.914468      11.540039      -0.630070       1.376690       9.351475       1.597883       5.851891           0.000001
          178              C      12.281187       4.977773       5.588232       0.260706      25.887214 0.32135153E+03  0.70299085E+04                                 7.758533                            6.164205       0.025581       2.041003                    0.999664      24.649232      69.148307       0.631439       0.443410      -1.043933       0.031363      -0.052826       0.001658       0.061457      -0.003037       0.004015       0.000292       0.080273      -0.008038      -0.038917      -0.003033       0.041949              8.575100      11.275069      -2.713436       0.285251       9.354138       1.611672       5.096093           0.000002
          179              C      12.442325       6.201789       6.080922      -0.190024      33.598497 0.51685808E+03  0.12790034E+05                                 9.223454                            7.768116      -0.235672       1.882541                    0.998078      31.895889      96.559200       0.565346       0.437816      -1.042600      -0.074187       0.083430       0.019789       0.113384      -0.022977       0.028392      -0.018268       0.089248      -0.095595      -0.049007      -0.026676       0.075683              9.908541      11.114250      -2.286748       0.224586      11.777121       2.608722       6.834251          -0.000001
          180              C      -1.185261       4.327362       5.733725      -0.070164      27.644394 0.40402628E+03  0.93785020E+04                                 8.212838                            6.837165      -0.267470       1.936780                    0.995762      27.897067      81.160516       0.608147       0.433884      -1.047450      -0.086009      -0.018172      -0.042680       0.097721       0.031768       0.011317       0.020877       0.101714      -0.087914      -0.056681      -0.020589       0.077270              9.214855      10.427034      -1.503498      -1.685207       7.630696      -1.135396       9.586835          -0.000000
          181              C      -0.598809       4.958163       4.470586       0.089251      28.860191 0.39626541E+03  0.90918798E+04                                 8.318496                            6.750099       0.036254       2.034202                    0.999552      26.065576      73.737393       0.619118       0.431187      -1.056236      -0.003071      -0.017790       0.021710       0.028236       0.010563      -0.015798      -0.024592      -0.000693       0.084051      -0.026360      -0.018970       0.045330              9.191019       6.872652       1.919976      -2.996050       8.088025      -0.615258      12.612382           0.000000
          182              C       0.042789       6.147860       4.490426      -0.146531      30.495423 0.42844891E+03  0.10036224E+05                                 8.440201                            6.892241       0.327132       2.079410                    0.999771      29.179163      83.735952       0.628900       0.415770      -1.064605       0.020540       0.014435      -0.032853       0.041347      -0.006433       0.007639       0.019419      -0.017743       0.065240      -0.026414      -0.006464       0.032878              9.162473       6.590255       2.023464      -2.505903       8.530287      -0.747257      12.366877          -0.000000
          183              C       0.584391       6.696952       3.318219      -0.144512      30.853325 0.43381318E+03  0.10196965E+05                                 8.542811                            6.961208       0.214261       2.039444                    0.999797      29.403937      84.619351       0.622071       0.418888      -1.062261      -0.009725      -0.018801       0.028646       0.035618       0.021803      -0.003218       0.004336      -0.007136      -0.068609      -0.024845      -0.008709       0.033555              9.265964       6.468920       1.571412      -2.912195       7.637690      -1.072302      13.691281           0.000001
          184              C       0.469514       6.054711       2.116254       0.069144      33.606007 0.42288456E+03  0.98488828E+04                                 9.171918                            6.931992      -0.045997       1.996995                    0.999580      26.737043      75.883817       0.617185       0.426114      -1.060736       0.002255      -0.005888       0.000473       0.006323       0.013586      -0.003646      -0.005536       0.006015       0.027346      -0.018630       0.003024       0.015606             10.663224       7.662876       2.801229      -4.351194       9.281180      -2.809580      15.045615           0.000001
          185              C      -0.193941       4.822524       2.129480      -0.136787      31.557743 0.45470656E+03  0.10848110E+05                                 8.773391                            7.192882       0.103735       2.008781                    0.999521      29.715538      87.031599       0.601696       0.426684      -1.054100       0.000471      -0.008188       0.027483       0.028680      -0.014155       0.007080       0.014798      -0.015132       0.038387      -0.027378       0.004344       0.023035              9.515619       7.265358       2.892953      -2.801351       9.598318      -1.887069      11.683180           0.000002
          186              C      -0.709340       4.314288       3.296726      -0.130429      30.550650 0.42609038E+03  0.10028548E+05                                 8.630629                            6.999843      -0.007113       1.983859                    0.998525      29.306249      86.007192       0.603481       0.431227      -1.048482       0.020674       0.010793      -0.021442       0.031680      -0.005311      -0.001877      -0.006046      -0.015472      -0.082072      -0.028282       0.004679       0.023604              9.399291       6.545794       1.869727      -2.366736       8.506835      -0.217924      13.145245          -0.000000
          187              C       1.051681       6.595631       0.864688       0.074003      32.819558 0.43261747E+03  0.10155430E+05                                 9.098566                            7.059923      -0.214223       1.944957                    0.999108      27.011993      77.524360       0.603927       0.432043      -1.054747       0.004333      -0.000106      -0.000131       0.004337       0.011141      -0.007626      -0.003545      -0.013431       0.029557      -0.018824       0.002559       0.016265             10.423827       8.618150       3.355771      -3.919095       8.470507      -3.269374      14.182825           0.000002
          188              C       1.970617       7.652959       0.869648      -0.123615      30.314823 0.45210269E+03  0.10792338E+05                                 8.626003                            7.239932      -0.040122       1.966514                    0.998608      29.809593      87.912134       0.590153       0.434774      -1.047040       0.014674       0.000104      -0.025781       0.029665      -0.000826       0.015895       0.014479       0.002274       0.054633      -0.021557      -0.008312       0.029869              9.231103       8.503408       3.403868      -2.657671       8.434109      -2.488588      10.755791           0.000002
          189              C      -1.399028       8.141584      16.214140      -0.144042      29.176799 0.44739643E+03  0.10643453E+05                                 8.332352                            7.143267       0.082513       2.005567                    0.998488      29.727702      87.288946       0.601982       0.427693      -1.052200      -0.016343      -0.019573       0.032516       0.041322       0.011812       0.007797      -0.005359      -0.000281      -0.067624      -0.026004       0.002854       0.023150              8.711513       7.347455       2.666693      -1.895951       7.659831      -1.260691      11.127253           0.000007
          190              C      -1.716950       7.595762      15.003907       0.104699      28.135676 0.39964733E+03  0.92016390E+04                                 8.225943                            6.802341      -0.039908       2.008494                    0.999593      26.205432      74.597747       0.612698       0.434181      -1.052959       0.013204       0.015859      -0.028073       0.034841       0.013191      -0.027375      -0.031345      -0.004318       0.112128      -0.032120      -0.030679       0.062798              8.935508       7.890214       2.816566      -3.066377       7.145955      -1.750689      11.770356           0.000004
          191              C      -2.575656       6.551508      14.989027      -0.149918      29.373607 0.43007735E+03  0.10099005E+05                                 8.275596                            6.948157       0.239174       2.049745                    0.999657      29.434244      84.984903       0.619655       0.420944      -1.059734      -0.015334      -0.018768       0.038410       0.045417       0.001886       0.015031       0.019550      -0.006756       0.063477      -0.022610      -0.012683       0.035294              8.765649       7.866568       3.158367      -2.557498       7.857415      -1.898419      10.572962           0.000007
          192              C      -3.150109       6.071053      16.167847      -0.129948      30.222388 0.45447085E+03  0.10852520E+05                                 8.566330                            7.238046      -0.037499       1.962934                    0.999269      29.858497      87.792670       0.593354       0.432283      -1.049562       0.020922       0.011937      -0.026138       0.035545       0.020414       0.000610       0.000628      -0.017944      -0.069342      -0.023129      -0.010739       0.033869              9.029995       7.533810       2.507772      -2.344518       7.486861      -1.745859      12.069313           0.000005
          193              C      -1.109786       8.130145      13.725888      -0.180698      28.733920 0.44133445E+03  0.10486293E+05                                 8.376690                            7.121729      -0.357803       1.890231                    0.995543      29.519471      87.242134       0.598160       0.430957      -1.047919       0.048429      -0.042624       0.022712       0.068396      -0.021617      -0.004978       0.026930       0.040903      -0.093275      -0.048621       0.000072       0.048549              9.170191      10.336832      -0.783226      -2.523516       7.098793      -1.383746      10.074948           0.000004
          194              C       1.341540       8.005946      14.028447      -0.106730      30.027935 0.43380510E+03  0.10228067E+05                                 8.575012                            7.121801      -0.052259       1.990829                    0.996571      28.411734      82.714344       0.592503       0.438446      -1.046993      -0.035268      -0.003793       0.008930       0.036579       0.042942       0.016401      -0.006986      -0.025384       0.050592      -0.057267       0.019886       0.037381              9.331428      14.125360      -0.006917       1.247723       7.190146       1.861446       6.678779           0.000005
          195              C       2.595411       7.448684      13.820128       0.355639      26.772140 0.32265902E+03  0.71078875E+04                                 8.129957                            6.292021      -0.145530       1.988758                    0.999252      24.606384      70.629901       0.604285       0.460116      -1.028183       0.076570       0.040977       0.048028       0.099241      -0.000102      -0.001180      -0.004824      -0.030575       0.015703      -0.017969       0.002920       0.015049              9.221227      12.957685       1.076262       2.095759       7.473250       2.514723       7.232746           0.000002
          196              C       2.660679       6.316183      13.003386      -0.158740      29.300799 0.43569527E+03  0.10253240E+05                                 8.287178                            7.023121       0.173924       2.048899                    0.998656      28.833886      83.052622       0.613083       0.424530      -1.058616       0.002696      -0.031284      -0.027570       0.041786       0.003779       0.006539      -0.040593      -0.001262       0.061143      -0.039493      -0.009357       0.048850              8.737797      10.416656       0.761250       1.491667       8.128230       2.884120       7.668505           0.000002
          197              C       1.498357       5.812849      12.442910      -0.080149      27.976702 0.39884507E+03  0.91876942E+04                                 8.034723                            6.719050       0.200272       2.058598                    0.999487      28.001852      79.990776       0.626413       0.424466      -1.057880       0.015211       0.012841       0.002486       0.020061       0.001697       0.004767      -0.003038      -0.000286      -0.020911      -0.009727       0.004290       0.005437              8.531703      10.295122      -0.580881       0.620558       7.595349       2.689526       7.704638           0.000002
          198              C       0.292666       6.376648      12.692561      -0.019962      25.498512 0.36783051E+03  0.83242811E+04                                 7.654614                            6.538278       0.140686       2.062734                    0.997571      27.000372      77.075794       0.621008       0.435823      -1.048295       0.013682       0.015383       0.009984       0.022880       0.012873       0.009114       0.022659      -0.017017       0.010041      -0.018865      -0.014568       0.033434              8.015379       9.593444      -1.119812      -0.059708       7.369426       2.489388       7.083266           0.000002
          199              C      10.255343      10.713815       7.516007       0.605750      21.010719 0.21859791E+03  0.43881371E+04                                 7.072693                            5.245808      -0.063174       2.042324                    0.999403      21.815360      60.641111       0.646341       0.472074      -1.017122       0.031325      -0.042670       0.011698       0.054211       0.017467      -0.013786      -0.020930       0.010204       0.296369      -0.068066      -0.035279       0.103345              8.465650       9.546812      -3.585039       0.440044      11.518298       0.672809       4.331841           0.000004
          200              C       9.308529      11.892073       7.443261      -0.023503      36.319447 0.43589833E+03  0.10175273E+05                                 9.490768                            6.921899       0.072126       2.030741                    0.999397      27.020639      75.462702       0.636574       0.412189      -1.075250      -0.027552       0.037957      -0.000293       0.046903       0.004908      -0.001066      -0.000777      -0.018904       0.009334      -0.012253       0.002993       0.009261             11.564646      13.848520      -5.069930       0.370071      15.621671       0.625272       5.223748           0.000000
          201              C       7.996996      11.759703       7.291155      -0.098764      31.018971 0.40370600E+03  0.93575115E+04                                 8.670474                            6.780542       0.126187       2.027059                    0.999723      28.667722      83.002801       0.618751       0.427066      -1.052921      -0.007182       0.026068       0.006026       0.027702       0.011918      -0.007398       0.002774      -0.023882       0.057251      -0.027744       0.007324       0.020420              9.773872      11.956243      -2.941932       0.425517      12.475414      -0.014750       4.889959           0.000005
          202              C       7.202595      12.879130       7.115903      -0.097122      31.573595 0.41779414E+03  0.97637092E+04                                 8.786319                            6.907028       0.081070       2.007454                    0.999648      28.962111      84.093619       0.612072       0.428205      -1.052625       0.028513      -0.012583       0.012183       0.033462       0.012394      -0.002971       0.006011       0.046535       0.040356      -0.033994       0.014002       0.019992              9.908743      10.831343      -2.978505       0.718850      13.825118      -0.249820       5.069768          -0.000001
          203              C       7.731108      14.139098       7.117556      -0.036549      34.560725 0.43314999E+03  0.10119040E+05                                 9.189293                            6.909589      -0.062497       1.982180                    0.999355      27.424108      77.213545       0.634319       0.413330      -1.071970       0.031866      -0.040542       0.007948       0.052175       0.003820       0.005533       0.000160       0.007299       0.028950      -0.010343      -0.001769       0.012111             10.858020      12.980717      -4.047626       1.399176      14.266940      -0.652263       5.326404           0.000001
          204              C       6.836610      15.325528       6.975370       0.609816      23.096446 0.24940675E+03  0.51729017E+04                                 7.534896                            5.644212      -0.040483       2.044939                    0.999524      22.373965      63.159616       0.616524       0.478994      -1.013717      -0.043635       0.061407      -0.019992       0.077939       0.036468      -0.057953      -0.043441       0.016217       0.184688      -0.068234      -0.043291       0.111524              8.816501      10.100749      -2.463079       2.519533      10.322089       0.461529       6.026665           0.000003
          205              C       9.075582      14.294347       7.322568      -0.121602      32.197862 0.43903189E+03  0.10412412E+05                                 8.940570                            7.107765      -0.081314       1.945388                    0.999384      29.965458      88.325235       0.598480       0.431520      -1.048134      -0.003210      -0.027232       0.006584       0.028200       0.031960       0.000530      -0.005898      -0.017697       0.038891      -0.039947       0.011972       0.027975             10.023479      12.615212      -2.757836       1.025194      12.188813      -0.278887       5.266412           0.000000
          206              C       9.889548      13.186360       7.501127      -0.115967      33.700259 0.45519050E+03  0.10855508E+05                                 9.172991                            7.203729       0.029914       1.981895                    0.999534      29.731300      86.877074       0.600754       0.427516      -1.054269      -0.027103       0.002777       0.002945       0.027403       0.014879       0.000682       0.008803       0.034802      -0.009334      -0.024402      -0.000559       0.024961             10.374184      11.416894      -2.512390       0.932816      14.420932       0.208128       5.284727           0.000001
          207              C      13.375138      14.380960       0.782022       0.599312      22.634013 0.24316711E+03  0.50029885E+04                                 7.392799                            5.532300       0.091478       2.087991                    0.999610      22.182463      62.016051       0.630730       0.471996      -1.019214       0.045096       0.040049       0.026840       0.066014      -0.081142       0.010631      -0.027598       0.012470      -0.103758      -0.069593      -0.034213       0.103806              8.630862       8.403243       4.350509       0.572288       9.317051       1.929873       8.172291           0.000006
          208              C       8.754685      12.808860      15.516437      -0.121295      31.574995 0.46845890E+03  0.11283478E+05                                 8.841954                            7.357506      -0.071390       1.947645                    0.999329      30.211068      89.519543       0.586832       0.433332      -1.047827      -0.006573      -0.025254       0.016559       0.030906      -0.001679      -0.013851      -0.014239       0.024421      -0.018100      -0.024880       0.001972       0.022907              9.581833       9.004074       4.085293      -0.025341      10.977161       2.241544       8.764265           0.000003
          209              C      12.482840      13.304022       0.284372      -0.026896      36.322733 0.45410732E+03  0.10718056E+05                                 9.514867                            7.074257       0.032747       2.014572                    0.999467      27.365458      77.053405       0.627934       0.413271      -1.073672      -0.022961      -0.045210      -0.009085       0.051513      -0.006913      -0.003465       0.000697       0.002281       0.008217      -0.008649       0.000992       0.007657             11.407346      11.531897       6.727979       0.629447      13.588393       2.947627       9.101748           0.000002
          210              C      11.476719      12.779444       1.089540      -0.111827      31.366695 0.43205079E+03  0.10173982E+05                                 8.705015                            6.998568       0.041457       1.984134                    0.999729      29.503067      85.771497       0.611836       0.425123      -1.055351       0.003047      -0.009703      -0.021168       0.023484      -0.021717      -0.005758       0.014760       0.004961       0.044205      -0.030489       0.001301       0.029189              9.649999       9.966283       5.289133      -0.290742      11.295854       1.297643       7.687861           0.000008
          211              C      10.672110      11.762972       0.631569      -0.116963      31.072091 0.44869281E+03  0.10695521E+05                                 8.729054                            7.189905      -0.073697       1.947074                    0.999497      30.000260      88.541425       0.594737       0.432045      -1.048216       0.018404       0.011118      -0.014230       0.025784      -0.011953      -0.015945      -0.008732       0.024720      -0.034366      -0.026925       0.000014       0.026910              9.514137       9.159609       4.567817       0.031190      10.887166       1.792675       8.495636           0.000004
          212              C       6.987829      11.228588      15.903315      -0.021153      34.552896 0.44776251E+03  0.10573503E+05                                 9.311135                            7.101880      -0.072173       1.988766                    0.999136      27.411266      78.219171       0.614051       0.422406      -1.063546       0.032483       0.034901       0.018778       0.051243      -0.006860       0.004733      -0.000890       0.018859       0.004358      -0.012417      -0.000509       0.012926             11.003620      11.377259       6.477759      -0.110550      12.963684       1.801365       8.669919          -0.000000
          213              C       7.948930      11.769508      15.076653      -0.107519      31.401666 0.45340595E+03  0.10861095E+05                                 8.869661                            7.281477      -0.172159       1.919864                    0.998996      30.140776      89.847488       0.583091       0.438514      -1.041929       0.007109       0.005329       0.026877       0.028308      -0.016940       0.001554       0.006320       0.008528       0.058437      -0.027955       0.007197       0.020757              9.753477      10.465968       4.916417      -0.669171      10.636609       0.840474       8.157855           0.000001
          214              C       6.160556      10.083014      15.461878       0.610529      21.807361 0.24035529E+03  0.49505889E+04                                 7.322957                            5.578194       0.026656       2.075890                    0.999665      22.196208      62.907196       0.612545       0.485473      -1.008016      -0.038582      -0.049146      -0.023767       0.066849      -0.071459       0.028382      -0.036950       0.031594      -0.046780      -0.068496      -0.030485       0.098981              8.525491       8.289272       4.383083      -0.229179       9.841657       1.138966       7.445544           0.000003
          215              C       5.383677       8.308273      11.098758       0.578634      23.782598 0.25328715E+03  0.52598972E+04                                 7.660835                            5.641194       0.062162       2.072214                    0.999722      22.516988      63.060602       0.626011       0.471151      -1.020581      -0.001819      -0.004322       0.056782       0.056975       0.064362       0.024937       0.013339       0.034221      -0.210998      -0.075219      -0.030958       0.106177              9.256979       6.286935      -1.968627      -1.727789       6.653993       0.144973      14.830010           0.000004
          216              C       5.644320       8.239636       9.617380      -0.007759      36.099499 0.41412943E+03  0.95750678E+04                                 9.532735                            6.796479       0.006743       2.015497                    0.999327      26.838028      75.388704       0.633340       0.418276      -1.067851       0.005894      -0.005576      -0.041712       0.042494       0.010451       0.000654       0.000618      -0.004590      -0.018419      -0.007640      -0.006169       0.013809             11.884346       9.032891      -3.091906      -3.040002       7.764819       0.965907      18.855329           0.000002
          217              C       6.639988       7.442147       9.142877      -0.115198      33.706683 0.42204110E+03  0.98721569E+04                                 9.125090                            6.894578       0.181912       2.033939                    0.999761      29.129811      84.179880       0.619950       0.422369      -1.057929      -0.008666       0.015292      -0.021534       0.027796       0.006676       0.015997      -0.015161      -0.001406      -0.028582      -0.028099       0.011456       0.016643             10.719223       9.406959      -3.256505      -3.019308       7.600078       1.344294      15.150632           0.000002
          218              C       4.898583       8.971758       8.769226      -0.109329      33.769084 0.43821961E+03  0.10368355E+05                                 9.213169                            7.081701       0.066671       1.996675                    0.999736      29.450146      86.159169       0.603217       0.429155      -1.051597       0.010657      -0.019669      -0.016663       0.027894      -0.001257      -0.010051       0.010287       0.012277      -0.079523      -0.031143       0.008809       0.022333             10.667766       8.762065      -2.865855      -1.718676       7.666725       0.210815      15.574509           0.000002
          219              C       2.470859       1.248529       5.710578       0.090600      24.386868 0.31907232E+03  0.70557533E+04                                 7.658303                            6.234784      -0.361898       1.909352                    0.997626      26.729052      78.547400       0.606271       0.456862      -1.023222       0.028731       0.036626       0.012162       0.048113       0.017126      -0.027774       0.023601       0.017329       0.093346      -0.050001       0.001594       0.048406              8.311217       9.806793      -0.054234       1.874429       9.208948      -1.861582       5.917910           0.000001
          220              C       2.153938       2.459471       5.161675      -0.120268      30.079872 0.42892193E+03  0.10107872E+05                                 8.529071                            7.027473      -0.007080       1.982128                    0.999243      29.230932      85.727777       0.601968       0.431769      -1.048573       0.016603      -0.007876       0.014340       0.023309      -0.004048       0.011434      -0.001830       0.002504       0.019242      -0.010835      -0.004321       0.015156              9.191438      10.593286       0.174737       1.581296      10.807898      -2.319032       6.173129           0.000002
          221              C       3.035239       3.482480       5.113728      -0.159674      30.517768 0.46843789E+03  0.11196149E+05                                 8.458991                            7.223751       0.289167       2.069454                    0.999540      29.477910      84.845451       0.613458       0.417739      -1.065659      -0.012902       0.010668       0.008640       0.018840       0.000246      -0.002007      -0.002829      -0.038329       0.094512      -0.034978       0.003130       0.031847              8.914470      11.540042       0.630070       1.376690       9.351476      -1.597883       5.851892           0.000001
          222              C       4.457187       3.193227       5.588232       0.260706      25.887214 0.32135153E+03  0.70299085E+04                                 7.758533                            6.164205       0.025581       2.041003                    0.999664      24.649232      69.148305       0.631440       0.443410      -1.043933       0.031363       0.052826       0.001658       0.061457       0.003037       0.004015      -0.000292       0.080273      -0.008038      -0.038917      -0.003033       0.041949              8.575100      11.275068       2.713436       0.285251       9.354138      -1.611672       5.096093           0.000002
          223              C       4.618325       1.969211       6.080922      -0.190024      33.598501 0.51685816E+03  0.12790037E+05                                 9.223455                            7.768117      -0.235672       1.882541                    0.998078      31.895892      96.559210       0.565346       0.437816      -1.042600      -0.074187      -0.083430       0.019789       0.113384       0.022977       0.028392       0.018268       0.089248      -0.095595      -0.049007      -0.026676       0.075683              9.908541      11.114251       2.286748       0.224586      11.777122      -2.608722       6.834251          -0.000001
          224              C       6.638739       3.843638       5.733725      -0.070164      27.644396 0.40402633E+03  0.93785034E+04                                 8.212839                            6.837165      -0.267469       1.936780                    0.995762      27.897069      81.160525       0.608147       0.433884      -1.047450      -0.086009       0.018172      -0.042680       0.097721      -0.031768       0.011317      -0.020877       0.101714      -0.087914      -0.056681      -0.020589       0.077270              9.214856      10.427035       1.503497      -1.685207       7.630697       1.135396       9.586836          -0.000000
          225              C       7.225191       3.212837       4.470586       0.089251      28.860188 0.39626534E+03  0.90918780E+04                                 8.318496                            6.750099       0.036254       2.034202                    0.999552      26.065574      73.737389       0.619118       0.431187      -1.056236      -0.003071       0.017790       0.021710       0.028236      -0.010563      -0.015798       0.024592      -0.000693       0.084051      -0.026360      -0.018970       0.045330              9.191019       6.872652      -1.919976      -2.996050       8.088025       0.615258      12.612381           0.000000
          226              C       7.866789       2.023140       4.490426      -0.146531      30.495428 0.42844899E+03  0.10036227E+05                                 8.440201                            6.892242       0.327133       2.079410                    0.999771      29.179166      83.735961       0.628900       0.415770      -1.064605       0.020540      -0.014434      -0.032853       0.041347       0.006433       0.007639      -0.019419      -0.017743       0.065240      -0.026414      -0.006464       0.032878              9.162474       6.590256      -2.023465      -2.505904       8.530288       0.747257      12.366877           0.000000
          227              C       8.408391       1.474048       3.318219      -0.144512      30.853327 0.43381322E+03  0.10196966E+05                                 8.542811                            6.961208       0.214261       2.039444                    0.999797      29.403940      84.619360       0.622071       0.418888      -1.062261      -0.009725       0.018801       0.028646       0.035618      -0.021803      -0.003218      -0.004336      -0.007136      -0.068609      -0.024845      -0.008710       0.033555              9.265964       6.468920      -1.571412      -2.912195       7.637691       1.072302      13.691280           0.000001
          228              C       8.293514       2.116289       2.116254       0.069144      33.606003 0.42288450E+03  0.98488812E+04                                 9.171918                            6.931992      -0.045997       1.996995                    0.999580      26.737041      75.883812       0.617185       0.426114      -1.060736       0.002255       0.005888       0.000473       0.006323      -0.013586      -0.003646       0.005536       0.006015       0.027346      -0.018630       0.003024       0.015606             10.663223       7.662876      -2.801229      -4.351193       9.281179       2.809580      15.045615           0.000001
          229              C       7.630059       3.348476       2.129480      -0.136787      31.557743 0.45470656E+03  0.10848110E+05                                 8.773391                            7.192882       0.103735       2.008781                    0.999521      29.715538      87.031598       0.601696       0.426684      -1.054100       0.000471       0.008188       0.027483       0.028680       0.014155       0.007080      -0.014798      -0.015132       0.038387      -0.027378       0.004344       0.023035              9.515618       7.265358      -2.892953      -2.801350       9.598318       1.887068      11.683180           0.000002
          230              C       7.114660       3.856712       3.296726      -0.130429      30.550648 0.42609035E+03  0.10028547E+05                                 8.630629                            6.999843      -0.007113       1.983859                    0.998525      29.306248      86.007192       0.603481       0.431227      -1.048482       0.020673      -0.010793      -0.021442       0.031680       0.005311      -0.001877       0.006046      -0.015472      -0.082072      -0.028282       0.004679       0.023604              9.399291       6.545794      -1.869727      -2.366736       8.506835       0.217924      13.145245          -0.000000
          231              C       8.875681       1.575369       0.864688       0.074002      32.819555 0.43261744E+03  0.10155429E+05                                 9.098565                            7.059923      -0.214223       1.944957                    0.999108      27.011992      77.524355       0.603927       0.432043      -1.054747       0.004333       0.000106      -0.000131       0.004337      -0.011141      -0.007626       0.003545      -0.013431       0.029557      -0.018824       0.002559       0.016265             10.423827       8.618150      -3.355771      -3.919094       8.470506       3.269373      14.182824           0.000002
          232              C       9.794617       0.518041       0.869648      -0.123615      30.314823 0.45210267E+03  0.10792338E+05                                 8.626004                            7.239933      -0.040122       1.966513                    0.998608      29.809594      87.912144       0.590153       0.434774      -1.047040       0.014674      -0.000104      -0.025781       0.029665       0.000826       0.015895      -0.014479       0.002274       0.054633      -0.021557      -0.008312       0.029869              9.231104       8.503409      -3.403868      -2.657671       8.434110       2.488588      10.755792           0.000002
          233              C       6.424972       0.029416      16.214140      -0.144043      29.176804 0.44739653E+03  0.10643456E+05                                 8.332353                            7.143268       0.082513       2.005567                    0.998488      29.727705      87.288957       0.601982       0.427693      -1.052200      -0.016343       0.019573       0.032516       0.041322      -0.011812       0.007797       0.005359      -0.000281      -0.067624      -0.026004       0.002854       0.023150              8.711514       7.347456      -2.666693      -1.895951       7.659832       1.260692      11.127255           0.000007
          234              C       6.107050       0.575238      15.003907       0.104699      28.135673 0.39964727E+03  0.92016373E+04                                 8.225942                            6.802341      -0.039908       2.008494                    0.999593      26.205430      74.597742       0.612698       0.434181      -1.052959       0.013204      -0.015859      -0.028073       0.034841      -0.013191      -0.027375       0.031345      -0.004318       0.112128      -0.032120      -0.030679       0.062798              8.935508       7.890214      -2.816565      -3.066377       7.145954       1.750689      11.770356           0.000004
          235              C       5.248344       1.619492      14.989027      -0.149918      29.373608 0.43007736E+03  0.10099006E+05                                 8.275596                            6.948157       0.239174       2.049745                    0.999657      29.434244      84.984903       0.619655       0.420944      -1.059734      -0.015334       0.018767       0.038410       0.045417      -0.001886       0.015031      -0.019550      -0.006756       0.063477      -0.022611      -0.012683       0.035294              8.765649       7.866568      -3.158367      -2.557499       7.857416       1.898420      10.572962           0.000008
          236              C       4.673891       2.099947      16.167847      -0.129949      30.222389 0.45447087E+03  0.10852521E+05                                 8.566331                            7.238047      -0.037499       1.962934                    0.999269      29.858498      87.792677       0.593354       0.432283      -1.049562       0.020922      -0.011937      -0.026138       0.035545      -0.020414       0.000610      -0.000628      -0.017944      -0.069342      -0.023129      -0.010739       0.033869              9.029995       7.533810      -2.507772      -2.344518       7.486862       1.745860      12.069314           0.000005
          237              C       6.714214       0.040855      13.725888      -0.180698      28.733913 0.44133431E+03  0.10486289E+05                                 8.376689                            7.121728      -0.357802       1.890231                    0.995543      29.519467      87.242119       0.598160       0.430957      -1.047919       0.048429       0.042624       0.022712       0.068396       0.021617      -0.004978      -0.026930       0.040903      -0.093275      -0.048621       0.000072       0.048549              9.170190      10.336830       0.783226      -2.523515       7.098793       1.383745      10.074947           0.000004
          238              C       9.165540       0.165054      14.028447      -0.106730      30.027932 0.43380504E+03  0.10228066E+05                                 8.575012                            7.121801      -0.052259       1.990829                    0.996571      28.411732      82.714339       0.592503       0.438446      -1.046993      -0.035268       0.003793       0.008930       0.036579      -0.042942       0.016401       0.006986      -0.025385       0.050592      -0.057267       0.019886       0.037381              9.331428      14.125360       0.006917       1.247723       7.190146      -1.861446       6.678778           0.000005
          239              C      10.419411       0.722316      13.820128       0.355639      26.772137 0.32265897E+03  0.71078861E+04                                 8.129957                            6.292020      -0.145530       1.988758                    0.999252      24.606382      70.629895       0.604285       0.460116      -1.028183       0.076570      -0.040977       0.048028       0.099241       0.000102      -0.001180       0.004824      -0.030575       0.015703      -0.017969       0.002920       0.015049              9.221227      12.957684      -1.076262       2.095759       7.473250      -2.514723       7.232746           0.000002
          240              C      10.484679       1.854817      13.003386      -0.158740      29.300804 0.43569539E+03  0.10253243E+05                                 8.287179                            7.023123       0.173924       2.048899                    0.998656      28.833889      83.052635       0.613083       0.424530      -1.058616       0.002696       0.031284      -0.027570       0.041786      -0.003779       0.006539       0.040593      -0.001262       0.061144      -0.039493      -0.009357       0.048850              8.737798      10.416657      -0.761250       1.491668       8.128232      -2.884121       7.668507           0.000002
          241              C       9.322357       2.358151      12.442910      -0.080149      27.976701 0.39884505E+03  0.91876937E+04                                 8.034723                            6.719050       0.200271       2.058597                    0.999487      28.001852      79.990779       0.626413       0.424466      -1.057880       0.015211      -0.012841       0.002486       0.020061      -0.001697       0.004767       0.003038      -0.000286      -0.020911      -0.009727       0.004290       0.005437              8.531703      10.295122       0.580881       0.620558       7.595349      -2.689526       7.704639           0.000002
          242              C       8.116666       1.794352      12.692561      -0.019962      25.498510 0.36783046E+03  0.83242798E+04                                 7.654614                            6.538277       0.140686       2.062734                    0.997571      27.000370      77.075787       0.621008       0.435823      -1.048295       0.013682      -0.015383       0.009984       0.022880      -0.012873       0.009114      -0.022658      -0.017017       0.010041      -0.018865      -0.014568       0.033434              8.015378       9.593444       1.119811      -0.059708       7.369426      -2.489387       7.083266           0.000002
          243              C       2.431343      13.799185       7.516007       0.605750      21.010719 0.21859791E+03  0.43881372E+04                                 7.072693                            5.245808      -0.063174       2.042324                    0.999403      21.815360      60.641111       0.646341       0.472074      -1.017122       0.031325       0.042670       0.011698       0.054211      -0.017467      -0.013786       0.020930       0.010204       0.296369      -0.068066      -0.035279       0.103345              8.465650       9.546812       3.585039       0.440044      11.518298      -0.672809       4.331841           0.000004
          244              C       1.484529      12.620927       7.443261      -0.023503      36.319449 0.43589836E+03  0.10175274E+05                                 9.490768                            6.921899       0.072126       2.030741                    0.999397      27.020640      75.462703       0.636574       0.412189      -1.075250      -0.027552      -0.037957      -0.000293       0.046903      -0.004908      -0.001066       0.000777      -0.018904       0.009334      -0.012253       0.002993       0.009261             11.564646      13.848520       5.069930       0.370072      15.621670      -0.625272       5.223748           0.000000
          245              C       0.172996      12.753297       7.291155      -0.098764      31.018974 0.40370605E+03  0.93575129E+04                                 8.670474                            6.780542       0.126187       2.027059                    0.999723      28.667724      83.002806       0.618751       0.427066      -1.052921      -0.007182      -0.026068       0.006026       0.027702      -0.011918      -0.007398      -0.002774      -0.023882       0.057251      -0.027744       0.007324       0.020420              9.773872      11.956244       2.941932       0.425517      12.475414       0.014750       4.889959           0.000005
          246              C      -0.621405      11.633870       7.115903      -0.097122      31.573589 0.41779404E+03  0.97637061E+04                                 8.786317                            6.907026       0.081070       2.007454                    0.999648      28.962108      84.093604       0.612072       0.428205      -1.052625       0.028513       0.012583       0.012183       0.033462      -0.012394      -0.002971      -0.006011       0.046535       0.040356      -0.033994       0.014002       0.019992              9.908741      10.831341       2.978504       0.718849      13.825115       0.249819       5.069767          -0.000000
          247              C      -0.092892      10.373902       7.117556      -0.036549      34.560721 0.43314994E+03  0.10119038E+05                                 9.189292                            6.909588      -0.062497       1.982180                    0.999355      27.424106      77.213535       0.634319       0.413330      -1.071970       0.031866       0.040542       0.007948       0.052175      -0.003820       0.005533      -0.000160       0.007299       0.028950      -0.010343      -0.001769       0.012111             10.858019      12.980715       4.047625       1.399176      14.266938       0.652263       5.326404           0.000001
          248              C      -0.987390       9.187472       6.975370       0.609816      23.096444 0.24940673E+03  0.51729010E+04                                 7.534895                            5.644212      -0.040483       2.044939                    0.999524      22.373963      63.159607       0.616525       0.478994      -1.013717      -0.043635      -0.061407      -0.019992       0.077939      -0.036468      -0.057953       0.043441       0.016217       0.184688      -0.068234      -0.043291       0.111524              8.816500      10.100748       2.463079       2.519533      10.322088      -0.461529       6.026664           0.000003
          249              C       1.251582      10.218653       7.322568      -0.121602      32.197861 0.43903189E+03  0.10412412E+05                                 8.940570                            7.107765      -0.081315       1.945388                    0.999384      29.965456      88.325229       0.598480       0.431520      -1.048134      -0.003210       0.027232       0.006584       0.028200      -0.031960       0.000529       0.005898      -0.017697       0.038891      -0.039947       0.011972       0.027975             10.023479      12.615213       2.757836       1.025194      12.188813       0.278887       5.266412           0.000000
          250              C       2.065548      11.326640       7.501127      -0.115967      33.700254 0.45519044E+03  0.10855506E+05                                 9.172990                            7.203728       0.029914       1.981895                    0.999534      29.731297      86.877060       0.600754       0.427516      -1.054269      -0.027102      -0.002777       0.002945       0.027403      -0.014879       0.000681      -0.008803       0.034802      -0.009334      -0.024402      -0.000559       0.024961             10.374183      11.416892       2.512389       0.932815      14.420930      -0.208128       5.284727           0.000001
          251              C       5.551138      10.132040       0.782022       0.599312      22.634010 0.24316708E+03  0.50029877E+04                                 7.392799                            5.532300       0.091478       2.087991                    0.999610      22.182461      62.016045       0.630730       0.471996      -1.019214       0.045096      -0.040049       0.026840       0.066014       0.081142       0.010631       0.027598       0.012470      -0.103758      -0.069593      -0.034213       0.103806              8.630861       8.403243      -4.350509       0.572288       9.317050      -1.929873       8.172290           0.000006
          252              C       0.930685      11.704140      15.516437      -0.121295      31.574994 0.46845888E+03  0.11283477E+05                                 8.841954                            7.357506      -0.071389       1.947645                    0.999329      30.211068      89.519542       0.586832       0.433332      -1.047827      -0.006573       0.025254       0.016559       0.030906       0.001679      -0.013851       0.014239       0.024421      -0.018100      -0.024880       0.001972       0.022907              9.581833       9.004074      -4.085293      -0.025341      10.977160      -2.241544       8.764265           0.000003
          253              C       4.658840      11.208978       0.284372      -0.026896      36.322733 0.45410734E+03  0.10718056E+05                                 9.514867                            7.074257       0.032747       2.014572                    0.999467      27.365458      77.053404       0.627934       0.413271      -1.073672      -0.022961       0.045210      -0.009085       0.051513       0.006913      -0.003465      -0.000697       0.002281       0.008217      -0.008649       0.000992       0.007657             11.407346      11.531897      -6.727979       0.629447      13.588393      -2.947626       9.101748           0.000002
          254              C       3.652719      11.733556       1.089540      -0.111827      31.366687 0.43205066E+03  0.10173978E+05                                 8.705014                            6.998567       0.041457       1.984134                    0.999729      29.503063      85.771480       0.611836       0.425123      -1.055352       0.003047       0.009703      -0.021168       0.023484       0.021717      -0.005758      -0.014760       0.004961       0.044205      -0.030489       0.001301       0.029189              9.649997       9.966280      -5.289131      -0.290742      11.295851      -1.297643       7.687860           0.000008
          255              C       2.848110      12.750028       0.631569      -0.116964      31.072094 0.44869287E+03  0.10695523E+05                                 8.729055                            7.189906      -0.073697       1.947074                    0.999497      30.000263      88.541435       0.594737       0.432045      -1.048215       0.018404      -0.011118      -0.014230       0.025784       0.011953      -0.015945       0.008732       0.024720      -0.034366      -0.026925       0.000014       0.026910              9.514138       9.159609      -4.567817       0.031190      10.887168      -1.792675       8.495637           0.000004
          256              C      -0.836171      13.284412      15.903315      -0.021153      34.552892 0.44776245E+03  0.10573502E+05                                 9.311135                            7.101880      -0.072173       1.988766                    0.999136      27.411264      78.219164       0.614051       0.422406      -1.063546       0.032483      -0.034901       0.018778       0.051243       0.006860       0.004733       0.000890       0.018859       0.004358      -0.012417      -0.000509       0.012926             11.003620      11.377258      -6.477758      -0.110550      12.963682      -1.801365       8.669918          -0.000000
          257              C       0.124930      12.743492      15.076653      -0.107519      31.401665 0.45340592E+03  0.10861094E+05                                 8.869661                            7.281477      -0.172160       1.919864                    0.998996      30.140775      89.847488       0.583091       0.438514      -1.041929       0.007109      -0.005329       0.026877       0.028308       0.016940       0.001554      -0.006320       0.008528       0.058437      -0.027955       0.007197       0.020758              9.753477      10.465968      -4.916417      -0.669171      10.636609      -0.840474       8.157855           0.000001
          258              C      -1.663444      14.429986      15.461878       0.610529      21.807363 0.24035531E+03  0.49505895E+04                                 7.322958                            5.578194       0.026656       2.075890                    0.999665      22.196209      62.907200       0.612545       0.485473      -1.008016      -0.038582       0.049146      -0.023767       0.066849       0.071459       0.028382       0.036950       0.031594      -0.046780      -0.068496      -0.030485       0.098981              8.525492       8.289272      -4.383083      -0.229179       9.841658      -1.138966       7.445545           0.000003
          259              C      -2.440323      16.204727      11.098758       0.578633      23.782598 0.25328715E+03  0.52598970E+04                                 7.660835                            5.641194       0.062163       2.072215                    0.999722      22.516987      63.060596       0.626011       0.471151      -1.020581      -0.001819       0.004322       0.056782       0.056975      -0.064362       0.024937      -0.013339       0.034221      -0.210998      -0.075219      -0.030958       0.106177              9.256980       6.286935       1.968627      -1.727789       6.653993      -0.144973      14.830011           0.000004
          260              C      -2.179680      16.273364       9.617380      -0.007759      36.099490 0.41412932E+03  0.95750645E+04                                 9.532732                            6.796478       0.006743       2.015497                    0.999327      26.838025      75.388690       0.633341       0.418276      -1.067851       0.005894       0.005576      -0.041712       0.042494      -0.010451       0.000654      -0.000618      -0.004590      -0.018418      -0.007640      -0.006169       0.013809             11.884344       9.032889       3.091905      -3.040001       7.764817      -0.965907      18.855325           0.000001
          261              C      -1.184012       0.728853       9.142877      -0.115199      33.706703 0.42204142E+03  0.98721663E+04                                 9.125094                            6.894581       0.181911       2.033939                    0.999761      29.129820      84.179918       0.619950       0.422369      -1.057929      -0.008666      -0.015292      -0.021534       0.027796      -0.006676       0.015997       0.015161      -0.001406      -0.028582      -0.028099       0.011456       0.016643             10.719229       9.406964       3.256507      -3.019311       7.600081      -1.344296      15.150640           0.000003
          262              C      12.722583      15.541242       8.769226      -0.109330      33.769103 0.43821991E+03  0.10368364E+05                                 9.213173                            7.081704       0.066670       1.996675                    0.999736      29.450157      86.159217       0.603216       0.429156      -1.051597       0.010657       0.019669      -0.016663       0.027894       0.001257      -0.010051      -0.010287       0.012277      -0.079523      -0.031143       0.008809       0.022333             10.667772       8.762069       2.865856      -1.718677       7.666728      -0.210815      15.574518           0.000002
          263              C       1.466173       9.419529      10.822653       0.090600      24.386869 0.31907235E+03  0.70557542E+04                                 7.658304                            6.234785      -0.361898       1.909352                    0.997626      26.729054      78.547411       0.606271       0.456862      -1.023222      -0.028731       0.036626      -0.012162       0.048113      -0.017126      -0.027774      -0.023601       0.017329       0.093346      -0.050001       0.001594       0.048406              8.311218       9.806794       0.054235       1.874430       9.208949       1.861583       5.917911           0.000001
          264              C       1.783094      10.630471      11.371556      -0.120268      30.079873 0.42892196E+03  0.10107873E+05                                 8.529072                            7.027474      -0.007081       1.982128                    0.999243      29.230933      85.727781       0.601968       0.431769      -1.048573      -0.016603      -0.007876      -0.014340       0.023309       0.004048       0.011434       0.001830       0.002504       0.019242      -0.010835      -0.004321       0.015156              9.191438      10.593287      -0.174736       1.581296      10.807898       2.319032       6.173129           0.000002
          265              C       0.901793      11.653480      11.419503      -0.159674      30.517763 0.46843781E+03  0.11196147E+05                                 8.458990                            7.223750       0.289168       2.069455                    0.999540      29.477906      84.845435       0.613458       0.417739      -1.065659       0.012902       0.010668      -0.008640       0.018840      -0.000246      -0.002007       0.002829      -0.038329       0.094512      -0.034978       0.003130       0.031847              8.914469      11.540040      -0.630071       1.376690       9.351475       1.597882       5.851891           0.000001
          266              C      -0.520155      11.364227      10.944999       0.260706      25.887212 0.32135150E+03  0.70299079E+04                                 7.758533                            6.164205       0.025581       2.041003                    0.999664      24.649231      69.148305       0.631439       0.443410      -1.043933      -0.031363       0.052826      -0.001658       0.061457      -0.003037       0.004015       0.000292       0.080273      -0.008038      -0.038917      -0.003033       0.041949              8.575100      11.275069      -2.713436       0.285251       9.354138       1.611672       5.096093           0.000002
          267              C      -0.681293      10.140211      10.452309      -0.190024      33.598497 0.51685808E+03  0.12790034E+05                                 9.223454                            7.768116      -0.235672       1.882542                    0.998078      31.895889      96.559201       0.565346       0.437816      -1.042600       0.074187      -0.083430      -0.019789       0.113384      -0.022977       0.028392      -0.018268       0.089248      -0.095595      -0.049007      -0.026676       0.075683              9.908541      11.114251      -2.286748       0.224586      11.777121       2.608721       6.834251          -0.000001
          268              C      12.946293      12.014638      10.799506      -0.070164      27.644393 0.40402626E+03  0.93785014E+04                                 8.212838                            6.837165      -0.267469       1.936780                    0.995762      27.897067      81.160518       0.608147       0.433884      -1.047450       0.086009       0.018172       0.042680       0.097721       0.031768       0.011317       0.020877       0.101714      -0.087915      -0.056681      -0.020589       0.077270              9.214855      10.427035      -1.503497      -1.685207       7.630696      -1.135396       9.586835          -0.000000
          269              C      12.359841      11.383837      12.062645       0.089251      28.860190 0.39626538E+03  0.90918790E+04                                 8.318496                            6.750099       0.036254       2.034202                    0.999552      26.065575      73.737389       0.619118       0.431187      -1.056236       0.003071       0.017790      -0.021710       0.028236       0.010563      -0.015798      -0.024592      -0.000693       0.084051      -0.026360      -0.018970       0.045330              9.191019       6.872652       1.919976      -2.996050       8.088024      -0.615258      12.612381           0.000000
          270              C      11.718243      10.194140      12.042805      -0.146531      30.495429 0.42844902E+03  0.10036227E+05                                 8.440202                            6.892242       0.327133       2.079410                    0.999771      29.179167      83.735965       0.628900       0.415770      -1.064605      -0.020540      -0.014434       0.032853       0.041347      -0.006433       0.007639       0.019419      -0.017743       0.065240      -0.026414      -0.006464       0.032878              9.162474       6.590256       2.023465      -2.505904       8.530289      -0.747258      12.366878           0.000000
          271              C      11.176641       9.645048      13.215012      -0.144512      30.853325 0.43381319E+03  0.10196965E+05                                 8.542811                            6.961208       0.214261       2.039444                    0.999797      29.403939      84.619358       0.622071       0.418888      -1.062261       0.009725       0.018801      -0.028646       0.035618       0.021803      -0.003218       0.004336      -0.007136      -0.068609      -0.024845      -0.008710       0.033555              9.265964       6.468920       1.571412      -2.912195       7.637691      -1.072302      13.691280           0.000001
          272              C      11.291518      10.287289      14.416977       0.069144      33.606007 0.42288456E+03  0.98488829E+04                                 9.171918                            6.931992      -0.045996       1.996995                    0.999580      26.737043      75.883817       0.617185       0.426114      -1.060736      -0.002255       0.005888      -0.000473       0.006323       0.013586      -0.003646      -0.005536       0.006015       0.027346      -0.018630       0.003024       0.015606             10.663224       7.662876       2.801229      -4.351193       9.281180      -2.809580      15.045615           0.000001
          273              C      11.954973      11.519476      14.403751      -0.136787      31.557740 0.45470650E+03  0.10848108E+05                                 8.773391                            7.192882       0.103735       2.008781                    0.999521      29.715535      87.031588       0.601696       0.426684      -1.054100      -0.000471       0.008188      -0.027483       0.028680      -0.014155       0.007080       0.014798      -0.015132       0.038387      -0.027378       0.004344       0.023035              9.515618       7.265358       2.892953      -2.801350       9.598317      -1.887068      11.683179           0.000002
          274              C      12.470372      12.027712      13.236505      -0.130429      30.550645 0.42609030E+03  0.10028545E+05                                 8.630628                            6.999843      -0.007113       1.983859                    0.998525      29.306246      86.007186       0.603481       0.431227      -1.048482      -0.020674      -0.010793       0.021442       0.031680      -0.005311      -0.001877      -0.006046      -0.015472      -0.082072      -0.028282       0.004679       0.023604              9.399291       6.545793       1.869727      -2.366736       8.506835      -0.217924      13.145244          -0.000000
          275              C      10.709351       9.746369      15.668543       0.074002      32.819557 0.43261747E+03  0.10155430E+05                                 9.098565                            7.059923      -0.214222       1.944957                    0.999108      27.011993      77.524358       0.603927       0.432043      -1.054747      -0.004333       0.000106       0.000131       0.004337       0.011141      -0.007626      -0.003545      -0.013431       0.029557      -0.018824       0.002559       0.016265             10.423827       8.618150       3.355771      -3.919095       8.470507      -3.269373      14.182824           0.000002
          276              C       9.790415       8.689041      15.663583      -0.123615      30.314822 0.45210266E+03  0.10792337E+05                                 8.626003                            7.239932      -0.040122       1.966513                    0.998608      29.809593      87.912136       0.590153       0.434774      -1.047040      -0.014674      -0.000104       0.025781       0.029665      -0.000826       0.015895       0.014479       0.002274       0.054633      -0.021557      -0.008312       0.029869              9.231103       8.503408       3.403868      -2.657671       8.434109      -2.488587      10.755791           0.000002
          277              C      13.160060       8.200416       0.319091      -0.144043      29.176807 0.44739659E+03  0.10643458E+05                                 8.332353                            7.143268       0.082513       2.005567                    0.998488      29.727707      87.288963       0.601982       0.427693      -1.052200       0.016343       0.019573      -0.032516       0.041322       0.011812       0.007797      -0.005359      -0.000280      -0.067624      -0.026004       0.002854       0.023150              8.711515       7.347456       2.666694      -1.895951       7.659832      -1.260692      11.127255           0.000007
          278              C      13.477982       8.746238       1.529324       0.104699      28.135675 0.39964730E+03  0.92016381E+04                                 8.225942                            6.802341      -0.039908       2.008494                    0.999593      26.205431      74.597744       0.612698       0.434181      -1.052959      -0.013204      -0.015859       0.028073       0.034841       0.013191      -0.027375      -0.031345      -0.004318       0.112128      -0.032120      -0.030679       0.062798              8.935508       7.890214       2.816565      -3.066377       7.145954      -1.750689      11.770356           0.000004
          279              C      14.336688       9.790492       1.544204      -0.149918      29.373604 0.43007729E+03  0.10099004E+05                                 8.275595                            6.948157       0.239174       2.049745                    0.999657      29.434241      84.984891       0.619655       0.420944      -1.059734       0.015335       0.018768      -0.038410       0.045417       0.001886       0.015031       0.019550      -0.006756       0.063476      -0.022611      -0.012683       0.035294              8.765648       7.866567       3.158367      -2.557498       7.857415      -1.898419      10.572961           0.000007
          280              C      14.911141      10.270947       0.365384      -0.129949      30.222388 0.45447084E+03  0.10852520E+05                                 8.566331                            7.238046      -0.037499       1.962934                    0.999269      29.858497      87.792671       0.593354       0.432283      -1.049562      -0.020922      -0.011937       0.026138       0.035545       0.020414       0.000610       0.000628      -0.017943      -0.069342      -0.023129      -0.010739       0.033869              9.029995       7.533810       2.507772      -2.344518       7.486862      -1.745859      12.069313           0.000005
          281              C      12.870818       8.211855       2.807343      -0.180698      28.733917 0.44133439E+03  0.10486291E+05                                 8.376690                            7.121729      -0.357803       1.890231                    0.995543      29.519470      87.242132       0.598160       0.430957      -1.047918      -0.048429       0.042624      -0.022712       0.068396      -0.021617      -0.004978       0.026930       0.040903      -0.093275      -0.048621       0.000072       0.048549              9.170191      10.336832      -0.783226      -2.523515       7.098793      -1.383746      10.074948           0.000004
          282              C      10.419492       8.336054       2.504784      -0.106730      30.027937 0.43380513E+03  0.10228068E+05                                 8.575013                            7.121802      -0.052259       1.990829                    0.996571      28.411735      82.714347       0.592503       0.438446      -1.046993       0.035268       0.003793      -0.008930       0.036579       0.042942       0.016401      -0.006986      -0.025384       0.050592      -0.057267       0.019886       0.037381              9.331429      14.125361      -0.006917       1.247723       7.190146       1.861446       6.678779           0.000005
          283              C       9.165621       8.893316       2.713103       0.355639      26.772137 0.32265897E+03  0.71078860E+04                                 8.129957                            6.292020      -0.145530       1.988758                    0.999252      24.606382      70.629896       0.604285       0.460116      -1.028183      -0.076570      -0.040977      -0.048028       0.099241      -0.000102      -0.001180      -0.004824      -0.030575       0.015703      -0.017969       0.002920       0.015049              9.221227      12.957685       1.076262       2.095759       7.473250       2.514723       7.232746           0.000002
          284              C       9.100353      10.025817       3.529845      -0.158740      29.300803 0.43569536E+03  0.10253242E+05                                 8.287179                            7.023122       0.173923       2.048899                    0.998656      28.833888      83.052629       0.613083       0.424530      -1.058616      -0.002696       0.031284       0.027570       0.041786       0.003779       0.006539      -0.040594      -0.001262       0.061144      -0.039493      -0.009357       0.048850              8.737798      10.416656       0.761250       1.491668       8.128231       2.884121       7.668506           0.000002
          285              C      10.262675      10.529151       4.090321      -0.080149      27.976700 0.39884503E+03  0.91876929E+04                                 8.034723                            6.719050       0.200271       2.058597                    0.999487      28.001851      79.990776       0.626413       0.424466      -1.057880      -0.015211      -0.012841      -0.002486       0.020061       0.001697       0.004766      -0.003038      -0.000286      -0.020910      -0.009727       0.004290       0.005437              8.531703      10.295121      -0.580881       0.620558       7.595349       2.689526       7.704639           0.000002
          286              C      11.468366       9.965352       3.840670      -0.019963      25.498512 0.36783051E+03  0.83242811E+04                                 7.654615                            6.538278       0.140686       2.062734                    0.997571      27.000371      77.075793       0.621007       0.435823      -1.048295      -0.013682      -0.015383      -0.009984       0.022880       0.012873       0.009114       0.022658      -0.017017       0.010041      -0.018865      -0.014568       0.033434              8.015379       9.593445      -1.119812      -0.059708       7.369427       2.489388       7.083267           0.000002
          287              C       1.505689       5.628185       9.017224       0.605750      21.010718 0.21859790E+03  0.43881371E+04                                 7.072693                            5.245808      -0.063174       2.042324                    0.999403      21.815360      60.641113       0.646341       0.472074      -1.017122      -0.031325       0.042670      -0.011698       0.054211       0.017467      -0.013786      -0.020930       0.010203       0.296369      -0.068066      -0.035279       0.103345              8.465651       9.546812      -3.585040       0.440044      11.518298       0.672809       4.331841           0.000004
          288              C       2.452503       4.449927       9.089970      -0.023503      36.319449 0.43589836E+03  0.10175274E+05                                 9.490767                            6.921899       0.072126       2.030741                    0.999397      27.020640      75.462701       0.636574       0.412189      -1.075250       0.027552      -0.037957       0.000293       0.046903       0.004908      -0.001066      -0.000777      -0.018904       0.009334      -0.012253       0.002993       0.009261             11.564646      13.848519      -5.069930       0.370071      15.621670       0.625272       5.223747           0.000000
          289              C       3.764036       4.582297       9.242076      -0.098764      31.018972 0.40370602E+03  0.93575121E+04                                 8.670474                            6.780542       0.126187       2.027059                    0.999723      28.667723      83.002803       0.618751       0.427066      -1.052921       0.007182      -0.026068      -0.006026       0.027702       0.011918      -0.007398       0.002774      -0.023882       0.057251      -0.027744       0.007324       0.020420              9.773872      11.956243      -2.941932       0.425517      12.475414      -0.014750       4.889959           0.000005
          290              C       4.558437       3.462870       9.417328      -0.097122      31.573595 0.41779415E+03  0.97637093E+04                                 8.786319                            6.907028       0.081070       2.007454                    0.999648      28.962111      84.093618       0.612072       0.428205      -1.052625      -0.028513       0.012583      -0.012183       0.033462       0.012394      -0.002971       0.006011       0.046535       0.040356      -0.033994       0.014002       0.019992              9.908743      10.831343      -2.978505       0.718850      13.825118      -0.249820       5.069768          -0.000001
          291              C       4.029924       2.202902       9.415675      -0.036549      34.560723 0.43314997E+03  0.10119039E+05                                 9.189293                            6.909588      -0.062497       1.982180                    0.999355      27.424107      77.213540       0.634319       0.413330      -1.071970      -0.031866       0.040542      -0.007948       0.052175       0.003820       0.005533       0.000160       0.007299       0.028950      -0.010343      -0.001769       0.012111             10.858020      12.980717      -4.047626       1.399176      14.266939      -0.652263       5.326404           0.000001
          292              C       4.924422       1.016472       9.557861       0.609816      23.096445 0.24940674E+03  0.51729013E+04                                 7.534895                            5.644212      -0.040483       2.044939                    0.999524      22.373964      63.159611       0.616525       0.478994      -1.013717       0.043635      -0.061407       0.019992       0.077939       0.036468      -0.057953      -0.043441       0.016217       0.184688      -0.068234      -0.043291       0.111524              8.816500      10.100748      -2.463079       2.519533      10.322088       0.461529       6.026665           0.000003
          293              C       2.685450       2.047653       9.210663      -0.121602      32.197858 0.43903183E+03  0.10412410E+05                                 8.940569                            7.107764      -0.081314       1.945388                    0.999384      29.965455      88.325222       0.598480       0.431520      -1.048134       0.003210       0.027232      -0.006584       0.028200       0.031960       0.000530      -0.005898      -0.017697       0.038892      -0.039947       0.011972       0.027975             10.023478      12.615210      -2.757835       1.025193      12.188812      -0.278887       5.266411          -0.000000
          294              C       1.871484       3.155640       9.032104      -0.115967      33.700255 0.45519044E+03  0.10855506E+05                                 9.172990                            7.203728       0.029914       1.981895                    0.999534      29.731297      86.877061       0.600754       0.427516      -1.054269       0.027102      -0.002777      -0.002945       0.027403       0.014879       0.000681       0.008803       0.034802      -0.009334      -0.024402      -0.000559       0.024961             10.374183      11.416893      -2.512389       0.932815      14.420930       0.208128       5.284727           0.000001
          295              C      -1.614106       1.961040      15.751209       0.599312      22.634013 0.24316711E+03  0.50029885E+04                                 7.392799                            5.532301       0.091478       2.087991                    0.999610      22.182463      62.016051       0.630730       0.471996      -1.019214      -0.045096      -0.040049      -0.026840       0.066014      -0.081142       0.010631      -0.027598       0.012470      -0.103758      -0.069593      -0.034213       0.103806              8.630861       8.403243       4.350509       0.572288       9.317051       1.929873       8.172291           0.000006
          296              C       3.006347       3.533140       1.016794      -0.121295      31.574994 0.46845887E+03  0.11283477E+05                                 8.841954                            7.357506      -0.071390       1.947645                    0.999329      30.211068      89.519544       0.586832       0.433332      -1.047827       0.006573       0.025254      -0.016559       0.030906      -0.001679      -0.013851      -0.014239       0.024421      -0.018100      -0.024880       0.001973       0.022907              9.581833       9.004074       4.085293      -0.025341      10.977161       2.241544       8.764265           0.000003
          297              C      -0.721808       3.037978      16.248859      -0.026896      36.322735 0.45410736E+03  0.10718057E+05                                 9.514867                            7.074258       0.032746       2.014572                    0.999467      27.365459      77.053407       0.627934       0.413271      -1.073672       0.022961       0.045210       0.009085       0.051513      -0.006913      -0.003465       0.000697       0.002281       0.008217      -0.008649       0.000992       0.007657             11.407346      11.531898       6.727979       0.629447      13.588393       2.947626       9.101748           0.000002
          298              C       0.284313       3.562556      15.443691      -0.111827      31.366689 0.43205069E+03  0.10173978E+05                                 8.705014                            6.998567       0.041457       1.984134                    0.999729      29.503064      85.771484       0.611836       0.425123      -1.055352      -0.003047       0.009703       0.021168       0.023484      -0.021717      -0.005758       0.014760       0.004961       0.044205      -0.030489       0.001301       0.029189              9.649998       9.966281       5.289132      -0.290742      11.295852       1.297643       7.687860           0.000008
          299              C       1.088922       4.579028      15.901662      -0.116964      31.072097 0.44869292E+03  0.10695525E+05                                 8.729056                            7.189907      -0.073697       1.947074                    0.999497      30.000265      88.541445       0.594737       0.432045      -1.048215      -0.018404      -0.011118       0.014230       0.025784      -0.011953      -0.015945      -0.008732       0.024720      -0.034366      -0.026925       0.000014       0.026910              9.514139       9.159610       4.567818       0.031191      10.887169       1.792675       8.495638           0.000004
          300              C       4.773203       5.113412       0.629916      -0.021153      34.552894 0.44776247E+03  0.10573502E+05                                 9.311135                            7.101880      -0.072174       1.988766                    0.999136      27.411265      78.219169       0.614051       0.422406      -1.063546      -0.032483      -0.034901      -0.018778       0.051243      -0.006860       0.004733      -0.000890       0.018859       0.004358      -0.012417      -0.000509       0.012926             11.003620      11.377259       6.477759      -0.110550      12.963684       1.801365       8.669919          -0.000000
          301              C       3.812102       4.572492       1.456578      -0.107519      31.401661 0.45340584E+03  0.10861092E+05                                 8.869660                            7.281477      -0.172159       1.919864                    0.998996      30.140772      89.847474       0.583091       0.438514      -1.041929      -0.007109      -0.005329      -0.026877       0.028308      -0.016940       0.001554       0.006320       0.008528       0.058437      -0.027955       0.007198       0.020757              9.753476      10.465967       4.916416      -0.669171      10.636608       0.840474       8.157854           0.000001
          302              C       5.600476       6.258986       1.071353       0.610529      21.807365 0.24035533E+03  0.49505902E+04                                 7.322958                            5.578194       0.026656       2.075890                    0.999665      22.196211      62.907207       0.612545       0.485473      -1.008016       0.038582       0.049146       0.023767       0.066849      -0.071459       0.028382      -0.036950       0.031594      -0.046780      -0.068496      -0.030485       0.098981              8.525492       8.289273       4.383083      -0.229179       9.841658       1.138966       7.445545           0.000003
          303              C       6.377355       8.033727       5.434473       0.578634      23.782596 0.25328713E+03  0.52598966E+04                                 7.660835                            5.641194       0.062163       2.072214                    0.999722      22.516986      63.060594       0.626011       0.471151      -1.020581       0.001819       0.004322      -0.056782       0.056975       0.064362       0.024937       0.013339       0.034221      -0.210998      -0.075219      -0.030958       0.106177              9.256979       6.286934      -1.968627      -1.727789       6.653993       0.144973      14.830010           0.000004
          304              C       6.116712       8.102364       6.915851      -0.007759      36.099491 0.41412933E+03  0.95750648E+04                                 9.532733                            6.796478       0.006743       2.015497                    0.999327      26.838025      75.388693       0.633340       0.418276      -1.067851      -0.005894       0.005576       0.041712       0.042494       0.010451       0.000654       0.000618      -0.004590      -0.018419      -0.007640      -0.006169       0.013809             11.884344       9.032889      -3.091905      -3.040001       7.764818       0.965907      18.855326           0.000001
          305              C       5.121044       8.899853       7.390354      -0.115199      33.706700 0.42204137E+03  0.98721648E+04                                 9.125093                            6.894580       0.181911       2.033939                    0.999761      29.129819      84.179911       0.619950       0.422369      -1.057929       0.008666      -0.015291       0.021534       0.027796       0.006676       0.015997      -0.015161      -0.001406      -0.028582      -0.028099       0.011456       0.016643             10.719227       9.406963      -3.256506      -3.019311       7.600081       1.344295      15.150638           0.000003
          306              C       6.862449       7.370242       7.764005      -0.109330      33.769097 0.43821982E+03  0.10368361E+05                                 9.213172                            7.081703       0.066670       1.996675                    0.999736      29.450154      86.159202       0.603217       0.429156      -1.051597      -0.010657       0.019669       0.016663       0.027894      -0.001257      -0.010051       0.010287       0.012277      -0.079523      -0.031143       0.008809       0.022333             10.667770       8.762068      -2.865856      -1.718676       7.666727       0.210815      15.574515           0.000002
          307              N       8.181195      15.390896      10.354763      -0.214750      35.405184 0.52443765E+03  0.12739164E+05                                 9.019688                            7.439172      -0.138336       1.980721                    0.997962      28.127413      78.468091       0.637195       0.395719      -1.093271       0.002890      -0.156295       0.054645       0.165598       0.051958      -0.011672       0.020899       0.100047      -0.043362      -0.074361      -0.005064       0.079425              9.948345      12.014111       0.533151       2.243390      10.065494      -2.345469       7.765429          -0.000001
          308              N       3.704242      15.645831       3.080141       0.154591      23.737540 0.31426113E+03  0.66492196E+04                                 6.750298                            5.597298       0.246117       2.187113                    0.999152      21.710784      54.700709       0.774335       0.373850      -1.120125       0.013052       0.008840      -0.012353       0.020027       0.027210       0.006231      -0.051443       0.067290      -0.137250      -0.085736       0.018081       0.067655              7.353689       9.989686       0.716419      -0.220057       6.208181      -2.091038       5.863201           0.000001
          309              N      11.403837       7.219896       6.178468      -0.214750      35.405183 0.52443763E+03  0.12739164E+05                                 9.019688                            7.439172      -0.138336       1.980721                    0.997962      28.127412      78.468086       0.637195       0.395719      -1.093271      -0.002890      -0.156295      -0.054645       0.165598      -0.051958      -0.011672      -0.020899       0.100047      -0.043362      -0.074361      -0.005064       0.079425              9.948344      12.014110      -0.533151       2.243390      10.065494       2.345469       7.765429          -0.000001
          310              N       0.232790       7.474831      13.453090       0.154591      23.737536 0.31426107E+03  0.66492181E+04                                 6.750298                            5.597298       0.246117       2.187113                    0.999152      21.710782      54.700704       0.774335       0.373850      -1.120125      -0.013052       0.008840       0.012353       0.020027      -0.027210       0.006231       0.051443       0.067291      -0.137250      -0.085736       0.018081       0.067655              7.353689       9.989686      -0.716419      -0.220058       6.208181       2.091038       5.863201           0.000002
          311              N       3.579837       0.951104       6.178468      -0.214750      35.405183 0.52443762E+03  0.12739164E+05                                 9.019688                            7.439172      -0.138336       1.980721                    0.997962      28.127412      78.468089       0.637195       0.395719      -1.093271      -0.002890       0.156295      -0.054645       0.165598       0.051958      -0.011672       0.020899       0.100047      -0.043362      -0.074361      -0.005064       0.079425              9.948345      12.014111       0.533150       2.243390      10.065494      -2.345469       7.765430          -0.000001
          312              N       8.056790       0.696169      13.453090       0.154591      23.737537 0.31426108E+03  0.66492182E+04                                 6.750298                            5.597298       0.246117       2.187113                    0.999152      21.710782      54.700702       0.774335       0.373850      -1.120125      -0.013052      -0.008840       0.012353       0.020027       0.027210       0.006231      -0.051443       0.067291      -0.137250      -0.085736       0.018081       0.067655              7.353689       9.989685       0.716419      -0.220058       6.208181      -2.091038       5.863201           0.000002
          313              N       0.357195       9.122104      10.354763      -0.214750      35.405183 0.52443762E+03  0.12739164E+05                                 9.019688                            7.439172      -0.138336       1.980721                    0.997962      28.127412      78.468089       0.637195       0.395719      -1.093271       0.002890       0.156295       0.054645       0.165598      -0.051958      -0.011672      -0.020899       0.100047      -0.043362      -0.074361      -0.005064       0.079425              9.948345      12.014111      -0.533151       2.243390      10.065494       2.345469       7.765429          -0.000001
          314              N      11.528242       8.867169       3.080141       0.154591      23.737535 0.31426104E+03  0.66492174E+04                                 6.750298                            5.597297       0.246117       2.187113                    0.999152      21.710781      54.700700       0.774335       0.373850      -1.120125       0.013052      -0.008840      -0.012353       0.020027      -0.027210       0.006231       0.051443       0.067290      -0.137250      -0.085736       0.018081       0.067655              7.353689       9.989685      -0.716419      -0.220058       6.208180       2.091038       5.863200           0.000001
          315              O       9.707086       1.411949       9.202396      -0.586997      33.748434 0.52734518E+03  0.12627857E+05                                 8.260947                            7.096416       0.533859       2.218837                    0.997183      27.730361      72.972489       0.714261       0.358108      -1.138633      -0.017659       0.020506      -0.010126       0.028894      -0.005854      -0.003260      -0.016743      -0.111454       0.077248      -0.069093       0.015902       0.053191              9.092856       7.584400       0.697318       0.088013      13.884377      -1.570567       5.809792          -0.000001
          316              O       8.154374       2.704601       8.918025      -0.569367      32.820476 0.49624961E+03  0.11678390E+05                                 8.027892                            6.829481       0.696514       2.281667                    0.998036      26.973888      69.864694       0.738443       0.352457      -1.145681       0.023195      -0.024906       0.005653       0.034501       0.021041      -0.010074       0.015540       0.090812       0.104655      -0.070357       0.028278       0.042078              8.813735      12.642918       1.663032       1.161846       8.011576      -0.525620       5.786711          -0.000003
          317              O      -1.769320       6.978034      10.128257      -0.584780      39.180116 0.59752064E+03  0.14734105E+05                                 9.124227                            7.547657       0.265839       2.130849                    0.996564      28.087285      74.537673       0.694756       0.357522      -1.141274      -0.021629       0.012670      -0.019082       0.031503      -0.030844      -0.001825       0.027785       0.109066       0.045987      -0.077846       0.020710       0.057136             10.327163      15.444111       1.395724       3.819925       6.603382       0.228643       8.933996          -0.000002
          318              O      12.410512       8.254344       9.098237      -0.555656      35.616471 0.56599577E+03  0.13782096E+05                                 8.542012                            7.373862       0.231963       2.136925                    0.994388      27.376969      72.422999       0.698226       0.360253      -1.138014       0.010558      -0.011018       0.026629       0.030692      -0.046273      -0.024035      -0.023088      -0.055519       0.127652      -0.083544       0.029700       0.053844              9.282682       6.825703      -1.109588       1.830526      11.633404      -2.648999       9.388939          -0.000002
          319              O      14.257653       1.462609       0.269657      -0.574039      42.069088 0.61350665E+03  0.15250962E+05                                 9.676139                            7.708830       0.155973       2.099826                    0.996197      28.048894      75.097867       0.678327       0.363236      -1.135084      -0.009497       0.015297       0.022881       0.029116       0.033568      -0.013926       0.054901       0.050070      -0.039545      -0.081106       0.027968       0.053138             11.332722      13.174139      -6.363003      -3.103452      12.087320       2.916980       8.736707           0.000002
          320              O      13.222872       1.453948       2.221736      -0.550889      32.457382 0.51481251E+03  0.12235677E+05                                 7.992545                            6.977971       0.485848       2.221203                    0.996816      27.014097      70.479301       0.726585       0.354683      -1.143067       0.012895       0.006897      -0.022396       0.026748       0.041569       0.015315      -0.030334      -0.021849       0.082648      -0.066939       0.018959       0.047980              8.529719       6.389149      -1.844462       1.100979       9.290535      -3.218034       9.909472          -0.000003
          321              O       6.335821       6.517190      14.536678      -0.562610      34.003213 0.50197831E+03  0.11839353E+05                                 8.233264                            6.843844       0.526811       2.223022                    0.998668      27.135147      70.208936       0.742192       0.349902      -1.148523      -0.005965      -0.002660       0.020512       0.021526       0.046752       0.011267      -0.031905      -0.008544       0.124428      -0.075462       0.018541       0.056921              9.153925       6.677017      -2.115197       2.076149       8.675291      -4.246519      12.109467           0.000002
          322              O       9.308238       6.734538       0.016533      -0.568040      39.408067 0.60300558E+03  0.14919906E+05                                 9.219080                            7.649574       0.174644       2.107888                    0.996343      27.900404      74.436733       0.680263       0.363902      -1.134979       0.005867      -0.016805      -0.018610       0.025752       0.037279      -0.019094       0.056918       0.021937      -0.061175      -0.082949       0.025173       0.057776             10.201009      12.216250      -4.895582      -1.964615      10.559960       1.589900       7.826818           0.000001
          323              O      -0.642261       0.969081       4.968236      -0.586364      36.187032 0.58062256E+03  0.14149615E+05                                 8.551249                            7.396082       0.799181       2.310650                    0.994921      27.590020      71.698073       0.711401       0.353298      -1.149968      -0.001676      -0.009099       0.012189       0.015302      -0.004027      -0.021150      -0.055110       0.038554      -0.228966      -0.104249       0.042624       0.061625              9.376815       9.441818       2.957144      -2.002659       9.187725      -1.637685       9.500902          -0.000004
          324              O      13.638558      15.644197       4.700067      -0.563893      32.228632 0.46811318E+03  0.10858573E+05                                 7.926455                            6.575460       0.570670       2.232853                    0.998577      27.118627      69.775185       0.762345       0.346364      -1.150485       0.009317       0.021002       0.012408       0.026112      -0.020678       0.041782       0.041520      -0.012444       0.066332      -0.069934       0.009776       0.060158              8.864851       6.012512       1.448217       0.955817       7.076443       2.192834      13.505598          -0.000000
          325              O       0.292478      16.144098       2.129811      -0.572472      46.105725 0.66333095E+03  0.16847991E+05                                10.281108                            8.009899      -0.246149       1.961686                    0.995572      28.800523      78.450993       0.664865       0.362706      -1.133246       0.079083      -0.024382       0.034098       0.089506      -0.042213       0.030726      -0.001294       0.049471      -0.068511      -0.048286      -0.020377       0.068663             12.100909      18.083854      -4.206863       3.856357       7.826014      -1.658285      10.392860           0.000001
          326              O       6.577429      12.181327      10.973105      -0.129693      22.448498 0.28760693E+03  0.59287191E+04                                 6.368234                            5.268995       0.441068       2.298265                    0.999019      21.427319      52.612293       0.820837       0.361982      -1.133613      -0.076945       0.148824      -0.030703       0.170329       0.035205       0.018709       0.000833       0.219455      -0.253811      -0.086344      -0.072617       0.158961              7.009203      10.300280       2.773407      -0.557864       6.603390      -0.171611       4.123938           0.000000
          327              O       9.877946       9.582949       7.330835      -0.586997      33.748437 0.52734525E+03  0.12627859E+05                                 8.260948                            7.096416       0.533859       2.218837                    0.997183      27.730363      72.972495       0.714261       0.358108      -1.138633       0.017659       0.020506       0.010126       0.028894       0.005854      -0.003260       0.016743      -0.111454       0.077248      -0.069093       0.015902       0.053191              9.092857       7.584400      -0.697318       0.088013      13.884378       1.570567       5.809792          -0.000001
          328              O      11.430658      10.875601       7.615206      -0.569367      32.820480 0.49624968E+03  0.11678392E+05                                 8.027892                            6.829481       0.696514       2.281667                    0.998036      26.973890      69.864700       0.738443       0.352457      -1.145682      -0.023195      -0.024906      -0.005653       0.034501      -0.021041      -0.010074      -0.015540       0.090812       0.104655      -0.070357       0.028278       0.042078              8.813736      12.642919      -1.663032       1.161846       8.011577       0.525620       5.786711          -0.000003
          329              O       5.706352      15.149034       6.404974      -0.584780      39.180118 0.59752067E+03  0.14734106E+05                                 9.124227                            7.547657       0.265839       2.130849                    0.996564      28.087286      74.537675       0.694757       0.357522      -1.141274       0.021629       0.012670       0.019082       0.031503       0.030844      -0.001825      -0.027785       0.109066       0.045987      -0.077846       0.020710       0.057136             10.327163      15.444111      -1.395724       3.819925       6.603382      -0.228644       8.933996          -0.000003
          330              O       7.174520       0.083344       7.434994      -0.555656      35.616474 0.56599582E+03  0.13782098E+05                                 8.542012                            7.373862       0.231963       2.136925                    0.994388      27.376970      72.423004       0.698226       0.360253      -1.138014      -0.010558      -0.011018      -0.026629       0.030692       0.046273      -0.024035       0.023088      -0.055519       0.127652      -0.083544       0.029700       0.053844              9.282683       6.825703       1.109588       1.830526      11.633404       2.648999       9.388940          -0.000002
          331              O       5.327379       9.633609      16.263574      -0.574039      42.069088 0.61350664E+03  0.15250961E+05                                 9.676139                            7.708830       0.155973       2.099826                    0.996197      28.048894      75.097866       0.678327       0.363236      -1.135084       0.009497       0.015297      -0.022881       0.029116      -0.033568      -0.013926      -0.054901       0.050070      -0.039545      -0.081106       0.027968       0.053138             11.332722      13.174138       6.363003      -3.103452      12.087320      -2.916980       8.736706           0.000002
          332              O       6.362160       9.624948      14.311495      -0.550889      32.457380 0.51481247E+03  0.12235675E+05                                 7.992545                            6.977971       0.485849       2.221203                    0.996816      27.014096      70.479298       0.726585       0.354683      -1.143067      -0.012895       0.006897       0.022396       0.026748      -0.041569       0.015315       0.030334      -0.021849       0.082647      -0.066939       0.018959       0.047980              8.529718       6.389149       1.844462       1.100979       9.290535       3.218034       9.909471          -0.000003
          333              O      13.249211      14.688190       1.996553      -0.562611      34.003223 0.50197848E+03  0.11839358E+05                                 8.233266                            6.843846       0.526811       2.223022                    0.998668      27.135151      70.208951       0.742192       0.349902      -1.148523       0.005965      -0.002660      -0.020512       0.021526      -0.046752       0.011267       0.031905      -0.008544       0.124428      -0.075462       0.018541       0.056921              9.153927       6.677018       2.115198       2.076150       8.675293       4.246520      12.109470           0.000002
          334              O      14.163762      14.905538      -0.016533      -0.568040      39.408067 0.60300557E+03  0.14919905E+05                                 9.219080                            7.649574       0.174645       2.107889                    0.996343      27.900404      74.436732       0.680263       0.363902      -1.134979      -0.005867      -0.016805       0.018610       0.025752      -0.037279      -0.019094      -0.056918       0.021937      -0.061175      -0.082949       0.025173       0.057776             10.201009      12.216250       4.895582      -1.964615      10.559960      -1.589900       7.826818           0.000001
          335              O       4.579293       9.140081      11.564995      -0.586364      36.187035 0.58062261E+03  0.14149616E+05                                 8.551249                            7.396082       0.799181       2.310650                    0.994921      27.590021      71.698077       0.711401       0.353298      -1.149968       0.001676      -0.009099      -0.012189       0.015302       0.004027      -0.021150       0.055110       0.038554      -0.228966      -0.104249       0.042624       0.061625              9.376815       9.441818      -2.957144      -2.002659       9.187726       1.637686       9.500902          -0.000004
          336              O       5.946474       7.473197      11.833164      -0.563893      32.228631 0.46811317E+03  0.10858572E+05                                 7.926455                            6.575460       0.570670       2.232853                    0.998577      27.118627      69.775185       0.762345       0.346364      -1.150485      -0.009317       0.021002      -0.012408       0.026112       0.020678       0.041782      -0.041520      -0.012444       0.066332      -0.069934       0.009776       0.060158              8.864851       6.012512      -1.448217       0.955817       7.076443      -2.192834      13.505598          -0.000000
          337              O       3.644554       7.973098      14.403420      -0.572472      46.105724 0.66333094E+03  0.16847991E+05                                10.281108                            8.009898      -0.246149       1.961686                    0.995572      28.800523      78.450992       0.664865       0.362706      -1.133246      -0.079083      -0.024382      -0.034098       0.089506       0.042213       0.030726       0.001294       0.049471      -0.068511      -0.048286      -0.020377       0.068663             12.100909      18.083854       4.206863       3.856357       7.826013       1.658285      10.392860           0.000001
          338              O      13.007603       4.010327       5.560126      -0.129693      22.448497 0.28760693E+03  0.59287190E+04                                 6.368234                            5.268996       0.441068       2.298265                    0.999019      21.427318      52.612292       0.820837       0.361983      -1.133613       0.076945       0.148824       0.030703       0.170329      -0.035205       0.018709      -0.000833       0.219455      -0.253811      -0.086344      -0.072617       0.158961              7.009203      10.300280      -2.773407      -0.557864       6.603390       0.171611       4.123938           0.000000
          339              O       2.053946      14.930051       7.330835      -0.586997      33.748437 0.52734525E+03  0.12627859E+05                                 8.260948                            7.096416       0.533859       2.218837                    0.997183      27.730363      72.972495       0.714261       0.358108      -1.138633       0.017659      -0.020506       0.010126       0.028894      -0.005854      -0.003260      -0.016743      -0.111454       0.077248      -0.069093       0.015902       0.053191              9.092857       7.584400       0.697318       0.088013      13.884377      -1.570567       5.809792          -0.000001
          340              O       3.606658      13.637399       7.615206      -0.569367      32.820478 0.49624965E+03  0.11678391E+05                                 8.027892                            6.829481       0.696514       2.281667                    0.998036      26.973889      69.864697       0.738443       0.352457      -1.145681      -0.023195       0.024906      -0.005653       0.034500       0.021041      -0.010074       0.015540       0.090812       0.104655      -0.070357       0.028278       0.042078              8.813735      12.642918       1.663032       1.161846       8.011576      -0.525620       5.786711          -0.000003
          341              O      13.530352       9.363966       6.404974      -0.584780      39.180115 0.59752062E+03  0.14734104E+05                                 9.124226                            7.547657       0.265839       2.130849                    0.996564      28.087285      74.537672       0.694757       0.357522      -1.141274       0.021629      -0.012670       0.019082       0.031503      -0.030844      -0.001825       0.027785       0.109066       0.045987      -0.077846       0.020710       0.057136             10.327163      15.444110       1.395724       3.819925       6.603382       0.228643       8.933996          -0.000002
          342              O      -0.649480       8.087656       7.434994      -0.555656      35.616469 0.56599573E+03  0.13782095E+05                                 8.542011                            7.373862       0.231963       2.136925                    0.994388      27.376968      72.422996       0.698226       0.360253      -1.138014      -0.010558       0.011018      -0.026629       0.030692      -0.046273      -0.024035      -0.023088      -0.055519       0.127653      -0.083544       0.029700       0.053844              9.282682       6.825703      -1.109588       1.830526      11.633403      -2.648999       9.388939          -0.000002
          343              O      -2.496621      14.879391      16.263574      -0.574039      42.069089 0.61350666E+03  0.15250962E+05                                 9.676139                            7.708830       0.155973       2.099826                    0.996197      28.048894      75.097868       0.678327       0.363236      -1.135084       0.009497      -0.015297      -0.022881       0.029117       0.033568      -0.013926       0.054901       0.050070      -0.039545      -0.081106       0.027968       0.053138             11.332722      13.174139      -6.363004      -3.103452      12.087321       2.916980       8.736707           0.000002
          344              O      -1.461840      14.888052      14.311495      -0.550889      32.457376 0.51481239E+03  0.12235673E+05                                 7.992544                            6.977970       0.485849       2.221204                    0.996816      27.014094      70.479291       0.726585       0.354683      -1.143067      -0.012895      -0.006897       0.022396       0.026748       0.041569       0.015314      -0.030334      -0.021849       0.082648      -0.066939       0.018959       0.047980              8.529717       6.389148      -1.844461       1.100979       9.290534      -3.218034       9.909470          -0.000003
          345              O       5.425211       9.824810       1.996553      -0.562610      34.003211 0.50197827E+03  0.11839352E+05                                 8.233264                            6.843844       0.526811       2.223022                    0.998668      27.135147      70.208934       0.742192       0.349902      -1.148523       0.005965       0.002660      -0.020512       0.021526       0.046752       0.011267      -0.031905      -0.008544       0.124428      -0.075462       0.018541       0.056921              9.153924       6.677016      -2.115197       2.076149       8.675290      -4.246518      12.109466           0.000002
          346              O       6.339762       9.607462      -0.016533      -0.568040      39.408067 0.60300559E+03  0.14919906E+05                                 9.219080                            7.649574       0.174644       2.107888                    0.996343      27.900404      74.436733       0.680263       0.363902      -1.134979      -0.005867       0.016805       0.018610       0.025752       0.037279      -0.019094       0.056918       0.021937      -0.061175      -0.082949       0.025173       0.057776             10.201009      12.216250      -4.895582      -1.964615      10.559961       1.589900       7.826818           0.000001
          347              O      12.403293      15.372919      11.564995      -0.586364      36.187029 0.58062250E+03  0.14149613E+05                                 8.551248                            7.396081       0.799181       2.310650                    0.994921      27.590019      71.698068       0.711401       0.353298      -1.149968       0.001676       0.009099      -0.012189       0.015302      -0.004027      -0.021150      -0.055110       0.038554      -0.228966      -0.104249       0.042624       0.061625              9.376814       9.441817       2.957143      -2.002659       9.187724      -1.637685       9.500901          -0.000004
          348              O      -1.877526       0.697803      11.833164      -0.563893      32.228620 0.46811296E+03  0.10858566E+05                                 7.926453                            6.575458       0.570671       2.232853                    0.998577      27.118623      69.775168       0.762345       0.346364      -1.150485      -0.009317      -0.021002      -0.012408       0.026112      -0.020677       0.041782       0.041520      -0.012444       0.066332      -0.069934       0.009776       0.060158              8.864848       6.012511       1.448217       0.955817       7.076441       2.192833      13.505593          -0.000000
          349              O      11.468554       0.197902      14.403420      -0.572472      46.105723 0.66333091E+03  0.16847990E+05                                10.281108                            8.009898      -0.246149       1.961686                    0.995572      28.800522      78.450990       0.664865       0.362706      -1.133246      -0.079083       0.024382      -0.034098       0.089506      -0.042213       0.030726      -0.001294       0.049471      -0.068511      -0.048286      -0.020376       0.068663             12.100909      18.083854      -4.206863       3.856357       7.826014      -1.658286      10.392860           0.000001
          350              O       5.183603       4.160673       5.560126      -0.129693      22.448495 0.28760689E+03  0.59287180E+04                                 6.368233                            5.268995       0.441068       2.298266                    0.999019      21.427317      52.612288       0.820837       0.361983      -1.133613       0.076945      -0.148824       0.030703       0.170329       0.035205       0.018709       0.000833       0.219455      -0.253811      -0.086344      -0.072618       0.158961              7.009202      10.300280       2.773407      -0.557864       6.603390      -0.171611       4.123937           0.000000
          351              O       1.883086       6.759051       9.202396      -0.586997      33.748440 0.52734531E+03  0.12627861E+05                                 8.260948                            7.096417       0.533859       2.218836                    0.997183      27.730364      72.972500       0.714261       0.358108      -1.138633      -0.017659      -0.020506      -0.010126       0.028894       0.005854      -0.003260       0.016743      -0.111454       0.077248      -0.069093       0.015902       0.053191              9.092857       7.584401      -0.697318       0.088013      13.884379       1.570567       5.809792          -0.000001
          352              O       0.330374       5.466399       8.918025      -0.569367      32.820479 0.49624966E+03  0.11678392E+05                                 8.027892                            6.829481       0.696514       2.281667                    0.998036      26.973889      69.864698       0.738443       0.352457      -1.145681       0.023195       0.024906       0.005653       0.034500      -0.021041      -0.010074      -0.015540       0.090812       0.104655      -0.070357       0.028278       0.042078              8.813735      12.642919      -1.663032       1.161846       8.011577       0.525620       5.786711          -0.000003
          353              O       6.054680       1.192966      10.128257      -0.584780      39.180122 0.59752076E+03  0.14734109E+05                                 9.124228                            7.547657       0.265839       2.130849                    0.996564      28.087288      74.537683       0.694756       0.357522      -1.141274      -0.021629      -0.012670      -0.019082       0.031503       0.030844      -0.001825      -0.027785       0.109066       0.045987      -0.077846       0.020710       0.057136             10.327164      15.444113      -1.395724       3.819926       6.603383      -0.228644       8.933997          -0.000002
          354              O       4.586512      16.258656       9.098237      -0.555656      35.616471 0.56599577E+03  0.13782096E+05                                 8.542012                            7.373862       0.231963       2.136925                    0.994388      27.376969      72.423000       0.698226       0.360253      -1.138014       0.010558       0.011018       0.026629       0.030692       0.046273      -0.024035       0.023088      -0.055519       0.127653      -0.083544       0.029700       0.053844              9.282682       6.825703       1.109588       1.830526      11.633404       2.648999       9.388939          -0.000002
          355              O       6.433653       6.708391       0.269657      -0.574039      42.069095 0.61350676E+03  0.15250965E+05                                 9.676140                            7.708831       0.155973       2.099826                    0.996197      28.048896      75.097877       0.678327       0.363236      -1.135084      -0.009497      -0.015297       0.022881       0.029116      -0.033568      -0.013926      -0.054901       0.050070      -0.039545      -0.081106       0.027968       0.053138             11.332724      13.174141       6.363005      -3.103452      12.087323      -2.916981       8.736708           0.000002
          356              O       5.398872       6.717052       2.221736      -0.550889      32.457379 0.51481246E+03  0.12235675E+05                                 7.992545                            6.977971       0.485848       2.221203                    0.996816      27.014096      70.479298       0.726585       0.354683      -1.143067       0.012895      -0.006897      -0.022396       0.026748      -0.041569       0.015314       0.030334      -0.021849       0.082648      -0.066939       0.018959       0.047980              8.529718       6.389149       1.844462       1.100979       9.290534       3.218034       9.909471          -0.000003
          357              O      -1.488179       1.653810      14.536678      -0.562610      34.003216 0.50197836E+03  0.11839355E+05                                 8.233265                            6.843845       0.526811       2.223022                    0.998668      27.135149      70.208942       0.742192       0.349902      -1.148523      -0.005965       0.002660       0.020512       0.021526      -0.046752       0.011267       0.031905      -0.008544       0.124428      -0.075462       0.018541       0.056921              9.153925       6.677017       2.115198       2.076149       8.675291       4.246519      12.109468           0.000002
          358              O       1.484238       1.436462       0.016533      -0.568040      39.408073 0.60300568E+03  0.14919909E+05                                 9.219081                            7.649575       0.174644       2.107888                    0.996343      27.900406      74.436742       0.680263       0.363902      -1.134979       0.005867       0.016805      -0.018610       0.025752      -0.037279      -0.019094      -0.056918       0.021937      -0.061175      -0.082949       0.025173       0.057776             10.201011      12.216252       4.895583      -1.964615      10.559962      -1.589900       7.826819           0.000001
          359              O       7.181739       7.201919       4.968236      -0.586364      36.187034 0.58062259E+03  0.14149616E+05                                 8.551249                            7.396082       0.799181       2.310650                    0.994921      27.590021      71.698075       0.711401       0.353298      -1.149968      -0.001676       0.009099       0.012189       0.015302       0.004027      -0.021150       0.055110       0.038554      -0.228967      -0.104249       0.042624       0.061625              9.376815       9.441818      -2.957144      -2.002659       9.187725       1.637685       9.500902          -0.000004
          360              O       5.814558       8.868803       4.700067      -0.563893      32.228619 0.46811296E+03  0.10858566E+05                                 7.926453                            6.575458       0.570671       2.232853                    0.998577      27.118624      69.775169       0.762345       0.346364      -1.150485       0.009317      -0.021002       0.012408       0.026112       0.020678       0.041782      -0.041520      -0.012444       0.066332      -0.069934       0.009776       0.060158              8.864848       6.012511      -1.448217       0.955817       7.076441      -2.192833      13.505592          -0.000000
          361              O       8.116478       8.368902       2.129811      -0.572472      46.105727 0.66333099E+03  0.16847993E+05                                10.281109                            8.009899      -0.246149       1.961686                    0.995572      28.800524      78.450995       0.664865       0.362706      -1.133246       0.079083       0.024382       0.034098       0.089506       0.042213       0.030726       0.001294       0.049471      -0.068510      -0.048286      -0.020377       0.068663             12.100910      18.083854       4.206864       3.856357       7.826014       1.658286      10.392861           0.000001
          362              O      -1.246571      12.331673      10.973105      -0.129693      22.448496 0.28760691E+03  0.59287185E+04                                 6.368234                            5.268996       0.441068       2.298265                    0.999019      21.427317      52.612290       0.820837       0.361983      -1.133613      -0.076945      -0.148824      -0.030703       0.170328      -0.035205       0.018709      -0.000833       0.219455      -0.253811      -0.086344      -0.072617       0.158961              7.009203      10.300280      -2.773407      -0.557864       6.603390       0.171611       4.123938           0.000000

******************************************************
Auxiliary information for the entire system
The total spin magnetic moment of the unit cell is   0.000423
The total net atomic charge of the unit cell is   -0.000003
Accuracy of reproducing the electrostatic potential in the unit cell:
  The inner radius (bohr) =    5.0000
  The outer radius (bohr) =   12.0000
  Valid grid points have density less than (e/(bohr^3)) =    0.0001
  The number of valid grid points were=         6756
  The rms potential error without charges in kcal/mol is=      5.96591
  The rms potential error with partial charges in kcal/mol is=      0.51564
  The RRMSE value at monopole order=      0.08643
  The rms potential error with partial charges and cloud penetration in kcal/mol is=      0.52712
  The RRMSE value at monopole order with cloud penetration is=      0.08835
  The rms potential error with partial charges and atomic dipoles in kcal/mol is=      0.48245
  The RRMSE value at dipole order=      0.08087
  The rms potential error with partial charges, atomic dipoles and cloud penetration in kcal/mol is=      0.47147
  The RRMSE value at dipole order with cloud penetration=      0.07903

******************************************************
The electron densities and ab initio electrostatic potential were computed in VASP using the PBE functional and
projector augmented wave method. See the main text of the journal article for a description of computational details.
The atomic charges, dipoles, and quadrupoles were computed with the DDEC6 method as described in
(a) T. A. Manz and N. Gabaldon Limas, RSC Adv. 6 (2016) 47771-47801 DOI: 10.1039/c6ra04656h
(b) N. Gabaldon Limas and T. A. Manz, RSC Adv. 8 (2018) 2678-2707 DOI: 10.1039/c7ra11829e.
For each atom in the material, the electron cloud parameters were fit to the spherically averaged atom-in-material
electron density using radial positions for which this density was between 10^-4 and 10^-2 electrons per cubic bohr.
The polarizabilities, dispersion coefficients, and quantum Drude oscillator (QDO) parameters were fit using the MCLF method.
The magnetic structure of the system was optimized in VASP from the default ferromagnetic initial guess using spin polarization.
The atomic spin moments (ASMs) were computed on this optimized magnetic structure using the DDEC6 partition as inputs
to the method of T. A. Manz and D. S. Sholl, J. Chem. Theory Comput. 7 (2011) 4146-4164 DOI: 10.1021/ct200539n.
The RMSE and RRMSE were computed using a uniform grid with Ewald summation.
