# Supplementary material for: A collection of forcefield precursors for metal–organic frameworks
Source: RSC Adv. 2019 Nov 13;9(63):36492–507. doi: 10.1039/c9ra07327b (PMC9075174; doi:10.1039/c9ra07327b)
Supplement: RA-009-C9RA07327B-s5049 [file RA-009-C9RA07327B-s5049.xyz]

  184
jmolscript: load "" {1 1 1} spacegroup "x,y,z" unitcell [{      8.779400     0.000000     0.000000 }, {     -0.489460    12.391437     0.000000 }, {      0.000000     0.000000    24.897100 }]
La     2.154146    -0.025279    24.686471     1.916953
La     2.235554     0.025279    12.237921     1.916952
La     6.625254     0.025279     0.210629     1.916953
La     6.543846    -0.025279    12.659179     1.916953
H      3.190056    10.478199    20.500272     0.146864
H      2.444075    11.716104    19.865396     0.154768
H      0.503639     8.853682    21.244695     0.152752
H      7.649494     7.023466    17.278587     0.128741
H      4.677290     3.410123    17.567394     0.144538
H      5.325388     4.583593    19.511857     0.108328
H      7.586863     7.408840    21.301959     0.127100
H      4.388309     4.058196    21.615662     0.146086
H      3.156254     3.443580    23.936072     0.148359
H      3.744473     4.154849     0.328642     0.174197
H      3.355262     3.384101    14.151512     0.170026
H      3.264227     2.488201    15.456120     0.154746
H      0.710184     1.913238     8.051722     0.146865
H      1.456165     0.675333     7.416846     0.154768
H      3.396601     3.537755     8.796145     0.152752
H      5.030146     5.367971     4.830037     0.128741
H      8.002350     8.981314     5.118844     0.144538
H      7.354252     7.807844     7.063307     0.108328
H      5.092777     4.982597     8.853409     0.127100
H      8.291331     8.333241     9.167112     0.146086
H      0.743986     8.947857    11.487522     0.148359
H      0.155767     8.236588    12.777192     0.174198
H      0.544978     9.007336     1.702962     0.170025
H      0.636013     9.903236     3.007570     0.154745
H      5.099884     1.913238     4.396828     0.146864
H      5.845865     0.675333     5.031704     0.154768
H      7.786301     3.537755     3.652405     0.152752
H      0.640446     5.367971     7.618513     0.128741
H      3.612650     8.981314     7.329706     0.144538
H      2.964552     7.807844     5.385243     0.108328
H      0.703077     4.982597     3.595141     0.127100
H      3.901631     8.333241     3.281438     0.146086
H      5.133686     8.947857     0.961028     0.148359
H      4.545467     8.236588    24.568458     0.174198
H      4.934678     9.007336    10.745588     0.170026
H      5.025713     9.903236     9.440980     0.154746
H      7.579756    10.478199    16.845378     0.146864
H      6.833775    11.716104    17.480254     0.154768
H      4.893339     8.853682    16.100955     0.152752
H      3.259794     7.023466    20.067063     0.128741
H      0.287590     3.410123    19.778256     0.144537
H      0.935688     4.583593    17.833793     0.108328
H      3.197163     7.408840    16.043691     0.127100
H     -0.001391     4.058196    15.729988     0.146086
H      7.545954     3.443580    13.409578     0.148359
H      8.134173     4.154849    12.119908     0.174198
H      7.744962     3.384101    23.194138     0.170026
H      7.653927     2.488201    21.889530     0.154746
C      1.944277    11.411274    21.820316     0.655938
C      2.324003    10.932965    20.440519    -0.276182
C     -0.026095     8.462112    19.260397     0.098086
C      0.598817     9.066814    20.333462    -0.162711
C      7.774602     7.367948    19.290273     0.093546
C      7.324158     6.747137    18.115130    -0.186702
C      6.377590     5.706257    18.204760     0.075148
C      5.800626     5.087924    16.994760     0.091968
C      4.967125     3.985086    16.880234    -0.201741
C      5.930970     5.299818    19.454594    -0.226860
C      6.359074     5.930542    20.627247     0.082936
C      7.288912     6.972662    20.525169    -0.179967
C      5.835975     5.526581    21.921897     0.094791
C      4.866663     4.594745    22.220662    -0.192923
C      4.815501     2.467135    24.694189     0.675083
C      3.984359     3.705040    24.389199    -0.284968
C      4.774024     1.894651    14.191347     0.680115
C      3.884966     2.931814    14.841161    -0.292333
C      1.955963     0.980163     9.371766     0.655937
C      1.576237     1.458472     7.991969    -0.276183
C      3.926335     3.929325     6.811847     0.098086
C      3.301423     3.324623     7.884912    -0.162711
C      4.905038     5.023489     6.841723     0.093546
C      5.355482     5.644300     5.666580    -0.186702
C      6.302050     6.685180     5.756210     0.075149
C      6.879014     7.303513     4.546210     0.091968
C      7.712515     8.406351     4.431684    -0.201741
C      6.748670     7.091619     7.006044    -0.226861
C      6.320566     6.460895     8.178697     0.082936
C      5.390728     5.418775     8.076619    -0.179967
C      6.843665     6.864856     9.473347     0.094791
C      7.812977     7.796692     9.772112    -0.192922
C      7.864139     9.924302    12.245639     0.675083
C     -0.084119     8.686397    11.940649    -0.284969
C      7.905616    10.496786     1.742797     0.680114
C      0.015274     9.459623     2.392611    -0.292330
C      6.345663     0.980163     3.076784     0.655938
C      5.965937     1.458472     4.456581    -0.276183
C      8.316035     3.929325     5.636703     0.098086
C      7.691123     3.324623     4.563638    -0.162711
C      0.515338     5.023489     5.606827     0.093546
C      0.965782     5.644300     6.781970    -0.186702
C      1.912350     6.685180     6.692340     0.075148
C      2.489314     7.303513     7.902340     0.091968
C      3.322815     8.406351     8.016866    -0.201742
C      2.358970     7.091619     5.442506    -0.226861
C      1.930866     6.460895     4.269853     0.082936
C      1.001028     5.418775     4.371931    -0.179967
C      2.453965     6.864856     2.975203     0.094791
C      3.423277     7.796692     2.676438    -0.192922
C      3.474439     9.924302     0.202911     0.675083
C      4.305581     8.686397     0.507901    -0.284969
C      3.515916    10.496786    10.705753     0.680115
C      4.404974     9.459623    10.055939    -0.292333
C      6.333977    11.411274    15.525334     0.655937
C      6.713703    10.932965    16.905131    -0.276183
C      4.363605     8.462112    18.085253     0.098086
C      4.988517     9.066814    17.012188    -0.162711
C      3.384902     7.367948    18.055377     0.093546
C      2.934458     6.747137    19.230520    -0.186702
C      1.987890     5.706257    19.140890     0.075149
C      1.410926     5.087924    20.350890     0.091968
C      0.577425     3.985086    20.465416    -0.201741
C      1.541270     5.299818    17.891056    -0.226861
C      1.969374     5.930542    16.718403     0.082936
C      2.899212     6.972662    16.820481    -0.179967
C      1.446275     5.526581    15.423753     0.094791
C      0.476963     4.594745    15.124988    -0.192922
C      0.425801     2.467135    12.651461     0.675083
C      8.374059     3.705040    12.956451    -0.284969
C      0.384324     1.894651    23.154303     0.680114
C      8.274666     2.931814    22.504489    -0.292332
N      1.376392    10.029629    19.793195     0.229000
N      1.274845    10.022194    18.459955    -0.172126
N      0.422057     9.074249    18.134301    -0.236189
N      5.966874     5.613321    15.758122    -0.221432
N      5.273694     4.892139    14.888964    -0.125339
N      4.668439     3.923129    15.576373     0.222322
N      4.746480     4.614571    23.541702     0.227650
N      5.593569     5.506755    24.101638    -0.125507
N      6.249068     6.070565    23.103015    -0.231665
N      2.523848     2.361808     7.344645     0.229000
N      2.625395     2.369243     6.011405    -0.172126
N      3.478183     3.317188     5.685751    -0.236189
N      6.712766     6.778116     3.309572    -0.221432
N      7.405946     7.499298     2.440414    -0.125339
N      8.011201     8.468308     3.127823     0.222322
N      7.933160     7.776866    11.093152     0.227650
N      7.086071     6.884682    11.653088    -0.125507
N      6.430572     6.320872    10.654465    -0.231665
N      6.913548     2.361808     5.103905     0.229000
N      7.015095     2.369243     6.437145    -0.172126
N      7.867883     3.317188     6.762799    -0.236189
N      2.323066     6.778116     9.138978    -0.221432
N      3.016246     7.499298    10.008136    -0.125339
N      3.621501     8.468308     9.320727     0.222322
N      3.543460     7.776866     1.355398     0.227650
N      2.696371     6.884682     0.795462    -0.125507
N      2.040872     6.320872     1.794085    -0.231665
N      5.766092    10.029629    17.552455     0.229000
N      5.664545    10.022194    18.885695    -0.172126
N      4.811757     9.074249    19.211349    -0.236189
N      1.577174     5.613321    21.587528    -0.221432
N      0.883994     4.892139    22.456686    -0.125338
N      0.278739     3.923129    21.769277     0.222322
N      0.356780     4.614571    13.803948     0.227650
N      1.203869     5.506755    13.244012    -0.125507
N      1.859368     6.070565    14.242635    -0.231664
O      2.870714    12.006063    22.441748    -0.637888
O      0.808293    11.253903    22.320250    -0.615961
O      6.054311     2.555114    24.836849    -0.566779
O      4.216022     1.351906    24.806475    -0.691091
O      5.998509     1.878542    14.389030    -0.549922
O      4.204701     1.038402    13.415553    -0.721753
O      1.029526     0.385374     9.993198    -0.637888
O      3.091947     1.137534     9.871700    -0.615961
O      6.625329     9.836323    12.388299    -0.566779
O     -0.315782    11.039531    12.357925    -0.691091
O      6.681131    10.512895     1.940480    -0.549922
O     -0.304461    11.353035     0.967003    -0.721753
O      5.419226     0.385374     2.455352    -0.637889
O      7.481647     1.137534     2.576850    -0.615961
O      2.235629     9.836323     0.060251    -0.566779
O      4.073918    11.039531     0.090625    -0.691091
O      2.291431    10.512895    10.508070    -0.549922
O      4.085239    11.353035    11.481547    -0.721753
O      7.260414    12.006063    14.903902    -0.637888
O      5.197993    11.253903    15.025400    -0.615961
O      1.664611     2.555114    12.508801    -0.566778
O      8.605722     1.351906    12.539175    -0.691091
O      1.608809     1.878542    22.956620    -0.549922
O      8.594401     1.038402    23.930097    -0.721753

The following XYZ coordinates are in angstroms. Other properties are in atomic units.
The sperically averaged electron density of each atom fit to a function of the form exp(a - br)
eigen_1, eigen_2 and eigen_3 are the three eigenvalues of traceless quadrupole moment tensor
  atom number  atomic symbol              X              Y              Z     net charge C6 coefficient C8 coefficient C10 coefficient fluctuating dipole atomic polarizability isotropic forcefield polarizability              a              b squared Pearson coefficient          <r^3>          <r^4>         wp_QDO          m_QDO          q_QDO       dipole_x       dipole_y       dipole_z         dipole            Qxy            Qxz            Qyz     Q(x^2-y^2)  Q(3z^2 - R^2)        eigen_1        eigen_2        eigen_3 static polarizability      alpha(xx)      alpha(xy)      alpha(xz)      alpha(yy)      alpha(yz)      alpha(zz) atomic spin moment
            1             La       2.154146      -0.025279      24.686471       1.916953     184.044920 0.52953261E+04  0.21096377E+06                                23.059614                           21.204863       1.735089       2.128595                    0.999426     102.762094     279.668840       0.482816       0.318427      -1.254596       0.012979       0.009654       0.036725       0.040130       0.004293       0.019422       0.113839      -0.002171       0.226449      -0.108129      -0.040066       0.148195             24.737617      27.649737      -1.338665       0.317909      25.209127      -3.249218      21.353986           0.000069
            2             La       2.235554       0.025279      12.237921       1.916952     184.044965 0.52953280E+04  0.21096387E+06                                23.059616                           21.204865       1.735090       2.128595                    0.999426     102.762125     279.668932       0.482816       0.318427      -1.254596      -0.012978      -0.009656       0.036726       0.040130       0.004294      -0.019422      -0.113839      -0.002171       0.226449      -0.108129      -0.040066       0.148195             24.737619      27.649737      -1.338666      -0.317909      25.209129       3.249218      21.353989           0.000090
            3             La       6.625254       0.025279       0.210629       1.916953     184.044860 0.52953240E+04  0.21096366E+06                                23.059604                           21.204854       1.735094       2.128596                    0.999426     102.762113     279.668850       0.482816       0.318427      -1.254596      -0.012978      -0.009654      -0.036724       0.040129       0.004293       0.019422       0.113839      -0.002171       0.226450      -0.108129      -0.040066       0.148195             24.737606      27.649725      -1.338666       0.317910      25.209116      -3.249216      21.353978           0.000069
            4             La       6.543846      -0.025279      12.659179       1.916953     184.044850 0.52953238E+04  0.21096365E+06                                23.059607                           21.204857       1.735094       2.128596                    0.999426     102.762094     279.668816       0.482816       0.318427      -1.254596       0.012979       0.009656      -0.036724       0.040129       0.004293      -0.019423      -0.113839      -0.002170       0.226447      -0.108130      -0.040065       0.148195             24.737608      27.649725      -1.338666      -0.317910      25.209119       3.249217      21.353981           0.000075
            5              H       3.190056      10.478199      20.500272       0.146864       1.180098 0.94042149E+01  0.97271961E+02                                 1.928617                            1.851399      -1.375088       2.225934                    0.995909       3.883695      11.598095       0.433243       1.366813      -0.689186       0.024789      -0.010924       0.005384       0.027619       0.005557       0.006489      -0.005588      -0.000084       0.007315      -0.011880       0.004261       0.007619              1.956642       2.396857      -0.440908      -0.062065       1.836240       0.156174       1.636828           0.000001
            6              H       2.444075      11.716104      19.865396       0.154768       1.196203 0.95735218E+01  0.97989156E+02                                 1.873796                            1.818139      -0.893065       2.472787                    0.998678       3.380203       9.562809       0.462153       1.294833      -0.709098       0.007082       0.024887      -0.015367       0.030094       0.005314      -0.000771      -0.006141      -0.015873      -0.029041      -0.011296      -0.004556       0.015852              1.885054       1.560151       0.141328      -0.055934       2.312122      -0.308288       1.782888           0.000004
            7              H       0.503639       8.853682      21.244695       0.152752       0.998527 0.74772068E+01  0.72571582E+02                                 1.689636                            1.636861      -1.053444       2.405915                    0.997908       3.354082       9.504716       0.469638       1.343740      -0.696510      -0.009387      -0.016228       0.043356       0.047235       0.013172      -0.002906      -0.007135       0.005898       0.046443      -0.021636       0.002438       0.019198              1.679377       1.425910       0.114192      -0.020627       1.530559      -0.066113       2.081661          -0.000001
            8              H       7.649494       7.023466      17.278587       0.128741       1.164874 0.93998601E+01  0.97412434E+02                                 1.919590                            1.866264      -1.522150       2.170450                    0.990508       3.914835      11.779788       0.425360       1.389492      -0.684970       0.014130       0.011622      -0.032655       0.037431       0.004349      -0.008367      -0.003744      -0.001514       0.026003      -0.010073      -0.004115       0.014188              1.929697       1.850903       0.113601      -0.218949       1.701371      -0.099463       2.236817          -0.000000
            9              H       4.677290       3.410123      17.567394       0.144538       1.033488 0.77087271E+01  0.74126985E+02                                 1.620596                            1.578205      -0.880000       2.476780                    0.999374       3.166554       8.451728       0.525699       1.211646      -0.726953      -0.009209      -0.020784       0.037017       0.043440       0.013588       0.002286      -0.007987      -0.015862       0.039066      -0.023252       0.005442       0.017810              1.600919       1.402323       0.138436      -0.124707       1.614522      -0.237924       1.785911           0.000002
           10              H       5.325388       4.583593      19.511857       0.108328       1.129517 0.89371203E+01  0.90652407E+02                                 1.823274                            1.775197      -1.174888       2.320471                    0.994584       3.721737      10.764712       0.456665       1.322291      -0.699655      -0.024819      -0.025604       0.000868       0.035670       0.014433      -0.002679       0.001398      -0.012478       0.012115      -0.018150       0.004436       0.013714              1.821355       1.851893       0.355081      -0.018835       1.823655      -0.022116       1.788518           0.000000
           11              H       7.586863       7.408840      21.301959       0.127100       1.124857 0.88757981E+01  0.90461735E+02                                 1.868427                            1.808882      -1.289499       2.282150                    0.993569       3.742599      11.083838       0.434715       1.382433      -0.687435       0.012464       0.018547       0.030192       0.037562       0.007941       0.005877       0.009824      -0.004866      -0.004962      -0.009345      -0.007014       0.016359              1.875355       1.749321       0.252563       0.131878       1.776047       0.212110       2.100697          -0.000000
           12              H       4.388309       4.058196      21.615662       0.146086       1.047099 0.78432574E+01  0.76609175E+02                                 1.710439                            1.650284      -0.898575       2.472388                    0.999149       3.312985       9.247385       0.481581       1.302124      -0.705952      -0.022148      -0.017162      -0.032230       0.042706       0.015349       0.000580       0.004743      -0.004301       0.034719      -0.021505       0.006672       0.014833              1.708205       1.720457       0.242905       0.258383       1.575740       0.182186       1.828418           0.000001
           13              H       3.156254       3.443580      23.936072       0.148359       1.062222 0.79952401E+01  0.79828580E+02                                 1.833138                            1.734808      -1.376520       2.234077                    0.994096       3.821978      11.408353       0.434587       1.411571      -0.680070      -0.023891      -0.004745      -0.014847       0.028526       0.003230      -0.001542      -0.001787       0.002698       0.024683      -0.007641      -0.001160       0.008801              1.882124       2.311598       0.273357       0.398372       1.638353       0.081773       1.696423           0.000000
           14              H       3.744473       4.154849       0.328642       0.174197       1.045559 0.78095163E+01  0.76961938E+02                                 1.790758                            1.699073      -1.087361       2.398903                    0.996553       3.405319       9.864004       0.448356       1.386217      -0.688089      -0.009138       0.016014       0.028983       0.034351       0.002514      -0.002676       0.000043      -0.002476       0.040018      -0.009703      -0.003971       0.013675              1.855235       1.536791      -0.158012      -0.259531       1.745068       0.421475       2.283846           0.000000
           15              H       3.355262       3.384101      14.151512       0.170026       1.099107 0.85450480E+01  0.86828966E+02                                 1.891094                            1.806959      -1.485423       2.206294                    0.991037       3.765825      11.374209       0.420671       1.432891      -0.676898      -0.014740       0.019771      -0.027964       0.037285      -0.006388       0.004586      -0.005058      -0.009385       0.023292      -0.012000      -0.000831       0.012831              1.938134       2.081849      -0.281728       0.491389       1.743364      -0.145955       1.989188           0.000000
           16              H       3.264227       2.488201      15.456120       0.154746       1.074903 0.85499145E+01  0.84832763E+02                                 1.724267                            1.703813      -0.756430       2.539766                    0.999438       3.231494       8.918381       0.484832       1.273249      -0.714099      -0.018789      -0.013206       0.021325       0.031340       0.009555      -0.005801      -0.003204      -0.004480       0.018107      -0.013208       0.000544       0.012664              1.718300       1.821173       0.195928      -0.249058       1.656481      -0.109918       1.677245           0.000002
           17              H       0.710184       1.913238       8.051722       0.146865       1.180100 0.94042304E+01  0.97272156E+02                                 1.928618                            1.851400      -1.375089       2.225933                    0.995909       3.883698      11.598104       0.433244       1.366811      -0.689186      -0.024789       0.010924       0.005384       0.027619       0.005557      -0.006489       0.005588      -0.000084       0.007314      -0.011880       0.004261       0.007619              1.956642       2.396857      -0.440908       0.062065       1.836241      -0.156174       1.636829           0.000001
           18              H       1.456165       0.675333       7.416846       0.154768       1.196202 0.95735183E+01  0.97989109E+02                                 1.873795                            1.818139      -0.893065       2.472787                    0.998678       3.380203       9.562808       0.462153       1.294833      -0.709098      -0.007082      -0.024887      -0.015367       0.030094       0.005314       0.000771       0.006141      -0.015873      -0.029042      -0.011296      -0.004556       0.015852              1.885053       1.560151       0.141328       0.055934       2.312121       0.308287       1.782887           0.000004
           19              H       3.396601       3.537755       8.796145       0.152752       0.998526 0.74771960E+01  0.72571446E+02                                 1.689635                            1.636859      -1.053443       2.405915                    0.997908       3.354079       9.504703       0.469639       1.343740      -0.696510       0.009387       0.016228       0.043356       0.047235       0.013172       0.002906       0.007135       0.005898       0.046443      -0.021636       0.002438       0.019197              1.679375       1.425909       0.114192       0.020627       1.530557       0.066113       2.081659          -0.000000
           20              H       5.030146       5.367971       4.830037       0.128741       1.164874 0.93998650E+01  0.97412501E+02                                 1.919591                            1.866265      -1.522150       2.170449                    0.990508       3.914836      11.779793       0.425360       1.389492      -0.684970      -0.014130      -0.011622      -0.032655       0.037431       0.004349       0.008367       0.003744      -0.001514       0.026003      -0.010073      -0.004115       0.014188              1.929698       1.850904       0.113601       0.218949       1.701372       0.099463       2.236817          -0.000001
           21              H       8.002350       8.981314       5.118844       0.144538       1.033489 0.77087283E+01  0.74127000E+02                                 1.620596                            1.578205      -0.880000       2.476780                    0.999374       3.166554       8.451728       0.525699       1.211646      -0.726953       0.009209       0.020784       0.037017       0.043440       0.013588      -0.002286       0.007988      -0.015862       0.039066      -0.023252       0.005442       0.017810              1.600919       1.402323       0.138436       0.124707       1.614522       0.237924       1.785911           0.000002
           22              H       7.354252       7.807844       7.063307       0.108328       1.129517 0.89371222E+01  0.90652428E+02                                 1.823274                            1.775197      -1.174889       2.320471                    0.994584       3.721737      10.764711       0.456665       1.322290      -0.699655       0.024819       0.025604       0.000868       0.035670       0.014433       0.002679      -0.001398      -0.012478       0.012115      -0.018150       0.004436       0.013714              1.821355       1.851893       0.355081       0.018835       1.823655       0.022116       1.788518           0.000000
           23              H       5.092777       4.982597       8.853409       0.127100       1.124857 0.88757956E+01  0.90461702E+02                                 1.868427                            1.808881      -1.289499       2.282150                    0.993569       3.742598      11.083834       0.434715       1.382433      -0.687435      -0.012464      -0.018547       0.030192       0.037562       0.007941      -0.005877      -0.009824      -0.004866      -0.004962      -0.009345      -0.007014       0.016359              1.875355       1.749321       0.252563      -0.131878       1.776047      -0.212110       2.100697           0.000000
           24              H       8.291331       8.333241       9.167112       0.146086       1.047099 0.78432497E+01  0.76609078E+02                                 1.710438                            1.650283      -0.898574       2.472388                    0.999149       3.312983       9.247377       0.481581       1.302124      -0.705952       0.022148       0.017162      -0.032230       0.042706       0.015349      -0.000580      -0.004744      -0.004301       0.034719      -0.021505       0.006672       0.014833              1.708204       1.720456       0.242905      -0.258383       1.575739      -0.182186       1.828417           0.000001
           25              H       0.743986       8.947857      11.487522       0.148359       1.062222 0.79952417E+01  0.79828595E+02                                 1.833137                            1.734808      -1.376519       2.234077                    0.994096       3.821978      11.408351       0.434587       1.411570      -0.680070       0.023891       0.004745      -0.014847       0.028525       0.003230       0.001542       0.001787       0.002698       0.024683      -0.007641      -0.001160       0.008801              1.882124       2.311597       0.273357      -0.398372       1.638353      -0.081773       1.696422           0.000001
           26              H       0.155767       8.236588      12.777192       0.174198       1.045558 0.78095063E+01  0.76961813E+02                                 1.790756                            1.699072      -1.087360       2.398903                    0.996553       3.405317       9.863996       0.448356       1.386216      -0.688089       0.009138      -0.016014       0.028983       0.034351       0.002514       0.002676      -0.000043      -0.002476       0.040018      -0.009703      -0.003971       0.013675              1.855233       1.536790      -0.158012       0.259531       1.745066      -0.421475       2.283844           0.000001
           27              H       0.544978       9.007336       1.702962       0.170025       1.099109 0.85450617E+01  0.86829148E+02                                 1.891097                            1.806961      -1.485425       2.206293                    0.991037       3.765828      11.374224       0.420671       1.432892      -0.676898       0.014740      -0.019771      -0.027964       0.037285      -0.006388      -0.004586       0.005058      -0.009385       0.023292      -0.012000      -0.000831       0.012831              1.938136       2.081852      -0.281729      -0.491390       1.743366       0.145956       1.989191          -0.000000
           28              H       0.636013       9.903236       3.007570       0.154745       1.074903 0.85499239E+01  0.84832882E+02                                 1.724268                            1.703814      -0.756430       2.539766                    0.999438       3.231495       8.918386       0.484831       1.273249      -0.714099       0.018789       0.013207       0.021325       0.031340       0.009555       0.005801       0.003204      -0.004480       0.018106      -0.013208       0.000544       0.012664              1.718301       1.821175       0.195929       0.249059       1.656483       0.109918       1.677246           0.000002
           29              H       5.099884       1.913238       4.396828       0.146864       1.180098 0.94042147E+01  0.97271964E+02                                 1.928617                            1.851400      -1.375088       2.225934                    0.995909       3.883696      11.598101       0.433243       1.366813      -0.689186      -0.024789       0.010924      -0.005384       0.027619       0.005557       0.006489      -0.005588      -0.000084       0.007315      -0.011880       0.004261       0.007619              1.956642       2.396857      -0.440908      -0.062065       1.836241       0.156174       1.636829           0.000001
           30              H       5.845865       0.675333       5.031704       0.154768       1.196202 0.95735124E+01  0.97989036E+02                                 1.873795                            1.818138      -0.893064       2.472787                    0.998678       3.380202       9.562805       0.462153       1.294833      -0.709098      -0.007082      -0.024887       0.015367       0.030094       0.005314      -0.000771      -0.006141      -0.015873      -0.029041      -0.011296      -0.004556       0.015852              1.885053       1.560150       0.141328      -0.055934       2.312121      -0.308287       1.782887           0.000004
           31              H       7.786301       3.537755       3.652405       0.152752       0.998526 0.74771936E+01  0.72571423E+02                                 1.689635                            1.636860      -1.053443       2.405915                    0.997908       3.354079       9.504706       0.469638       1.343741      -0.696510       0.009387       0.016228      -0.043356       0.047235       0.013172      -0.002906      -0.007135       0.005898       0.046444      -0.021636       0.002438       0.019198              1.679375       1.425909       0.114192      -0.020627       1.530558      -0.066113       2.081659          -0.000001
           32              H       0.640446       5.367971       7.618513       0.128741       1.164873 0.93998505E+01  0.97412309E+02                                 1.919589                            1.866263      -1.522149       2.170450                    0.990508       3.914833      11.779780       0.425361       1.389492      -0.684970      -0.014130      -0.011622       0.032655       0.037431       0.004349      -0.008367      -0.003744      -0.001514       0.026003      -0.010073      -0.004115       0.014188              1.929696       1.850902       0.113600      -0.218949       1.701371      -0.099463       2.236815          -0.000001
           33              H       3.612650       8.981314       7.329706       0.144538       1.033489 0.77087316E+01  0.74127035E+02                                 1.620596                            1.578205      -0.880001       2.476780                    0.999374       3.166555       8.451729       0.525699       1.211645      -0.726953       0.009209       0.020784      -0.037017       0.043440       0.013588       0.002286      -0.007987      -0.015862       0.039066      -0.023252       0.005442       0.017810              1.600919       1.402323       0.138436      -0.124707       1.614522      -0.237924       1.785911           0.000002
           34              H       2.964552       7.807844       5.385243       0.108328       1.129516 0.89371163E+01  0.90652355E+02                                 1.823274                            1.775197      -1.174888       2.320471                    0.994584       3.721736      10.764708       0.456665       1.322291      -0.699655       0.024819       0.025604      -0.000868       0.035670       0.014433      -0.002679       0.001398      -0.012478       0.012115      -0.018150       0.004436       0.013714              1.821355       1.851892       0.355081      -0.018835       1.823655      -0.022116       1.788518           0.000000
           35              H       0.703077       4.982597       3.595141       0.127100       1.124857 0.88757967E+01  0.90461712E+02                                 1.868426                            1.808881      -1.289499       2.282150                    0.993569       3.742599      11.083835       0.434715       1.382433      -0.687435      -0.012464      -0.018547      -0.030192       0.037562       0.007941       0.005877       0.009824      -0.004866      -0.004961      -0.009345      -0.007014       0.016359              1.875354       1.749321       0.252563       0.131878       1.776047       0.212110       2.100696          -0.000000
           36              H       3.901631       8.333241       3.281438       0.146086       1.047099 0.78432524E+01  0.76609110E+02                                 1.710438                            1.650283      -0.898574       2.472388                    0.999149       3.312984       9.247380       0.481581       1.302123      -0.705952       0.022148       0.017162       0.032230       0.042706       0.015349       0.000580       0.004744      -0.004301       0.034719      -0.021505       0.006672       0.014833              1.708204       1.720457       0.242905       0.258383       1.575739       0.182186       1.828417           0.000000
           37              H       5.133686       8.947857       0.961028       0.148359       1.062222 0.79952395E+01  0.79828571E+02                                 1.833137                            1.734808      -1.376520       2.234077                    0.994096       3.821978      11.408352       0.434587       1.411571      -0.680070       0.023891       0.004745       0.014847       0.028526       0.003230      -0.001542      -0.001787       0.002698       0.024683      -0.007641      -0.001160       0.008801              1.882124       2.311598       0.273357       0.398372       1.638353       0.081773       1.696422           0.000000
           38              H       4.545467       8.236588      24.568458       0.174198       1.045558 0.78095068E+01  0.76961817E+02                                 1.790756                            1.699071      -1.087360       2.398904                    0.996553       3.405317       9.863995       0.448356       1.386216      -0.688089       0.009138      -0.016014      -0.028983       0.034351       0.002514      -0.002676       0.000043      -0.002476       0.040018      -0.009703      -0.003971       0.013675              1.855233       1.536790      -0.158012      -0.259531       1.745066       0.421475       2.283844           0.000001
           39              H       4.934678       9.007336      10.745588       0.170026       1.099107 0.85450427E+01  0.86828902E+02                                 1.891094                            1.806958      -1.485423       2.206294                    0.991037       3.765824      11.374207       0.420671       1.432892      -0.676898       0.014740      -0.019771       0.027964       0.037285      -0.006388       0.004586      -0.005058      -0.009385       0.023292      -0.012000      -0.000831       0.012831              1.938133       2.081849      -0.281728       0.491389       1.743364      -0.145955       1.989188           0.000000
           40              H       5.025713       9.903236       9.440980       0.154746       1.074903 0.85499143E+01  0.84832759E+02                                 1.724267                            1.703813      -0.756429       2.539766                    0.999438       3.231494       8.918380       0.484832       1.273248      -0.714099       0.018789       0.013206      -0.021325       0.031340       0.009555      -0.005801      -0.003204      -0.004480       0.018106      -0.013208       0.000544       0.012664              1.718299       1.821173       0.195928      -0.249058       1.656481      -0.109918       1.677245           0.000002
           41              H       7.579756      10.478199      16.845378       0.146864       1.180099 0.94042225E+01  0.97272059E+02                                 1.928618                            1.851400      -1.375089       2.225934                    0.995909       3.883697      11.598102       0.433243       1.366812      -0.689186       0.024789      -0.010924      -0.005384       0.027619       0.005557      -0.006489       0.005588      -0.000084       0.007314      -0.011880       0.004261       0.007619              1.956642       2.396857      -0.440908       0.062065       1.836241      -0.156174       1.636829           0.000001
           42              H       6.833775      11.716104      17.480254       0.154768       1.196205 0.95735460E+01  0.97989473E+02                                 1.873799                            1.818142      -0.893067       2.472785                    0.998678       3.380207       9.562826       0.462153       1.294834      -0.709098       0.007082       0.024887       0.015366       0.030094       0.005314       0.000771       0.006141      -0.015873      -0.029042      -0.011296      -0.004556       0.015852              1.885057       1.560153       0.141329       0.055934       2.312126       0.308288       1.782891           0.000004
           43              H       4.893339       8.853682      16.100955       0.152752       0.998526 0.74771959E+01  0.72571452E+02                                 1.689635                            1.636860      -1.053444       2.405915                    0.997908       3.354079       9.504707       0.469638       1.343741      -0.696509      -0.009387      -0.016228      -0.043356       0.047235       0.013172       0.002906       0.007135       0.005898       0.046444      -0.021636       0.002438       0.019198              1.679376       1.425910       0.114192       0.020627       1.530558       0.066113       2.081660          -0.000000
           44              H       3.259794       7.023466      20.067063       0.128741       1.164874 0.93998560E+01  0.97412381E+02                                 1.919590                            1.866263      -1.522150       2.170450                    0.990508       3.914834      11.779784       0.425361       1.389492      -0.684970       0.014130       0.011622       0.032655       0.037431       0.004349       0.008367       0.003744      -0.001514       0.026003      -0.010073      -0.004115       0.014188              1.929697       1.850902       0.113600       0.218949       1.701371       0.099463       2.236816          -0.000001
           45              H       0.287590       3.410123      19.778256       0.144537       1.033489 0.77087305E+01  0.74127022E+02                                 1.620596                            1.578205      -0.880000       2.476780                    0.999374       3.166555       8.451729       0.525699       1.211645      -0.726953      -0.009209      -0.020784      -0.037017       0.043440       0.013588      -0.002286       0.007987      -0.015862       0.039066      -0.023252       0.005442       0.017810              1.600919       1.402323       0.138436       0.124707       1.614522       0.237924       1.785911           0.000002
           46              H       0.935688       4.583593      17.833793       0.108328       1.129517 0.89371222E+01  0.90652428E+02                                 1.823274                            1.775197      -1.174889       2.320471                    0.994584       3.721737      10.764711       0.456665       1.322290      -0.699655      -0.024819      -0.025604      -0.000868       0.035670       0.014433       0.002679      -0.001398      -0.012478       0.012115      -0.018150       0.004436       0.013714              1.821355       1.851893       0.355081       0.018835       1.823655       0.022116       1.788518           0.000001
           47              H       3.197163       7.408840      16.043691       0.127100       1.124857 0.88757986E+01  0.90461740E+02                                 1.868427                            1.808882      -1.289499       2.282150                    0.993569       3.742599      11.083837       0.434715       1.382433      -0.687435       0.012464       0.018547      -0.030192       0.037562       0.007941      -0.005877      -0.009824      -0.004866      -0.004962      -0.009345      -0.007014       0.016359              1.875355       1.749321       0.252563      -0.131878       1.776047      -0.212110       2.100697           0.000000
           48              H      -0.001391       4.058196      15.729988       0.146086       1.047099 0.78432534E+01  0.76609127E+02                                 1.710438                            1.650284      -0.898574       2.472388                    0.999149       3.312984       9.247382       0.481581       1.302124      -0.705952      -0.022148      -0.017162       0.032230       0.042706       0.015349      -0.000580      -0.004744      -0.004301       0.034719      -0.021505       0.006672       0.014833              1.708205       1.720457       0.242905      -0.258383       1.575740      -0.182186       1.828418           0.000001
           49              H       7.545954       3.443580      13.409578       0.148359       1.062222 0.79952372E+01  0.79828537E+02                                 1.833137                            1.734807      -1.376519       2.234077                    0.994096       3.821977      11.408346       0.434587       1.411570      -0.680070      -0.023891      -0.004745       0.014847       0.028526       0.003230       0.001542       0.001787       0.002698       0.024683      -0.007641      -0.001160       0.008801              1.882123       2.311596       0.273356      -0.398372       1.638352      -0.081773       1.696422           0.000000
           50              H       8.134173       4.154849      12.119908       0.174198       1.045557 0.78094987E+01  0.76961723E+02                                 1.790756                            1.699071      -1.087359       2.398904                    0.996553       3.405315       9.863991       0.448356       1.386217      -0.688089      -0.009138       0.016014      -0.028983       0.034351       0.002514       0.002676      -0.000043      -0.002476       0.040018      -0.009703      -0.003971       0.013675              1.855233       1.536790      -0.158012       0.259531       1.745066      -0.421474       2.283844           0.000001
           51              H       7.744962       3.384101      23.194138       0.170026       1.099107 0.85450481E+01  0.86828967E+02                                 1.891094                            1.806959      -1.485423       2.206294                    0.991037       3.765825      11.374209       0.420671       1.432891      -0.676898      -0.014740       0.019771       0.027964       0.037285      -0.006388      -0.004586       0.005058      -0.009385       0.023292      -0.012000      -0.000831       0.012831              1.938134       2.081849      -0.281728      -0.491389       1.743364       0.145955       1.989188           0.000000
           52              H       7.653927       2.488201      21.889530       0.154746       1.074903 0.85499146E+01  0.84832764E+02                                 1.724267                            1.703813      -0.756430       2.539766                    0.999438       3.231494       8.918381       0.484832       1.273249      -0.714099      -0.018789      -0.013207      -0.021325       0.031340       0.009555       0.005801       0.003204      -0.004480       0.018106      -0.013208       0.000544       0.012664              1.718300       1.821173       0.195928       0.249058       1.656481       0.109918       1.677245           0.000002
           53              C       1.944277      11.411274      21.820316       0.655938      20.180075 0.23843796E+03  0.48704239E+04                                 6.858936                            5.492139       0.085213       2.096825                    0.999725      21.396396      59.155991       0.632085       0.474394      -1.020272       0.001444       0.007945       0.012729       0.015075      -0.036599       0.020325      -0.060374      -0.114851      -0.163228      -0.077975      -0.040735       0.118709              7.642382       6.959012       0.915126       0.007850       6.229490       3.538014       9.738643           0.000001
           54              C       2.324003      10.932965      20.440519      -0.276182      31.601377 0.43077768E+03  0.10155796E+05                                 8.780946                            6.908339      -0.224216       1.930621                    0.996183      29.825321      87.298790       0.625345       0.415456      -1.059423      -0.046745      -0.042013      -0.022562       0.066777       0.046934       0.017414      -0.004104      -0.018800      -0.090431      -0.047852      -0.015765       0.063617             10.244680       8.498658       1.917983       1.277124      10.938955       4.670928      11.296428           0.000001
           55              C      -0.026095       8.462112      19.260397       0.098086      37.070907 0.42600222E+03  0.10036098E+05                                10.093667                            7.126650      -0.358682       1.889732                    0.999048      27.801817      81.901274       0.581517       0.447085      -1.038008      -0.005259      -0.007680      -0.028920       0.030380       0.009192      -0.002178       0.002882       0.000257       0.060217      -0.019553      -0.000853       0.020407             12.779826      14.780639       9.359747       1.276136      15.475976       0.896668       8.082863          -0.000003
           56              C       0.598817       9.066814      20.333462      -0.162711      30.198358 0.43919434E+03  0.10373500E+05                                 8.494072                            7.040696       0.273919       2.070537                    0.998182      29.447725      85.438746       0.612677       0.423259      -1.057651       0.021398       0.017470       0.015770       0.031808       0.014562      -0.010792      -0.020256       0.015545       0.003108      -0.025276      -0.005275       0.030551              9.434642       8.673206       4.577936       1.417533      10.132235       1.365626       9.498483          -0.000003
           57              C       7.774602       7.367948      19.290273       0.093546      36.620938 0.43210977E+03  0.10208106E+05                                 9.996906                            7.211858      -0.419249       1.881287                    0.998307      27.538847      81.026504       0.574412       0.451369      -1.036365      -0.010557      -0.000431      -0.007164       0.012765       0.007946       0.002283      -0.005177       0.011992       0.027514      -0.015818       0.005356       0.010463             12.334615      13.166909       7.210816       0.170906      12.806635       0.258281      11.030300          -0.000002
           58              C       7.324158       6.747137      18.115130      -0.186702      34.931765 0.50701524E+03  0.12501532E+05                                 9.558359                            7.688663      -0.350195       1.856203                    0.996757      31.670541      96.087011       0.568135       0.437232      -1.041678      -0.010396       0.006818       0.009535       0.015668      -0.018758      -0.017808      -0.008625       0.012607      -0.004918      -0.030241       0.005158       0.025083             10.945311      11.452272       4.892587       1.977817      10.259613       2.453933      11.124049          -0.000004
           59              C       6.377590       5.706257      18.204760       0.075148      38.929038 0.44522585E+03  0.10558161E+05                                10.229293                            7.196450      -0.304218       1.905368                    0.999042      27.778530      80.914480       0.592121       0.436202      -1.049092      -0.010545       0.023269       0.003399       0.025772       0.020246      -0.001858       0.005684      -0.003752       0.056809      -0.030352       0.009964       0.020388             12.811516      10.674038       4.580013       3.197582       9.813452       3.612599      17.947057          -0.000002
           60              C       5.800626       5.087924      16.994760       0.091968      38.106513 0.42744917E+03  0.10048463E+05                                10.161572                            7.060979      -0.313290       1.896756                    0.999375      27.838929      81.121317       0.595682       0.437398      -1.046852      -0.002668       0.033778      -0.003467       0.034060       0.016894      -0.010495      -0.001622       0.007313       0.016994      -0.021273       0.000826       0.020447             12.994296       9.599898       4.438688       5.699187      10.625362       6.472486      18.757627          -0.000003
           61              C       4.967125       3.985086      16.880234      -0.201741      30.463716 0.44661679E+03  0.10575744E+05                                 8.456230                            7.054306       0.197753       2.033865                    0.998324      30.136465      87.080813       0.619049       0.417835      -1.062808      -0.026106      -0.007349      -0.007692       0.028191       0.010639      -0.002526      -0.002074      -0.039353       0.129227      -0.043950       0.000668       0.043282              9.303187       7.086953       2.909432       1.823984       8.927817       2.076518      11.894792          -0.000001
           62              C       5.930970       5.299818      19.454594      -0.226860      36.189242 0.51276079E+03  0.12653212E+05                                 9.650955                            7.655560      -0.249661       1.875048                    0.998889      32.269882      97.298224       0.579095       0.428618      -1.048995      -0.015296       0.026347       0.000346       0.030467       0.030259      -0.005271      -0.001241      -0.022906      -0.111977      -0.038048      -0.013151       0.051200             11.058878       7.910243       1.948827       0.323675       7.142200       0.397493      18.124190          -0.000003
           63              C       6.359074       5.930542      20.627247       0.082936      39.786679 0.43384720E+03  0.10228561E+05                                10.414222                            7.129386      -0.233501       1.935752                    0.999215      27.419517      79.804730       0.591330       0.439338      -1.046538      -0.009047       0.021177      -0.005929       0.023779       0.016593       0.004376       0.000346       0.016563       0.049202      -0.026839       0.008454       0.018385             13.253341      10.242121       3.956167      -3.596562       9.134951      -3.175386      20.382951          -0.000001
           64              C       7.288912       6.972662      20.525169      -0.179967      34.887449 0.48633652E+03  0.11874751E+05                                 9.562660                            7.544145      -0.335298       1.865553                    0.997083      31.283575      94.638657       0.571616       0.438848      -1.040079      -0.010445       0.000283      -0.000595       0.010466      -0.021028       0.025063       0.018590       0.009940      -0.020959      -0.043586       0.014553       0.029033             10.912704      10.781418       4.894728      -2.738354      10.147623      -2.623161      11.809072          -0.000002
           65              C       5.835975       5.526581      21.921897       0.094791      40.126531 0.41236713E+03  0.96086991E+04                                10.529481                            6.953776      -0.128292       1.963711                    0.999594      27.338847      79.352268       0.597774       0.439733      -1.045301       0.005073       0.035770       0.004963       0.036468       0.010630       0.009793       0.001488       0.011550      -0.008063      -0.012774      -0.004904       0.017678             13.893715      10.067292       3.493983      -6.386448       8.545130      -5.180348      23.068722          -0.000003
           66              C       4.866663       4.594745      22.220662      -0.192923      30.866082 0.42886871E+03  0.10053742E+05                                 8.517365                            6.885151       0.399769       2.107214                    0.998709      29.521599      84.895042       0.630331       0.414509      -1.064860      -0.041286       0.010237       0.014002       0.044782       0.013497       0.011516       0.000410      -0.010611       0.083776      -0.029994      -0.000916       0.030910              9.559397       8.411042       2.955062      -1.394036       7.299735      -1.769453      12.967414          -0.000001
           67              C       4.815501       2.467135      24.694189       0.675083      20.564724 0.23193191E+03  0.47107683E+04                                 6.950866                            5.432861       0.110209       2.108786                    0.999372      21.179278      58.629327       0.631898       0.477230      -1.017478       0.002399      -0.031302       0.023463       0.039193       0.015449      -0.016588       0.037746      -0.010283       0.349012      -0.081223      -0.044053       0.125275              7.830561       8.553649      -0.054111       0.744467      10.451506      -1.810117       4.486529           0.000003
           68              C       3.984359       3.705040      24.389199      -0.284968      30.999023 0.44156355E+03  0.10451521E+05                                 8.622051                            6.974787      -0.225094       1.935194                    0.994755      29.645699      86.320387       0.626354       0.413143      -1.063250       0.032917       0.051469      -0.032973       0.069425       0.036169      -0.016768      -0.025761       0.010814       0.087770      -0.052253      -0.003479       0.055732              9.739567       8.848552       0.033382      -0.938148      11.286864      -2.386091       9.083284          -0.000004
           69              C       4.774024       1.894651      14.191347       0.680115      21.335231 0.23368857E+03  0.47617000E+04                                 7.172863                            5.477226      -0.015106       2.067688                    0.999643      21.296972      59.305295       0.624405       0.481410      -1.013921      -0.002134      -0.031582      -0.019597       0.037230       0.021252       0.001743      -0.091862      -0.068913       0.172260      -0.081810      -0.045891       0.127701              8.230337       8.965036      -1.050771       0.300611       9.131525       3.693345       6.594451           0.000002
           70              C       3.884966       2.931814      14.841161      -0.292333      32.338645 0.44988896E+03  0.10711808E+05                                 8.909530                            7.057532      -0.264754       1.912844                    0.995591      30.179325      88.495434       0.619608       0.415175      -1.060619       0.043163       0.045494       0.031968       0.070390       0.044575       0.021817      -0.001122      -0.029491       0.088770      -0.065344       0.021014       0.044330             10.369076       9.632581      -0.091925       1.018982      12.040929       4.428604       9.433718          -0.000003
           71              C       1.955963       0.980163       9.371766       0.655937      20.180073 0.23843792E+03  0.48704230E+04                                 6.858938                            5.492141       0.085210       2.096824                    0.999725      21.396392      59.155992       0.632085       0.474394      -1.020272      -0.001444      -0.007945       0.012729       0.015074      -0.036599      -0.020325       0.060375      -0.114852      -0.163229      -0.077975      -0.040735       0.118710              7.642385       6.959014       0.915126      -0.007850       6.229493      -3.538016       9.738648           0.000001
           72              C       1.576237       1.458472       7.991969      -0.276183      31.601395 0.43077795E+03  0.10155805E+05                                 8.780951                            6.908342      -0.224218       1.930620                    0.996183      29.825334      87.298852       0.625345       0.415456      -1.059423       0.046745       0.042013      -0.022562       0.066777       0.046934      -0.017415       0.004104      -0.018801      -0.090432      -0.047853      -0.015765       0.063617             10.244687       8.498663       1.917985      -1.277126      10.938962      -4.670933      11.296437           0.000001
           73              C       3.926335       3.929325       6.811847       0.098086      37.070901 0.42600216E+03  0.10036096E+05                                10.093665                            7.126649      -0.358682       1.889732                    0.999048      27.801814      81.901257       0.581518       0.447085      -1.038008       0.005259       0.007680      -0.028920       0.030380       0.009192       0.002178      -0.002882       0.000257       0.060217      -0.019553      -0.000853       0.020407             12.779824      14.780637       9.359745      -1.276135      15.475974      -0.896667       8.082861          -0.000003
           74              C       3.301423       3.324623       7.884912      -0.162711      30.198356 0.43919432E+03  0.10373499E+05                                 8.494071                            7.040696       0.273920       2.070537                    0.998182      29.447722      85.438729       0.612677       0.423259      -1.057651      -0.021398      -0.017470       0.015770       0.031808       0.014562       0.010792       0.020256       0.015545       0.003107      -0.025276      -0.005275       0.030551              9.434641       8.673205       4.577936      -1.417532      10.132234      -1.365625       9.498482          -0.000002
           75              C       4.905038       5.023489       6.841723       0.093546      36.620931 0.43210968E+03  0.10208103E+05                                 9.996905                            7.211857      -0.419250       1.881287                    0.998307      27.538843      81.026492       0.574412       0.451369      -1.036365       0.010557       0.000431      -0.007164       0.012765       0.007946      -0.002283       0.005177       0.011992       0.027513      -0.015818       0.005356       0.010463             12.334614      13.166908       7.210815      -0.170906      12.806634      -0.258281      11.030299          -0.000003
           76              C       5.355482       5.644300       5.666580      -0.186702      34.931757 0.50701509E+03  0.12501528E+05                                 9.558357                            7.688662      -0.350195       1.856204                    0.996757      31.670536      96.086988       0.568136       0.437232      -1.041678       0.010396      -0.006818       0.009535       0.015668      -0.018758       0.017808       0.008625       0.012607      -0.004918      -0.030241       0.005158       0.025083             10.945309      11.452270       4.892586      -1.977815      10.259611      -2.453931      11.124046          -0.000005
           77              C       6.302050       6.685180       5.756210       0.075149      38.929034 0.44522580E+03  0.10558160E+05                                10.229292                            7.196449      -0.304218       1.905368                    0.999042      27.778528      80.914472       0.592121       0.436202      -1.049092       0.010545      -0.023269       0.003399       0.025772       0.020246       0.001858      -0.005684      -0.003752       0.056809      -0.030352       0.009964       0.020388             12.811515      10.674037       4.580013      -3.197582       9.813452      -3.612599      17.947055          -0.000002
           78              C       6.879014       7.303513       4.546210       0.091968      38.106514 0.42744916E+03  0.10048463E+05                                10.161573                            7.060979      -0.313290       1.896756                    0.999375      27.838930      81.121326       0.595682       0.437398      -1.046851       0.002668      -0.033778      -0.003467       0.034060       0.016895       0.010495       0.001622       0.007313       0.016995      -0.021273       0.000827       0.020446             12.994297       9.599899       4.438688      -5.699187      10.625363      -6.472487      18.757629          -0.000003
           79              C       7.712515       8.406351       4.431684      -0.201741      30.463729 0.44661705E+03  0.10575752E+05                                 8.456233                            7.054309       0.197752       2.033865                    0.998324      30.136475      87.080860       0.619049       0.417835      -1.062808       0.026107       0.007349      -0.007692       0.028191       0.010639       0.002526       0.002074      -0.039353       0.129227      -0.043949       0.000668       0.043282              9.303191       7.086956       2.909434      -1.823985       8.927821      -2.076520      11.894797          -0.000001
           80              C       6.748670       7.091619       7.006044      -0.226861      36.189260 0.51276109E+03  0.12653222E+05                                 9.650958                            7.655562      -0.249661       1.875048                    0.998889      32.269893      97.298267       0.579095       0.428618      -1.048995       0.015296      -0.026347       0.000346       0.030467       0.030259       0.005271       0.001240      -0.022906      -0.111977      -0.038048      -0.013151       0.051200             11.058882       7.910246       1.948827      -0.323676       7.142202      -0.397494      18.124199          -0.000002
           81              C       6.320566       6.460895       8.178697       0.082936      39.786670 0.43384709E+03  0.10228557E+05                                10.414220                            7.129385      -0.233500       1.935752                    0.999215      27.419513      79.804712       0.591330       0.439338      -1.046538       0.009047      -0.021177      -0.005929       0.023779       0.016593      -0.004376      -0.000346       0.016563       0.049202      -0.026839       0.008454       0.018385             13.253338      10.242119       3.956166       3.596560       9.134949       3.175384      20.382947          -0.000001
           82              C       5.390728       5.418775       8.076619      -0.179967      34.887451 0.48633656E+03  0.11874752E+05                                 9.562660                            7.544145      -0.335297       1.865553                    0.997083      31.283575      94.638653       0.571616       0.438848      -1.040079       0.010445      -0.000283      -0.000595       0.010466      -0.021027      -0.025063      -0.018590       0.009940      -0.020959      -0.043586       0.014553       0.029033             10.912704      10.781417       4.894728       2.738353      10.147623       2.623161      11.809071          -0.000002
           83              C       6.843665       6.864856       9.473347       0.094791      40.126538 0.41236721E+03  0.96087015E+04                                10.529482                            6.953777      -0.128292       1.963711                    0.999594      27.338848      79.352268       0.597774       0.439733      -1.045302      -0.005073      -0.035770       0.004963       0.036467       0.010629      -0.009793      -0.001488       0.011550      -0.008063      -0.012774      -0.004904       0.017678             13.893716      10.067292       3.493983       6.386448       8.545131       5.180349      23.068726          -0.000003
           84              C       7.812977       7.796692       9.772112      -0.192922      30.866069 0.42886850E+03  0.10053735E+05                                 8.517362                            6.885149       0.399770       2.107215                    0.998709      29.521590      84.894999       0.630331       0.414509      -1.064860       0.041286      -0.010237       0.014002       0.044782       0.013497      -0.011516      -0.000410      -0.010611       0.083776      -0.029994      -0.000916       0.030911              9.559393       8.411038       2.955060       1.394036       7.299732       1.769452      12.967409          -0.000001
           85              C       7.864139       9.924302      12.245639       0.675083      20.564726 0.23193192E+03  0.47107689E+04                                 6.950867                            5.432862       0.110207       2.108786                    0.999372      21.179279      58.629336       0.631898       0.477230      -1.017478      -0.002399       0.031302       0.023463       0.039193       0.015449       0.016588      -0.037746      -0.010283       0.349013      -0.081223      -0.044053       0.125276              7.830562       8.553650      -0.054111      -0.744467      10.451507       1.810117       4.486530           0.000002
           86              C      -0.084119       8.686397      11.940649      -0.284969      30.999032 0.44156371E+03  0.10451526E+05                                 8.622053                            6.974788      -0.225094       1.935194                    0.994755      29.645704      86.320405       0.626354       0.413143      -1.063250      -0.032917      -0.051469      -0.032973       0.069425       0.036169       0.016768       0.025761       0.010814       0.087771      -0.052253      -0.003479       0.055732              9.739569       8.848554       0.033382       0.938148      11.286867       2.386093       9.083286          -0.000002
           87              C       7.905616      10.496786       1.742797       0.680114      21.335246 0.23368877E+03  0.47617053E+04                                 7.172867                            5.477229      -0.015107       2.067688                    0.999643      21.296984      59.305346       0.624405       0.481410      -1.013921       0.002134       0.031582      -0.019597       0.037230       0.021252      -0.001743       0.091862      -0.068913       0.172260      -0.081811      -0.045891       0.127701              8.230343       8.965042      -1.050772      -0.300611       9.131532      -3.693348       6.594455           0.000002
           88              C       0.015274       9.459623       2.392611      -0.292330      32.338587 0.44988797E+03  0.10711778E+05                                 8.909517                            7.057522      -0.264753       1.912845                    0.995591      30.179291      88.495297       0.619609       0.415175      -1.060619      -0.043163      -0.045494       0.031968       0.070390       0.044574      -0.021817       0.001122      -0.029491       0.088769      -0.065343       0.021014       0.044329             10.369060       9.632568      -0.091925      -1.018981      12.040908      -4.428593       9.433704          -0.000003
           89              C       6.345663       0.980163       3.076784       0.655938      20.180065 0.23843782E+03  0.48704205E+04                                 6.858935                            5.492139       0.085213       2.096825                    0.999725      21.396391      59.155982       0.632085       0.474394      -1.020272      -0.001444      -0.007945      -0.012729       0.015075      -0.036599       0.020325      -0.060375      -0.114851      -0.163228      -0.077975      -0.040735       0.118710              7.642381       6.959011       0.915125       0.007850       6.229490       3.538013       9.738642           0.000001
           90              C       5.965937       1.458472       4.456581      -0.276183      31.601392 0.43077791E+03  0.10155803E+05                                 8.780950                            6.908341      -0.224217       1.930620                    0.996183      29.825329      87.298828       0.625345       0.415456      -1.059423       0.046745       0.042013       0.022562       0.066777       0.046934       0.017415      -0.004104      -0.018800      -0.090431      -0.047852      -0.015765       0.063617             10.244686       8.498662       1.917984       1.277125      10.938960       4.670932      11.296435           0.000000
           91              C       8.316035       3.929325       5.636703       0.098086      37.070913 0.42600231E+03  0.10036100E+05                                10.093668                            7.126650      -0.358682       1.889732                    0.999048      27.801820      81.901282       0.581518       0.447085      -1.038008       0.005258       0.007680       0.028920       0.030380       0.009192      -0.002178       0.002882       0.000257       0.060217      -0.019553      -0.000853       0.020406             12.779827      14.780640       9.359748       1.276136      15.475978       0.896668       8.082863          -0.000002
           92              C       7.691123       3.324623       4.563638      -0.162711      30.198366 0.43919451E+03  0.10373505E+05                                 8.494074                            7.040698       0.273919       2.070537                    0.998182      29.447728      85.438763       0.612677       0.423259      -1.057651      -0.021398      -0.017470      -0.015770       0.031808       0.014562      -0.010792      -0.020256       0.015545       0.003108      -0.025276      -0.005275       0.030551              9.434644       8.673209       4.577938       1.417534      10.132239       1.365627       9.498485          -0.000003
           93              C       0.515338       5.023489       5.606827       0.093546      36.620938 0.43210977E+03  0.10208106E+05                                 9.996906                            7.211858      -0.419250       1.881287                    0.998307      27.538848      81.026509       0.574412       0.451369      -1.036365       0.010557       0.000431       0.007164       0.012765       0.007946       0.002283      -0.005177       0.011992       0.027514      -0.015818       0.005356       0.010463             12.334615      13.166910       7.210816       0.170906      12.806636       0.258281      11.030299          -0.000003
           94              C       0.965782       5.644300       6.781970      -0.186702      34.931759 0.50701515E+03  0.12501530E+05                                 9.558359                            7.688663      -0.350195       1.856203                    0.996757      31.670536      96.086994       0.568135       0.437232      -1.041678       0.010396      -0.006818      -0.009535       0.015668      -0.018759      -0.017808      -0.008625       0.012607      -0.004918      -0.030241       0.005158       0.025083             10.945311      11.452272       4.892586       1.977816      10.259612       2.453932      11.124048          -0.000004
           95              C       1.912350       6.685180       6.692340       0.075148      38.929029 0.44522576E+03  0.10558158E+05                                10.229290                            7.196449      -0.304218       1.905368                    0.999042      27.778526      80.914460       0.592121       0.436202      -1.049092       0.010545      -0.023269      -0.003399       0.025772       0.020246      -0.001858       0.005684      -0.003752       0.056809      -0.030352       0.009964       0.020388             12.811513      10.674036       4.580012       3.197581       9.813450       3.612599      17.947052          -0.000002
           96              C       2.489314       7.303513       7.902340       0.091968      38.106505 0.42744908E+03  0.10048460E+05                                10.161570                            7.060978      -0.313289       1.896756                    0.999375      27.838925      81.121296       0.595682       0.437398      -1.046852       0.002668      -0.033778       0.003467       0.034061       0.016894      -0.010495      -0.001622       0.007313       0.016994      -0.021273       0.000827       0.020446             12.994293       9.599896       4.438687       5.699185      10.625360       6.472484      18.757622          -0.000003
           97              C       3.322815       8.406351       8.016866      -0.201742      30.463733 0.44661711E+03  0.10575753E+05                                 8.456234                            7.054310       0.197752       2.033865                    0.998324      30.136477      87.080863       0.619049       0.417835      -1.062808       0.026107       0.007349       0.007692       0.028191       0.010639      -0.002526      -0.002074      -0.039353       0.129227      -0.043949       0.000668       0.043282              9.303192       7.086956       2.909434       1.823986       8.927822       2.076521      11.894798          -0.000001
           98              C       2.358970       7.091619       5.442506      -0.226861      36.189252 0.51276098E+03  0.12653218E+05                                 9.650957                            7.655561      -0.249660       1.875048                    0.998889      32.269888      97.298246       0.579095       0.428618      -1.048995       0.015296      -0.026347      -0.000346       0.030467       0.030259      -0.005271      -0.001241      -0.022907      -0.111978      -0.038049      -0.013151       0.051200             11.058880       7.910244       1.948827       0.323676       7.142201       0.397494      18.124194          -0.000003
           99              C       1.930866       6.460895       4.269853       0.082936      39.786679 0.43384720E+03  0.10228561E+05                                10.414222                            7.129386      -0.233501       1.935752                    0.999215      27.419518      79.804736       0.591330       0.439338      -1.046538       0.009047      -0.021177       0.005929       0.023779       0.016593       0.004376       0.000346       0.016563       0.049202      -0.026839       0.008454       0.018385             13.253341      10.242122       3.956167      -3.596562       9.134951      -3.175386      20.382950          -0.000001
          100              C       1.001028       5.418775       4.371931      -0.179967      34.887459 0.48633670E+03  0.11874757E+05                                 9.562663                            7.544146      -0.335298       1.865553                    0.997083      31.283581      94.638682       0.571615       0.438848      -1.040079       0.010445      -0.000283       0.000595       0.010466      -0.021027       0.025063       0.018590       0.009940      -0.020958      -0.043586       0.014553       0.029033             10.912707      10.781421       4.894730      -2.738355      10.147626      -2.623163      11.809074          -0.000002
          101              C       2.453965       6.864856       2.975203       0.094791      40.126541 0.41236724E+03  0.96087024E+04                                10.529482                            6.953777      -0.128292       1.963711                    0.999594      27.338850      79.352279       0.597774       0.439733      -1.045301      -0.005073      -0.035770      -0.004963       0.036468       0.010630       0.009793       0.001488       0.011550      -0.008063      -0.012774      -0.004904       0.017678             13.893717      10.067293       3.493984      -6.386449       8.545132      -5.180350      23.068726          -0.000004
          102              C       3.423277       7.796692       2.676438      -0.192922      30.866065 0.42886844E+03  0.10053733E+05                                 8.517361                            6.885148       0.399771       2.107215                    0.998709      29.521588      84.894991       0.630332       0.414509      -1.064860       0.041286      -0.010237      -0.014002       0.044782       0.013497       0.011516       0.000410      -0.010611       0.083777      -0.029994      -0.000916       0.030911              9.559392       8.411038       2.955060      -1.394035       7.299731      -1.769452      12.967406          -0.000002
          103              C       3.474439       9.924302       0.202911       0.675083      20.564728 0.23193196E+03  0.47107698E+04                                 6.950867                            5.432862       0.110208       2.108786                    0.999372      21.179282      58.629344       0.631898       0.477230      -1.017478      -0.002399       0.031302      -0.023463       0.039193       0.015449      -0.016588       0.037746      -0.010283       0.349012      -0.081223      -0.044053       0.125275              7.830562       8.553650      -0.054111       0.744467      10.451507      -1.810117       4.486530           0.000003
          104              C       4.305581       8.686397       0.507901      -0.284969      30.999025 0.44156358E+03  0.10451522E+05                                 8.622052                            6.974788      -0.225094       1.935194                    0.994755      29.645699      86.320387       0.626354       0.413143      -1.063250      -0.032917      -0.051469       0.032973       0.069425       0.036169      -0.016768      -0.025761       0.010814       0.087771      -0.052253      -0.003479       0.055732              9.739568       8.848553       0.033382      -0.938148      11.286866      -2.386092       9.083284          -0.000004
          105              C       3.515916      10.496786      10.705753       0.680115      21.335231 0.23368858E+03  0.47617002E+04                                 7.172863                            5.477226      -0.015105       2.067688                    0.999643      21.296972      59.305295       0.624405       0.481410      -1.013921       0.002134       0.031582       0.019597       0.037230       0.021252       0.001743      -0.091862      -0.068913       0.172260      -0.081811      -0.045891       0.127701              8.230338       8.965036      -1.050771       0.300611       9.131525       3.693345       6.594452           0.000002
          106              C       4.404974       9.459623      10.055939      -0.292333      32.338635 0.44988881E+03  0.10711803E+05                                 8.909529                            7.057531      -0.264754       1.912844                    0.995591      30.179318      88.495407       0.619608       0.415175      -1.060619      -0.043163      -0.045494      -0.031968       0.070390       0.044574       0.021817      -0.001122      -0.029491       0.088769      -0.065344       0.021014       0.044330             10.369074       9.632579      -0.091925       1.018982      12.040926       4.428603       9.433716          -0.000003
          107              C       6.333977      11.411274      15.525334       0.655937      20.180069 0.23843788E+03  0.48704220E+04                                 6.858938                            5.492141       0.085211       2.096824                    0.999725      21.396390      59.155988       0.632085       0.474394      -1.020272       0.001444       0.007945      -0.012729       0.015075      -0.036599      -0.020326       0.060375      -0.114852      -0.163229      -0.077975      -0.040735       0.118710              7.642384       6.959013       0.915126      -0.007849       6.229492      -3.538015       9.738647           0.000001
          108              C       6.713703      10.932965      16.905131      -0.276183      31.601385 0.43077782E+03  0.10155801E+05                                 8.780948                            6.908340      -0.224218       1.930620                    0.996183      29.825332      87.298843       0.625345       0.415456      -1.059423      -0.046745      -0.042013       0.022562       0.066777       0.046934      -0.017415       0.004104      -0.018800      -0.090432      -0.047853      -0.015765       0.063617             10.244683       8.498660       1.917984      -1.277124      10.938958      -4.670928      11.296432           0.000001
          109              C       4.363605       8.462112      18.085253       0.098086      37.070902 0.42600218E+03  0.10036096E+05                                10.093665                            7.126649      -0.358682       1.889732                    0.999048      27.801813      81.901252       0.581518       0.447085      -1.038008      -0.005259      -0.007680       0.028920       0.030380       0.009192       0.002178      -0.002882       0.000257       0.060217      -0.019553      -0.000853       0.020407             12.779824      14.780636       9.359745      -1.276136      15.475973      -0.896668       8.082861          -0.000003
          110              C       4.988517       9.066814      17.012188      -0.162711      30.198354 0.43919427E+03  0.10373497E+05                                 8.494070                            7.040695       0.273920       2.070537                    0.998182      29.447720      85.438723       0.612677       0.423258      -1.057651       0.021398       0.017470      -0.015770       0.031808       0.014562       0.010792       0.020256       0.015545       0.003108      -0.025276      -0.005275       0.030551              9.434640       8.673205       4.577936      -1.417532      10.132234      -1.365625       9.498481          -0.000002
          111              C       3.384902       7.367948      18.055377       0.093546      36.620939 0.43210982E+03  0.10208107E+05                                 9.996906                            7.211858      -0.419249       1.881287                    0.998307      27.538848      81.026507       0.574412       0.451369      -1.036365      -0.010556      -0.000431       0.007164       0.012765       0.007946      -0.002282       0.005177       0.011992       0.027514      -0.015818       0.005356       0.010463             12.334615      13.166909       7.210815      -0.170906      12.806635      -0.258281      11.030300          -0.000002
          112              C       2.934458       6.747137      19.230520      -0.186702      34.931755 0.50701508E+03  0.12501527E+05                                 9.558357                            7.688662      -0.350195       1.856204                    0.996757      31.670534      96.086981       0.568136       0.437232      -1.041678      -0.010396       0.006818      -0.009535       0.015667      -0.018758       0.017808       0.008625       0.012607      -0.004917      -0.030241       0.005158       0.025083             10.945309      11.452269       4.892585      -1.977816      10.259610      -2.453932      11.124047          -0.000004
          113              C       1.987890       5.706257      19.140890       0.075149      38.929021 0.44522565E+03  0.10558155E+05                                10.229290                            7.196448      -0.304218       1.905368                    0.999042      27.778522      80.914451       0.592121       0.436202      -1.049092      -0.010545       0.023268      -0.003399       0.025772       0.020246       0.001858      -0.005684      -0.003752       0.056808      -0.030352       0.009964       0.020388             12.811512      10.674035       4.580012      -3.197581       9.813449      -3.612598      17.947052          -0.000002
          114              C       1.410926       5.087924      20.350890       0.091968      38.106505 0.42744908E+03  0.10048460E+05                                10.161571                            7.060978      -0.313289       1.896756                    0.999375      27.838926      81.121307       0.595682       0.437398      -1.046851      -0.002668       0.033778       0.003467       0.034060       0.016894       0.010495       0.001622       0.007313       0.016995      -0.021273       0.000827       0.020446             12.994294       9.599897       4.438687      -5.699185      10.625360      -6.472484      18.757624          -0.000002
          115              C       0.577425       3.985086      20.465416      -0.201741      30.463711 0.44661671E+03  0.10575741E+05                                 8.456230                            7.054306       0.197753       2.033865                    0.998324      30.136462      87.080807       0.619049       0.417835      -1.062808      -0.026106      -0.007350       0.007692       0.028191       0.010639       0.002526       0.002073      -0.039353       0.129227      -0.043950       0.000668       0.043282              9.303187       7.086952       2.909432      -1.823984       8.927817      -2.076518      11.894792          -0.000002
          116              C       1.541270       5.299818      17.891056      -0.226861      36.189255 0.51276101E+03  0.12653219E+05                                 9.650957                            7.655561      -0.249661       1.875048                    0.998889      32.269890      97.298252       0.579095       0.428618      -1.048995      -0.015296       0.026346      -0.000346       0.030466       0.030259       0.005271       0.001240      -0.022906      -0.111977      -0.038048      -0.013151       0.051200             11.058880       7.910244       1.948827      -0.323676       7.142201      -0.397493      18.124195          -0.000002
          117              C       1.969374       5.930542      16.718403       0.082936      39.786675 0.43384715E+03  0.10228559E+05                                10.414221                            7.129386      -0.233501       1.935752                    0.999215      27.419516      79.804726       0.591330       0.439338      -1.046538      -0.009047       0.021177       0.005929       0.023779       0.016593      -0.004376      -0.000346       0.016563       0.049202      -0.026839       0.008454       0.018385             13.253339      10.242120       3.956166       3.596561       9.134950       3.175385      20.382948          -0.000001
          118              C       2.899212       6.972662      16.820481      -0.179967      34.887454 0.48633661E+03  0.11874754E+05                                 9.562661                            7.544146      -0.335298       1.865553                    0.997083      31.283578      94.638670       0.571616       0.438848      -1.040079      -0.010445       0.000283       0.000595       0.010466      -0.021027      -0.025063      -0.018590       0.009940      -0.020959      -0.043586       0.014553       0.029033             10.912705      10.781419       4.894729       2.738354      10.147624       2.623162      11.809073          -0.000002
          119              C       1.446275       5.526581      15.423753       0.094791      40.126554 0.41236738E+03  0.96087066E+04                                10.529485                            6.953779      -0.128293       1.963711                    0.999594      27.338855      79.352302       0.597774       0.439733      -1.045301       0.005073       0.035770      -0.004963       0.036467       0.010629      -0.009793      -0.001488       0.011550      -0.008063      -0.012774      -0.004904       0.017678             13.893721      10.067296       3.493985       6.386451       8.545134       5.180351      23.068734          -0.000003
          120              C       0.476963       4.594745      15.124988      -0.192922      30.866070 0.42886850E+03  0.10053735E+05                                 8.517362                            6.885149       0.399770       2.107215                    0.998709      29.521591      84.895003       0.630332       0.414509      -1.064860      -0.041286       0.010237      -0.014002       0.044782       0.013497      -0.011516      -0.000410      -0.010611       0.083777      -0.029994      -0.000916       0.030911              9.559393       8.411038       2.955060       1.394035       7.299732       1.769452      12.967408          -0.000001
          121              C       0.425801       2.467135      12.651461       0.675083      20.564723 0.23193190E+03  0.47107681E+04                                 6.950866                            5.432862       0.110208       2.108786                    0.999372      21.179277      58.629325       0.631898       0.477230      -1.017478       0.002399      -0.031302      -0.023463       0.039193       0.015449       0.016588      -0.037746      -0.010283       0.349012      -0.081223      -0.044053       0.125275              7.830561       8.553648      -0.054111      -0.744467      10.451505       1.810117       4.486529           0.000003
          122              C       8.374059       3.705040      12.956451      -0.284969      30.999034 0.44156377E+03  0.10451527E+05                                 8.622053                            6.974789      -0.225093       1.935194                    0.994755      29.645704      86.320401       0.626354       0.413143      -1.063250       0.032917       0.051469       0.032973       0.069425       0.036169       0.016768       0.025761       0.010814       0.087771      -0.052253      -0.003479       0.055732              9.739569       8.848554       0.033382       0.938148      11.286868       2.386093       9.083286          -0.000003
          123              C       0.384324       1.894651      23.154303       0.680114      21.335237 0.23368865E+03  0.47617021E+04                                 7.172864                            5.477227      -0.015106       2.067688                    0.999643      21.296977      59.305314       0.624405       0.481410      -1.013921      -0.002134      -0.031582       0.019597       0.037230       0.021252      -0.001743       0.091862      -0.068913       0.172260      -0.081810      -0.045891       0.127701              8.230339       8.965038      -1.050771      -0.300611       9.131528      -3.693346       6.594453           0.000002
          124              C       8.274666       2.931814      22.504489      -0.292332      32.338631 0.44988873E+03  0.10711801E+05                                 8.909528                            7.057530      -0.264754       1.912844                    0.995591      30.179316      88.495399       0.619608       0.415175      -1.060619       0.043163       0.045494      -0.031968       0.070390       0.044574      -0.021817       0.001122      -0.029491       0.088769      -0.065344       0.021014       0.044329             10.369073       9.632578      -0.091925      -1.018982      12.040925      -4.428602       9.433715          -0.000003
          125              N       1.376392      10.029629      19.793195       0.229000      24.714134 0.28241024E+03  0.58518045E+04                                 7.195813                            5.403004      -0.039935       2.100321                    0.999345      21.292663      54.110624       0.762562       0.387634      -1.103580       0.033437       0.009144       0.013752       0.037293       0.069763       0.031480       0.024532      -0.000557       0.062847      -0.080514      -0.003641       0.084155              8.683359       8.445040       5.148916       2.520659       9.861031       2.959706       7.744006          -0.000000
          126              N       1.274845      10.022194      18.459955      -0.172126      28.992008 0.45974634E+03  0.10741961E+05                                 7.704790                            6.830908       0.486674       2.144589                    0.999871      28.157103      75.553940       0.688765       0.380601      -1.110568      -0.143726      -0.219960       0.156818       0.305993      -0.068869       0.108267       0.143977       0.097360       0.145702      -0.225213       0.055230       0.169984              8.122822       8.005844       2.779131       1.059021       7.895679       0.765962       8.466943           0.000002
          127              N       0.422057       9.074249      18.134301      -0.236189      32.663679 0.53880824E+03  0.13165511E+05                                 8.549872                            7.566801       0.187384       2.052170                    0.998788      29.323808      81.813484       0.629044       0.398494      -1.092315       0.070402       0.041246       0.219728       0.234389       0.007017      -0.059638      -0.044211      -0.007933      -0.534347      -0.197021       0.082474       0.114547              9.100278       9.645502       3.241026       0.513940       9.407426      -0.424837       8.247907          -0.000003
          128              N       5.966874       5.613321      15.758122      -0.221432      33.130459 0.53353086E+03  0.12997253E+05                                 8.616954                            7.521125       0.250375       2.071469                    0.999471      29.159985      81.085456       0.632378       0.397592      -1.093545      -0.138698      -0.180641       0.051504       0.233497      -0.106324       0.063563       0.083841       0.096837       0.270045      -0.199833       0.070837       0.128996              9.250803       7.600285       1.925642       1.381041       7.765819       1.733745      12.386305          -0.000005
          129              N       5.273694       4.892139      14.888964      -0.125339      28.320030 0.44423023E+03  0.10290398E+05                                 7.659417                            6.776549       0.584193       2.204230                    0.999557      27.027144      72.202791       0.682090       0.387650      -1.105519       0.032675       0.001814       0.271088       0.273056       0.051834      -0.028629       0.015477      -0.037172      -0.550200      -0.188092       0.041280       0.146811              8.106221       7.013153       2.224875       0.906970       7.981100       1.082752       9.324411          -0.000005
          130              N       4.668439       3.923129      15.576373       0.222322      25.728912 0.29759411E+03  0.62464490E+04                                 7.358469                            5.521983      -0.175065       2.044562                    0.999179      21.655881      55.353579       0.759452       0.384235      -1.106232      -0.005988      -0.022954      -0.019741       0.030862       0.072842       0.033885       0.022994      -0.056050       0.047533      -0.088312      -0.001750       0.090062              8.850820       6.801035       3.518509       2.938995       9.416447       4.264695      10.334979          -0.000002
          131              N       4.746480       4.614571      23.541702       0.227650      25.055226 0.28913102E+03  0.60351723E+04                                 7.277060                            5.490231      -0.129752       2.065213                    0.999371      21.555332      55.241403       0.750573       0.390947      -1.099632      -0.010801      -0.025969       0.019070       0.033981       0.076936      -0.021545      -0.035436      -0.008248       0.083182      -0.091612       0.001784       0.089828              8.636815       6.670025       3.007048      -2.753152       7.910742      -3.293788      11.329678          -0.000003
          132              N       5.593569       5.506755      24.101638      -0.125507      29.887725 0.44841897E+03  0.10396530E+05                                 7.941187                            6.783189       0.665993       2.229144                    0.999812      26.997556      71.809584       0.686573       0.384782      -1.109203       0.007906      -0.027189      -0.264221       0.265734       0.053191      -0.006275      -0.032494      -0.006173      -0.505755      -0.172646       0.032521       0.140125              8.734420       6.923702       1.776902      -1.474258       7.637500       0.319964      11.642056          -0.000004
          133              N       6.249068       6.070565      23.103015      -0.231665      35.232340 0.53513610E+03  0.13040159E+05                                 8.982360                            7.508759       0.236275       2.060327                    0.999708      29.372829      81.566699       0.636186       0.395097      -1.095771      -0.161046      -0.173701      -0.024468       0.238131      -0.133066      -0.046817      -0.056072       0.043382       0.366232      -0.211839       0.073777       0.138062             10.019155       7.708610       1.495439      -2.214690       7.090333      -0.306399      15.258522          -0.000005
          134              N       2.523848       2.361808       7.344645       0.229000      24.714126 0.28241014E+03  0.58518018E+04                                 7.195811                            5.403002      -0.039935       2.100321                    0.999345      21.292660      54.110611       0.762563       0.387633      -1.103580      -0.033437      -0.009144       0.013752       0.037293       0.069763      -0.031480      -0.024532      -0.000557       0.062847      -0.080514      -0.003641       0.084155              8.683356       8.445037       5.148914      -2.520659       9.861027      -2.959705       7.744004          -0.000002
          135              N       2.625395       2.369243       6.011405      -0.172126      28.992048 0.45974713E+03  0.10741985E+05                                 7.704798                            6.830915       0.486672       2.144589                    0.999871      28.157123      75.554022       0.688764       0.380601      -1.110568       0.143726       0.219960       0.156819       0.305993      -0.068870      -0.108267      -0.143977       0.097360       0.145701      -0.225214       0.055230       0.169984              8.122831       8.005853       2.779135      -1.059023       7.895688      -0.765963       8.466951           0.000001
          136              N       3.478183       3.317188       5.685751      -0.236189      32.663688 0.53880842E+03  0.13165516E+05                                 8.549873                            7.566801       0.187384       2.052170                    0.998788      29.323816      81.813509       0.629044       0.398494      -1.092315      -0.070403      -0.041246       0.219728       0.234389       0.007017       0.059638       0.044211      -0.007933      -0.534348      -0.197022       0.082475       0.114547              9.100279       9.645504       3.241027      -0.513941       9.407427       0.424837       8.247907          -0.000004
          137              N       6.712766       6.778116       3.309572      -0.221432      33.130470 0.53353108E+03  0.12997259E+05                                 8.616956                            7.521126       0.250373       2.071468                    0.999471      29.159991      81.085483       0.632378       0.397592      -1.093545       0.138698       0.180641       0.051504       0.233497      -0.106324      -0.063563      -0.083841       0.096837       0.270045      -0.199833       0.070837       0.128996              9.250806       7.600287       1.925643      -1.381041       7.765822      -1.733745      12.386308          -0.000006
          138              N       7.405946       7.499298       2.440414      -0.125339      28.320050 0.44423063E+03  0.10290410E+05                                 7.659421                            6.776552       0.584192       2.204229                    0.999557      27.027157      72.202838       0.682090       0.387650      -1.105519      -0.032675      -0.001814       0.271088       0.273057       0.051834       0.028629      -0.015477      -0.037172      -0.550201      -0.188092       0.041281       0.146811              8.106225       7.013156       2.224876      -0.906970       7.981104      -1.082753       9.324415          -0.000006
          139              N       8.011201       8.468308       3.127823       0.222322      25.728922 0.29759425E+03  0.62464527E+04                                 7.358472                            5.521985      -0.175065       2.044562                    0.999179      21.655887      55.353600       0.759451       0.384235      -1.106232       0.005988       0.022954      -0.019740       0.030861       0.072842      -0.033885      -0.022994      -0.056050       0.047533      -0.088312      -0.001750       0.090062              8.850823       6.801038       3.518510      -2.938997       9.416450      -4.264697      10.334982          -0.000003
          140              N       7.933160       7.776866      11.093152       0.227650      25.055226 0.28913102E+03  0.60351723E+04                                 7.277060                            5.490231      -0.129752       2.065213                    0.999371      21.555332      55.241402       0.750574       0.390947      -1.099632       0.010801       0.025969       0.019070       0.033981       0.076936       0.021545       0.035436      -0.008248       0.083182      -0.091612       0.001784       0.089828              8.636815       6.670025       3.007048       2.753152       7.910742       3.293787      11.329678          -0.000003
          141              N       7.086071       6.884682      11.653088      -0.125507      29.887724 0.44841895E+03  0.10396529E+05                                 7.941187                            6.783189       0.665993       2.229144                    0.999812      26.997556      71.809581       0.686573       0.384782      -1.109203      -0.007906       0.027189      -0.264221       0.265734       0.053191       0.006275       0.032494      -0.006173      -0.505755      -0.172646       0.032520       0.140126              8.734419       6.923702       1.776901       1.474258       7.637500      -0.319964      11.642056          -0.000003
          142              N       6.430572       6.320872      10.654465      -0.231665      35.232306 0.53513546E+03  0.13040139E+05                                 8.982353                            7.508753       0.236277       2.060327                    0.999708      29.372815      81.566635       0.636186       0.395097      -1.095771       0.161046       0.173701      -0.024468       0.238131      -0.133066       0.046817       0.056071       0.043382       0.366232      -0.211839       0.073777       0.138062             10.019147       7.708604       1.495438       2.214688       7.090328       0.306399      15.258510          -0.000004
          143              N       6.913548       2.361808       5.103905       0.229000      24.714127 0.28241014E+03  0.58518020E+04                                 7.195812                            5.403003      -0.039935       2.100321                    0.999345      21.292659      54.110612       0.762562       0.387634      -1.103580      -0.033437      -0.009144      -0.013752       0.037293       0.069763       0.031480       0.024532      -0.000557       0.062847      -0.080514      -0.003641       0.084155              8.683357       8.445038       5.148915       2.520659       9.861029       2.959706       7.744005          -0.000000
          144              N       7.015095       2.369243       6.437145      -0.172126      28.992016 0.45974650E+03  0.10741966E+05                                 7.704791                            6.830908       0.486674       2.144589                    0.999871      28.157110      75.553959       0.688765       0.380601      -1.110568       0.143726       0.219960      -0.156819       0.305993      -0.068869       0.108267       0.143977       0.097360       0.145702      -0.225214       0.055230       0.169984              8.122823       8.005845       2.779131       1.059022       7.895680       0.765962       8.466943           0.000001
          145              N       7.867883       3.317188       6.762799      -0.236189      32.663675 0.53880816E+03  0.13165508E+05                                 8.549870                            7.566800       0.187385       2.052170                    0.998788      29.323808      81.813477       0.629044       0.398494      -1.092315      -0.070403      -0.041246      -0.219728       0.234389       0.007017      -0.059638      -0.044211      -0.007933      -0.534347      -0.197021       0.082475       0.114547              9.100277       9.645501       3.241025       0.513940       9.407424      -0.424837       8.247905          -0.000004
          146              N       2.323066       6.778116       9.138978      -0.221432      33.130444 0.53353057E+03  0.12997244E+05                                 8.616950                            7.521122       0.250376       2.071469                    0.999471      29.159978      81.085424       0.632378       0.397592      -1.093545       0.138698       0.180641      -0.051504       0.233497      -0.106324       0.063563       0.083841       0.096836       0.270046      -0.199833       0.070837       0.128996              9.250800       7.600282       1.925641       1.381040       7.765816       1.733743      12.386300          -0.000006
          147              N       3.016246       7.499298      10.008136      -0.125339      28.320024 0.44423012E+03  0.10290395E+05                                 7.659416                            6.776548       0.584194       2.204230                    0.999557      27.027142      72.202779       0.682090       0.387650      -1.105519      -0.032675      -0.001814      -0.271088       0.273056       0.051834      -0.028629       0.015477      -0.037172      -0.550200      -0.188092       0.041280       0.146811              8.106219       7.013152       2.224875       0.906970       7.981098       1.082752       9.324409          -0.000005
          148              N       3.621501       8.468308       9.320727       0.222322      25.728908 0.29759406E+03  0.62464477E+04                                 7.358469                            5.521983      -0.175065       2.044562                    0.999179      21.655879      55.353573       0.759452       0.384235      -1.106232       0.005988       0.022954       0.019740       0.030861       0.072842       0.033885       0.022994      -0.056050       0.047533      -0.088312      -0.001750       0.090062              8.850819       6.801034       3.518508       2.938995       9.416446       4.264694      10.334978          -0.000002
          149              N       3.543460       7.776866       1.355398       0.227650      25.055226 0.28913102E+03  0.60351724E+04                                 7.277060                            5.490231      -0.129751       2.065213                    0.999371      21.555332      55.241401       0.750574       0.390947      -1.099632       0.010801       0.025969      -0.019070       0.033981       0.076936      -0.021545      -0.035436      -0.008248       0.083182      -0.091612       0.001784       0.089828              8.636814       6.670025       3.007048      -2.753152       7.910742      -3.293787      11.329676          -0.000003
          150              N       2.696371       6.884682       0.795462      -0.125507      29.887731 0.44841908E+03  0.10396533E+05                                 7.941188                            6.783190       0.665993       2.229144                    0.999812      26.997559      71.809594       0.686573       0.384782      -1.109203      -0.007906       0.027189       0.264221       0.265734       0.053191      -0.006275      -0.032494      -0.006173      -0.505755      -0.172646       0.032520       0.140126              8.734421       6.923703       1.776902      -1.474259       7.637501       0.319964      11.642058          -0.000004
          151              N       2.040872       6.320872       1.794085      -0.231665      35.232320 0.53513571E+03  0.13040147E+05                                 8.982357                            7.508757       0.236275       2.060327                    0.999708      29.372818      81.566660       0.636186       0.395097      -1.095771       0.161046       0.173701       0.024468       0.238131      -0.133066      -0.046817      -0.056072       0.043382       0.366232      -0.211839       0.073777       0.138062             10.019152       7.708607       1.495439      -2.214690       7.090331      -0.306400      15.258516          -0.000005
          152              N       5.766092      10.029629      17.552455       0.229000      24.714129 0.28241017E+03  0.58518027E+04                                 7.195812                            5.403003      -0.039934       2.100321                    0.999345      21.292660      54.110612       0.762562       0.387634      -1.103580       0.033437       0.009144      -0.013752       0.037293       0.069763      -0.031480      -0.024532      -0.000557       0.062847      -0.080514      -0.003641       0.084155              8.683357       8.445039       5.148915      -2.520658       9.861030      -2.959705       7.744004          -0.000001
          153              N       5.664545      10.022194      18.885695      -0.172126      28.991998 0.45974614E+03  0.10741955E+05                                 7.704788                            6.830906       0.486675       2.144590                    0.999871      28.157097      75.553915       0.688765       0.380601      -1.110568      -0.143726      -0.219960      -0.156818       0.305993      -0.068870      -0.108267      -0.143977       0.097360       0.145702      -0.225214       0.055230       0.169984              8.122820       8.005842       2.779130      -1.059022       7.895677      -0.765962       8.466940           0.000002
          154              N       4.811757       9.074249      19.211349      -0.236189      32.663658 0.53880780E+03  0.13165497E+05                                 8.549867                            7.566797       0.187386       2.052170                    0.998788      29.323798      81.813434       0.629044       0.398494      -1.092315       0.070402       0.041246      -0.219728       0.234389       0.007017       0.059638       0.044211      -0.007934      -0.534348      -0.197022       0.082475       0.114547              9.100273       9.645496       3.241024      -0.513940       9.407420       0.424837       8.247902          -0.000004
          155              N       1.577174       5.613321      21.587528      -0.221432      33.130481 0.53353133E+03  0.12997267E+05                                 8.616958                            7.521128       0.250373       2.071468                    0.999471      29.159997      81.085502       0.632378       0.397592      -1.093545      -0.138698      -0.180641      -0.051504       0.233497      -0.106323      -0.063563      -0.083841       0.096837       0.270046      -0.199833       0.070837       0.128996              9.250808       7.600289       1.925643      -1.381041       7.765823      -1.733746      12.386311          -0.000006
          156              N       0.883994       4.892139      22.456686      -0.125338      28.320023 0.44423009E+03  0.10290394E+05                                 7.659415                            6.776547       0.584193       2.204230                    0.999557      27.027143      72.202781       0.682090       0.387650      -1.105519       0.032675       0.001814      -0.271088       0.273056       0.051834       0.028629      -0.015477      -0.037172      -0.550200      -0.188092       0.041280       0.146811              8.106219       7.013151       2.224875      -0.906970       7.981098      -1.082752       9.324407          -0.000006
          157              N       0.278739       3.923129      21.769277       0.222322      25.728916 0.29759417E+03  0.62464506E+04                                 7.358470                            5.521984      -0.175065       2.044562                    0.999179      21.655883      55.353586       0.759452       0.384235      -1.106232      -0.005988      -0.022954       0.019740       0.030861       0.072842      -0.033885      -0.022994      -0.056050       0.047533      -0.088312      -0.001750       0.090062              8.850821       6.801036       3.518509      -2.938996       9.416449      -4.264696      10.334980          -0.000002
          158              N       0.356780       4.614571      13.803948       0.227650      25.055225 0.28913100E+03  0.60351718E+04                                 7.277060                            5.490231      -0.129751       2.065213                    0.999371      21.555331      55.241399       0.750573       0.390947      -1.099632      -0.010801      -0.025969      -0.019070       0.033981       0.076936       0.021545       0.035436      -0.008247       0.083182      -0.091612       0.001784       0.089828              8.636815       6.670025       3.007048       2.753152       7.910742       3.293787      11.329678          -0.000002
          159              N       1.203869       5.506755      13.244012      -0.125507      29.887716 0.44841881E+03  0.10396525E+05                                 7.941185                            6.783187       0.665994       2.229145                    0.999812      26.997553      71.809566       0.686573       0.384782      -1.109203       0.007906      -0.027189       0.264221       0.265734       0.053191       0.006275       0.032494      -0.006173      -0.505754      -0.172646       0.032520       0.140126              8.734417       6.923700       1.776901       1.474258       7.637498      -0.319964      11.642053          -0.000004
          160              N       1.859368       6.070565      14.242635      -0.231664      35.232303 0.53513542E+03  0.13040137E+05                                 8.982352                            7.508753       0.236277       2.060327                    0.999708      29.372814      81.566631       0.636186       0.395097      -1.095771      -0.161046      -0.173701       0.024468       0.238131      -0.133066       0.046817       0.056071       0.043382       0.366232      -0.211839       0.073777       0.138062             10.019146       7.708603       1.495438       2.214688       7.090327       0.306399      15.258508          -0.000004
          161              O       2.870714      12.006063      22.441748      -0.637888      33.285749 0.53194661E+03  0.12727703E+05                                 8.086100                            7.050530       0.460913       2.171940                    0.998149      28.525758      74.307269       0.730495       0.350434      -1.148237      -0.001826      -0.004268      -0.052723       0.052927       0.007127       0.073151       0.000053      -0.098687      -0.033007      -0.102588       0.045445       0.057143              8.840772       8.620915       2.371654       3.038847       8.257138       3.270351       9.644264          -0.000001
          162              O       0.808293      11.253903      22.320250      -0.615961      28.988170 0.50637204E+03  0.11961465E+05                                 7.287744                            6.870795       0.722147       2.264806                    0.998140      28.071090      72.536810       0.741679       0.349603      -1.149495      -0.004986      -0.018201      -0.048238       0.051798      -0.022585      -0.045665      -0.055450      -0.018401      -0.166177      -0.102779       0.039845       0.062934              7.301294       8.445593      -0.018811      -1.513373       6.217869       1.421926       7.240420          -0.000003
          163              O       6.054311       2.555114      24.836849      -0.566779      31.033327 0.50595132E+03  0.11955608E+05                                 7.766770                            6.944728       0.573893       2.246816                    0.995747      27.140058      70.268920       0.725120       0.357465      -1.142495       0.000215       0.068704       0.027119       0.073863       0.016350      -0.007350       0.027141       0.146160       0.128687      -0.101678       0.045858       0.055820              8.184382      11.882919      -0.302683       0.608279       6.700344      -0.974715       5.969885          -0.000006
          164              O       4.216022       1.351906      24.806475      -0.691091      44.648124 0.66309717E+03  0.16748538E+05                                 9.891945                            7.929061       0.281710       2.111150                    0.996587      29.461428      78.608402       0.682038       0.355547      -1.145166       0.025621       0.043099      -0.005016       0.050389       0.033762      -0.018873       0.020812      -0.098848       0.150663      -0.089207       0.027426       0.061781             11.294117      10.773708       4.757056       0.612715      16.637971      -1.335685       6.470673          -0.000001
          165              O       5.998509       1.878542      14.389030      -0.549922      31.746227 0.51284601E+03  0.12156321E+05                                 7.900299                            7.000397       0.553809       2.242187                    0.996429      26.984692      69.913795       0.721110       0.358335      -1.142109       0.007916       0.019092       0.053745       0.057582       0.013710       0.012900      -0.084546       0.079551      -0.006185      -0.109264       0.043066       0.066197              8.352508      12.004802      -0.859274       0.171455       7.587653       0.840835       5.465068          -0.000003
          166              O       4.204701       1.038402      13.415553      -0.721753      44.842816 0.66821371E+03  0.16889734E+05                                 9.871790                            7.900779       0.329360       2.117518                    0.996855      29.827588      79.298739       0.691740       0.350313      -1.150816       0.012804       0.054236       0.045845       0.072162       0.034335       0.012547      -0.013234      -0.100680       0.127943      -0.084258       0.032905       0.051354             11.285756      10.486944       2.414206       3.645595      12.268430       5.604903      11.101895          -0.000001
          167              O       1.029526       0.385374       9.993198      -0.637888      33.285730 0.53194621E+03  0.12727691E+05                                 8.086096                            7.050527       0.460914       2.171940                    0.998149      28.525752      74.307240       0.730495       0.350434      -1.148237       0.001826       0.004269      -0.052723       0.052927       0.007127      -0.073150      -0.000053      -0.098687      -0.033006      -0.102588       0.045445       0.057143              8.840768       8.620910       2.371653      -3.038846       8.257134      -3.270349       9.644260          -0.000001
          168              O       3.091947       1.137534       9.871700      -0.615961      28.988131 0.50637112E+03  0.11961437E+05                                 7.287735                            6.870787       0.722150       2.264807                    0.998140      28.071078      72.536748       0.741680       0.349603      -1.149495       0.004986       0.018201      -0.048237       0.051797      -0.022585       0.045665       0.055450      -0.018400      -0.166177      -0.102780       0.039846       0.062934              7.301285       8.445583      -0.018811       1.513372       6.217861      -1.421923       7.240411          -0.000003
          169              O       6.625329       9.836323      12.388299      -0.566779      31.033325 0.50595127E+03  0.11955607E+05                                 7.766769                            6.944727       0.573893       2.246816                    0.995747      27.140059      70.268919       0.725120       0.357465      -1.142495      -0.000215      -0.068704       0.027119       0.073863       0.016350       0.007350      -0.027141       0.146160       0.128687      -0.101679       0.045858       0.055821              8.184381      11.882917      -0.302683      -0.608279       6.700343       0.974714       5.969884          -0.000005
          170              O      -0.315782      11.039531      12.357925      -0.691091      44.648112 0.66309696E+03  0.16748531E+05                                 9.891943                            7.929059       0.281709       2.111150                    0.996587      29.461424      78.608388       0.682038       0.355547      -1.145166      -0.025621      -0.043099      -0.005016       0.050389       0.033762       0.018873      -0.020812      -0.098848       0.150663      -0.089207       0.027426       0.061781             11.294115      10.773705       4.757055      -0.612715      16.637969       1.335685       6.470672          -0.000001
          171              O       6.681131      10.512895       1.940480      -0.549922      31.746239 0.51284624E+03  0.12156328E+05                                 7.900302                            7.000399       0.553809       2.242186                    0.996429      26.984696      69.913813       0.721109       0.358335      -1.142109      -0.007916      -0.019092       0.053745       0.057582       0.013710      -0.012899       0.084546       0.079551      -0.006185      -0.109263       0.043066       0.066197              8.352511      12.004806      -0.859273      -0.171455       7.587656      -0.840835       5.465069          -0.000003
          172              O      -0.304461      11.353035       0.967003      -0.721753      44.842862 0.66821452E+03  0.16889760E+05                                 9.871797                            7.900784       0.329360       2.117518                    0.996855      29.827602      79.298797       0.691740       0.350313      -1.150816      -0.012804      -0.054236       0.045845       0.072162       0.034335      -0.012547       0.013234      -0.100680       0.127943      -0.084259       0.032905       0.051354             11.285765      10.486953       2.414208      -3.645599      12.268439      -5.604907      11.101903          -0.000001
          173              O       5.419226       0.385374       2.455352      -0.637889      33.285779 0.53194719E+03  0.12727721E+05                                 8.086105                            7.050535       0.460912       2.171939                    0.998149      28.525766      74.307307       0.730495       0.350435      -1.148237       0.001826       0.004269       0.052723       0.052927       0.007127       0.073151       0.000053      -0.098688      -0.033006      -0.102588       0.045445       0.057143              8.840779       8.620921       2.371656       3.038850       8.257144       3.270354       9.644272          -0.000001
          174              O       7.481647       1.137534       2.576850      -0.615961      28.988181 0.50637228E+03  0.11961472E+05                                 7.287747                            6.870797       0.722147       2.264806                    0.998140      28.071092      72.536823       0.741679       0.349603      -1.149495       0.004986       0.018201       0.048237       0.051797      -0.022585      -0.045665      -0.055450      -0.018401      -0.166178      -0.102780       0.039845       0.062934              7.301296       8.445596      -0.018811      -1.513374       6.217871       1.421927       7.240422          -0.000004
          175              O       2.235629       9.836323       0.060251      -0.566779      31.033343 0.50595164E+03  0.11955618E+05                                 7.766773                            6.944731       0.573892       2.246816                    0.995747      27.140064      70.268944       0.725120       0.357465      -1.142495      -0.000215      -0.068704      -0.027119       0.073863       0.016350      -0.007350       0.027141       0.146160       0.128687      -0.101678       0.045858       0.055821              8.184386      11.882924      -0.302683       0.608279       6.700347      -0.974715       5.969887          -0.000006
          176              O       4.073918      11.039531       0.090625      -0.691091      44.648129 0.66309726E+03  0.16748540E+05                                 9.891945                            7.929061       0.281710       2.111150                    0.996587      29.461432      78.608412       0.682038       0.355547      -1.145166      -0.025621      -0.043099       0.005016       0.050389       0.033762      -0.018873       0.020812      -0.098848       0.150663      -0.089207       0.027426       0.061781             11.294118      10.773708       4.757057       0.612715      16.637972      -1.335685       6.470673          -0.000001
          177              O       2.291431      10.512895      10.508070      -0.549922      31.746226 0.51284599E+03  0.12156321E+05                                 7.900299                            7.000396       0.553809       2.242186                    0.996429      26.984693      69.913795       0.721110       0.358335      -1.142109      -0.007916      -0.019092      -0.053745       0.057582       0.013710       0.012900      -0.084546       0.079551      -0.006185      -0.109263       0.043066       0.066197              8.352507      12.004801      -0.859273       0.171455       7.587652       0.840835       5.465068          -0.000003
          178              O       4.085239      11.353035      11.481547      -0.721753      44.842811 0.66821365E+03  0.16889732E+05                                 9.871788                            7.900778       0.329361       2.117519                    0.996855      29.827589      79.298737       0.691740       0.350312      -1.150816      -0.012804      -0.054236      -0.045845       0.072162       0.034335       0.012547      -0.013234      -0.100681       0.127943      -0.084259       0.032905       0.051354             11.285755      10.486942       2.414205       3.645595      12.268428       5.604902      11.101894          -0.000001
          179              O       7.260414      12.006063      14.903902      -0.637888      33.285722 0.53194607E+03  0.12727686E+05                                 8.086095                            7.050526       0.460913       2.171940                    0.998149      28.525746      74.307223       0.730495       0.350434      -1.148237      -0.001826      -0.004269       0.052723       0.052927       0.007127      -0.073150      -0.000053      -0.098687      -0.033007      -0.102588       0.045445       0.057143              8.840767       8.620909       2.371652      -3.038845       8.257133      -3.270348       9.644259          -0.000001
          180              O       5.197993      11.253903      15.025400      -0.615961      28.988138 0.50637128E+03  0.11961442E+05                                 7.287737                            6.870789       0.722149       2.264807                    0.998140      28.071076      72.536751       0.741679       0.349603      -1.149495      -0.004986      -0.018201       0.048237       0.051797      -0.022585       0.045665       0.055450      -0.018400      -0.166177      -0.102780       0.039846       0.062934              7.301287       8.445586      -0.018811       1.513373       6.217863      -1.421923       7.240413          -0.000003
          181              O       1.664611       2.555114      12.508801      -0.566778      31.033314 0.50595105E+03  0.11955600E+05                                 7.766767                            6.944726       0.573893       2.246816                    0.995747      27.140054      70.268901       0.725121       0.357465      -1.142495       0.000215       0.068704      -0.027119       0.073863       0.016350       0.007350      -0.027141       0.146160       0.128687      -0.101678       0.045858       0.055821              8.184379      11.882914      -0.302682      -0.608279       6.700341       0.974714       5.969883          -0.000005
          182              O       8.605722       1.351906      12.539175      -0.691091      44.648115 0.66309705E+03  0.16748533E+05                                 9.891943                            7.929060       0.281710       2.111150                    0.996587      29.461427      78.608396       0.682038       0.355547      -1.145166       0.025621       0.043099       0.005016       0.050389       0.033762       0.018873      -0.020812      -0.098848       0.150663      -0.089207       0.027426       0.061781             11.294115      10.773705       4.757055      -0.612715      16.637969       1.335685       6.470672          -0.000001
          183              O       1.608809       1.878542      22.956620      -0.549922      31.746228 0.51284602E+03  0.12156322E+05                                 7.900300                            7.000397       0.553810       2.242187                    0.996429      26.984692      69.913796       0.721110       0.358335      -1.142109       0.007916       0.019091      -0.053745       0.057582       0.013710      -0.012899       0.084546       0.079551      -0.006185      -0.109264       0.043066       0.066197              8.352508      12.004803      -0.859273      -0.171455       7.587654      -0.840835       5.465068          -0.000004
          184              O       8.594401       1.038402      23.930097      -0.721753      44.842845 0.66821422E+03  0.16889750E+05                                 9.871794                            7.900781       0.329360       2.117518                    0.996855      29.827599      79.298777       0.691740       0.350313      -1.150816       0.012804       0.054236      -0.045845       0.072162       0.034335      -0.012547       0.013234      -0.100680       0.127943      -0.084258       0.032905       0.051354             11.285761      10.486949       2.414206      -3.645597      12.268435      -5.604906      11.101900          -0.000001

******************************************************
Auxiliary information for the entire system
The total spin magnetic moment of the unit cell is   0.000061
The total net atomic charge of the unit cell is   0.000005
Accuracy of reproducing the electrostatic potential in the unit cell:
  The inner radius (bohr) =    5.0000
  The outer radius (bohr) =   12.0000
  Valid grid points have density less than (e/(bohr^3)) =    0.0001
  The number of valid grid points were=        26910
  The rms potential error without charges in kcal/mol is=     14.64868
  The rms potential error with partial charges in kcal/mol is=      4.12426
  The RRMSE value at monopole order=      0.28154
  The rms potential error with partial charges and cloud penetration in kcal/mol is=      4.14245
  The RRMSE value at monopole order with cloud penetration is=      0.28279
  The rms potential error with partial charges and atomic dipoles in kcal/mol is=      0.90790
  The RRMSE value at dipole order=      0.06198
  The rms potential error with partial charges, atomic dipoles and cloud penetration in kcal/mol is=      0.89123
  The RRMSE value at dipole order with cloud penetration=      0.06084

******************************************************
The electron densities and ab initio electrostatic potential were computed in VASP using the PBE functional and
projector augmented wave method. See the main text of the journal article for a description of computational details.
The atomic charges, dipoles, and quadrupoles were computed with the DDEC6 method as described in
(a) T. A. Manz and N. Gabaldon Limas, RSC Adv. 6 (2016) 47771-47801 DOI: 10.1039/c6ra04656h
(b) N. Gabaldon Limas and T. A. Manz, RSC Adv. 8 (2018) 2678-2707 DOI: 10.1039/c7ra11829e.
For each atom in the material, the electron cloud parameters were fit to the spherically averaged atom-in-material
electron density using radial positions for which this density was between 10^-4 and 10^-2 electrons per cubic bohr.
The polarizabilities, dispersion coefficients, and quantum Drude oscillator (QDO) parameters were fit using the MCLF method.
The magnetic structure of the system was optimized in VASP from the default ferromagnetic initial guess using spin polarization.
The atomic spin moments (ASMs) were computed on this optimized magnetic structure using the DDEC6 partition as inputs
to the method of T. A. Manz and D. S. Sholl, J. Chem. Theory Comput. 7 (2011) 4146-4164 DOI: 10.1021/ct200539n.
The RMSE and RRMSE were computed using a uniform grid with Ewald summation.
