# Supplementary material for: A collection of forcefield precursors for metal–organic frameworks
Source: RSC Adv. 2019 Nov 13;9(63):36492–507. doi: 10.1039/c9ra07327b (PMC9075174; doi:10.1039/c9ra07327b)
Supplement: RA-009-C9RA07327B-s5050 [file RA-009-C9RA07327B-s5050.xyz]

  212
jmolscript: load "" {1 1 1} spacegroup "x,y,z" unitcell [{      7.846300     0.000000     0.000000 }, {      0.000000    18.313900     0.000000 }, {      0.000000     0.000000    19.376000 }]
Zn     4.122289     9.306025     9.687806     0.795969
Zn     3.724011     9.007875    -0.000194     0.795969
Zn     3.724011     0.149075     9.687806     0.795969
Zn     4.122289    18.164825    -0.000194     0.795969
H      4.985539    13.283072     9.315981     0.111244
H      6.782342    11.867407     8.885834     0.128279
H      1.464120    15.008241     9.207475     0.137150
H      7.492432    16.434894     9.505866     0.113461
H      0.342883    10.277761    10.350659     0.185165
H      0.746183    11.528600    11.236142     0.177124
H      1.664200    10.237470    11.224517     0.185670
H      2.818391    14.513766     7.223373     0.188938
H      1.621830    13.803186     6.465771     0.173879
H      3.118904    13.425920     6.111190     0.183158
H      2.147532    10.349185    14.940834     0.116210
H      0.434685    10.557963    13.367502     0.123314
H      5.639920     9.041572    15.998763     0.140314
H      7.355906     8.882242    17.591470     0.113057
H      5.912972     7.442769    11.383400     0.194419
H      6.481044     7.415298    12.861789     0.183044
H      7.274305     8.178988    11.724418     0.186270
H      4.142062    12.697027    14.146418     0.185790
H      5.647767    12.466272    14.580440     0.180901
H      4.488868    11.631158    15.266350     0.187584
H      2.860761     5.030828    19.003981     0.111244
H      1.063958     6.446493    18.573834     0.128279
H      6.382180     3.305659    18.895475     0.137150
H      0.353868     1.879006    19.193866     0.113461
H      7.503417     8.036139     0.662659     0.185165
H      7.100117     6.785300     1.548142     0.177124
H      6.182100     8.076430     1.536517     0.185670
H      5.027909     3.800134    16.911373     0.188938
H      6.224470     4.510714    16.153771     0.173879
H      4.727396     4.887980    15.799190     0.183158
H      5.698768     7.964715     5.252834     0.116210
H      7.411615     7.755937     3.679502     0.123314
H      2.206380     9.272328     6.310763     0.140314
H      0.490394     9.431659     7.903470     0.113057
H      1.933328    10.871131     1.695400     0.194419
H      1.365256    10.898602     3.173789     0.183044
H      0.571995    10.134912     2.036418     0.186270
H      3.704238     5.616873     4.458418     0.185790
H      2.198533     5.847628     4.892440     0.180901
H      3.357432     6.682742     5.578350     0.187584
H      2.860761     4.126122     9.315981     0.111244
H      1.063958     2.710457     8.885834     0.128279
H      6.382180     5.851291     9.207475     0.137150
H      0.353868     7.277944     9.505866     0.113461
H      7.503417     1.120811    10.350659     0.185165
H      7.100117     2.371650    11.236142     0.177124
H      6.182100     1.080520    11.224517     0.185670
H      5.027909     5.356816     7.223373     0.188938
H      6.224470     4.646236     6.465771     0.173880
H      4.727396     4.268970     6.111190     0.183158
H      5.698768     1.192235    14.940834     0.116210
H      7.411615     1.401013    13.367502     0.123314
H      2.206380    18.198522    15.998763     0.140314
H      0.490394    18.039192    17.591470     0.113057
H      1.933328    16.599719    11.383400     0.194419
H      1.365256    16.572248    12.861789     0.183044
H      0.571995    17.335938    11.724418     0.186270
H      3.704238     3.540077    14.146418     0.185790
H      2.198533     3.309322    14.580440     0.180901
H      3.357432     2.474208    15.266350     0.187584
H      4.985539    14.187778    19.003981     0.111244
H      6.782342    15.603443    18.573834     0.128279
H      1.464120    12.462609    18.895475     0.137150
H      7.492432    11.035956    19.193866     0.113461
H      0.342883    17.193089     0.662659     0.185165
H      0.746183    15.942250     1.548142     0.177124
H      1.664200    17.233380     1.536517     0.185670
H      2.818391    12.957084    16.911373     0.188938
H      1.621830    13.667664    16.153771     0.173879
H      3.118904    14.044930    15.799190     0.183158
H      2.147532    17.121665     5.252834     0.116210
H      0.434685    16.912887     3.679502     0.123314
H      5.639920     0.115378     6.310763     0.140314
H      7.355906     0.274709     7.903470     0.113057
H      5.912972     1.714181     1.695400     0.194419
H      6.481044     1.741652     3.173789     0.183044
H      7.274305     0.977962     2.036418     0.186270
H      4.142062    14.773823     4.458418     0.185790
H      5.647767    15.004578     4.892440     0.180901
H      4.488868    15.839692     5.578350     0.187584
C      4.885891    15.922654     9.709314     0.576855
C      6.057344    14.999084     9.452194    -0.026098
C      5.857263    13.633966     9.273741    -0.084541
C      6.925144    12.783468     9.035416    -0.179247
C      0.367207    13.312191     9.022822     0.182816
C      0.588473    14.664672     9.210769    -0.177452
C      7.351983    15.510042     9.404917    -0.093620
C      1.085143    10.802637    10.688964    -0.560301
C      1.860358    11.364691     9.541517     0.369304
C      2.493554    12.611318     7.866656     0.353008
C      2.515524    13.682498     6.826165    -0.547874
C      2.145178     9.472315    17.392866     0.563376
C      0.992557     9.585129    16.411278    -0.016324
C      1.271885    10.083633    15.158620    -0.087523
C      0.251866    10.197180    14.214815    -0.189752
C      6.823142     9.777425    14.524056     0.190845
C      6.517921     9.299615    15.781946    -0.163346
C      7.546571     9.206581    16.729238    -0.083967
C      6.392381     7.949331    12.058266    -0.552601
C      5.642274     9.195226    12.370220     0.370839
C      4.930615    10.989622    13.399473     0.358513
C      4.790166    12.035895    14.437058    -0.548458
C      2.960409     2.391246     0.021314     0.576855
C      1.788956     3.314816    19.140194    -0.026098
C      1.989037     4.679934    18.961741    -0.084541
C      0.921156     5.530432    18.723416    -0.179247
C      7.479093     5.001709    18.710822     0.182816
C      7.257828     3.649228    18.898769    -0.177452
C      0.494317     2.803858    19.092917    -0.093620
C      6.761157     7.511263     1.000964    -0.560301
C      5.985942     6.949209    19.229517     0.369304
C      5.352746     5.702582    17.554656     0.353008
C      5.330776     4.631402    16.514165    -0.547874
C      5.701122     8.841585     7.704866     0.563377
C      6.853743     8.728771     6.723278    -0.016324
C      6.574415     8.230267     5.470620    -0.087523
C      7.594434     8.116720     4.526815    -0.189752
C      1.023158     8.536475     4.836056     0.190845
C      1.328379     9.014285     6.093946    -0.163346
C      0.299729     9.107319     7.041238    -0.083967
C      1.453919    10.364569     2.370266    -0.552601
C      2.204026     9.118674     2.682220     0.370839
C      2.915685     7.324278     3.711473     0.358513
C      3.056134     6.278005     4.749058    -0.548458
C      2.960409     6.765704     9.709314     0.576855
C      1.788956     5.842134     9.452194    -0.026099
C      1.989037     4.477016     9.273741    -0.084541
C      0.921156     3.626518     9.035416    -0.179247
C      7.479093     4.155241     9.022822     0.182816
C      7.257828     5.507722     9.210769    -0.177452
C      0.494317     6.353092     9.404917    -0.093620
C      6.761157     1.645687    10.688964    -0.560301
C      5.985942     2.207741     9.541517     0.369304
C      5.352746     3.454368     7.866656     0.353008
C      5.330776     4.525548     6.826165    -0.547874
C      5.701122     0.315365    17.392866     0.563377
C      6.853743     0.428179    16.411278    -0.016324
C      6.574415     0.926683    15.158620    -0.087523
C      7.594434     1.040230    14.214815    -0.189752
C      1.023158     0.620475    14.524056     0.190845
C      1.328379     0.142665    15.781946    -0.163346
C      0.299729     0.049631    16.729238    -0.083967
C      1.453919    17.106281    12.058266    -0.552601
C      2.204026     0.038276    12.370220     0.370839
C      2.915685     1.832672    13.399473     0.358513
C      3.056134     2.878945    14.437058    -0.548458
C      4.885891    11.548196     0.021314     0.576855
C      6.057344    12.471766    19.140194    -0.026098
C      5.857263    13.836884    18.961741    -0.084541
C      6.925144    14.687382    18.723416    -0.179247
C      0.367207    14.158659    18.710822     0.182816
C      0.588473    12.806178    18.898769    -0.177452
C      7.351983    11.960808    19.092917    -0.093620
C      1.085143    16.668213     1.000964    -0.560301
C      1.860358    16.106159    19.229517     0.369304
C      2.493554    14.859532    17.554656     0.353008
C      2.515524    13.788352    16.514165    -0.547874
C      2.145178    17.998535     7.704866     0.563377
C      0.992557    17.885721     6.723278    -0.016324
C      1.271885    17.387217     5.470620    -0.087523
C      0.251866    17.273670     4.526815    -0.189752
C      6.823142    17.693425     4.836056     0.190845
C      6.517921    18.171235     6.093946    -0.163346
C      7.546571    18.264269     7.041238    -0.083967
C      6.392381     1.207619     2.370266    -0.552601
C      5.642274    18.275624     2.682220     0.370839
C      4.930615    16.481228     3.711473     0.358513
C      4.790166    15.434955     4.749058    -0.548458
N      3.008271    10.902448     9.086956    -0.246892
N      3.405294    11.688847     8.006551    -0.280773
N      1.499428    12.445211     8.798060    -0.143443
N      4.724257     9.753983    11.627925    -0.255722
N      4.266033    10.903364    12.282059    -0.296898
N      5.803908     9.934009    13.517279    -0.158885
N      4.838029     7.411452    18.774956    -0.246892
N      4.441006     6.625053    17.694551    -0.280773
N      6.346872     5.868689    18.486060    -0.143443
N      3.122043     8.559917     1.939925    -0.255722
N      3.580267     7.410536     2.594059    -0.296898
N      2.042392     8.379891     3.829279    -0.158885
N      4.838029     1.745498     9.086956    -0.246892
N      4.441006     2.531897     8.006551    -0.280773
N      6.346872     3.288261     8.798060    -0.143443
N      3.122043     0.597033    11.627925    -0.255722
N      3.580267     1.746414    12.282059    -0.296897
N      2.042392     0.777059    13.517279    -0.158885
N      3.008271    16.568402    18.774956    -0.246892
N      3.405294    15.782003    17.694551    -0.280773
N      1.499428    15.025639    18.486060    -0.143443
N      4.724257    17.716867     1.939925    -0.255722
N      4.266033    16.567486     2.594059    -0.296897
N      5.803908    17.536841     3.829279    -0.158885
O      5.172909    17.163970     9.803481    -0.572584
O      3.741116    15.455833     9.827507    -0.577441
O      1.883112     9.043221    18.565114    -0.558728
O      3.293092     9.769001    17.039061    -0.554026
O      2.673391     1.149930     0.115481    -0.572584
O      4.105184     2.858067     0.139507    -0.577441
O      5.963188     9.270679     8.877114    -0.558728
O      4.553208     8.544899     7.351061    -0.554026
O      2.673391     8.007020     9.803481    -0.572584
O      4.105184     6.298883     9.827507    -0.577441
O      5.963188    18.200171    18.565114    -0.558728
O      4.553208     0.612051    17.039061    -0.554026
O      5.172909    10.306880     0.115481    -0.572584
O      3.741116    12.015017     0.139507    -0.577441
O      1.883112     0.113729     8.877114    -0.558728
O      3.293092    17.701849     7.351061    -0.554026

The following XYZ coordinates are in angstroms. Other properties are in atomic units.
The sperically averaged electron density of each atom fit to a function of the form exp(a - br)
eigen_1, eigen_2 and eigen_3 are the three eigenvalues of traceless quadrupole moment tensor
  atom number  atomic symbol              X              Y              Z     net charge C6 coefficient C8 coefficient C10 coefficient fluctuating dipole atomic polarizability isotropic forcefield polarizability              a              b squared Pearson coefficient          <r^3>          <r^4>         wp_QDO          m_QDO          q_QDO       dipole_x       dipole_y       dipole_z         dipole            Qxy            Qxz            Qyz     Q(x^2-y^2)  Q(3z^2 - R^2)        eigen_1        eigen_2        eigen_3 static polarizability      alpha(xx)      alpha(xy)      alpha(xz)      alpha(yy)      alpha(yz)      alpha(zz) atomic spin moment
            1             Zn       4.122289       9.306025       9.687806       0.795969     103.576578 0.21412264E+04  0.70521000E+05                                18.099921                           15.210239       0.290021       1.935759                    0.997049      48.447818     134.855968       0.458997       0.405173      -1.139457       0.011007      -0.035958      -0.043170       0.057252       0.015296      -0.037064       0.006525       0.002039      -0.070945      -0.049828       0.010472       0.039356             21.170269      20.837954      -0.138466       0.780785      21.013885       1.279485      21.658967          -0.000000
            2             Zn       3.724011       9.007875      -0.000194       0.795969     103.576574 0.21412263E+04  0.70520996E+05                                18.099920                           15.210239       0.290021       1.935759                    0.997049      48.447817     134.855963       0.458997       0.405173      -1.139457      -0.011007       0.035958      -0.043170       0.057252       0.015296       0.037064      -0.006525       0.002039      -0.070945      -0.049828       0.010472       0.039356             21.170268      20.837953      -0.138467      -0.780785      21.013884      -1.279485      21.658966          -0.000000
            3             Zn       3.724011       0.149075       9.687806       0.795969     103.576572 0.21412263E+04  0.70520993E+05                                18.099920                           15.210239       0.290021       1.935759                    0.997049      48.447816     134.855962       0.458997       0.405173      -1.139457      -0.011007      -0.035958      -0.043170       0.057252      -0.015296       0.037064       0.006525       0.002039      -0.070945      -0.049828       0.010472       0.039356             21.170268      20.837953       0.138467      -0.780785      21.013885       1.279485      21.658967          -0.000000
            4             Zn       4.122289      18.164825      -0.000194       0.795969     103.576572 0.21412262E+04  0.70520993E+05                                18.099920                           15.210239       0.290021       1.935759                    0.997049      48.447816     134.855961       0.458997       0.405173      -1.139457       0.011007       0.035958      -0.043170       0.057252      -0.015295      -0.037064      -0.006525       0.002039      -0.070945      -0.049828       0.010472       0.039356             21.170268      20.837953       0.138466       0.780785      21.013884      -1.279485      21.658967          -0.000000
            5              H       4.985539      13.283072       9.315981       0.111244       1.139737 0.83375573E+01  0.83894824E+02                                 1.885051                            1.747815      -1.442963       2.191132                    0.992593       3.962991      11.770105       0.443023       1.373990      -0.686540      -0.035208      -0.015615       0.004149       0.038738       0.004791      -0.003974      -0.005151       0.003047      -0.040582      -0.015170       0.001906       0.013264              1.952761       2.653404       0.372803       0.006757       1.788206      -0.000916       1.416673           0.000000
            6              H       6.782342      11.867407       8.885834       0.128279       1.029297 0.74201553E+01  0.72589642E+02                                 1.777869                            1.663299      -1.260106       2.289917                    0.994289       3.726641      10.948011       0.447801       1.398167      -0.682889      -0.011631      -0.033771      -0.006154       0.036244      -0.000213      -0.004367       0.004518       0.002851      -0.028805      -0.011953       0.004091       0.007861              1.834819       1.601140       0.093285       0.033709       2.517075       0.156922       1.386241           0.000000
            7              H       1.464120      15.008241       9.207475       0.137150       0.932939 0.65674115E+01  0.62610107E+02                                 1.692978                            1.585162      -1.303927       2.274197                    0.993838       3.715971      10.943556       0.447787       1.434777      -0.675306       0.033600       0.017131       0.002918       0.037827      -0.000940      -0.002087       0.000678      -0.002781      -0.031902      -0.010944       0.003854       0.007090              1.745675       2.268810       0.276867      -0.026229       1.613240       0.062167       1.354975          -0.000000
            8              H       7.492432      16.434894       9.505866       0.113461       0.996428 0.71297828E+01  0.69204437E+02                                 1.746651                            1.634411      -1.309535       2.256890                    0.993434       3.847124      11.336791       0.449129       1.405004      -0.680597       0.006019       0.037573       0.002203       0.038116       0.003356      -0.000254       0.002064      -0.009461      -0.038811      -0.013132       0.000722       0.012410              1.807637       1.565403       0.087267       0.023156       2.427446       0.092225       1.430061           0.000001
            9              H       0.342883      10.277761      10.350659       0.185165       0.824064 0.58464967E+01  0.54159682E+02                                 1.576056                            1.507277      -1.145423       2.368078                    0.996394       3.432799       9.977122       0.453737       1.457208      -0.672452      -0.010796      -0.010840      -0.006284       0.016540       0.002979      -0.000907       0.001562       0.001905      -0.000082      -0.003940       0.000785       0.003155              1.611747       1.774641       0.356226       0.192180       1.588665       0.119079       1.471934           0.000001
           10              H       0.746183      11.528600      11.236142       0.177124       1.007698 0.76017740E+01  0.73577310E+02                                 1.672279                            1.620596      -0.904238       2.472121                    0.999353       3.214740       8.894847       0.488440       1.295584      -0.707753      -0.003117       0.012887       0.009196       0.016136       0.002080      -0.005147       0.007057      -0.008947       0.000407      -0.010248       0.000447       0.009801              1.685341       1.471969      -0.209568      -0.196355       1.789037       0.231899       1.795018           0.000001
           11              H       1.664200      10.237470      11.224517       0.185670       1.053674 0.78115059E+01  0.77559012E+02                                 1.833766                            1.724568      -1.461233       2.222497                    0.992321       3.633287      10.822546       0.432067       1.427767      -0.677985       0.011209      -0.012579       0.007070       0.018272      -0.006775      -0.001225      -0.007967       0.000874       0.007634      -0.011507       0.001678       0.009829              1.893204       1.899020      -0.329972       0.306497       1.814450      -0.355208       1.966142           0.000001
           12              H       2.818391      14.513766       7.223373       0.188938       0.824380 0.59732350E+01  0.55578354E+02                                 1.569873                            1.519473      -1.157123       2.365229                    0.996789       3.407607       9.895002       0.454153       1.449465      -0.673989       0.007877       0.013580       0.009197       0.018195       0.001211       0.001738       0.002849      -0.003640      -0.003451      -0.003293      -0.001317       0.004609              1.586333       1.390338       0.230022       0.038627       1.945193       0.177472       1.423468          -0.000000
           13              H       1.621830      13.803186       6.465771       0.173879       1.004896 0.76332244E+01  0.73316896E+02                                 1.609604                            1.577127      -0.940524       2.447855                    0.999502       3.135808       8.400875       0.521859       1.221959      -0.724461      -0.012710       0.000097      -0.005282       0.013764       0.002719       0.004810      -0.002410       0.006924      -0.007690      -0.007247      -0.000100       0.007346              1.603772       1.930686      -0.114136       0.239975       1.385273      -0.096403       1.495359           0.000000
           14              H       3.118904      13.425920       6.111190       0.183158       0.953838 0.68821334E+01  0.64630562E+02                                 1.578436                            1.514323      -0.897252       2.483087                    0.999426       3.057605       8.189386       0.521971       1.249526      -0.718006       0.011617      -0.006243      -0.007709       0.015276      -0.001960      -0.003065       0.002692       0.003941       0.005823      -0.004222      -0.001607       0.005829              1.595838       1.580735      -0.033097      -0.426718       1.390867       0.030002       1.815912          -0.000000
           15              H       2.147532      10.349185      14.940834       0.116210       1.035824 0.74052689E+01  0.71857351E+02                                 1.733254                            1.621901      -1.075575       2.367321                    0.996747       3.621144      10.334160       0.473845       1.332107      -0.696496       0.035577       0.010360      -0.010257       0.038448       0.006452      -0.006694      -0.005836       0.011476      -0.000332      -0.009745      -0.004194       0.013939              1.775684       2.365833       0.282207      -0.155701       1.407311      -0.078389       1.553907           0.000000
           16              H       0.434685      10.557963      13.367502       0.123314       1.001793 0.70317694E+01  0.66962853E+02                                 1.662466                            1.554026      -0.997449       2.408972                    0.997983       3.442255       9.547476       0.499406       1.287903      -0.706520       0.011883       0.013604      -0.029605       0.034681       0.004602       0.002461      -0.006497       0.015200       0.013486      -0.013758       0.006249       0.007509              1.716645       1.449471       0.095865      -0.157458       1.360536      -0.315973       2.339927           0.000000
           17              H       5.639920       9.041572      15.998763       0.140314       1.063591 0.78204378E+01  0.77351173E+02                                 1.808569                            1.702268      -1.296151       2.284445                    0.993907       3.646308      10.695945       0.445671       1.389492      -0.685419      -0.035456      -0.007900       0.014917       0.039269       0.004436       0.002751      -0.003359       0.016027       0.017393      -0.012896       0.004655       0.008241              1.850424       2.374647       0.228543      -0.244819       1.524229      -0.157890       1.652395           0.000000
           18              H       7.355906       8.882242      17.591470       0.113057       0.956454 0.67607499E+01  0.64814142E+02                                 1.707032                            1.597653      -1.261855       2.281082                    0.993596       3.798826      11.157790       0.451263       1.415799      -0.678690      -0.009756      -0.010024       0.035407       0.038070       0.002573      -0.002720      -0.006267       0.010886       0.024079      -0.011679       0.000459       0.011219              1.768084       1.506534       0.098770      -0.134036       1.578101      -0.364619       2.219617           0.000001
           19              H       5.912972       7.442769      11.383400       0.194419       0.951081 0.67631846E+01  0.64257694E+02                                 1.656435                            1.560229      -1.330302       2.282521                    0.995699       3.390769       9.625122       0.477612       1.349761      -0.693103      -0.006581      -0.010709      -0.010875       0.016621      -0.002257      -0.004036       0.001757      -0.006856      -0.005711      -0.006258       0.000035       0.006223              1.707793       1.554468       0.222295       0.311755       1.678508       0.439976       1.890403           0.000000
           20              H       6.481044       7.415298      12.861789       0.183044       0.869947 0.61493936E+01  0.55426376E+02                                 1.406978                            1.370786      -0.807430       2.519784                    0.999904       2.845729       7.158631       0.593039       1.145879      -0.743254      -0.001707      -0.010997       0.009239       0.014464      -0.003667      -0.003512      -0.004412      -0.004546       0.001570      -0.007940       0.002147       0.005793              1.409612       1.136370      -0.030359       0.051200       1.399833      -0.276559       1.692633          -0.000000
           21              H       7.274305       8.178988      11.724418       0.186270       0.913044 0.67280656E+01  0.63648978E+02                                 1.607835                            1.556932      -0.881234       2.494569                    0.999023       3.217039       9.023133       0.479209       1.351077      -0.695024       0.013023       0.002062      -0.009025       0.015978       0.002253      -0.004548      -0.002218       0.005175      -0.018216      -0.007873      -0.000370       0.008243              1.619959       1.955435       0.146698      -0.314648       1.396571       0.003281       1.507871           0.000000
           22              H       4.142062      12.697027      14.146418       0.185790       0.950401 0.68226667E+01  0.63675467E+02                                 1.549982                            1.488971      -0.901576       2.484152                    0.999410       2.993494       7.888029       0.538566       1.218567      -0.725448      -0.009843       0.007926      -0.007778       0.014839      -0.002978       0.002191      -0.001481      -0.000193      -0.007399      -0.003503      -0.001600       0.005103              1.563027       1.606683      -0.400853       0.048077       1.701916      -0.055762       1.380480           0.000000
           23              H       5.647767      12.466272      14.580440       0.180901       0.921757 0.67442198E+01  0.62387740E+02                                 1.482633                            1.452781      -0.821891       2.511010                    0.999894       2.928474       7.534081       0.564208       1.173545      -0.736697       0.011480       0.007887       0.001569       0.014017       0.004818      -0.001609       0.002806       0.003527      -0.001100      -0.006611       0.001279       0.005331              1.477503       1.765216       0.248969       0.087702       1.405099       0.091448       1.262194           0.000001
           24              H       4.488868      11.631158      15.266350       0.187584       0.865519 0.62416463E+01  0.58372428E+02                                 1.584904                            1.523738      -1.113204       2.380842                    0.997561       3.357795       9.588819       0.469510       1.394930      -0.684505      -0.004928      -0.007456       0.015334       0.017748       0.000441       0.000307      -0.000155      -0.006225       0.016452      -0.005895       0.000398       0.005496              1.608916       1.449992       0.052086      -0.299873       1.419376      -0.186392       1.957379           0.000000
           25              H       2.860761       5.030828      19.003981       0.111244       1.139737 0.83375573E+01  0.83894824E+02                                 1.885051                            1.747815      -1.442963       2.191132                    0.992593       3.962991      11.770105       0.443023       1.373990      -0.686540       0.035208       0.015615       0.004149       0.038738       0.004791       0.003974       0.005151       0.003047      -0.040582      -0.015170       0.001906       0.013264              1.952761       2.653404       0.372803      -0.006757       1.788206       0.000916       1.416673           0.000000
           26              H       1.063958       6.446493      18.573834       0.128279       1.029297 0.74201550E+01  0.72589642E+02                                 1.777870                            1.663299      -1.260106       2.289917                    0.994289       3.726641      10.948013       0.447801       1.398167      -0.682889       0.011631       0.033771      -0.006154       0.036244      -0.000213       0.004367      -0.004518       0.002851      -0.028805      -0.011953       0.004091       0.007861              1.834819       1.601141       0.093285      -0.033709       2.517076      -0.156922       1.386241           0.000000
           27              H       6.382180       3.305659      18.895475       0.137150       0.932940 0.65674166E+01  0.62610166E+02                                 1.692979                            1.585162      -1.303927       2.274197                    0.993838       3.715971      10.943556       0.447787       1.434777      -0.675306      -0.033600      -0.017131       0.002918       0.037827      -0.000940       0.002087      -0.000678      -0.002781      -0.031902      -0.010944       0.003854       0.007090              1.745676       2.268811       0.276867       0.026229       1.613240      -0.062167       1.354975          -0.000000
           28              H       0.353868       1.879006      19.193866       0.113461       0.996428 0.71297882E+01  0.69204497E+02                                 1.746651                            1.634411      -1.309535       2.256890                    0.993434       3.847125      11.336792       0.449129       1.405003      -0.680598      -0.006019      -0.037573       0.002203       0.038116       0.003356       0.000254      -0.002064      -0.009461      -0.038811      -0.013132       0.000722       0.012410              1.807637       1.565403       0.087267      -0.023156       2.427447      -0.092225       1.430061           0.000001
           29              H       7.503417       8.036139       0.662659       0.185165       0.824064 0.58464959E+01  0.54159674E+02                                 1.576056                            1.507277      -1.145423       2.368078                    0.996394       3.432799       9.977123       0.453737       1.457208      -0.672452       0.010796       0.010840      -0.006284       0.016540       0.002979       0.000907      -0.001562       0.001905      -0.000082      -0.003940       0.000785       0.003155              1.611747       1.774641       0.356226      -0.192180       1.588665      -0.119079       1.471934           0.000001
           30              H       7.100117       6.785300       1.548142       0.177124       1.007699 0.76017753E+01  0.73577326E+02                                 1.672279                            1.620596      -0.904238       2.472121                    0.999353       3.214740       8.894847       0.488440       1.295584      -0.707753       0.003117      -0.012887       0.009196       0.016136       0.002080       0.005147      -0.007057      -0.008947       0.000407      -0.010248       0.000447       0.009801              1.685341       1.471969      -0.209568       0.196355       1.789037      -0.231899       1.795018           0.000001
           31              H       6.182100       8.076430       1.536517       0.185670       1.053674 0.78115052E+01  0.77559006E+02                                 1.833766                            1.724568      -1.461233       2.222497                    0.992321       3.633287      10.822547       0.432067       1.427767      -0.677985      -0.011209       0.012579       0.007070       0.018272      -0.006775       0.001225       0.007967       0.000874       0.007634      -0.011507       0.001678       0.009829              1.893204       1.899020      -0.329972      -0.306497       1.814450       0.355208       1.966142           0.000001
           32              H       5.027909       3.800134      16.911373       0.188938       0.824380 0.59732350E+01  0.55578354E+02                                 1.569873                            1.519473      -1.157123       2.365229                    0.996789       3.407607       9.895002       0.454153       1.449465      -0.673989      -0.007877      -0.013580       0.009197       0.018195       0.001211      -0.001738      -0.002849      -0.003640      -0.003451      -0.003293      -0.001317       0.004609              1.586333       1.390338       0.230022      -0.038627       1.945193      -0.177472       1.423468          -0.000000
           33              H       6.224470       4.510714      16.153771       0.173879       1.004896 0.76332229E+01  0.73316876E+02                                 1.609604                            1.577127      -0.940524       2.447855                    0.999502       3.135808       8.400874       0.521860       1.221958      -0.724461       0.012710      -0.000097      -0.005282       0.013764       0.002719      -0.004810       0.002410       0.006924      -0.007690      -0.007247      -0.000100       0.007346              1.603772       1.930685      -0.114136      -0.239975       1.385273       0.096403       1.495358           0.000000
           34              H       4.727396       4.887980      15.799190       0.183158       0.953838 0.68821334E+01  0.64630560E+02                                 1.578435                            1.514323      -0.897252       2.483087                    0.999426       3.057605       8.189385       0.521971       1.249525      -0.718006      -0.011617       0.006243      -0.007709       0.015276      -0.001960       0.003065      -0.002692       0.003941       0.005823      -0.004222      -0.001607       0.005829              1.595838       1.580735      -0.033097       0.426718       1.390867      -0.030002       1.815911          -0.000000
           35              H       5.698768       7.964715       5.252834       0.116210       1.035824 0.74052682E+01  0.71857345E+02                                 1.733254                            1.621901      -1.075575       2.367321                    0.996747       3.621144      10.334161       0.473845       1.332107      -0.696496      -0.035577      -0.010360      -0.010257       0.038448       0.006452       0.006694       0.005836       0.011476      -0.000332      -0.009745      -0.004194       0.013939              1.775684       2.365833       0.282207       0.155701       1.407311       0.078389       1.553907           0.000000
           36              H       7.411615       7.755937       3.679502       0.123314       1.001793 0.70317695E+01  0.66962854E+02                                 1.662466                            1.554026      -0.997449       2.408972                    0.997983       3.442255       9.547476       0.499406       1.287903      -0.706520      -0.011883      -0.013604      -0.029605       0.034681       0.004602      -0.002461       0.006497       0.015200       0.013486      -0.013758       0.006249       0.007509              1.716645       1.449471       0.095865       0.157458       1.360536       0.315973       2.339927           0.000000
           37              H       2.206380       9.272328       6.310763       0.140314       1.063591 0.78204378E+01  0.77351173E+02                                 1.808569                            1.702268      -1.296151       2.284445                    0.993907       3.646308      10.695945       0.445671       1.389492      -0.685419       0.035456       0.007900       0.014917       0.039269       0.004436      -0.002751       0.003359       0.016027       0.017393      -0.012896       0.004655       0.008241              1.850424       2.374647       0.228542       0.244819       1.524229       0.157890       1.652395           0.000000
           38              H       0.490394       9.431659       7.903470       0.113057       0.956455 0.67607571E+01  0.64814225E+02                                 1.707033                            1.597654      -1.261856       2.281082                    0.993596       3.798827      11.157792       0.451263       1.415798      -0.678691       0.009756       0.010024       0.035407       0.038070       0.002573       0.002720       0.006267       0.010886       0.024079      -0.011679       0.000459       0.011219              1.768085       1.506534       0.098770       0.134037       1.578102       0.364620       2.219618           0.000001
           39              H       1.933328      10.871131       1.695400       0.194419       0.951082 0.67631882E+01  0.64257735E+02                                 1.656435                            1.560229      -1.330302       2.282521                    0.995699       3.390770       9.625124       0.477612       1.349761      -0.693103       0.006581       0.010709      -0.010875       0.016621      -0.002257       0.004036      -0.001757      -0.006856      -0.005711      -0.006258       0.000035       0.006223              1.707793       1.554468       0.222295      -0.311755       1.678508      -0.439976       1.890403           0.000000
           40              H       1.365256      10.898602       3.173789       0.183044       0.869947 0.61493958E+01  0.55426406E+02                                 1.406979                            1.370787      -0.807430       2.519784                    0.999904       2.845729       7.158634       0.593038       1.145880      -0.743254       0.001707       0.010997       0.009239       0.014464      -0.003667       0.003512       0.004412      -0.004546       0.001570      -0.007940       0.002147       0.005793              1.409613       1.136371      -0.030359      -0.051201       1.399834       0.276560       1.692634          -0.000000
           41              H       0.571995      10.134912       2.036418       0.186270       0.913045 0.67280688E+01  0.63649014E+02                                 1.607836                            1.556932      -0.881234       2.494569                    0.999023       3.217040       9.023135       0.479209       1.351076      -0.695024      -0.013023      -0.002062      -0.009025       0.015978       0.002253       0.004548       0.002218       0.005175      -0.018216      -0.007873      -0.000370       0.008243              1.619959       1.955435       0.146698       0.314648       1.396571      -0.003281       1.507871           0.000000
           42              H       3.704238       5.616873       4.458418       0.185790       0.950401 0.68226665E+01  0.63675463E+02                                 1.549982                            1.488970      -0.901576       2.484152                    0.999410       2.993494       7.888028       0.538566       1.218566      -0.725448       0.009843      -0.007926      -0.007778       0.014839      -0.002978      -0.002191       0.001481      -0.000193      -0.007399      -0.003503      -0.001600       0.005103              1.563026       1.606683      -0.400853      -0.048077       1.701916       0.055762       1.380480           0.000000
           43              H       2.198533       5.847628       4.892440       0.180901       0.921757 0.67442209E+01  0.62387753E+02                                 1.482633                            1.452781      -0.821891       2.511010                    0.999894       2.928474       7.534081       0.564208       1.173545      -0.736697      -0.011480      -0.007887       0.001569       0.014017       0.004818       0.001609      -0.002806       0.003527      -0.001100      -0.006611       0.001279       0.005331              1.477503       1.765216       0.248969      -0.087702       1.405100      -0.091448       1.262194           0.000001
           44              H       3.357432       6.682742       5.578350       0.187584       0.865519 0.62416468E+01  0.58372435E+02                                 1.584904                            1.523738      -1.113204       2.380842                    0.997561       3.357795       9.588820       0.469510       1.394931      -0.684504       0.004928       0.007456       0.015334       0.017748       0.000441      -0.000307       0.000155      -0.006225       0.016452      -0.005895       0.000398       0.005496              1.608916       1.449992       0.052086       0.299873       1.419376       0.186392       1.957379           0.000000
           45              H       2.860761       4.126122       9.315981       0.111244       1.139737 0.83375582E+01  0.83894832E+02                                 1.885051                            1.747815      -1.442963       2.191132                    0.992593       3.962991      11.770104       0.443023       1.373990      -0.686540       0.035208      -0.015615       0.004149       0.038738      -0.004791       0.003974      -0.005151       0.003047      -0.040582      -0.015170       0.001906       0.013264              1.952761       2.653404      -0.372803      -0.006757       1.788206      -0.000916       1.416673           0.000000
           46              H       1.063958       2.710457       8.885834       0.128279       1.029297 0.74201545E+01  0.72589635E+02                                 1.777869                            1.663299      -1.260106       2.289917                    0.994289       3.726641      10.948012       0.447801       1.398167      -0.682889       0.011631      -0.033771      -0.006154       0.036244       0.000213       0.004367       0.004518       0.002851      -0.028805      -0.011953       0.004091       0.007861              1.834819       1.601140      -0.093285      -0.033709       2.517076       0.156922       1.386241           0.000000
           47              H       6.382180       5.851291       9.207475       0.137150       0.932940 0.65674166E+01  0.62610167E+02                                 1.692979                            1.585162      -1.303927       2.274197                    0.993838       3.715971      10.943556       0.447787       1.434777      -0.675306      -0.033600       0.017131       0.002918       0.037827       0.000940       0.002087       0.000678      -0.002781      -0.031902      -0.010944       0.003854       0.007090              1.745676       2.268811      -0.276867       0.026229       1.613240       0.062167       1.354975          -0.000000
           48              H       0.353868       7.277944       9.505866       0.113461       0.996429 0.71297906E+01  0.69204527E+02                                 1.746651                            1.634412      -1.309535       2.256890                    0.993434       3.847126      11.336796       0.449129       1.405003      -0.680598      -0.006019       0.037573       0.002203       0.038116      -0.003356       0.000254       0.002064      -0.009461      -0.038811      -0.013132       0.000722       0.012410              1.807638       1.565404      -0.087267      -0.023156       2.427448       0.092225       1.430061           0.000001
           49              H       7.503417       1.120811      10.350659       0.185165       0.824064 0.58464951E+01  0.54159666E+02                                 1.576056                            1.507277      -1.145423       2.368078                    0.996394       3.432799       9.977124       0.453737       1.457208      -0.672452       0.010796      -0.010840      -0.006284       0.016540      -0.002979       0.000907       0.001562       0.001905      -0.000082      -0.003940       0.000785       0.003155              1.611747       1.774641      -0.356226      -0.192180       1.588666       0.119079       1.471934           0.000001
           50              H       7.100117       2.371650      11.236142       0.177124       1.007698 0.76017741E+01  0.73577309E+02                                 1.672279                            1.620595      -0.904238       2.472121                    0.999353       3.214740       8.894846       0.488440       1.295584      -0.707753       0.003117       0.012887       0.009196       0.016136      -0.002080       0.005147       0.007057      -0.008947       0.000407      -0.010248       0.000447       0.009801              1.685341       1.471969       0.209568       0.196355       1.789036       0.231899       1.795017           0.000001
           51              H       6.182100       1.080520      11.224517       0.185670       1.053674 0.78115052E+01  0.77559006E+02                                 1.833766                            1.724568      -1.461233       2.222497                    0.992321       3.633287      10.822547       0.432067       1.427767      -0.677985      -0.011209      -0.012579       0.007070       0.018272       0.006775       0.001225      -0.007967       0.000874       0.007634      -0.011507       0.001678       0.009829              1.893204       1.899020       0.329972      -0.306497       1.814450      -0.355208       1.966142           0.000001
           52              H       5.027909       5.356816       7.223373       0.188938       0.824380 0.59732342E+01  0.55578346E+02                                 1.569873                            1.519473      -1.157123       2.365229                    0.996789       3.407607       9.895003       0.454153       1.449465      -0.673989      -0.007877       0.013580       0.009197       0.018195      -0.001211      -0.001738       0.002849      -0.003640      -0.003451      -0.003293      -0.001317       0.004609              1.586333       1.390338      -0.230022      -0.038627       1.945193       0.177472       1.423468          -0.000000
           53              H       6.224470       4.646236       6.465771       0.173880       1.004896 0.76332205E+01  0.73316853E+02                                 1.609604                            1.577127      -0.940523       2.447856                    0.999502       3.135807       8.400873       0.521859       1.221959      -0.724461       0.012710       0.000097      -0.005282       0.013764      -0.002719      -0.004810      -0.002410       0.006924      -0.007690      -0.007247      -0.000100       0.007346              1.603772       1.930685       0.114136      -0.239975       1.385273      -0.096403       1.495358           0.000000
           54              H       4.727396       4.268970       6.111190       0.183158       0.953838 0.68821347E+01  0.64630576E+02                                 1.578436                            1.514323      -0.897253       2.483087                    0.999426       3.057605       8.189386       0.521971       1.249526      -0.718006      -0.011617      -0.006243      -0.007709       0.015276       0.001960       0.003065       0.002692       0.003941       0.005823      -0.004222      -0.001607       0.005829              1.595838       1.580735       0.033097       0.426718       1.390867       0.030002       1.815912          -0.000000
           55              H       5.698768       1.192235      14.940834       0.116210       1.035823 0.74052676E+01  0.71857339E+02                                 1.733254                            1.621901      -1.075575       2.367321                    0.996747       3.621144      10.334162       0.473845       1.332107      -0.696495      -0.035577       0.010360      -0.010257       0.038448      -0.006452       0.006694      -0.005836       0.011476      -0.000332      -0.009745      -0.004194       0.013939              1.775684       2.365833      -0.282207       0.155701       1.407311      -0.078389       1.553907           0.000000
           56              H       7.411615       1.401013      13.367502       0.123314       1.001793 0.70317695E+01  0.66962854E+02                                 1.662466                            1.554026      -0.997449       2.408972                    0.997983       3.442255       9.547476       0.499406       1.287903      -0.706520      -0.011883       0.013604      -0.029605       0.034681      -0.004602      -0.002461      -0.006497       0.015200       0.013486      -0.013758       0.006249       0.007509              1.716645       1.449471      -0.095865       0.157458       1.360536      -0.315973       2.339927           0.000000
           57              H       2.206380      18.198522      15.998763       0.140314       1.063591 0.78204378E+01  0.77351173E+02                                 1.808569                            1.702268      -1.296150       2.284445                    0.993907       3.646308      10.695945       0.445671       1.389492      -0.685419       0.035456      -0.007900       0.014917       0.039269      -0.004436      -0.002751      -0.003359       0.016027       0.017393      -0.012896       0.004655       0.008241              1.850424       2.374647      -0.228542       0.244819       1.524229      -0.157890       1.652395           0.000000
           58              H       0.490394      18.039192      17.591470       0.113057       0.956455 0.67607552E+01  0.64814203E+02                                 1.707033                            1.597654      -1.261855       2.281082                    0.993596       3.798827      11.157792       0.451263       1.415798      -0.678691       0.009756      -0.010024       0.035407       0.038070      -0.002573       0.002720      -0.006267       0.010886       0.024079      -0.011679       0.000459       0.011219              1.768085       1.506534      -0.098770       0.134037       1.578102      -0.364619       2.219618           0.000001
           59              H       1.933328      16.599719      11.383400       0.194419       0.951082 0.67631882E+01  0.64257735E+02                                 1.656435                            1.560229      -1.330302       2.282521                    0.995699       3.390770       9.625124       0.477612       1.349761      -0.693103       0.006581      -0.010709      -0.010875       0.016621       0.002257       0.004036       0.001757      -0.006856      -0.005711      -0.006258       0.000035       0.006223              1.707793       1.554468      -0.222295      -0.311755       1.678508       0.439976       1.890403           0.000000
           60              H       1.365256      16.572248      12.861789       0.183044       0.869947 0.61493962E+01  0.55426413E+02                                 1.406979                            1.370788      -0.807430       2.519784                    0.999904       2.845729       7.158635       0.593038       1.145880      -0.743254       0.001707      -0.010997       0.009239       0.014464       0.003667       0.003512      -0.004412      -0.004546       0.001570      -0.007940       0.002147       0.005793              1.409614       1.136371       0.030359      -0.051201       1.399835      -0.276560       1.692635          -0.000000
           61              H       0.571995      17.335938      11.724418       0.186270       0.913045 0.67280702E+01  0.63649029E+02                                 1.607836                            1.556932      -0.881234       2.494569                    0.999023       3.217040       9.023135       0.479209       1.351076      -0.695024      -0.013023       0.002062      -0.009025       0.015978      -0.002253       0.004548      -0.002218       0.005175      -0.018216      -0.007873      -0.000370       0.008243              1.619959       1.955436      -0.146698       0.314648       1.396571       0.003281       1.507871           0.000000
           62              H       3.704238       3.540077      14.146418       0.185790       0.950401 0.68226682E+01  0.63675489E+02                                 1.549982                            1.488971      -0.901576       2.484152                    0.999410       2.993494       7.888031       0.538565       1.218567      -0.725448       0.009843       0.007926      -0.007778       0.014839       0.002978      -0.002191      -0.001481      -0.000193      -0.007399      -0.003503      -0.001600       0.005103              1.563027       1.606684       0.400854      -0.048077       1.701917      -0.055762       1.380481           0.000000
           63              H       2.198533       3.309322      14.580440       0.180901       0.921757 0.67442256E+01  0.62387811E+02                                 1.482634                            1.452782      -0.821892       2.511009                    0.999894       2.928475       7.534086       0.564207       1.173545      -0.736697      -0.011480       0.007887       0.001569       0.014016      -0.004818       0.001609       0.002806       0.003527      -0.001100      -0.006611       0.001279       0.005331              1.477504       1.765217      -0.248969      -0.087702       1.405100       0.091448       1.262195           0.000001
           64              H       3.357432       2.474208      15.266350       0.187584       0.865519 0.62416505E+01  0.58372476E+02                                 1.584904                            1.523738      -1.113204       2.380842                    0.997561       3.357796       9.588822       0.469510       1.394930      -0.684505       0.004928      -0.007456       0.015334       0.017748      -0.000441      -0.000307      -0.000155      -0.006225       0.016452      -0.005895       0.000398       0.005496              1.608916       1.449992      -0.052086       0.299873       1.419376      -0.186393       1.957379           0.000000
           65              H       4.985539      14.187778      19.003981       0.111244       1.139738 0.83375637E+01  0.83894898E+02                                 1.885051                            1.747816      -1.442964       2.191132                    0.992593       3.962992      11.770106       0.443023       1.373989      -0.686540      -0.035208       0.015615       0.004149       0.038738      -0.004791      -0.003974       0.005151       0.003047      -0.040582      -0.015170       0.001906       0.013264              1.952761       2.653404      -0.372803       0.006757       1.788206       0.000916       1.416673           0.000000
           66              H       6.782342      15.603443      18.573834       0.128279       1.029297 0.74201550E+01  0.72589642E+02                                 1.777870                            1.663299      -1.260106       2.289917                    0.994289       3.726641      10.948013       0.447801       1.398167      -0.682889      -0.011631       0.033771      -0.006154       0.036244       0.000213      -0.004367      -0.004518       0.002851      -0.028805      -0.011953       0.004091       0.007861              1.834819       1.601141      -0.093285       0.033709       2.517076      -0.156922       1.386241           0.000000
           67              H       1.464120      12.462609      18.895475       0.137150       0.932939 0.65674124E+01  0.62610116E+02                                 1.692978                            1.585162      -1.303927       2.274197                    0.993838       3.715971      10.943555       0.447787       1.434776      -0.675306       0.033600      -0.017131       0.002918       0.037827       0.000940      -0.002087      -0.000678      -0.002781      -0.031902      -0.010944       0.003854       0.007090              1.745675       2.268810      -0.276867      -0.026229       1.613240      -0.062167       1.354975          -0.000000
           68              H       7.492432      11.035956      19.193866       0.113461       0.996428 0.71297852E+01  0.69204467E+02                                 1.746651                            1.634411      -1.309536       2.256890                    0.993434       3.847125      11.336795       0.449129       1.405004      -0.680597       0.006019      -0.037573       0.002203       0.038116      -0.003356      -0.000254      -0.002064      -0.009461      -0.038811      -0.013132       0.000722       0.012410              1.807637       1.565403      -0.087267       0.023156       2.427447      -0.092225       1.430061           0.000001
           69              H       0.342883      17.193089       0.662659       0.185165       0.824064 0.58464951E+01  0.54159666E+02                                 1.576056                            1.507277      -1.145423       2.368078                    0.996394       3.432799       9.977124       0.453737       1.457208      -0.672452      -0.010796       0.010840      -0.006284       0.016540      -0.002979      -0.000907      -0.001562       0.001905      -0.000082      -0.003940       0.000785       0.003155              1.611747       1.774641      -0.356226       0.192180       1.588666      -0.119079       1.471934           0.000001
           70              H       0.746183      15.942250       1.548142       0.177124       1.007698 0.76017741E+01  0.73577309E+02                                 1.672279                            1.620595      -0.904237       2.472122                    0.999353       3.214740       8.894846       0.488440       1.295584      -0.707753      -0.003117      -0.012887       0.009196       0.016136      -0.002080      -0.005147      -0.007057      -0.008947       0.000407      -0.010248       0.000447       0.009801              1.685341       1.471969       0.209568      -0.196355       1.789036      -0.231899       1.795017           0.000001
           71              H       1.664200      17.233380       1.536517       0.185670       1.053674 0.78115058E+01  0.77559012E+02                                 1.833766                            1.724568      -1.461233       2.222497                    0.992321       3.633287      10.822546       0.432067       1.427767      -0.677985       0.011209       0.012579       0.007070       0.018272       0.006775      -0.001225       0.007967       0.000874       0.007634      -0.011507       0.001678       0.009829              1.893204       1.899020       0.329972       0.306497       1.814450       0.355208       1.966142           0.000001
           72              H       2.818391      12.957084      16.911373       0.188938       0.824380 0.59732342E+01  0.55578346E+02                                 1.569873                            1.519473      -1.157123       2.365229                    0.996789       3.407607       9.895003       0.454153       1.449465      -0.673989       0.007877      -0.013580       0.009197       0.018195      -0.001211       0.001738      -0.002849      -0.003640      -0.003451      -0.003293      -0.001317       0.004609              1.586333       1.390338      -0.230022       0.038627       1.945193      -0.177472       1.423468          -0.000000
           73              H       1.621830      13.667664      16.153771       0.173879       1.004896 0.76332229E+01  0.73316876E+02                                 1.609604                            1.577127      -0.940524       2.447855                    0.999502       3.135808       8.400874       0.521860       1.221958      -0.724461      -0.012710      -0.000097      -0.005282       0.013764      -0.002719       0.004810       0.002410       0.006924      -0.007690      -0.007247      -0.000100       0.007346              1.603772       1.930685       0.114136       0.239975       1.385273       0.096403       1.495358           0.000000
           74              H       3.118904      14.044930      15.799190       0.183158       0.953838 0.68821334E+01  0.64630558E+02                                 1.578435                            1.514323      -0.897252       2.483087                    0.999426       3.057605       8.189384       0.521971       1.249525      -0.718006       0.011617       0.006243      -0.007709       0.015276       0.001960      -0.003065      -0.002692       0.003941       0.005823      -0.004222      -0.001607       0.005829              1.595838       1.580735       0.033097      -0.426718       1.390867      -0.030002       1.815911          -0.000000
           75              H       2.147532      17.121665       5.252834       0.116210       1.035824 0.74052682E+01  0.71857345E+02                                 1.733254                            1.621901      -1.075574       2.367321                    0.996747       3.621144      10.334161       0.473845       1.332107      -0.696496       0.035577      -0.010360      -0.010257       0.038448      -0.006452      -0.006694       0.005836       0.011476      -0.000332      -0.009745      -0.004194       0.013939              1.775684       2.365833      -0.282207      -0.155701       1.407311       0.078389       1.553907           0.000000
           76              H       0.434685      16.912887       3.679502       0.123314       1.001793 0.70317695E+01  0.66962854E+02                                 1.662466                            1.554026      -0.997449       2.408972                    0.997983       3.442255       9.547476       0.499406       1.287903      -0.706520       0.011883      -0.013604      -0.029605       0.034681      -0.004602       0.002461       0.006497       0.015200       0.013486      -0.013758       0.006249       0.007509              1.716645       1.449471      -0.095865      -0.157458       1.360536       0.315973       2.339927           0.000000
           77              H       5.639920       0.115378       6.310763       0.140314       1.063591 0.78204378E+01  0.77351173E+02                                 1.808569                            1.702268      -1.296151       2.284445                    0.993907       3.646308      10.695945       0.445671       1.389492      -0.685419      -0.035456       0.007900       0.014917       0.039269      -0.004436       0.002751       0.003359       0.016027       0.017393      -0.012896       0.004655       0.008241              1.850424       2.374647      -0.228542      -0.244819       1.524229       0.157890       1.652395           0.000000
           78              H       7.355906       0.274709       7.903470       0.113057       0.956455 0.67607580E+01  0.64814234E+02                                 1.707033                            1.597654      -1.261855       2.281082                    0.993596       3.798827      11.157791       0.451263       1.415798      -0.678691      -0.009756       0.010024       0.035407       0.038070      -0.002573      -0.002720       0.006267       0.010886       0.024079      -0.011679       0.000459       0.011219              1.768085       1.506534      -0.098770      -0.134037       1.578102       0.364620       2.219618           0.000001
           79              H       5.912972       1.714181       1.695400       0.194419       0.951081 0.67631839E+01  0.64257689E+02                                 1.656435                            1.560230      -1.330302       2.282521                    0.995699       3.390769       9.625123       0.477612       1.349762      -0.693103      -0.006581       0.010709      -0.010875       0.016621       0.002257      -0.004036      -0.001757      -0.006856      -0.005711      -0.006258       0.000035       0.006223              1.707793       1.554468      -0.222295       0.311755       1.678508      -0.439976       1.890403           0.000000
           80              H       6.481044       1.741652       3.173789       0.183044       0.869947 0.61493954E+01  0.55426400E+02                                 1.406979                            1.370787      -0.807430       2.519784                    0.999904       2.845729       7.158633       0.593039       1.145879      -0.743254      -0.001707       0.010997       0.009239       0.014464       0.003667      -0.003512       0.004412      -0.004546       0.001570      -0.007940       0.002147       0.005793              1.409613       1.136371       0.030359       0.051200       1.399834       0.276560       1.692634          -0.000000
           81              H       7.274305       0.977962       2.036418       0.186270       0.913045 0.67280701E+01  0.63649029E+02                                 1.607836                            1.556932      -0.881234       2.494569                    0.999023       3.217040       9.023135       0.479209       1.351076      -0.695024       0.013023      -0.002062      -0.009025       0.015978      -0.002253      -0.004548       0.002218       0.005175      -0.018216      -0.007873      -0.000370       0.008243              1.619959       1.955436      -0.146698      -0.314648       1.396571      -0.003281       1.507871           0.000000
           82              H       4.142062      14.773823       4.458418       0.185790       0.950401 0.68226705E+01  0.63675512E+02                                 1.549982                            1.488971      -0.901576       2.484151                    0.999410       2.993495       7.888032       0.538566       1.218567      -0.725448      -0.009843      -0.007926      -0.007778       0.014839       0.002978       0.002191       0.001481      -0.000193      -0.007399      -0.003503      -0.001600       0.005103              1.563027       1.606684       0.400853       0.048077       1.701917       0.055762       1.380480           0.000000
           83              H       5.647767      15.004578       4.892440       0.180901       0.921757 0.67442236E+01  0.62387784E+02                                 1.482633                            1.452781      -0.821892       2.511010                    0.999894       2.928475       7.534084       0.564208       1.173545      -0.736697       0.011480      -0.007887       0.001569       0.014017      -0.004818      -0.001609      -0.002806       0.003527      -0.001100      -0.006611       0.001279       0.005331              1.477503       1.765216      -0.248969       0.087702       1.405100      -0.091448       1.262194           0.000001
           84              H       4.488868      15.839692       5.578350       0.187584       0.865519 0.62416500E+01  0.58372469E+02                                 1.584904                            1.523738      -1.113204       2.380842                    0.997561       3.357796       9.588821       0.469510       1.394930      -0.684505      -0.004928       0.007456       0.015334       0.017748      -0.000441       0.000307       0.000155      -0.006225       0.016452      -0.005895       0.000398       0.005496              1.608916       1.449992      -0.052086      -0.299873       1.419376       0.186392       1.957379           0.000000
           85              C       4.885891      15.922654       9.709314       0.576855      24.628797 0.26362607E+03  0.55196068E+04                                 7.737861                            5.716860      -0.106274       2.008924                    0.999387      22.803983      63.747333       0.629257       0.464898      -1.025855      -0.031934       0.050636       0.005997       0.060164       0.009220       0.023757      -0.014286      -0.017022       0.299246      -0.066967      -0.037402       0.104370              9.176198      11.520592      -2.027062      -0.980376      11.681047       0.727485       4.326955           0.000002
           86              C       6.057344      14.999084       9.452194      -0.026098      37.170811 0.43881393E+03  0.10251085E+05                                 9.579607                            6.904642       0.055881       2.020215                    0.999221      27.199082      75.764226       0.643552       0.407411      -1.079371       0.027849      -0.023169      -0.008697       0.037256       0.008774       0.004884      -0.007068      -0.008188       0.044314      -0.018955       0.001622       0.017334             11.670272      15.234732      -3.509146      -1.203305      14.850820       1.218694       4.925264           0.000000
           87              C       5.857263      13.633966       9.273741      -0.084541      35.172569 0.44859998E+03  0.10701359E+05                                 9.524399                            7.205465      -0.213888       1.905403                    0.999306      29.890950      88.484185       0.591603       0.434006      -1.046187       0.027532      -0.004035      -0.003829       0.028088       0.006194       0.002914      -0.012245       0.007497       0.044199      -0.019026      -0.000595       0.019621             10.995898      13.788279      -2.170631      -0.817883      14.313829       1.031874       4.885586           0.000001
           88              C       6.925144      12.783468       9.035416      -0.179247      35.886969 0.46386116E+03  0.11120046E+05                                 9.511692                            7.229339       0.022744       1.979414                    0.998526      30.288936      88.879497       0.604710       0.422513      -1.056858      -0.040570       0.014427       0.006050       0.043482       0.005969       0.000146      -0.000412      -0.041037      -0.010388      -0.019640      -0.003466       0.023106             10.960960      15.453694      -2.181209      -0.888869      12.516773       0.990350       4.912414           0.000001
           89              C       0.367207      13.312191       9.022822       0.182816      34.824629 0.38334366E+03  0.87082278E+04                                 9.359559                            6.624393       0.035378       2.030566                    0.999348      25.531094      71.474903       0.628101       0.429275      -1.059181       0.053386      -0.035835      -0.008562       0.064865      -0.051490      -0.020900       0.008236       0.029387      -0.167638      -0.060229      -0.024593       0.084822             11.469944      15.333855      -3.729574      -1.143588      14.275469       1.029022       4.800508          -0.000000
           90              C       0.588473      14.664672       9.210769      -0.177452      36.240198 0.46531417E+03  0.11163755E+05                                 9.602744                            7.266987      -0.014003       1.973436                    0.998015      30.085887      88.322697       0.599858       0.425592      -1.054927      -0.024301       0.028995       0.009561       0.039021       0.007367       0.006111      -0.003498       0.038665       0.020901      -0.024837       0.005251       0.019585             11.189152      13.340255      -2.705361      -0.873384      15.141834       1.286899       5.085367           0.000000
           91              C       7.351983      15.510042       9.404917      -0.093620      35.053350 0.45518513E+03  0.10878536E+05                                 9.457288                            7.233775      -0.143820       1.927269                    0.999282      29.801659      87.785232       0.594498       0.431095      -1.049832       0.010226      -0.028769      -0.007567       0.031456       0.001186       0.006979      -0.002029      -0.010901       0.028266      -0.012624       0.000746       0.011879             10.901018      14.886225      -2.177996      -0.856324      12.760155       0.790394       5.056675           0.000002
           92              C       1.085143      10.802637      10.688964      -0.560301      30.975022 0.48749900E+03  0.11816340E+05                                 8.361442                            7.110876      -0.082950       1.934291                    0.996078      33.143118      97.348113       0.649670       0.388959      -1.080455       0.029104       0.010512      -0.036523       0.047869       0.003522      -0.034494      -0.006810      -0.015476       0.032189      -0.037710       0.000737       0.036973              9.061219       8.479011       0.584839      -1.402337       8.266090      -1.959682      10.438555           0.000003
           93              C       1.860358      11.364691       9.541517       0.369304      27.989511 0.32377791E+03  0.71292307E+04                                 8.552563                            6.374160       0.070091       2.070741                    0.999695      23.976221      68.507126       0.591127       0.470576      -1.023781      -0.027158      -0.004050       0.028807       0.039796       0.015643      -0.012076      -0.011193      -0.027806       0.028166      -0.026956      -0.001697       0.028653             10.097255       9.724004      -1.311893      -2.622167      10.577759      -4.088396       9.990003           0.000000
           94              C       2.493554      12.611318       7.866656       0.353008      27.980995 0.32656114E+03  0.71796851E+04                                 8.440642                            6.316348      -0.055386       2.023562                    0.999671      23.996441      67.701895       0.608088       0.458141      -1.034424      -0.015597       0.053231      -0.015029       0.057469       0.024758      -0.005657      -0.018776      -0.018521       0.068687      -0.038548       0.000249       0.038299              9.842849       8.213920      -1.240662      -1.594822      11.602648      -4.967742       9.711980          -0.000001
           95              C       2.515524      13.682498       6.826165      -0.547874      29.406334 0.46271148E+03  0.11040595E+05                                 8.059407                            6.930114       0.139960       2.007915                    0.997218      32.378898      93.538364       0.659511       0.389226      -1.083161       0.013628      -0.036507       0.032791       0.050929      -0.000243       0.007160      -0.026652       0.002109       0.023143      -0.026761      -0.003059       0.029820              8.668022       6.901252       0.452676      -0.717558       9.863973      -2.820802       9.238840           0.000000
           96              C       2.145178       9.472315      17.392866       0.563376      24.123866 0.26613070E+03  0.56112577E+04                                 7.772734                            5.827755      -0.101708       2.016254                    0.999256      23.129143      65.876102       0.607019       0.478563      -1.013729       0.034596      -0.009845       0.049057       0.060831      -0.019334      -0.013220       0.036574      -0.132980      -0.081611      -0.058614      -0.036157       0.094771              9.180662      11.803835       0.108046       2.803250       5.132188      -1.852054      10.605963           0.000001
           97              C       0.992557       9.585129      16.411278      -0.016324      36.230301 0.43695250E+03  0.10228144E+05                                 9.516317                            6.968206       0.023113       2.015613                    0.999287      27.222765      76.672329       0.627920       0.416715      -1.070002      -0.028413       0.001710      -0.022266       0.036138      -0.008145      -0.008765       0.006713      -0.019396       0.006118      -0.016043      -0.001590       0.017633             11.434597      14.962993       0.641765       4.028826       5.756073      -2.185904      13.584724           0.000002
           98              C       1.271885      10.083633      15.158620      -0.087523      33.283303 0.42744387E+03  0.10032843E+05                                 9.055477                            6.949228       0.039042       1.987233                    0.999683      29.153394      84.460094       0.615936       0.423668      -1.056858      -0.026436      -0.008997      -0.012106       0.030436       0.000695      -0.012504       0.005497      -0.006265      -0.039667      -0.020788       0.008430       0.012358             10.332513      12.231860       0.773871       2.991178       5.369121      -1.984751      13.396557           0.000002
           99              C       0.251866      10.197180      14.214815      -0.189752      34.415113 0.44929282E+03  0.10635795E+05                                 9.116618                            7.023950       0.289643       2.060846                    0.999652      29.781036      85.534505       0.628349       0.411779      -1.068622       0.039079      -0.005074       0.022310       0.045284      -0.002866      -0.011185      -0.012183      -0.012266       0.077232      -0.023778      -0.007919       0.031697             10.395073      13.437651       1.062359       3.084162       5.194751      -1.547154      12.552819           0.000001
          100              C       6.823142       9.777425      14.524056       0.190845      34.265647 0.37994246E+03  0.86146222E+04                                 9.289245                            6.616444      -0.066050       2.001675                    0.999459      25.404563      71.130596       0.625209       0.432079      -1.057106      -0.049959       0.011782      -0.041702       0.066134      -0.010395       0.053484      -0.002392       0.087490       0.068436      -0.056678      -0.025223       0.081902             11.377541      13.004352       0.369733       4.420942       5.421248      -2.259562      15.707023          -0.000002
          101              C       6.517921       9.299615      15.781946      -0.163346      34.421305 0.44721615E+03  0.10612058E+05                                 9.224718                            7.074818       0.160478       2.033023                    0.998612      29.595646      86.098553       0.615006       0.419705      -1.059765       0.018919       0.011225       0.046803       0.051715      -0.003319      -0.009023       0.008970       0.015661      -0.051062      -0.022118       0.001863       0.020255             10.640725      11.599736       0.589614       2.305364       5.738812      -2.666889      14.583628           0.000000
          102              C       7.546571       9.206581      16.729238      -0.083967      34.229982 0.45613191E+03  0.10921142E+05                                 9.394638                            7.309644      -0.145339       1.934312                    0.998835      29.659421      87.821727       0.582365       0.439272      -1.043542      -0.016613       0.019129      -0.024653       0.035351      -0.011786      -0.011847       0.000922      -0.012777       0.006602      -0.019231       0.002749       0.016483             10.711599      13.865330       1.142097       2.541039       6.057347      -1.956410      12.212120           0.000002
          103              C       6.392381       7.949331      12.058266      -0.552601      28.281159 0.45370311E+03  0.10757189E+05                                 7.802668                            6.850496       0.108158       2.001217                    0.996753      32.077919      91.945243       0.666002       0.387885      -1.085646      -0.030010       0.022047      -0.001259       0.037259      -0.030389      -0.023042      -0.003473      -0.038350      -0.083883      -0.047401      -0.003418       0.050819              8.175150       7.121636      -1.124788      -0.344741       9.133747       1.695253       8.270068           0.000001
          104              C       5.642274       9.195226      12.370220       0.370839      26.507765 0.31053136E+03  0.67217707E+04                                 8.050736                            6.112127       0.234468       2.122127                    0.999345      23.357347      64.752518       0.627216       0.451139      -1.041523       0.018375      -0.031145       0.003461       0.036327       0.001443      -0.024464       0.012304      -0.031333      -0.036893      -0.037117       0.009752       0.027366              9.311769       7.468575      -2.768059       1.732694       9.777611       2.936483      10.689123          -0.000001
          105              C       4.930615      10.989622      13.399473       0.358513      27.440755 0.31619669E+03  0.68706109E+04                                 8.214274                            6.141422       0.071800       2.063221                    0.999676      23.606058      65.417845       0.630168       0.447313      -1.044472       0.009319       0.020760       0.050657       0.055533      -0.002969      -0.027957       0.017283      -0.037802      -0.042664      -0.042657       0.006054       0.036603              9.526253       7.002164      -2.323514       0.996666       9.467502       4.142776      12.109093          -0.000000
          106              C       4.790166      12.035895      14.437058      -0.548458      28.792247 0.44805434E+03  0.10587543E+05                                 7.917131                            6.809487       0.185288       2.024610                    0.997551      31.958909      91.379697       0.667901       0.388087      -1.085761      -0.000606      -0.024063      -0.035267       0.042699       0.003504       0.001790       0.023203      -0.031537       0.034535      -0.021943      -0.012283       0.034226              8.480594       7.062157      -1.032084      -1.076546       8.899207       2.596891       9.480417           0.000001
          107              C       2.960409       2.391246       0.021314       0.576855      24.628796 0.26362605E+03  0.55196064E+04                                 7.737860                            5.716860      -0.106274       2.008924                    0.999387      22.803982      63.747329       0.629257       0.464898      -1.025855       0.031934      -0.050636       0.005997       0.060164       0.009220      -0.023757       0.014286      -0.017022       0.299246      -0.066967      -0.037402       0.104370              9.176198      11.520592      -2.027062       0.980376      11.681046      -0.727485       4.326955           0.000002
          108              C       1.788956       3.314816      19.140194      -0.026098      37.170814 0.43881396E+03  0.10251086E+05                                 9.579608                            6.904642       0.055880       2.020215                    0.999221      27.199083      75.764229       0.643552       0.407411      -1.079371      -0.027849       0.023169      -0.008697       0.037256       0.008774      -0.004884       0.007068      -0.008188       0.044314      -0.018955       0.001622       0.017334             11.670273      15.234735      -3.509147       1.203305      14.850820      -1.218694       4.925264          -0.000000
          109              C       1.989037       4.679934      18.961741      -0.084541      35.172567 0.44859998E+03  0.10701359E+05                                 9.524398                            7.205465      -0.213888       1.905403                    0.999306      29.890950      88.484182       0.591603       0.434006      -1.046187      -0.027532       0.004035      -0.003829       0.028088       0.006194      -0.002914       0.012245       0.007497       0.044199      -0.019026      -0.000595       0.019621             10.995897      13.788278      -2.170630       0.817883      14.313826      -1.031873       4.885586           0.000001
          110              C       0.921156       5.530432      18.723416      -0.179247      35.886961 0.46386110E+03  0.11120045E+05                                 9.511690                            7.229338       0.022744       1.979414                    0.998526      30.288934      88.879488       0.604710       0.422513      -1.056858       0.040570      -0.014427       0.006050       0.043482       0.005969      -0.000146       0.000412      -0.041037      -0.010388      -0.019641      -0.003466       0.023106             10.960958      15.453688      -2.181208       0.888869      12.516772      -0.990350       4.912413           0.000001
          111              C       7.479093       5.001709      18.710822       0.182816      34.824632 0.38334363E+03  0.87082267E+04                                 9.359559                            6.624393       0.035378       2.030566                    0.999348      25.531094      71.474901       0.628101       0.429275      -1.059181      -0.053386       0.035835      -0.008561       0.064865      -0.051490       0.020900      -0.008236       0.029387      -0.167638      -0.060229      -0.024593       0.084822             11.469946      15.333855      -3.729581       1.143588      14.275474      -1.029023       4.800508          -0.000000
          112              C       7.257828       3.649228      18.898769      -0.177452      36.240218 0.46531421E+03  0.11163757E+05                                 9.602748                            7.266988      -0.014003       1.973436                    0.998015      30.085887      88.322698       0.599858       0.425592      -1.054927       0.024301      -0.028995       0.009561       0.039021       0.007367      -0.006111       0.003498       0.038665       0.020902      -0.024837       0.005251       0.019585             11.189157      13.340261      -2.705371       0.873385      15.141844      -1.286900       5.085367           0.000000
          113              C       0.494317       2.803858      19.092917      -0.093620      35.053346 0.45518487E+03  0.10878528E+05                                 9.457287                            7.233773      -0.143820       1.927269                    0.999282      29.801660      87.785237       0.594498       0.431095      -1.049831      -0.010226       0.028769      -0.007567       0.031456       0.001186      -0.006979       0.002029      -0.010901       0.028266      -0.012624       0.000746       0.011879             10.901018      14.886221      -2.177999       0.856324      12.760159      -0.790395       5.056674           0.000002
          114              C       6.761157       7.511263       1.000964      -0.560301      30.975026 0.48749908E+03  0.11816342E+05                                 8.361443                            7.110877      -0.082950       1.934291                    0.996078      33.143121      97.348128       0.649670       0.388959      -1.080455      -0.029104      -0.010512      -0.036523       0.047869       0.003522       0.034494       0.006810      -0.015475       0.032189      -0.037710       0.000737       0.036973              9.061220       8.479012       0.584839       1.402337       8.266091       1.959682      10.438556           0.000003
          115              C       5.985942       6.949209      19.229517       0.369304      27.989512 0.32377790E+03  0.71292306E+04                                 8.552564                            6.374160       0.070091       2.070741                    0.999695      23.976221      68.507127       0.591127       0.470576      -1.023781       0.027158       0.004050       0.028807       0.039796       0.015643       0.012076       0.011193      -0.027806       0.028166      -0.026956      -0.001697       0.028653             10.097256       9.724004      -1.311893       2.622167      10.577759       4.088397       9.990003           0.000001
          116              C       5.352746       5.702582      17.554656       0.353008      27.980995 0.32656114E+03  0.71796851E+04                                 8.440642                            6.316348      -0.055386       2.023562                    0.999671      23.996441      67.701895       0.608088       0.458141      -1.034424       0.015597      -0.053231      -0.015029       0.057469       0.024758       0.005657       0.018776      -0.018521       0.068687      -0.038548       0.000249       0.038299              9.842849       8.213920      -1.240662       1.594822      11.602648       4.967742       9.711980          -0.000001
          117              C       5.330776       4.631402      16.514165      -0.547874      29.406334 0.46271149E+03  0.11040595E+05                                 8.059407                            6.930114       0.139960       2.007915                    0.997218      32.378898      93.538361       0.659511       0.389226      -1.083161      -0.013628       0.036507       0.032791       0.050929      -0.000243      -0.007160       0.026652       0.002109       0.023143      -0.026761      -0.003059       0.029820              8.668021       6.901252       0.452676       0.717558       9.863973       2.820802       9.238840           0.000000
          118              C       5.701122       8.841585       7.704866       0.563377      24.123867 0.26613071E+03  0.56112579E+04                                 7.772734                            5.827755      -0.101708       2.016254                    0.999256      23.129143      65.876103       0.607019       0.478563      -1.013729      -0.034596       0.009845       0.049057       0.060831      -0.019334       0.013220      -0.036574      -0.132980      -0.081611      -0.058614      -0.036157       0.094771              9.180662      11.803835       0.108046      -2.803250       5.132188       1.852054      10.605963           0.000001
          119              C       6.853743       8.728771       6.723278      -0.016324      36.230306 0.43695255E+03  0.10228146E+05                                 9.516318                            6.968207       0.023113       2.015613                    0.999287      27.222767      76.672341       0.627920       0.416715      -1.070002       0.028413      -0.001710      -0.022266       0.036138      -0.008145       0.008765      -0.006713      -0.019396       0.006118      -0.016043      -0.001590       0.017633             11.434599      14.962995       0.641765      -4.028827       5.756074       2.185904      13.584727           0.000002
          120              C       6.574415       8.230267       5.470620      -0.087523      33.283310 0.42744398E+03  0.10032846E+05                                 9.055478                            6.949229       0.039042       1.987233                    0.999683      29.153398      84.460111       0.615936       0.423668      -1.056858       0.026436       0.008997      -0.012106       0.030436       0.000695       0.012504      -0.005497      -0.006265      -0.039667      -0.020788       0.008430       0.012358             10.332514      12.231862       0.773872      -2.991178       5.369122       1.984752      13.396559           0.000002
          121              C       7.594434       8.116720       4.526815      -0.189752      34.415114 0.44929283E+03  0.10635795E+05                                 9.116619                            7.023950       0.289642       2.060846                    0.999652      29.781036      85.534511       0.628349       0.411779      -1.068622      -0.039079       0.005074       0.022310       0.045284      -0.002866       0.011185       0.012183      -0.012266       0.077232      -0.023778      -0.007919       0.031697             10.395075      13.437652       1.062359      -3.084162       5.194751       1.547154      12.552820           0.000001
          122              C       1.023158       8.536475       4.836056       0.190845      34.265649 0.37994248E+03  0.86146229E+04                                 9.289246                            6.616444      -0.066050       2.001675                    0.999459      25.404564      71.130601       0.625209       0.432079      -1.057106       0.049959      -0.011782      -0.041702       0.066134      -0.010395      -0.053484       0.002392       0.087490       0.068436      -0.056678      -0.025223       0.081902             11.377542      13.004353       0.369733      -4.420942       5.421249       2.259562      15.707024          -0.000002
          123              C       1.328379       9.014285       6.093946      -0.163346      34.421306 0.44721617E+03  0.10612059E+05                                 9.224719                            7.074818       0.160478       2.033023                    0.998612      29.595647      86.098558       0.615006       0.419705      -1.059765      -0.018919      -0.011225       0.046803       0.051715      -0.003319       0.009023      -0.008970       0.015661      -0.051062      -0.022118       0.001863       0.020255             10.640726      11.599737       0.589614      -2.305364       5.738812       2.666889      14.583628           0.000000
          124              C       0.299729       9.107319       7.041238      -0.083967      34.229988 0.45613197E+03  0.10921144E+05                                 9.394640                            7.309645      -0.145339       1.934312                    0.998835      29.659420      87.821726       0.582365       0.439272      -1.043542       0.016613      -0.019129      -0.024653       0.035351      -0.011786       0.011847      -0.000922      -0.012777       0.006602      -0.019232       0.002749       0.016483             10.711601      13.865332       1.142098      -2.541039       6.057350       1.956412      12.212121           0.000002
          125              C       1.453919      10.364569       2.370266      -0.552601      28.281161 0.45370315E+03  0.10757190E+05                                 7.802669                            6.850497       0.108157       2.001217                    0.996753      32.077922      91.945260       0.666002       0.387886      -1.085646       0.030010      -0.022047      -0.001259       0.037259      -0.030389       0.023042       0.003473      -0.038350      -0.083883      -0.047401      -0.003418       0.050819              8.175151       7.121637      -1.124788       0.344741       9.133748      -1.695253       8.270069           0.000001
          126              C       2.204026       9.118674       2.682220       0.370839      26.507765 0.31053136E+03  0.67217708E+04                                 8.050736                            6.112128       0.234468       2.122127                    0.999345      23.357347      64.752520       0.627216       0.451139      -1.041523      -0.018375       0.031145       0.003461       0.036327       0.001443       0.024464      -0.012304      -0.031333      -0.036893      -0.037117       0.009752       0.027366              9.311770       7.468575      -2.768059      -1.732694       9.777611      -2.936483      10.689123          -0.000001
          127              C       2.915685       7.324278       3.711473       0.358513      27.440755 0.31619669E+03  0.68706109E+04                                 8.214274                            6.141422       0.071800       2.063221                    0.999676      23.606058      65.417844       0.630168       0.447313      -1.044472      -0.009319      -0.020760       0.050657       0.055533      -0.002969       0.027957      -0.017283      -0.037802      -0.042664      -0.042657       0.006054       0.036603              9.526253       7.002164      -2.323514      -0.996666       9.467502      -4.142776      12.109092          -0.000000
          128              C       3.056134       6.278005       4.749058      -0.548458      28.792242 0.44805426E+03  0.10587540E+05                                 7.917131                            6.809486       0.185289       2.024610                    0.997551      31.958906      91.379686       0.667901       0.388087      -1.085761       0.000606       0.024063      -0.035267       0.042699       0.003504      -0.001790      -0.023203      -0.031537       0.034535      -0.021943      -0.012283       0.034226              8.480593       7.062157      -1.032084       1.076546       8.899206      -2.596890       9.480416           0.000001
          129              C       2.960409       6.765704       9.709314       0.576855      24.628798 0.26362607E+03  0.55196068E+04                                 7.737861                            5.716860      -0.106274       2.008923                    0.999387      22.803983      63.747332       0.629257       0.464898      -1.025855       0.031934       0.050636       0.005997       0.060164      -0.009220      -0.023757      -0.014286      -0.017022       0.299246      -0.066967      -0.037402       0.104370              9.176198      11.520592       2.027062       0.980376      11.681046       0.727485       4.326955           0.000001
          130              C       1.788956       5.842134       9.452194      -0.026099      37.170815 0.43881396E+03  0.10251086E+05                                 9.579608                            6.904642       0.055880       2.020215                    0.999221      27.199083      75.764230       0.643552       0.407411      -1.079371      -0.027849      -0.023169      -0.008697       0.037256      -0.008774      -0.004884      -0.007068      -0.008188       0.044314      -0.018955       0.001622       0.017334             11.670273      15.234736       3.509148       1.203305      14.850820       1.218694       4.925264           0.000000
          131              C       1.989037       4.477016       9.273741      -0.084541      35.172565 0.44859994E+03  0.10701358E+05                                 9.524398                            7.205464      -0.213888       1.905403                    0.999306      29.890949      88.484179       0.591603       0.434006      -1.046187      -0.027532      -0.004035      -0.003829       0.028088      -0.006194      -0.002914      -0.012245       0.007497       0.044199      -0.019026      -0.000595       0.019621             10.995896      13.788277       2.170630       0.817883      14.313826       1.031873       4.885586           0.000001
          132              C       0.921156       3.626518       9.035416      -0.179247      35.886965 0.46386117E+03  0.11120047E+05                                 9.511691                            7.229339       0.022743       1.979414                    0.998526      30.288936      88.879498       0.604710       0.422513      -1.056858       0.040570       0.014427       0.006050       0.043482      -0.005969      -0.000146      -0.000412      -0.041037      -0.010388      -0.019641      -0.003466       0.023106             10.960959      15.453690       2.181208       0.888869      12.516774       0.990350       4.912414           0.000001
          133              C       7.479093       4.155241       9.022822       0.182816      34.824632 0.38334362E+03  0.87082267E+04                                 9.359559                            6.624393       0.035378       2.030566                    0.999348      25.531094      71.474902       0.628101       0.429275      -1.059181      -0.053386      -0.035835      -0.008561       0.064865       0.051490       0.020900       0.008236       0.029387      -0.167638      -0.060229      -0.024593       0.084822             11.469946      15.333855       3.729581       1.143588      14.275475       1.029023       4.800508          -0.000000
          134              C       7.257828       5.507722       9.210769      -0.177452      36.240218 0.46531421E+03  0.11163757E+05                                 9.602748                            7.266988      -0.014003       1.973436                    0.998015      30.085887      88.322699       0.599858       0.425592      -1.054927       0.024301       0.028995       0.009561       0.039021      -0.007367      -0.006111      -0.003498       0.038665       0.020901      -0.024837       0.005251       0.019585             11.189158      13.340261       2.705372       0.873385      15.141845       1.286900       5.085368           0.000000
          135              C       0.494317       6.353092       9.404917      -0.093620      35.053347 0.45518488E+03  0.10878529E+05                                 9.457287                            7.233773      -0.143821       1.927269                    0.999282      29.801661      87.785242       0.594498       0.431095      -1.049831      -0.010226      -0.028769      -0.007567       0.031456      -0.001186      -0.006979      -0.002029      -0.010901       0.028265      -0.012624       0.000746       0.011878             10.901019      14.886222       2.177999       0.856324      12.760160       0.790395       5.056674           0.000002
          136              C       6.761157       1.645687      10.688964      -0.560301      30.975024 0.48749904E+03  0.11816341E+05                                 8.361443                            7.110877      -0.082950       1.934291                    0.996078      33.143119      97.348119       0.649670       0.388959      -1.080455      -0.029104       0.010512      -0.036523       0.047869      -0.003522       0.034494      -0.006810      -0.015476       0.032189      -0.037710       0.000737       0.036973              9.061219       8.479012      -0.584839       1.402337       8.266090      -1.959682      10.438556           0.000003
          137              C       5.985942       2.207741       9.541517       0.369304      27.989510 0.32377788E+03  0.71292301E+04                                 8.552563                            6.374160       0.070091       2.070741                    0.999695      23.976220      68.507124       0.591127       0.470576      -1.023781       0.027158      -0.004050       0.028807       0.039796      -0.015643       0.012076      -0.011193      -0.027806       0.028166      -0.026956      -0.001697       0.028653             10.097255       9.724004       1.311893       2.622167      10.577759      -4.088396       9.990003           0.000000
          138              C       5.352746       3.454368       7.866656       0.353008      27.980995 0.32656115E+03  0.71796851E+04                                 8.440642                            6.316348      -0.055386       2.023562                    0.999671      23.996441      67.701893       0.608088       0.458141      -1.034425       0.015597       0.053231      -0.015029       0.057469      -0.024758       0.005657      -0.018776      -0.018521       0.068687      -0.038548       0.000249       0.038299              9.842849       8.213920       1.240662       1.594822      11.602647      -4.967742       9.711980          -0.000001
          139              C       5.330776       4.525548       6.826165      -0.547874      29.406337 0.46271155E+03  0.11040597E+05                                 8.059408                            6.930114       0.139960       2.007915                    0.997218      32.378900      93.538369       0.659511       0.389226      -1.083161      -0.013628      -0.036507       0.032791       0.050929       0.000243      -0.007160      -0.026652       0.002109       0.023143      -0.026761      -0.003059       0.029820              8.668022       6.901252      -0.452676       0.717558       9.863973      -2.820802       9.238840           0.000000
          140              C       5.701122       0.315365      17.392866       0.563377      24.123865 0.26613068E+03  0.56112573E+04                                 7.772733                            5.827755      -0.101708       2.016254                    0.999256      23.129142      65.876100       0.607019       0.478563      -1.013729      -0.034596      -0.009845       0.049057       0.060831       0.019334       0.013220       0.036574      -0.132980      -0.081611      -0.058614      -0.036157       0.094771              9.180662      11.803835      -0.108046      -2.803250       5.132188      -1.852054      10.605963           0.000001
          141              C       6.853743       0.428179      16.411278      -0.016324      36.230303 0.43695253E+03  0.10228145E+05                                 9.516317                            6.968206       0.023113       2.015613                    0.999287      27.222766      76.672335       0.627920       0.416715      -1.070002       0.028413       0.001710      -0.022266       0.036139       0.008145       0.008765       0.006713      -0.019396       0.006118      -0.016043      -0.001590       0.017633             11.434598      14.962994      -0.641765      -4.028826       5.756074      -2.185904      13.584725           0.000002
          142              C       6.574415       0.926683      15.158620      -0.087523      33.283309 0.42744397E+03  0.10032846E+05                                 9.055478                            6.949229       0.039042       1.987233                    0.999683      29.153397      84.460111       0.615936       0.423668      -1.056858       0.026436      -0.008997      -0.012106       0.030436      -0.000695       0.012504       0.005497      -0.006265      -0.039667      -0.020788       0.008430       0.012358             10.332515      12.231863      -0.773871      -2.991178       5.369122      -1.984752      13.396560           0.000002
          143              C       7.594434       1.040230      14.214815      -0.189752      34.415114 0.44929283E+03  0.10635795E+05                                 9.116619                            7.023950       0.289642       2.060846                    0.999652      29.781036      85.534511       0.628349       0.411779      -1.068622      -0.039079      -0.005074       0.022310       0.045284       0.002866       0.011185      -0.012183      -0.012266       0.077232      -0.023778      -0.007919       0.031697             10.395075      13.437653      -1.062359      -3.084162       5.194751      -1.547154      12.552820           0.000001
          144              C       1.023158       0.620475      14.524056       0.190845      34.265644 0.37994242E+03  0.86146214E+04                                 9.289246                            6.616444      -0.066050       2.001675                    0.999459      25.404562      71.130597       0.625209       0.432079      -1.057106       0.049959       0.011782      -0.041702       0.066134       0.010395      -0.053484      -0.002392       0.087490       0.068436      -0.056678      -0.025223       0.081902             11.377541      13.004352      -0.369733      -4.420942       5.421248      -2.259562      15.707023          -0.000002
          145              C       1.328379       0.142665      15.781946      -0.163346      34.421307 0.44721618E+03  0.10612059E+05                                 9.224719                            7.074819       0.160478       2.033023                    0.998612      29.595647      86.098560       0.615006       0.419705      -1.059765      -0.018919       0.011225       0.046803       0.051715       0.003319       0.009023       0.008970       0.015661      -0.051062      -0.022118       0.001863       0.020255             10.640726      11.599737      -0.589614      -2.305364       5.738812      -2.666889      14.583629           0.000001
          146              C       0.299729       0.049631      16.729238      -0.083967      34.229981 0.45613187E+03  0.10921141E+05                                 9.394638                            7.309644      -0.145339       1.934312                    0.998835      29.659421      87.821729       0.582365       0.439272      -1.043542       0.016613       0.019129      -0.024653       0.035351       0.011786       0.011847       0.000922      -0.012777       0.006602      -0.019231       0.002749       0.016483             10.711600      13.865330      -1.142097      -2.541039       6.057347      -1.956410      12.212121           0.000002
          147              C       1.453919      17.106281      12.058266      -0.552601      28.281161 0.45370314E+03  0.10757190E+05                                 7.802668                            6.850497       0.108157       2.001217                    0.996753      32.077922      91.945260       0.666002       0.387886      -1.085646       0.030010       0.022047      -0.001259       0.037259       0.030389       0.023042      -0.003473      -0.038350      -0.083883      -0.047401      -0.003418       0.050819              8.175151       7.121636       1.124788       0.344741       9.133748       1.695253       8.270069           0.000001
          148              C       2.204026       0.038276      12.370220       0.370839      26.507767 0.31053138E+03  0.67217713E+04                                 8.050736                            6.112127       0.234468       2.122127                    0.999345      23.357348      64.752521       0.627216       0.451139      -1.041523      -0.018375      -0.031145       0.003461       0.036327      -0.001443       0.024464       0.012304      -0.031333      -0.036893      -0.037117       0.009752       0.027366              9.311770       7.468575       2.768059      -1.732694       9.777611       2.936483      10.689123          -0.000001
          149              C       2.915685       1.832672      13.399473       0.358513      27.440756 0.31619669E+03  0.68706109E+04                                 8.214274                            6.141422       0.071800       2.063221                    0.999676      23.606058      65.417845       0.630168       0.447313      -1.044472      -0.009319       0.020760       0.050657       0.055533       0.002969       0.027957       0.017283      -0.037802      -0.042664      -0.042657       0.006054       0.036603              9.526253       7.002164       2.323514      -0.996666       9.467503       4.142777      12.109093          -0.000000
          150              C       3.056134       2.878945      14.437058      -0.548458      28.792250 0.44805442E+03  0.10587545E+05                                 7.917132                            6.809488       0.185288       2.024610                    0.997551      31.958914      91.379720       0.667901       0.388087      -1.085761       0.000606      -0.024063      -0.035267       0.042699      -0.003504      -0.001790       0.023203      -0.031537       0.034535      -0.021943      -0.012283       0.034226              8.480595       7.062159       1.032084       1.076546       8.899208       2.596891       9.480418           0.000001
          151              C       4.885891      11.548196       0.021314       0.576855      24.628797 0.26362607E+03  0.55196068E+04                                 7.737861                            5.716860      -0.106274       2.008924                    0.999387      22.803983      63.747333       0.629257       0.464898      -1.025855      -0.031934      -0.050636       0.005997       0.060164      -0.009220       0.023757       0.014286      -0.017022       0.299246      -0.066967      -0.037402       0.104370              9.176198      11.520592       2.027061      -0.980376      11.681047      -0.727485       4.326955           0.000002
          152              C       6.057344      12.471766      19.140194      -0.026098      37.170811 0.43881393E+03  0.10251085E+05                                 9.579607                            6.904642       0.055881       2.020215                    0.999221      27.199082      75.764225       0.643552       0.407411      -1.079371       0.027849       0.023169      -0.008697       0.037256      -0.008774       0.004884       0.007068      -0.008188       0.044314      -0.018955       0.001622       0.017334             11.670272      15.234731       3.509145      -1.203305      14.850820      -1.218694       4.925264          -0.000000
          153              C       5.857263      13.836884      18.961741      -0.084541      35.172568 0.44859995E+03  0.10701358E+05                                 9.524398                            7.205465      -0.213888       1.905403                    0.999306      29.890950      88.484182       0.591603       0.434006      -1.046187       0.027532       0.004035      -0.003829       0.028088      -0.006194       0.002914       0.012245       0.007497       0.044199      -0.019026      -0.000595       0.019621             10.995897      13.788278       2.170631      -0.817883      14.313828      -1.031874       4.885586           0.000001
          154              C       6.925144      14.687382      18.723416      -0.179247      35.886968 0.46386116E+03  0.11120046E+05                                 9.511691                            7.229338       0.022744       1.979414                    0.998526      30.288936      88.879494       0.604710       0.422513      -1.056858      -0.040570      -0.014427       0.006050       0.043482      -0.005969       0.000146       0.000412      -0.041037      -0.010388      -0.019640      -0.003466       0.023106             10.960960      15.453692       2.181209      -0.888869      12.516773      -0.990350       4.912414           0.000001
          155              C       0.367207      14.158659      18.710822       0.182816      34.824631 0.38334369E+03  0.87082286E+04                                 9.359559                            6.624393       0.035378       2.030566                    0.999348      25.531095      71.474904       0.628101       0.429275      -1.059181       0.053386       0.035835      -0.008562       0.064865       0.051490      -0.020900      -0.008236       0.029387      -0.167638      -0.060229      -0.024593       0.084822             11.469944      15.333855       3.729574      -1.143587      14.275469      -1.029022       4.800508          -0.000000
          156              C       0.588473      12.806178      18.898769      -0.177452      36.240196 0.46531413E+03  0.11163754E+05                                 9.602744                            7.266987      -0.014003       1.973436                    0.998015      30.085886      88.322694       0.599858       0.425592      -1.054927      -0.024300      -0.028995       0.009561       0.039021      -0.007367       0.006111       0.003498       0.038665       0.020902      -0.024837       0.005251       0.019585             11.189152      13.340254       2.705361      -0.873384      15.141834      -1.286899       5.085366           0.000000
          157              C       7.351983      11.960808      19.092917      -0.093620      35.053350 0.45518512E+03  0.10878536E+05                                 9.457288                            7.233775      -0.143820       1.927269                    0.999282      29.801659      87.785233       0.594498       0.431095      -1.049832       0.010226       0.028769      -0.007567       0.031456      -0.001186       0.006979       0.002029      -0.010901       0.028265      -0.012624       0.000746       0.011879             10.901018      14.886224       2.177996      -0.856324      12.760156      -0.790394       5.056675           0.000002
          158              C       1.085143      16.668213       1.000964      -0.560301      30.975028 0.48749912E+03  0.11816344E+05                                 8.361443                            7.110877      -0.082950       1.934291                    0.996078      33.143122      97.348130       0.649670       0.388959      -1.080455       0.029104      -0.010512      -0.036523       0.047869      -0.003522      -0.034494       0.006810      -0.015476       0.032189      -0.037710       0.000737       0.036973              9.061220       8.479012      -0.584839      -1.402337       8.266091       1.959682      10.438556           0.000003
          159              C       1.860358      16.106159      19.229517       0.369304      27.989511 0.32377790E+03  0.71292306E+04                                 8.552563                            6.374160       0.070091       2.070741                    0.999695      23.976221      68.507126       0.591127       0.470576      -1.023781      -0.027158       0.004050       0.028807       0.039796      -0.015643      -0.012076       0.011193      -0.027806       0.028166      -0.026956      -0.001697       0.028653             10.097255       9.724004       1.311893      -2.622167      10.577758       4.088396       9.990003           0.000000
          160              C       2.493554      14.859532      17.554656       0.353008      27.980993 0.32656113E+03  0.71796846E+04                                 8.440642                            6.316348      -0.055386       2.023562                    0.999671      23.996440      67.701891       0.608088       0.458141      -1.034424      -0.015597      -0.053231      -0.015029       0.057469      -0.024758      -0.005657       0.018776      -0.018521       0.068687      -0.038548       0.000249       0.038299              9.842849       8.213920       1.240662      -1.594822      11.602647       4.967742       9.711980          -0.000001
          161              C       2.515524      13.788352      16.514165      -0.547874      29.406336 0.46271152E+03  0.11040596E+05                                 8.059407                            6.930114       0.139960       2.007915                    0.997218      32.378899      93.538364       0.659511       0.389226      -1.083161       0.013628       0.036507       0.032791       0.050929       0.000243       0.007160       0.026652       0.002109       0.023143      -0.026761      -0.003059       0.029820              8.668022       6.901252      -0.452676      -0.717557       9.863973       2.820802       9.238840           0.000000
          162              C       2.145178      17.998535       7.704866       0.563377      24.123865 0.26613068E+03  0.56112573E+04                                 7.772734                            5.827755      -0.101708       2.016254                    0.999256      23.129142      65.876102       0.607019       0.478563      -1.013729       0.034596       0.009845       0.049057       0.060831       0.019334      -0.013220      -0.036574      -0.132980      -0.081611      -0.058614      -0.036157       0.094771              9.180662      11.803835      -0.108046       2.803250       5.132188       1.852054      10.605963           0.000001
          163              C       0.992557      17.885721       6.723278      -0.016324      36.230303 0.43695252E+03  0.10228145E+05                                 9.516317                            6.968206       0.023113       2.015613                    0.999287      27.222766      76.672332       0.627920       0.416715      -1.070002      -0.028413      -0.001710      -0.022266       0.036139       0.008145      -0.008765      -0.006713      -0.019396       0.006118      -0.016043      -0.001590       0.017633             11.434597      14.962993      -0.641766       4.028826       5.756074       2.185904      13.584725           0.000002
          164              C       1.271885      17.387217       5.470620      -0.087523      33.283308 0.42744395E+03  0.10032845E+05                                 9.055478                            6.949228       0.039042       1.987233                    0.999683      29.153397      84.460106       0.615936       0.423668      -1.056858      -0.026436       0.008997      -0.012106       0.030436      -0.000695      -0.012504      -0.005497      -0.006265      -0.039667      -0.020788       0.008430       0.012358             10.332514      12.231861      -0.773872       2.991178       5.369122       1.984752      13.396559           0.000002
          165              C       0.251866      17.273670       4.526815      -0.189752      34.415115 0.44929285E+03  0.10635796E+05                                 9.116619                            7.023950       0.289642       2.060846                    0.999652      29.781037      85.534511       0.628349       0.411779      -1.068622       0.039079       0.005074       0.022310       0.045284       0.002866      -0.011185       0.012183      -0.012266       0.077232      -0.023778      -0.007919       0.031697             10.395074      13.437652      -1.062359       3.084162       5.194751       1.547154      12.552820           0.000001
          166              C       6.823142      17.693425       4.836056       0.190845      34.265647 0.37994246E+03  0.86146222E+04                                 9.289246                            6.616444      -0.066050       2.001675                    0.999459      25.404563      71.130597       0.625209       0.432079      -1.057106      -0.049959      -0.011782      -0.041702       0.066134       0.010395       0.053484       0.002392       0.087490       0.068436      -0.056678      -0.025223       0.081902             11.377541      13.004352      -0.369733       4.420942       5.421248       2.259562      15.707023          -0.000002
          167              C       6.517921      18.171235       6.093946      -0.163346      34.421303 0.44721612E+03  0.10612058E+05                                 9.224718                            7.074818       0.160478       2.033023                    0.998612      29.595645      86.098550       0.615006       0.419705      -1.059765       0.018919      -0.011225       0.046803       0.051715       0.003319      -0.009023      -0.008970       0.015661      -0.051062      -0.022118       0.001863       0.020255             10.640725      11.599736      -0.589614       2.305363       5.738812       2.666889      14.583627           0.000001
          168              C       7.546571      18.264269       7.041238      -0.083967      34.229985 0.45613192E+03  0.10921143E+05                                 9.394639                            7.309645      -0.145339       1.934312                    0.998835      29.659418      87.821718       0.582365       0.439272      -1.043542      -0.016613      -0.019129      -0.024653       0.035351       0.011786      -0.011847      -0.000922      -0.012777       0.006602      -0.019232       0.002749       0.016483             10.711601      13.865331      -1.142098       2.541039       6.057350       1.956412      12.212121           0.000002
          169              C       6.392381       1.207619       2.370266      -0.552601      28.281160 0.45370313E+03  0.10757189E+05                                 7.802668                            6.850496       0.108157       2.001217                    0.996753      32.077921      91.945251       0.666002       0.387885      -1.085646      -0.030010      -0.022047      -0.001259       0.037259       0.030389      -0.023042       0.003473      -0.038350      -0.083883      -0.047401      -0.003418       0.050819              8.175150       7.121636       1.124788      -0.344741       9.133747      -1.695253       8.270068           0.000001
          170              C       5.642274      18.275624       2.682220       0.370839      26.507767 0.31053138E+03  0.67217713E+04                                 8.050736                            6.112127       0.234468       2.122127                    0.999345      23.357348      64.752521       0.627216       0.451139      -1.041523       0.018375       0.031145       0.003461       0.036327      -0.001443      -0.024464      -0.012304      -0.031333      -0.036893      -0.037117       0.009752       0.027366              9.311770       7.468575       2.768059       1.732694       9.777611      -2.936483      10.689123          -0.000001
          171              C       4.930615      16.481228       3.711473       0.358513      27.440757 0.31619671E+03  0.68706115E+04                                 8.214275                            6.141422       0.071800       2.063221                    0.999676      23.606059      65.417850       0.630168       0.447313      -1.044472       0.009319      -0.020760       0.050657       0.055533       0.002969      -0.027957      -0.017283      -0.037802      -0.042664      -0.042657       0.006054       0.036603              9.526254       7.002164       2.323514       0.996666       9.467503      -4.142777      12.109094          -0.000000
          172              C       4.790166      15.434955       4.749058      -0.548458      28.792249 0.44805438E+03  0.10587544E+05                                 7.917132                            6.809488       0.185288       2.024610                    0.997551      31.958912      91.379713       0.667901       0.388087      -1.085761      -0.000606       0.024063      -0.035267       0.042699      -0.003504       0.001790      -0.023203      -0.031537       0.034535      -0.021943      -0.012283       0.034226              8.480595       7.062158       1.032084      -1.076546       8.899208      -2.596891       9.480418           0.000001
          173              N       3.008271      10.902448       9.086956      -0.246892      38.635159 0.52969311E+03  0.12860005E+05                                 9.567646                            7.433271       0.116061       2.067658                    0.996370      28.083557      77.555341       0.644945       0.391171      -1.099755       0.001214       0.096149      -0.102495       0.140539       0.051972      -0.045745      -0.015350       0.014044       0.081865      -0.070413      -0.008596       0.079009             11.338227      12.262159      -4.571837      -0.544691      13.309037      -2.952802       8.443487           0.000001
          174              N       3.405294      11.688847       8.006551      -0.280773      33.033517 0.49967077E+03  0.11902085E+05                                 8.399201                            7.096004       0.715890       2.224867                    0.999736      28.605773      77.113245       0.680443       0.377898      -1.114260      -0.151304      -0.036714       0.181585       0.239194       0.044437       0.109554      -0.094434      -0.228405       0.057290      -0.206813       0.039129       0.167683              9.209100       9.384652      -2.344579      -0.511632      10.844217      -2.405439       7.398432           0.000001
          175              N       1.499428      12.445211       8.798060      -0.143443      35.705097 0.39103925E+03  0.87781649E+04                                 8.951639                            6.263338       0.260210       2.161530                    0.998970      24.746416      65.180774       0.725271       0.376203      -1.113305      -0.031432       0.039584       0.014631       0.052620      -0.021702      -0.027247      -0.026200       0.007784      -0.070297      -0.055137       0.020737       0.034400             11.198664      13.656238      -6.027599      -2.000197      12.700553      -1.638372       7.239202          -0.000001
          176              N       4.724257       9.753983      11.627925      -0.255722      36.839144 0.50040312E+03  0.11922259E+05                                 9.111709                            7.107272       0.266252       2.104391                    0.998832      27.803127      74.924548       0.679126       0.378545      -1.113936      -0.012110       0.108381       0.100373       0.148215      -0.044030      -0.047854      -0.001705      -0.049583      -0.148537      -0.083540       0.003684       0.079856             10.788005       8.988772      -1.524496       4.325026       8.186086       2.024679      15.189158           0.000001
          177              N       4.266033      10.903364      12.282059      -0.296898      33.819501 0.49490678E+03  0.11714479E+05                                 8.414489                            6.967450       0.830297       2.250701                    0.999349      28.573062      75.807339       0.703479       0.367837      -1.126200       0.148615      -0.190082      -0.002085       0.241292       0.082995      -0.071460       0.123256      -0.099157       0.191647      -0.192602       0.026416       0.166186              9.334991       7.842104      -1.308768       2.799317       7.554326       1.845471      12.608544           0.000001
          178              N       5.803908       9.934009      13.517279      -0.158885      35.637488 0.38925711E+03  0.86998944E+04                                 8.871572                            6.197779       0.287865       2.166388                    0.999189      24.678753      64.175858       0.740563       0.370056      -1.121536       0.038335      -0.001385       0.037912       0.053933      -0.029118       0.032681       0.016877       0.011641       0.058202      -0.055268       0.012603       0.042665             11.150915      10.964812      -2.034658       6.315130       7.363577       1.097150      15.124357          -0.000001
          179              N       4.838029       7.411452      18.774956      -0.246892      38.635160 0.52969312E+03  0.12860005E+05                                 9.567646                            7.433271       0.116061       2.067658                    0.996370      28.083557      77.555341       0.644945       0.391171      -1.099755      -0.001214      -0.096149      -0.102495       0.140539       0.051972       0.045745       0.015350       0.014044       0.081865      -0.070413      -0.008596       0.079009             11.338228      12.262159      -4.571837       0.544691      13.309038       2.952802       8.443487           0.000001
          180              N       4.441006       6.625053      17.694551      -0.280773      33.033517 0.49967075E+03  0.11902084E+05                                 8.399201                            7.096004       0.715890       2.224867                    0.999736      28.605772      77.113243       0.680443       0.377898      -1.114260       0.151304       0.036714       0.181585       0.239194       0.044437      -0.109554       0.094434      -0.228405       0.057290      -0.206813       0.039129       0.167683              9.209101       9.384652      -2.344579       0.511632      10.844217       2.405439       7.398433           0.000001
          181              N       6.346872       5.868689      18.486060      -0.143443      35.705102 0.39103925E+03  0.87781649E+04                                 8.951640                            6.263338       0.260211       2.161530                    0.998970      24.746416      65.180774       0.725271       0.376203      -1.113305       0.031432      -0.039584       0.014631       0.052620      -0.021702       0.027247       0.026200       0.007784      -0.070297      -0.055137       0.020737       0.034400             11.198666      13.656241      -6.027601       2.000197      12.700555       1.638372       7.239203          -0.000001
          182              N       3.122043       8.559917       1.939925      -0.255722      36.839144 0.50040311E+03  0.11922259E+05                                 9.111709                            7.107272       0.266252       2.104391                    0.998832      27.803127      74.924547       0.679126       0.378545      -1.113936       0.012110      -0.108381       0.100373       0.148215      -0.044030       0.047854       0.001705      -0.049583      -0.148537      -0.083540       0.003684       0.079856             10.788005       8.988772      -1.524497      -4.325026       8.186086      -2.024679      15.189157           0.000001
          183              N       3.580267       7.410536       2.594059      -0.296898      33.819500 0.49490675E+03  0.11714478E+05                                 8.414488                            6.967450       0.830297       2.250701                    0.999349      28.573061      75.807336       0.703479       0.367837      -1.126200      -0.148615       0.190082      -0.002085       0.241292       0.082995       0.071460      -0.123256      -0.099157       0.191647      -0.192602       0.026416       0.166186              9.334991       7.842104      -1.308768      -2.799317       7.554325      -1.845470      12.608544           0.000001
          184              N       2.042392       8.379891       3.829279      -0.158885      35.637489 0.38925711E+03  0.86998945E+04                                 8.871573                            6.197779       0.287865       2.166388                    0.999189      24.678753      64.175860       0.740563       0.370056      -1.121536      -0.038335       0.001385       0.037911       0.053933      -0.029118      -0.032681      -0.016877       0.011641       0.058202      -0.055268       0.012603       0.042665             11.150916      10.964812      -2.034658      -6.315130       7.363578      -1.097150      15.124358          -0.000001
          185              N       4.838029       1.745498       9.086956      -0.246892      38.635159 0.52969311E+03  0.12860005E+05                                 9.567646                            7.433271       0.116061       2.067658                    0.996370      28.083557      77.555340       0.644945       0.391171      -1.099755      -0.001214       0.096149      -0.102495       0.140539      -0.051972       0.045745      -0.015350       0.014044       0.081865      -0.070413      -0.008596       0.079009             11.338228      12.262159       4.571837       0.544691      13.309037      -2.952802       8.443486           0.000001
          186              N       4.441006       2.531897       8.006551      -0.280773      33.033518 0.49967077E+03  0.11902085E+05                                 8.399201                            7.096004       0.715890       2.224867                    0.999736      28.605773      77.113245       0.680443       0.377898      -1.114260       0.151304      -0.036714       0.181585       0.239194      -0.044437      -0.109554      -0.094434      -0.228405       0.057290      -0.206813       0.039129       0.167683              9.209101       9.384652       2.344579       0.511632      10.844217      -2.405439       7.398432           0.000001
          187              N       6.346872       3.288261       8.798060      -0.143443      35.705100 0.39103922E+03  0.87781642E+04                                 8.951640                            6.263338       0.260211       2.161530                    0.998970      24.746415      65.180773       0.725271       0.376203      -1.113305       0.031432       0.039584       0.014631       0.052620       0.021702       0.027247      -0.026200       0.007784      -0.070297      -0.055137       0.020737       0.034400             11.198667      13.656241       6.027601       2.000197      12.700555      -1.638372       7.239203          -0.000001
          188              N       3.122043       0.597033      11.627925      -0.255722      36.839144 0.50040312E+03  0.11922259E+05                                 9.111709                            7.107272       0.266252       2.104391                    0.998832      27.803127      74.924548       0.679126       0.378545      -1.113936       0.012110       0.108381       0.100373       0.148215       0.044030       0.047854      -0.001705      -0.049583      -0.148537      -0.083540       0.003684       0.079856             10.788005       8.988772       1.524497      -4.325026       8.186086       2.024679      15.189158           0.000001
          189              N       3.580267       1.746414      12.282059      -0.296897      33.819498 0.49490672E+03  0.11714477E+05                                 8.414488                            6.967449       0.830297       2.250701                    0.999349      28.573060      75.807333       0.703479       0.367837      -1.126200      -0.148615      -0.190082      -0.002085       0.241292      -0.082995       0.071460       0.123256      -0.099157       0.191647      -0.192602       0.026416       0.166186              9.334991       7.842103       1.308768      -2.799316       7.554325       1.845471      12.608544           0.000001
          190              N       2.042392       0.777059      13.517279      -0.158885      35.637489 0.38925711E+03  0.86998946E+04                                 8.871573                            6.197779       0.287865       2.166388                    0.999189      24.678753      64.175860       0.740563       0.370056      -1.121536      -0.038335      -0.001385       0.037912       0.053933       0.029118      -0.032681       0.016877       0.011641       0.058202      -0.055268       0.012603       0.042665             11.150916      10.964812       2.034658      -6.315130       7.363578       1.097150      15.124358          -0.000001
          191              N       3.008271      16.568402      18.774956      -0.246892      38.635161 0.52969316E+03  0.12860006E+05                                 9.567646                            7.433272       0.116061       2.067658                    0.996370      28.083558      77.555344       0.644945       0.391171      -1.099755       0.001214      -0.096149      -0.102495       0.140539      -0.051972      -0.045745       0.015350       0.014044       0.081865      -0.070413      -0.008596       0.079009             11.338228      12.262159       4.571837      -0.544691      13.309038       2.952802       8.443487           0.000001
          192              N       3.405294      15.782003      17.694551      -0.280773      33.033511 0.49967066E+03  0.11902082E+05                                 8.399200                            7.096003       0.715891       2.224867                    0.999736      28.605770      77.113234       0.680443       0.377898      -1.114260      -0.151304       0.036714       0.181585       0.239194      -0.044437       0.109554       0.094434      -0.228405       0.057290      -0.206813       0.039129       0.167683              9.209099       9.384651       2.344579      -0.511632      10.844215       2.405439       7.398432           0.000001
          193              N       1.499428      15.025639      18.486060      -0.143443      35.705095 0.39103922E+03  0.87781641E+04                                 8.951640                            6.263338       0.260211       2.161530                    0.998970      24.746415      65.180774       0.725270       0.376203      -1.113305      -0.031432      -0.039584       0.014631       0.052620       0.021702      -0.027247       0.026200       0.007784      -0.070297      -0.055137       0.020737       0.034400             11.198665      13.656238       6.027599      -2.000197      12.700554       1.638372       7.239202          -0.000001
          194              N       4.724257      17.716867       1.939925      -0.255722      36.839146 0.50040314E+03  0.11922260E+05                                 9.111710                            7.107272       0.266252       2.104391                    0.998832      27.803128      74.924551       0.679126       0.378545      -1.113936      -0.012110      -0.108381       0.100373       0.148215       0.044030      -0.047854       0.001705      -0.049583      -0.148537      -0.083540       0.003684       0.079856             10.788006       8.988772       1.524496       4.325026       8.186086      -2.024679      15.189159           0.000001
          195              N       4.266033      16.567486       2.594059      -0.296897      33.819502 0.49490680E+03  0.11714479E+05                                 8.414488                            6.967450       0.830297       2.250701                    0.999349      28.573063      75.807341       0.703479       0.367837      -1.126200       0.148615       0.190082      -0.002085       0.241292      -0.082995      -0.071459      -0.123256      -0.099157       0.191647      -0.192601       0.026416       0.166186              9.334991       7.842103       1.308768       2.799316       7.554325      -1.845471      12.608544           0.000001
          196              N       5.803908      17.536841       3.829279      -0.158885      35.637489 0.38925711E+03  0.86998945E+04                                 8.871573                            6.197779       0.287865       2.166388                    0.999189      24.678753      64.175861       0.740563       0.370056      -1.121536       0.038335       0.001385       0.037912       0.053933       0.029118       0.032681      -0.016877       0.011641       0.058202      -0.055268       0.012603       0.042665             11.150916      10.964812       2.034658       6.315130       7.363578      -1.097150      15.124358          -0.000001
          197              O       5.172909      17.163970       9.803481      -0.572584      39.302000 0.56780736E+03  0.13850147E+05                                 9.202213                            7.371435       0.243874       2.121890                    0.996976      28.053553      74.503259       0.699711       0.358868      -1.138051      -0.025750      -0.030591      -0.010632       0.041375      -0.006498       0.010798      -0.004400      -0.111271      -0.024105      -0.054397      -0.006008       0.060405             10.716968       8.459935      -1.986038      -0.295999      17.991790       0.830110       5.699178           0.000003
          198              O       3.741116      15.455833       9.827507      -0.577441      32.957503 0.50381764E+03  0.11886902E+05                                 8.058108                            6.885537       0.921697       2.337528                    0.997831      27.653907      71.432056       0.735660       0.352885      -1.146735       0.020943       0.008264      -0.007983       0.023888       0.054130       0.014165      -0.013683       0.118744       0.151901      -0.107684       0.045543       0.062141              8.772760      13.559690       1.790299      -0.675107       7.536878       0.130865       5.221711           0.000000
          199              O       1.883112       9.043221      18.565114      -0.558728      36.751539 0.57316158E+03  0.13946307E+05                                 8.666032                            7.327925       0.620500       2.259772                    0.995498      27.294607      71.269050       0.716486       0.351331      -1.149625       0.023628       0.013294      -0.028083       0.039034      -0.018412       0.008424      -0.015618      -0.056199       0.132999      -0.055896       0.003986       0.051911              9.686812       8.668356       0.001584       1.080250       7.009072      -2.740174      13.383007           0.000002
          200              O       3.293092       9.769001      17.039061      -0.554026      34.894582 0.54980594E+03  0.13275711E+05                                 8.453578                            7.271086       0.616057       2.249051                    0.996044      27.622011      72.489846       0.703457       0.360596      -1.139062      -0.008715      -0.008562       0.019551       0.023054       0.010868      -0.023765       0.031470       0.014236      -0.198448      -0.081402       0.034702       0.046700              9.259997      13.985454       1.252250      -0.824624       6.182778      -0.976276       7.611758           0.000002
          201              O       2.673391       1.149930       0.115481      -0.572584      39.301999 0.56780735E+03  0.13850146E+05                                 9.202213                            7.371435       0.243875       2.121890                    0.996976      28.053553      74.503258       0.699711       0.358868      -1.138051       0.025750       0.030591      -0.010632       0.041375      -0.006498      -0.010798       0.004400      -0.111271      -0.024105      -0.054397      -0.006008       0.060405             10.716967       8.459935      -1.986039       0.295999      17.991790      -0.830110       5.699178           0.000003
          202              O       4.105184       2.858067       0.139507      -0.577441      32.957497 0.50381756E+03  0.11886899E+05                                 8.058108                            6.885537       0.921697       2.337528                    0.997831      27.653905      71.432049       0.735660       0.352885      -1.146735      -0.020943      -0.008264      -0.007983       0.023888       0.054130      -0.014165       0.013683       0.118744       0.151901      -0.107684       0.045543       0.062141              8.772759      13.559688       1.790298       0.675107       7.536877      -0.130865       5.221710           0.000000
          203              O       5.963188       9.270679       8.877114      -0.558728      36.751538 0.57316157E+03  0.13946306E+05                                 8.666032                            7.327925       0.620500       2.259772                    0.995498      27.294607      71.269049       0.716486       0.351331      -1.149625      -0.023628      -0.013294      -0.028083       0.039034      -0.018412      -0.008424       0.015618      -0.056199       0.132999      -0.055896       0.003986       0.051911              9.686811       8.668355       0.001584      -1.080250       7.009072       2.740173      13.383007           0.000002
          204              O       4.553208       8.544899       7.351061      -0.554026      34.894578 0.54980586E+03  0.13275708E+05                                 8.453577                            7.271085       0.616057       2.249051                    0.996044      27.622010      72.489840       0.703457       0.360596      -1.139062       0.008715       0.008562       0.019551       0.023054       0.010868       0.023765      -0.031470       0.014236      -0.198448      -0.081402       0.034702       0.046700              9.259996      13.985453       1.252250       0.824624       6.182777       0.976275       7.611757           0.000002
          205              O       2.673391       8.007020       9.803481      -0.572584      39.302001 0.56780737E+03  0.13850147E+05                                 9.202214                            7.371435       0.243874       2.121890                    0.996976      28.053553      74.503260       0.699711       0.358868      -1.138051       0.025750      -0.030591      -0.010632       0.041375       0.006498      -0.010798      -0.004400      -0.111271      -0.024105      -0.054397      -0.006008       0.060405             10.716968       8.459935       1.986039       0.295999      17.991791       0.830110       5.699178           0.000003
          206              O       4.105184       6.298883       9.827507      -0.577441      32.957496 0.50381754E+03  0.11886899E+05                                 8.058107                            6.885536       0.921697       2.337528                    0.997831      27.653905      71.432048       0.735660       0.352885      -1.146735      -0.020943       0.008264      -0.007983       0.023888      -0.054130      -0.014165      -0.013683       0.118744       0.151901      -0.107684       0.045543       0.062141              8.772758      13.559688      -1.790298       0.675107       7.536877       0.130865       5.221710           0.000000
          207              O       5.963188      18.200171      18.565114      -0.558728      36.751541 0.57316162E+03  0.13946308E+05                                 8.666032                            7.327926       0.620500       2.259772                    0.995498      27.294608      71.269053       0.716486       0.351331      -1.149625      -0.023628       0.013294      -0.028083       0.039034       0.018412      -0.008424      -0.015618      -0.056199       0.132999      -0.055896       0.003986       0.051911              9.686812       8.668356      -0.001584      -1.080250       7.009072      -2.740174      13.383008           0.000002
          208              O       4.553208       0.612051      17.039061      -0.554026      34.894580 0.54980589E+03  0.13275709E+05                                 8.453577                            7.271085       0.616056       2.249051                    0.996044      27.622010      72.489842       0.703457       0.360596      -1.139062       0.008715      -0.008562       0.019551       0.023054      -0.010868       0.023765       0.031470       0.014236      -0.198448      -0.081402       0.034702       0.046700              9.259996      13.985454      -1.252250       0.824624       6.182777      -0.976276       7.611758           0.000002
          209              O       5.172909      10.306880       0.115481      -0.572584      39.301997 0.56780732E+03  0.13850145E+05                                 9.202213                            7.371434       0.243875       2.121890                    0.996976      28.053552      74.503255       0.699711       0.358868      -1.138051      -0.025750       0.030591      -0.010632       0.041375       0.006498       0.010798       0.004400      -0.111271      -0.024105      -0.054397      -0.006008       0.060405             10.716967       8.459934       1.986038      -0.295999      17.991789      -0.830110       5.699177           0.000003
          210              O       3.741116      12.015017       0.139507      -0.577441      32.957502 0.50381763E+03  0.11886902E+05                                 8.058108                            6.885537       0.921697       2.337528                    0.997831      27.653906      71.432054       0.735660       0.352885      -1.146735       0.020943      -0.008264      -0.007984       0.023888      -0.054130       0.014165       0.013683       0.118744       0.151901      -0.107684       0.045543       0.062141              8.772760      13.559690      -1.790299      -0.675107       7.536878      -0.130865       5.221711           0.000000
          211              O       1.883112       0.113729       8.877114      -0.558728      36.751537 0.57316154E+03  0.13946305E+05                                 8.666031                            7.327925       0.620500       2.259772                    0.995498      27.294606      71.269047       0.716486       0.351331      -1.149625       0.023628      -0.013294      -0.028083       0.039034       0.018412       0.008424       0.015618      -0.056199       0.132999      -0.055896       0.003986       0.051911              9.686811       8.668355      -0.001584       1.080250       7.009072       2.740173      13.383007           0.000002
          212              O       3.293092      17.701849       7.351061      -0.554026      34.894582 0.54980595E+03  0.13275711E+05                                 8.453577                            7.271086       0.616057       2.249051                    0.996044      27.622012      72.489847       0.703457       0.360596      -1.139062      -0.008715       0.008562       0.019551       0.023054      -0.010868      -0.023765      -0.031470       0.014236      -0.198448      -0.081402       0.034702       0.046700              9.259996      13.985454      -1.252250      -0.824624       6.182778       0.976276       7.611758           0.000002

******************************************************
Auxiliary information for the entire system
The total spin magnetic moment of the unit cell is   0.000122
The total net atomic charge of the unit cell is   0.000005
Accuracy of reproducing the electrostatic potential in the unit cell:
  The inner radius (bohr) =    5.0000
  The outer radius (bohr) =   12.0000
  Valid grid points have density less than (e/(bohr^3)) =    0.0001
  The number of valid grid points were=        30728
  The rms potential error without charges in kcal/mol is=      4.18395
  The rms potential error with partial charges in kcal/mol is=      0.96869
  The RRMSE value at monopole order=      0.23152
  The rms potential error with partial charges and cloud penetration in kcal/mol is=      0.96315
  The RRMSE value at monopole order with cloud penetration is=      0.23020
  The rms potential error with partial charges and atomic dipoles in kcal/mol is=      0.51640
  The RRMSE value at dipole order=      0.12342
  The rms potential error with partial charges, atomic dipoles and cloud penetration in kcal/mol is=      0.50744
  The RRMSE value at dipole order with cloud penetration=      0.12128

******************************************************
The electron densities and ab initio electrostatic potential were computed in VASP using the PBE functional and
projector augmented wave method. See the main text of the journal article for a description of computational details.
The atomic charges, dipoles, and quadrupoles were computed with the DDEC6 method as described in
(a) T. A. Manz and N. Gabaldon Limas, RSC Adv. 6 (2016) 47771-47801 DOI: 10.1039/c6ra04656h
(b) N. Gabaldon Limas and T. A. Manz, RSC Adv. 8 (2018) 2678-2707 DOI: 10.1039/c7ra11829e.
For each atom in the material, the electron cloud parameters were fit to the spherically averaged atom-in-material
electron density using radial positions for which this density was between 10^-4 and 10^-2 electrons per cubic bohr.
The polarizabilities, dispersion coefficients, and quantum Drude oscillator (QDO) parameters were fit using the MCLF method.
The magnetic structure of the system was optimized in VASP from the default ferromagnetic initial guess using spin polarization.
The atomic spin moments (ASMs) were computed on this optimized magnetic structure using the DDEC6 partition as inputs
to the method of T. A. Manz and D. S. Sholl, J. Chem. Theory Comput. 7 (2011) 4146-4164 DOI: 10.1021/ct200539n.
The RMSE and RRMSE were computed using a uniform grid with Ewald summation.
