# Supplementary material for: A collection of forcefield precursors for metal–organic frameworks
Source: RSC Adv. 2019 Nov 13;9(63):36492–507. doi: 10.1039/c9ra07327b (PMC9075174; doi:10.1039/c9ra07327b)
Supplement: RA-009-C9RA07327B-s5051 [file RA-009-C9RA07327B-s5051.xyz]

  188
jmolscript: load "" {1 1 1} spacegroup "x,y,z" unitcell [{      8.577000     0.000000     0.000000 }, {     -4.288534    12.998523     0.000000 }, {      0.000000    -1.092127    25.798894 }]
Zn    -0.369264     8.353349    23.005390     1.007537
Zn     4.228700     7.032771     0.041794     1.095640
Zn     3.919251     3.006984    15.692951     1.007121
Zn    -0.059797     5.419688    12.857653     1.095670
Zn     4.657730     3.553047     2.793504     1.007532
Zn     0.059766     4.873625    25.757100     1.095641
Zn     0.369215     8.899412    10.105943     1.007121
Zn     4.348263     6.486708    12.941241     1.095671
P     -1.716538     8.651928     0.021929     1.289912
P      2.031530     6.146376    23.529365     1.328478
P      2.571974     3.800531    12.877518     1.290161
P      6.320033     5.213957    15.168976     1.324446
P      6.005004     4.346595    -0.021929     1.289911
P      2.256936     5.760020     2.269529     1.328477
P      1.716492     8.105865    12.921376     1.290160
P     -2.031567     6.692439    10.629918     1.324442
H     -2.728373    11.091244     1.145471     0.104589
H      2.469318     0.007639     2.030373     0.105500
H      1.821724    11.561705     1.393140     0.111392
H      0.893698     9.576333     0.637233     0.111616
H      3.782444     4.043317    22.826861     0.112564
H      4.255040     2.845626    20.904844     0.117221
H      1.928094     5.208393    18.825453     0.113754
H      1.448636     6.426772    20.750050     0.100788
H      1.560151     1.361216    11.753976     0.104337
H     -1.819215    12.444821    10.869074     0.106318
H      6.110251     0.890755    11.506307     0.111336
H      5.182215     2.876126    12.262214     0.110984
H     -0.506064     7.317016    15.871480     0.111402
H     -0.033475     8.514707    17.793497     0.116252
H      6.216591     6.151940    19.872888     0.113557
H      5.737140     4.933560    17.948291     0.101417
H      7.016839     0.815152    24.653423     0.104589
H      1.819148    11.898757    23.768521     0.105501
H      2.466742     0.344691    24.405754     0.111392
H      3.394768     2.330063    25.161661     0.111616
H      0.506022     7.863079     2.972033     0.112565
H      0.033426     9.060770     4.894050     0.117223
H      2.360372     6.698003     6.973441     0.113753
H      2.839830     5.479624     5.048844     0.100786
H      2.728315    10.545180    14.044918     0.104337
H      6.107681    -0.538425    14.929820     0.106317
H     -1.821785    11.015641    14.292587     0.111336
H     -0.893749     9.030270    13.536680     0.110984
H      4.794530     4.589380     9.927414     0.111402
H      4.321941     3.391689     8.005397     0.116251
H     -1.928125     5.754456     5.926006     0.113558
H     -1.448674     6.972836     7.850603     0.101418
H      0.030867     3.780335     2.079391     0.293169
H      7.563191     2.784059     2.216125     0.284895
H     -0.417709     3.478020     4.246498     0.162227
H     -0.054041     1.961474     4.083965     0.159518
H      1.060109     3.054266     3.939491     0.161690
H      0.349078     2.172396     0.575315     0.155998
H      1.550716     2.210394     1.581472     0.158499
H      0.428847     1.127345     1.741425     0.153222
H      4.319353     8.672124    10.820056     0.293627
H      3.274672     9.668400    10.683322     0.283914
H      3.870776     8.974439     8.652949     0.162731
H      4.234436    10.490986     8.815482     0.158350
H     -3.228408     9.398193     8.959956     0.162233
H      4.637556    10.280064    12.324132     0.156201
H     -2.737806    10.242066    11.317975     0.158164
H     -3.859681    11.325115    11.158022     0.152997
H      4.257599     8.126061    23.719503     0.293170
H     -3.274725     9.122337    23.582769     0.284896
H      4.706175     8.428376    21.552396     0.162230
H      4.342507     9.944922    21.714929     0.159524
H      3.228357     8.852130    21.859403     0.161693
H      3.939388     9.734000    25.223579     0.155998
H      2.737750     9.696002    24.217422     0.158499
H      3.859619    10.779051    24.057469     0.153222
H     -0.030887     3.234272    14.978838     0.293626
H      1.013794     2.237996    15.115572     0.283914
H      0.417690     2.931957    17.145945     0.162730
H      0.054030     1.415410    16.983412     0.158344
H     -1.060126     2.508203    16.838938     0.162231
H     -0.349090     1.626332    13.474762     0.156200
H      7.026272     1.664330    14.480919     0.158164
H     -0.428853     0.581281    14.640872     0.152997
C     -1.020690    10.138519     0.763131    -0.162397
C     -1.803772    11.172141     1.199649    -0.081754
C     -1.257421    12.333164     1.715626    -0.101006
C      0.097745    12.506241     1.772384    -0.013330
C      0.896266    11.472244     1.357022    -0.102979
C      0.336191    10.280986     0.879742    -0.075530
C      4.950642     0.812256     2.257403     0.581435
C      2.500179     5.317730    21.996911    -0.161608
C      3.380182     4.285258    22.024516    -0.055588
C      3.688098     3.580708    20.858406    -0.094789
C      3.182055     3.942736    19.675784    -0.021060
C      2.321779     4.968723    19.635538    -0.091948
C      2.007001     5.686163    20.804228    -0.074710
C      3.614337     3.231566    18.420410     0.559633
C      3.267830     2.313940    12.136316    -0.161318
C      2.484752     1.280319    11.699798    -0.081320
C      3.031110     0.119296    11.183821    -0.103911
C      4.386277    -0.053782    11.127063    -0.011393
C      5.184793     0.980215    11.542425    -0.104333
C      4.624711     2.171473    12.019705    -0.073969
C      0.662113    11.640204    10.642044     0.579877
C     -1.788322     6.042603    16.701430    -0.160410
C     -0.908325     7.075074    16.673825    -0.052843
C     -0.600412     7.779624    17.839935    -0.096224
C     -1.106455     7.417597    19.022557    -0.019068
C     -1.966725     6.391609    19.062803    -0.092939
C      6.295501     5.674170    17.894113    -0.075308
C     -0.674176     8.128767    20.277931     0.563410
C      5.309156     1.767877    25.035763    -0.162397
C      6.092238     0.734255    24.599245    -0.081753
C      5.545887    -0.426768    24.083268    -0.101004
C      4.190721    -0.599845    24.026510    -0.013330
C      3.392200     0.434152    24.441872    -0.102978
C      3.952275     1.625410    24.919152    -0.075529
C     -0.662176    11.094140    23.541491     0.581442
C      1.788287     6.588666     3.801983    -0.161609
C      0.908284     7.621138     3.774378    -0.055584
C      0.600368     8.325688     4.940488    -0.094785
C      1.106411     7.963660     6.123110    -0.021062
C      1.966687     6.937673     6.163356    -0.091944
C      2.281465     6.220233     4.994666    -0.074707
C      0.674129     8.674830     7.378484     0.559640
C      1.020636     9.592456    13.662578    -0.161318
C      1.803714    10.626077    14.099096    -0.081321
C      1.257356    11.787100    14.615073    -0.103911
C     -0.097811    11.960178    14.671831    -0.011394
C     -0.896327    10.926181    14.256469    -0.104332
C     -0.336245     9.734923    13.779189    -0.073968
C      3.626353     0.266192    15.156850     0.579884
C      6.076788     5.863793     9.097464    -0.160409
C      5.196791     4.831322     9.125069    -0.052842
C      4.888878     4.126772     7.958959    -0.096221
C      5.394921     4.488799     6.776337    -0.019069
C      6.255191     5.514787     6.736091    -0.092939
C     -2.007035     6.232226     7.904781    -0.075304
C      4.962642     3.777629     5.520963     0.563397
C      0.136366     2.850571     3.776958    -0.292296
C      0.611535     2.034946     1.488596    -0.296671
C      4.424848     9.601889     9.122489    -0.292544
C      4.900012    10.417514    11.410851    -0.296661
C      4.152100     9.055825    22.021936    -0.292297
C      3.676931     9.871450    24.310298    -0.296671
C     -0.136382     2.304507    16.676405    -0.292542
C     -0.611546     1.488882    14.388043    -0.296661
O     -1.665676     7.718816    24.318295    -0.750086
O      5.405203     8.547078     0.478311    -0.720069
O     -0.877447     7.512632     0.546421    -0.745049
O      4.111809     1.724587     2.451669    -0.548646
O      6.193449     0.941722     2.410907    -0.517942
O      3.319279     6.537818    24.243479    -0.763036
O      1.244507     5.113093    24.276243    -0.756454
O      1.277093     7.385309    23.150638    -0.754983
O      4.515782     2.389349    18.479748    -0.426236
O      3.064551     3.591141    17.344854    -0.538455
O      2.622835     3.641516    14.380046    -0.751020
O      1.116714     3.905381    12.421136    -0.720561
O      3.411059     4.939827    12.353026    -0.744585
O     -0.176715    10.727872    10.447778    -0.548138
O      1.904920    11.510737    10.488540    -0.516948
O     -0.969215     4.822515    14.454862    -0.761882
O      5.533005     6.247240    14.422098    -0.755861
O      5.565603     3.975023    15.547703    -0.754258
O      0.227265     8.970983    20.218593    -0.428266
O     -1.223961     7.769192    21.353487    -0.540926
O      5.954142     4.187580     1.480599    -0.750085
O     -1.116737     3.359318    25.320583    -0.720070
O      5.165913     4.393764    25.252473    -0.745048
O      0.176657    10.181809    23.347225    -0.548648
O     -1.904983    10.964674    23.387987    -0.517948
O      0.969187     5.368578     1.555415    -0.763035
O      3.043959     6.793303     1.522651    -0.756453
O      3.011373     4.521087     2.648256    -0.754983
O     -0.227316     9.517047     7.319146    -0.426258
O      1.223915     8.315255     8.454040    -0.538460
O      1.665631     8.264880    11.418848    -0.751019
O      3.171752     8.001015    13.377758    -0.720560
O      0.877407     6.966569    13.445868    -0.744584
O      4.465181     1.178524    15.351116    -0.548139
O      2.383546     0.395659    15.310354    -0.516954
O      5.257681     7.083881    11.344032    -0.761880
O     -1.244539     5.659156    11.376796    -0.755859
O     -1.277137     7.931373    10.251191    -0.754256
O      4.061201     2.935413     5.580301    -0.428229
O      5.512427     4.137204     4.445407    -0.540920
N     -0.136382     2.937181     2.345119    -0.121936
N      4.152100     9.515279    10.554328    -0.120560
N      4.424848     8.969215    23.453775    -0.121935
N      0.136366     2.391117    15.244566    -0.120561

The following XYZ coordinates are in angstroms. Other properties are in atomic units.
The sperically averaged electron density of each atom fit to a function of the form exp(a - br)
eigen_1, eigen_2 and eigen_3 are the three eigenvalues of traceless quadrupole moment tensor
  atom number  atomic symbol              X              Y              Z     net charge C6 coefficient C8 coefficient C10 coefficient fluctuating dipole atomic polarizability isotropic forcefield polarizability              a              b squared Pearson coefficient          <r^3>          <r^4>         wp_QDO          m_QDO          q_QDO       dipole_x       dipole_y       dipole_z         dipole            Qxy            Qxz            Qyz     Q(x^2-y^2)  Q(3z^2 - R^2)        eigen_1        eigen_2        eigen_3 static polarizability      alpha(xx)      alpha(xy)      alpha(xz)      alpha(yy)      alpha(yz)      alpha(zz) atomic spin moment
            1             Zn      -0.369264       8.353349      23.005390       1.007537      87.175074 0.16949781E+04  0.52855086E+05                                16.412828                           13.755880       0.045679       1.897576                    0.998844      44.418887     121.803217       0.469180       0.418643      -1.125915       0.021091      -0.046284       0.013452       0.052611       0.044115      -0.012902       0.003192       0.063245      -0.130799      -0.049014      -0.027902       0.076916             19.191109      16.743727      -2.978048      -1.037107      19.592938       3.296085      21.236661           0.014839
            2             Zn       4.228700       7.032771       0.041794       1.095640      78.215548 0.14813538E+04  0.44599175E+05                                15.204168                           12.813400       0.163559       1.953782                    0.999392      42.160763     113.062808       0.489482       0.415625      -1.129587      -0.005941       0.024811       0.001060       0.025534      -0.024572      -0.013868       0.033851      -0.046445       0.138946      -0.056972      -0.012205       0.069177             17.707890      20.509405       1.383945      -0.889434      16.866197      -2.873160      15.748069           0.027607
            3             Zn       3.919251       3.006984      15.692951       1.007121      87.135159 0.16935914E+04  0.52797489E+05                                16.402905                           13.745756       0.051530       1.899359                    0.998836      44.409049     121.732974       0.469615       0.418369      -1.126175       0.021054       0.046860      -0.014703       0.053435      -0.043451       0.013750       0.002614       0.063332      -0.133769      -0.049608      -0.027465       0.077073             19.180920      16.742125       2.978989       1.041122      19.580208       3.289983      21.220426           0.014848
            4             Zn      -0.059797       5.419688      12.857653       1.095670      78.212928 0.14812772E+04  0.44596970E+05                                15.205135                           12.813984       0.162727       1.953544                    0.999410      42.157957     113.061019       0.489411       0.415684      -1.129529      -0.006002      -0.024225      -0.002128       0.025048       0.024700       0.014519       0.034100      -0.046114       0.139948      -0.057115      -0.012684       0.069799             17.709634      20.512494      -1.384039       0.887117      16.866530      -2.876141      15.749879           0.027575
            5             Zn       4.657730       3.553047       2.793504       1.007532      87.174771 0.16949723E+04  0.52854834E+05                                16.412760                           13.755834       0.045711       1.897587                    0.998844      44.418834     121.802802       0.469182       0.418642      -1.125917      -0.021091       0.046284      -0.013454       0.052612       0.044116      -0.012902       0.003191       0.063249      -0.130799      -0.049014      -0.027904       0.076918             19.191015      16.743677      -2.978040      -1.037100      19.592857       3.296063      21.236512           0.014860
            6             Zn       0.059766       4.873625      25.757100       1.095641      78.215537 0.14813536E+04  0.44599167E+05                                15.204166                           12.813398       0.163558       1.953782                    0.999392      42.160761     113.062795       0.489482       0.415625      -1.129587       0.005940      -0.024812      -0.001061       0.025535      -0.024572      -0.013869       0.033851      -0.046447       0.138944      -0.056973      -0.012204       0.069177             17.707886      20.509396       1.383936      -0.889430      16.866196      -2.873160      15.748067           0.027602
            7             Zn       0.369215       8.899412      10.105943       1.007121      87.135105 0.16935904E+04  0.52797450E+05                                16.402895                           13.745751       0.051532       1.899359                    0.998836      44.409033     121.732896       0.469615       0.418369      -1.126175      -0.021053      -0.046861       0.014703       0.053436      -0.043448       0.013749       0.002615       0.063334      -0.133771      -0.049608      -0.027463       0.077071             19.180906      16.742106       2.978976       1.041114      19.580169       3.289980      21.220442           0.014884
            8             Zn       4.348263       6.486708      12.941241       1.095671      78.212907 0.14812765E+04  0.44596939E+05                                15.205129                           12.813978       0.162729       1.953545                    0.999410      42.157952     113.060978       0.489411       0.415684      -1.129530       0.006001       0.024226       0.002128       0.025049       0.024701       0.014520       0.034100      -0.046114       0.139948      -0.057116      -0.012684       0.069799             17.709628      20.512487      -1.384040       0.887122      16.866525      -2.876138      15.749873           0.027568
            9              P      -1.716538       8.651928       0.021929       1.289912      74.701832 0.12647830E+04  0.38214172E+05                                14.151366                           11.132475       0.372035       1.903819                    0.999746      49.006085     151.536789       0.551695       0.367450      -1.115820      -0.049281      -0.101215      -0.029064       0.116266      -0.040512      -0.006167      -0.016445       0.065546       0.120146      -0.074799       0.031877       0.042922             16.753507      17.399292       2.310666       1.056916      19.160851      -0.825465      13.700378          -0.003730
           10              P       2.031530       6.146376      23.529365       1.328478      72.929979 0.11853245E+04  0.35235868E+05                                13.853134                           10.763025       0.446240       1.933832                    0.999758      47.797537     146.585492       0.562206       0.366490      -1.116591      -0.024825       0.044923       0.092933       0.106164       0.012301       0.043827      -0.029278      -0.013450      -0.199130      -0.091471       0.043789       0.047681             16.276249      16.601115      -1.169284      -0.766088      14.986611       0.088712      17.241019          -0.001601
           11              P       2.571974       3.800531      12.877518       1.290161      74.659118 0.12637840E+04  0.38177091E+05                                14.145786                           11.127535       0.369166       1.903071                    0.999765      48.997051     151.503549       0.551848       0.367415      -1.115828      -0.050370       0.100105       0.030368       0.116105       0.040033       0.006318      -0.014445       0.066931       0.121640      -0.074609       0.031891       0.042718             16.746759      17.391076      -2.307464      -1.055526      19.150167      -0.827350      13.699034          -0.003736
           12              P       6.320033       5.213957      15.168976       1.324446      73.159294 0.11899164E+04  0.35412384E+05                                13.886968                           10.787332       0.445311       1.932830                    0.999775      47.924507     147.136724       0.561209       0.366727      -1.116228      -0.024645      -0.044901      -0.094223       0.107245      -0.011331      -0.044271      -0.029521      -0.012702      -0.198622      -0.091548       0.044393       0.047155             16.317958      16.645476       1.176457       0.767613      15.021617       0.091453      17.286781          -0.001601
           13              P       6.005004       4.346595      -0.021929       1.289911      74.702136 0.12647898E+04  0.38214429E+05                                14.151407                           11.132509       0.372040       1.903819                    0.999746      49.006235     151.537387       0.551694       0.367451      -1.115820       0.049282       0.101216       0.029064       0.116267      -0.040510      -0.006166      -0.016444       0.065544       0.120146      -0.074797       0.031875       0.042922             16.753554      17.399340       2.310682       1.056924      19.160919      -0.825460      13.700402          -0.003730
           14              P       2.256936       5.760020       2.269529       1.328477      72.930146 0.11853277E+04  0.35235990E+05                                13.853154                           10.763039       0.446242       1.933832                    0.999758      47.797628     146.585835       0.562206       0.366490      -1.116591       0.024825      -0.044923      -0.092934       0.106165       0.012300       0.043826      -0.029277      -0.013451      -0.199127      -0.091469       0.043788       0.047680             16.276273      16.601137      -1.169282      -0.766093      14.986629       0.088717      17.241055          -0.001574
           15              P       1.716492       8.105865      12.921376       1.290160      74.659171 0.12637851E+04  0.38177132E+05                                14.145793                           11.127541       0.369167       1.903071                    0.999765      48.997060     151.503584       0.551848       0.367415      -1.115828       0.050370      -0.100105      -0.030368       0.116105       0.040033       0.006318      -0.014444       0.066931       0.121641      -0.074609       0.031891       0.042718             16.746771      17.391080      -2.307470      -1.055526      19.150188      -0.827343      13.699044          -0.003734
           16              P      -2.031567       6.692439      10.629918       1.324442      73.159360 0.11899186E+04  0.35412465E+05                                13.886976                           10.787343       0.445314       1.932830                    0.999775      47.924535     147.136840       0.561208       0.366727      -1.116228       0.024645       0.044901       0.094222       0.107244      -0.011330      -0.044271      -0.029520      -0.012701      -0.198617      -0.091546       0.044393       0.047153             16.317963      16.645481       1.176456       0.767607      15.021612       0.091447      17.286795          -0.001561
           17              H      -2.728373      11.091244       1.145471       0.104589       1.114055 0.80365348E+01  0.78239403E+02                                 1.711043                            1.608779      -0.889636       2.448849                    0.999050       3.388674       9.158379       0.520947       1.207690      -0.726139      -0.036567      -0.004703       0.001940       0.036919      -0.002493      -0.003601       0.006314       0.015456      -0.032412      -0.014322      -0.000083       0.014405              1.754216       2.361584       0.148243       0.131944       1.526105       0.078349       1.374957           0.000160
           18              H       2.469318       0.007639       2.030373       0.105500       1.105237 0.78097638E+01  0.75765455E+02                                 1.716847                            1.594365      -1.067812       2.360451                    0.997439       3.495654       9.544010       0.517254       1.220587      -0.721576      -0.019613       0.023576       0.015996       0.034589      -0.002860      -0.003915       0.008334       0.010120      -0.013241      -0.012056       0.001112       0.010944              1.781542       1.825217      -0.472673      -0.159929       2.116971       0.285080       1.402437           0.000188
           19              H       1.821724      11.561705       1.393140       0.111392       1.120253 0.83246841E+01  0.81894349E+02                                 1.730813                            1.649654      -0.960304       2.419393                    0.998529       3.401553       9.290366       0.507891       1.225883      -0.722257       0.036585       0.000979       0.002249       0.036667      -0.005858      -0.001045       0.003026       0.015720      -0.040937      -0.014337      -0.002414       0.016751              1.753335       2.314207       0.084937      -0.001332       1.552668       0.053084       1.393130           0.000476
           20              H       0.893698       9.576333       0.637233       0.111616       0.981373 0.69454456E+01  0.66205619E+02                                 1.665901                            1.567061      -0.900379       2.452523                    0.998403       3.489813       9.813654       0.484628       1.325876      -0.698559       0.024906      -0.031003      -0.007148       0.040406      -0.006834       0.000092       0.006736       0.007508      -0.039626      -0.015901       0.001066       0.014834              1.727452       1.694317      -0.375329      -0.132436       2.052716       0.171845       1.435324          -0.000007
           21              H       3.782444       4.043317      22.826861       0.112564       1.004981 0.69322245E+01  0.66002080E+02                                 1.681922                            1.555198      -1.041330       2.387001                    0.996769       3.539048       9.923637       0.491690       1.308368      -0.701373       0.019566      -0.008211       0.033105       0.039322      -0.010220       0.004144       0.000721       0.004940       0.018231      -0.014048       0.004210       0.009838              1.760732       1.485375      -0.160599       0.377802       1.486249      -0.253968       2.310571           0.000080
           22              H       4.255040       2.845626      20.904844       0.117221       1.131985 0.83633687E+01  0.81854990E+02                                 1.703537                            1.623127      -0.924465       2.441639                    0.998848       3.299046       8.805006       0.529769       1.181287      -0.733569       0.021883      -0.031048       0.004207       0.038217      -0.012588       0.008694      -0.003608      -0.007954       0.001660      -0.015243      -0.001805       0.017048              1.708428       1.626308      -0.428633       0.031056       1.918738      -0.065743       1.580238           0.000902
           23              H       1.928094       5.208393      18.825453       0.113754       1.124271 0.81890722E+01  0.80402836E+02                                 1.744213                            1.641645      -1.014274       2.396076                    0.997953       3.453431       9.489246       0.505492       1.234113      -0.719501      -0.016380       0.010455      -0.032448       0.037821      -0.009312       0.007970      -0.003686      -0.001258       0.019427      -0.013242      -0.001389       0.014631              1.786257       1.629523      -0.166553       0.367596       1.449489      -0.077666       2.279760           0.000501
           24              H       1.448636       6.426772      20.750050       0.100788       1.068468 0.77494253E+01  0.76224878E+02                                 1.774151                            1.661400      -1.294019       2.257831                    0.993693       3.831133      11.088077       0.466196       1.335704      -0.694482      -0.021425       0.030328      -0.001173       0.037151      -0.010443       0.001628      -0.002146      -0.005114       0.006819      -0.011888       0.001391       0.010497              1.808641       1.863893      -0.581362       0.060092       2.013201       0.050871       1.548828           0.000127
           25              H       1.560151       1.361216      11.753976       0.104337       1.115310 0.80462224E+01  0.78349705E+02                                 1.711505                            1.609070      -0.923384       2.432265                    0.998798       3.390505       9.161357       0.521281       1.206672      -0.726363      -0.036350       0.004451      -0.001924       0.036672       0.002495       0.003529       0.006425       0.015737      -0.032688      -0.014493      -0.000059       0.014552              1.754747       2.362655      -0.148270      -0.131932       1.526390       0.078365       1.375198           0.000162
           26              H      -1.819215      12.444821      10.869074       0.106318       1.096805 0.77344440E+01  0.74789116E+02                                 1.701518                            1.581597      -1.028645       2.377039                    0.997953       3.479506       9.457872       0.522279       1.212814      -0.723349      -0.019510      -0.023663      -0.015462       0.034346       0.003017       0.004121       0.008356       0.010034      -0.012869      -0.012023       0.000866       0.011157              1.764843       1.807992       0.465134       0.157222       2.094932       0.280571       1.391606           0.000190
           27              H       6.110251       0.890755      11.506307       0.111336       1.116733 0.82923513E+01  0.81489697E+02                                 1.726696                            1.646111      -0.960561       2.419637                    0.998556       3.395825       9.267105       0.508638       1.225383      -0.722395       0.036660      -0.000986      -0.002751       0.036776       0.005904       0.001218       0.002789       0.015595      -0.040436      -0.014076      -0.002583       0.016659              1.749022       2.307120      -0.084546       0.001339       1.549442       0.052915       1.390503           0.000478
           28              H       5.182215       2.876126      12.262214       0.110984       0.980169 0.69334472E+01  0.66055183E+02                                 1.664005                            1.565317      -0.898024       2.453981                    0.998407       3.486044       9.796745       0.485134       1.325216      -0.698725       0.025248       0.031013       0.007123       0.040620       0.006799      -0.000065       0.006988       0.007065      -0.040373      -0.016233       0.001353       0.014880              1.725447       1.692353       0.374829       0.132293       2.050191       0.171621       1.433797          -0.000006
           29              H      -0.506064       7.317016      15.871480       0.111402       1.006614 0.69434144E+01  0.66109037E+02                                 1.680862                            1.554258      -1.031513       2.390408                    0.996981       3.539041       9.910791       0.493076       1.304681      -0.702146       0.019859       0.008094      -0.033496       0.039773       0.010480      -0.004222       0.000664       0.004864       0.017852      -0.014234       0.004181       0.010053              1.759567       1.484430       0.160401      -0.377510       1.485234      -0.253750       2.309037           0.000083
           30              H      -0.033475       8.514707      17.793497       0.116252       1.132667 0.83706489E+01  0.81949074E+02                                 1.704844                            1.624350      -0.927361       2.440829                    0.998829       3.300921       8.812996       0.529286       1.182037      -0.733408       0.022363       0.031536      -0.004212       0.038889       0.012524      -0.008729      -0.003641      -0.007853       0.001841      -0.015200      -0.001819       0.017019              1.709738       1.627467       0.428998      -0.031063       1.920201      -0.065805       1.581545           0.000913
           31              H       6.216591       6.151940      19.872888       0.113557       1.120657 0.81546101E+01  0.79950752E+02                                 1.737647                            1.635983      -0.996827       2.403334                    0.998186       3.447302       9.454331       0.507576       1.230795      -0.720250      -0.016586      -0.010151       0.032526       0.037896       0.009371      -0.008110      -0.003817      -0.001279       0.019731      -0.013355      -0.001523       0.014878              1.779330       1.623726       0.165490      -0.365058       1.444882      -0.076978       2.269383           0.000501
           32              H       5.737140       4.933560      17.948291       0.101417       1.065533 0.77194974E+01  0.75808749E+02                                 1.766137                            1.654519      -1.275599       2.265065                    0.993870       3.818258      11.018985       0.469019       1.329798      -0.695695      -0.021363      -0.030073       0.001351       0.036913       0.010529      -0.001545      -0.002104      -0.005060       0.007393      -0.012062       0.001612       0.010449              1.800236       1.855061       0.576894      -0.059670       2.003270       0.050574       1.542377           0.000123
           33              H       7.016839       0.815152      24.653423       0.104589       1.114053 0.80365176E+01  0.78239148E+02                                 1.711038                            1.608774      -0.889635       2.448849                    0.999050       3.388669       9.158343       0.520950       1.207685      -0.726140       0.036567       0.004703      -0.001939       0.036919      -0.002493      -0.003601       0.006314       0.015456      -0.032412      -0.014322      -0.000083       0.014405              1.754209       2.361575       0.148242       0.131943       1.526100       0.078349       1.374953           0.000136
           34              H       1.819148      11.898757      23.768521       0.105501       1.105237 0.78097564E+01  0.75765325E+02                                 1.716842                            1.594361      -1.067816       2.360448                    0.997439       3.495650       9.543979       0.517257       1.220582      -0.721577       0.019613      -0.023576      -0.015996       0.034589      -0.002860      -0.003915       0.008334       0.010120      -0.013241      -0.012056       0.001112       0.010944              1.781537       1.825212      -0.472671      -0.159929       2.116965       0.285079       1.402433           0.000164
           35              H       2.466742       0.344691      24.405754       0.111392       1.120260 0.83247537E+01  0.81895167E+02                                 1.730817                            1.649657      -0.960322       2.419383                    0.998529       3.401566       9.290395       0.507893       1.225877      -0.722258      -0.036585      -0.000979      -0.002249       0.036667      -0.005859      -0.001045       0.003026       0.015721      -0.040936      -0.014337      -0.002415       0.016752              1.753338       2.314211       0.084937      -0.001332       1.552671       0.053084       1.393132           0.000453
           36              H       3.394768       2.330063      25.161661       0.111616       0.981374 0.69454492E+01  0.66205660E+02                                 1.665901                            1.567061      -0.900378       2.452523                    0.998403       3.489814       9.813656       0.484628       1.325875      -0.698559      -0.024906       0.031003       0.007148       0.040405      -0.006834       0.000092       0.006736       0.007508      -0.039626      -0.015901       0.001066       0.014834              1.727453       1.694317      -0.375330      -0.132437       2.052717       0.171846       1.435324          -0.000010
           37              H       0.506022       7.863079       2.972033       0.112565       1.004979 0.69322014E+01  0.66001803E+02                                 1.681919                            1.555195      -1.041325       2.387004                    0.996770       3.539041       9.923612       0.491690       1.308368      -0.701373      -0.019566       0.008211      -0.033105       0.039322      -0.010220       0.004144       0.000721       0.004940       0.018230      -0.014048       0.004210       0.009838              1.760729       1.485373      -0.160599       0.377801       1.486247      -0.253967       2.310567           0.000095
           38              H       0.033426       9.060770       4.894050       0.117223       1.131991 0.83634224E+01  0.81855623E+02                                 1.703540                            1.623130      -0.924479       2.441632                    0.998848       3.299056       8.805030       0.529771       1.181282      -0.733570      -0.021883       0.031048      -0.004208       0.038217      -0.012588       0.008695      -0.003609      -0.007954       0.001658      -0.015242      -0.001806       0.017048              1.708431       1.626311      -0.428634       0.031056       1.918741      -0.065743       1.580241           0.000968
           39              H       2.360372       6.698003       6.973441       0.113753       1.124276 0.81891226E+01  0.80403449E+02                                 1.744218                            1.641649      -1.014280       2.396073                    0.997953       3.453439       9.489273       0.505492       1.234112      -0.719501       0.016379      -0.010455       0.032448       0.037821      -0.009312       0.007970      -0.003686      -0.001258       0.019426      -0.013241      -0.001389       0.014631              1.786263       1.629528      -0.166554       0.367598       1.449493      -0.077667       2.279769           0.000536
           40              H       2.839830       5.479624       5.048844       0.100786       1.068479 0.77495159E+01  0.76225931E+02                                 1.774157                            1.661405      -1.294029       2.257825                    0.993692       3.831145      11.088095       0.466198       1.335696      -0.694483       0.021424      -0.030327       0.001173       0.037150      -0.010442       0.001628      -0.002146      -0.005114       0.006820      -0.011887       0.001391       0.010496              1.808646       1.863899      -0.581365       0.060092       2.013207       0.050872       1.548832           0.000142
           41              H       2.728315      10.545180      14.044918       0.104337       1.115313 0.80462570E+01  0.78350211E+02                                 1.711516                            1.609080      -0.923383       2.432266                    0.998798       3.390515       9.161426       0.521275       1.206681      -0.726361       0.036350      -0.004451       0.001925       0.036672       0.002495       0.003529       0.006425       0.015737      -0.032689      -0.014493      -0.000059       0.014552              1.754759       2.362672      -0.148272      -0.131933       1.526400       0.078366       1.375205           0.000141
           42              H       6.107681      -0.538425      14.929820       0.106317       1.096807 0.77344772E+01  0.74789647E+02                                 1.701534                            1.581611      -1.028646       2.377039                    0.997953       3.479522       9.457982       0.522271       1.212829      -0.723345       0.019510       0.023663       0.015462       0.034346       0.003018       0.004121       0.008357       0.010034      -0.012869      -0.012023       0.000866       0.011157              1.764860       1.808010       0.465141       0.157225       2.094954       0.280575       1.391617           0.000164
           43              H      -1.821785      11.015641      14.292587       0.111336       1.116744 0.82924649E+01  0.81491128E+02                                 1.726710                            1.646124      -0.960586       2.419624                    0.998556       3.395850       9.267204       0.508636       1.225385      -0.722394      -0.036660       0.000985       0.002751       0.036776       0.005905       0.001219       0.002788       0.015595      -0.040435      -0.014076      -0.002584       0.016660              1.749036       2.307142      -0.084547       0.001339       1.549455       0.052916       1.390513           0.000457
           44              H      -0.893749       9.030270      13.536680       0.110984       0.980167 0.69334245E+01  0.66054904E+02                                 1.664001                            1.565314      -0.898019       2.453983                    0.998407       3.486037       9.796716       0.485135       1.325215      -0.698725      -0.025248      -0.031013      -0.007123       0.040620       0.006799      -0.000065       0.006988       0.007065      -0.040373      -0.016233       0.001353       0.014880              1.725444       1.692349       0.374828       0.132293       2.050187       0.171620       1.433794          -0.000007
           45              H       4.794530       4.589380       9.927414       0.111402       1.006615 0.69434234E+01  0.66109166E+02                                 1.680866                            1.554261      -1.031523       2.390404                    0.996981       3.539045       9.910817       0.493074       1.304685      -0.702146      -0.019859      -0.008094       0.033496       0.039773       0.010480      -0.004222       0.000664       0.004864       0.017852      -0.014234       0.004181       0.010053              1.759571       1.484434       0.160402      -0.377512       1.485237      -0.253752       2.309042           0.000098
           46              H       4.321941       3.391689       8.005397       0.116251       1.132638 0.83703642E+01  0.81945493E+02                                 1.704809                            1.624318      -0.927317       2.440853                    0.998829       3.300862       8.812762       0.529293       1.182031      -0.733409      -0.022363      -0.031537       0.004211       0.038890       0.012525      -0.008728      -0.003639      -0.007854       0.001842      -0.015201      -0.001817       0.017018              1.709702       1.627435       0.428985      -0.031062       1.920159      -0.065803       1.581511           0.000967
           47              H      -1.928125       5.754456       5.926006       0.113558       1.120654 0.81545731E+01  0.79950299E+02                                 1.737644                            1.635980      -0.996819       2.403338                    0.998186       3.447293       9.454301       0.507576       1.230796      -0.720250       0.016587       0.010151      -0.032526       0.037896       0.009372      -0.008110      -0.003817      -0.001279       0.019732      -0.013356      -0.001522       0.014878              1.779326       1.623722       0.165489      -0.365057       1.444879      -0.076978       2.269378           0.000534
           48              H      -1.448674       6.972836       7.850603       0.101418       1.065529 0.77194636E+01  0.75808357E+02                                 1.766135                            1.654517      -1.275596       2.265067                    0.993870       3.818252      11.018974       0.469018       1.329801      -0.695694       0.021363       0.030073      -0.001350       0.036914       0.010530      -0.001545      -0.002104      -0.005060       0.007392      -0.012062       0.001612       0.010450              1.800234       1.855058       0.576893      -0.059670       2.003267       0.050573       1.542375           0.000146
           49              H       0.030867       3.780335       2.079391       0.293169       0.524198 0.33281748E+01  0.27110337E+02                                 1.224945                            1.186021      -1.050394       2.482747                    0.999685       2.802475       7.949742       0.474425       1.584930      -0.650457       0.004010       0.022124      -0.005203       0.023078      -0.008729      -0.001473       0.002820      -0.004345       0.011858      -0.010995       0.002020       0.008975              1.247553       1.103868       0.173154      -0.038920       1.568730      -0.141754       1.070061           0.000202
           50              H       7.563191       2.784059       2.216125       0.284895       0.551916 0.34766518E+01  0.28716652E+02                                 1.281148                            1.221376      -1.151009       2.425835                    0.998843       2.933781       8.462990       0.460855       1.609047      -0.646061      -0.023332      -0.006822      -0.003159       0.024514      -0.002664      -0.000243       0.006723       0.003331       0.017776      -0.008624      -0.000755       0.009380              1.326045       1.778772       0.121814       0.100635       1.109075       0.027190       1.090288           0.000381
           51              H      -0.417709       3.478020       4.246498       0.162227       0.895909 0.63030311E+01  0.58009148E+02                                 1.520862                            1.454304      -0.735405       2.552842                    0.999985       3.053119       8.142603       0.528892       1.258323      -0.715469      -0.010982       0.014717       0.012557       0.022246      -0.009524       0.001880      -0.000547      -0.007680       0.033784      -0.015957       0.004316       0.011642              1.547898       1.583787      -0.315205      -0.311229       1.524691       0.337456       1.535215           0.000066
           52              H      -0.054041       1.961474       4.083965       0.159518       0.924160 0.66298179E+01  0.60554999E+02                                 1.438705                            1.404002      -0.725501       2.554493                    0.999966       2.846307       7.078652       0.601440       1.114975      -0.752504      -0.004187      -0.019858       0.009099       0.022241       0.003760       0.002363      -0.003839      -0.018786       0.026297      -0.014902       0.003740       0.011162              1.434687       1.234874       0.142631      -0.051625       1.760138      -0.198967       1.309050           0.000038
           53              H       1.060109       3.054266       3.939491       0.161690       0.913983 0.64905652E+01  0.60420036E+02                                 1.563293                            1.493549      -0.766862       2.539017                    0.999951       3.142364       8.541367       0.510528       1.288807      -0.708310       0.022893       0.004068       0.006012       0.024016       0.001591       0.003341      -0.001145       0.016140       0.024765      -0.012460       0.002382       0.010078              1.589931       2.124019       0.221989       0.162845       1.312229       0.072846       1.333543           0.000047
           54              H       0.349078       2.172396       0.575315       0.155998       0.861057 0.62067312E+01  0.57119972E+02                                 1.499177                            1.458226      -0.720598       2.555770                    0.999983       3.128240       8.446895       0.518040       1.284748      -0.709062      -0.003595       0.004566      -0.022479       0.023218      -0.005702      -0.001943       0.002395      -0.000217       0.031692      -0.010989      -0.000435       0.011424              1.503077       1.399530      -0.059949       0.212602       1.251403      -0.048708       1.858299           0.000042
           55              H       1.550716       2.210394       1.581472       0.158499       0.848033 0.59438758E+01  0.55040981E+02                                 1.577585                            1.497627      -1.055470       2.402288                    0.996893       3.423671       9.803316       0.467434       1.415041      -0.680467       0.022790       0.006279       0.002564       0.023778       0.001224      -0.002237       0.006549       0.007892      -0.002930      -0.009294       0.003698       0.005596              1.626001       2.279030       0.046554       0.008800       1.345016       0.051985       1.253956           0.000128
           56              H       0.428847       1.127345       1.741425       0.153222       0.929117 0.67440958E+01  0.63113004E+02                                 1.557522                            1.505300      -0.704289       2.562747                    0.999963       3.114341       8.369468       0.519467       1.259950      -0.715395      -0.003985      -0.021473       0.006618       0.022820      -0.002390      -0.007770      -0.000036      -0.022692      -0.005630      -0.015164       0.002581       0.012583              1.573753       1.411057       0.053529      -0.047061       2.050499      -0.094558       1.259703           0.000015
           57              H       4.319353       8.672124      10.820056       0.293627       0.523786 0.33255420E+01  0.27089494E+02                                 1.225387                            1.186393      -1.051861       2.482659                    0.999658       2.803801       7.959313       0.473741       1.587180      -0.650083       0.003387      -0.022369       0.005163       0.023206       0.008455       0.001528       0.002901      -0.004223       0.011589      -0.010670       0.001800       0.008870              1.248033       1.104335      -0.173343       0.038957       1.569378      -0.141865       1.070386           0.000204
           58              H       3.274672       9.668400      10.683322       0.283914       0.551985 0.34788314E+01  0.28754060E+02                                 1.284128                            1.224044      -1.163831       2.420611                    0.998722       2.941051       8.501209       0.458826       1.615072      -0.645124      -0.023404       0.007139       0.002703       0.024617       0.002941       0.000101       0.006639       0.003713       0.018082      -0.008905      -0.000443       0.009347              1.329250       1.783731      -0.122150      -0.101094       1.111422       0.027255       1.092597           0.000382
           59              H       3.870776       8.974439       8.652949       0.162731       0.894495 0.62881426E+01  0.57811796E+02                                 1.516113                            1.450071      -0.733052       2.553321                    0.999983       3.048289       8.113502       0.531282       1.253970      -0.716412      -0.011086      -0.014509      -0.012637       0.022206       0.009569      -0.001914      -0.000636      -0.007939       0.033454      -0.015992       0.004412       0.011580              1.542917       1.578394       0.313704       0.309498       1.520197       0.335839       1.530159           0.000069
           60              H       4.234436      10.490986       8.815482       0.158350       0.927860 0.66648854E+01  0.60963368E+02                                 1.443493                            1.408532      -0.721430       2.555718                    0.999965       2.852006       7.100896       0.599871       1.116278      -0.752189      -0.004202       0.020316      -0.008916       0.022581      -0.003831      -0.002373      -0.004226      -0.018753       0.026830      -0.015024       0.003417       0.011608              1.439451       1.238645      -0.143356       0.051898       1.766329      -0.200147       1.313379           0.000043
           61              H      -3.228408       9.398193       8.959956       0.162233       0.912888 0.64804365E+01  0.60297649E+02                                 1.561487                            1.491942      -0.770133       2.537723                    0.999926       3.139625       8.529831       0.511068       1.288045      -0.708468       0.022650      -0.003808      -0.006438       0.023853      -0.001728      -0.003222      -0.001154       0.016208       0.024443      -0.012470       0.002556       0.009914              1.588043       2.120996      -0.221895      -0.162614       1.310994       0.072752       1.332140           0.000051
           62              H       4.637556      10.280064      12.324132       0.156201       0.860592 0.61962002E+01  0.56947959E+02                                 1.492850                            1.452302      -0.719079       2.555160                    0.999979       3.119779       8.393971       0.522076       1.276497      -0.710840      -0.003502      -0.004748       0.022147       0.022919       0.005987       0.001834       0.002376      -0.000236       0.032328      -0.011382      -0.000208       0.011590              1.496680       1.393652       0.059567      -0.211364       1.246545      -0.048570       1.849844           0.000045
           63              H      -2.737806      10.242066      11.317975       0.158164       0.850588 0.59660764E+01  0.55297072E+02                                 1.580371                            1.500089      -1.053223       2.402528                    0.996864       3.429860       9.824943       0.467214       1.414414      -0.680555       0.022914      -0.006135      -0.002695       0.023874      -0.001288       0.002320       0.006406       0.007773      -0.003173      -0.009170       0.003605       0.005564              1.628943       2.284084      -0.047014      -0.008474       1.347034       0.052110       1.255712           0.000131
           64              H      -3.859681      11.325115      11.158022       0.152997       0.930858 0.67621971E+01  0.63343391E+02                                 1.561447                            1.508937      -0.702407       2.563650                    0.999966       3.118803       8.393532       0.517853       1.262658      -0.714801      -0.003861       0.021422      -0.006409       0.022691       0.002333       0.007622      -0.000246      -0.022698      -0.005593      -0.015048       0.002506       0.012542              1.577737       1.414319      -0.054024       0.047282       2.056576      -0.094664       1.262314           0.000017
           65              H       4.257599       8.126061      23.719503       0.293170       0.524196 0.33281581E+01  0.27110165E+02                                 1.224941                            1.186018      -1.050392       2.482749                    0.999685       2.802467       7.949713       0.474425       1.584930      -0.650457      -0.004010      -0.022124       0.005203       0.023078      -0.008729      -0.001473       0.002820      -0.004345       0.011858      -0.010995       0.002020       0.008975              1.247550       1.103865       0.173153      -0.038919       1.568725      -0.141753       1.070059           0.000198
           66              H      -3.274725       9.122337      23.582769       0.284896       0.551916 0.34766488E+01  0.28716624E+02                                 1.281148                            1.221376      -1.151010       2.425834                    0.998843       2.933781       8.462993       0.460855       1.609048      -0.646061       0.023332       0.006822       0.003159       0.024513      -0.002664      -0.000242       0.006723       0.003331       0.017776      -0.008624      -0.000755       0.009380              1.326045       1.778772       0.121814       0.100635       1.109075       0.027190       1.090288           0.000378
           67              H       4.706175       8.428376      21.552396       0.162230       0.895906 0.63030180E+01  0.58009035E+02                                 1.520864                            1.454305      -0.735410       2.552841                    0.999985       3.053119       8.142621       0.528890       1.258328      -0.715467       0.010982      -0.014717      -0.012557       0.022246      -0.009523       0.001880      -0.000547      -0.007680       0.033784      -0.015957       0.004315       0.011642              1.547900       1.583789      -0.315205      -0.311229       1.524692       0.337457       1.535217           0.000037
           68              H       4.342507       9.944922      21.714929       0.159524       0.924155 0.66297772E+01  0.60554553E+02                                 1.438701                            1.403998      -0.725497       2.554495                    0.999966       2.846301       7.078640       0.601440       1.114976      -0.752504       0.004187       0.019858      -0.009099       0.022241       0.003760       0.002363      -0.003839      -0.018787       0.026296      -0.014902       0.003740       0.011162              1.434683       1.234871       0.142630      -0.051624       1.760131      -0.198966       1.309046          -0.000048
           69              H       3.228357       8.852130      21.859403       0.161693       0.913979 0.64905368E+01  0.60419745E+02                                 1.563293                            1.493549      -0.766865       2.539016                    0.999951       3.142363       8.541381       0.510526       1.288812      -0.708309      -0.022893      -0.004068      -0.006012       0.024016       0.001591       0.003341      -0.001145       0.016140       0.024765      -0.012460       0.002382       0.010078              1.589930       2.124018       0.221988       0.162845       1.312229       0.072846       1.333543           0.000020
           70              H       3.939388       9.734000      25.223579       0.155998       0.861055 0.62067185E+01  0.57119820E+02                                 1.499175                            1.458224      -0.720598       2.555770                    0.999983       3.128236       8.446879       0.518040       1.284747      -0.709063       0.003595      -0.004566       0.022479       0.023218      -0.005702      -0.001943       0.002395      -0.000217       0.031692      -0.010989      -0.000435       0.011424              1.503076       1.399528      -0.059949       0.212602       1.251402      -0.048709       1.858297           0.000045
           71              H       2.737750       9.696002      24.217422       0.158499       0.848033 0.59438783E+01  0.55041015E+02                                 1.577586                            1.497628      -1.055472       2.402287                    0.996893       3.423673       9.803325       0.467434       1.415041      -0.680467      -0.022790      -0.006279      -0.002564       0.023778       0.001224      -0.002237       0.006549       0.007892      -0.002930      -0.009294       0.003698       0.005596              1.626001       2.279031       0.046555       0.008800       1.345016       0.051985       1.253957           0.000125
           72              H       3.859619      10.779051      24.057469       0.153222       0.929121 0.67441363E+01  0.63113478E+02                                 1.557526                            1.505304      -0.704288       2.562746                    0.999963       3.114349       8.369496       0.519466       1.259950      -0.715395       0.003985       0.021473      -0.006618       0.022820      -0.002390      -0.007771      -0.000036      -0.022692      -0.005630      -0.015164       0.002581       0.012583              1.573758       1.411061       0.053529      -0.047062       2.050506      -0.094559       1.259706           0.000002
           73              H      -0.030887       3.234272      14.978838       0.293626       0.523786 0.33255418E+01  0.27089490E+02                                 1.225387                            1.186393      -1.051860       2.482659                    0.999658       2.803801       7.959311       0.473741       1.587180      -0.650083      -0.003387       0.022369      -0.005163       0.023206       0.008455       0.001528       0.002901      -0.004223       0.011589      -0.010670       0.001800       0.008870              1.248033       1.104335      -0.173343       0.038958       1.569378      -0.141865       1.070386           0.000198
           74              H       1.013794       2.237996      15.115572       0.283914       0.551989 0.34788625E+01  0.28754384E+02                                 1.284134                            1.224049      -1.163835       2.420607                    0.998722       2.941066       8.501265       0.458826       1.615071      -0.645124       0.023404      -0.007139      -0.002703       0.024617       0.002942       0.000101       0.006639       0.003712       0.018082      -0.008905      -0.000443       0.009347              1.329256       1.783741      -0.122150      -0.101095       1.111427       0.027255       1.092602           0.000377
           75              H       0.417690       2.931957      17.145945       0.162730       0.894495 0.62881439E+01  0.57811828E+02                                 1.516116                            1.450073      -0.733051       2.553322                    0.999983       3.048291       8.113517       0.531280       1.253973      -0.716412       0.011086       0.014510       0.012637       0.022206       0.009569      -0.001913      -0.000636      -0.007939       0.033454      -0.015992       0.004412       0.011580              1.542919       1.578396       0.313706       0.309499       1.520202       0.335840       1.530160           0.000033
           76              H       0.054030       1.415410      16.983412       0.158344       0.927897 0.66652497E+01  0.60967737E+02                                 1.443556                            1.408591      -0.721434       2.555716                    0.999965       2.852057       7.101161       0.599843       1.116310      -0.752181       0.004202      -0.020316       0.008916       0.022581      -0.003831      -0.002373      -0.004224      -0.018752       0.026830      -0.015024       0.003418       0.011606              1.439514       1.238694      -0.143366       0.051902       1.766414      -0.200161       1.313434          -0.000049
           77              H      -1.060126       2.508203      16.838938       0.162231       0.912891 0.64804642E+01  0.60298031E+02                                 1.561497                            1.491951      -0.770131       2.537723                    0.999926       3.139636       8.529897       0.511063       1.288055      -0.708466      -0.022650       0.003808       0.006439       0.023853      -0.001728      -0.003222      -0.001154       0.016209       0.024443      -0.012470       0.002556       0.009914              1.588055       2.121014      -0.221900      -0.162615       1.311003       0.072753       1.332147           0.000014
           78              H      -0.349090       1.626332      13.474762       0.156200       0.860595 0.61962232E+01  0.56948222E+02                                 1.492853                            1.452305      -0.719078       2.555160                    0.999979       3.119784       8.393988       0.522075       1.276497      -0.710840       0.003502       0.004748      -0.022146       0.022919       0.005987       0.001834       0.002376      -0.000236       0.032328      -0.011382      -0.000208       0.011590              1.496683       1.393654       0.059567      -0.211365       1.246547      -0.048571       1.849848           0.000045
           79              H       7.026272       1.664330      14.480919       0.158164       0.850590 0.59660894E+01  0.55297230E+02                                 1.580374                            1.500092      -1.053226       2.402526                    0.996864       3.429865       9.824965       0.467214       1.414416      -0.680554      -0.022914       0.006135       0.002695       0.023874      -0.001288       0.002320       0.006406       0.007773      -0.003173      -0.009170       0.003605       0.005564              1.628946       2.284088      -0.047014      -0.008474       1.347035       0.052110       1.255714           0.000125
           80              H      -0.428853       0.581281      14.640872       0.152997       0.930858 0.67622045E+01  0.63343513E+02                                 1.561451                            1.508941      -0.702407       2.563650                    0.999966       3.118809       8.393567       0.517851       1.262663      -0.714800       0.003861      -0.021422       0.006409       0.022691       0.002333       0.007622      -0.000246      -0.022697      -0.005593      -0.015047       0.002506       0.012542              1.577741       1.414323      -0.054024       0.047283       2.056582      -0.094664       1.262317           0.000005
           81              C      -1.020690      10.138519       0.763131      -0.162397      38.158319 0.53491397E+03  0.13191948E+05                                 9.913722                            7.757081      -0.157847       1.934223                    0.998030      29.848592      86.745675       0.588758       0.421836      -1.065021       0.040737       0.082861       0.051209       0.105583      -0.016126      -0.013938      -0.055804       0.011550       0.129708      -0.066690      -0.007497       0.074188             11.691868      11.813985       1.759794       1.063527      16.276215       3.982883       6.985403           0.003780
           82              C      -1.803772      11.172141       1.199649      -0.081754      31.342007 0.40353636E+03  0.93483922E+04                                 8.703751                            6.757596       0.105413       2.011475                    0.999817      28.908725      83.554556       0.623044       0.424359      -1.055070       0.040535      -0.006050       0.009695       0.042115      -0.000198      -0.010284      -0.021908       0.055446       0.012928      -0.040910       0.009823       0.031087              9.969708       9.992589       1.189339       0.619161      14.017762       3.463908       5.898771           0.002929
           83              C      -1.257421      12.333164       1.715626      -0.101006      31.838630 0.41340326E+03  0.96285356E+04                                 8.825053                            6.857435       0.045037       1.993129                    0.999675      28.996651      83.850472       0.616508       0.426561      -1.054412       0.016534      -0.026075      -0.002232       0.030956      -0.021617      -0.011674      -0.002283      -0.016236       0.047185      -0.033395       0.011821       0.021574             10.095190      10.626731       1.792310       0.595444      13.843620       3.335370       5.815218           0.005372
           84              C       0.097745      12.506241       1.772384      -0.013330      35.382449 0.42475971E+03  0.98757540E+04                                 9.410792                            6.876680      -0.055078       1.993677                    0.999212      27.024532      75.935439       0.631006       0.417490      -1.069167      -0.018012      -0.036845      -0.011144       0.042499      -0.004113       0.001694      -0.002754      -0.002891       0.038418      -0.010765      -0.002714       0.013478             11.601420      10.490844       2.081972       0.695264      18.067654       4.259977       6.245762           0.011706
           85              C       0.896266      11.472244       1.357022      -0.102979      31.643389 0.41914615E+03  0.97929283E+04                                 8.772331                            6.890943       0.093611       2.007957                    0.999738      29.073947      84.118984       0.617072       0.424838      -1.055812      -0.028928      -0.014246      -0.001015       0.032262      -0.004234       0.005029      -0.013771       0.052375      -0.001366      -0.032036       0.003811       0.028226             10.044047       9.523015       0.493987       0.175547      14.793320       3.181241       5.815807           0.001597
           86              C       0.336191      10.280986       0.879742      -0.075530      31.205786 0.42757817E+03  0.10061036E+05                                 8.772526                            7.021492       0.059507       2.003234                    0.999469      29.029007      84.871033       0.602011       0.432389      -1.048954      -0.024333       0.024610       0.018173       0.039090      -0.030358      -0.012819      -0.013810       0.003558       0.024781      -0.041653       0.015372       0.026282              9.963848      10.443063       1.341273       0.789321      13.589443       2.597654       5.859037           0.003213
           87              C       4.950642       0.812256       2.257403       0.581435      24.449126 0.26493234E+03  0.55701737E+04                                 7.824454                            5.805957      -0.211794       1.980851                    0.999303      22.850130      64.627789       0.610560       0.477138      -1.016219       0.001955       0.054253       0.028915       0.061508      -0.008300      -0.022923      -0.045326       0.017263       0.275628      -0.073449      -0.034044       0.107493              9.390614       9.391577       1.151224       0.840156      13.564243       2.854539       5.216022          -0.002556
           88              C       2.500179       5.317730      21.996911      -0.161608      37.216600 0.49731643E+03  0.12009988E+05                                 9.624208                            7.395702      -0.036660       1.976269                    0.998599      29.067705      82.841771       0.614949       0.412437      -1.074008       0.012758      -0.065239      -0.079362       0.103524       0.045615       0.003884      -0.034742       0.035762      -0.150600      -0.071908      -0.004475       0.076383             11.340028       8.060894      -3.538620      -0.686949       9.277140       2.428612      16.682051           0.001332
           89              C       3.380182       4.285258      22.024516      -0.055588      30.904665 0.39691181E+03  0.91486695E+04                                 8.662208                            6.727751       0.058863       2.010899                    0.999564      28.133340      80.869187       0.621391       0.427639      -1.053995      -0.016676       0.013160      -0.029483       0.036339       0.022071       0.012614      -0.020444       0.041659      -0.020620      -0.042734       0.008568       0.034167              9.867727       7.101721      -3.097404      -0.108491       8.468081       1.794116      14.033380           0.010604
           90              C       3.688098       3.580708      20.858406      -0.094789      30.853253 0.38596858E+03  0.88150746E+04                                 8.546785                            6.558105       0.170736       2.037266                    0.999677      28.258280      80.277749       0.641794       0.417865      -1.062437      -0.019099       0.024663       0.009484       0.032604      -0.003815      -0.000594      -0.006743       0.008323      -0.101677      -0.034870       0.012210       0.022660              9.821120       6.124975      -2.227266       0.023221       7.612675       1.510323      15.725710           0.007542
           91              C       3.182055       3.942736      19.675784      -0.021060      34.563403 0.39531625E+03  0.90115115E+04                                 9.172037                            6.575934       0.083871       2.039437                    0.999523      26.522295      73.363683       0.655016       0.410205      -1.075799      -0.007518       0.018964       0.028624       0.035149       0.009808      -0.001111      -0.000535       0.006078      -0.006353      -0.009217      -0.002219       0.011435             11.322535       7.383790      -3.042684      -1.353827       8.355450       3.259001      18.228364           0.014122
           92              C       2.321779       4.968723      19.635538      -0.091948      31.271691 0.40114249E+03  0.92599289E+04                                 8.663682                            6.711752       0.104135       2.014672                    0.999735      28.579339      81.899890       0.630076       0.421119      -1.059285       0.006489      -0.000968       0.032626       0.033280       0.016091       0.006991      -0.022001       0.014296       0.041012      -0.034832       0.008864       0.025968              9.829068       7.534743      -3.231840      -0.681689       8.296112       3.054809      13.656350           0.010522
           93              C       2.007001       5.686163      20.804228      -0.074710      32.208096 0.40909965E+03  0.95216751E+04                                 8.913827                            6.833060       0.084172       2.008922                    0.999664      28.909099      84.094139       0.614878       0.427989      -1.051509       0.019045      -0.034538       0.000162       0.039442      -0.000832      -0.006811      -0.017747       0.001362      -0.100197      -0.039905       0.017757       0.022148             10.229659       7.222955      -3.092469      -0.054579       8.471607       2.443193      14.994414           0.010351
           94              C       3.614337       3.231566      18.420410       0.559633      24.183049 0.26453519E+03  0.55377574E+04                                 7.721442                            5.765805      -0.068143       2.028988                    0.999567      22.547290      62.815041       0.620852       0.471268      -1.023415      -0.000350      -0.014396      -0.056456       0.058263       0.072196       0.000238      -0.025226      -0.013526      -0.155776      -0.067824      -0.032920       0.100744              9.254896       6.540977      -1.996256      -0.770744       6.654314       2.610438      14.569396          -0.003115
           95              C       3.267830       2.313940      12.136316      -0.161318      38.121909 0.53435432E+03  0.13174857E+05                                 9.909291                            7.754509      -0.155826       1.935137                    0.998018      29.826124      86.672989       0.588679       0.421998      -1.064906       0.040387      -0.084407      -0.051295       0.106709       0.015976       0.014849      -0.055642       0.010766       0.126792      -0.066427      -0.007173       0.073600             11.686179      11.806736      -1.759958      -1.063643      16.268632       3.982064       6.983171           0.003778
           96              C       2.484752       1.280319      11.699798      -0.081320      31.306681 0.40296956E+03  0.93324873E+04                                 8.698843                            6.754252       0.108182       2.012524                    0.999788      28.889430      83.501157       0.622970       0.424535      -1.054904       0.039780       0.005322      -0.010218       0.041415      -0.000036       0.009414      -0.021933       0.054462       0.011146      -0.040346       0.010137       0.030209              9.963242       9.991558      -1.191089      -0.619624      14.003142       3.459417       5.895027           0.002937
           97              C       3.031110       0.119296      11.183821      -0.103911      31.969353 0.41562119E+03  0.96940975E+04                                 8.855975                            6.883080       0.036349       1.990034                    0.999647      29.060679      84.122779       0.614324       0.427464      -1.053751       0.016127       0.026779       0.002131       0.031332       0.021077       0.012763      -0.002266      -0.016148       0.051051      -0.033849       0.010982       0.022867             10.130754      10.664094      -1.815829      -0.603887      13.893497       3.346000       5.834670           0.005378
           98              C       4.386277      -0.053782      11.127063      -0.011393      35.295767 0.42350731E+03  0.98394428E+04                                 9.395882                            6.866406      -0.051428       1.995523                    0.999221      26.985165      75.798968       0.631491       0.417474      -1.069170      -0.018588       0.035963       0.010855       0.041912       0.004659      -0.000349      -0.003024      -0.002373       0.037912      -0.011234      -0.001966       0.013200             11.582517      10.470924      -2.081352      -0.695207      18.039367       4.253069       6.237260           0.011704
           99              C       5.184793       0.980215      11.542425      -0.104333      31.721100 0.42051094E+03  0.98331481E+04                                 8.788300                            6.904095       0.090710       2.006338                    0.999724      29.115748      84.285305       0.616202       0.425077      -1.055627      -0.028465       0.013683       0.000985       0.031599       0.004740      -0.004243      -0.014024       0.053007      -0.002525      -0.032445       0.003950       0.028495             10.062625       9.534344      -0.494272      -0.175943      14.826845       3.188777       5.826687           0.001607
          100              C       4.624711       2.171473      12.019705      -0.073969      31.156480 0.42677394E+03  0.10037060E+05                                 8.762889                            7.014695       0.057189       2.002987                    0.999484      28.996524      84.745709       0.602347       0.432365      -1.049002      -0.023077      -0.024364      -0.018215       0.038183       0.030185       0.013322      -0.013571       0.000620       0.024720      -0.041568       0.015500       0.026068              9.952152      10.430380      -1.338424      -0.787959      13.572958       2.594577       5.853120           0.003222
          101              C       0.662113      11.640204      10.642044       0.579877      24.507600 0.26564193E+03  0.55887927E+04                                 7.836481                            5.813292      -0.214747       1.979491                    0.999347      22.881464      64.736479       0.610247       0.477067      -1.016263       0.000946      -0.053649      -0.029372       0.061170       0.008621       0.023389      -0.045734       0.017531       0.272904      -0.073730      -0.033270       0.107001              9.406930       9.404580      -1.154806      -0.841972      13.592477       2.861124       5.223734          -0.002552
          102              C      -1.788322       6.042603      16.701430      -0.160410      37.201976 0.49706151E+03  0.12002891E+05                                 9.623640                            7.395034      -0.041183       1.974913                    0.998603      29.058553      82.825901       0.614793       0.412574      -1.073865       0.011728       0.064818       0.079244       0.103046      -0.045310      -0.003382      -0.033594       0.033832      -0.149571      -0.070320      -0.005272       0.075592             11.340285       8.059266       3.537397       0.690571       9.276927       2.434221      16.684663           0.001334
          103              C      -0.908325       7.075074      16.673825      -0.052843      30.828077 0.39567064E+03  0.91133009E+04                                 8.651366                            6.720254       0.059290       2.011827                    0.999569      28.083584      80.707167       0.621291       0.428025      -1.053714      -0.016003      -0.013192       0.029048       0.035692      -0.021318      -0.012058      -0.020065       0.040257      -0.018079      -0.041524       0.008861       0.032664              9.854654       7.092820       3.093033       0.108919       8.457834       1.792554      14.013309           0.010598
          104              C      -0.600412       7.779624      17.839935      -0.096224      30.887054 0.38654017E+03  0.88314710E+04                                 8.552451                            6.562739       0.173573       2.037732                    0.999679      28.279967      80.356801       0.641595       0.417837      -1.062446      -0.018147      -0.023075      -0.010594       0.031209       0.004810       0.001057      -0.006813       0.007395      -0.105344      -0.036095       0.012394       0.023702              9.827281       6.129082       2.229178      -0.022871       7.618003       1.511339      15.734756           0.007557
          105              C      -1.106455       7.417597      19.022557      -0.019068      34.511216 0.39464790E+03  0.89924406E+04                                 9.162875                            6.570351       0.086337       2.040458                    0.999514      26.496915      73.277042       0.655299       0.410203      -1.075804      -0.007198      -0.019113      -0.030174       0.036436      -0.009124      -0.000133      -0.001696       0.007770      -0.005749      -0.009262      -0.001667       0.010928             11.310306       7.376654       3.038859       1.352148       8.347143       3.255165      18.207122           0.014121
          106              C      -1.966725       6.391609      19.062803      -0.092939      31.339992 0.40220212E+03  0.92918468E+04                                 8.683253                            6.726831       0.098874       2.012633                    0.999743      28.609401      82.057386       0.628406       0.421898      -1.058643       0.006599       0.000749      -0.031636       0.032326      -0.015407      -0.007164      -0.023503       0.013097       0.040207      -0.035133       0.007929       0.027205              9.852196       7.551691       3.239542       0.688155       8.315276       3.066655      13.689621           0.010522
          107              C       6.295501       5.674170      17.894113      -0.075308      32.227806 0.40940010E+03  0.95306777E+04                                 8.920225                            6.838651       0.079211       2.007406                    0.999655      28.916024      84.130673       0.614195       0.428375      -1.051244       0.019057       0.034671       0.000925       0.039574      -0.000472       0.007901      -0.015989       0.002508      -0.100241      -0.039151       0.016812       0.022339             10.237469       7.225632       3.091045       0.056507       8.474059       2.448621      15.012716           0.010333
          108              C      -0.674176       8.128767      20.277931       0.563410      24.148126 0.26409408E+03  0.55262188E+04                                 7.714298                            5.760959      -0.060785       2.031586                    0.999565      22.526974      62.745420       0.621119       0.471262      -1.023418       0.000224       0.015422       0.057650       0.059677      -0.070976      -0.000504      -0.026340      -0.013330      -0.153833      -0.068099      -0.031295       0.099395              9.245799       6.535883       1.994223       0.768997       6.648712       2.607170      14.552802          -0.003134
          109              C       5.309156       1.767877      25.035763      -0.162397      38.158346 0.53491431E+03  0.13191959E+05                                 9.913727                            7.757085      -0.157852       1.934222                    0.998030      29.848603      86.745727       0.588758       0.421836      -1.065021      -0.040737      -0.082861      -0.051209       0.105583      -0.016126      -0.013938      -0.055804       0.011550       0.129706      -0.066690      -0.007497       0.074187             11.691876      11.813991       1.759802       1.063531      16.276231       3.982886       6.985405           0.003765
          110              C       6.092238       0.734255      24.599245      -0.081753      31.341991 0.40353612E+03  0.93483828E+04                                 8.703739                            6.757588       0.105416       2.011475                    0.999817      28.908718      83.554452       0.623045       0.424358      -1.055071      -0.040534       0.006050      -0.009695       0.042115      -0.000198      -0.010284      -0.021907       0.055447       0.012927      -0.040910       0.009823       0.031087              9.969693       9.992573       1.189337       0.619160      14.017743       3.463902       5.898763           0.002872
          111              C       5.545887      -0.426768      24.083268      -0.101004      31.838607 0.41340285E+03  0.96285213E+04                                 8.825039                            6.857425       0.045039       1.993129                    0.999675      28.996643      83.850363       0.616510       0.426560      -1.054412      -0.016534       0.026075       0.002232       0.030956      -0.021617      -0.011675      -0.002283      -0.016236       0.047186      -0.033396       0.011821       0.021574             10.095174      10.626713       1.792309       0.595444      13.843599       3.335365       5.815209           0.005301
          112              C       4.190721      -0.599845      24.026510      -0.013330      35.382568 0.42476110E+03  0.98757933E+04                                 9.410804                            6.876685      -0.055081       1.993675                    0.999212      27.024591      75.935600       0.631007       0.417489      -1.069168       0.018012       0.036845       0.011146       0.042500      -0.004113       0.001693      -0.002755      -0.002891       0.038418      -0.010765      -0.002714       0.013479             11.601440      10.490847       2.081972       0.695264      18.067701       4.259991       6.245771           0.011673
          113              C       3.392200       0.434152      24.441872      -0.102978      31.643481 0.41914737E+03  0.97929643E+04                                 8.772348                            6.890953       0.093602       2.007953                    0.999738      29.074008      84.119211       0.617072       0.424838      -1.055812       0.028928       0.014246       0.001015       0.032262      -0.004235       0.005028      -0.013771       0.052374      -0.001367      -0.032037       0.003811       0.028226             10.044070       9.523030       0.493988       0.175547      14.793364       3.181251       5.815817           0.001557
          114              C       3.952275       1.625410      24.919152      -0.075529      31.205773 0.42757773E+03  0.10061023E+05                                 8.772522                            7.021487       0.059508       2.003235                    0.999469      29.028994      84.870978       0.602011       0.432389      -1.048954       0.024333      -0.024610      -0.018174       0.039090      -0.030358      -0.012819      -0.013810       0.003558       0.024780      -0.041653       0.015371       0.026282              9.963846      10.443057       1.341276       0.789321      13.589447       2.597655       5.859034           0.003201
          115              C      -0.662176      11.094140      23.541491       0.581442      24.449232 0.26493361E+03  0.55702074E+04                                 7.824474                            5.805970      -0.211792       1.980850                    0.999303      22.850206      64.628061       0.610560       0.477138      -1.016219      -0.001958      -0.054253      -0.028915       0.061509      -0.008300      -0.022923      -0.045328       0.017265       0.275643      -0.073452      -0.034046       0.107498              9.390642       9.391594       1.151227       0.840157      13.564296       2.854554       5.216036          -0.002595
          116              C       1.788287       6.588666       3.801983      -0.161609      37.216660 0.49731726E+03  0.12010012E+05                                 9.624216                            7.395706      -0.036660       1.976269                    0.998599      29.067727      82.841835       0.614949       0.412436      -1.074008      -0.012758       0.065239       0.079362       0.103524       0.045615       0.003884      -0.034742       0.035761      -0.150600      -0.071908      -0.004474       0.076383             11.340042       8.060898      -3.538621      -0.686950       9.277145       2.428618      16.682083           0.001358
          117              C       0.908284       7.621138       3.774378      -0.055584      30.904539 0.39690974E+03  0.91486109E+04                                 8.662194                            6.727740       0.058860       2.010899                    0.999564      28.133246      80.868899       0.621391       0.427640      -1.053994       0.016677      -0.013159       0.029483       0.036339       0.022073       0.012613      -0.020445       0.041658      -0.020626      -0.042735       0.008567       0.034169              9.867713       7.101709      -3.097397      -0.108491       8.468066       1.794115      14.033362           0.010737
          118              C       0.600368       8.325688       4.940488      -0.094785      30.853208 0.38596771E+03  0.88150508E+04                                 8.546782                            6.558102       0.170730       2.037264                    0.999677      28.258245      80.277656       0.641794       0.417866      -1.062437       0.019100      -0.024663      -0.009484       0.032604      -0.003812      -0.000593      -0.006744       0.008324      -0.101680      -0.034871       0.012213       0.022658              9.821120       6.124974      -2.227266       0.023223       7.612673       1.510322      15.725714           0.007696
          119              C       1.106411       7.963660       6.123110      -0.021062      34.563454 0.39531688E+03  0.90115274E+04                                 9.172036                            6.575932       0.083873       2.039437                    0.999523      26.522322      73.363714       0.655017       0.410205      -1.075800       0.007519      -0.018964      -0.028626       0.035151       0.009810      -0.001111      -0.000536       0.006077      -0.006358      -0.009217      -0.002220       0.011438             11.322537       7.383788      -3.042682      -1.353823       8.355447       3.258998      18.228376           0.014160
          120              C       1.966687       6.937673       6.163356      -0.091944      31.271627 0.40114124E+03  0.92598934E+04                                 8.663674                            6.711744       0.104131       2.014671                    0.999735      28.579293      81.899749       0.630076       0.421119      -1.059285      -0.006490       0.000967      -0.032626       0.033280       0.016094       0.006990      -0.022002       0.014296       0.041007      -0.034834       0.008865       0.025969              9.829062       7.534733      -3.231834      -0.681686       8.296101       3.054805      13.656351           0.010676
          121              C       2.281465       6.220233       4.994666      -0.074707      32.208023 0.40909823E+03  0.95216335E+04                                 8.913813                            6.833048       0.084170       2.008922                    0.999664      28.909059      84.093976       0.614879       0.427989      -1.051509      -0.019046       0.034538      -0.000162       0.039442      -0.000830      -0.006812      -0.017748       0.001361      -0.100198      -0.039906       0.017756       0.022150             10.229645       7.222942      -3.092462      -0.054579       8.471593       2.443191      14.994401           0.010452
          122              C       0.674129       8.674830       7.378484       0.559640      24.183116 0.26453602E+03  0.55377782E+04                                 7.721448                            5.765809      -0.068133       2.028989                    0.999567      22.547340      62.815168       0.620852       0.471267      -1.023416       0.000348       0.014398       0.056456       0.058264       0.072200       0.000236      -0.025227      -0.013527      -0.155788      -0.067827      -0.032923       0.100750              9.254906       6.540980      -1.996256      -0.770744       6.654318       2.610440      14.569421          -0.003065
          123              C       1.020636       9.592456      13.662578      -0.161318      38.121876 0.53435351E+03  0.13174832E+05                                 9.909285                            7.754502      -0.155825       1.935138                    0.998018      29.826099      86.672890       0.588680       0.421998      -1.064906      -0.040387       0.084407       0.051296       0.106709       0.015976       0.014849      -0.055642       0.010766       0.126792      -0.066427      -0.007173       0.073599             11.686177      11.806731      -1.759957      -1.063642      16.268633       3.982066       6.983168           0.003766
          124              C       1.803714      10.626077      14.099096      -0.081321      31.306753 0.40297035E+03  0.93325147E+04                                 8.698873                            6.754269       0.108178       2.012523                    0.999788      28.889455      83.501400       0.622968       0.424536      -1.054902      -0.039780      -0.005323       0.010219       0.041415      -0.000036       0.009413      -0.021933       0.054462       0.011145      -0.040346       0.010138       0.030208              9.963283       9.991597      -1.191103      -0.619630      14.003207       3.459435       5.895046           0.002884
          125              C       1.257356      11.787100      14.615073      -0.103911      31.969433 0.41562203E+03  0.96941267E+04                                 8.856005                            6.883095       0.036343       1.990032                    0.999647      29.060709      84.123041       0.614321       0.427465      -1.053750      -0.016127      -0.026780      -0.002130       0.031333       0.021078       0.012761      -0.002267      -0.016147       0.051050      -0.033849       0.010983       0.022866             10.130795      10.664139      -1.815838      -0.603890      13.893560       3.346017       5.834686           0.005306
          126              C      -0.097811      11.960178      14.671831      -0.011394      35.295923 0.42350898E+03  0.98394922E+04                                 9.395908                            6.866417      -0.051428       1.995523                    0.999221      26.985235      75.799232       0.631491       0.417474      -1.069170       0.018589      -0.035964      -0.010857       0.041915       0.004659      -0.000348      -0.003026      -0.002375       0.037913      -0.011235      -0.001966       0.013201             11.582557      10.470965      -2.081365      -0.695211      18.039433       4.253083       6.237274           0.011673
          127              C      -0.896327      10.926181      14.256469      -0.104332      31.721203 0.42051230E+03  0.98331915E+04                                 8.788328                            6.904111       0.090696       2.006333                    0.999724      29.115814      84.285641       0.616201       0.425078      -1.055626       0.028466      -0.013684      -0.000984       0.031600       0.004742      -0.004242      -0.014026       0.053007      -0.002522      -0.032446       0.003952       0.028495             10.062661       9.534383      -0.494275      -0.175944      14.826898       3.188788       5.826702           0.001571
          128              C      -0.336245       9.734923      13.779189      -0.073968      31.156437 0.42677298E+03  0.10037031E+05                                 8.762882                            7.014688       0.057189       2.002988                    0.999484      28.996484      84.745560       0.602347       0.432366      -1.049002       0.023076       0.024364       0.018216       0.038183       0.030185       0.013322      -0.013571       0.000621       0.024723      -0.041568       0.015501       0.026067              9.952147      10.430374      -1.338428      -0.787960      13.572952       2.594577       5.853116           0.003214
          129              C       3.626353       0.266192      15.156850       0.579884      24.507775 0.26564391E+03  0.55888462E+04                                 7.836518                            5.813314      -0.214732       1.979492                    0.999347      22.881592      64.736968       0.610246       0.477067      -1.016263      -0.000949       0.053649       0.029373       0.061172       0.008621       0.023389      -0.045737       0.017534       0.272924      -0.073736      -0.033273       0.107008              9.406982       9.404627      -1.154821      -0.841979      13.592562       2.861143       5.223757          -0.002593
          130              C       6.076788       5.863793       9.097464      -0.160409      37.201959 0.49706148E+03  0.12002891E+05                                 9.623641                            7.395038      -0.041189       1.974911                    0.998603      29.058551      82.825928       0.614792       0.412574      -1.073865      -0.011727      -0.064817      -0.079243       0.103045      -0.045310      -0.003383      -0.033595       0.033832      -0.149572      -0.070321      -0.005272       0.075593             11.340284       8.059265       3.537392       0.690558       9.276916       2.434206      16.684671           0.001365
          131              C       5.196791       4.831322       9.125069      -0.052842      30.828084 0.39567129E+03  0.91133173E+04                                 8.651356                            6.720252       0.059291       2.011827                    0.999569      28.083609      80.707180       0.621293       0.428024      -1.053715       0.016003       0.013192      -0.029048       0.035692      -0.021316      -0.012059      -0.020063       0.040257      -0.018071      -0.041522       0.008861       0.032661              9.854637       7.092813       3.093024       0.108902       8.457813       1.792529      14.013285           0.010732
          132              C       4.888878       4.126772       7.958959      -0.096221      30.886767 0.38653652E+03  0.88313587E+04                                 8.552376                            6.562693       0.173607       2.037745                    0.999680      28.279796      80.355942       0.641600       0.417835      -1.062448       0.018146       0.023075       0.010594       0.031208       0.004815       0.001059      -0.006809       0.007394      -0.105344      -0.036095       0.012390       0.023705              9.827186       6.129029       2.229148      -0.022880       7.617927       1.511313      15.734602           0.007699
          133              C       5.394921       4.488799       6.776337      -0.019069      34.511072 0.39464693E+03  0.89924106E+04                                 9.162847                            6.570342       0.086351       2.040463                    0.999514      26.496867      73.276817       0.655300       0.410203      -1.075805       0.007198       0.019111       0.030171       0.036432      -0.009120      -0.000133      -0.001694       0.007770      -0.005735      -0.009259      -0.001663       0.010922             11.310261       7.376628       3.038839       1.352134       8.347109       3.255142      18.207047           0.014168
          134              C       6.255191       5.514787       6.736091      -0.092939      31.339968 0.40220222E+03  0.92918465E+04                                 8.683236                            6.726822       0.098883       2.012635                    0.999743      28.609406      82.057300       0.628408       0.421897      -1.058645      -0.006598      -0.000749       0.031636       0.032326      -0.015404      -0.007165      -0.023502       0.013098       0.040216      -0.035132       0.007926       0.027205              9.852174       7.551671       3.239525       0.688148       8.315249       3.066643      13.689603           0.010675
          135              C      -2.007035       6.232226       7.904781      -0.075304      32.227743 0.40939932E+03  0.95306541E+04                                 8.920212                            6.838642       0.079214       2.007407                    0.999655      28.915987      84.130517       0.614195       0.428375      -1.051244      -0.019055      -0.034671      -0.000925       0.039574      -0.000472       0.007900      -0.015987       0.002505      -0.100240      -0.039149       0.016811       0.022338             10.237452       7.225618       3.091033       0.056498       8.474035       2.448606      15.012704           0.010455
          136              C       4.962642       3.777629       5.520963       0.563397      24.147841 0.26409080E+03  0.55261299E+04                                 7.714241                            5.760926      -0.060791       2.031590                    0.999565      22.526726      62.744502       0.621120       0.471262      -1.023418      -0.000221      -0.015419      -0.057648       0.059675      -0.070967      -0.000506      -0.026338      -0.013330      -0.153812      -0.068093      -0.031290       0.099382              9.245721       6.535839       1.994206       0.768984       6.648662       2.607138      14.552663          -0.003106
          137              C       0.136366       2.850571       3.776958      -0.292296      20.497608 0.32258275E+03  0.70304715E+04                                 6.351056                            5.829385       0.521829       2.192788                    0.996210      27.324409      75.343971       0.711422       0.395035      -1.079584      -0.019472       0.007004      -0.109514       0.111452      -0.013084       0.034152      -0.014921      -0.003490       0.396179      -0.080694      -0.058443       0.139136              6.494097       6.482449       0.178906       0.016483       5.572971       0.441730       7.426870           0.000162
          138              C       0.611535       2.034946       1.488596      -0.296671      22.444014 0.35249201E+03  0.78712721E+04                                 6.814437                            6.119019       0.264919       2.104076                    0.994464      27.995076      78.682469       0.688597       0.398332      -1.075050      -0.058775       0.076588       0.069654       0.119046      -0.053443      -0.053881       0.060851      -0.035856       0.050216      -0.067216      -0.047664       0.114881              7.195035       8.100833      -1.200708      -0.801365       7.285790       1.082835       6.198482           0.000189
          139              C       4.424848       9.601889       9.122489      -0.292544      20.493638 0.32252414E+03  0.70290746E+04                                 6.351318                            5.830395       0.525925       2.193943                    0.996258      27.322844      75.345997       0.711058       0.395244      -1.079411      -0.019158      -0.005947       0.109292       0.111118       0.011844      -0.032670      -0.016711      -0.006423       0.395405      -0.079646      -0.059011       0.138658              6.493843       6.480160      -0.180936      -0.018372       5.574722       0.438601       7.426645           0.000172
          140              C       4.900012      10.417514      11.410851      -0.296661      22.410224 0.35176489E+03  0.78508199E+04                                 6.807596                            6.112908       0.266093       2.104765                    0.994477      27.967537      78.578698       0.688920       0.398359      -1.075054      -0.058450      -0.075998      -0.069533       0.118435       0.053124       0.054177       0.060796      -0.036756       0.050569      -0.067495      -0.047417       0.114912              7.187628       8.094660       1.197191       0.801308       7.280064       1.080622       6.188160           0.000194
          141              C       4.152100       9.055825      22.021936      -0.292297      20.497676 0.32258439E+03  0.70305179E+04                                 6.351077                            5.829406       0.521830       2.192788                    0.996210      27.324462      75.344230       0.711419       0.395036      -1.079583       0.019473      -0.007005       0.109514       0.111452      -0.013083       0.034151      -0.014921      -0.003490       0.396177      -0.080693      -0.058443       0.139136              6.494118       6.482473       0.178905       0.016484       5.572984       0.441733       7.426896           0.000038
          142              C       3.676931       9.871450      24.310298      -0.296671      22.444004 0.35249177E+03  0.78712652E+04                                 6.814433                            6.119015       0.264920       2.104076                    0.994464      27.995070      78.682438       0.688597       0.398332      -1.075050       0.058776      -0.076588      -0.069654       0.119046      -0.053443      -0.053881       0.060851      -0.035856       0.050216      -0.067216      -0.047665       0.114881              7.195031       8.100829      -1.200705      -0.801364       7.285786       1.082833       6.198478           0.000181
          143              C      -0.136382       2.304507      16.676405      -0.292542      20.493607 0.32252334E+03  0.70290574E+04                                 6.351318                            5.830387       0.525922       2.193943                    0.996257      27.322858      75.346205       0.711058       0.395244      -1.079410       0.019157       0.005948      -0.109292       0.111118       0.011844      -0.032670      -0.016708      -0.006421       0.395406      -0.079646      -0.059011       0.138657              6.493843       6.480155      -0.180947      -0.018371       5.574751       0.438585       7.426624           0.000029
          144              C      -0.611546       1.488882      14.388043      -0.296661      22.410208 0.35176462E+03  0.78508128E+04                                 6.807592                            6.112905       0.266095       2.104765                    0.994477      27.967533      78.578699       0.688921       0.398359      -1.075054       0.058450       0.075998       0.069533       0.118435       0.053124       0.054177       0.060796      -0.036755       0.050569      -0.067495      -0.047417       0.114912              7.187624       8.094659       1.197190       0.801309       7.280056       1.080619       6.188157           0.000182
          145              O      -1.665676       7.718816      24.318295      -0.750086      40.973210 0.72928577E+03  0.18889231E+05                                 9.396190                            8.350813       0.119642       2.060185                    0.995713      30.206258      81.976027       0.659475       0.358584      -1.141191      -0.026500      -0.038000      -0.059429       0.075353      -0.010138       0.003595       0.002160       0.029101       0.058057      -0.027621       0.007424       0.020197             10.213871       9.020504       0.680591      -1.985659       7.204689      -2.215444      14.416418           0.038974
          146              O       5.405203       8.547078       0.478311      -0.720069      39.068398 0.61543081E+03  0.15249281E+05                                 9.105156                            7.593856       0.324789       2.137495                    0.996506      29.130075      76.849382       0.703492       0.351380      -1.149155      -0.036775       0.017361       0.044722       0.060447       0.002262      -0.007778      -0.016107       0.054127       0.031187      -0.037662       0.010187       0.027475             10.639234      16.011586       4.431204      -0.816374       9.496034      -0.336103       6.410082           0.056729
          147              O      -0.877447       7.512632       0.546421      -0.745049      43.843779 0.71378836E+03  0.18385131E+05                                 9.830758                            8.240613       0.104345       2.054291                    0.996318      30.093779      81.390225       0.666543       0.356764      -1.142874       0.008077      -0.020972       0.057475       0.061713      -0.005350      -0.005458      -0.018375       0.014748       0.060719      -0.027004      -0.001015       0.028019             11.186588      10.413813      -4.903867       1.661836      15.689788      -1.955723       7.456162           0.043781
          148              O       4.111809       1.724587       2.451669      -0.548646      37.670554 0.54945658E+03  0.13307297E+05                                 8.993344                            7.277901       0.145707       2.100311                    0.995468      27.692654      73.542591       0.699583       0.361502      -1.134743       0.008249      -0.038889       0.005328       0.040109      -0.046846      -0.021300      -0.015201      -0.044162       0.000694      -0.062748       0.011029       0.051719             10.557465       8.278688      -3.035020      -0.640937      17.063995       3.173146       6.329712           0.034768
          149              O       6.193449       0.941722       2.410907      -0.517942      30.142582 0.46009636E+03  0.10622232E+05                                 7.619778                            6.588699       0.760854       2.297012                    0.997579      26.938055      69.053580       0.749820       0.353820      -1.144849      -0.035726      -0.008541      -0.001681       0.036771       0.028803      -0.001125      -0.022301       0.086748      -0.010408      -0.058447       0.003601       0.054846              8.260547      12.644948       2.341330       1.216603       7.062824       0.653614       5.073869           0.144229
          150              O       3.319279       6.537818      24.243479      -0.763036      45.263294 0.74385973E+03  0.19295157E+05                                 9.984924                            8.366597       0.183980       2.089795                    0.995614      29.788634      79.990125       0.669131       0.352889      -1.149752       0.040632       0.021804      -0.003304       0.046231       0.009619       0.005852      -0.009250      -0.005654      -0.101454      -0.036470       0.009263       0.027207             11.376172      14.435098       1.004676       5.215947       8.665453      -0.751930      11.027965           0.025589
          151              O       1.244507       5.113093      24.276243      -0.756454      41.958090 0.66143588E+03  0.16696908E+05                                 9.501135                            7.869049       0.359527       2.134463                    0.997952      29.819755      79.553984       0.691146       0.351065      -1.148748      -0.020178      -0.064024      -0.007126       0.067506       0.006096       0.008063      -0.007024      -0.016247      -0.090028      -0.032883       0.007389       0.025494             10.977459      11.320653       3.051578      -5.549449       8.977046      -3.664141      12.634678           0.026861
          152              O       1.277093       7.385309      23.150638      -0.754983      48.875841 0.76667469E+03  0.20070155E+05                                10.538750                            8.525417       0.062349       2.045840                    0.995109      30.070570      81.547881       0.658135       0.355510      -1.145773      -0.010227       0.038936      -0.018002       0.044099       0.007886       0.011010      -0.005614      -0.003562      -0.064469      -0.026629       0.007603       0.019026             12.195540      14.239324      -7.023241       1.067438      14.572892      -0.930718       7.774403           0.029176
          153              O       4.515782       2.389349      18.479748      -0.426236      22.906691 0.35310920E+03  0.76280256E+04                                 6.213215                            5.694040       0.891385       2.352962                    0.999523      25.357745      62.817042       0.823455       0.344321      -1.153006      -0.024655       0.015402       0.003266       0.029253      -0.004493       0.003430       0.001153       0.004890      -0.053601      -0.018378       0.004151       0.014226              6.323348       6.482025      -2.146709      -0.526855       6.688035       0.539176       5.799985           0.234497
          154              O       3.064551       3.591141      17.344854      -0.538455      34.885521 0.49500747E+03  0.11635861E+05                                 8.438188                            6.810491       0.553960       2.240833                    0.997477      26.821525      69.313557       0.741554       0.351379      -1.147150       0.010541       0.009545       0.031451       0.034516       0.015580       0.033805      -0.042352       0.001311       0.125776      -0.064125      -0.005539       0.069664              9.932666       6.886552      -0.315119       1.138195       5.452024       1.189254      17.459421           0.050036
          155              O       2.622835       3.641516      14.380046      -0.751020      41.128681 0.73264315E+03  0.19001327E+05                                 9.427255                            8.375789       0.105707       2.055311                    0.995602      30.254702      82.208977       0.657695       0.359079      -1.140597      -0.026938       0.038079       0.058772       0.075032       0.009941      -0.004033       0.002928       0.028905       0.060085      -0.027890       0.006874       0.021016             10.249616       9.052984      -0.683904       1.995939       7.227469      -2.225870      14.468393           0.039020
          156              O       1.116714       3.905381      12.421136      -0.720561      39.084794 0.61572157E+03  0.15258166E+05                                 9.107091                            7.595096       0.325522       2.137286                    0.996447      29.138852      76.874787       0.703517       0.351329      -1.149206      -0.037344      -0.016727      -0.045078       0.060880      -0.001447       0.007305      -0.016033       0.053910       0.030309      -0.037432       0.010668       0.026764             10.641879      16.016342      -4.432538       0.818305       9.497023      -0.336425       6.412272           0.056748
          157              O       3.411059       4.939827      12.353026      -0.744585      43.849153 0.71386699E+03  0.18387626E+05                                 9.831488                            8.240879       0.100036       2.053089                    0.996273      30.095810      81.396222       0.666556       0.356748      -1.142889       0.007992       0.020600      -0.057470       0.061571       0.005457       0.005577      -0.018974       0.015010       0.061723      -0.027669      -0.001015       0.028684             11.187760      10.414685       4.904975      -1.663399      15.690778      -1.958719       7.457818           0.043752
          158              O      -0.176715      10.727872      10.447778      -0.548138      37.636535 0.54880691E+03  0.13287401E+05                                 8.987598                            7.273080       0.142647       2.099511                    0.995375      27.681263      73.496659       0.699902       0.361450      -1.134803       0.008487       0.037947      -0.005025       0.039208       0.046446       0.021785      -0.015127      -0.042900      -0.000303      -0.062388       0.011155       0.051233             10.550853       8.274058       3.034270       0.640849      17.052922       3.169988       6.325577           0.034767
          159              O       1.904920      11.510737      10.488540      -0.516948      30.095320 0.45916474E+03  0.10594996E+05                                 7.610933                            6.581089       0.762957       2.298098                    0.997594      26.917707      68.975179       0.750439       0.353719      -1.144969      -0.036361       0.008416       0.001819       0.037367      -0.028431       0.000912      -0.022301       0.086694      -0.008135      -0.058533       0.004338       0.054195              8.250856      12.629670      -2.338927      -1.215286       7.054394       0.652646       5.068504           0.144313
          160              O      -0.969215       4.822515      14.454862      -0.761882      45.292801 0.74434075E+03  0.19312636E+05                                 9.993577                            8.372339       0.180250       2.088625                    0.995621      29.791146      80.032691       0.668472       0.353145      -1.149432       0.039545      -0.021792       0.003518       0.045289      -0.009162      -0.007149      -0.009017      -0.003577      -0.100190      -0.036384       0.010240       0.026144             11.387425      14.451469      -1.004320      -5.223030       8.672524      -0.754041      11.038281           0.025629
          161              O       5.533005       6.247240      14.422098      -0.755861      41.914710 0.66065372E+03  0.16671626E+05                                 9.492843                            7.862911       0.359732       2.134842                    0.997897      29.807536      79.498764       0.691636       0.350933      -1.148898      -0.019882       0.064064       0.007430       0.067488      -0.005673      -0.008168      -0.006694      -0.015257      -0.088351      -0.032295       0.007769       0.024525             10.967292      11.309797      -3.048250       5.542740       8.969574      -3.660033      12.622504           0.026839
          162              O       5.565603       3.975023      15.547703      -0.754258      48.951724 0.76792788E+03  0.20113968E+05                                10.555770                            8.536788       0.050132       2.042077                    0.995001      30.087043      81.651977       0.657096       0.355877      -1.145318      -0.010172      -0.038313       0.017971       0.043524      -0.008285      -0.011147      -0.005566      -0.004351      -0.065047      -0.026926       0.007342       0.019583             12.217449      14.269718       7.039480      -1.069119      14.597218      -0.931714       7.785409           0.029250
          163              O       0.227265       8.970983      20.218593      -0.428266      22.931237 0.35359383E+03  0.76410535E+04                                 6.217353                            5.697667       0.888477       2.351902                    0.999493      25.373994      62.866187       0.823260       0.344287      -1.153043      -0.022433      -0.013673      -0.002857       0.026426       0.002972      -0.004036       0.000458       0.004382      -0.052473      -0.018083       0.005257       0.012826              6.327660       6.485982       2.148087       0.526976       6.692598       0.539485       5.804399           0.233929
          164              O      -1.223961       7.769192      21.353487      -0.540926      34.940881 0.49597496E+03  0.11664476E+05                                 8.447109                            6.817159       0.545379       2.238000                    0.997462      26.846611      69.399372       0.741177       0.351381      -1.147131       0.009335      -0.010663      -0.030667       0.033783      -0.016186      -0.033451      -0.042197      -0.000053       0.123434      -0.064107      -0.004674       0.068781              9.943744       6.894449       0.315528      -1.139343       5.457705       1.192157      17.479076           0.049992
          165              O       5.954142       4.187580       1.480599      -0.750085      40.973158 0.72928511E+03  0.18889202E+05                                 9.396160                            8.350792       0.119650       2.060188                    0.995713      30.206295      81.975998       0.659478       0.358583      -1.141193       0.026499       0.038000       0.059430       0.075353      -0.010132       0.003595       0.002159       0.029091       0.058070      -0.027615       0.007415       0.020201             10.213832       9.020477       0.680586      -1.985644       7.204668      -2.215429      14.416352           0.038986
          166              O      -1.116737       3.359318      25.320583      -0.720070      39.068394 0.61543111E+03  0.15249283E+05                                 9.105125                            7.593834       0.324798       2.137498                    0.996506      29.130179      76.849518       0.703497       0.351378      -1.149158       0.036777      -0.017361      -0.044722       0.060448       0.002265      -0.007784      -0.016097       0.054128       0.031160      -0.037653       0.010173       0.027480             10.639193      16.011517       4.431182      -0.816367       9.496002      -0.336101       6.410061           0.056671
          167              O       5.165913       4.393764      25.252473      -0.745048      43.843765 0.71378828E+03  0.18385122E+05                                 9.830735                            8.240596       0.104346       2.054291                    0.996318      30.093819      81.390224       0.666546       0.356762      -1.142875      -0.008077       0.020974      -0.057475       0.061714      -0.005351      -0.005450      -0.018373       0.014742       0.060707      -0.026998      -0.001015       0.028013             11.186558      10.413784      -4.903849       1.661828      15.689748      -1.955713       7.456143           0.043751
          168              O       0.176657      10.181809      23.347225      -0.548648      37.670882 0.54946208E+03  0.13307465E+05                                 8.993396                            7.277937       0.145676       2.100299                    0.995468      27.692780      73.543049       0.699582       0.361502      -1.134743      -0.008251       0.038887      -0.005329       0.040108      -0.046846      -0.021301      -0.015203      -0.044170       0.000707      -0.062753       0.011034       0.051719             10.557533       8.278727      -3.035037      -0.640941      17.064120       3.173179       6.329751           0.034737
          169              O      -1.904983      10.964674      23.387987      -0.517948      30.142742 0.46009960E+03  0.10622315E+05                                 7.619749                            6.588676       0.760884       2.297018                    0.997579      26.938362      69.054175       0.749830       0.353815      -1.144854       0.035724       0.008537       0.001680       0.036768       0.028814      -0.001123      -0.022313       0.086795      -0.010352      -0.058483       0.003621       0.054863              8.260514      12.644897       2.341316       1.216596       7.062794       0.653611       5.073851           0.144162
          170              O       0.969187       5.368578       1.555415      -0.763035      45.263349 0.74386073E+03  0.19295188E+05                                 9.984928                            8.366600       0.183978       2.089795                    0.995614      29.788661      79.990195       0.669131       0.352889      -1.149753      -0.040632      -0.021804       0.003304       0.046231       0.009620       0.005851      -0.009248      -0.005650      -0.101452      -0.036469       0.009263       0.027207             11.376178      14.435102       1.004678       5.215949       8.665460      -0.751931      11.027971           0.025600
          171              O       3.043959       6.793303       1.522651      -0.756453      41.958124 0.66143648E+03  0.16696925E+05                                 9.501135                            7.869048       0.359526       2.134463                    0.997952      29.819783      79.554042       0.691147       0.351065      -1.148749       0.020178       0.064024       0.007124       0.067506       0.006099       0.008063      -0.007024      -0.016249      -0.090022      -0.032881       0.007386       0.025496             10.977460      11.320655       3.051580      -5.549451       8.977045      -3.664141      12.634681           0.026897
          172              O       3.011373       4.521087       2.648256      -0.754983      48.875925 0.76667649E+03  0.20070210E+05                                10.538750                            8.525417       0.062356       2.045841                    0.995109      30.070625      81.547994       0.658136       0.355509      -1.145774       0.010228      -0.038938       0.018000       0.044099       0.007882       0.011010      -0.005613      -0.003566      -0.064462      -0.026627       0.007606       0.019021             12.195537      14.239321      -7.023235       1.067432      14.572888      -0.930711       7.774402           0.029184
          173              O      -0.227316       9.517047       7.319146      -0.426258      22.906907 0.35311336E+03  0.76281303E+04                                 6.213200                            5.694027       0.891416       2.352966                    0.999523      25.358173      62.817959       0.823467       0.344315      -1.153012       0.024652      -0.015397      -0.003263       0.029247      -0.004492       0.003422       0.001144       0.004888      -0.053738      -0.018419       0.004172       0.014247              6.323333       6.482008      -2.146703      -0.526852       6.688018       0.539172       5.799972           0.234617
          174              O       1.223915       8.315255       8.454040      -0.538460      34.885698 0.49501035E+03  0.11635944E+05                                 8.438207                            6.810503       0.553963       2.240832                    0.997477      26.821631      69.313845       0.741555       0.351379      -1.147151      -0.010543      -0.009542      -0.031450       0.034515       0.015587       0.033803      -0.042351       0.001309       0.125781      -0.064129      -0.005533       0.069663              9.932694       6.886564      -0.315121       1.138195       5.452035       1.189258      17.459482           0.050075
          175              O       1.665631       8.264880      11.418848      -0.751019      41.128613 0.73264150E+03  0.19001272E+05                                 9.427240                            8.375776       0.105713       2.055314                    0.995602      30.254679      82.208859       0.657696       0.359079      -1.140598       0.026937      -0.038079      -0.058771       0.075031       0.009942      -0.004033       0.002927       0.028905       0.060085      -0.027890       0.006874       0.021016             10.249600       9.052967      -0.683902       1.995936       7.227455      -2.225860      14.468378           0.039053
          176              O       3.171752       8.001015      13.377758      -0.720560      39.084778 0.61572123E+03  0.15258156E+05                                 9.107088                            7.595093       0.325524       2.137287                    0.996447      29.138840      76.874743       0.703517       0.351328      -1.149206       0.037344       0.016727       0.045078       0.060880      -0.001447       0.007305      -0.016033       0.053911       0.030308      -0.037432       0.010668       0.026764             10.641876      16.016334      -4.432540       0.818304       9.497026      -0.336424       6.412270           0.056713
          177              O       0.877407       6.966569      13.445868      -0.744584      43.849058 0.71386521E+03  0.18387567E+05                                 9.831471                            8.240866       0.100037       2.053090                    0.996272      30.095780      81.396093       0.666557       0.356747      -1.142889      -0.007992      -0.020599       0.057470       0.061571       0.005457       0.005577      -0.018974       0.015010       0.061723      -0.027669      -0.001015       0.028684             11.187741      10.414664       4.904963      -1.663395      15.690751      -1.958714       7.457807           0.043736
          178              O       4.465181       1.178524      15.351116      -0.548139      37.636710 0.54880958E+03  0.13287482E+05                                 8.987621                            7.273094       0.142653       2.099513                    0.995375      27.681333      73.496890       0.699902       0.361450      -1.134804      -0.008489      -0.037945       0.005027       0.039207       0.046447       0.021788      -0.015127      -0.042914      -0.000280      -0.062395       0.011162       0.051233             10.550886       8.274083       3.034282       0.640851      17.052986       3.169999       6.325589           0.034722
          179              O       2.383546       0.395659      15.310354      -0.516954      30.095922 0.45917608E+03  0.10595314E+05                                 7.610978                            6.581122       0.763003       2.298108                    0.997594      26.918203      68.976422       0.750446       0.353714      -1.144974       0.036357      -0.008411      -0.001816       0.037361      -0.028448       0.000909      -0.022320       0.086764      -0.008056      -0.058587       0.004366       0.054221              8.250910      12.629761      -2.338953      -1.215299       7.054442       0.652653       5.068528           0.144223
          180              O       5.257681       7.083881      11.344032      -0.761880      45.292718 0.74433928E+03  0.19312586E+05                                 9.993559                            8.372327       0.180253       2.088626                    0.995621      29.791126      80.032583       0.668473       0.353145      -1.149432      -0.039545       0.021791      -0.003517       0.045288      -0.009162      -0.007149      -0.009017      -0.003575      -0.100188      -0.036383       0.010240       0.026143             11.387403      14.451438      -1.004317      -5.223019       8.672506      -0.754039      11.038264           0.025644
          181              O      -1.244539       5.659156      11.376796      -0.755859      41.914593 0.66065170E+03  0.16671561E+05                                 9.492820                            7.862896       0.359733       2.134843                    0.997897      29.807506      79.498622       0.691638       0.350933      -1.148899       0.019882      -0.064063      -0.007429       0.067487      -0.005675      -0.008167      -0.006693      -0.015258      -0.088347      -0.032293       0.007768       0.024526             10.967262      11.309764      -3.048239       5.542721       8.969551      -3.660022      12.622472           0.026878
          182              O      -1.277137       7.931373      10.251191      -0.754256      48.951584 0.76792572E+03  0.20113894E+05                                10.555743                            8.536770       0.050136       2.042079                    0.995000      30.087011      81.651813       0.657098       0.355876      -1.145319       0.010173       0.038313      -0.017970       0.043524      -0.008283      -0.011147      -0.005566      -0.004352      -0.065042      -0.026924       0.007343       0.019581             12.217409      14.269671       7.039450      -1.069121      14.597164      -0.931714       7.785393           0.029270
          183              O       4.061201       2.935413       5.580301      -0.428229      22.929858 0.35356688E+03  0.76403350E+04                                 6.217186                            5.697521       0.888417       2.351900                    0.999493      25.372764      62.862834       0.823254       0.344296      -1.153035       0.022440       0.013680       0.002863       0.026437       0.002979      -0.004055       0.000475       0.004384      -0.052191      -0.017999       0.005210       0.012789              6.327487       6.485816       2.148019       0.526954       6.692420       0.539461       5.804226           0.234431
          184              O       5.512427       4.137204       4.445407      -0.540920      34.940371 0.49596671E+03  0.11664236E+05                                 8.447049                            6.817121       0.545375       2.238003                    0.997462      26.846341      69.398586       0.741176       0.351383      -1.147129      -0.009327       0.010669       0.030666       0.033782      -0.016170      -0.033454      -0.042201      -0.000053       0.123417      -0.064098      -0.004686       0.068784              9.943666       6.894403       0.315522      -1.139326       5.457672       1.192150      17.478922           0.050095
          185              N      -0.136382       2.937181       2.345119      -0.121936      21.302923 0.33418582E+03  0.73910245E+04                                 6.895820                            6.231565      -0.789695       1.836347                    0.993695      25.133928      71.159091       0.635553       0.435750      -1.047296       0.106227      -0.099824       0.060484       0.157820      -0.043372      -0.013079       0.039277      -0.015527       0.187608      -0.077198      -0.007428       0.084626              7.298753       7.466213      -0.390418      -0.309139       6.645437       0.881988       7.784610           0.000730
          186              N       4.152100       9.515279      10.554328      -0.120560      21.301951 0.33425035E+03  0.73940060E+04                                 6.899386                            6.234807      -0.794024       1.834661                    0.993754      25.142980      71.229883       0.634882       0.436119      -1.046904       0.105503       0.101392      -0.060083       0.158181       0.043579       0.013238       0.040080      -0.012740       0.188880      -0.077642      -0.007796       0.085437              7.302492       7.473703       0.391047       0.307698       6.648745       0.879911       7.785029           0.000736
          187              N       4.424848       8.969215      23.453775      -0.121935      21.302901 0.33418537E+03  0.73910116E+04                                 6.895815                            6.231561      -0.789694       1.836347                    0.993695      25.133905      71.159005       0.635554       0.435750      -1.047296      -0.106227       0.099824      -0.060485       0.157820      -0.043372      -0.013078       0.039277      -0.015527       0.187609      -0.077198      -0.007428       0.084626              7.298747       7.466208      -0.390420      -0.309138       6.645429       0.881989       7.784604           0.000720
          188              N       0.136366       2.391117      15.244566      -0.120561      21.301946 0.33425025E+03  0.73940041E+04                                 6.899386                            6.234807      -0.794023       1.834661                    0.993754      25.142991      71.229942       0.634881       0.436120      -1.046904      -0.105503      -0.101392       0.060083       0.158181       0.043579       0.013237       0.040080      -0.012741       0.188878      -0.077641      -0.007796       0.085437              7.302493       7.473706       0.391048       0.307696       6.648741       0.879900       7.785033           0.000722

******************************************************
Auxiliary information for the entire system
The total spin magnetic moment of the unit cell is   3.214514
The total net atomic charge of the unit cell is   -0.000003
Accuracy of reproducing the electrostatic potential in the unit cell:
  The inner radius (bohr) =    5.0000
  The outer radius (bohr) =   12.0000
  Valid grid points have density less than (e/(bohr^3)) =    0.0001
  The number of valid grid points were=        89664
  The rms potential error without charges in kcal/mol is=      4.34217
  The rms potential error with partial charges in kcal/mol is=      0.59893
  The RRMSE value at monopole order=      0.13793
  The rms potential error with partial charges and cloud penetration in kcal/mol is=      0.57604
  The RRMSE value at monopole order with cloud penetration is=      0.13266
  The rms potential error with partial charges and atomic dipoles in kcal/mol is=      0.33654
  The RRMSE value at dipole order=      0.07750
  The rms potential error with partial charges, atomic dipoles and cloud penetration in kcal/mol is=      0.31853
  The RRMSE value at dipole order with cloud penetration=      0.07336

******************************************************
The electron densities and ab initio electrostatic potential were computed in VASP using the PBE functional and
projector augmented wave method. See the main text of the journal article for a description of computational details.
The atomic charges, dipoles, and quadrupoles were computed with the DDEC6 method as described in
(a) T. A. Manz and N. Gabaldon Limas, RSC Adv. 6 (2016) 47771-47801 DOI: 10.1039/c6ra04656h
(b) N. Gabaldon Limas and T. A. Manz, RSC Adv. 8 (2018) 2678-2707 DOI: 10.1039/c7ra11829e.
For each atom in the material, the electron cloud parameters were fit to the spherically averaged atom-in-material
electron density using radial positions for which this density was between 10^-4 and 10^-2 electrons per cubic bohr.
The polarizabilities, dispersion coefficients, and quantum Drude oscillator (QDO) parameters were fit using the MCLF method.
The magnetic structure of the system was optimized in VASP from the default ferromagnetic initial guess using spin polarization.
The atomic spin moments (ASMs) were computed on this optimized magnetic structure using the DDEC6 partition as inputs
to the method of T. A. Manz and D. S. Sholl, J. Chem. Theory Comput. 7 (2011) 4146-4164 DOI: 10.1021/ct200539n.
The RMSE and RRMSE were computed using a uniform grid with Ewald summation.
