# Supplementary material for: A collection of forcefield precursors for metal–organic frameworks
Source: RSC Adv. 2019 Nov 13;9(63):36492–507. doi: 10.1039/c9ra07327b (PMC9075174; doi:10.1039/c9ra07327b)
Supplement: RA-009-C9RA07327B-s5052 [file RA-009-C9RA07327B-s5052.xyz]

  114
jmolscript: load "" {1 1 1} spacegroup "x,y,z" unitcell [{     11.512000     0.000000     0.000000 }, {      0.000000    14.780000     0.000000 }, {     -4.174539    -7.390125    12.578862 }]
Cu     3.668730    -3.695062     6.289431     0.750973
Cu     3.668730     3.694937     6.289431     0.752332
Cu    -2.087269    -3.695062     6.289431     0.753486
Cu    -2.087269     3.694937     6.289431     0.752272
Cu     0.000000    11.299310     0.000000     0.865477
Cu     0.000000     3.480690     0.000000     0.865295
H      2.767993    -3.053639     9.142317     0.114099
H      0.781351    -2.768396    10.289509     0.156402
H     -1.194640    -3.074331     9.149864     0.107299
H      0.790663    11.077552     5.876844     0.082945
H      4.569468     4.336418     3.436545     0.113012
H      6.556110     4.621683     2.289353     0.157537
H      8.532101     4.315726     3.428998     0.107547
H      6.546798     3.687543     6.702018     0.082056
H      4.569468    10.443514     3.436545     0.114097
H      6.556110    10.158271     2.289353     0.156401
H      8.532101    10.464206     3.428998     0.107301
H      6.546798    -3.687677     6.702018     0.082947
H      2.767993     3.053457     9.142317     0.113011
H      0.781351     2.768192    10.289509     0.157536
H     -1.194640     3.074149     9.149864     0.107548
H      0.790663     3.702332     5.876844     0.082057
W      1.054484    -0.000038     3.782464     0.686172
W      6.282977     7.389913     8.796398     0.686173
W      0.478248     7.389965     3.479816     0.691639
W      6.859213    -0.000090     9.099046     0.691639
C      2.330408    -1.588895     4.480591     0.050974
C      0.618153    13.427608     2.171615     0.072558
C     -0.498109    -1.381973     4.369645     0.008349
C      0.365536     9.061597     2.124570     0.075792
C      1.840602     8.697985     4.523862     0.018057
C     -0.653618     8.764493     4.716822     0.045500
C      1.958492    -3.139358     8.691994     0.172143
C      0.781771    -2.982697     9.386347    -0.126467
C     -0.387021    -3.151182     8.697025     0.167648
C      0.789122    -3.529531     6.790321     0.245277
C      5.007053     5.801070     8.098271     0.050422
C      6.719308     6.037527    10.407247     0.072739
C      7.835570     6.007988     8.209217     0.009025
C      6.971925     1.671514    10.454292     0.076035
C      5.496859     1.307950     8.055000     0.017907
C      7.991079     1.374462     7.862040     0.043483
C      5.378969     4.250689     3.886868     0.174104
C      6.555690     4.407364     3.192515    -0.128724
C      7.724482     4.238865     3.881837     0.167832
C      6.548339     3.860478     5.788541     0.246106
C      5.007053     8.978770     8.098271     0.050982
C      6.719308    -6.037733    10.407247     0.072481
C      7.835570     8.771848     8.209217     0.008351
C      6.971925    -1.671722    10.454292     0.075719
C      5.496859    -1.308110     8.055000     0.018064
C      7.991079    -1.374618     7.862040     0.045506
C      5.378969    10.529233     3.886868     0.172143
C      6.555690    10.372572     3.192515    -0.126472
C      7.724482    10.541057     3.881837     0.167642
C      6.548339    10.919406     5.788541     0.245280
C      2.330408     1.588805     4.480591     0.050430
C      0.618153     1.352348     2.171615     0.072663
C     -0.498109     1.381887     4.369645     0.009029
C      0.365536     5.718361     2.124570     0.075962
C      1.840602     6.081925     4.523862     0.017915
C     -0.653618     6.015413     4.716822     0.043490
C      1.958492     3.139186     8.691994     0.174104
C      0.781771     2.982511     9.386347    -0.128729
C     -0.387021     3.151010     8.697025     0.167826
C      0.789122     3.529397     6.790321     0.246110
C      2.808931    -0.000025     2.490615    -0.044405
C      0.989150    -0.000059     5.944770    -0.030552
C      4.528530     7.389900    10.088247    -0.044406
C      6.348311     7.389934     6.634092    -0.030552
C      2.293154     7.389977     2.334637    -0.048723
C      9.971535     7.389974     2.654140    -0.062494
C      5.044307    -0.000102    10.244225    -0.048724
C     -2.634074    -0.000099     9.924722    -0.062494
N      2.962703    -2.407711     4.948021    -0.315537
N      0.398877    12.693051     1.330340    -0.321665
N     -1.245366    -2.171229     4.706507    -0.341546
N      0.288782     9.907020     1.377637    -0.319598
N      2.561169     9.389684     5.065256    -0.335036
N     -1.216404     9.556695     5.309538    -0.310615
N      1.959924    -3.409819     7.390333    -0.213815
N     -0.393963    -3.423121     7.392849    -0.216580
N      4.374758     4.982262     7.630841    -0.315000
N      6.938584     5.302952    11.248522    -0.322504
N      8.582827     5.218740     7.872355    -0.342436
N      7.048679     2.516923    11.201225    -0.320322
N      4.776292     1.999659     7.513606    -0.334564
N      8.553865     2.166676     7.269324    -0.308815
N      5.377537     3.980202     5.188529    -0.214217
N      7.731424     3.966900     5.186013    -0.215732
N      4.374758     9.797586     7.630841    -0.315535
N      6.938584    -5.303176    11.248522    -0.321633
N      8.582827     9.561104     7.872355    -0.341549
N      7.048679    -2.517145    11.201225    -0.319568
N      4.776292    -1.999809     7.513606    -0.335036
N      8.553865    -2.166820     7.269324    -0.310615
N      5.377537    10.799694     5.188529    -0.213814
N      7.731424    10.812996     5.186013    -0.216579
N      2.962703     2.407613     4.948021    -0.314999
N      0.398877     2.086923     1.330340    -0.322472
N     -1.245366     2.171135     4.706507    -0.342437
N      0.288782     4.872952     1.377637    -0.320291
N      2.561169     5.390216     5.065256    -0.334565
N     -1.216404     5.223199     5.309538    -0.308815
N      1.959924     3.409673     7.390333    -0.214218
N     -0.393963     3.422975     7.392849    -0.215730
N      3.716841    -0.000018     1.846577    -0.305453
N      0.957562    -0.000070     7.094478    -0.304858
N      3.620620     7.389893    10.732285    -0.305456
N      6.379899     7.389945     5.484384    -0.304860
N      3.256663     7.389983     1.720788    -0.291537
N      8.934729     7.389978     2.208848    -0.291312
N      4.080798    -0.000108    10.858074    -0.291537
N     -1.597268    -0.000103    10.370014    -0.291312

The following XYZ coordinates are in angstroms. Other properties are in atomic units.
The sperically averaged electron density of each atom fit to a function of the form exp(a - br)
eigen_1, eigen_2 and eigen_3 are the three eigenvalues of traceless quadrupole moment tensor
  atom number  atomic symbol              X              Y              Z     net charge C6 coefficient C8 coefficient C10 coefficient fluctuating dipole atomic polarizability isotropic forcefield polarizability              a              b squared Pearson coefficient          <r^3>          <r^4>         wp_QDO          m_QDO          q_QDO       dipole_x       dipole_y       dipole_z         dipole            Qxy            Qxz            Qyz     Q(x^2-y^2)  Q(3z^2 - R^2)        eigen_1        eigen_2        eigen_3 static polarizability      alpha(xx)      alpha(xy)      alpha(xz)      alpha(yy)      alpha(yz)      alpha(zz) atomic spin moment
            1             Cu       3.668730      -3.695062       6.289431       0.750973      81.408750 0.11950130E+04  0.33453999E+05                                15.443641                           11.482684       1.987094       2.515280                    0.998776      42.442834     103.134069       0.528792       0.413757      -1.152603       0.000000       0.000000       0.000000       0.000000      -0.027042       0.031543      -0.039501      -0.021189       0.018060      -0.037092      -0.030384       0.067476             19.520794      25.979607      -4.994092       1.092155      18.528885      -2.190201      14.053891          -0.796461
            2             Cu       3.668730       3.694937       6.289431       0.752332      81.224290 0.11919677E+04  0.33344931E+05                                15.418149                           11.465378       1.994906       2.518041                    0.998804      42.407941     102.986918       0.529416       0.413565      -1.152824      -0.000000       0.000000      -0.000000       0.000001       0.027888       0.033205       0.039488      -0.022270       0.021823      -0.038755      -0.030390       0.069145             19.486549      25.933135       4.986155       1.088441      18.495679       2.188177      14.030833           0.890379
            3             Cu      -2.087269      -3.695062       6.289431       0.753486      80.343801 0.12032863E+04  0.33734448E+05                                15.280170                           11.518588       1.972462       2.511714                    0.998570      42.409951     103.035932       0.528373       0.413486      -1.153110      -0.000000      -0.000000       0.000001       0.000001      -0.024984      -0.032069       0.037023      -0.027853      -0.045161      -0.046325      -0.019000       0.065325             18.938186      24.069809      -0.354140      -0.110305      19.064062       3.461120      13.680688           0.877413
            4             Cu      -2.087269       3.694937       6.289431       0.752272      80.505775 0.12065309E+04  0.33848256E+05                                15.298412                           11.533342       1.977770       2.512402                    0.998671      42.461071     103.195611       0.528087       0.413431      -1.153146       0.000000      -0.000000      -0.000001       0.000001       0.025514      -0.031528      -0.036718      -0.026664      -0.044266      -0.045350      -0.019654       0.065004             18.959791      24.099049       0.347627      -0.111311      19.084745      -3.459681      13.695578          -0.809750
            5             Cu       0.000000      11.299310       0.000000       0.865477      63.103526 0.70189924E+03  0.17316676E+05                                13.277621                            8.845794       1.764533       2.477778                    0.999746      39.517692      92.126116       0.593863       0.418052      -1.142009      -0.000234      -0.000646      -0.000543       0.000875      -0.000618      -0.004975       0.000272       0.021863      -0.032977      -0.011871      -0.005450       0.017321             17.872080       7.597176      -0.000274       3.356368      20.974827      -0.000974      25.044238           0.880920
            6             Cu       0.000000       3.480690       0.000000       0.865295      63.114717 0.70203057E+03  0.17320837E+05                                13.279535                            8.846931       1.764067       2.477619                    0.999745      39.518992      92.133529       0.593790       0.418081      -1.141982       0.000235       0.000647       0.000542       0.000876      -0.000618      -0.004953       0.000272       0.021784      -0.032905      -0.011842      -0.005423       0.017265             17.874827       7.598155      -0.000275       3.356934      20.978042      -0.000977      25.048285           0.880724
            7              H       2.767993      -3.053639       9.142317       0.114099       1.145498 0.80465395E+01  0.78784514E+02                                 1.799021                            1.652832      -0.846661       2.494153                    0.999359       3.302408       9.109623       0.491354       1.273150      -0.712769       0.042491       0.007019       0.030644       0.052857      -0.000539       0.013001       0.002701       0.019632       0.024208      -0.014516      -0.005539       0.020055              1.871452       2.511457       0.090225       0.447131       1.425688       0.065961       1.677213          -0.000703
            8              H       0.781351      -2.768396      10.289509       0.156402       0.967866 0.66272161E+01  0.61147374E+02                                 1.545251                            1.455393      -0.784013       2.543009                    0.999798       2.891461       7.472937       0.553858       1.198563      -0.731508       0.000363       0.013618       0.039039       0.041348       0.001202       0.000701       0.005811       0.023900       0.042091      -0.020004       0.004902       0.015103              1.570160       1.320779      -0.010047      -0.010538       1.269250       0.195183       2.120452          -0.000005
            9              H      -1.194640      -3.074331       9.149864       0.107299       1.139717 0.80428153E+01  0.79265783E+02                                 1.829459                            1.678589      -0.980130       2.426723                    0.997788       3.475974       9.831721       0.473060       1.313748      -0.702497      -0.041856       0.006330       0.029660       0.051689      -0.001198      -0.011164       0.001449       0.021426       0.024733      -0.014941      -0.003776       0.018717              1.907246       2.536199      -0.097532      -0.485185       1.451158       0.070510       1.734381           0.000951
           10              H       0.790663      11.077552       5.876844       0.082945       1.065021 0.79135142E+01  0.78854037E+02                                 1.821942                            1.718678      -1.463671       2.176470                    0.993116       4.041065      12.072266       0.439137       1.399752      -0.681119       0.000124      -0.009115      -0.055721       0.056462       0.001309       0.000580       0.002476      -0.000713       0.062497      -0.011808      -0.009236       0.021044              1.856613       1.626122       0.013836      -0.002944       1.569362       0.238921       2.374356           0.000005
           11              H       4.569468       4.336418       3.436545       0.113012       1.146768 0.80535626E+01  0.78825330E+02                                 1.795524                            1.649799      -0.841826       2.494462                    0.999411       3.303781       9.094768       0.493768       1.267376      -0.713988      -0.043032       0.007148      -0.030870       0.053440       0.000688       0.013071      -0.002827       0.019423       0.024688      -0.014595      -0.005534       0.020129              1.867700       2.505838      -0.089992       0.445949       1.423234      -0.065769       1.674028           0.001047
           12              H       6.556110       4.621683       2.289353       0.157537       0.964329 0.65976925E+01  0.60802999E+02                                 1.540904                            1.451680      -0.784845       2.542862                    0.999801       2.886255       7.453447       0.554871       1.197792      -0.731675      -0.000239       0.013313      -0.038857       0.041075      -0.001289       0.000804      -0.005822       0.023119       0.041761      -0.019586       0.004554       0.015032              1.565607       1.317598       0.009986      -0.010411       1.266251      -0.194161       2.112973          -0.000003
           13              H       8.532101       4.315726       3.428998       0.107547       1.139207 0.80389655E+01  0.79230245E+02                                 1.830149                            1.679135      -0.985050       2.425149                    0.997735       3.475894       9.836463       0.472512       1.315232      -0.702194       0.041972       0.006711      -0.029774       0.051896       0.001013      -0.011008      -0.001229       0.021029       0.025004      -0.014759      -0.003711       0.018470              1.908014       2.537329       0.097630      -0.485547       1.451643      -0.070579       1.735071          -0.000805
           14              H       6.546798       3.687543       6.702018       0.082056       1.066442 0.79241544E+01  0.78955189E+02                                 1.820549                            1.717502      -1.450593       2.181401                    0.993248       4.038993      12.050043       0.440357       1.395960      -0.681853      -0.000084      -0.009025       0.056360       0.057078      -0.001043       0.000725      -0.002601      -0.001181       0.061509      -0.011466      -0.009280       0.020746              1.855137       1.624999      -0.013811      -0.002966       1.568354      -0.238607       2.372058           0.000178
           15              H       4.569468      10.443514       3.436545       0.114097       1.145518 0.80467113E+01  0.78786678E+02                                 1.799046                            1.652853      -0.846672       2.494146                    0.999359       3.302448       9.109784       0.491349       1.273155      -0.712768      -0.042491      -0.007019      -0.030644       0.052856      -0.000539       0.013001       0.002701       0.019632       0.024208      -0.014516      -0.005539       0.020055              1.871480       2.511500       0.090227       0.447140       1.425705       0.065962       1.677234          -0.000698
           16              H       6.556110      10.158271       2.289353       0.156401       0.967885 0.66273850E+01  0.61149408E+02                                 1.545279                            1.455418      -0.784012       2.543008                    0.999798       2.891499       7.473099       0.553849       1.198574      -0.731505      -0.000363      -0.013619      -0.039038       0.041347       0.001202       0.000701       0.005811       0.023900       0.042091      -0.020004       0.004902       0.015103              1.570189       1.320802      -0.010047      -0.010538       1.269270       0.195188       2.120495           0.000006
           17              H       8.532101      10.464206       3.428998       0.107301       1.139752 0.80431235E+01  0.79269624E+02                                 1.829496                            1.678620      -0.980155       2.426706                    0.997788       3.476047       9.831995       0.473056       1.313746      -0.702497       0.041854      -0.006330      -0.029659       0.051687      -0.001198      -0.011163       0.001449       0.021426       0.024732      -0.014941      -0.003775       0.018716              1.907286       2.536259      -0.097535      -0.485199       1.451184       0.070512       1.734415           0.000953
           18              H       6.546798      -3.687677       6.702018       0.082947       1.065017 0.79134767E+01  0.78853568E+02                                 1.821938                            1.718675      -1.463671       2.176471                    0.993116       4.041050      12.072213       0.439138       1.399753      -0.681119      -0.000124       0.009115       0.055721       0.056462       0.001309       0.000580       0.002476      -0.000713       0.062499      -0.011809      -0.009236       0.021045              1.856609       1.626118       0.013836      -0.002944       1.569359       0.238920       2.374352           0.000004
           19              H       2.767993       3.053457       9.142317       0.113011       1.146786 0.80537257E+01  0.78827381E+02                                 1.795547                            1.649819      -0.841837       2.494454                    0.999411       3.303819       9.094920       0.493763       1.267380      -0.713987       0.043032      -0.007148       0.030869       0.053439       0.000688       0.013070      -0.002827       0.019422       0.024687      -0.014595      -0.005534       0.020128              1.867726       2.505878      -0.089994       0.445957       1.423250      -0.065771       1.674049           0.001052
           20              H       0.781351       2.768192      10.289509       0.157536       0.964347 0.65978561E+01  0.60804965E+02                                 1.540931                            1.451705      -0.784844       2.542860                    0.999801       2.886292       7.453603       0.554862       1.197802      -0.731672       0.000240      -0.013313       0.038856       0.041074      -0.001289       0.000804      -0.005822       0.023119       0.041760      -0.019586       0.004554       0.015032              1.565635       1.317620       0.009986      -0.010411       1.266270      -0.194166       2.113014           0.000008
           21              H      -1.194640       3.074149       9.149864       0.107548       1.139242 0.80392701E+01  0.79234036E+02                                 1.830185                            1.679166      -0.985076       2.425132                    0.997734       3.475966       9.836731       0.472508       1.315230      -0.702194      -0.041970      -0.006712       0.029772       0.051894       0.001013      -0.011008      -0.001229       0.021029       0.025003      -0.014759      -0.003711       0.018470              1.908054       2.537388       0.097633      -0.485561       1.451669      -0.070581       1.735104          -0.000803
           22              H       0.790663       3.702332       5.876844       0.082057       1.066435 0.79240899E+01  0.78954378E+02                                 1.820542                            1.717496      -1.450586       2.181406                    0.993248       4.038970      12.049957       0.440358       1.395961      -0.681853       0.000084       0.009025      -0.056361       0.057079      -0.001043       0.000725      -0.002601      -0.001181       0.061511      -0.011467      -0.009281       0.020747              1.855129       1.624992      -0.013811      -0.002967       1.568348      -0.238606       2.372048           0.000177
           23              W       1.054484      -0.000038       3.782464       0.686172     218.071848 0.30588558E+04  0.10785923E+06                                28.543872                           18.438808       3.094979       2.451427                    0.995253     114.063283     306.830197       0.416744       0.416810      -1.155328      -0.003213      -0.001218       0.008537       0.009202       0.001152       0.013138       0.001013       0.049599       0.014489      -0.027258      -0.002188       0.029447             36.997639      28.617465      -0.000502      -0.236776      45.119436      -0.005212      37.256015           0.635581
           24              W       6.282977       7.389913       8.796398       0.686173     218.071798 0.30588554E+04  0.10785921E+06                                28.543863                           18.438803       3.094983       2.451428                    0.995253     114.063252     306.830043       0.416745       0.416810      -1.155328       0.003214       0.001228      -0.008537       0.009204       0.001150       0.013137       0.001029       0.049599       0.014490      -0.027259      -0.002187       0.029447             36.997625      28.617458      -0.000498      -0.236780      45.119416      -0.005166      37.256001           0.635581
           25              W       0.478248       7.389965       3.479816       0.691639     219.856792 0.30321542E+04  0.10671462E+06                                28.699444                           18.377231       3.114871       2.455914                    0.995380     114.038513     306.763285       0.416671       0.417677      -1.154392      -0.002031      -0.000817      -0.002191       0.003097       0.000968       0.001669      -0.001060       0.037704       0.119529      -0.038814      -0.001111       0.039924             37.304098      36.301878       0.002228      -0.316530      44.807414      -0.000267      30.803003           0.651564
           26              W       6.859213      -0.000090       9.099046       0.691639     219.856825 0.30321546E+04  0.10671464E+06                                28.699442                           18.377228       3.114874       2.455915                    0.995380     114.038518     306.763257       0.416671       0.417676      -1.154392       0.002031       0.000805       0.002191       0.003094       0.000967       0.001669      -0.001072       0.037705       0.119524      -0.038814      -0.001109       0.039923             37.304097      36.301883       0.002201      -0.316532      44.807405      -0.000281      30.803001           0.651565
           27              C       2.330408      -1.588895       4.480591       0.050974      39.774647 0.49229446E+03  0.11873933E+05                                10.181581                            7.631368       0.510610       2.134747                    0.999905      28.669732      82.002570       0.572434       0.443620      -1.053252       0.040265      -0.014944       0.003661       0.043104       0.112186      -0.069802       0.086486       0.063466       0.147423      -0.192280       0.090941       0.101340             12.063747      11.144079      -6.032991       3.192573      15.509502      -4.915885       9.537660          -0.006575
           28              C       0.618153      13.427608       2.171615       0.072558      41.209808 0.48646407E+03  0.11693019E+05                                10.410863                            7.581521       0.467227       2.121728                    0.999915      28.465286      81.155601       0.575092       0.443091      -1.054051       0.002613      -0.024453      -0.033302       0.041398      -0.022774      -0.047160      -0.143541       0.114002      -0.164189      -0.195290       0.082204       0.113086             12.486528       7.182326       2.351660       2.317062      13.679011       7.168711      16.598248          -0.004377
           29              C      -0.498109      -1.381973       4.369645       0.008349      38.726124 0.52087416E+03  0.12745622E+05                                 9.970305                            7.836488       0.351528       2.068972                    0.999731      29.677211      85.582728       0.566156       0.442121      -1.053824      -0.023596      -0.002344       0.013419       0.027246      -0.120712       0.044733       0.076799       0.011592       0.209051      -0.185200       0.072061       0.113139             11.347815      11.855178       5.860393      -2.797286      13.590550      -2.792092       8.597716          -0.007104
           30              C       0.365536       9.061597       2.124570       0.075792      38.907875 0.48092107E+03  0.11527669E+05                                10.037846                            7.551589       0.492224       2.133433                    0.999926      28.256217      80.469367       0.574651       0.444666      -1.053029       0.007445       0.023901      -0.032331       0.040890       0.017855      -0.016829       0.140801       0.175156      -0.106539      -0.196502       0.089143       0.107359             11.803207       6.899492      -0.777096       0.616486      14.612796      -7.114419      13.897334          -0.004798
           31              C       1.840602       8.697985       4.523862       0.018057      39.805145 0.50939566E+03  0.12382857E+05                                10.126729                            7.724379       0.465047       2.109127                    0.999901      29.262505      83.829226       0.573637       0.439241      -1.056625       0.032952      -0.003304       0.001565       0.033154      -0.117678      -0.080242      -0.068566      -0.001365       0.069738      -0.183053       0.075321       0.107732             11.756126      12.444761       4.888195       3.870847      13.299144       4.577805       9.524475          -0.006663
           32              C      -0.653618       8.764493       4.716822       0.045500      40.404202 0.49582351E+03  0.11975941E+05                                10.253423                            7.637560       0.615469       2.164451                    0.999936      28.837196      82.438850       0.574791       0.441178      -1.055101      -0.032057       0.011796       0.021724       0.040481       0.108993       0.067886      -0.093219       0.076905       0.044007      -0.188392       0.080081       0.108311             12.124189      11.084005      -4.781741      -3.709140      14.936884       5.679692      10.351678          -0.005926
           33              C       1.958492      -3.139358       8.691994       0.172143      23.008661 0.29393297E+03  0.62840980E+04                                 7.173348                            5.827193       0.210343       2.116811                    0.999631      24.234719      67.061948       0.661317       0.433213      -1.050728      -0.008154       0.003558      -0.042753       0.043669       0.005274       0.021594      -0.012933      -0.121424      -0.048049      -0.063493      -0.007192       0.070685              7.772634      10.933520      -0.194914      -0.098032       4.190949       0.985386       8.193433          -0.002884
           34              C       0.781771      -2.982697       9.386347      -0.126467      27.152700 0.36485093E+03  0.81653759E+04                                 7.763254                            6.326858       0.473929       2.166353                    0.999601      26.734913      73.669619       0.665202       0.411426      -1.073232       0.001639       0.024185       0.001488       0.024286       0.002819       0.001867      -0.001413      -0.008448      -0.014174      -0.006170      -0.001327       0.007496              8.373944      11.483672      -0.107527      -0.206730       4.429568       1.136503       9.208592           0.000370
           35              C      -0.387021      -3.151182       8.697025       0.167648      23.255644 0.29965035E+03  0.64496796E+04                                 7.264202                            5.910266       0.083710       2.072648                    0.999339      24.569473      68.648754       0.650957       0.437150      -1.046336       0.008041       0.004509      -0.042443       0.043433      -0.008953      -0.020341      -0.016438      -0.117737      -0.045808      -0.062162      -0.007731       0.069894              7.855141      10.892099       0.055160      -0.172296       4.247965       1.056477       8.425359           0.003260
           36              C       0.789122      -3.529531       6.790321       0.245277      24.252342 0.30208305E+03  0.65851826E+04                                 7.716052                            6.119663      -0.220753       1.963938                    0.998420      25.300027      73.667173       0.604372       0.464900      -1.019409      -0.001063       0.009963       0.048385       0.049411       0.000082      -0.000759      -0.031801      -0.192987      -0.065847      -0.085529      -0.029332       0.114860              8.722186      12.858978       0.066067      -0.048124       4.684746       1.032404       8.622833           0.000139
           37              C       5.007053       5.801070       8.098271       0.050422      39.752648 0.49201594E+03  0.11865024E+05                                10.175914                            7.627794       0.515269       2.136257                    0.999899      28.662863      81.963785       0.572752       0.443456      -1.053395      -0.041200      -0.015773      -0.003909       0.044289      -0.112327      -0.069878      -0.086368       0.061830       0.148519      -0.192270       0.090861       0.101410             12.056121      11.136834       6.027756       3.189606      15.499642       4.911590       9.531887          -0.002269
           38              C       6.719308       6.037527      10.407247       0.072739      41.192947 0.48621980E+03  0.11685454E+05                                10.406702                            7.578488       0.466570       2.121585                    0.999915      28.462183      81.135742       0.575346       0.442959      -1.054150      -0.001973      -0.024716       0.033441       0.041630       0.023110      -0.047855       0.143356       0.115234      -0.161500      -0.195351       0.081968       0.113383             12.481589       7.179767      -2.350961       2.315782      13.675200      -7.166269      16.589801          -0.005022
           39              C       7.835570       6.007988       8.209217       0.009025      38.677685 0.52006527E+03  0.12719790E+05                                 9.957798                            7.827073       0.359203       2.071446                    0.999748      29.660247      85.489458       0.566907       0.441746      -1.054138       0.023735      -0.002494      -0.013051       0.027201       0.120642       0.045507      -0.077936       0.010086       0.206180      -0.185584       0.071900       0.113684             11.333225      11.839407      -5.851890      -2.792830      13.573330       2.787613       8.586938          -0.005995
           40              C       6.971925       1.671514      10.454292       0.076035      38.873828 0.48041019E+03  0.11511999E+05                                10.030650                            7.546483       0.497775       2.135245                    0.999923      28.243492      80.412844       0.574989       0.444537      -1.053139      -0.007448       0.024700       0.032691       0.041644      -0.018201      -0.016390      -0.141170       0.174280      -0.106677      -0.196627       0.089716       0.106910             11.794430       6.894885       0.776519       0.615873      14.602295       7.108700      13.886108          -0.004223
           41              C       5.496859       1.307950       8.055000       0.017907      39.814404 0.50957078E+03  0.12388708E+05                                10.130896                            7.727783       0.462808       2.108374                    0.999917      29.262686      83.846839       0.573255       0.439477      -1.056437      -0.032992      -0.002434      -0.001197       0.033103       0.117327      -0.080881       0.068917      -0.002644       0.068105      -0.183263       0.075627       0.107635             11.760575      12.449375      -4.889788       3.872357      13.304517      -4.579294       9.527833          -0.006851
           42              C       7.991079       1.374462       7.862040       0.043483      40.482234 0.49695010E+03  0.12010279E+05                                10.268034                            7.647607       0.614063       2.163541                    0.999935      28.866383      82.553848       0.574244       0.441336      -1.054979       0.031807       0.010272      -0.020516       0.039219      -0.109055       0.067750       0.094424       0.077811       0.042795      -0.189272       0.080592       0.108680             12.142157      11.099933       4.790406      -3.715804      14.960253      -5.689515      10.366286          -0.003070
           43              C       5.378969       4.250689       3.886868       0.174104      22.968617 0.29326529E+03  0.62663530E+04                                 7.166797                            5.822752       0.211513       2.117762                    0.999643      24.204802      66.963874       0.661188       0.433538      -1.050515       0.008647       0.003667       0.041615       0.042662      -0.005176       0.021577       0.013266      -0.120169      -0.050548      -0.062809      -0.007744       0.070554              7.764939      10.921597       0.194646      -0.097883       4.187879      -0.984278       8.185343           0.003404
           44              C       6.555690       4.407364       3.192515      -0.128724      27.203106 0.36580376E+03  0.81923137E+04                                 7.774280                            6.336885       0.471332       2.165205                    0.999587      26.764834      73.785396       0.664374       0.411656      -1.073046      -0.001456       0.024987      -0.000655       0.025038      -0.002624       0.002156       0.002147      -0.006861      -0.016341      -0.006964      -0.000231       0.007195              8.385268      11.502610       0.107743      -0.206870       4.435986      -1.137039       9.217210           0.000211
           45              C       7.724482       4.238865       3.881837       0.167832      23.258685 0.29970173E+03  0.64510651E+04                                 7.264288                            5.910262       0.086819       2.073801                    0.999366      24.571555      68.656167       0.651041       0.437075      -1.046380      -0.008925       0.004168       0.042598       0.043722       0.009414      -0.019860       0.017466      -0.117870      -0.043762      -0.062209      -0.007865       0.070074              7.855178      10.892155      -0.054775      -0.174038       4.248160      -1.056603       8.425218          -0.002865
           46              C       6.548339       3.860478       5.788541       0.246106      24.268343 0.30232681E+03  0.65920593E+04                                 7.720915                            6.123778      -0.225030       1.962685                    0.998540      25.311764      73.718632       0.603904       0.465151      -1.019236       0.000727       0.009252      -0.047805       0.048698      -0.000987      -0.001083       0.031883      -0.191844      -0.064003      -0.085274      -0.028828       0.114102              8.727562      12.868505      -0.065971      -0.049226       4.687848      -1.032894       8.626334           0.000332
           47              C       5.007053       8.978770       8.098271       0.050982      39.774187 0.49228763E+03  0.11873725E+05                                10.181504                            7.631315       0.510617       2.134752                    0.999905      28.669512      82.001732       0.572436       0.443620      -1.053252      -0.040262       0.014948      -0.003656       0.043103       0.112186      -0.069800       0.086489       0.063463       0.147430      -0.192282       0.090942       0.101340             12.063650      11.143984      -6.032933       3.192544      15.509376      -4.915844       9.537591          -0.006578
           48              C       6.719308      -6.037733      10.407247       0.072481      41.210372 0.48647055E+03  0.11693200E+05                                10.410936                            7.581552       0.467267       2.121738                    0.999915      28.465434      81.155801       0.575093       0.443089      -1.054054      -0.002618       0.024451       0.033287       0.041385      -0.022772      -0.047161      -0.143538       0.114005      -0.164191      -0.195288       0.082202       0.113086             12.486656       7.182367       2.351697       2.317100      13.679169       7.168854      16.598432          -0.004387
           49              C       7.835570       8.771848       8.209217       0.008351      38.725759 0.52086814E+03  0.12745436E+05                                 9.970246                            7.836445       0.351532       2.068976                    0.999731      29.677013      85.581982       0.566158       0.442122      -1.053824       0.023594       0.002349      -0.013410       0.027240      -0.120710       0.044733       0.076802       0.011589       0.209052      -0.185199       0.072058       0.113142             11.347744      11.855096       5.860350      -2.797266      13.590468      -2.792077       8.597667          -0.007107
           50              C       6.971925      -1.671722      10.454292       0.075719      38.908211 0.48092451E+03  0.11527756E+05                                10.037883                            7.551596       0.492271       2.133447                    0.999926      28.256256      80.469143       0.574654       0.444664      -1.053032      -0.007446      -0.023892       0.032320       0.040876       0.017853      -0.016829       0.140798       0.175161      -0.106544      -0.196500       0.089139       0.107362             11.803285       6.899503      -0.777112       0.616500      14.612918      -7.114527      13.897436          -0.004809
           51              C       5.496859      -1.308110       8.055000       0.018064      39.804690 0.50938850E+03  0.12382636E+05                                10.126648                            7.724321       0.465057       2.109133                    0.999901      29.262286      83.828358       0.573640       0.439241      -1.056625      -0.032950       0.003299      -0.001559       0.033152      -0.117678      -0.080241      -0.068568      -0.001370       0.069739      -0.183054       0.075324       0.107730             11.756029      12.444645       4.888149       3.870809      13.299039       4.577767       9.524402          -0.006665
           52              C       7.991079      -1.374618       7.862040       0.045506      40.403888 0.49581858E+03  0.11975790E+05                                10.253373                            7.637523       0.615469       2.164454                    0.999936      28.837037      82.438250       0.574793       0.441178      -1.055101       0.032056      -0.011801      -0.021718       0.040479       0.108993       0.067886      -0.093221       0.076899       0.044010      -0.188392       0.080083       0.108309             12.124127      11.083936      -4.781714      -3.709119      14.936814       5.679668      10.351632          -0.005928
           53              C       5.378969      10.529233       3.886868       0.172143      23.008724 0.29393344E+03  0.62841144E+04                                 7.173375                            5.827205       0.210331       2.116807                    0.999631      24.234765      67.062243       0.661315       0.433214      -1.050727       0.008154      -0.003559       0.042753       0.043669       0.005274       0.021594      -0.012932      -0.121426      -0.048054      -0.063493      -0.007194       0.070686              7.772671      10.933601      -0.194916      -0.098036       4.190960       0.985390       8.193453          -0.002878
           54              C       6.555690      10.372572       3.192515      -0.126472      27.153035 0.36485583E+03  0.81655206E+04                                 7.763339                            6.326913       0.473900       2.166341                    0.999601      26.735113      73.670554       0.665196       0.411428      -1.073229      -0.001640      -0.024188      -0.001486       0.024289       0.002819       0.001869      -0.001411      -0.008451      -0.014173      -0.006171      -0.001326       0.007497              8.374045      11.483838      -0.107528      -0.206729       4.429608       1.136518       9.208689           0.000384
           55              C       7.724482      10.541057       3.881837       0.167642      23.255929 0.29965424E+03  0.64497892E+04                                 7.264272                            5.910310       0.083688       2.072637                    0.999339      24.569705      68.649721       0.650953       0.437151      -1.046334      -0.008041      -0.004512       0.042445       0.043435      -0.008954      -0.020340      -0.016437      -0.117737      -0.045815      -0.062161      -0.007733       0.069894              7.855225      10.892245       0.055161      -0.172296       4.247999       1.056489       8.425432           0.003263
           56              C       6.548339      10.919406       5.788541       0.245280      24.252294 0.30208220E+03  0.65851592E+04                                 7.716045                            6.119656      -0.220759       1.963937                    0.998420      25.299980      73.667012       0.604373       0.464901      -1.019409       0.001063      -0.009964      -0.048385       0.049412       0.000082      -0.000759      -0.031801      -0.192987      -0.065846      -0.085529      -0.029332       0.114860              8.722179      12.858963       0.066065      -0.048128       4.684742       1.032404       8.622832           0.000138
           57              C       2.330408       1.588805       4.480591       0.050430      39.752200 0.49200923E+03  0.11864819E+05                                10.175838                            7.627742       0.515276       2.136262                    0.999899      28.662648      81.962960       0.572754       0.443455      -1.053395       0.041197       0.015778       0.003902       0.044287      -0.112327      -0.069876      -0.086370       0.061827       0.148526      -0.192271       0.090861       0.101410             12.056026      11.136739       6.027698       3.189579      15.499518       4.911552       9.531821          -0.002272
           58              C       0.618153       1.352348       2.171615       0.072663      41.193524 0.48622643E+03  0.11685639E+05                                10.406777                            7.578519       0.466610       2.121594                    0.999915      28.462338      81.135963       0.575348       0.442957      -1.054153       0.001978       0.024714      -0.033426       0.041617       0.023108      -0.047856       0.143353       0.115236      -0.161502      -0.195349       0.081966       0.113383             12.481719       7.179809      -2.350998       2.315820      13.675360      -7.166414      16.589988          -0.005030
           59              C      -0.498109       1.381887       4.369645       0.009029      38.677317 0.52005917E+03  0.12719601E+05                                 9.957736                            7.827028       0.359208       2.071450                    0.999748      29.660053      85.488711       0.566909       0.441746      -1.054138      -0.023732       0.002499       0.013042       0.027195       0.120640       0.045507      -0.077939       0.010083       0.206180      -0.185583       0.071896       0.113687             11.333150      11.839321      -5.851845      -2.792809      13.573243       2.787597       8.586886          -0.005997
           60              C       0.365536       5.718361       2.124570       0.075962      38.874227 0.48041455E+03  0.11512115E+05                                10.030701                            7.546500       0.497818       2.135257                    0.999923      28.243557      80.412740       0.574991       0.444535      -1.053142       0.007448      -0.024691      -0.032679       0.041630      -0.018200      -0.016391      -0.141166       0.174284      -0.106682      -0.196625       0.089711       0.106913             11.794524       6.894904       0.776536       0.615887      14.602441       7.108819      13.886229          -0.004233
           61              C       1.840602       6.081925       4.523862       0.017915      39.813890 0.50956279E+03  0.12388460E+05                                10.130803                            7.727717       0.462822       2.108381                    0.999917      29.262445      83.845867       0.573259       0.439477      -1.056438       0.032991       0.002430       0.001192       0.033102       0.117326      -0.080879       0.068919      -0.002648       0.068105      -0.183263       0.075629       0.107634             11.760461      12.449239      -4.889735       3.872314      13.304395      -4.579250       9.527749          -0.006853
           62              C      -0.653618       6.015413       4.716822       0.043490      40.481882 0.49694472E+03  0.12010114E+05                                10.267976                            7.647566       0.614067       2.163545                    0.999935      28.866212      82.553194       0.574245       0.441336      -1.054979      -0.031807      -0.010276       0.020510       0.039217      -0.109055       0.067750       0.094426       0.077806       0.042798      -0.189273       0.080594       0.108679             12.142086      11.099852       4.790372      -3.715778      14.960174      -5.689487      10.366233          -0.003072
           63              C       1.958492       3.139186       8.691994       0.174104      22.968703 0.29326615E+03  0.62663796E+04                                 7.166826                            5.822767       0.211502       2.117758                    0.999643      24.204868      66.964226       0.661185       0.433539      -1.050514      -0.008647      -0.003668      -0.041616       0.042663      -0.005176       0.021576       0.013266      -0.120170      -0.050553      -0.062809      -0.007746       0.070555              7.764979      10.921679       0.194649      -0.097888       4.187891      -0.984281       8.185367           0.003410
           64              C       0.781771       2.982511       9.386347      -0.128729      27.203436 0.36580857E+03  0.81924555E+04                                 7.774363                            6.336939       0.471306       2.165194                    0.999587      26.765032      73.786308       0.664369       0.411658      -1.073044       0.001457      -0.024989       0.000653       0.025040      -0.002624       0.002157       0.002146      -0.006865      -0.016340      -0.006965      -0.000231       0.007196              8.385366      11.502771       0.107744      -0.206871       4.436024      -1.137052       9.217304           0.000226
           65              C      -0.387021       3.151010       8.697025       0.167826      23.258941 0.29970516E+03  0.64511624E+04                                 7.264354                            5.910303       0.086795       2.073790                    0.999366      24.571763      68.657055       0.651037       0.437076      -1.046379       0.008925      -0.004170      -0.042600       0.043724       0.009416      -0.019859       0.017466      -0.117871      -0.043768      -0.062208      -0.007867       0.070075              7.855257      10.892295      -0.054776      -0.174039       4.248191      -1.056613       8.425286          -0.002860
           66              C       0.789122       3.529397       6.790321       0.246110      24.268305 0.30232610E+03  0.65920399E+04                                 7.720910                            6.123773      -0.225037       1.962684                    0.998540      25.311721      73.718488       0.603904       0.465151      -1.019236      -0.000727      -0.009252       0.047806       0.048698      -0.000987      -0.001083       0.031883      -0.191844      -0.064002      -0.085274      -0.028828       0.114102              8.727559      12.868502      -0.065969      -0.049230       4.687845      -1.032893       8.626331           0.000332
           67              C       2.808931      -0.000025       2.490615      -0.044405      36.186415 0.54947247E+03  0.13637072E+05                                 9.555881                            8.092610       0.224449       2.024475                    0.998936      30.443078      88.643660       0.552164       0.446954      -1.050132      -0.019424      -0.000747       0.007051       0.020677       0.000302       0.135433       0.000261      -0.180318       0.003329      -0.187806       0.089587       0.098219              9.923585      12.156736       0.000124      -3.658816       7.422966      -0.000475      10.191053          -0.009105
           68              C       0.989150      -0.000059       5.944770      -0.030552      33.756517 0.58779415E+03  0.14841379E+05                                 9.196420                            8.413672       0.268902       2.040868                    0.998719      30.634291      90.075519       0.537131       0.451624      -1.047035      -0.003722      -0.000011      -0.011533       0.012118       0.000419       0.010068      -0.000429       0.015992      -0.543787      -0.181625       0.082626       0.098999              9.311720       6.866663      -0.000187      -0.179781       8.426998       0.000159      12.641499          -0.008802
           69              C       4.528530       7.389900      10.088247      -0.044406      36.186409 0.54947237E+03  0.13637070E+05                                 9.555882                            8.092610       0.224448       2.024475                    0.998936      30.443078      88.643676       0.552164       0.446954      -1.050132       0.019424       0.000760      -0.007051       0.020678       0.000302       0.135434       0.000268      -0.180318       0.003329      -0.187806       0.089586       0.098220              9.923586      12.156737       0.000117      -3.658816       7.422966      -0.000467      10.191054          -0.009106
           70              C       6.348311       7.389934       6.634092      -0.030552      33.756498 0.58779369E+03  0.14841364E+05                                 9.196416                            8.413668       0.268903       2.040869                    0.998719      30.634278      90.075463       0.537131       0.451624      -1.047035       0.003722       0.000011       0.011533       0.012118       0.000419       0.010068      -0.000430       0.015993      -0.543787      -0.181625       0.082626       0.098999              9.311716       6.866660      -0.000185      -0.179782       8.426994       0.000136      12.641494          -0.008802
           71              C       2.293154       7.389977       2.334637      -0.048723      38.033510 0.58773659E+03  0.14835691E+05                                 9.917015                            8.389928       0.207359       2.015560                    0.998933      30.900334      90.767438       0.540276       0.449123      -1.048764      -0.011159      -0.000731       0.015359       0.018999      -0.000189       0.126000       0.000548      -0.200676       0.072581      -0.187449       0.088229       0.099220             10.468864      13.334068       0.000137      -3.634790       7.679275       0.000292      10.393250          -0.009781
           72              C       9.971535       7.389974       2.654140      -0.062494      37.046947 0.58742096E+03  0.14829823E+05                                 9.745387                            8.391003       0.277190       2.033463                    0.999303      31.097759      91.436162       0.539771       0.449479      -1.048267       0.014149       0.000850       0.004988       0.015026      -0.000428      -0.095629      -0.000659      -0.232433       0.179927      -0.183731       0.086212       0.097519             10.170647      14.036005      -0.000038       2.284755       7.888729       0.000195       8.587206          -0.009008
           73              C       5.044307      -0.000102      10.244225      -0.048724      38.033536 0.58773709E+03  0.14835707E+05                                 9.917021                            8.389932       0.207358       2.015559                    0.998933      30.900349      90.767501       0.540276       0.449123      -1.048764       0.011159       0.000716      -0.015359       0.018998      -0.000188       0.126000       0.000541      -0.200676       0.072582      -0.187449       0.088229       0.099219             10.468870      13.334075       0.000146      -3.634793       7.679278       0.000285      10.393257          -0.009781
           74              C      -2.634074      -0.000099       9.924722      -0.062494      37.046932 0.58742064E+03  0.14829812E+05                                 9.745384                            8.391001       0.277190       2.033464                    0.999303      31.097750      91.436123       0.539772       0.449479      -1.048267      -0.014149      -0.000867      -0.004988       0.015027      -0.000429      -0.095629      -0.000665      -0.232434       0.179927      -0.183731       0.086212       0.097519             10.170644      14.036001      -0.000045       2.284755       7.888726       0.000191       8.587204          -0.009008
           75              N       2.962703      -2.407711       4.948021      -0.315537      46.167167 0.58086343E+03  0.14453996E+05                                10.816290                            7.998331       0.090428       2.022209                    0.998566      29.910381      84.055587       0.595986       0.413006      -1.083213       0.008567       0.016459      -0.009651       0.020916       0.098651      -0.046724       0.065182       0.034737       0.078561      -0.149659       0.061353       0.088306             12.948270      12.692318      -6.899628       3.799922      16.278926      -5.495474       9.873566          -0.013262
           76              N       0.398877      12.693051       1.330340      -0.321665      48.229178 0.55310974E+03  0.13562131E+05                                11.058837                            7.731441       0.247742       2.072039                    0.999239      29.553981      81.776583       0.616380       0.405267      -1.091062       0.005427       0.017339       0.003569       0.018515      -0.033008      -0.015425      -0.122900       0.050004      -0.108948      -0.151141       0.045351       0.105791             13.724570       6.891200       2.450342       3.145025      15.187348       8.904649      19.095161           0.102780
           77              N      -1.245366      -2.171229       4.706507      -0.341546      40.479497 0.57256509E+03  0.14147155E+05                                 9.788233                            7.858671       0.389364       2.112471                    0.999202      30.077865      83.278521       0.612854       0.404487      -1.092658       0.024970       0.045701      -0.015898       0.054450      -0.132814       0.043132       0.055702      -0.000927       0.160096      -0.180406       0.072064       0.108342             11.072905      12.048866       5.879568      -2.925769      12.979345      -3.308173       8.190505           0.037548
           78              N       0.288782       9.907020       1.377637      -0.319598      45.367687 0.54548501E+03  0.13329713E+05                                10.624279                            7.684030       0.341723       2.104226                    0.999386      29.389697      81.201080       0.617507       0.405907      -1.090559       0.012332      -0.014456       0.005119       0.019679       0.016313       0.000226       0.125693       0.079383      -0.037352      -0.149809       0.044501       0.105308             12.891846       6.202454      -0.906835       1.093545      15.990333      -8.434071      16.482750           0.100764
           79              N       2.561169       9.389684       5.065256      -0.335036      42.333703 0.57996577E+03  0.14367324E+05                                10.107510                            7.930695       0.384229       2.119697                    0.998670      29.774311      82.380882       0.607969       0.406679      -1.091849      -0.012853      -0.042761      -0.022519       0.050008      -0.106050      -0.072590      -0.080745      -0.026188       0.083699      -0.177585       0.077018       0.100566             11.600146      12.682515       5.278477       3.816642      13.101929       4.474082       9.015994           0.035673
           80              N      -1.216404       9.556695       5.309538      -0.310615      46.539751 0.58906131E+03  0.14715268E+05                                10.905706                            8.092430       0.048027       2.014148                    0.997855      29.861699      84.191523       0.588125       0.416897      -1.080248      -0.007895      -0.017804       0.004643       0.020022       0.082345       0.055480      -0.087687       0.042526       0.035051      -0.155045       0.068974       0.086071             12.936037      12.131430      -5.614530      -3.952728      16.086195       6.275037      10.590485           0.083276
           81              N       1.959924      -3.409819       7.390333      -0.213815      35.911258 0.50479421E+03  0.12112391E+05                                 9.147075                            7.315757      -0.073135       2.006540                    0.999133      27.454573      75.445953       0.642030       0.397590      -1.094971      -0.082073       0.021323       0.066932       0.108030       0.015674       0.049713      -0.009861      -0.080326       0.019095      -0.077077       0.037082       0.039994             10.394846      14.893948      -0.336361       0.980486       5.642411       1.267518      10.648181          -0.061365
           82              N      -0.393963      -3.423121       7.392849      -0.216580      36.222379 0.50823793E+03  0.12210511E+05                                 9.185747                            7.328662      -0.028900       2.020156                    0.999272      27.480661      75.459416       0.643318       0.396290      -1.096339       0.083054       0.021511       0.068573       0.109831      -0.020650      -0.047910      -0.003834      -0.076679       0.014908      -0.074495       0.029326       0.045170             10.428545      14.768342       0.187763      -1.081451       5.683068       1.496659      10.834224           0.067418
           83              N       4.374758       4.982262       7.630841      -0.315000      46.160922 0.58080148E+03  0.14452631E+05                                10.818193                            8.000057       0.083933       2.020318                    0.998615      29.904133      84.049219       0.595658       0.413228      -1.083025      -0.007285       0.016328       0.011054       0.021020      -0.098522      -0.046609      -0.064887       0.033791       0.076492      -0.149084       0.060651       0.088433             12.950149      12.694210       6.900020       3.800253      16.281182       5.496076       9.875054           0.091384
           84              N       6.938584       5.302952      11.248522      -0.322504      48.319490 0.55429383E+03  0.13599178E+05                                11.074652                            7.741475       0.248091       2.071885                    0.999251      29.580469      81.888659       0.615736       0.405451      -1.090878      -0.005561       0.017075      -0.004079       0.018415       0.033036      -0.014726       0.123645       0.051578      -0.108833      -0.152007       0.045694       0.106314             13.745298       6.899985      -2.454702       3.149866      15.212682      -8.920019      19.123226           0.102739
           85              N       8.582827       5.218740       7.872355      -0.342436      40.541084 0.57363041E+03  0.14180708E+05                                 9.800370                            7.867877       0.383765       2.110430                    0.999187      30.100043      83.373519       0.612246       0.404682      -1.092476      -0.023923       0.045491       0.014943       0.053526       0.133217       0.043652      -0.055687      -0.000833       0.161537      -0.181152       0.072801       0.108351             11.087150      12.063940      -5.888446      -2.930534      12.996808       3.313436       8.200702           0.038708
           86              N       7.048679       2.516923      11.201225      -0.320322      45.427399 0.54633472E+03  0.13356005E+05                                10.634268                            7.690728       0.338656       2.103144                    0.999444      29.410625      81.282321       0.617136       0.405983      -1.090482      -0.012355      -0.014874      -0.005353       0.020063      -0.016967      -0.000971      -0.125904       0.079051      -0.038868      -0.150186       0.044895       0.105291             12.904439       6.207376       0.907741       1.094455      16.008113       8.443368      16.497827           0.100607
           87              N       4.776292       1.999659       7.513606      -0.334564      42.274957 0.57903913E+03  0.14337792E+05                                10.095598                            7.922250       0.389547       2.121578                    0.998693      29.755419      82.293920       0.608571       0.406462      -1.092058       0.013009      -0.043529       0.022160       0.050548       0.105038      -0.072772       0.080013      -0.027835       0.080133      -0.176342       0.076454       0.099888             11.585442      12.665800      -5.270076       3.810783      13.085205      -4.467193       9.005321           0.034482
           88              N       8.553865       2.166676       7.269324      -0.308815      46.396817 0.58692121E+03  0.14646540E+05                                10.877275                            8.072903       0.053789       2.016408                    0.997854      29.816429      83.983940       0.589440       0.416400      -1.080713       0.006136      -0.018533      -0.003989       0.019925      -0.081092       0.054737       0.087488       0.043099       0.032790      -0.153650       0.068220       0.085430             12.900428      12.097194       5.597205      -3.940116      16.041371      -6.255454      10.562719          -0.021548
           89              N       5.377537       3.980202       5.188529      -0.214217      35.906643 0.50475726E+03  0.12111485E+05                                 9.147155                            7.316364      -0.079185       2.004704                    0.999123      27.450857      75.439780       0.641877       0.397685      -1.094887       0.081494       0.021011      -0.067633       0.107967      -0.016043       0.050104       0.010169      -0.080927       0.021582      -0.077855       0.037804       0.040051             10.394489      14.894122       0.336753       0.978633       5.642848      -1.267272      10.646497           0.064939
           90              N       7.731424       3.966900       5.186013      -0.215732      36.178748 0.50749085E+03  0.12187438E+05                                 9.176505                            7.321824      -0.025725       2.021345                    0.999313      27.460804      75.376085       0.643843       0.396134      -1.096505      -0.082648       0.021437      -0.068340       0.109365       0.019705      -0.048573       0.005053      -0.077129       0.016786      -0.075226       0.031324       0.043903             10.417272      14.749848      -0.187360      -1.081498       5.677714      -1.495193      10.824254          -0.064209
           91              N       4.374758       9.797586       7.630841      -0.315535      46.166796 0.58085799E+03  0.14453821E+05                                10.816221                            7.998284       0.090450       2.022218                    0.998566      29.910239      84.054957       0.595989       0.413005      -1.083214      -0.008566      -0.016456       0.009655       0.020914       0.098651      -0.046722       0.065183       0.034738       0.078568      -0.149659       0.061354       0.088305             12.948183      12.692226      -6.899572       3.799896      16.278813      -5.495439       9.873511          -0.013269
           92              N       6.938584      -5.303176      11.248522      -0.321633      48.225742 0.55305967E+03  0.13560592E+05                                11.058355                            7.731099       0.247793       2.072071                    0.999240      29.552631      81.771821       0.616393       0.405267      -1.091061      -0.005422      -0.017317      -0.003555       0.018491      -0.033003      -0.015424      -0.122885       0.050011      -0.108940      -0.151126       0.045352       0.105774             13.723979       6.890929       2.450241       3.144877      15.186707       8.904320      19.094301           0.102778
           93              N       8.582827       9.561104       7.872355      -0.341549      40.479077 0.57255776E+03  0.14146924E+05                                 9.788161                            7.858616       0.389382       2.112480                    0.999202      30.077686      83.277806       0.612857       0.404487      -1.092658      -0.024971      -0.045695       0.015907       0.054448      -0.132814       0.043131       0.055704      -0.000928       0.160105      -0.180408       0.072066       0.108341             11.072819      12.048763       5.879511      -2.925743      12.979242      -3.308146       8.190452           0.037544
           94              N       7.048679      -2.517145      11.201225      -0.319568      45.364215 0.54543149E+03  0.13328068E+05                                10.623760                            7.683647       0.341784       2.104261                    0.999387      29.388279      81.195930       0.617523       0.405906      -1.090561      -0.012328       0.014436      -0.005105       0.019658       0.016310       0.000223       0.125679       0.079383      -0.037355      -0.149796       0.044502       0.105294             12.891225       6.202185      -0.906807       1.093495      15.989562      -8.433710      16.481928           0.100761
           95              N       4.776292      -1.999809       7.513606      -0.335036      42.333553 0.57996318E+03  0.14367240E+05                                10.107478                            7.930671       0.384244       2.119703                    0.998670      29.774246      82.380574       0.607970       0.406678      -1.091850       0.012854       0.042757       0.022522       0.050006      -0.106050      -0.072588      -0.080746      -0.026188       0.083703      -0.177584       0.077017       0.100568             11.600109      12.682467       5.278458       3.816633      13.101885       4.474073       9.015974           0.035669
           96              N       8.553865      -2.166820       7.269324      -0.310615      46.539550 0.58905794E+03  0.14715159E+05                                10.905668                            8.092401       0.048038       2.014152                    0.997855      29.861608      84.191126       0.588127       0.416896      -1.080249       0.007894       0.017800      -0.004638       0.020016       0.082345       0.055478      -0.087688       0.042525       0.035058      -0.155045       0.068972       0.086073             12.935993      12.131380      -5.614509      -3.952720      16.086139       6.275023      10.590460           0.083274
           97              N       5.377537      10.799694       5.188529      -0.213814      35.911226 0.50479349E+03  0.12112370E+05                                 9.147071                            7.315752      -0.073134       2.006541                    0.999133      27.454548      75.445872       0.642030       0.397590      -1.094971       0.082074      -0.021323      -0.066931       0.108031       0.015674       0.049712      -0.009861      -0.080327       0.019094      -0.077077       0.037082       0.039995             10.394846      14.893950      -0.336366       0.980480       5.642409       1.267520      10.648179          -0.061363
           98              N       7.731424      10.812996       5.186013      -0.216579      36.222442 0.50823863E+03  0.12210536E+05                                 9.185768                            7.328673      -0.028911       2.020152                    0.999272      27.480682      75.459568       0.643317       0.396291      -1.096338      -0.083055      -0.021512      -0.068573       0.109832      -0.020651      -0.047909      -0.003834      -0.076681       0.014907      -0.074495       0.029325       0.045171             10.428572      14.768377       0.187765      -1.081454       5.683079       1.496667      10.834258           0.067419
           99              N       2.962703       2.407613       4.948021      -0.314999      46.160571 0.58079624E+03  0.14452463E+05                                10.818127                            8.000012       0.083954       2.020326                    0.998615      29.904001      84.048632       0.595661       0.413227      -1.083026       0.007283      -0.016324      -0.011057       0.021018      -0.098522      -0.046607      -0.064888       0.033791       0.076499      -0.149084       0.060652       0.088432             12.950065      12.694117       6.899964       3.800229      16.281072       5.496046       9.875006           0.091378
          100              N       0.398877       2.086923       1.330340      -0.322472      48.316104 0.55424434E+03  0.13597656E+05                                11.074179                            7.741138       0.248141       2.071916                    0.999252      29.579136      81.883962       0.615749       0.405452      -1.090877       0.005556      -0.017054       0.004065       0.018391       0.033032      -0.014725       0.123630       0.051584      -0.108824      -0.151993       0.045695       0.106298             13.744719       6.899719      -2.454604       3.149721      15.212054      -8.919699      19.122384           0.102736
          101              N      -1.245366       2.171135       4.706507      -0.342437      40.540747 0.57362449E+03  0.14180522E+05                                 9.800312                            7.867833       0.383781       2.110437                    0.999187      30.099897      83.372939       0.612248       0.404682      -1.092477       0.023924      -0.045485      -0.014953       0.053524       0.133216       0.043651      -0.055689      -0.000833       0.161545      -0.181153       0.072803       0.108350             11.087081      12.063855      -5.888400      -2.930516      12.996726       3.313418       8.200663           0.038706
          102              N       0.288782       4.872952       1.377637      -0.320291      45.423915 0.54628105E+03  0.13354354E+05                                10.633744                            7.690342       0.338718       2.103179                    0.999444      29.409211      81.277169       0.617153       0.405982      -1.090483       0.012352       0.014854       0.005339       0.020043      -0.016964      -0.000973      -0.125890       0.079050      -0.038870      -0.150172       0.044895       0.105277             12.903812       6.207105       0.907713       1.094405      16.007335       8.443003      16.496996           0.100606
          103              N       2.561169       5.390216       5.065256      -0.334565      42.274795 0.57903647E+03  0.14337705E+05                                10.095565                            7.922226       0.389564       2.121585                    0.998693      29.755352      82.293600       0.608573       0.406462      -1.092059      -0.013009       0.043526      -0.022164       0.050546       0.105038      -0.072770       0.080013      -0.027836       0.080137      -0.176342       0.076453       0.099889             11.585402      12.665743      -5.270053       3.810771      13.085163      -4.467184       9.005300           0.034478
          104              N      -1.216404       5.223199       5.309538      -0.308815      46.396608 0.58691787E+03  0.14646432E+05                                10.877236                            8.072874       0.053802       2.016414                    0.997854      29.816338      83.983535       0.589442       0.416400      -1.080713      -0.006136       0.018529       0.003984       0.019921      -0.081092       0.054735       0.087489       0.043098       0.032796      -0.153650       0.068218       0.085432             12.900381      12.097133       5.597177      -3.940101      16.041317      -6.255440      10.562692          -0.021551
          105              N       1.959924       3.409673       7.390333      -0.214218      35.906689 0.50475779E+03  0.12111503E+05                                 9.147169                            7.316372      -0.079189       2.004703                    0.999123      27.450871      75.439881       0.641876       0.397686      -1.094886      -0.081494      -0.021011       0.067633       0.107967      -0.016043       0.050104       0.010169      -0.080928       0.021581      -0.077855       0.037804       0.040052             10.394510      14.894161       0.336759       0.978622       5.642856      -1.267275      10.646514           0.064938
          106              N      -0.393963       3.422975       7.392849      -0.215730      36.178780 0.50749097E+03  0.12187444E+05                                 9.176516                            7.321827      -0.025733       2.021342                    0.999313      27.460813      75.376163       0.643843       0.396134      -1.096505       0.082650      -0.021438       0.068340       0.109366       0.019705      -0.048572       0.005052      -0.077131       0.016784      -0.075226       0.031323       0.043903             10.417288      14.749870      -0.187360      -1.081495       5.677718      -1.495198      10.824276          -0.064209
          107              N       3.716841      -0.000018       1.846577      -0.305453      31.273960 0.49351970E+03  0.11760410E+05                                 8.097391                            7.204996       0.450378       2.112269                    0.999885      29.966772      81.730086       0.651619       0.394452      -1.098520      -0.095654       0.000582       0.064543       0.115395      -0.001042       0.179257       0.000505      -0.244806       0.011421      -0.250612       0.120499       0.130113              8.160585      10.161433       0.000060      -3.197415       5.850760      -0.000171       8.469560           0.014558
          108              N       0.957562      -0.000070       7.094478      -0.304858      28.860113 0.52115016E+03  0.12525054E+05                                 7.591220                            7.354529       1.020697       2.313432                    0.999501      29.206279      78.673719       0.654804       0.389205      -1.107842       0.002971       0.000289      -0.096880       0.096926      -0.000070       0.007650      -0.000461       0.003740      -0.666070      -0.222199       0.109141       0.113058              7.405168       5.665747      -0.000133      -0.271594       6.984005      -0.000029       9.565751           0.013087
          109              N       3.620620       7.389893      10.732285      -0.305456      31.274021 0.49352097E+03  0.11760449E+05                                 8.097405                            7.205008       0.450374       2.112268                    0.999885      29.966794      81.730192       0.651618       0.394452      -1.098519       0.095654      -0.000567      -0.064544       0.115395      -0.001044       0.179257       0.000512      -0.244805       0.011420      -0.250612       0.120499       0.130113              8.160598      10.161451       0.000056      -3.197420       5.850769      -0.000167       8.469575           0.014558
          110              N       6.379899       7.389945       5.484384      -0.304860      28.860107 0.52115001E+03  0.12525050E+05                                 7.591220                            7.354529       1.020696       2.313432                    0.999501      29.206272      78.673700       0.654804       0.389205      -1.107842      -0.002971      -0.000289       0.096880       0.096926      -0.000070       0.007650      -0.000462       0.003740      -0.666069      -0.222198       0.109140       0.113058              7.405168       5.665747      -0.000131      -0.271594       6.984005      -0.000044       9.565752           0.013087
          111              N       3.256663       7.389983       1.720788      -0.291537      31.475769 0.49721400E+03  0.11835433E+05                                 8.073984                            7.171778       0.624793       2.170388                    0.999812      29.584915      79.867511       0.663321       0.387919      -1.106389      -0.098257       0.000475       0.051444       0.110910      -0.000262       0.160366      -0.000002      -0.238643       0.090350      -0.232359       0.104263       0.128097              8.283565      10.513152       0.000081      -2.667832       5.786724       0.000221       8.550820           0.027571
          112              N       8.934729       7.389978       2.208848      -0.291312      30.771133 0.50169317E+03  0.11975974E+05                                 7.982311                            7.247036       0.764741       2.220946                    0.999682      29.435678      79.732071       0.653611       0.392567      -1.102444       0.102759      -0.000803       0.030093       0.107077      -0.000985      -0.125188      -0.000104      -0.288942       0.217519      -0.232166       0.108216       0.123950              8.061664      10.823095      -0.000028       1.532053       6.094985       0.000139       7.266913           0.021958
          113              N       4.080798      -0.000108      10.858074      -0.291537      31.475792 0.49721447E+03  0.11835447E+05                                 8.073988                            7.171781       0.624791       2.170387                    0.999812      29.584927      79.867558       0.663321       0.387919      -1.106389       0.098257      -0.000492      -0.051444       0.110910      -0.000261       0.160365      -0.000008      -0.238643       0.090350      -0.232359       0.104263       0.128096              8.283570      10.513157       0.000083      -2.667833       5.786726       0.000217       8.550825           0.027570
          114              N      -1.597268      -0.000103      10.370014      -0.291312      30.771128 0.50169306E+03  0.11975971E+05                                 7.982311                            7.247036       0.764741       2.220946                    0.999682      29.435671      79.732054       0.653611       0.392567      -1.102444      -0.102759       0.000786      -0.030092       0.107077      -0.000985      -0.125187      -0.000112      -0.288943       0.217518      -0.232166       0.108217       0.123950              8.061664      10.823095      -0.000028       1.532053       6.094985       0.000135       7.266913           0.021958

******************************************************
Auxiliary information for the entire system
The total spin magnetic moment of the unit cell is   5.857841
The total net atomic charge of the unit cell is   -0.000004
Accuracy of reproducing the electrostatic potential in the unit cell:
  The inner radius (bohr) =    5.0000
  The outer radius (bohr) =   12.0000
  Valid grid points have density less than (e/(bohr^3)) =    0.0001
  The number of valid grid points were=        64810
  The rms potential error without charges in kcal/mol is=      7.72850
  The rms potential error with partial charges in kcal/mol is=      2.68601
  The RRMSE value at monopole order=      0.34755
  The rms potential error with partial charges and cloud penetration in kcal/mol is=      2.66812
  The RRMSE value at monopole order with cloud penetration is=      0.34523
  The rms potential error with partial charges and atomic dipoles in kcal/mol is=      1.79746
  The RRMSE value at dipole order=      0.23258
  The rms potential error with partial charges, atomic dipoles and cloud penetration in kcal/mol is=      1.77861
  The RRMSE value at dipole order with cloud penetration=      0.23014

******************************************************
The electron densities and ab initio electrostatic potential were computed in VASP using the PBE functional and
projector augmented wave method. See the main text of the journal article for a description of computational details.
The atomic charges, dipoles, and quadrupoles were computed with the DDEC6 method as described in
(a) T. A. Manz and N. Gabaldon Limas, RSC Adv. 6 (2016) 47771-47801 DOI: 10.1039/c6ra04656h
(b) N. Gabaldon Limas and T. A. Manz, RSC Adv. 8 (2018) 2678-2707 DOI: 10.1039/c7ra11829e.
For each atom in the material, the electron cloud parameters were fit to the spherically averaged atom-in-material
electron density using radial positions for which this density was between 10^-4 and 10^-2 electrons per cubic bohr.
The polarizabilities, dispersion coefficients, and quantum Drude oscillator (QDO) parameters were fit using the MCLF method.
The magnetic structure of the system was optimized in VASP from the default ferromagnetic initial guess using spin polarization.
The atomic spin moments (ASMs) were computed on this optimized magnetic structure using the DDEC6 partition as inputs
to the method of T. A. Manz and D. S. Sholl, J. Chem. Theory Comput. 7 (2011) 4146-4164 DOI: 10.1021/ct200539n.
The RMSE and RRMSE were computed using a uniform grid with Ewald summation.
