# Supplementary material for: A collection of forcefield precursors for metal–organic frameworks
Source: RSC Adv. 2019 Nov 13;9(63):36492–507. doi: 10.1039/c9ra07327b (PMC9075174; doi:10.1039/c9ra07327b)
Supplement: RA-009-C9RA07327B-s5053 [file RA-009-C9RA07327B-s5053.xyz]

  114
jmolscript: load "" {1 1 1} spacegroup "x,y,z" unitcell [{     11.516000     0.000000     0.000000 }, {      0.000000    14.777600     0.000000 }, {     -4.285109    -7.388858    12.663538 }]
Cu     3.615445     3.694371     6.331769     0.759844
Cu     3.615445    -3.694429     6.331769     0.759754
Cu    -2.142555     3.694371     6.331769     0.757777
Cu    -2.142555    -3.694429     6.331769     0.754512
Cu     0.000000     3.904833     0.000000     0.868144
Cu     0.000000    10.872767     0.000000     0.868049
H      2.718678     4.354917     9.186130     0.114086
H      0.722572     4.579531    10.351176     0.155936
H     -1.258922     4.297284     9.196261     0.108892
H      0.727316     3.715061     5.926536     0.080785
H      4.512213    11.743743     3.477408     0.113315
H      6.508319    11.968368     2.312362     0.155877
H      8.489813    11.686110     3.467277     0.108665
H      6.503575    -3.673742     6.737002     0.081716
H      4.512213     3.033825     3.477408     0.114086
H      6.508319     2.809211     2.312362     0.155936
H      8.489813     3.091458     3.467277     0.108892
H      6.503575     3.673681     6.737002     0.080785
H      2.718678    -4.355001     9.186130     0.113315
H      0.722572    -4.579626    10.351176     0.155877
H     -1.258922    -4.297368     9.196261     0.108665
H      0.727316    11.062484     5.926536     0.081716
W      0.995792     7.388783     3.811978     0.684705
W      6.235099    -0.000041     8.851560     0.684704
W      0.428023    -0.000016     3.505774     0.698062
W      6.802868     7.388758     9.157764     0.698062
C      2.272971     5.794276     4.520377     0.050538
C      0.574146     6.036640     2.189779     0.074902
C     -0.558020     6.002641     4.395514     0.011491
C      0.311507     1.662470     2.128741     0.075947
C      1.787381     1.312230     4.546463     0.013797
C     -0.704811     1.380206     4.737430     0.044860
C      1.909422     4.257387     8.739361     0.172199
C      0.724432     4.388904     9.440414    -0.126310
C     -0.449408     4.226354     8.747212     0.164270
C      0.728177     3.876133     6.842869     0.246081
C      4.957920    -1.594540     8.143161     0.052964
C      6.656745    -1.352198    10.473759     0.074864
C      7.788911    -1.386177     8.268024     0.008312
C      6.919384    -5.726368    10.534797     0.076521
C      5.443510     8.701014     8.117075     0.012608
C      7.935702     8.768992     7.926108     0.044837
C      5.321469    11.646209     3.924177     0.173554
C      6.506459    11.777732     3.223124    -0.127842
C      7.680299    11.615176     3.916326     0.164584
C      6.502714    11.264938     5.820669     0.244904
C      4.957920     1.594466     8.143161     0.050538
C      6.656745     1.352102    10.473759     0.074901
C      7.788911     1.386101     8.268024     0.011490
C      6.919384     5.726272    10.534797     0.075946
C      5.443510     6.076512     8.117075     0.013797
C      7.935702     6.008536     7.926108     0.044860
C      5.321469     3.131355     3.924177     0.172198
C      6.506459     2.999838     3.223124    -0.126310
C      7.680299     3.162388     3.916326     0.164270
C      6.502714     3.512609     5.820669     0.246081
C      2.272971     8.983282     4.520377     0.052964
C      0.574146     8.740940     2.189779     0.074864
C     -0.558020     8.774919     4.395514     0.008311
C      0.311507    13.115110     2.128741     0.076520
C      1.787381    -1.312272     4.546463     0.012608
C     -0.704811    -1.380250     4.737430     0.044837
C      1.909422    -4.257467     8.739361     0.173554
C      0.724432    -4.388990     9.440414    -0.127841
C     -0.449408    -4.226434     8.747212     0.164585
C      0.728177    -3.876196     6.842869     0.244903
C      2.730775     7.388788     2.527642    -0.052742
C      0.925525     7.388773     5.977190    -0.029132
C      4.500116    -0.000046    10.135896    -0.052741
C      6.305366    -0.000031     6.686348    -0.029132
C      2.252969    -0.000011     2.350353    -0.045632
C      9.943352    -0.000012     2.677072    -0.067706
C      4.977922     7.388753    10.313185    -0.045632
C     -2.712461     7.388754     9.986466    -0.067706
N      2.916964     4.984905     4.985888    -0.313568
N      0.359215     5.294808     1.354745    -0.323182
N     -1.308362     5.213516     4.727552    -0.346547
N      0.242357     2.506275     1.376780    -0.319835
N      2.510191     2.012686     5.095554    -0.333620
N     -1.262592     2.169771     5.347812    -0.309678
N      1.911381     3.991396     7.440335    -0.217756
N     -0.445907     3.970559     7.443628    -0.216214
N      4.313927    -2.403907     7.677650    -0.316352
N      6.871676    -2.094038    11.308793    -0.323284
N      8.539253    -2.175299     7.935986    -0.343491
N      6.988534    -4.882571    11.286758    -0.320085
N      4.720700     9.401474     7.567984    -0.332384
N      8.493483     9.558562     7.315726    -0.309014
N      5.319510    11.380206     5.223203    -0.216471
N      7.676798    11.359369     5.219910    -0.215543
N      4.313927     2.403837     7.677650    -0.313569
N      6.871676     2.093934    11.308793    -0.323178
N      8.539253     2.175226     7.935986    -0.346548
N      6.988534     4.882467    11.286758    -0.319831
N      4.720700     5.376056     7.567984    -0.333620
N      8.493483     5.218971     7.315726    -0.309678
N      5.319510     3.397346     5.223203    -0.217756
N      7.676798     3.418183     5.219910    -0.216214
N      2.916964     9.792649     4.985888    -0.316353
N      0.359215     9.482780     1.354745    -0.323281
N     -1.308362     9.564041     4.727552    -0.343491
N      0.242357    12.271313     1.376780    -0.320081
N      2.510191    -2.012732     5.095554    -0.332384
N     -1.262592    -2.169820     5.347812    -0.309015
N      1.911381    -3.991464     7.440335    -0.216471
N     -0.445907    -3.970627     7.443628    -0.215543
N      3.631518     7.388792     1.836213    -0.300574
N      0.896470     7.388767     7.121467    -0.305344
N      3.599373    -0.000050    10.827325    -0.300574
N      6.334421    -0.000025     5.542071    -0.305344
N      3.230574    -0.000008     1.765297    -0.293654
N      8.880454    -0.000010     2.251577    -0.287354
N      4.000317     7.388750    10.898241    -0.293654
N     -1.649563     7.388752    10.411961    -0.287353

The following XYZ coordinates are in angstroms. Other properties are in atomic units.
The sperically averaged electron density of each atom fit to a function of the form exp(a - br)
eigen_1, eigen_2 and eigen_3 are the three eigenvalues of traceless quadrupole moment tensor
  atom number  atomic symbol              X              Y              Z     net charge C6 coefficient C8 coefficient C10 coefficient fluctuating dipole atomic polarizability isotropic forcefield polarizability              a              b squared Pearson coefficient          <r^3>          <r^4>         wp_QDO          m_QDO          q_QDO       dipole_x       dipole_y       dipole_z         dipole            Qxy            Qxz            Qyz     Q(x^2-y^2)  Q(3z^2 - R^2)        eigen_1        eigen_2        eigen_3 static polarizability      alpha(xx)      alpha(xy)      alpha(xz)      alpha(yy)      alpha(yz)      alpha(zz) atomic spin moment
            1             Cu       3.615445       3.694371       6.331769       0.759844      80.416178 0.11822625E+04  0.32998326E+05                                15.311922                           11.413481       2.006194       2.522661                    0.998902      42.272336     102.464105       0.531098       0.413194      -1.153348       0.000000      -0.000000      -0.000000       0.000000      -0.024712       0.032879      -0.038534      -0.019891       0.019678      -0.038336      -0.027795       0.066132             19.316546      25.557283      -4.911973       1.075016      18.326023      -2.081829      14.066331           0.880096
            2             Cu       3.615445      -3.694429       6.331769       0.759754      80.461760 0.11828201E+04  0.33017982E+05                                15.316371                           11.415105       2.009797       2.523368                    0.998948      42.286567     102.506985       0.531131       0.413116      -1.153395       0.000000      -0.000000       0.000000       0.000000       0.025371       0.034053       0.038928      -0.021525       0.020080      -0.039760      -0.027895       0.067656             19.324058      25.566611       4.920812       1.082227      18.334834       2.090736      14.070728           0.880079
            3             Cu      -2.142555       3.694371       6.331769       0.757777      79.636865 0.11999789E+04  0.33615096E+05                                15.205730                           11.509836       1.989304       2.516700                    0.998733      42.360621     102.840478       0.528140       0.413996      -1.152874       0.000000       0.000000      -0.000000       0.000000      -0.026464      -0.035036       0.037367      -0.027997      -0.045864      -0.048716      -0.019408       0.068124             18.812849      23.903528      -0.459893      -0.160425      18.833437       3.464452      13.701582           0.880284
            4             Cu      -2.142555      -3.694429       6.331769       0.754512      79.964578 0.12061098E+04  0.33832684E+05                                15.246574                           11.540398       2.001831       2.518914                    0.998768      42.455698     103.168782       0.527315       0.414082      -1.152720      -0.000000       0.000000      -0.000000       0.000000       0.025792      -0.035152      -0.036361      -0.028483      -0.046676      -0.048799      -0.018278       0.067077             18.864263      23.973430       0.459082      -0.162644      18.884671      -3.474445      13.734687           0.880252
            5             Cu       0.000000       3.904833       0.000000       0.868144      63.015888 0.69966174E+03  0.17248193E+05                                13.272109                            8.834061       1.767686       2.479395                    0.999759      39.474876      91.999458       0.594000       0.418277      -1.141823      -0.000024       0.000195       0.000303       0.000361      -0.000133      -0.003589      -0.000686       0.022008      -0.032840      -0.011490      -0.005449       0.016940             17.905403       7.473675       0.000510       3.049890      21.002811       0.003615      25.239724           0.851804
            6             Cu       0.000000      10.872767       0.000000       0.868049      63.021497 0.69972745E+03  0.17250269E+05                                13.273047                            8.834621       1.767424       2.479307                    0.999758      39.475577      92.003203       0.593965       0.418291      -1.141810       0.000024      -0.000195      -0.000303       0.000361      -0.000132      -0.003603      -0.000686       0.022066      -0.032890      -0.011510      -0.005470       0.016979             17.906745       7.474145       0.000509       3.050140      21.004373       0.003612      25.241718           0.851725
            7              H       2.718678       4.354917       9.186130       0.114086       1.145978 0.80540990E+01  0.78920717E+02                                 1.803046                            1.656277      -0.852377       2.491147                    0.999323       3.311634       9.155212       0.489386       1.277262      -0.711801       0.042718       0.007919       0.029712       0.052634      -0.000340       0.012741       0.002505       0.018724       0.024575      -0.014005      -0.005631       0.019636              1.876197       2.517413       0.107803       0.446956       1.432130       0.072401       1.679047           0.001412
            8              H       0.722572       4.579531      10.351176       0.155936       0.969202 0.66430338E+01  0.61280262E+02                                 1.541773                            1.453360      -0.784107       2.542169                    0.999806       2.886797       7.440400       0.556853       1.192371      -0.733049       0.000232       0.012105       0.039827       0.041627       0.001379       0.000438       0.004999       0.023764       0.043498      -0.019928       0.004664       0.015264              1.565780       1.318741      -0.008903      -0.010286       1.258722       0.173300       2.119878           0.001058
            9              H      -1.258922       4.297284       9.196261       0.108892       1.135008 0.79882984E+01  0.78579828E+02                                 1.823372                            1.672208      -0.974435       2.429733                    0.997933       3.460794       9.773478       0.474342       1.312676      -0.702774      -0.041910       0.005960       0.029199       0.051426      -0.001510      -0.011225       0.000938       0.021250       0.025390      -0.014965      -0.003824       0.018788              1.901800       2.532179      -0.088932      -0.481805       1.446908       0.066049       1.726313           0.001303
           10              H       0.727316       3.715061       5.926536       0.080785       1.070660 0.79576443E+01  0.79290851E+02                                 1.817278                            1.714764      -1.418647       2.193070                    0.993639       4.035619      11.999707       0.443621       1.385656      -0.683820      -0.000338      -0.008035      -0.056955       0.057520       0.001273       0.000688       0.002636      -0.000586       0.062718      -0.011799      -0.009349       0.021148              1.851304       1.623193       0.014337      -0.004400       1.557768       0.221211       2.372950           0.000940
           11              H       4.512213      11.743743       3.477408       0.113315       1.147567 0.80648361E+01  0.79020429E+02                                 1.801278                            1.654680      -0.847004       2.492521                    0.999360       3.313683       9.148517       0.491019       1.273104      -0.712668      -0.042919       0.007676      -0.030115       0.052989       0.000286       0.012889      -0.002655       0.018993       0.023618      -0.014039      -0.005713       0.019752              1.874351       2.514839      -0.107688       0.446460       1.430809      -0.072314       1.677406           0.001412
           12              H       6.508319      11.968368       2.312362       0.155877       0.969820 0.66478502E+01  0.61322112E+02                                 1.540538                            1.452374      -0.782676       2.541847                    0.999807       2.888788       7.439947       0.558038       1.189890      -0.733594      -0.000236       0.011933      -0.040082       0.041821      -0.001365       0.000432      -0.004980       0.023682       0.043255      -0.019843       0.004663       0.015181              1.564453       1.317900       0.008857      -0.010130       1.257899      -0.173008       2.117559           0.001058
           13              H       8.489813      11.686110       3.467277       0.108665       1.142297 0.80527643E+01  0.79423218E+02                                 1.835960                            1.682554      -0.992575       2.422127                    0.997629       3.475683       9.848684       0.471063       1.318331      -0.701578       0.041648       0.005721      -0.028904       0.051017       0.001417      -0.011508      -0.000819       0.021688       0.025709      -0.015221      -0.003966       0.019187              1.915593       2.553347       0.090039      -0.487627       1.455295      -0.066861       1.738136           0.001304
           14              H       6.503575      -3.673742       6.737002       0.081716       1.070625 0.79638862E+01  0.79441865E+02                                 1.824103                            1.720742      -1.453368       2.179486                    0.993229       4.048569      12.081304       0.440397       1.394241      -0.682136       0.000195      -0.008246       0.056364       0.056965      -0.001078       0.000647      -0.002527      -0.000857       0.062701      -0.011636      -0.009486       0.021122              1.858448       1.629073      -0.014415      -0.004537       1.563024      -0.222619       2.383248           0.000942
           15              H       4.512213       3.033825       3.477408       0.114086       1.145977 0.80540909E+01  0.78920615E+02                                 1.803045                            1.656276      -0.852378       2.491147                    0.999323       3.311633       9.155207       0.489387       1.277262      -0.711801      -0.042718      -0.007919      -0.029712       0.052634      -0.000340       0.012741       0.002505       0.018725       0.024576      -0.014005      -0.005631       0.019636              1.876195       2.517410       0.107803       0.446956       1.432130       0.072401       1.679046           0.001412
           16              H       6.508319       2.809211       2.312362       0.155936       0.969203 0.66430438E+01  0.61280378E+02                                 1.541774                            1.453361      -0.784108       2.542168                    0.999806       2.886799       7.440407       0.556853       1.192371      -0.733049      -0.000232      -0.012105      -0.039827       0.041627       0.001379       0.000438       0.004999       0.023765       0.043498      -0.019928       0.004664       0.015264              1.565781       1.318741      -0.008903      -0.010286       1.258723       0.173300       2.119880           0.001058
           17              H       8.489813       3.091458       3.467277       0.108892       1.135007 0.79882836E+01  0.78579647E+02                                 1.823370                            1.672207      -0.974432       2.429735                    0.997933       3.460790       9.773465       0.474342       1.312677      -0.702774       0.041910      -0.005960      -0.029200       0.051426      -0.001510      -0.011225       0.000938       0.021250       0.025390      -0.014965      -0.003824       0.018788              1.901799       2.532177      -0.088932      -0.481804       1.446907       0.066049       1.726311           0.001303
           18              H       6.503575       3.673681       6.737002       0.080785       1.070659 0.79576326E+01  0.79290700E+02                                 1.817277                            1.714763      -1.418646       2.193071                    0.993639       4.035615      11.999690       0.443621       1.385656      -0.683820       0.000338       0.008035       0.056955       0.057520       0.001273       0.000688       0.002636      -0.000586       0.062718      -0.011799      -0.009349       0.021148              1.851302       1.623192       0.014337      -0.004400       1.557767       0.221210       2.372948           0.000940
           19              H       2.718678      -4.355001       9.186130       0.113315       1.147566 0.80648296E+01  0.79020339E+02                                 1.801276                            1.654679      -0.847003       2.492521                    0.999360       3.313682       9.148509       0.491020       1.273103      -0.712668       0.042919      -0.007676       0.030115       0.052989       0.000286       0.012889      -0.002655       0.018993       0.023618      -0.014039      -0.005713       0.019752              1.874349       2.514836      -0.107688       0.446459       1.430808      -0.072314       1.677404           0.001412
           20              H       0.722572      -4.579626      10.351176       0.155877       0.969819 0.66478370E+01  0.61321947E+02                                 1.540535                            1.452371      -0.782676       2.541847                    0.999807       2.888786       7.439934       0.558039       1.189888      -0.733595       0.000236      -0.011933       0.040082       0.041821      -0.001365       0.000433      -0.004980       0.023682       0.043255      -0.019843       0.004663       0.015181              1.564450       1.317897       0.008857      -0.010130       1.257897      -0.173007       2.117554           0.001058
           21              H      -1.258922      -4.297368       9.196261       0.108665       1.142296 0.80527608E+01  0.79423179E+02                                 1.835961                            1.682555      -0.992573       2.422128                    0.997629       3.475681       9.848680       0.471063       1.318332      -0.701578      -0.041648      -0.005721       0.028904       0.051017       0.001417      -0.011508      -0.000819       0.021689       0.025708      -0.015221      -0.003966       0.019187              1.915593       2.553348       0.090039      -0.487627       1.455296      -0.066861       1.738136           0.001303
           22              H       0.727316      11.062484       5.926536       0.081716       1.070624 0.79638754E+01  0.79441733E+02                                 1.824102                            1.720741      -1.453368       2.179486                    0.993229       4.048566      12.081294       0.440397       1.394241      -0.682136      -0.000195       0.008246      -0.056364       0.056965      -0.001078       0.000647      -0.002527      -0.000857       0.062701      -0.011636      -0.009486       0.021122              1.858447       1.629072      -0.014415      -0.004537       1.563023      -0.222619       2.383247           0.000943
           23              W       0.995792       7.388783       3.811978       0.684705     219.363928 0.30861170E+04  0.10904996E+06                                28.639370                           18.510493       3.108276       2.453677                    0.995354     114.227737     307.484130       0.416330       0.416346      -1.155778      -0.004454       0.000113       0.007771       0.008958      -0.001302       0.011919      -0.000172       0.054707       0.016358      -0.030111      -0.000251       0.030362             37.101723      28.621652      -0.007284      -0.623319      45.005758       0.004779      37.677759           0.626334
           24              W       6.235099      -0.000041       8.851560       0.684704     219.363976 0.30861177E+04  0.10905000E+06                                28.639375                           18.510496       3.108276       2.453677                    0.995354     114.227756     307.484200       0.416330       0.416346      -1.155778       0.004454      -0.000113      -0.007771       0.008958      -0.001302       0.011919      -0.000173       0.054708       0.016361      -0.030112      -0.000250       0.030362             37.101729      28.621657      -0.007292      -0.623319      45.005766       0.004715      37.677765           0.626328
           25              W       0.428023      -0.000016       3.505774       0.698062     220.095395 0.30346918E+04  0.10682637E+06                                28.729950                           18.388064       3.113849       2.456241                    0.995345     113.956204     306.574960       0.416441       0.417819      -1.154293      -0.002455       0.000168       0.003133       0.003984      -0.000867       0.003864       0.000125       0.040770       0.109394      -0.038636       0.001742       0.036894             37.375787      36.482461       0.002224      -0.090578      44.615895      -0.002065      31.029003           0.637000
           26              W       6.802868       7.388758       9.157764       0.698062     220.095394 0.30346914E+04  0.10682635E+06                                28.729952                           18.388064       3.113845       2.456240                    0.995345     113.956193     306.574939       0.416441       0.417820      -1.154292       0.002454      -0.000168      -0.003133       0.003984      -0.000867       0.003864       0.000125       0.040770       0.109391      -0.038636       0.001743       0.036894             37.375791      36.482461       0.002224      -0.090576      44.615904      -0.002023      31.029007           0.637003
           27              C       2.272971       5.794276       4.520377       0.050538      39.761095 0.49303150E+03  0.11896887E+05                                10.184446                            7.640936       0.506508       2.133476                    0.999887      28.684493      82.079051       0.571607       0.444068      -1.052921       0.039241      -0.014448       0.003399       0.041954       0.112873      -0.071094       0.085510       0.055955       0.151197      -0.192387       0.090278       0.102109             12.063396      11.186527      -6.043225       3.220474      15.439362      -4.910873       9.564300          -0.009551
           28              C       0.574146       6.036640       2.189779       0.074902      41.035333 0.48587834E+03  0.11677514E+05                                10.391015                            7.582610       0.453772       2.117911                    0.999894      28.452794      81.162494       0.574304       0.443753      -1.053470       0.005637      -0.022756      -0.034584       0.041781      -0.019914      -0.046118      -0.144457       0.116389      -0.163642      -0.195694       0.080893       0.114801             12.453154       7.142846       2.325618       2.231864      13.764877       7.166380      16.451738          -0.012911
           29              C      -0.558020       6.002641       4.395514       0.011491      38.648041 0.51933471E+03  0.12695511E+05                                 9.947330                            7.817102       0.369489       2.074527                    0.999765      29.636885      85.357769       0.567842       0.441241      -1.054602      -0.025178      -0.004569       0.013978       0.029158      -0.119435       0.044200       0.076547       0.008880       0.208768      -0.183580       0.070494       0.113085             11.325940      11.884613       5.871409      -2.774263      13.558779      -2.765246       8.534428          -0.015252
           30              C       0.311507       1.662470       2.128741       0.075947      39.121392 0.48266247E+03  0.11577415E+05                                10.068774                            7.560619       0.501814       2.136028                    0.999928      28.274910      80.494711       0.574957       0.444122      -1.053575       0.003969       0.023704      -0.034304       0.041885       0.017017      -0.014299       0.140627       0.171835      -0.110982      -0.195301       0.089209       0.106092             11.862828       6.902200      -0.673714       0.532270      14.614984      -7.190403      14.071300          -0.013552
           31              C       1.787381       1.312230       4.546463       0.013797      40.554758 0.52148177E+03  0.12746084E+05                                10.243622                            7.806636       0.467326       2.106890                    0.999927      29.452664      84.494090       0.571806       0.438248      -1.057646       0.034378      -0.001478       0.002145       0.034477      -0.117925      -0.081047      -0.069373       0.000283       0.066215      -0.183936       0.075271       0.108664             11.908364      12.615685       4.987990       3.920928      13.486426       4.647075       9.622981          -0.015573
           32              C      -0.704811       1.380206       4.737430       0.044860      40.690310 0.50114637E+03  0.12134553E+05                                10.300782                            7.676079       0.603593       2.159921                    0.999941      28.899794      82.668836       0.573722       0.440906      -1.055465      -0.032782       0.012409       0.019498       0.040110       0.108403       0.069585      -0.094550       0.078311       0.034564      -0.189538       0.079861       0.109677             12.183420      11.115473      -4.782829      -3.750571      14.959821       5.755287      10.474967          -0.014457
           33              C       1.909422       4.257387       8.739361       0.172199      23.026988 0.29518652E+03  0.63190579E+04                                 7.182985                            5.843843       0.205153       2.114534                    0.999636      24.285788      67.296849       0.659505       0.433842      -1.050107      -0.008560       0.005668      -0.041659       0.042906       0.002949       0.021015      -0.013046      -0.120433      -0.052466      -0.062037      -0.008850       0.070887              7.779908      10.964538      -0.086399      -0.082730       4.190318       0.958644       8.184867          -0.003682
           34              C       0.724432       4.388904       9.440414      -0.126310      27.353620 0.36967134E+03  0.82967144E+04                                 7.796390                            6.365509       0.484730       2.168230                    0.999607      26.806454      73.862738       0.663948       0.411038      -1.073968       0.002288       0.022710       0.000187       0.022826       0.001936       0.001040       0.000158      -0.004635      -0.007908      -0.003229      -0.001146       0.004374              8.405426      11.534820      -0.049816      -0.197481       4.404766       1.037104       9.276694           0.011130
           35              C      -0.449408       4.226354       8.747212       0.164270      23.361219 0.30118623E+03  0.64908094E+04                                 7.284678                            5.924951       0.085102       2.071816                    0.999354      24.633207      68.862065       0.650244       0.437085      -1.046410       0.008520       0.004822      -0.044007       0.045083      -0.008869      -0.020570      -0.015783      -0.117776      -0.044889      -0.062340      -0.007196       0.069535              7.880886      10.942774       0.066430      -0.215804       4.241674       1.008846       8.458210          -0.003379
           36              C       0.728177       3.876133       6.842869       0.246081      24.326852 0.30224417E+03  0.65904626E+04                                 7.737806                            6.127479      -0.230815       1.960745                    0.998433      25.310737      73.740750       0.602991       0.465840      -1.018757       0.001593       0.010593       0.048468       0.049638       0.000176       0.000361      -0.028693      -0.193530      -0.062355      -0.086375      -0.026923       0.113298              8.756788      12.960617       0.089483      -0.097557       4.665491       0.966101       8.644255          -0.003314
           37              C       4.957920      -1.594540       8.143161       0.052964      39.653012 0.49141224E+03  0.11848057E+05                                10.166385                            7.628349       0.513762       2.136473                    0.999899      28.639859      81.917426       0.572082       0.444065      -1.052924      -0.039791      -0.015898      -0.004142       0.043049      -0.112548      -0.070974      -0.084875       0.055817       0.149835      -0.191569       0.089980       0.101590             12.041186      11.166793       6.029921       3.213695      15.408795       4.900757       9.547969          -0.009557
           38              C       6.656745      -1.352198      10.473759       0.074864      41.047426 0.48607772E+03  0.11683278E+05                                10.391826                            7.583432       0.451346       2.117104                    0.999891      28.459075      81.178664       0.574368       0.443667      -1.053541      -0.005519      -0.023129       0.034437       0.041849       0.019365      -0.045969       0.144312       0.118782      -0.165455      -0.196071       0.081010       0.115061             12.453592       7.143405      -2.325658       2.231767      13.764643      -7.165614      16.452728          -0.012885
           39              C       7.788911      -1.386177       8.268024       0.008312      38.775775 0.52140306E+03  0.12759580E+05                                 9.971469                            7.834596       0.360995       2.071288                    0.999760      29.692432      85.581337       0.566960       0.441460      -1.054402       0.024339      -0.003223      -0.012870       0.027720       0.119910       0.044894      -0.076856       0.009156       0.208242      -0.184380       0.071252       0.113127             11.354901      11.915523      -5.889318      -2.783190      13.594006       2.774378       8.555173          -0.015221
           40              C       6.919384      -5.726368      10.534797       0.076521      39.066195 0.48182205E+03  0.11552925E+05                                10.062993                            7.556598       0.503972       2.137134                    0.999919      28.247733      80.418251       0.574783       0.444424      -1.053332      -0.003792       0.023358       0.034556       0.041882      -0.017263      -0.014921      -0.140466       0.174234      -0.109967      -0.195832       0.088653       0.107179             11.855615       6.899007       0.673660       0.531904      14.605344       7.184748      14.062494          -0.013494
           41              C       5.443510       8.701014       8.117075       0.012608      40.597221 0.52215647E+03  0.12766129E+05                                10.248174                            7.809947       0.467771       2.106648                    0.999924      29.472728      84.551051       0.571901       0.438053      -1.057811      -0.034480      -0.001388      -0.001096       0.034525       0.117140      -0.081866       0.069635       0.000474       0.063365      -0.183774       0.075221       0.108553             11.913755      12.620984      -4.989982       3.922872      13.492792      -4.650058       9.627489          -0.015551
           42              C       7.935702       8.768992       7.926108       0.044837      40.719585 0.50153567E+03  0.12146599E+05                                10.306900                            7.679939       0.605310       2.160340                    0.999943      28.908516      82.708528       0.573467       0.441006      -1.055382       0.033135       0.012741      -0.019504       0.040505      -0.108528       0.069246       0.093810       0.078299       0.037049      -0.189031       0.079634       0.109396             12.191653      11.122885       4.787515      -3.753881      14.970374      -5.760467      10.481700          -0.014457
           43              C       5.321469      11.646209       3.924177       0.173554      22.987543 0.29450597E+03  0.63006716E+04                                 7.175549                            5.837959       0.196569       2.112668                    0.999616      24.254771      67.184241       0.659712       0.433970      -1.050060       0.009461       0.006007       0.040297       0.041826      -0.003520       0.020982       0.013166      -0.118346      -0.054032      -0.061157      -0.008989       0.070146              7.771897      10.952853       0.086379      -0.082960       4.186395      -0.957731       8.176442          -0.003672
           44              C       6.506459      11.777732       3.223124      -0.127842      27.377434 0.37007481E+03  0.83079372E+04                                 7.801550                            6.369812       0.481451       2.167249                    0.999612      26.819292      73.904906       0.663602       0.411145      -1.073911      -0.001591       0.023449      -0.000788       0.023516      -0.002289       0.002064      -0.000397      -0.007218      -0.007922      -0.004716      -0.000994       0.005709              8.411275      11.547527       0.049734      -0.197330       4.407303      -1.037162       9.278995           0.011132
           45              C       7.680299      11.615176       3.916326       0.164584      23.326066 0.30050421E+03  0.64720697E+04                                 7.273498                            5.913476       0.084077       2.071759                    0.999352      24.613756      68.773293       0.651699       0.436382      -1.046892      -0.008373       0.004886       0.043063       0.044141       0.009249      -0.020945       0.015285      -0.117530      -0.042056      -0.062775      -0.006071       0.068846              7.870188      10.931712      -0.064703      -0.223649       4.234243      -1.007124       8.444609          -0.003386
           46              C       6.502714      11.264938       5.820669       0.244904      24.334411 0.30235066E+03  0.65928308E+04                                 7.734113                            6.123462      -0.229115       1.961375                    0.998423      25.316052      73.736966       0.603991       0.465066      -1.019263      -0.001309       0.009833      -0.049373       0.050360      -0.000716       0.000234       0.030167      -0.192591      -0.063475      -0.085721      -0.027908       0.113628              8.753054      12.951640      -0.088972      -0.099218       4.662640      -0.966678       8.644882          -0.003324
           47              C       4.957920       1.594466       8.143161       0.050538      39.761129 0.49303195E+03  0.11896901E+05                                10.184453                            7.640941       0.506507       2.133475                    0.999887      28.684508      82.079120       0.571607       0.444068      -1.052921      -0.039241       0.014448      -0.003400       0.041954       0.112873      -0.071094       0.085510       0.055955       0.151197      -0.192387       0.090278       0.102109             12.063405      11.186535      -6.043231       3.220476      15.439375      -4.910877       9.564306          -0.009547
           48              C       6.656745       1.352102      10.473759       0.074901      41.035395 0.48587865E+03  0.11677516E+05                                10.391012                            7.582601       0.453787       2.117915                    0.999894      28.452779      81.162278       0.574306       0.443752      -1.053471      -0.005638       0.022755       0.034584       0.041781      -0.019913      -0.046118      -0.144457       0.116388      -0.163640      -0.195693       0.080892       0.114801             12.453163       7.142841       2.325623       2.231869      13.764893       7.166410      16.451755          -0.012913
           49              C       7.788911       1.386101       8.268024       0.011490      38.648086 0.51933537E+03  0.12695531E+05                                 9.947338                            7.817108       0.369484       2.074526                    0.999765      29.636908      85.357861       0.567842       0.441241      -1.054601       0.025178       0.004568      -0.013979       0.029159      -0.119436       0.044199       0.076547       0.008880       0.208767      -0.183579       0.070495       0.113085             11.325950      11.884625       5.871417      -2.774265      13.558793      -2.765249       8.534432          -0.015246
           50              C       6.919384       5.726272      10.534797       0.075946      39.121506 0.48266343E+03  0.11577438E+05                                10.068785                            7.560619       0.501827       2.136031                    0.999928      28.274910      80.494582       0.574958       0.444121      -1.053576      -0.003969      -0.023703       0.034304       0.041885       0.017016      -0.014298       0.140626       0.171833      -0.110981      -0.195299       0.089208       0.106091             11.862854       6.902202      -0.673720       0.532275      14.615021      -7.190445      14.071339          -0.013553
           51              C       5.443510       6.076512       8.117075       0.013797      40.554810 0.52148251E+03  0.12746107E+05                                10.243632                            7.806642       0.467325       2.106890                    0.999927      29.452686      84.494180       0.571805       0.438248      -1.057646      -0.034379       0.001478      -0.002145       0.034477      -0.117925      -0.081047      -0.069373       0.000284       0.066215      -0.183935       0.075271       0.108665             11.908375      12.615698       4.987996       3.920932      13.486439       4.647080       9.622989          -0.015573
           52              C       7.935702       6.008536       7.926108       0.044860      40.690344 0.50114677E+03  0.12134565E+05                                10.300789                            7.676083       0.603593       2.159921                    0.999941      28.899805      82.668886       0.573722       0.440906      -1.055465       0.032782      -0.012409      -0.019499       0.040110       0.108403       0.069585      -0.094550       0.078311       0.034563      -0.189538       0.079861       0.109677             12.183429      11.115480      -4.782833      -3.750574      14.959833       5.755293      10.474973          -0.014461
           53              C       5.321469       3.131355       3.924177       0.172198      23.026996 0.29518666E+03  0.63190617E+04                                 7.182986                            5.843845       0.205151       2.114533                    0.999636      24.285794      67.296870       0.659505       0.433842      -1.050107       0.008560      -0.005668       0.041659       0.042906       0.002949       0.021015      -0.013046      -0.120433      -0.052466      -0.062037      -0.008850       0.070887              7.779910      10.964540      -0.086399      -0.082731       4.190320       0.958644       8.184869          -0.003683
           54              C       6.506459       2.999838       3.223124      -0.126310      27.353625 0.36967142E+03  0.82967169E+04                                 7.796393                            6.365511       0.484728       2.168230                    0.999607      26.806457      73.862759       0.663948       0.411038      -1.073968      -0.002288      -0.022710      -0.000187       0.022826       0.001936       0.001040       0.000158      -0.004634      -0.007908      -0.003229      -0.001145       0.004374              8.405429      11.534822      -0.049816      -0.197481       4.404767       1.037105       9.276698           0.011131
           55              C       7.680299       3.162388       3.916326       0.164270      23.361208 0.30118608E+03  0.64908055E+04                                 7.284677                            5.924951       0.085104       2.071817                    0.999354      24.633197      68.862038       0.650244       0.437085      -1.046410      -0.008520      -0.004822       0.044007       0.045083      -0.008869      -0.020570      -0.015783      -0.117776      -0.044889      -0.062340      -0.007195       0.069536              7.880885      10.942772       0.066430      -0.215802       4.241674       1.008846       8.458210          -0.003378
           56              C       6.502714       3.512609       5.820669       0.246081      24.326847 0.30224411E+03  0.65904610E+04                                 7.737805                            6.127479      -0.230814       1.960746                    0.998433      25.310732      73.740730       0.602991       0.465840      -1.018757      -0.001593      -0.010593      -0.048468       0.049638       0.000176       0.000361      -0.028693      -0.193531      -0.062355      -0.086375      -0.026923       0.113298              8.756786      12.960614       0.089483      -0.097556       4.665491       0.966101       8.644253          -0.003316
           57              C       2.272971       8.983282       4.520377       0.052964      39.653035 0.49141252E+03  0.11848066E+05                                10.166389                            7.628351       0.513762       2.136472                    0.999899      28.639869      81.917467       0.572082       0.444065      -1.052924       0.039791       0.015898       0.004143       0.043049      -0.112548      -0.070974      -0.084874       0.055817       0.149834      -0.191569       0.089980       0.101590             12.041192      11.166798       6.029925       3.213697      15.408804       4.900760       9.547973          -0.009556
           58              C       0.574146       8.740940       2.189779       0.074864      41.047469 0.48607777E+03  0.11683273E+05                                10.391819                            7.583421       0.451362       2.117108                    0.999891      28.459052      81.178417       0.574370       0.443666      -1.053542       0.005519       0.023129      -0.034437       0.041849       0.019364      -0.045969       0.144311       0.118781      -0.165454      -0.196070       0.081009       0.115061             12.453597       7.143397      -2.325662       2.231772      13.764653      -7.165642      16.452740          -0.012878
           59              C      -0.558020       8.774919       4.395514       0.008311      38.775838 0.52140403E+03  0.12759610E+05                                 9.971481                            7.834604       0.360990       2.071287                    0.999760      29.692463      85.581462       0.566960       0.441460      -1.054402      -0.024339       0.003222       0.012870       0.027720       0.119910       0.044893      -0.076855       0.009156       0.208241      -0.184379       0.071252       0.113127             11.354914      11.915539      -5.889328      -2.783193      13.594024       2.774381       8.555179          -0.015223
           60              C       0.311507      13.115110       2.128741       0.076520      39.066298 0.48182288E+03  0.11552944E+05                                10.062999                            7.556594       0.503987       2.137137                    0.999919      28.247729      80.418090       0.574784       0.444423      -1.053333       0.003792      -0.023357      -0.034556       0.041881      -0.017263      -0.014921      -0.140465       0.174233      -0.109966      -0.195831       0.088652       0.107179             11.855636       6.899006       0.673666       0.531910      14.605374       7.184786      14.062527          -0.013494
           61              C       1.787381      -1.312272       4.546463       0.012608      40.597245 0.52215676E+03  0.12766138E+05                                10.248179                            7.809950       0.467770       2.106648                    0.999924      29.472736      84.551090       0.571901       0.438053      -1.057811       0.034480       0.001388       0.001096       0.034526       0.117141      -0.081866       0.069635       0.000475       0.063364      -0.183774       0.075221       0.108553             11.913761      12.620991      -4.989986       3.922874      13.492800      -4.650062       9.627493          -0.015552
           62              C      -0.704811      -1.380250       4.737430       0.044837      40.719611 0.50153602E+03  0.12146609E+05                                10.306905                            7.679941       0.605311       2.160340                    0.999943      28.908528      82.708576       0.573467       0.441006      -1.055382      -0.033135      -0.012741       0.019505       0.040505      -0.108528       0.069246       0.093810       0.078300       0.037049      -0.189030       0.079634       0.109397             12.191658      11.122891       4.787518      -3.753882      14.970380      -5.760469      10.481703          -0.014448
           63              C       1.909422      -4.257467       8.739361       0.173554      22.987537 0.29450589E+03  0.63006691E+04                                 7.175547                            5.837958       0.196568       2.112668                    0.999616      24.254766      67.184216       0.659712       0.433970      -1.050060      -0.009461      -0.006006      -0.040297       0.041826      -0.003520       0.020982       0.013166      -0.118346      -0.054032      -0.061157      -0.008989       0.070146              7.771894      10.952848       0.086379      -0.082960       4.186395      -0.957731       8.176440          -0.003673
           64              C       0.724432      -4.388990       9.440414      -0.127841      27.377416 0.37007454E+03  0.83079291E+04                                 7.801545                            6.369809       0.481452       2.167249                    0.999612      26.819281      73.904852       0.663602       0.411145      -1.073911       0.001591      -0.023449       0.000788       0.023516      -0.002289       0.002064      -0.000397      -0.007218      -0.007922      -0.004716      -0.000993       0.005710              8.411270      11.547521       0.049734      -0.197330       4.407301      -1.037161       9.278987           0.011133
           65              C      -0.449408      -4.226434       8.747212       0.164585      23.326062 0.30050417E+03  0.64720688E+04                                 7.273497                            5.913476       0.084077       2.071759                    0.999352      24.613753      68.773286       0.651699       0.436382      -1.046892       0.008373      -0.004886      -0.043063       0.044141       0.009249      -0.020945       0.015286      -0.117530      -0.042055      -0.062775      -0.006071       0.068845              7.870188      10.931712      -0.064702      -0.223651       4.234243      -1.007124       8.444607          -0.003385
           66              C       0.728177      -3.876196       6.842869       0.244903      24.334413 0.30235071E+03  0.65928321E+04                                 7.734113                            6.123462      -0.229114       1.961375                    0.998423      25.316053      73.736966       0.603991       0.465066      -1.019263       0.001308      -0.009833       0.049373       0.050360      -0.000716       0.000234       0.030167      -0.192591      -0.063475      -0.085721      -0.027907       0.113628              8.753054      12.951641      -0.088972      -0.099219       4.662641      -0.966678       8.644881          -0.003324
           67              C       2.730775       7.388788       2.527642      -0.052742      37.809592 0.58016071E+03  0.14590958E+05                                 9.832001                            8.305726       0.216432       2.015990                    0.998930      30.928838      90.561700       0.546176       0.445901      -1.051091      -0.016497      -0.000532       0.008053       0.018365      -0.000116       0.137482       0.000511      -0.172697      -0.019183      -0.187511       0.089533       0.097979             10.231223      12.276578       0.000046      -3.796828       7.674247       0.000263      10.742843          -0.013885
           68              C       0.925525       7.388773       5.977190      -0.029132      33.580909 0.58217997E+03  0.14667116E+05                                 9.168126                            8.376997       0.266115       2.040757                    0.998713      30.577964      89.864799       0.537858       0.452013      -1.046616      -0.003516       0.000220      -0.012324       0.012817       0.000451       0.010183      -0.000340       0.017950      -0.542195      -0.181102       0.081381       0.099721              9.288849       6.838972      -0.000057      -0.191712       8.413972      -0.000271      12.613602          -0.013558
           69              C       4.500116      -0.000046      10.135896      -0.052741      37.809572 0.58016033E+03  0.14590946E+05                                 9.832000                            8.305724       0.216431       2.015989                    0.998930      30.928828      90.561678       0.546176       0.445901      -1.051091       0.016497       0.000531      -0.008053       0.018365      -0.000116       0.137482       0.000510      -0.172697      -0.019182      -0.187511       0.089533       0.097979             10.231221      12.276576       0.000043      -3.796828       7.674245       0.000263      10.742841          -0.013883
           70              C       6.305366      -0.000031       6.686348      -0.029132      33.580897 0.58217969E+03  0.14667107E+05                                 9.168124                            8.376995       0.266116       2.040757                    0.998713      30.577958      89.864777       0.537858       0.452013      -1.046616       0.003516      -0.000219       0.012324       0.012817       0.000451       0.010183      -0.000340       0.017948      -0.542194      -0.181102       0.081382       0.099720              9.288846       6.838971      -0.000056      -0.191713       8.413969      -0.000270      12.613599          -0.013550
           71              C       2.252969      -0.000011       2.350353      -0.045632      37.652810 0.58335530E+03  0.14695912E+05                                 9.851046                            8.359268       0.210147       2.017356                    0.998966      30.809331      90.376892       0.541263       0.449195      -1.048841      -0.013142       0.000154       0.012250       0.017967       0.000143       0.123072      -0.000369      -0.203689       0.086111      -0.186560       0.087487       0.099073             10.378281      13.385758       0.000365      -3.481910       7.619873      -0.000119      10.129211          -0.014946
           72              C       9.943352      -0.000012       2.677072      -0.067706      38.321221 0.60887999E+03  0.15503862E+05                                 9.953610                            8.528764       0.271104       2.027711                    0.999330      31.412206      92.636068       0.536940       0.447994      -1.049555       0.014121       0.000104       0.001284       0.014180       0.000737      -0.093462       0.000152      -0.235015       0.187356      -0.184157       0.086282       0.097874             10.423656      14.526884       0.000262       2.205528       8.072342      -0.000221       8.671743          -0.015953
           73              C       4.977922       7.388753      10.313185      -0.045632      37.652805 0.58335521E+03  0.14695909E+05                                 9.851044                            8.359266       0.210149       2.017357                    0.998966      30.809328      90.376874       0.541263       0.449195      -1.048841       0.013142      -0.000154      -0.012250       0.017967       0.000143       0.123072      -0.000367      -0.203688       0.086111      -0.186560       0.087487       0.099073             10.378279      13.385755       0.000368      -3.481910       7.619872      -0.000119      10.129209          -0.014937
           74              C      -2.712461       7.388754       9.986466      -0.067706      38.321243 0.60888043E+03  0.15503876E+05                                 9.953614                            8.528767       0.271103       2.027710                    0.999330      31.412217      92.636110       0.536940       0.447994      -1.049555      -0.014121      -0.000103      -0.001284       0.014180       0.000737      -0.093462       0.000153      -0.235015       0.187355      -0.184156       0.086282       0.097874             10.423660      14.526889       0.000258       2.205529       8.072345      -0.000220       8.671747          -0.015958
           75              N       2.916964       4.984905       4.985888      -0.313568      45.903771 0.57817809E+03  0.14371383E+05                                10.778963                            7.982059       0.087207       2.021826                    0.998612      29.869952      83.912379       0.596307       0.413237      -1.082996       0.007034       0.016414      -0.011751       0.021378       0.098421      -0.047477       0.064949       0.031071       0.076345      -0.149236       0.061105       0.088132             12.893967      12.700395      -6.883863       3.800858      16.141135      -5.435763       9.840372           0.088216
           76              N       0.359215       5.294808       1.354745      -0.323182      48.200278 0.55475189E+03  0.13613646E+05                                11.060947                            7.746830       0.257230       2.074640                    0.999251      29.589606      81.931905       0.615248       0.405677      -1.090692       0.004991       0.016424       0.005550       0.018041      -0.031809      -0.015671      -0.123972       0.051713      -0.108995      -0.152327       0.046459       0.105868             13.724412       6.821303       2.367537       2.980893      15.307015       8.956487      19.044918           0.097600
           77              N      -1.308362       5.213516       4.727552      -0.346547      40.720325 0.57720262E+03  0.14291698E+05                                 9.831965                            7.894582       0.351813       2.099139                    0.999098      30.179824      83.670833       0.610927       0.404913      -1.092281       0.022782       0.043882      -0.016397       0.052091      -0.134656       0.044487       0.056094      -0.000830       0.162334      -0.183054       0.073570       0.109484             11.126028      12.154980       5.932078      -2.906520      13.037626      -3.282295       8.185479           0.037013
           78              N       0.242357       2.506275       1.376780      -0.319835      45.639807 0.54691307E+03  0.13372289E+05                                10.665435                            7.692690       0.332434       2.101191                    0.999408      29.398863      81.228720       0.617375       0.405760      -1.090744       0.011098      -0.015717       0.004084       0.019669       0.015473      -0.001067       0.126334       0.079098      -0.038102      -0.150446       0.045048       0.105398             12.976959       6.178876      -0.779671       0.956637      16.020376      -8.516786      16.731623           0.097853
           79              N       2.510191       2.012686       5.095554      -0.333620      42.831165 0.58804519E+03  0.14610561E+05                                10.175684                            7.974199       0.394734       2.121887                    0.998690      29.834592      82.533350       0.607932       0.405504      -1.093191      -0.013206      -0.042936      -0.023407       0.050654      -0.103234      -0.071636      -0.080387      -0.023614       0.077381      -0.174186       0.075525       0.098660             11.697445      12.784233       5.352697       3.854208      13.218190       4.522132       9.089912           0.036593
           80              N      -1.262592       2.169771       5.347812      -0.309678      46.618225 0.59190025E+03  0.14798739E+05                                10.909618                            8.103140       0.060847       2.017678                    0.997847      29.873262      84.162640       0.588899       0.415996      -1.081215      -0.005709      -0.018772       0.004175       0.020060       0.080157       0.055447      -0.088515       0.043294       0.027150      -0.154029       0.068605       0.085423             12.939901      12.104353      -5.587852      -3.980472      16.044924       6.315979      10.670425           0.083740
           81              N       1.911381       3.991396       7.440335      -0.217756      36.110109 0.50921141E+03  0.12243369E+05                                 9.181197                            7.347457      -0.074492       2.005526                    0.999145      27.518754      75.666219       0.640761       0.397564      -1.095136      -0.084858       0.019033       0.066747       0.109628       0.016307       0.051740      -0.008839      -0.079512       0.016341      -0.078499       0.037739       0.040761             10.439692      15.012507      -0.356667       0.959525       5.659055       1.240979      10.647514           0.077182
           82              N      -0.445907       3.970559       7.443628      -0.216214      36.055215 0.50351912E+03  0.12075791E+05                                 9.165065                            7.301309      -0.036466       2.018084                    0.999268      27.472388      75.509467       0.643265       0.397024      -1.095213       0.083638       0.020317       0.069629       0.110708      -0.020694      -0.049589      -0.004985      -0.082828       0.013923      -0.078207       0.031614       0.046594             10.406108      14.738627       0.217960      -1.202002       5.628256       1.423674      10.851440           0.079038
           83              N       4.313927      -2.403907       7.677650      -0.316352      46.095821 0.58104546E+03  0.14461912E+05                                10.811918                            8.004467       0.077491       2.017836                    0.998593      29.938147      84.186313       0.595120       0.413510      -1.082714      -0.008096       0.015907       0.011449       0.021205      -0.099067      -0.047795      -0.065629       0.030205       0.076469      -0.150259       0.061419       0.088840             12.935706      12.742252       6.909270       3.815658      16.193949       5.456599       9.870919           0.088289
           84              N       6.871676      -2.094038      11.308793      -0.323284      48.169763 0.55438349E+03  0.13601971E+05                                11.054983                            7.743356       0.252214       2.073236                    0.999189      29.582910      81.898055       0.615510       0.405583      -1.090786      -0.005174       0.016192      -0.005432       0.017845       0.031714      -0.015329       0.124649       0.050880      -0.109705      -0.152780       0.046024       0.106756             13.715885       6.818044      -2.365963       2.978931      15.297195      -8.949383      19.032415           0.097705
           85              N       8.539253      -2.175299       7.935986      -0.343491      40.610301 0.57520265E+03  0.14229597E+05                                 9.813541                            7.880093       0.353198       2.100197                    0.999148      30.132967      83.499656       0.611591       0.404830      -1.092354      -0.024418       0.045183       0.016142       0.053836       0.133169       0.043835      -0.056122      -0.000999       0.161022      -0.181284       0.072802       0.108481             11.104966      12.132177      -5.919880      -2.899958      13.012337       3.275485       8.170383           0.036998
           86              N       6.988534      -4.882571      11.286758      -0.320085      45.722203 0.54808798E+03  0.13408669E+05                                10.678897                            7.701551       0.332864       2.100842                    0.999410      29.426552      81.337581       0.616926       0.405824      -1.090664      -0.011036      -0.015570      -0.004822       0.019684      -0.015472      -0.000506      -0.125255       0.077996      -0.035172      -0.148855       0.043864       0.104991             12.994236       6.185891       0.780958       0.958012      16.041842       8.529297      16.754974           0.097856
           87              N       4.720700       9.401474       7.567984      -0.332384      42.761580 0.58686117E+03  0.14573535E+05                                10.164521                            7.966073       0.389626       2.120727                    0.998666      29.805698      82.427047       0.608264       0.405494      -1.093217       0.014138      -0.043578       0.022576       0.051075       0.102421      -0.071838       0.080647      -0.023921       0.076000      -0.173761       0.075289       0.098472             11.683956      12.769067      -5.345120       3.848882      13.202688      -4.516416       9.080113           0.036622
           88              N       8.493483       9.558562       7.315726      -0.309014      46.558747 0.59095539E+03  0.14768830E+05                                10.898792                            8.095473       0.056816       2.016665                    0.997837      29.853155      84.080943       0.589323       0.415873      -1.081323       0.006058      -0.018192      -0.004368       0.019666      -0.079916       0.055256       0.087665       0.042932       0.028282      -0.153126       0.068393       0.084733             12.926770      12.091898       5.581998      -3.975703      16.028445      -6.309308      10.659967           0.083969
           89              N       5.319510      11.380206       5.223203      -0.216471      36.094845 0.50893115E+03  0.12234821E+05                                 9.179228                            7.345904      -0.067785       2.007437                    0.999168      27.508131      75.628891       0.640774       0.397615      -1.095113       0.084499       0.019479      -0.068136       0.110282      -0.015860       0.052927       0.009056      -0.077948       0.018446      -0.079000       0.038313       0.040687             10.437754      15.010336       0.356678       0.960818       5.657596      -1.240609      10.645330           0.077237
           90              N       7.676798      11.359369       5.219910      -0.215543      36.048408 0.50332045E+03  0.12070334E+05                                 9.166957                            7.302036      -0.037335       2.017827                    0.999234      27.464914      75.496944       0.642920       0.397260      -1.095005      -0.082978       0.021181      -0.069702       0.110419       0.019783      -0.048763       0.004712      -0.082924       0.015549      -0.077283       0.031490       0.045793             10.408876      14.740349      -0.216446      -1.209160       5.628509      -1.424926      10.857770           0.078937
           91              N       4.313927       2.403837       7.677650      -0.313569      45.903824 0.57817883E+03  0.14371407E+05                                10.778974                            7.982066       0.087204       2.021825                    0.998612      29.869968      83.912457       0.596306       0.413238      -1.082996      -0.007034      -0.016415       0.011751       0.021378       0.098421      -0.047478       0.064949       0.031071       0.076345      -0.149236       0.061105       0.088132             12.893981      12.700410      -6.883873       3.800862      16.141153      -5.435768       9.840380           0.088214
           92              N       6.871676       2.093934      11.308793      -0.323178      48.198820 0.55473101E+03  0.13612991E+05                                11.060689                            7.746650       0.257279       2.074662                    0.999251      29.589136      81.929896       0.615259       0.405674      -1.090696      -0.004991      -0.016423      -0.005550       0.018040      -0.031807      -0.015671      -0.123965       0.051713      -0.108995      -0.152320       0.046460       0.105861             13.724090       6.821159       2.367482       2.980815      15.306660       8.956300      19.044451           0.097598
           93              N       8.539253       2.175226       7.935986      -0.346548      40.720381 0.57720352E+03  0.14291726E+05                                 9.831975                            7.894589       0.351810       2.099138                    0.999098      30.179845      83.670922       0.610927       0.404913      -1.092281      -0.022782      -0.043883       0.016396       0.052092      -0.134657       0.044486       0.056094      -0.000830       0.162333      -0.183054       0.073569       0.109485             11.126041      12.154993       5.932087      -2.906522      13.037642      -3.282298       8.185487           0.037009
           94              N       6.988534       4.882467      11.286758      -0.319831      45.638513 0.54689322E+03  0.13371669E+05                                10.665199                            7.692517       0.332479       2.101212                    0.999408      29.398413      81.226793       0.617387       0.405757      -1.090748      -0.011097       0.015717      -0.004083       0.019668       0.015472      -0.001067       0.126328       0.079099      -0.038103      -0.150440       0.045049       0.105391             12.976673       6.178755      -0.779661       0.956617      16.020017      -8.516622      16.731247           0.097849
           95              N       4.720700       5.376056       7.567984      -0.333620      42.831186 0.58804551E+03  0.14610572E+05                                10.175689                            7.974203       0.394732       2.121886                    0.998690      29.834598      82.533385       0.607932       0.405504      -1.093191       0.013206       0.042937       0.023407       0.050654      -0.103234      -0.071636      -0.080386      -0.023614       0.077381      -0.174186       0.075526       0.098660             11.697451      12.784240       5.352701       3.854210      13.218198       4.522133       9.089915           0.036592
           96              N       8.493483       5.218971       7.315726      -0.309678      46.618236 0.59190028E+03  0.14798740E+05                                10.909622                            8.103141       0.060845       2.017677                    0.997847      29.873262      84.162655       0.588898       0.415996      -1.081214       0.005709       0.018772      -0.004175       0.020060       0.080157       0.055446      -0.088515       0.043294       0.027149      -0.154029       0.068605       0.085423             12.939905      12.104354      -5.587854      -3.980472      16.044934       6.315983      10.670428           0.083743
           97              N       5.319510       3.397346       5.223203      -0.217756      36.110110 0.50921146E+03  0.12243370E+05                                 9.181198                            7.347458      -0.074493       2.005526                    0.999145      27.518754      75.666224       0.640761       0.397564      -1.095136       0.084858      -0.019033      -0.066747       0.109628       0.016307       0.051740      -0.008839      -0.079512       0.016341      -0.078499       0.037739       0.040761             10.439693      15.012507      -0.356666       0.959526       5.659056       1.240979      10.647515           0.077182
           98              N       7.676798       3.418183       5.219910      -0.216214      36.055206 0.50351900E+03  0.12075787E+05                                 9.165062                            7.301307      -0.036465       2.018084                    0.999268      27.472386      75.509454       0.643265       0.397024      -1.095213      -0.083638      -0.020317      -0.069630       0.110709      -0.020694      -0.049589      -0.004986      -0.082828       0.013924      -0.078207       0.031614       0.046594             10.406104      14.738621       0.217961      -1.201998       5.628255       1.423674      10.851437           0.079037
           99              N       2.916964       9.792649       4.985888      -0.316353      46.095848 0.58104581E+03  0.14461923E+05                                10.811923                            8.004470       0.077491       2.017836                    0.998593      29.938157      84.186354       0.595120       0.413510      -1.082714       0.008096      -0.015908      -0.011449       0.021205      -0.099067      -0.047795      -0.065629       0.030205       0.076469      -0.150259       0.061419       0.088840             12.935712      12.742255       6.909273       3.815658      16.193958       5.456602       9.870923           0.088288
          100              N       0.359215       9.482780       1.354745      -0.323281      48.168313 0.55436272E+03  0.13601319E+05                                11.054727                            7.743177       0.252263       2.073258                    0.999189      29.582443      81.896055       0.615522       0.405579      -1.090789       0.005174      -0.016191       0.005431       0.017844       0.031713      -0.015329       0.124643       0.050881      -0.109706      -0.152773       0.046024       0.106749             13.715564       6.817901      -2.365908       2.978854      15.296841      -8.949197      19.031951           0.097696
          101              N      -1.308362       9.564041       4.727552      -0.343491      40.610345 0.57520334E+03  0.14229619E+05                                 9.813549                            7.880099       0.353195       2.100196                    0.999148      30.132984      83.499728       0.611591       0.404830      -1.092354       0.024419      -0.045183      -0.016141       0.053836       0.133169       0.043836      -0.056122      -0.000999       0.161021      -0.181283       0.072802       0.108481             11.104976      12.132189      -5.919887      -2.899959      13.012350       3.275486       8.170388           0.037000
          102              N       0.242357      12.271313       1.376780      -0.320081      45.720838 0.54806714E+03  0.13408017E+05                                10.678648                            7.701369       0.332912       2.100864                    0.999411      29.426081      81.335558       0.616939       0.405820      -1.090668       0.011035       0.015570       0.004821       0.019683      -0.015471      -0.000506      -0.125248       0.077998      -0.035174      -0.148849       0.043865       0.104984             12.993933       6.185764       0.780947       0.957991      16.041460       8.529120      16.754576           0.097851
          103              N       2.510191      -2.012732       5.095554      -0.332384      42.761592 0.58686128E+03  0.14573539E+05                                10.164525                            7.966075       0.389625       2.120726                    0.998666      29.805698      82.427061       0.608264       0.405494      -1.093217      -0.014138       0.043579      -0.022576       0.051075       0.102422      -0.071838       0.080647      -0.023920       0.075999      -0.173762       0.075289       0.098472             11.683960      12.769070      -5.345123       3.848883      13.202695      -4.516418       9.080116           0.036622
          104              N      -1.262592      -2.169820       5.347812      -0.309015      46.558796 0.59095613E+03  0.14768854E+05                                10.898802                            8.095480       0.056813       2.016664                    0.997837      29.853171      84.081019       0.589323       0.415874      -1.081322      -0.006058       0.018192       0.004368       0.019666      -0.079917       0.055256       0.087665       0.042932       0.028280      -0.153126       0.068393       0.084733             12.926782      12.091912       5.582005      -3.975706      16.028460      -6.309313      10.659974           0.083963
          105              N       1.911381      -3.991464       7.440335      -0.216471      36.094845 0.50893116E+03  0.12234821E+05                                 9.179229                            7.345904      -0.067786       2.007436                    0.999168      27.508132      75.628899       0.640774       0.397615      -1.095113      -0.084499      -0.019479       0.068136       0.110282      -0.015860       0.052927       0.009056      -0.077948       0.018446      -0.079000       0.038313       0.040687             10.437755      15.010337       0.356679       0.960815       5.657596      -1.240609      10.645330           0.077236
          106              N      -0.445907      -3.970627       7.443628      -0.215543      36.048413 0.50332057E+03  0.12070337E+05                                 9.166957                            7.302036      -0.037334       2.017827                    0.999234      27.464917      75.496948       0.642920       0.397260      -1.095005       0.082978      -0.021181       0.069702       0.110419       0.019784      -0.048763       0.004712      -0.082924       0.015548      -0.077283       0.031490       0.045793             10.408875      14.740349      -0.216446      -1.209162       5.628509      -1.424925      10.857768           0.078937
          107              N       3.631518       7.388792       1.836213      -0.300574      31.769339 0.50468561E+03  0.12082190E+05                                 8.165676                            7.266017       0.465197       2.116448                    0.999882      30.017984      81.798881       0.652196       0.392286      -1.101103      -0.091485       0.000363       0.064462       0.111915      -0.000425       0.175544       0.000111      -0.221341      -0.021902      -0.239648       0.114319       0.125329              8.234121      10.062270      -0.000044      -3.261861       5.899625       0.000169       8.740469           0.016333
          108              N       0.896470       7.388767       7.121467      -0.305344      28.764265 0.51809001E+03  0.12437462E+05                                 7.582482                            7.340854       1.005062       2.309112                    0.999528      29.183902      78.657313       0.654124       0.390049      -1.106861       0.002522      -0.000028      -0.096348       0.096381      -0.000266       0.008248       0.000027       0.001890      -0.681277      -0.227291       0.112568       0.114723              7.399831       5.656762      -0.000044      -0.266224       6.989681      -0.000313       9.553050           0.013635
          109              N       3.599373      -0.000050      10.827325      -0.300574      31.769375 0.50468637E+03  0.12082214E+05                                 8.165683                            7.266024       0.465196       2.116447                    0.999882      30.017997      81.798942       0.652195       0.392287      -1.101103       0.091485      -0.000364      -0.064462       0.111915      -0.000426       0.175543       0.000110      -0.221341      -0.021903      -0.239648       0.114319       0.125329              8.234129      10.062279      -0.000046      -3.261864       5.899630       0.000171       8.740478           0.016332
          110              N       6.334421      -0.000025       5.542071      -0.305344      28.764282 0.51809045E+03  0.12437476E+05                                 7.582486                            7.340858       1.005060       2.309111                    0.999528      29.183909      78.657348       0.654124       0.390049      -1.106861      -0.002522       0.000028       0.096348       0.096381      -0.000266       0.008248       0.000027       0.001890      -0.681278      -0.227292       0.112568       0.114723              7.399835       5.656765      -0.000043      -0.266224       6.989685      -0.000312       9.553056           0.013630
          111              N       3.230574      -0.000008       1.765297      -0.293654      31.293348 0.49522785E+03  0.11778037E+05                                 8.042388                            7.158342       0.623445       2.170062                    0.999793      29.590315      79.884810       0.663723       0.388017      -1.106162      -0.097154      -0.000125       0.050164       0.109341       0.000293       0.157292       0.000045      -0.247830       0.109771      -0.233733       0.105619       0.128114              8.235621      10.595666       0.000173      -2.552451       5.778934      -0.000062       8.332263           0.024006
          112              N       8.880454      -0.000010       2.251577      -0.287354      31.218998 0.51019770E+03  0.12223086E+05                                 8.052311                            7.297495       0.760523       2.219100                    0.999735      29.490234      79.870782       0.653166       0.391418      -1.103902       0.100570       0.000180       0.028009       0.104398       0.000078      -0.117840      -0.000243      -0.283768       0.219870      -0.225071       0.105235       0.119836              8.144532      11.089360       0.000020       1.453631       6.146243      -0.000231       7.197993           0.023558
          113              N       4.000317       7.388750      10.898241      -0.293654      31.293335 0.49522757E+03  0.11778029E+05                                 8.042386                            7.158341       0.623445       2.170062                    0.999793      29.590307      79.884782       0.663723       0.388017      -1.106162       0.097154       0.000126      -0.050164       0.109341       0.000293       0.157292       0.000045      -0.247830       0.109770      -0.233733       0.105618       0.128115              8.235619      10.595663       0.000174      -2.552451       5.778932      -0.000063       8.332261           0.024000
          114              N      -1.649563       7.388752      10.411961      -0.287353      31.218984 0.51019742E+03  0.12223078E+05                                 8.052308                            7.297493       0.760523       2.219100                    0.999735      29.490228      79.870759       0.653166       0.391418      -1.103902      -0.100570      -0.000179      -0.028009       0.104397       0.000078      -0.117840      -0.000243      -0.283768       0.219870      -0.225071       0.105234       0.119836              8.144529      11.089356       0.000018       1.453631       6.146241      -0.000232       7.197991           0.023561

******************************************************
Auxiliary information for the entire system
The total spin magnetic moment of the unit cell is   9.875913
The total net atomic charge of the unit cell is   0.000003
Accuracy of reproducing the electrostatic potential in the unit cell:
  The inner radius (bohr) =    5.0000
  The outer radius (bohr) =   12.0000
  Valid grid points have density less than (e/(bohr^3)) =    0.0001
  The number of valid grid points were=        66454
  The rms potential error without charges in kcal/mol is=      7.69792
  The rms potential error with partial charges in kcal/mol is=      2.63155
  The RRMSE value at monopole order=      0.34185
  The rms potential error with partial charges and cloud penetration in kcal/mol is=      2.61325
  The RRMSE value at monopole order with cloud penetration is=      0.33947
  The rms potential error with partial charges and atomic dipoles in kcal/mol is=      1.80395
  The RRMSE value at dipole order=      0.23434
  The rms potential error with partial charges, atomic dipoles and cloud penetration in kcal/mol is=      1.78474
  The RRMSE value at dipole order with cloud penetration=      0.23185

******************************************************
The electron densities and ab initio electrostatic potential were computed in VASP using the PBE functional and
projector augmented wave method. See the main text of the journal article for a description of computational details.
The atomic charges, dipoles, and quadrupoles were computed with the DDEC6 method as described in
(a) T. A. Manz and N. Gabaldon Limas, RSC Adv. 6 (2016) 47771-47801 DOI: 10.1039/c6ra04656h
(b) N. Gabaldon Limas and T. A. Manz, RSC Adv. 8 (2018) 2678-2707 DOI: 10.1039/c7ra11829e.
For each atom in the material, the electron cloud parameters were fit to the spherically averaged atom-in-material
electron density using radial positions for which this density was between 10^-4 and 10^-2 electrons per cubic bohr.
The polarizabilities, dispersion coefficients, and quantum Drude oscillator (QDO) parameters were fit using the MCLF method.
The magnetic structure of the system was optimized in VASP from the default ferromagnetic initial guess using spin polarization.
The atomic spin moments (ASMs) were computed on this optimized magnetic structure using the DDEC6 partition as inputs
to the method of T. A. Manz and D. S. Sholl, J. Chem. Theory Comput. 7 (2011) 4146-4164 DOI: 10.1021/ct200539n.
The RMSE and RRMSE were computed using a uniform grid with Ewald summation.
