# Supplementary material for: A collection of forcefield precursors for metal–organic frameworks
Source: RSC Adv. 2019 Nov 13;9(63):36492–507. doi: 10.1039/c9ra07327b (PMC9075174; doi:10.1039/c9ra07327b)
Supplement: RA-009-C9RA07327B-s5054 [file RA-009-C9RA07327B-s5054.xyz]

   16
jmolscript: load "" {1 1 1} spacegroup "x,y,z" unitcell [{      4.793100     0.000000     0.000000 }, {      0.000000     7.894100     0.000000 }, {      0.000000    -3.947067     7.563541 }]
Gd     2.396550     3.947040     4.429512     2.064989
Gd     2.396550    -0.000007     3.134029     2.063574
C      0.000000     1.517238     3.402081     0.915582
C      0.000000     5.464287     4.161460     0.911262
C      2.396550     7.077850     0.000000     0.540512
C      2.396550     0.723889     0.000000     0.524454
O      3.663846     2.002725     3.718237    -0.773209
O      1.129254    -1.944325     3.845304    -0.771440
O      3.663846    -1.944325     3.845304    -0.771440
O      1.129254     2.002725     3.718237    -0.773209
O      2.396550     6.535523     1.126968    -0.601840
O      2.396550     1.311997     1.108815    -0.595848
O      2.396550     2.588461     6.436573    -0.600736
O      2.396550    -2.635065     6.454726    -0.595951
O      0.000000     0.411276     2.731951    -0.769401
O      0.000000     4.358322     4.831590    -0.767300

The following XYZ coordinates are in angstroms. Other properties are in atomic units.
The sperically averaged electron density of each atom fit to a function of the form exp(a - br)
eigen_1, eigen_2 and eigen_3 are the three eigenvalues of traceless quadrupole moment tensor
  atom number  atomic symbol              X              Y              Z     net charge C6 coefficient C8 coefficient C10 coefficient fluctuating dipole atomic polarizability isotropic forcefield polarizability              a              b squared Pearson coefficient          <r^3>          <r^4>         wp_QDO          m_QDO          q_QDO       dipole_x       dipole_y       dipole_z         dipole            Qxy            Qxz            Qyz     Q(x^2-y^2)  Q(3z^2 - R^2)        eigen_1        eigen_2        eigen_3 static polarizability      alpha(xx)      alpha(xy)      alpha(xz)      alpha(yy)      alpha(yz)      alpha(zz) atomic spin moment
            1             Gd       2.396550       3.947040       4.429512       2.064989     139.150637 0.33428459E+04  0.11659867E+06                                17.871319                           15.796241       1.809644       2.316276                    0.996683      77.291415     185.615834       0.627345       0.279913      -1.319151       0.000000      -0.028177      -0.020749       0.034992      -0.000001      -0.000000       0.005298      -0.000882       0.159645      -0.027049      -0.026519       0.053567             19.710790      23.066331      -0.000000      -0.000000      20.218814       2.054301      15.847224           0.000022
            2             Gd       2.396550      -0.000007       3.134029       2.063574     139.469650 0.33523712E+04  0.11702024E+06                                17.901694                           15.821378       1.812407       2.316182                    0.996702      77.359686     185.882503       0.626656       0.280006      -1.318972      -0.000000      -0.024596       0.020960       0.032316      -0.000000       0.000000      -0.004525      -0.001477       0.160827      -0.027543      -0.026322       0.053865             19.746080      23.117509       0.000000       0.000000      20.248986      -2.055855      15.871745           0.000021
            3              C       0.000000       1.517238       3.402081       0.915582      17.535706 0.17425961E+03  0.33418979E+04                                 6.407542                            4.824088       0.038127       2.098322                    0.999849      20.013046      56.363119       0.637741       0.500801      -0.991254       0.000000       0.038763      -0.012095       0.040606      -0.000000       0.000000      -0.063865      -0.077546       0.297628      -0.088378      -0.040108       0.128486              7.299007      10.216729       0.000000       0.000000       6.981822       1.958274       4.698469           0.000018
            4              C       0.000000       5.464287       4.161460       0.911262      17.590486 0.17487308E+03  0.33562503E+04                                 6.416983                            4.830098       0.027273       2.093974                    0.999897      20.048874      56.466001       0.637903       0.500288      -0.991614      -0.000000       0.039982       0.012050       0.041759       0.000000       0.000000       0.065036      -0.075866       0.300360      -0.087993      -0.041908       0.129901              7.310314      10.232887       0.000000      -0.000000       6.993288      -1.962424       4.704765           0.000018
            5              C       2.396550       7.077850       0.000000       0.540512      22.384931 0.25755602E+03  0.53376093E+04                                 7.105581                            5.606261       0.206508       2.125569                    0.999222      22.208226      60.881553       0.645840       0.457621      -1.034462       0.000000      -0.155977       0.000494       0.155978       0.000000      -0.000000      -0.000021       0.252592      -0.304142      -0.101381      -0.075606       0.176986              7.806419       3.925213       0.000000      -0.000000       7.328461       0.000343      12.165582           0.000025
            6              C       2.396550       0.723889       0.000000       0.524454      22.260027 0.26216715E+03  0.54532742E+04                                 7.061244                            5.633099       0.247719       2.134324                    0.999436      22.368217      61.284593       0.648753       0.453887      -1.037354      -0.000000       0.157469       0.000477       0.157470       0.000000       0.000000      -0.000406       0.252092      -0.305940      -0.101986      -0.075050       0.177036              7.717483       3.938548       0.000000      -0.000000       7.258275      -0.000343      11.955624           0.000029
            7              O       3.663846       2.002725       3.718237      -0.773209      51.990576 0.74190296E+03  0.19317426E+05                                11.038971                            8.444066       0.079179       2.036243                    0.996006      30.726424      83.874009       0.652704       0.360402      -1.138639       0.050928       0.023341       0.004348       0.056190      -0.012632      -0.008171      -0.045126       0.099634       0.140039      -0.090072       0.027892       0.062181             12.906244      19.362180      -3.824818      -2.477005      11.460238       3.016192       7.896314           0.000021
            8              O       1.129254      -1.944325       3.845304      -0.771440      51.905068 0.74037537E+03  0.19267717E+05                                11.027781                            8.436146       0.075431       2.035488                    0.996062      30.695821      83.768837       0.652920       0.360469      -1.138587      -0.051348       0.023435      -0.004296       0.056606       0.013095      -0.008644       0.044278       0.100268       0.138280      -0.089786       0.028538       0.061248             12.892349      19.340078       3.821882      -2.475017      11.448050      -3.012406       7.888920           0.000021
            9              O       3.663846      -1.944325       3.845304      -0.771440      51.905071 0.74037543E+03  0.19267719E+05                                11.027781                            8.436147       0.075430       2.035488                    0.996062      30.695822      83.768842       0.652920       0.360469      -1.138587       0.051348       0.023435      -0.004296       0.056606      -0.013095       0.008644       0.044278       0.100268       0.138280      -0.089786       0.028538       0.061248             12.892350      19.340079      -3.821882       2.475017      11.448051      -3.012407       7.888920           0.000021
           10              O       1.129254       2.002725       3.718237      -0.773209      51.990569 0.74190284E+03  0.19317422E+05                                11.038970                            8.444065       0.079180       2.036244                    0.996006      30.726423      83.874000       0.652705       0.360402      -1.138639      -0.050928       0.023341       0.004348       0.056191       0.012631       0.008171      -0.045126       0.099634       0.140039      -0.090072       0.027892       0.062181             12.906242      19.362177       3.824817       2.477005      11.460236       3.016192       7.896313           0.000021
           11              O       2.396550       6.535523       1.126968      -0.601840      34.555852 0.51253938E+03  0.12151674E+05                                 8.286278                            6.939247       0.527942       2.200204                    0.998894      28.042561      72.749167       0.733278       0.352313      -1.146540      -0.000000      -0.051133      -0.098344       0.110843      -0.000000      -0.000000      -0.027677       0.212932       0.104474      -0.128567       0.039513       0.089054              9.087386       5.312770      -0.000000       0.000000       7.134165      -2.841090      14.815223           0.000007
           12              O       2.396550       1.311997       1.108815      -0.595848      34.273606 0.52398295E+03  0.12494830E+05                                 8.267828                            7.038265       0.446098       2.176062                    0.998709      28.056583      73.054395       0.724515       0.354524      -1.144466       0.000000       0.058334      -0.099428       0.115277       0.000000      -0.000000       0.038777       0.211931       0.064094      -0.126796       0.031513       0.095283              8.979887       5.553320       0.000000       0.000000       6.599901       2.504443      14.786439           0.000014
           13              O       2.396550       2.588461       6.436573      -0.600736      34.513021 0.51170675E+03  0.12127000E+05                                 8.280198                            6.934059       0.533182       2.202057                    0.998959      28.021064      72.678548       0.733481       0.352359      -1.146503      -0.000000      -0.050133       0.099983       0.111848       0.000000       0.000000       0.028696       0.211639       0.106945      -0.128656       0.040660       0.087995              9.080833       5.309120      -0.000000      -0.000000       7.128900       2.839744      14.804478           0.000004
           14              O       2.396550      -2.635065       6.454726      -0.595951      34.275143 0.52399261E+03  0.12494832E+05                                 8.266956                            7.037340       0.446101       2.175851                    0.998726      28.061590      73.061291       0.724732       0.354424      -1.144573      -0.000000       0.058271       0.100039       0.115773      -0.000000       0.000000      -0.039568       0.211879       0.063616      -0.127099       0.031762       0.095337              8.979043       5.552566       0.000000      -0.000000       6.599348      -2.504678      14.785214           0.000013
           15              O       0.000000       0.411276       2.731951      -0.769401      43.291474 0.74717835E+03  0.19447728E+05                                 9.693945                            8.412578       0.063429       2.031693                    0.996863      30.773423      83.403621       0.662516       0.355194      -1.145232       0.000000      -0.008429      -0.086260       0.086671      -0.000000       0.000000       0.007281      -0.232714       0.175910      -0.145675       0.056879       0.088797             10.516789      10.558419      -0.000000      -0.000000      12.724250       3.092788       8.267699           0.000032
           16              O       0.000000       4.358322       4.831590      -0.767300      43.193777 0.74502937E+03  0.19376911E+05                                 9.677695                            8.399129       0.164631       2.058351                    0.996462      30.741383      83.271820       0.663237       0.355080      -1.145378       0.000000      -0.005938       0.084711       0.084919       0.000000       0.000000      -0.009389      -0.234547       0.177067      -0.146785       0.056227       0.090557             10.498402      10.532790      -0.000000       0.000000      12.706405      -3.088815       8.256011           0.000032

******************************************************
Auxiliary information for the entire system
The total spin magnetic moment of the unit cell is   0.000319
The total net atomic charge of the unit cell is   -0.000001
Accuracy of reproducing the electrostatic potential in the unit cell:
  The inner radius (bohr) =    5.0000
  The outer radius (bohr) =   12.0000
  Valid grid points have density less than (e/(bohr^3)) =    0.0001
  The number of valid grid points were=         5005
  The rms potential error without charges in kcal/mol is=      6.54946
  The rms potential error with partial charges in kcal/mol is=      1.50684
  The RRMSE value at monopole order=      0.23007
  The rms potential error with partial charges and cloud penetration in kcal/mol is=      1.51937
  The RRMSE value at monopole order with cloud penetration is=      0.23198
  The rms potential error with partial charges and atomic dipoles in kcal/mol is=      1.19896
  The RRMSE value at dipole order=      0.18306
  The rms potential error with partial charges, atomic dipoles and cloud penetration in kcal/mol is=      1.18071
  The RRMSE value at dipole order with cloud penetration=      0.18028

******************************************************
The electron densities and ab initio electrostatic potential were computed in VASP using the PBE functional and
projector augmented wave method. See the main text of the journal article for a description of computational details.
The atomic charges, dipoles, and quadrupoles were computed with the DDEC6 method as described in
(a) T. A. Manz and N. Gabaldon Limas, RSC Adv. 6 (2016) 47771-47801 DOI: 10.1039/c6ra04656h
(b) N. Gabaldon Limas and T. A. Manz, RSC Adv. 8 (2018) 2678-2707 DOI: 10.1039/c7ra11829e.
For each atom in the material, the electron cloud parameters were fit to the spherically averaged atom-in-material
electron density using radial positions for which this density was between 10^-4 and 10^-2 electrons per cubic bohr.
The polarizabilities, dispersion coefficients, and quantum Drude oscillator (QDO) parameters were fit using the MCLF method.
The magnetic structure of the system was optimized in VASP from the default ferromagnetic initial guess using spin polarization.
The atomic spin moments (ASMs) were computed on this optimized magnetic structure using the DDEC6 partition as inputs
to the method of T. A. Manz and D. S. Sholl, J. Chem. Theory Comput. 7 (2011) 4146-4164 DOI: 10.1021/ct200539n.
The RMSE and RRMSE were computed using a uniform grid with Ewald summation.
