# Supplementary material for: A collection of forcefield precursors for metal–organic frameworks
Source: RSC Adv. 2019 Nov 13;9(63):36492–507. doi: 10.1039/c9ra07327b (PMC9075174; doi:10.1039/c9ra07327b)
Supplement: RA-009-C9RA07327B-s5055 [file RA-009-C9RA07327B-s5055.xyz]

  648
jmolscript: load "" {1 1 1} spacegroup "x,y,z" unitcell [{     13.839000     0.000000     0.000000 }, {      0.000000    27.910000     0.000000 }, {      0.000000     0.000000    44.930000 }]
Zn    11.596805     7.205804    36.689838     0.460345
Zn     8.660446    13.328979    41.070962     0.464638
Zn    11.809095    12.508983     3.594849     0.446090
Zn     2.242195     6.749196    14.224838     0.460344
Zn     5.178554     0.626021    18.605962     0.464638
Zn     2.029905     1.446017    26.059849     0.446090
Zn     4.677305    20.704196    30.705162     0.460344
Zn     1.740946    14.581021    26.324038     0.464639
Zn     4.889595    15.401017    18.870151     0.446090
Zn     9.161695    21.160804     8.240162     0.460344
Zn    12.098054    27.283979     3.859038     0.464638
Zn     8.949405    26.463983    41.335151     0.446090
Zn     2.242195    20.704196     8.240162     0.460345
Zn     5.178554    14.581021     3.859038     0.464638
Zn     2.029905    15.401017    41.335151     0.446090
Zn    11.596805    21.160804    30.705162     0.460345
Zn     8.660446    27.283979    26.324038     0.464639
Zn    11.809095    26.463983    18.870151     0.446090
Zn     9.161695     7.205804    14.224838     0.460344
Zn    12.098054    13.328979    18.605962     0.464638
Zn     8.949405    12.508983    26.059849     0.446090
Zn     4.677305     6.749196    36.689838     0.460345
Zn     1.740946     0.626021    41.070962     0.464638
Zn     4.889595     1.446017     3.594849     0.446090
H      0.637978     7.747816    37.408718     0.086546
H      1.861345     8.900499    39.039677     0.123030
H     12.233676     9.857812    40.796440     0.123224
H     11.096110     8.827933    39.098086     0.096001
H      6.587364    11.780811    39.601302     0.092839
H      4.409105    11.032823    39.857403     0.128607
H      4.555799    12.168760    43.721383     0.122434
H      6.706379    12.986523    43.343971     0.086315
H      0.643513    12.992105     2.345346     0.089287
H      1.792150    12.400413     0.435821     0.120655
H     12.204614    11.172373    43.730369     0.130236
H     11.097494    11.786393     0.759317     0.086866
H      1.098817    13.530768    29.092175     0.095360
H      0.795743    11.510084    30.188467     0.135177
H      1.058683     9.659651    26.630011     0.129178
H      1.323008    11.713827    25.632565     0.086165
H     12.445413     9.388924    34.897131     0.100547
H     13.259146     9.690352    32.735998     0.129923
H      0.107944     5.707595    32.560771     0.130571
H     13.160889     5.534553    34.730890     0.096275
H      1.801838     4.387452    25.412408     0.095761
H      1.458631     6.396972    26.504207     0.132268
H      0.509275     4.320468    29.838013     0.136520
H      0.952123     2.375141    28.660847     0.094180
H     13.201022     6.207184    14.943718     0.086546
H     11.977654     5.054501    16.574677     0.123030
H      1.605324     4.097188    18.331440     0.123224
H      2.742890     5.127067    16.633086     0.096001
H      7.251636     2.174189    17.136302     0.092839
H      9.429895     2.922177    17.392403     0.128607
H      9.283201     1.786240    21.256383     0.122434
H      7.132621     0.968477    20.878971     0.086315
H     13.195486     0.962895    24.810346     0.089287
H     12.046849     1.554587    22.900821     0.120655
H      1.634386     2.782627    21.265369     0.130235
H      2.741506     2.168607    23.224317     0.086866
H     12.740183     0.424232     6.627175     0.095360
H     13.043257     2.444916     7.723467     0.135177
H     12.780316     4.295349     4.165011     0.129178
H     12.515992     2.241173     3.167565     0.086165
H      1.393587     4.566076    12.432131     0.100547
H      0.579854     4.264648    10.270998     0.129923
H     13.731056     8.247405    10.095771     0.130571
H      0.678111     8.420447    12.265890     0.096275
H     12.037162     9.567548     2.947408     0.095761
H     12.380369     7.558028     4.039207     0.132268
H     13.329725     9.634532     7.373013     0.136520
H     12.886877    11.579859     6.195847     0.094180
H      7.557478    20.162184    29.986282     0.086546
H      8.780845    19.009501    28.355323     0.123030
H      5.314176    18.052188    26.598560     0.123224
H      4.176610    19.082067    28.296914     0.096001
H     13.506864    16.129189    27.793698     0.092839
H     11.328605    16.877177    27.537597     0.128607
H     11.475299    15.741240    23.673617     0.122434
H     13.625879    14.923477    24.051029     0.086315
H      7.563013    14.917895    20.119654     0.089287
H      8.711650    15.509587    22.029179     0.120655
H      5.285114    16.737627    23.664631     0.130236
H      4.177994    16.123607    21.705683     0.086866
H      8.018317    14.379232    38.302825     0.095360
H      7.715242    16.399916    37.206533     0.135177
H      7.978183    18.250349    40.764989     0.129178
H      8.242508    16.196173    41.762435     0.086165
H      5.525913    18.521076    32.497869     0.100547
H      6.339646    18.219648    34.659002     0.129923
H      7.027444    22.202405    34.834229     0.130571
H      6.241389    22.375447    32.664110     0.096275
H      8.721338    23.522548    41.982592     0.095761
H      8.378131    21.513028    40.890793     0.132268
H      7.428775    23.589532    37.556987     0.136520
H      7.871623    25.534859    38.734153     0.094180
H      6.281522    21.702816     7.521282     0.086546
H      5.058154    22.855499     5.890323     0.123030
H      8.524824    23.812812     4.133560     0.123224
H      9.662390    22.782933     5.831914     0.096001
H      0.332136    25.735811     5.328698     0.092839
H      2.510395    24.987823     5.072597     0.128607
H      2.363701    26.123760     1.208617     0.122434
H      0.213121    26.941523     1.586029     0.086315
H      6.275987    26.947105    42.584654     0.089287
H      5.127349    26.355413    44.494179     0.120655
H      8.553886    25.127373     1.199631     0.130236
H      9.661006    25.741393    44.170683     0.086866
H      5.820683    27.485768    15.837825     0.095360
H      6.123757    25.465084    14.741533     0.135177
H      5.860817    23.614651    18.299989     0.129178
H      5.596492    25.668827    19.297435     0.086165
H      8.313087    23.343924    10.032869     0.100547
H      7.499354    23.645352    12.194002     0.129923
H      6.811556    19.662595    12.369229     0.130571
H      7.597611    19.489553    10.199110     0.096275
H      5.117662    18.342452    19.517592     0.095761
H      5.460869    20.351972    18.425793     0.132268
H      6.410225    18.275468    15.091987     0.136520
H      5.967377    16.330141    16.269153     0.094180
H     13.201022    20.162184     7.521282     0.086546
H     11.977654    19.009501     5.890323     0.123030
H      1.605324    18.052188     4.133560     0.123224
H      2.742890    19.082067     5.831914     0.096001
H      7.251636    16.129189     5.328698     0.092839
H      9.429895    16.877177     5.072597     0.128607
H      9.283201    15.741240     1.208617     0.122434
H      7.132621    14.923477     1.586029     0.086315
H     13.195486    14.917895    42.584654     0.089287
H     12.046849    15.509587    44.494179     0.120655
H      1.634386    16.737627     1.199631     0.130236
H      2.741506    16.123607    44.170683     0.086866
H     12.740183    14.379232    15.837825     0.095360
H     13.043257    16.399916    14.741533     0.135177
H     12.780316    18.250349    18.299989     0.129178
H     12.515992    16.196173    19.297435     0.086165
H      1.393587    18.521076    10.032869     0.100547
H      0.579854    18.219648    12.194002     0.129923
H     13.731056    22.202405    12.369229     0.130571
H      0.678111    22.375447    10.199110     0.096275
H     12.037162    23.522548    19.517592     0.095761
H     12.380369    21.513028    18.425793     0.132268
H     13.329725    23.589532    15.091987     0.136520
H     12.886877    25.534859    16.269153     0.094180
H      0.637978    21.702816    29.986282     0.086546
H      1.861345    22.855499    28.355323     0.123030
H     12.233676    23.812812    26.598560     0.123224
H     11.096110    22.782933    28.296914     0.096001
H      6.587364    25.735811    27.793698     0.092839
H      4.409105    24.987823    27.537597     0.128607
H      4.555799    26.123760    23.673617     0.122434
H      6.706379    26.941523    24.051029     0.086315
H      0.643513    26.947105    20.119654     0.089287
H      1.792150    26.355413    22.029179     0.120655
H     12.204614    25.127373    23.664631     0.130236
H     11.097494    25.741393    21.705683     0.086866
H      1.098817    27.485768    38.302825     0.095360
H      0.795743    25.465084    37.206533     0.135177
H      1.058683    23.614651    40.764989     0.129178
H      1.323008    25.668827    41.762435     0.086165
H     12.445413    23.343924    32.497869     0.100547
H     13.259146    23.645352    34.659002     0.129923
H      0.107944    19.662595    34.834229     0.130571
H     13.160889    19.489553    32.664110     0.096275
H      1.801838    18.342452    41.982592     0.095761
H      1.458631    20.351972    40.890793     0.132268
H      0.509275    18.275468    37.556987     0.136520
H      0.952123    16.330141    38.734153     0.094180
H      6.281522     7.747816    14.943718     0.086546
H      5.058154     8.900499    16.574677     0.123030
H      8.524824     9.857812    18.331440     0.123224
H      9.662390     8.827933    16.633086     0.096001
H      0.332136    11.780811    17.136302     0.092839
H      2.510395    11.032823    17.392403     0.128607
H      2.363701    12.168760    21.256383     0.122434
H      0.213121    12.986523    20.878971     0.086315
H      6.275987    12.992105    24.810346     0.089287
H      5.127349    12.400413    22.900821     0.120655
H      8.553886    11.172373    21.265369     0.130236
H      9.661006    11.786393    23.224317     0.086866
H      5.820683    13.530768     6.627175     0.095360
H      6.123757    11.510084     7.723467     0.135177
H      5.860817     9.659651     4.165011     0.129178
H      5.596492    11.713827     3.167565     0.086165
H      8.313087     9.388924    12.432131     0.100547
H      7.499354     9.690352    10.270998     0.129923
H      6.811556     5.707595    10.095771     0.130571
H      7.597611     5.534553    12.265890     0.096275
H      5.117662     4.387452     2.947408     0.095761
H      5.460869     6.396972     4.039207     0.132268
H      6.410225     4.320468     7.373013     0.136520
H      5.967377     2.375141     6.195847     0.094180
H      7.557478     6.207184    37.408718     0.086546
H      8.780845     5.054501    39.039677     0.123030
H      5.314176     4.097188    40.796440     0.123224
H      4.176610     5.127067    39.098086     0.096001
H     13.506864     2.174189    39.601302     0.092839
H     11.328605     2.922177    39.857403     0.128607
H     11.475299     1.786240    43.721383     0.122434
H     13.625879     0.968477    43.343971     0.086315
H      7.563013     0.962895     2.345346     0.089287
H      8.711650     1.554587     0.435821     0.120655
H      5.285114     2.782627    43.730369     0.130236
H      4.177994     2.168607     0.759317     0.086866
H      8.018317     0.424232    29.092175     0.095360
H      7.715242     2.444916    30.188467     0.135177
H      7.978183     4.295349    26.630011     0.129178
H      8.242508     2.241173    25.632565     0.086165
H      5.525913     4.566076    34.897131     0.100547
H      6.339646     4.264648    32.735998     0.129923
H      7.027444     8.247405    32.560771     0.130571
H      6.241389     8.420447    34.730890     0.096275
H      8.721338     9.567548    25.412408     0.095761
H      8.378131     7.558028    26.504207     0.132268
H      7.428775     9.634532    29.838013     0.136520
H      7.871623    11.579859    28.660847     0.094180
C      0.174371     8.205540    38.100640     0.094768
C      0.913374     8.867007    39.084607    -0.136412
C      0.249102     9.467072    40.119794     0.064137
C     12.720809     9.439162    40.095532    -0.136928
C     12.046849     8.819560    39.089100     0.095718
C      0.977033    10.175986    41.183287     0.379126
C      2.846682    11.127717    42.009101     0.374522
C      0.950739    11.239357    43.161555     0.371468
C      6.158355    11.889660    40.441493     0.090632
C      4.868560    11.423563    40.589762    -0.131207
C      4.255492    11.535203    41.820844     0.059156
C      4.947442    12.101776    42.858727    -0.142984
C      6.234470    12.579037    42.625091     0.091936
C      0.175755    12.573455     1.630959     0.075280
C      0.858018    12.241326     0.494230    -0.149094
C      0.199282    11.674753    44.357142     0.069246
C     12.700050    11.521248    44.458235    -0.145750
C     12.042698    11.872914     0.714387     0.094317
C      1.102968    12.726960    28.584466     0.105210
C      0.914758    11.529621    29.249430    -0.150096
C      0.903687    10.393684    28.526506     0.058966
C      1.065603    10.449504    27.155692    -0.153371
C      1.237207    11.674753    26.576095     0.100376
C      0.745922     9.048422    29.195514     0.380066
C      0.264325     7.825964    31.001251     0.388022
C      0.768064     6.826786    29.062971     0.376370
C     12.740183     8.632563    34.398408     0.100179
C     13.227316     8.819560    33.117903    -0.148552
C     13.668780     7.717115    32.394081     0.048738
C     13.636951     6.480702    33.016810    -0.147902
C     13.155353     6.380226    34.297765     0.101974
C      1.556887     4.373497    26.328980     0.094196
C      1.346535     5.576418    26.970580    -0.154623
C      0.968730     5.568045    28.301407     0.055489
C      0.797126     4.359542    28.932224    -0.145279
C      1.051764     3.209650    28.220982     0.097767
C     13.664629     5.749460    15.635640     0.094768
C     12.925626     5.087993    16.619607    -0.136411
C     13.589898     4.487928    17.654794     0.064137
C      1.118191     4.515838    17.630532    -0.136928
C      1.792150     5.135440    16.624100     0.095718
C     12.861967     3.779014    18.718287     0.379126
C     10.992318     2.827283    19.544101     0.374522
C     12.888261     2.715643    20.696555     0.371468
C      7.680645     2.065340    17.976493     0.090632
C      8.970440     2.531437    18.124762    -0.131207
C      9.583508     2.419797    19.355844     0.059155
C      8.891557     1.853224    20.393727    -0.142984
C      7.604530     1.375963    20.160091     0.091936
C     13.663245     1.381545    24.095959     0.075280
C     12.980982     1.713674    22.959230    -0.149094
C     13.639718     2.280247    21.892142     0.069246
C      1.138950     2.433752    21.993235    -0.145750
C      1.796302     2.082086    23.179387     0.094317
C     12.736032     1.228040     6.119466     0.105210
C     12.924242     2.425379     6.784430    -0.150096
C     12.935313     3.561316     6.061506     0.058966
C     12.773397     3.505496     4.690692    -0.153371
C     12.601793     2.280247     4.111095     0.100375
C     13.093078     4.906578     6.730514     0.380066
C     13.574675     6.129036     8.536251     0.388023
C     13.070935     7.128214     6.597970     0.376370
C      1.098817     5.322437    11.933408     0.100179
C      0.611684     5.135440    10.652903    -0.148552
C      0.170220     6.237885     9.929081     0.048738
C      0.202049     7.474298    10.551810    -0.147902
C      0.683647     7.574774    11.832765     0.101974
C     12.282112     9.581503     3.863980     0.094195
C     12.492465     8.378582     4.505580    -0.154623
C     12.870270     8.386955     5.836407     0.055490
C     13.041874     9.595458     6.467224    -0.145279
C     12.787236    10.745350     5.755982     0.097767
C      7.093871    19.704460    29.294360     0.094768
C      7.832874    19.042993    28.310393    -0.136412
C      7.168602    18.442928    27.275206     0.064137
C      5.801309    18.470838    27.299468    -0.136928
C      5.127349    19.090440    28.305900     0.095718
C      7.896533    17.734014    26.211713     0.379126
C      9.766182    16.782283    25.385899     0.374522
C      7.870239    16.670643    24.233445     0.371468
C     13.077855    16.020340    26.953507     0.090632
C     11.788060    16.486437    26.805238    -0.131207
C     11.174992    16.374797    25.574156     0.059156
C     11.866942    15.808224    24.536273    -0.142984
C     13.153969    15.330963    24.769909     0.091936
C      7.095255    15.336545    20.834041     0.075280
C      7.777518    15.668674    21.970770    -0.149094
C      7.118782    16.235247    23.037857     0.069246
C      5.780550    16.388752    22.936765    -0.145750
C      5.123198    16.037086    21.750613     0.094317
C      8.022468    15.183040    38.810534     0.105210
C      7.834258    16.380379    38.145570    -0.150096
C      7.823187    17.516316    38.868494     0.058966
C      7.985103    17.460496    40.239308    -0.153371
C      8.156707    16.235247    40.818905     0.100376
C      7.665422    18.861578    38.199486     0.380066
C      7.183825    20.084036    36.393749     0.388022
C      7.687564    21.083214    38.332029     0.376370
C      5.820683    19.277437    32.996592     0.100179
C      6.307816    19.090440    34.277097    -0.148552
C      6.749280    20.192885    35.000919     0.048738
C      6.717451    21.429298    34.378189    -0.147902
C      6.235853    21.529774    33.097235     0.101974
C      8.476387    23.536503    41.066020     0.094196
C      8.266035    22.333582    40.424420    -0.154623
C      7.888230    22.341955    39.093593     0.055489
C      7.716626    23.550458    38.462776    -0.145279
C      7.971264    24.700350    39.174018     0.097767
C      6.745129    22.160540     6.829360     0.094768
C      6.006126    22.822007     5.845393    -0.136411
C      6.670398    23.422072     4.810206     0.064137
C      8.037691    23.394162     4.834468    -0.136928
C      8.711650    22.774560     5.840900     0.095718
C      5.942467    24.130986     3.746713     0.379126
C      4.072818    25.082717     2.920899     0.374522
C      5.968761    25.194357     1.768445     0.371468
C      0.761145    25.844660     4.488507     0.090632
C      2.050940    25.378563     4.340238    -0.131207
C      2.664007    25.490203     3.109156     0.059155
C      1.972057    26.056776     2.071273    -0.142984
C      0.685030    26.534037     2.304909     0.091936
C      6.743745    26.528455    43.299041     0.075280
C      6.061482    26.196326    44.435770    -0.149094
C      6.720218    25.629753     0.572857     0.069246
C      8.058450    25.476248     0.471765    -0.145750
C      8.715802    25.827914    44.215613     0.094317
C      5.816532    26.681960    16.345534     0.105210
C      6.004742    25.484621    15.680570    -0.150096
C      6.015813    24.348684    16.403494     0.058966
C      5.853897    24.404504    17.774308    -0.153371
C      5.682293    25.629753    18.353905     0.100376
C      6.173578    23.003422    15.734486     0.380066
C      6.655175    21.780964    13.928749     0.388023
C      6.151435    20.781786    15.867030     0.376370
C      8.018317    22.587563    10.531592     0.100179
C      7.531184    22.774560    11.812097    -0.148552
C      7.089720    21.672115    12.535919     0.048738
C      7.121549    20.435702    11.913189    -0.147902
C      7.603147    20.335226    10.632235     0.101974
C      5.362612    18.328497    18.601020     0.094196
C      5.572965    19.531418    17.959420    -0.154623
C      5.950770    19.523045    16.628593     0.055490
C      6.122374    18.314542    15.997776    -0.145279
C      5.867736    17.164650    16.709018     0.097767
C     13.664629    19.704460     6.829360     0.094768
C     12.925626    19.042993     5.845393    -0.136411
C     13.589898    18.442928     4.810206     0.064137
C      1.118191    18.470838     4.834468    -0.136928
C      1.792150    19.090440     5.840900     0.095718
C     12.861967    17.734014     3.746713     0.379126
C     10.992318    16.782283     2.920899     0.374522
C     12.888261    16.670643     1.768445     0.371468
C      7.680645    16.020340     4.488507     0.090632
C      8.970440    16.486437     4.340238    -0.131207
C      9.583508    16.374797     3.109156     0.059155
C      8.891557    15.808224     2.071273    -0.142984
C      7.604530    15.330963     2.304909     0.091936
C     13.663245    15.336545    43.299041     0.075280
C     12.980982    15.668674    44.435770    -0.149094
C     13.639718    16.235247     0.572857     0.069246
C      1.138950    16.388752     0.471765    -0.145750
C      1.796302    16.037086    44.215613     0.094317
C     12.736032    15.183040    16.345534     0.105210
C     12.924242    16.380379    15.680570    -0.150096
C     12.935313    17.516316    16.403494     0.058966
C     12.773397    17.460496    17.774308    -0.153371
C     12.601793    16.235247    18.353905     0.100376
C     13.093078    18.861578    15.734486     0.380066
C     13.574675    20.084036    13.928749     0.388023
C     13.070935    21.083214    15.867030     0.376370
C      1.098817    19.277437    10.531592     0.100179
C      0.611684    19.090440    11.812097    -0.148552
C      0.170220    20.192885    12.535919     0.048738
C      0.202049    21.429298    11.913189    -0.147902
C      0.683647    21.529774    10.632235     0.101974
C     12.282112    23.536503    18.601020     0.094195
C     12.492465    22.333582    17.959420    -0.154623
C     12.870270    22.341955    16.628593     0.055490
C     13.041874    23.550458    15.997776    -0.145279
C     12.787236    24.700350    16.709018     0.097767
C      0.174371    22.160540    29.294360     0.094768
C      0.913374    22.822007    28.310393    -0.136412
C      0.249102    23.422072    27.275206     0.064137
C     12.720809    23.394162    27.299468    -0.136928
C     12.046849    22.774560    28.305900     0.095718
C      0.977033    24.130986    26.211713     0.379126
C      2.846682    25.082717    25.385899     0.374522
C      0.950739    25.194357    24.233445     0.371468
C      6.158355    25.844660    26.953507     0.090632
C      4.868560    25.378563    26.805238    -0.131207
C      4.255492    25.490203    25.574156     0.059155
C      4.947442    26.056776    24.536273    -0.142984
C      6.234470    26.534037    24.769909     0.091936
C      0.175755    26.528455    20.834041     0.075280
C      0.858018    26.196326    21.970770    -0.149094
C      0.199282    25.629753    23.037857     0.069246
C     12.700050    25.476248    22.936765    -0.145750
C     12.042698    25.827914    21.750613     0.094317
C      1.102968    26.681960    38.810534     0.105210
C      0.914758    25.484621    38.145570    -0.150096
C      0.903687    24.348684    38.868494     0.058966
C      1.065603    24.404504    40.239308    -0.153371
C      1.237207    25.629753    40.818905     0.100376
C      0.745922    23.003422    38.199486     0.380066
C      0.264325    21.780964    36.393749     0.388022
C      0.768064    20.781786    38.332029     0.376370
C     12.740183    22.587563    32.996592     0.100179
C     13.227316    22.774560    34.277097    -0.148552
C     13.668780    21.672115    35.000919     0.048738
C     13.636951    20.435702    34.378189    -0.147902
C     13.155353    20.335226    33.097235     0.101974
C      1.556887    18.328497    41.066020     0.094195
C      1.346535    19.531418    40.424420    -0.154623
C      0.968730    19.523045    39.093593     0.055490
C      0.797126    18.314542    38.462776    -0.145279
C      1.051764    17.164650    39.174018     0.097767
C      6.745129     8.205540    15.635640     0.094768
C      6.006126     8.867007    16.619607    -0.136411
C      6.670398     9.467072    17.654794     0.064137
C      8.037691     9.439162    17.630532    -0.136928
C      8.711650     8.819560    16.624100     0.095718
C      5.942467    10.175986    18.718287     0.379126
C      4.072818    11.127717    19.544101     0.374522
C      5.968761    11.239357    20.696555     0.371468
C      0.761145    11.889660    17.976493     0.090632
C      2.050940    11.423563    18.124762    -0.131207
C      2.664007    11.535203    19.355844     0.059155
C      1.972057    12.101776    20.393727    -0.142984
C      0.685030    12.579037    20.160091     0.091936
C      6.743745    12.573455    24.095959     0.075280
C      6.061482    12.241326    22.959230    -0.149094
C      6.720218    11.674753    21.892142     0.069246
C      8.058450    11.521248    21.993235    -0.145750
C      8.715802    11.872914    23.179387     0.094317
C      5.816532    12.726960     6.119466     0.105210
C      6.004742    11.529621     6.784430    -0.150096
C      6.015813    10.393684     6.061506     0.058966
C      5.853897    10.449504     4.690692    -0.153370
C      5.682293    11.674753     4.111095     0.100375
C      6.173578     9.048422     6.730514     0.380066
C      6.655175     7.825964     8.536251     0.388023
C      6.151435     6.826786     6.597970     0.376370
C      8.018317     8.632563    11.933408     0.100179
C      7.531184     8.819560    10.652903    -0.148552
C      7.089720     7.717115     9.929081     0.048738
C      7.121549     6.480702    10.551810    -0.147902
C      7.603147     6.380226    11.832765     0.101974
C      5.362612     4.373497     3.863980     0.094196
C      5.572965     5.576418     4.505580    -0.154623
C      5.950770     5.568045     5.836407     0.055490
C      6.122374     4.359542     6.467224    -0.145279
C      5.867736     3.209650     5.755982     0.097767
C      7.093871     5.749460    38.100640     0.094768
C      7.832874     5.087993    39.084607    -0.136412
C      7.168602     4.487928    40.119794     0.064137
C      5.801309     4.515838    40.095532    -0.136928
C      5.127349     5.135440    39.089100     0.095718
C      7.896533     3.779014    41.183287     0.379126
C      9.766182     2.827283    42.009101     0.374522
C      7.870239     2.715643    43.161555     0.371468
C     13.077855     2.065340    40.441493     0.090632
C     11.788060     2.531437    40.589762    -0.131207
C     11.174992     2.419797    41.820844     0.059156
C     11.866942     1.853224    42.858727    -0.142984
C     13.153969     1.375963    42.625091     0.091936
C      7.095255     1.381545     1.630959     0.075280
C      7.777518     1.713674     0.494230    -0.149094
C      7.118782     2.280247    44.357142     0.069246
C      5.780550     2.433752    44.458235    -0.145750
C      5.123198     2.082086     0.714387     0.094317
C      8.022468     1.228040    28.584466     0.105210
C      7.834258     2.425379    29.249430    -0.150096
C      7.823187     3.561316    28.526506     0.058966
C      7.985103     3.505496    27.155692    -0.153370
C      8.156707     2.280247    26.576095     0.100376
C      7.665422     4.906578    29.195514     0.380066
C      7.183825     6.129036    31.001251     0.388023
C      7.687564     7.128214    29.062971     0.376370
C      5.820683     5.322437    34.398408     0.100179
C      6.307816     5.135440    33.117903    -0.148552
C      6.749280     6.237885    32.394081     0.048738
C      6.717451     7.474298    33.016810    -0.147902
C      6.235853     7.574774    34.297765     0.101974
C      8.476387     9.581503    26.328980     0.094196
C      8.266035     8.378582    26.970580    -0.154623
C      7.888230     8.386955    28.301407     0.055489
C      7.716626     9.595458    28.932224    -0.145279
C      7.971264    10.745350    28.220982     0.097766
I     11.471285     4.731024    37.263594    -0.464462
I      9.405953     8.481012    36.413069    -0.468939
I      9.822369    11.860634    39.378000    -0.467281
I      9.700170    13.879922    43.334536    -0.448506
I      9.303683    12.282075     3.296065    -0.466502
I     13.003678    14.335692     4.875354    -0.436687
I      2.367715     9.223976    14.798594    -0.464462
I      4.433047     5.473988    13.948069    -0.468938
I      4.016631     2.094366    16.913000    -0.467281
I      4.138830     0.075078    20.869536    -0.448506
I      4.535317     1.672925    25.761065    -0.466502
I      0.835322    27.529308    27.340354    -0.436687
I      4.551785    23.178976    30.131406    -0.464461
I      2.486453    19.428988    30.981931    -0.468938
I      2.902869    16.049366    28.017000    -0.467281
I      2.780670    14.030078    24.060464    -0.448507
I      2.384183    15.627925    19.168935    -0.466502
I      6.084178    13.574308    17.589646    -0.436687
I      9.287215    18.686024     7.666406    -0.464461
I     11.352547    22.436012     8.516931    -0.468938
I     10.936131    25.815634     5.552000    -0.467281
I     11.058330    27.834922     1.595464    -0.448506
I     11.454817    26.237075    41.633935    -0.466502
I      7.754822     0.380692    40.054646    -0.436687
I      2.367715    23.178976     7.666406    -0.464462
I      4.433047    19.428988     8.516931    -0.468938
I      4.016631    16.049366     5.552000    -0.467281
I      4.138830    14.030078     1.595464    -0.448506
I      4.535317    15.627925    41.633935    -0.466502
I      0.835322    13.574308    40.054646    -0.436687
I     11.471285    18.686024    30.131406    -0.464462
I      9.405953    22.436012    30.981931    -0.468939
I      9.822369    25.815634    28.017000    -0.467281
I      9.700170    27.834922    24.060464    -0.448506
I      9.303683    26.237075    19.168935    -0.466502
I     13.003678     0.380692    17.589646    -0.436687
I      9.287215     4.731024    14.798594    -0.464462
I     11.352547     8.481012    13.948069    -0.468938
I     10.936131    11.860634    16.913000    -0.467281
I     11.058330    13.879922    20.869536    -0.448506
I     11.454817    12.282075    25.761065    -0.466502
I      7.754822    14.335692    27.340354    -0.436687
I      4.551785     9.223976    37.263594    -0.464462
I      2.486453     5.473988    36.413069    -0.468939
I      2.902869     2.094366    39.378000    -0.467281
I      2.780670     0.075078    43.334536    -0.448506
I      2.384183     1.672925     3.296065    -0.466502
I      6.084178    27.529308     4.875354    -0.436687
N     12.686211     8.199958    38.093002    -0.167194
N      2.275132    10.393684    41.014800    -0.370538
N      2.237766    11.557531    43.095059    -0.379294
N      0.256021    10.569517    42.244983    -0.385934
N      6.830930    12.489725    41.431750    -0.171631
N     12.688979    12.322265     1.767996    -0.172306
N      1.289795    12.816272    27.256335    -0.156696
N      0.417938     9.054004    30.473772    -0.388498
N      0.430393     6.706773    30.356056    -0.392064
N      0.917526     7.982260    28.433052    -0.392755
N     12.676524     7.443597    34.953294    -0.155720
N      1.435104     3.209650    26.926549    -0.159494
N      1.152789     5.755042    15.628002    -0.167194
N     11.563868     3.561316    18.549800    -0.370537
N     11.601234     2.397469    20.630059    -0.379294
N     13.582978     3.385483    19.779983    -0.385935
N      7.008070     1.465275    18.966750    -0.171631
N      1.150021     1.632735    24.232996    -0.172306
N     12.549205     1.138728     4.791335    -0.156696
N     13.421062     4.900996     8.008772    -0.388497
N     13.408607     7.248227     7.891056    -0.392064
N     12.921474     5.972740     5.968052    -0.392755
N      1.162476     6.511403    12.488293    -0.155720
N     12.403896    10.745350     4.461549    -0.159494
N      5.766711    19.710042    29.301998    -0.167194
N      9.194632    17.516316    26.380200    -0.370538
N      9.157266    16.352469    24.299941    -0.379294
N      7.175521    17.340483    25.150017    -0.385934
N     13.750430    15.420275    25.963250    -0.171631
N      5.769479    15.587735    20.697004    -0.172306
N      8.209295    15.093728    40.138665    -0.156696
N      7.337438    18.855996    36.921228    -0.388498
N      7.349893    21.203227    37.038944    -0.392064
N      7.837026    19.927740    38.961948    -0.392755
N      5.757024    20.466403    32.441706    -0.155720
N      8.354604    24.700350    40.468451    -0.159494
N      8.072289    22.154958     6.836998    -0.167194
N      4.644368    24.348684     3.915200    -0.370538
N      4.681734    25.512531     1.834941    -0.379294
N      6.663478    24.524517     2.685017    -0.385935
N      0.088570    26.444725     3.498250    -0.171631
N      8.069521    26.277265    43.162004    -0.172306
N      5.629705    26.771272    17.673665    -0.156696
N      6.501562    23.009004    14.456227    -0.388497
N      6.489107    20.661773    14.573944    -0.392063
N      6.001974    21.937260    16.496948    -0.392755
N      8.081976    21.398597     9.976706    -0.155720
N      5.484396    17.164650    18.003451    -0.159494
N      1.152789    19.710042     6.836998    -0.167194
N     11.563868    17.516316     3.915200    -0.370538
N     11.601234    16.352469     1.834941    -0.379294
N     13.582978    17.340483     2.685017    -0.385935
N      7.008070    15.420275     3.498250    -0.171631
N      1.150021    15.587735    43.162004    -0.172306
N     12.549205    15.093728    17.673665    -0.156696
N     13.421062    18.855996    14.456227    -0.388497
N     13.408607    21.203227    14.573944    -0.392064
N     12.921474    19.927740    16.496948    -0.392755
N      1.162476    20.466403     9.976706    -0.155720
N     12.403896    24.700350    18.003451    -0.159494
N     12.686211    22.154958    29.301998    -0.167194
N      2.275132    24.348684    26.380200    -0.370538
N      2.237766    25.512531    24.299941    -0.379294
N      0.256021    24.524517    25.150017    -0.385934
N      6.830930    26.444725    25.963250    -0.171631
N     12.688979    26.277265    20.697004    -0.172306
N      1.289795    26.771272    40.138665    -0.156696
N      0.417938    23.009004    36.921228    -0.388498
N      0.430393    20.661773    37.038944    -0.392064
N      0.917526    21.937260    38.961948    -0.392755
N     12.676524    21.398597    32.441706    -0.155720
N      1.435104    17.164650    40.468451    -0.159494
N      8.072289     8.199958    15.628002    -0.167194
N      4.644368    10.393684    18.549800    -0.370537
N      4.681734    11.557531    20.630059    -0.379294
N      6.663478    10.569517    19.779983    -0.385934
N      0.088570    12.489725    18.966750    -0.171631
N      8.069521    12.322265    24.232996    -0.172306
N      5.629705    12.816272     4.791335    -0.156696
N      6.501562     9.054004     8.008772    -0.388497
N      6.489107     6.706773     7.891056    -0.392064
N      6.001974     7.982260     5.968052    -0.392755
N      8.081976     7.443597    12.488293    -0.155720
N      5.484396     3.209650     4.461549    -0.159494
N      5.766711     5.755042    38.093002    -0.167194
N      9.194632     3.561316    41.014800    -0.370538
N      9.157266     2.397469    43.095059    -0.379294
N      7.175521     3.385483    42.244983    -0.385934
N     13.750430     1.465275    41.431750    -0.171631
N      5.769479     1.632735     1.767996    -0.172306
N      8.209295     1.138728    27.256335    -0.156696
N      7.337438     4.900996    30.473772    -0.388498
N      7.349893     7.248227    30.356056    -0.392064
N      7.837026     5.972740    28.433052    -0.392755
N      5.757024     6.511403    34.953294    -0.155720
N      8.354604    10.745350    26.926549    -0.159494

The following XYZ coordinates are in angstroms. Other properties are in atomic units.
The sperically averaged electron density of each atom fit to a function of the form exp(a - br)
eigen_1, eigen_2 and eigen_3 are the three eigenvalues of traceless quadrupole moment tensor
  atom number  atomic symbol              X              Y              Z     net charge C6 coefficient C8 coefficient C10 coefficient fluctuating dipole atomic polarizability isotropic forcefield polarizability              a              b squared Pearson coefficient          <r^3>          <r^4>         wp_QDO          m_QDO          q_QDO       dipole_x       dipole_y       dipole_z         dipole            Qxy            Qxz            Qyz     Q(x^2-y^2)  Q(3z^2 - R^2)        eigen_1        eigen_2        eigen_3 static polarizability      alpha(xx)      alpha(xy)      alpha(xz)      alpha(yy)      alpha(yz)      alpha(zz) atomic spin moment
            1             Zn      11.596805       7.205804      36.689838       0.460345     139.366616 0.32392953E+04  0.11885509E+06                                21.902019                           18.551441       0.304622       1.853512                    0.998362      59.508643     177.438678       0.418989       0.398415      -1.139094      -0.002882      -0.008696       0.011202       0.014471      -0.025525      -0.030521       0.002834       0.004910      -0.016324      -0.037625      -0.004802       0.042427             26.514124      25.062792       3.545426      -0.626157      20.895994       2.044718      33.583587           0.000001
            2             Zn       8.660446      13.328979      41.070962       0.464638     140.540840 0.31852029E+04  0.11648640E+06                                22.106393                           18.448107       0.289880       1.849935                    0.998324      59.515052     177.698859       0.417994       0.400680      -1.136436       0.001878       0.004501       0.014626       0.015417      -0.008969       0.014590       0.016906      -0.002704       0.077936      -0.030725      -0.004109       0.034834             26.811496      32.301387       0.177503       0.341497      27.707026      -3.419670      20.426075           0.000001
            3             Zn      11.809095      12.508983       3.594849       0.446090     132.783842 0.32859492E+04  0.12109485E+06                                21.245680                           18.693360       0.305986       1.849103                    0.998575      60.155208     180.225927       0.416770       0.398791      -1.137922      -0.012809       0.014016      -0.003932       0.019390      -0.010866       0.016784      -0.014082      -0.008825       0.026247      -0.019312      -0.010225       0.029537             24.423450      22.016199      -1.965299      -2.842753      26.847292      -5.507808      24.406861           0.000001
            4             Zn       2.242195       6.749196      14.224838       0.460344     139.366657 0.32392968E+04  0.11885516E+06                                21.902025                           18.551446       0.304621       1.853511                    0.998362      59.508652     177.438718       0.418989       0.398415      -1.139094       0.002882       0.008696       0.011201       0.014471      -0.025525       0.030521      -0.002835       0.004910      -0.016325      -0.037624      -0.004802       0.042426             26.514130      25.062798       3.545429       0.626147      20.896001      -2.044722      33.583590           0.000001
            5             Zn       5.178554       0.626021      18.605962       0.464638     140.540871 0.31852035E+04  0.11648643E+06                                22.106397                           18.448109       0.289879       1.849935                    0.998324      59.515058     177.698886       0.417994       0.400680      -1.136436      -0.001878      -0.004501       0.014625       0.015417      -0.008969      -0.014590      -0.016906      -0.002704       0.077937      -0.030725      -0.004109       0.034834             26.811501      32.301396       0.177506      -0.341495      27.707031       3.419671      20.426077           0.000001
            6             Zn       2.029905       1.446017      26.059849       0.446090     132.783842 0.32859491E+04  0.12109485E+06                                21.245679                           18.693359       0.305986       1.849103                    0.998575      60.155208     180.225919       0.416770       0.398791      -1.137922       0.012809      -0.014016      -0.003932       0.019390      -0.010866      -0.016785       0.014082      -0.008825       0.026247      -0.019312      -0.010225       0.029537             24.423449      22.016199      -1.965300       2.842753      26.847289       5.507807      24.406860           0.000001
            7             Zn       4.677305      20.704196      30.705162       0.460344     139.366634 0.32392958E+04  0.11885511E+06                                21.902023                           18.551444       0.304621       1.853511                    0.998362      59.508646     177.438702       0.418989       0.398415      -1.139094      -0.002882       0.008696      -0.011202       0.014471       0.025525       0.030521       0.002834       0.004910      -0.016324      -0.037625      -0.004802       0.042427             26.514129      25.062797      -3.545426       0.626158      20.895997       2.044718      33.583593           0.000001
            8             Zn       1.740946      14.581021      26.324038       0.464639     140.540848 0.31852028E+04  0.11648640E+06                                22.106394                           18.448106       0.289880       1.849935                    0.998324      59.515052     177.698859       0.417994       0.400680      -1.136436       0.001878      -0.004501      -0.014626       0.015417       0.008969      -0.014590       0.016906      -0.002704       0.077936      -0.030725      -0.004109       0.034834             26.811497      32.301391      -0.177505      -0.341497      27.707026      -3.419670      20.426076           0.000001
            9             Zn       4.889595      15.401017      18.870151       0.446090     132.783843 0.32859492E+04  0.12109485E+06                                21.245679                           18.693359       0.305986       1.849103                    0.998575      60.155209     180.225927       0.416770       0.398791      -1.137922      -0.012809      -0.014015       0.003932       0.019390       0.010866      -0.016784      -0.014082      -0.008825       0.026247      -0.019312      -0.010225       0.029537             24.423450      22.016199       1.965298       2.842753      26.847292      -5.507809      24.406859           0.000001
           10             Zn       9.161695      21.160804       8.240162       0.460344     139.366646 0.32392958E+04  0.11885511E+06                                21.902024                           18.551444       0.304621       1.853511                    0.998362      59.508646     177.438700       0.418989       0.398415      -1.139094       0.002882      -0.008696      -0.011201       0.014471       0.025525      -0.030521      -0.002835       0.004910      -0.016325      -0.037624      -0.004802       0.042426             26.514131      25.062799      -3.545428      -0.626156      20.895999      -2.044720      33.583596           0.000001
           11             Zn      12.098054      27.283979       3.859038       0.464638     140.540862 0.31852034E+04  0.11648642E+06                                22.106396                           18.448109       0.289879       1.849935                    0.998324      59.515056     177.698882       0.417994       0.400680      -1.136436      -0.001878       0.004501      -0.014625       0.015417       0.008969       0.014590      -0.016906      -0.002704       0.077936      -0.030725      -0.004109       0.034834             26.811500      32.301392      -0.177504       0.341495      27.707031       3.419670      20.426077           0.000001
           12             Zn       8.949405      26.463983      41.335151       0.446090     132.783849 0.32859494E+04  0.12109486E+06                                21.245681                           18.693361       0.305986       1.849103                    0.998575      60.155209     180.225937       0.416770       0.398791      -1.137922       0.012809       0.014016       0.003932       0.019390       0.010866       0.016785       0.014082      -0.008825       0.026247      -0.019312      -0.010225       0.029537             24.423452      22.016201       1.965300      -2.842752      26.847293       5.507808      24.406862           0.000001
           13             Zn       2.242195      20.704196       8.240162       0.460345     139.366654 0.32392959E+04  0.11885512E+06                                21.902024                           18.551443       0.304621       1.853512                    0.998362      59.508649     177.438704       0.418989       0.398415      -1.139094       0.002882       0.008696      -0.011202       0.014471      -0.025525      -0.030521       0.002835       0.004910      -0.016325      -0.037624      -0.004802       0.042426             26.514131      25.062799       3.545429      -0.626155      20.895999       2.044720      33.583597           0.000001
           14             Zn       5.178554      14.581021       3.859038       0.464638     140.540869 0.31852035E+04  0.11648643E+06                                22.106398                           18.448110       0.289879       1.849935                    0.998324      59.515056     177.698890       0.417994       0.400680      -1.136436      -0.001878      -0.004501      -0.014625       0.015417      -0.008969       0.014590       0.016906      -0.002704       0.077936      -0.030725      -0.004109       0.034834             26.811503      32.301397       0.177505       0.341496      27.707033      -3.419671      20.426079           0.000001
           15             Zn       2.029905      15.401017      41.335151       0.446090     132.783840 0.32859491E+04  0.12109485E+06                                21.245679                           18.693359       0.305986       1.849103                    0.998575      60.155207     180.225922       0.416770       0.398791      -1.137922       0.012809      -0.014016       0.003932       0.019390      -0.010866       0.016785      -0.014082      -0.008825       0.026247      -0.019312      -0.010225       0.029537             24.423450      22.016199      -1.965299      -2.842752      26.847290      -5.507808      24.406860           0.000001
           16             Zn      11.596805      21.160804      30.705162       0.460345     139.366610 0.32392949E+04  0.11885507E+06                                21.902018                           18.551440       0.304622       1.853512                    0.998362      59.508641     177.438665       0.418989       0.398415      -1.139094      -0.002882      -0.008696      -0.011202       0.014471      -0.025525       0.030521      -0.002834       0.004910      -0.016324      -0.037625      -0.004802       0.042427             26.514123      25.062791       3.545426       0.626157      20.895992      -2.044718      33.583586           0.000001
           17             Zn       8.660446      27.283979      26.324038       0.464639     140.540836 0.31852028E+04  0.11648640E+06                                22.106392                           18.448106       0.289880       1.849935                    0.998324      59.515052     177.698854       0.417994       0.400680      -1.136436       0.001878       0.004501      -0.014626       0.015417      -0.008969      -0.014590      -0.016906      -0.002704       0.077936      -0.030725      -0.004109       0.034834             26.811494      32.301385       0.177504      -0.341497      27.707024       3.419670      20.426073           0.000001
           18             Zn      11.809095      26.463983      18.870151       0.446090     132.783849 0.32859495E+04  0.12109487E+06                                21.245681                           18.693361       0.305986       1.849103                    0.998575      60.155210     180.225938       0.416770       0.398791      -1.137922      -0.012809       0.014016       0.003932       0.019390      -0.010866      -0.016785       0.014082      -0.008825       0.026247      -0.019312      -0.010225       0.029537             24.423452      22.016200      -1.965299       2.842753      26.847294       5.507809      24.406862           0.000001
           19             Zn       9.161695       7.205804      14.224838       0.460344     139.366648 0.32392966E+04  0.11885515E+06                                21.902024                           18.551446       0.304621       1.853511                    0.998362      59.508650     177.438709       0.418989       0.398415      -1.139094       0.002882      -0.008696       0.011201       0.014471       0.025525       0.030521       0.002835       0.004910      -0.016324      -0.037624      -0.004802       0.042426             26.514128      25.062796      -3.545429       0.626147      20.896000       2.044722      33.583589           0.000001
           20             Zn      12.098054      13.328979      18.605962       0.464638     140.540867 0.31852035E+04  0.11648643E+06                                22.106397                           18.448109       0.289879       1.849935                    0.998324      59.515057     177.698886       0.417994       0.400680      -1.136436      -0.001878       0.004501       0.014625       0.015417       0.008969      -0.014590       0.016906      -0.002704       0.077936      -0.030725      -0.004109       0.034834             26.811501      32.301393      -0.177504      -0.341496      27.707032      -3.419671      20.426078           0.000001
           21             Zn       8.949405      12.508983      26.059849       0.446090     132.783838 0.32859490E+04  0.12109484E+06                                21.245678                           18.693359       0.305986       1.849103                    0.998575      60.155207     180.225917       0.416770       0.398791      -1.137922       0.012809       0.014016      -0.003932       0.019390       0.010866      -0.016785      -0.014082      -0.008825       0.026247      -0.019312      -0.010225       0.029537             24.423449      22.016198       1.965300       2.842752      26.847289      -5.507807      24.406860           0.000001
           22             Zn       4.677305       6.749196      36.689838       0.460345     139.366598 0.32392947E+04  0.11885506E+06                                21.902017                           18.551439       0.304622       1.853512                    0.998362      59.508639     177.438655       0.418989       0.398415      -1.139094      -0.002882       0.008696       0.011202       0.014471       0.025525      -0.030521      -0.002834       0.004910      -0.016324      -0.037625      -0.004802       0.042427             26.514121      25.062789      -3.545426      -0.626157      20.895991      -2.044718      33.583583           0.000001
           23             Zn       1.740946       0.626021      41.070962       0.464638     140.540857 0.31852031E+04  0.11648641E+06                                22.106396                           18.448109       0.289879       1.849935                    0.998324      59.515053     177.698873       0.417994       0.400680      -1.136436       0.001878      -0.004501       0.014626       0.015417       0.008969       0.014590      -0.016906      -0.002704       0.077936      -0.030725      -0.004109       0.034834             26.811500      32.301393      -0.177504       0.341497      27.707029       3.419670      20.426078           0.000001
           24             Zn       4.889595       1.446017       3.594849       0.446090     132.783843 0.32859492E+04  0.12109485E+06                                21.245680                           18.693360       0.305986       1.849103                    0.998575      60.155208     180.225928       0.416770       0.398791      -1.137922      -0.012809      -0.014016      -0.003932       0.019390       0.010866       0.016785       0.014082      -0.008825       0.026247      -0.019312      -0.010225       0.029537             24.423451      22.016200       1.965299      -2.842754      26.847292       5.507808      24.406861           0.000001
           25              H       0.637978       7.747816      37.408718       0.086546       1.332783 0.96641009E+01  0.10089253E+03                                 2.091084                            1.877795      -1.461401       2.166528                    0.991343       4.200085      12.703396       0.428788       1.368252      -0.687305       0.025108      -0.022282      -0.030214       0.045164       0.001612      -0.000572       0.009456       0.014633       0.003974      -0.014001       0.006579       0.007422              2.259103       2.041772      -0.340566      -0.428026       2.010752       0.704800       2.724785          -0.000001
           26              H       1.861345       8.900499      39.039677       0.123030       1.329477 0.10065028E+02  0.10594865E+03                                 2.067588                            1.904657      -1.616338       2.106785                    0.991568       4.126879      12.455525       0.430503       1.351605      -0.690731       0.035117       0.000832      -0.002254       0.035199      -0.005057      -0.002464      -0.000205       0.008834      -0.007875      -0.005897      -0.002555       0.008451              2.156835       2.935625       0.038623      -0.012561       1.717704       0.216530       1.817177          -0.000000
           27              H      12.233676       9.857812      40.796440       0.123224       1.404581 0.10659993E+02  0.11239891E+03                                 2.064147                            1.902882      -1.405685       2.208751                    0.993693       3.809700      11.040604       0.456040       1.273791      -0.709999      -0.022869       0.016607       0.025267       0.037910       0.001051      -0.013842       0.003200       0.012639      -0.004256      -0.013048      -0.004279       0.017327              2.156438       2.087276      -0.208754      -0.286932       1.943597       0.577720       2.438441           0.000000
           28              H      11.096110       8.827933      39.098086       0.096001       1.604104 0.11968536E+02  0.13056090E+03                                 2.308266                            2.052631      -1.422944       2.195790                    0.992203       4.033920      12.088867       0.425326       1.320116      -0.700138      -0.047428       0.005212       0.006798       0.048195       0.000977      -0.007991       0.004095       0.016191       0.000262      -0.010870      -0.002215       0.013084              2.481322       3.683903       0.098391       0.143553       1.855375       0.148358       1.904688          -0.000000
           29              H       6.587364      11.780811      39.601302       0.092839       1.432579 0.10736651E+02  0.11419350E+03                                 2.149008                            1.950386      -1.276797       2.260582                    0.993567       3.989427      11.875749       0.433441       1.328628      -0.697738       0.014389      -0.009788      -0.044435       0.047721       0.006148       0.002786       0.004801       0.003690       0.040465      -0.013356      -0.001964       0.015319              2.261911       2.304216       0.008417      -0.711863       1.791877       0.161254       2.689640          -0.000001
           30              H       4.409105      11.032823      39.857403       0.128607       1.185725 0.88088208E+01  0.90157590E+02                                 1.963814                            1.819493      -1.518541       2.163322                    0.991965       3.992578      12.087544       0.424627       1.409335      -0.679970      -0.017084      -0.012909      -0.032727       0.039110       0.000651       0.003392       0.003380       0.008055       0.048114      -0.012455      -0.004549       0.017004              2.034953       2.067076       0.325019       0.297627       1.838008       0.439595       2.199775          -0.000000
           31              H       4.555799      12.168760      43.721383       0.122434       1.369439 0.10463297E+02  0.11067020E+03                                 2.079593                            1.922222      -1.538835       2.146549                    0.991960       3.998371      11.904228       0.437295       1.324249      -0.697687      -0.012934       0.003596       0.033165       0.035779       0.002849      -0.002161       0.000918      -0.007336       0.024816      -0.009097       0.000505       0.008591              2.153068       2.196626       0.057271      -0.437941       1.625629       0.080601       2.636948          -0.000000
           32              H       6.706379      12.986523      43.343971       0.086315       1.499483 0.11235162E+02  0.12122629E+03                                 2.231271                            2.004751      -1.464106       2.168162                    0.991213       4.189953      12.687763       0.423171       1.341444      -0.693957       0.015292       0.018236       0.038711       0.045441       0.004883      -0.003808       0.003926       0.003182       0.041741      -0.013176      -0.001854       0.015030              2.371656       2.539062       0.470859       0.663146       1.980762       0.445207       2.595144          -0.000000
           33              H       0.643513      12.992105       2.345346       0.089287       1.500118 0.11882313E+02  0.12997878E+03                                 2.222090                            2.055911      -1.533207       2.132375                    0.991260       4.276684      13.027083       0.419755       1.333948      -0.695132       0.027177       0.021831       0.028540       0.045052       0.005558       0.002052       0.002661       0.012875      -0.002900      -0.008471      -0.001288       0.009759              2.284928       2.091588       0.267035       0.418602       2.038429       0.467465       2.724767          -0.000001
           34              H       1.792150      12.400413       0.435821       0.120655       1.279018 0.97699309E+01  0.10187320E+03                                 1.996303                            1.861931      -1.608024       2.106260                    0.991917       4.092123      12.211105       0.441439       1.330659      -0.694842       0.034112       0.008027      -0.002357       0.035123       0.005263       0.002943       0.000640       0.007220      -0.023465      -0.008383      -0.002365       0.010748              2.069076       2.764196       0.159515      -0.158371       1.625637       0.061307       1.817394          -0.000000
           35              H      12.204614      11.172373      43.730369       0.130236       1.362490 0.10449242E+02  0.10960185E+03                                 2.030899                            1.893896      -1.337846       2.250808                    0.994493       3.685064      10.643173       0.453643       1.287238      -0.708307      -0.023527      -0.014174      -0.029831       0.040550       0.014687       0.008309       0.003258       0.013946      -0.004016      -0.015823      -0.004640       0.020463              2.082544       2.050981       0.156876       0.316096       1.748852       0.387477       2.447798          -0.000000
           36              H      11.097494      11.786393       0.759317       0.086866       1.772720 0.13880893E+02  0.15722029E+03                                 2.461964                            2.207372      -1.534194       2.131322                    0.991413       4.291864      13.128007       0.410818       1.316331      -0.700278      -0.045162      -0.000663      -0.006601       0.045647       0.004827       0.006567       0.011854       0.007074       0.003067      -0.013645      -0.002155       0.015800              2.620944       3.880551       0.067082      -0.277726       1.874742      -0.045669       2.107540          -0.000000
           37              H       1.098817      13.530768      29.092175       0.095360       1.590149 0.12088577E+02  0.13088330E+03                                 2.232346                            2.021424      -1.115314       2.339284                    0.996459       3.742602      10.814403       0.446299       1.267567      -0.714398      -0.006073       0.037082       0.033012       0.050017      -0.007122      -0.006583       0.004097      -0.015758       0.057391      -0.020759      -0.000766       0.021525              2.336650       1.706233       0.053064       0.031491       3.227216       0.514769       2.076502          -0.000001
           38              H       0.795743      11.510084      30.188467       0.135177       1.161655 0.83880393E+01  0.81760253E+02                                 1.702437                            1.602290      -1.089165       2.367423                    0.997943       3.210878       8.417983       0.547484       1.147765      -0.742452      -0.003829       0.005661       0.037773       0.038386      -0.003041      -0.001290       0.014596      -0.010188       0.042340      -0.013615      -0.009325       0.022940              1.730717       1.341221       0.045131      -0.115104       1.586879      -0.146867       2.264050          -0.000000
           39              H       1.058683       9.659651      26.630011       0.129178       1.250226 0.93674695E+01  0.94585625E+02                                 1.844908                            1.738309      -1.098533       2.357277                    0.997814       3.398204       9.297659       0.501465       1.209659      -0.727169      -0.000323      -0.027364      -0.028339       0.039395       0.001167      -0.004720       0.013792      -0.007813       0.054758      -0.015661      -0.009346       0.025007              1.864462       1.440698       0.021800      -0.019883       2.376195       0.241759       1.776493          -0.000000
           40              H       1.323008      11.713827      25.632565       0.086165       1.616602 0.12378627E+02  0.13545752E+03                                 2.270090                            2.050998      -1.368920       2.212445                    0.992936       4.026902      11.879493       0.439224       1.274352      -0.710090      -0.003036      -0.007257      -0.045751       0.046422      -0.002169       0.004511       0.013809      -0.029209       0.018638      -0.019407      -0.003544       0.022951              2.385621       1.807615       0.053387      -0.251106       1.971210      -0.390903       3.378036          -0.000001
           41              H      12.445413       9.388924      34.897131       0.100547       1.629579 0.12384273E+02  0.13452253E+03                                 2.263510                            2.044378      -1.043162       2.382646                    0.996794       3.628036      10.405452       0.445552       1.265561      -0.716672      -0.008987       0.044527       0.024487       0.051604       0.000320      -0.004214       0.000983      -0.045913       0.009642      -0.025193       0.003790       0.021403              2.391245       1.904777      -0.389135      -0.390229       2.611433       0.732182       2.657525          -0.000001
           42              H      13.259146       9.690352      32.735998       0.129923       1.193749 0.87547830E+01  0.86204065E+02                                 1.728408                            1.632786      -1.086366       2.363846                    0.997772       3.264265       8.585539       0.544727       1.141943      -0.743817      -0.000151       0.039721      -0.009930       0.040943      -0.005420      -0.000690       0.002862      -0.035001      -0.026337      -0.013944      -0.009037       0.022981              1.750081       1.381154       0.027414      -0.107394       2.060283      -0.345617       1.808805           0.000000
           43              H       0.107944       5.707595      32.560771       0.130571       1.235258 0.91937067E+01  0.92624566E+02                                 1.849603                            1.736117      -1.095684       2.363216                    0.997975       3.399929       9.366797       0.494507       1.229415      -0.722455       0.012429      -0.035597      -0.010390       0.039109      -0.003592      -0.004404       0.000157      -0.033290      -0.040077      -0.016475      -0.007243       0.023718              1.891676       1.567045      -0.246740      -0.253899       2.028244       0.363060       2.079738           0.000000
           44              H      13.160889       5.534553      34.730890       0.096275       1.675896 0.12936775E+02  0.14397476E+03                                 2.387241                            2.144598      -1.434807       2.189820                    0.992171       4.085265      12.388340       0.412809       1.333206      -0.698024       0.009545      -0.046354       0.016257       0.050041      -0.012398      -0.002490       0.006625      -0.031347       0.004608      -0.020754      -0.000946       0.021699              2.516292       1.855570       0.045136      -0.113338       3.042668      -0.818971       2.650638          -0.000001
           45              H       1.801838       4.387452      25.412408       0.095761       1.447250 0.10824256E+02  0.11350079E+03                                 2.062526                            1.886557      -0.989207       2.405741                    0.997126       3.562930       9.986888       0.473731       1.233029      -0.722526       0.010613       0.005762      -0.046822       0.048354       0.002461      -0.005799      -0.009214      -0.030179       0.038986      -0.022565       0.001430       0.021135              2.145228       1.621271      -0.041521      -0.310586       1.784157       0.330461       3.030256          -0.000001
           46              H       1.458631       6.396972      26.504207       0.132268       1.171995 0.85855155E+01  0.84130287E+02                                 1.705232                            1.614890      -1.137753       2.343007                    0.997326       3.257087       8.547512       0.548743       1.139071      -0.744245       0.006125       0.031064      -0.024028       0.039747       0.003185      -0.006961      -0.014014      -0.009996       0.040087      -0.013525      -0.009871       0.023396              1.715840       1.347797       0.049689      -0.072935       2.195612      -0.211263       1.604110          -0.000000
           47              H       0.509275       4.320468      29.838013       0.136520       1.117800 0.79900865E+01  0.76927472E+02                                 1.653635                            1.557763      -1.093128       2.365863                    0.998131       3.194703       8.319464       0.558590       1.138892      -0.744021      -0.012205      -0.009555       0.036547       0.039698       0.003681      -0.007454      -0.016091      -0.007721       0.029293      -0.013310      -0.010126       0.023436              1.683985       1.375066      -0.035515      -0.266019       1.511509       0.139878       2.165380           0.000000
           48              H       0.952123       2.375141      28.660847       0.094180       1.710249 0.13428855E+02  0.15007459E+03                                 2.379417                            2.156731      -1.328334       2.234843                    0.994100       4.006092      11.969700       0.421943       1.298926      -0.706226      -0.005833      -0.034456       0.031195       0.046844      -0.001651      -0.010219      -0.005615      -0.004730       0.062122      -0.016778      -0.007572       0.024350              2.453912       1.765004       0.090663      -0.081736       3.471314      -0.428213       2.125419          -0.000001
           49              H      13.201022       6.207184      14.943718       0.086546       1.332783 0.96641001E+01  0.10089252E+03                                 2.091084                            1.877795      -1.461401       2.166528                    0.991343       4.200085      12.703397       0.428788       1.368253      -0.687305      -0.025108       0.022282      -0.030214       0.045164       0.001612       0.000572      -0.009456       0.014633       0.003974      -0.014001       0.006579       0.007422              2.259103       2.041772      -0.340566       0.428026       2.010752      -0.704800       2.724785          -0.000001
           50              H      11.977654       5.054501      16.574677       0.123030       1.329480 0.10065055E+02  0.10594901E+03                                 2.067591                            1.904659      -1.616339       2.106784                    0.991568       4.126883      12.455541       0.430503       1.351604      -0.690731      -0.035117      -0.000832      -0.002254       0.035199      -0.005057       0.002464       0.000205       0.008834      -0.007875      -0.005897      -0.002555       0.008451              2.156838       2.935630       0.038623       0.012561       1.717706      -0.216531       1.817179          -0.000000
           51              H       1.605324       4.097188      18.331440       0.123224       1.404582 0.10659999E+02  0.11239900E+03                                 2.064148                            1.902883      -1.405686       2.208751                    0.993693       3.809701      11.040608       0.456040       1.273791      -0.709999       0.022869      -0.016607       0.025267       0.037910       0.001051       0.013842      -0.003200       0.012639      -0.004256      -0.013048      -0.004279       0.017327              2.156439       2.087277      -0.208754       0.286933       1.943598      -0.577720       2.438442           0.000000
           52              H       2.742890       5.127067      16.633086       0.096001       1.604108 0.11968567E+02  0.13056131E+03                                 2.308269                            2.052634      -1.422945       2.195790                    0.992203       4.033923      12.088879       0.425326       1.320116      -0.700138       0.047428      -0.005212       0.006798       0.048195       0.000977       0.007991      -0.004095       0.016191       0.000262      -0.010869      -0.002215       0.013084              2.481325       3.683909       0.098391      -0.143553       1.855377      -0.148358       1.904690          -0.000000
           53              H       7.251636       2.174189      17.136302       0.092839       1.432580 0.10736656E+02  0.11419356E+03                                 2.149009                            1.950386      -1.276797       2.260582                    0.993567       3.989428      11.875753       0.433441       1.328628      -0.697738      -0.014389       0.009788      -0.044435       0.047721       0.006148      -0.002786      -0.004801       0.003690       0.040465      -0.013356      -0.001964       0.015319              2.261912       2.304217       0.008417       0.711863       1.791877      -0.161254       2.689640          -0.000001
           54              H       9.429895       2.922177      17.392403       0.128607       1.185725 0.88088239E+01  0.90157636E+02                                 1.963815                            1.819494      -1.518542       2.163321                    0.991965       3.992579      12.087551       0.424626       1.409336      -0.679970       0.017084       0.012909      -0.032727       0.039110       0.000651      -0.003392      -0.003380       0.008055       0.048114      -0.012455      -0.004549       0.017004              2.034954       2.067077       0.325020      -0.297628       1.838009      -0.439595       2.199776          -0.000000
           55              H       9.283201       1.786240      21.256383       0.122434       1.369439 0.10463296E+02  0.11067019E+03                                 2.079593                            1.922222      -1.538835       2.146549                    0.991960       3.998370      11.904225       0.437295       1.324249      -0.697687       0.012934      -0.003596       0.033165       0.035779       0.002849       0.002161      -0.000918      -0.007336       0.024816      -0.009097       0.000505       0.008591              2.153068       2.196627       0.057271       0.437942       1.625629      -0.080600       2.636947          -0.000000
           56              H       7.132621       0.968477      20.878971       0.086315       1.499484 0.11235162E+02  0.12122630E+03                                 2.231272                            2.004751      -1.464106       2.168162                    0.991213       4.189953      12.687766       0.423171       1.341445      -0.693957      -0.015292      -0.018236       0.038711       0.045441       0.004883       0.003808      -0.003926       0.003182       0.041741      -0.013176      -0.001854       0.015030              2.371657       2.539063       0.470860      -0.663146       1.980762      -0.445208       2.595144          -0.000000
           57              H      13.195486       0.962895      24.810346       0.089287       1.500119 0.11882318E+02  0.12997885E+03                                 2.222089                            2.055911      -1.533206       2.132375                    0.991260       4.276684      13.027080       0.419755       1.333947      -0.695132      -0.027177      -0.021831       0.028541       0.045052       0.005558      -0.002052      -0.002661       0.012875      -0.002900      -0.008471      -0.001288       0.009759              2.284928       2.091589       0.267035      -0.418602       2.038429      -0.467465       2.724766          -0.000001
           58              H      12.046849       1.554587      22.900821       0.120655       1.279018 0.97699385E+01  0.10187331E+03                                 1.996305                            1.861932      -1.608024       2.106260                    0.991917       4.092123      12.211108       0.441439       1.330660      -0.694842      -0.034112      -0.008027      -0.002357       0.035123       0.005263      -0.002943      -0.000640       0.007220      -0.023465      -0.008383      -0.002365       0.010748              2.069077       2.764198       0.159515       0.158370       1.625638      -0.061307       1.817395          -0.000000
           59              H       1.634386       2.782627      21.265369       0.130235       1.362490 0.10449245E+02  0.10960187E+03                                 2.030899                            1.893896      -1.337846       2.250808                    0.994493       3.685065      10.643172       0.453643       1.287237      -0.708307       0.023527       0.014174      -0.029831       0.040550       0.014687      -0.008309      -0.003258       0.013946      -0.004016      -0.015823      -0.004640       0.020463              2.082543       2.050981       0.156876      -0.316096       1.748852      -0.387477       2.447797          -0.000000
           60              H       2.741506       2.168607      23.224317       0.086866       1.772721 0.13880898E+02  0.15722036E+03                                 2.461964                            2.207372      -1.534194       2.131322                    0.991413       4.291865      13.128009       0.410819       1.316330      -0.700278       0.045162       0.000663      -0.006601       0.045647       0.004827      -0.006567      -0.011854       0.007074       0.003067      -0.013645      -0.002155       0.015800              2.620945       3.880552       0.067082       0.277726       1.874742       0.045669       2.107540          -0.000000
           61              H      12.740183       0.424232       6.627175       0.095360       1.590146 0.12088554E+02  0.13088299E+03                                 2.232343                            2.021422      -1.115312       2.339285                    0.996459       3.742599      10.814391       0.446299       1.267567      -0.714398       0.006073      -0.037082       0.033012       0.050017      -0.007122       0.006583      -0.004097      -0.015758       0.057391      -0.020758      -0.000766       0.021525              2.336648       1.706231       0.053064      -0.031491       3.227212      -0.514768       2.076499          -0.000001
           62              H      13.043257       2.444916       7.723467       0.135177       1.161655 0.83880438E+01  0.81760304E+02                                 1.702437                            1.602290      -1.089166       2.367423                    0.997943       3.210879       8.417985       0.547484       1.147765      -0.742452       0.003829      -0.005661       0.037773       0.038386      -0.003041       0.001290      -0.014596      -0.010188       0.042340      -0.013615      -0.009325       0.022940              1.730717       1.341221       0.045131       0.115104       1.586879       0.146867       2.264050          -0.000000
           63              H      12.780316       4.295349       4.165011       0.129178       1.250226 0.93674699E+01  0.94585632E+02                                 1.844908                            1.738309      -1.098533       2.357277                    0.997814       3.398204       9.297660       0.501465       1.209659      -0.727169       0.000323       0.027364      -0.028339       0.039395       0.001167       0.004720      -0.013792      -0.007813       0.054758      -0.015661      -0.009346       0.025007              1.864462       1.440699       0.021800       0.019883       2.376195      -0.241759       1.776493          -0.000000
           64              H      12.515992       2.241173       3.167565       0.086165       1.616602 0.12378627E+02  0.13545752E+03                                 2.270091                            2.050999      -1.368920       2.212445                    0.992936       4.026902      11.879497       0.439224       1.274353      -0.710090       0.003036       0.007257      -0.045751       0.046422      -0.002169      -0.004511      -0.013809      -0.029209       0.018638      -0.019407      -0.003544       0.022951              2.385621       1.807615       0.053387       0.251107       1.971211       0.390903       3.378038          -0.000001
           65              H       1.393587       4.566076      12.432131       0.100547       1.629579 0.12384278E+02  0.13452260E+03                                 2.263512                            2.044379      -1.043161       2.382646                    0.996794       3.628036      10.405455       0.445552       1.265562      -0.716672       0.008987      -0.044527       0.024487       0.051604       0.000320       0.004214      -0.000983      -0.045913       0.009642      -0.025193       0.003790       0.021403              2.391247       1.904778      -0.389135       0.390230       2.611435      -0.732183       2.657527          -0.000001
           66              H       0.579854       4.264648      10.270998       0.129923       1.193750 0.87547902E+01  0.86204155E+02                                 1.728409                            1.632787      -1.086367       2.363845                    0.997772       3.264266       8.585543       0.544727       1.141944      -0.743817       0.000151      -0.039721      -0.009930       0.040943      -0.005420       0.000690      -0.002862      -0.035001      -0.026337      -0.013944      -0.009037       0.022981              1.750082       1.381155       0.027414       0.107394       2.060284       0.345617       1.808806           0.000000
           67              H      13.731056       8.247405      10.095771       0.130571       1.235258 0.91937131E+01  0.92624652E+02                                 1.849604                            1.736118      -1.095684       2.363216                    0.997975       3.399930       9.366803       0.494506       1.229416      -0.722455      -0.012429       0.035597      -0.010390       0.039109      -0.003592       0.004404      -0.000157      -0.033290      -0.040077      -0.016475      -0.007243       0.023718              1.891677       1.567046      -0.246740       0.253900       2.028245      -0.363060       2.079739           0.000000
           68              H       0.678111       8.420447      12.265890       0.096275       1.675895 0.12936767E+02  0.14397465E+03                                 2.387240                            2.144597      -1.434806       2.189821                    0.992171       4.085264      12.388335       0.412809       1.333205      -0.698024      -0.009545       0.046354       0.016257       0.050041      -0.012398       0.002490      -0.006625      -0.031347       0.004608      -0.020754      -0.000946       0.021699              2.516291       1.855569       0.045136       0.113338       3.042668       0.818971       2.650637          -0.000001
           69              H      12.037162       9.567548       2.947408       0.095761       1.447249 0.10824248E+02  0.11350068E+03                                 2.062525                            1.886557      -0.989206       2.405742                    0.997126       3.562929       9.986885       0.473731       1.233029      -0.722526      -0.010613      -0.005762      -0.046822       0.048354       0.002461       0.005799       0.009214      -0.030179       0.038986      -0.022565       0.001430       0.021135              2.145228       1.621271      -0.041520       0.310585       1.784157      -0.330461       3.030256          -0.000001
           70              H      12.380369       7.558028       4.039207       0.132268       1.171995 0.85855124E+01  0.84130247E+02                                 1.705231                            1.614889      -1.137753       2.343008                    0.997326       3.257087       8.547511       0.548744       1.139071      -0.744246      -0.006125      -0.031064      -0.024028       0.039747       0.003185       0.006961       0.014014      -0.009996       0.040087      -0.013525      -0.009871       0.023396              1.715839       1.347796       0.049689       0.072935       2.195611       0.211263       1.604109          -0.000000
           71              H      13.329725       9.634532       7.373013       0.136520       1.117800 0.79900887E+01  0.76927503E+02                                 1.653636                            1.557764      -1.093129       2.365863                    0.998131       3.194703       8.319466       0.558590       1.138893      -0.744021       0.012205       0.009555       0.036547       0.039698       0.003681       0.007454       0.016091      -0.007721       0.029293      -0.013310      -0.010126       0.023436              1.683985       1.375066      -0.035515       0.266019       1.511509      -0.139878       2.165381           0.000000
           72              H      12.886877      11.579859       6.195847       0.094180       1.710249 0.13428857E+02  0.15007463E+03                                 2.379418                            2.156732      -1.328333       2.234844                    0.994100       4.006092      11.969702       0.421942       1.298927      -0.706226       0.005833       0.034456       0.031195       0.046844      -0.001651       0.010219       0.005615      -0.004730       0.062122      -0.016778      -0.007572       0.024350              2.453913       1.765005       0.090663       0.081736       3.471316       0.428213       2.125419          -0.000001
           73              H       7.557478      20.162184      29.986282       0.086546       1.332783 0.96641018E+01  0.10089254E+03                                 2.091084                            1.877795      -1.461400       2.166528                    0.991343       4.200085      12.703395       0.428788       1.368252      -0.687305       0.025108       0.022282       0.030214       0.045164      -0.001612       0.000572       0.009456       0.014633       0.003974      -0.014001       0.006579       0.007422              2.259103       2.041772       0.340566       0.428026       2.010752       0.704800       2.724785          -0.000001
           74              H       8.780845      19.009501      28.355323       0.123030       1.329478 0.10065032E+02  0.10594870E+03                                 2.067588                            1.904657      -1.616338       2.106785                    0.991568       4.126880      12.455527       0.430503       1.351604      -0.690731       0.035117      -0.000832       0.002254       0.035199       0.005057       0.002464      -0.000205       0.008834      -0.007875      -0.005897      -0.002555       0.008451              2.156835       2.935625      -0.038623       0.012561       1.717704       0.216530       1.817177          -0.000000
           75              H       5.314176      18.052188      26.598560       0.123224       1.404580 0.10659986E+02  0.11239881E+03                                 2.064146                            1.902881      -1.405684       2.208752                    0.993693       3.809699      11.040599       0.456040       1.273791      -0.709999      -0.022869      -0.016607      -0.025267       0.037910      -0.001051       0.013842       0.003200       0.012639      -0.004256      -0.013048      -0.004279       0.017327              2.156437       2.087275       0.208754       0.286932       1.943596       0.577719       2.438439           0.000000
           76              H       4.176610      19.082067      28.296914       0.096001       1.604105 0.11968537E+02  0.13056092E+03                                 2.308266                            2.052631      -1.422944       2.195790                    0.992203       4.033920      12.088868       0.425326       1.320116      -0.700138      -0.047428      -0.005212      -0.006798       0.048195      -0.000977       0.007991       0.004095       0.016191       0.000262      -0.010870      -0.002215       0.013084              2.481322       3.683904      -0.098391      -0.143553       1.855375       0.148358       1.904688          -0.000000
           77              H      13.506864      16.129189      27.793698       0.092839       1.432580 0.10736655E+02  0.11419355E+03                                 2.149008                            1.950386      -1.276797       2.260582                    0.993567       3.989428      11.875750       0.433441       1.328627      -0.697738       0.014389       0.009788       0.044435       0.047721      -0.006148      -0.002786       0.004801       0.003690       0.040465      -0.013356      -0.001964       0.015319              2.261911       2.304216      -0.008417       0.711863       1.791877       0.161254       2.689639          -0.000001
           78              H      11.328605      16.877177      27.537597       0.128607       1.185724 0.88088185E+01  0.90157567E+02                                 1.963815                            1.819494      -1.518542       2.163321                    0.991965       3.992578      12.087547       0.424626       1.409336      -0.679970      -0.017084       0.012909       0.032727       0.039110      -0.000651      -0.003392       0.003380       0.008055       0.048114      -0.012455      -0.004549       0.017004              2.034953       2.067076      -0.325019      -0.297627       1.838008       0.439595       2.199775          -0.000000
           79              H      11.475299      15.741240      23.673617       0.122434       1.369439 0.10463298E+02  0.11067022E+03                                 2.079594                            1.922222      -1.538836       2.146549                    0.991960       3.998371      11.904230       0.437295       1.324249      -0.697687      -0.012934      -0.003596      -0.033165       0.035779      -0.002849       0.002161       0.000918      -0.007336       0.024816      -0.009097       0.000505       0.008591              2.153069       2.196627      -0.057271       0.437942       1.625630       0.080601       2.636949          -0.000000
           80              H      13.625879      14.923477      24.051029       0.086315       1.499484 0.11235167E+02  0.12122636E+03                                 2.231273                            2.004752      -1.464106       2.168162                    0.991213       4.189953      12.687766       0.423171       1.341445      -0.693957       0.015292      -0.018236      -0.038711       0.045441      -0.004883       0.003808       0.003926       0.003182       0.041741      -0.013176      -0.001854       0.015030              2.371657       2.539064      -0.470860      -0.663147       1.980763       0.445207       2.595144          -0.000000
           81              H       7.563013      14.917895      20.119654       0.089287       1.500118 0.11882313E+02  0.12997877E+03                                 2.222089                            2.055911      -1.533206       2.132375                    0.991260       4.276684      13.027080       0.419755       1.333947      -0.695132       0.027177      -0.021831      -0.028540       0.045052      -0.005558      -0.002052       0.002661       0.012875      -0.002900      -0.008471      -0.001288       0.009759              2.284927       2.091587      -0.267034      -0.418602       2.038428       0.467465       2.724766          -0.000001
           82              H       8.711650      15.509587      22.029179       0.120655       1.279018 0.97699347E+01  0.10187325E+03                                 1.996304                            1.861931      -1.608024       2.106260                    0.991917       4.092124      12.211110       0.441439       1.330659      -0.694842       0.034112      -0.008027       0.002357       0.035123      -0.005263      -0.002943       0.000640       0.007220      -0.023465      -0.008383      -0.002365       0.010748              2.069077       2.764198      -0.159515       0.158371       1.625638       0.061307       1.817394          -0.000000
           83              H       5.285114      16.737627      23.664631       0.130236       1.362490 0.10449241E+02  0.10960182E+03                                 2.030899                            1.893896      -1.337845       2.250808                    0.994493       3.685064      10.643170       0.453643       1.287237      -0.708307      -0.023527       0.014174       0.029831       0.040550      -0.014687      -0.008309       0.003258       0.013946      -0.004016      -0.015823      -0.004640       0.020463              2.082543       2.050980      -0.156876      -0.316096       1.748852       0.387477       2.447797          -0.000000
           84              H       4.177994      16.123607      21.705683       0.086866       1.772720 0.13880893E+02  0.15722030E+03                                 2.461964                            2.207372      -1.534194       2.131322                    0.991413       4.291864      13.128007       0.410818       1.316331      -0.700278      -0.045162       0.000663       0.006601       0.045647      -0.004827      -0.006567       0.011854       0.007074       0.003067      -0.013645      -0.002155       0.015800              2.620944       3.880551      -0.067082       0.277726       1.874742      -0.045669       2.107540          -0.000000
           85              H       8.018317      14.379232      38.302825       0.095360       1.590148 0.12088568E+02  0.13088318E+03                                 2.232344                            2.021423      -1.115313       2.339284                    0.996459       3.742601      10.814397       0.446299       1.267567      -0.714398      -0.006073      -0.037082      -0.033012       0.050017       0.007122       0.006583       0.004097      -0.015758       0.057391      -0.020759      -0.000766       0.021525              2.336649       1.706232      -0.053064      -0.031491       3.227214       0.514769       2.076500          -0.000001
           86              H       7.715242      16.399916      37.206533       0.135177       1.161655 0.83880364E+01  0.81760213E+02                                 1.702436                            1.602289      -1.089165       2.367424                    0.997943       3.210878       8.417981       0.547484       1.147765      -0.742452      -0.003829      -0.005661      -0.037773       0.038386       0.003041       0.001290       0.014596      -0.010188       0.042340      -0.013615      -0.009325       0.022940              1.730716       1.341221      -0.045131       0.115105       1.586878      -0.146866       2.264049          -0.000000
           87              H       7.978183      18.250349      40.764989       0.129178       1.250226 0.93674695E+01  0.94585625E+02                                 1.844908                            1.738309      -1.098533       2.357277                    0.997814       3.398204       9.297659       0.501465       1.209659      -0.727169      -0.000323       0.027364       0.028339       0.039395      -0.001167       0.004720       0.013792      -0.007813       0.054758      -0.015661      -0.009346       0.025007              1.864462       1.440698      -0.021800       0.019883       2.376195       0.241759       1.776493          -0.000000
           88              H       8.242508      16.196173      41.762435       0.086165       1.616602 0.12378629E+02  0.13545754E+03                                 2.270091                            2.050999      -1.368921       2.212444                    0.992936       4.026902      11.879496       0.439224       1.274353      -0.710090      -0.003036       0.007257       0.045751       0.046422       0.002169      -0.004511       0.013809      -0.029209       0.018638      -0.019407      -0.003544       0.022951              2.385621       1.807615      -0.053387       0.251107       1.971211      -0.390903       3.378038          -0.000001
           89              H       5.525913      18.521076      32.497869       0.100547       1.629580 0.12384283E+02  0.13452266E+03                                 2.263512                            2.044379      -1.043162       2.382646                    0.996794       3.628037      10.405457       0.445552       1.265561      -0.716672      -0.008987      -0.044527      -0.024487       0.051604      -0.000320       0.004214       0.000983      -0.045913       0.009642      -0.025193       0.003790       0.021403              2.391246       1.904778       0.389135       0.390230       2.611434       0.732183       2.657526          -0.000001
           90              H       6.339646      18.219648      34.659002       0.129923       1.193749 0.87547824E+01  0.86204065E+02                                 1.728409                            1.632787      -1.086366       2.363846                    0.997772       3.264264       8.585539       0.544727       1.141944      -0.743817      -0.000151      -0.039721       0.009930       0.040943       0.005420       0.000690       0.002862      -0.035001      -0.026337      -0.013944      -0.009037       0.022981              1.750082       1.381155      -0.027414       0.107394       2.060284      -0.345617       1.808806           0.000000
           91              H       7.027444      22.202405      34.834229       0.130571       1.235259 0.91937148E+01  0.92624678E+02                                 1.849605                            1.736118      -1.095684       2.363216                    0.997975       3.399929       9.366802       0.494506       1.229416      -0.722455       0.012429       0.035597       0.010390       0.039109       0.003592       0.004404       0.000157      -0.033290      -0.040077      -0.016475      -0.007243       0.023718              1.891678       1.567047       0.246740       0.253900       2.028245       0.363061       2.079741           0.000000
           92              H       6.241389      22.375447      32.664110       0.096275       1.675896 0.12936781E+02  0.14397483E+03                                 2.387241                            2.144598      -1.434807       2.189820                    0.992171       4.085266      12.388341       0.412809       1.333205      -0.698024       0.009545       0.046354      -0.016257       0.050041       0.012398       0.002490       0.006625      -0.031347       0.004608      -0.020754      -0.000946       0.021699              2.516292       1.855570      -0.045136       0.113339       3.042668      -0.818971       2.650639          -0.000001
           93              H       8.721338      23.522548      41.982592       0.095761       1.447250 0.10824256E+02  0.11350079E+03                                 2.062526                            1.886557      -0.989207       2.405742                    0.997126       3.562930       9.986888       0.473731       1.233029      -0.722526       0.010613      -0.005762       0.046822       0.048354      -0.002461       0.005799      -0.009214      -0.030179       0.038986      -0.022565       0.001430       0.021135              2.145228       1.621271       0.041521       0.310586       1.784157       0.330461       3.030256          -0.000001
           94              H       8.378131      21.513028      40.890793       0.132268       1.171995 0.85855155E+01  0.84130287E+02                                 1.705232                            1.614890      -1.137753       2.343008                    0.997326       3.257087       8.547512       0.548743       1.139071      -0.744245       0.006125      -0.031064       0.024028       0.039747      -0.003185       0.006961      -0.014014      -0.009996       0.040087      -0.013525      -0.009871       0.023396              1.715840       1.347797      -0.049689       0.072935       2.195612      -0.211263       1.604110          -0.000000
           95              H       7.428775      23.589532      37.556987       0.136520       1.117800 0.79900916E+01  0.76927533E+02                                 1.653635                            1.557764      -1.093129       2.365863                    0.998131       3.194704       8.319467       0.558590       1.138892      -0.744022      -0.012205       0.009555      -0.036547       0.039698      -0.003681       0.007454      -0.016091      -0.007721       0.029293      -0.013310      -0.010126       0.023436              1.683985       1.375066       0.035515       0.266019       1.511509       0.139878       2.165380           0.000000
           96              H       7.871623      25.534859      38.734153       0.094180       1.710249 0.13428859E+02  0.15007464E+03                                 2.379417                            2.156731      -1.328334       2.234843                    0.994100       4.006093      11.969701       0.421943       1.298925      -0.706226      -0.005833       0.034456      -0.031195       0.046844       0.001651       0.010219      -0.005615      -0.004730       0.062122      -0.016778      -0.007572       0.024350              2.453912       1.765004      -0.090663       0.081736       3.471314      -0.428213       2.125418          -0.000001
           97              H       6.281522      21.702816       7.521282       0.086546       1.332783 0.96641049E+01  0.10089259E+03                                 2.091085                            1.877796      -1.461401       2.166528                    0.991343       4.200086      12.703402       0.428788       1.368253      -0.687305      -0.025108      -0.022282       0.030214       0.045164      -0.001612      -0.000572      -0.009456       0.014633       0.003974      -0.014001       0.006579       0.007422              2.259104       2.041773       0.340566      -0.428026       2.010753      -0.704801       2.724787          -0.000001
           98              H       5.058154      22.855499       5.890323       0.123030       1.329479 0.10065050E+02  0.10594894E+03                                 2.067590                            1.904659      -1.616339       2.106784                    0.991568       4.126882      12.455538       0.430503       1.351605      -0.690731      -0.035117       0.000832       0.002254       0.035199       0.005057      -0.002464       0.000205       0.008834      -0.007875      -0.005897      -0.002555       0.008451              2.156838       2.935629      -0.038623      -0.012561       1.717705      -0.216531       1.817179          -0.000000
           99              H       8.524824      23.812812       4.133560       0.123224       1.404582 0.10659998E+02  0.11239897E+03                                 2.064148                            1.902882      -1.405686       2.208751                    0.993693       3.809701      11.040607       0.456040       1.273791      -0.709999       0.022869       0.016607      -0.025267       0.037910      -0.001051      -0.013842      -0.003200       0.012639      -0.004256      -0.013048      -0.004279       0.017327              2.156438       2.087276       0.208754      -0.286933       1.943597      -0.577720       2.438441           0.000000
          100              H       9.662390      22.782933       5.831914       0.096001       1.604108 0.11968567E+02  0.13056131E+03                                 2.308269                            2.052633      -1.422945       2.195790                    0.992203       4.033923      12.088878       0.425326       1.320115      -0.700138       0.047428       0.005212      -0.006798       0.048195      -0.000977      -0.007991      -0.004095       0.016191       0.000262      -0.010869      -0.002215       0.013084              2.481325       3.683909      -0.098391       0.143553       1.855377      -0.148358       1.904690          -0.000001
          101              H       0.332136      25.735811       5.328698       0.092839       1.432580 0.10736657E+02  0.11419357E+03                                 2.149008                            1.950386      -1.276797       2.260582                    0.993567       3.989428      11.875750       0.433441       1.328627      -0.697738      -0.014389      -0.009788       0.044435       0.047721      -0.006148       0.002786      -0.004801       0.003690       0.040465      -0.013356      -0.001964       0.015319              2.261911       2.304216      -0.008417      -0.711863       1.791877      -0.161254       2.689640          -0.000001
          102              H       2.510395      24.987823       5.072597       0.128607       1.185725 0.88088234E+01  0.90157628E+02                                 1.963815                            1.819494      -1.518542       2.163321                    0.991965       3.992579      12.087550       0.424626       1.409336      -0.679970       0.017084      -0.012909       0.032727       0.039110      -0.000651       0.003392      -0.003380       0.008055       0.048114      -0.012455      -0.004549       0.017004              2.034954       2.067077      -0.325020       0.297628       1.838009      -0.439595       2.199776          -0.000000
          103              H       2.363701      26.123760       1.208617       0.122434       1.369439 0.10463302E+02  0.11067026E+03                                 2.079594                            1.922222      -1.538835       2.146549                    0.991960       3.998371      11.904227       0.437295       1.324249      -0.697687       0.012934       0.003596      -0.033165       0.035779      -0.002849      -0.002161      -0.000918      -0.007336       0.024816      -0.009097       0.000505       0.008591              2.153068       2.196627      -0.057271      -0.437943       1.625629      -0.080601       2.636948          -0.000000
          104              H       0.213121      26.941523       1.586029       0.086315       1.499484 0.11235162E+02  0.12122629E+03                                 2.231272                            2.004751      -1.464106       2.168162                    0.991213       4.189953      12.687763       0.423171       1.341444      -0.693957      -0.015292       0.018236      -0.038711       0.045441      -0.004883      -0.003808      -0.003926       0.003182       0.041741      -0.013176      -0.001854       0.015030              2.371656       2.539062      -0.470860       0.663146       1.980762      -0.445208       2.595144          -0.000000
          105              H       6.275987      26.947105      42.584654       0.089287       1.500118 0.11882313E+02  0.12997877E+03                                 2.222089                            2.055911      -1.533206       2.132375                    0.991260       4.276684      13.027080       0.419755       1.333947      -0.695132      -0.027177       0.021831      -0.028540       0.045052      -0.005558       0.002052      -0.002661       0.012875      -0.002900      -0.008471      -0.001288       0.009759              2.284927       2.091587      -0.267035       0.418602       2.038429      -0.467465       2.724766          -0.000001
          106              H       5.127349      26.355413      44.494179       0.120655       1.279019 0.97699445E+01  0.10187337E+03                                 1.996305                            1.861932      -1.608024       2.106260                    0.991917       4.092124      12.211108       0.441439       1.330659      -0.694842      -0.034112       0.008027       0.002357       0.035123      -0.005263       0.002943      -0.000640       0.007220      -0.023465      -0.008383      -0.002365       0.010748              2.069077       2.764199      -0.159515      -0.158370       1.625638      -0.061307       1.817395          -0.000000
          107              H       8.553886      25.127373       1.199631       0.130236       1.362490 0.10449245E+02  0.10960188E+03                                 2.030899                            1.893896      -1.337846       2.250808                    0.994493       3.685065      10.643173       0.453643       1.287237      -0.708307       0.023527      -0.014174       0.029831       0.040550      -0.014687       0.008309      -0.003258       0.013946      -0.004016      -0.015823      -0.004640       0.020463              2.082543       2.050981      -0.156876       0.316096       1.748852      -0.387477       2.447797          -0.000000
          108              H       9.661006      25.741393      44.170683       0.086866       1.772720 0.13880892E+02  0.15722027E+03                                 2.461963                            2.207372      -1.534194       2.131322                    0.991413       4.291864      13.128005       0.410819       1.316330      -0.700278       0.045162      -0.000663       0.006601       0.045647      -0.004827       0.006567      -0.011854       0.007074       0.003067      -0.013645      -0.002155       0.015800              2.620944       3.880550      -0.067082      -0.277726       1.874741       0.045669       2.107540          -0.000000
          109              H       5.820683      27.485768      15.837825       0.095360       1.590147 0.12088562E+02  0.13088309E+03                                 2.232344                            2.021423      -1.115312       2.339284                    0.996459       3.742600      10.814394       0.446299       1.267567      -0.714398       0.006073       0.037082      -0.033012       0.050017       0.007122      -0.006583      -0.004097      -0.015758       0.057391      -0.020759      -0.000766       0.021525              2.336648       1.706232      -0.053064       0.031491       3.227213      -0.514769       2.076500          -0.000001
          110              H       6.123757      25.465084      14.741533       0.135177       1.161655 0.83880367E+01  0.81760217E+02                                 1.702436                            1.602289      -1.089166       2.367423                    0.997943       3.210878       8.417981       0.547484       1.147765      -0.742452       0.003829       0.005661      -0.037773       0.038386       0.003041      -0.001290      -0.014596      -0.010188       0.042340      -0.013615      -0.009325       0.022940              1.730716       1.341221      -0.045131      -0.115104       1.586879       0.146866       2.264049          -0.000000
          111              H       5.860817      23.614651      18.299989       0.129178       1.250226 0.93674725E+01  0.94585673E+02                                 1.844909                            1.738310      -1.098533       2.357277                    0.997814       3.398204       9.297663       0.501464       1.209660      -0.727169       0.000323      -0.027364       0.028339       0.039395      -0.001167      -0.004720      -0.013792      -0.007813       0.054758      -0.015661      -0.009346       0.025007              1.864463       1.440699      -0.021800      -0.019883       2.376196      -0.241759       1.776494          -0.000000
          112              H       5.596492      25.668827      19.297435       0.086165       1.616602 0.12378627E+02  0.13545752E+03                                 2.270091                            2.050999      -1.368920       2.212445                    0.992936       4.026902      11.879496       0.439224       1.274353      -0.710090       0.003036      -0.007257       0.045751       0.046422       0.002169       0.004511      -0.013809      -0.029209       0.018638      -0.019407      -0.003544       0.022951              2.385621       1.807615      -0.053387      -0.251107       1.971211       0.390903       3.378037          -0.000001
          113              H       8.313087      23.343924      10.032869       0.100547       1.629578 0.12384266E+02  0.13452243E+03                                 2.263510                            2.044378      -1.043161       2.382647                    0.996794       3.628035      10.405449       0.445552       1.265561      -0.716672       0.008987       0.044527      -0.024487       0.051604      -0.000320      -0.004214      -0.000983      -0.045913       0.009642      -0.025193       0.003790       0.021403              2.391244       1.904777       0.389135      -0.390229       2.611432      -0.732182       2.657524          -0.000001
          114              H       7.499354      23.645352      12.194002       0.129923       1.193750 0.87547895E+01  0.86204144E+02                                 1.728409                            1.632787      -1.086367       2.363845                    0.997772       3.264266       8.585542       0.544727       1.141943      -0.743817       0.000151       0.039721       0.009930       0.040943       0.005420      -0.000690      -0.002862      -0.035001      -0.026337      -0.013944      -0.009037       0.022981              1.750081       1.381155      -0.027414      -0.107394       2.060284       0.345617       1.808806           0.000000
          115              H       6.811556      19.662595      12.369229       0.130571       1.235259 0.91937170E+01  0.92624700E+02                                 1.849605                            1.736118      -1.095685       2.363216                    0.997975       3.399930       9.366803       0.494506       1.229416      -0.722455      -0.012429      -0.035597       0.010390       0.039109       0.003592      -0.004404      -0.000157      -0.033290      -0.040077      -0.016475      -0.007243       0.023718              1.891677       1.567047       0.246740      -0.253900       2.028245      -0.363061       2.079741           0.000000
          116              H       7.597611      19.489553      10.199110       0.096275       1.675895 0.12936769E+02  0.14397467E+03                                 2.387241                            2.144598      -1.434806       2.189821                    0.992171       4.085264      12.388337       0.412808       1.333206      -0.698024      -0.009545      -0.046354      -0.016257       0.050041       0.012398      -0.002490      -0.006625      -0.031347       0.004608      -0.020754      -0.000946       0.021699              2.516292       1.855570      -0.045136      -0.113338       3.042668       0.818971       2.650639          -0.000001
          117              H       5.117662      18.342452      19.517592       0.095761       1.447250 0.10824253E+02  0.11350076E+03                                 2.062527                            1.886558      -0.989206       2.405742                    0.997126       3.562929       9.986889       0.473731       1.233030      -0.722526      -0.010613       0.005762       0.046822       0.048354      -0.002461      -0.005799       0.009214      -0.030179       0.038986      -0.022565       0.001430       0.021135              2.145229       1.621272       0.041521      -0.310586       1.784158      -0.330461       3.030258          -0.000001
          118              H       5.460869      20.351972      18.425793       0.132268       1.171995 0.85855143E+01  0.84130272E+02                                 1.705231                            1.614890      -1.137753       2.343008                    0.997326       3.257087       8.547512       0.548743       1.139071      -0.744245      -0.006125       0.031064       0.024028       0.039747      -0.003185      -0.006961       0.014014      -0.009996       0.040087      -0.013525      -0.009871       0.023396              1.715839       1.347797      -0.049689      -0.072935       2.195612       0.211263       1.604110           0.000000
          119              H       6.410225      18.275468      15.091987       0.136520       1.117800 0.79900887E+01  0.76927503E+02                                 1.653636                            1.557764      -1.093129       2.365863                    0.998131       3.194703       8.319466       0.558590       1.138893      -0.744021       0.012205      -0.009555      -0.036547       0.039698      -0.003681      -0.007454       0.016091      -0.007721       0.029293      -0.013310      -0.010126       0.023436              1.683985       1.375066       0.035515      -0.266019       1.511509      -0.139878       2.165381           0.000000
          120              H       5.967377      16.330141      16.269153       0.094180       1.710249 0.13428857E+02  0.15007463E+03                                 2.379418                            2.156732      -1.328334       2.234844                    0.994100       4.006092      11.969702       0.421942       1.298927      -0.706226       0.005833      -0.034456      -0.031195       0.046844       0.001651      -0.010219       0.005615      -0.004730       0.062122      -0.016778      -0.007572       0.024350              2.453913       1.765005      -0.090663      -0.081736       3.471316       0.428213       2.125419          -0.000001
          121              H      13.201022      20.162184       7.521282       0.086546       1.332784 0.96641102E+01  0.10089265E+03                                 2.091085                            1.877796      -1.461401       2.166528                    0.991343       4.200087      12.703403       0.428788       1.368252      -0.687305      -0.025108       0.022282       0.030214       0.045164       0.001612      -0.000572       0.009456       0.014633       0.003974      -0.014001       0.006579       0.007422              2.259104       2.041773      -0.340566      -0.428026       2.010753       0.704801       2.724787          -0.000001
          122              H      11.977654      19.009501       5.890323       0.123030       1.329480 0.10065055E+02  0.10594900E+03                                 2.067590                            1.904659      -1.616339       2.106784                    0.991568       4.126883      12.455539       0.430503       1.351604      -0.690731      -0.035117      -0.000832       0.002254       0.035199      -0.005057      -0.002464      -0.000205       0.008834      -0.007875      -0.005897      -0.002555       0.008451              2.156838       2.935629       0.038623      -0.012561       1.717705       0.216531       1.817179          -0.000000
          123              H       1.605324      18.052188       4.133560       0.123224       1.404582 0.10659998E+02  0.11239897E+03                                 2.064147                            1.902882      -1.405686       2.208751                    0.993693       3.809701      11.040606       0.456040       1.273790      -0.709999       0.022869      -0.016607      -0.025267       0.037910       0.001051      -0.013842       0.003200       0.012639      -0.004256      -0.013048      -0.004279       0.017327              2.156438       2.087276      -0.208754      -0.286933       1.943597       0.577720       2.438441           0.000000
          124              H       2.742890      19.082067       5.831914       0.096001       1.604107 0.11968565E+02  0.13056129E+03                                 2.308268                            2.052633      -1.422945       2.195790                    0.992203       4.033923      12.088877       0.425326       1.320115      -0.700138       0.047428      -0.005212      -0.006798       0.048195       0.000977      -0.007991       0.004095       0.016191       0.000262      -0.010869      -0.002215       0.013084              2.481325       3.683908       0.098391       0.143553       1.855377       0.148358       1.904690          -0.000000
          125              H       7.251636      16.129189       5.328698       0.092839       1.432580 0.10736655E+02  0.11419355E+03                                 2.149008                            1.950386      -1.276797       2.260582                    0.993567       3.989428      11.875751       0.433441       1.328628      -0.697738      -0.014389       0.009788       0.044435       0.047721       0.006148       0.002786       0.004801       0.003690       0.040465      -0.013356      -0.001964       0.015319              2.261911       2.304216       0.008417      -0.711863       1.791877       0.161254       2.689640          -0.000001
          126              H       9.429895      16.877177       5.072597       0.128607       1.185725 0.88088225E+01  0.90157618E+02                                 1.963815                            1.819494      -1.518542       2.163321                    0.991965       3.992579      12.087551       0.424626       1.409336      -0.679970       0.017084       0.012909       0.032727       0.039110       0.000651       0.003392       0.003380       0.008055       0.048114      -0.012455      -0.004549       0.017004              2.034954       2.067076       0.325020       0.297628       1.838009       0.439595       2.199776          -0.000000
          127              H       9.283201      15.741240       1.208617       0.122434       1.369439 0.10463297E+02  0.11067019E+03                                 2.079593                            1.922222      -1.538835       2.146549                    0.991960       3.998370      11.904224       0.437295       1.324249      -0.697687       0.012934      -0.003596      -0.033165       0.035779       0.002849      -0.002161       0.000918      -0.007336       0.024816      -0.009097       0.000505       0.008591              2.153068       2.196627       0.057271      -0.437942       1.625629       0.080600       2.636947          -0.000000
          128              H       7.132621      14.923477       1.586029       0.086315       1.499483 0.11235156E+02  0.12122622E+03                                 2.231272                            2.004751      -1.464106       2.168162                    0.991213       4.189952      12.687762       0.423171       1.341445      -0.693957      -0.015292      -0.018236      -0.038711       0.045441       0.004883      -0.003808       0.003926       0.003182       0.041741      -0.013176      -0.001854       0.015030              2.371656       2.539062       0.470860       0.663146       1.980762       0.445208       2.595144          -0.000000
          129              H      13.195486      14.917895      42.584654       0.089287       1.500119 0.11882318E+02  0.12997884E+03                                 2.222089                            2.055911      -1.533207       2.132375                    0.991260       4.276684      13.027081       0.419755       1.333948      -0.695132      -0.027177      -0.021831      -0.028541       0.045052       0.005558       0.002052       0.002661       0.012875      -0.002900      -0.008471      -0.001288       0.009759              2.284928       2.091589       0.267035       0.418603       2.038429       0.467465       2.724766          -0.000001
          130              H      12.046849      15.509587      44.494179       0.120655       1.279019 0.97699396E+01  0.10187331E+03                                 1.996304                            1.861931      -1.608024       2.106260                    0.991917       4.092123      12.211105       0.441439       1.330659      -0.694842      -0.034112      -0.008027       0.002357       0.035123       0.005263       0.002943       0.000640       0.007220      -0.023465      -0.008383      -0.002365       0.010748              2.069077       2.764198       0.159515      -0.158370       1.625638       0.061307       1.817394          -0.000000
          131              H       1.634386      16.737627       1.199631       0.130236       1.362490 0.10449241E+02  0.10960183E+03                                 2.030899                            1.893896      -1.337846       2.250808                    0.994493       3.685064      10.643171       0.453643       1.287238      -0.708307       0.023527       0.014174       0.029831       0.040550       0.014687       0.008309       0.003258       0.013946      -0.004016      -0.015823      -0.004640       0.020463              2.082543       2.050981       0.156876       0.316096       1.748852       0.387477       2.447797          -0.000000
          132              H       2.741506      16.123607      44.170683       0.086866       1.772720 0.13880893E+02  0.15722030E+03                                 2.461964                            2.207372      -1.534194       2.131322                    0.991413       4.291864      13.128006       0.410819       1.316330      -0.700278       0.045162       0.000663       0.006600       0.045647       0.004827       0.006567       0.011854       0.007074       0.003067      -0.013645      -0.002155       0.015800              2.620944       3.880551       0.067082      -0.277726       1.874742      -0.045669       2.107540          -0.000000
          133              H      12.740183      14.379232      15.837825       0.095360       1.590147 0.12088560E+02  0.13088308E+03                                 2.232344                            2.021423      -1.115312       2.339284                    0.996459       3.742600      10.814395       0.446299       1.267567      -0.714398       0.006073      -0.037082      -0.033012       0.050017      -0.007122      -0.006583       0.004097      -0.015758       0.057391      -0.020759      -0.000766       0.021525              2.336648       1.706232       0.053064       0.031491       3.227213       0.514769       2.076500          -0.000001
          134              H      13.043257      16.399916      14.741533       0.135177       1.161656 0.83880452E+01  0.81760326E+02                                 1.702437                            1.602291      -1.089166       2.367423                    0.997943       3.210879       8.417987       0.547484       1.147765      -0.742452       0.003829      -0.005661      -0.037773       0.038386      -0.003041      -0.001290       0.014596      -0.010188       0.042340      -0.013615      -0.009325       0.022940              1.730718       1.341222       0.045131      -0.115104       1.586880      -0.146867       2.264051          -0.000000
          135              H      12.780316      18.250349      18.299989       0.129178       1.250226 0.93674729E+01  0.94585680E+02                                 1.844909                            1.738310      -1.098533       2.357277                    0.997814       3.398204       9.297664       0.501464       1.209660      -0.727169       0.000323       0.027364       0.028339       0.039395       0.001167      -0.004720       0.013792      -0.007813       0.054758      -0.015661      -0.009346       0.025007              1.864464       1.440699       0.021800      -0.019883       2.376197       0.241759       1.776495          -0.000000
          136              H      12.515992      16.196173      19.297435       0.086165       1.616602 0.12378625E+02  0.13545750E+03                                 2.270091                            2.050999      -1.368920       2.212445                    0.992936       4.026902      11.879495       0.439224       1.274353      -0.710090       0.003036       0.007257       0.045751       0.046422      -0.002169       0.004511       0.013809      -0.029209       0.018638      -0.019407      -0.003544       0.022951              2.385621       1.807615       0.053387      -0.251106       1.971211      -0.390903       3.378037          -0.000001
          137              H       1.393587      18.521076      10.032869       0.100547       1.629578 0.12384269E+02  0.13452247E+03                                 2.263510                            2.044377      -1.043161       2.382646                    0.996794       3.628036      10.405451       0.445552       1.265561      -0.716672       0.008987      -0.044527      -0.024487       0.051604       0.000320      -0.004214       0.000983      -0.045913       0.009642      -0.025193       0.003790       0.021403              2.391244       1.904777      -0.389135      -0.390229       2.611432       0.732182       2.657524          -0.000001
          138              H       0.579854      18.219648      12.194002       0.129923       1.193750 0.87547922E+01  0.86204182E+02                                 1.728409                            1.632787      -1.086368       2.363845                    0.997772       3.264266       8.585544       0.544727       1.141944      -0.743817       0.000151      -0.039721       0.009930       0.040943      -0.005420      -0.000690       0.002862      -0.035001      -0.026337      -0.013944      -0.009037       0.022981              1.750082       1.381155       0.027414      -0.107394       2.060285      -0.345617       1.808807           0.000000
          139              H      13.731056      22.202405      12.369229       0.130571       1.235259 0.91937190E+01  0.92624730E+02                                 1.849606                            1.736119      -1.095685       2.363216                    0.997975       3.399930       9.366805       0.494506       1.229416      -0.722455      -0.012429       0.035597       0.010390       0.039109      -0.003592      -0.004404       0.000157      -0.033290      -0.040077      -0.016475      -0.007243       0.023718              1.891678       1.567047      -0.246741      -0.253900       2.028246       0.363061       2.079742           0.000000
          140              H       0.678111      22.375447      10.199110       0.096275       1.675895 0.12936767E+02  0.14397465E+03                                 2.387241                            2.144598      -1.434806       2.189821                    0.992171       4.085264      12.388336       0.412809       1.333206      -0.698024      -0.009545       0.046354      -0.016257       0.050041      -0.012398      -0.002490       0.006625      -0.031347       0.004608      -0.020754      -0.000946       0.021699              2.516292       1.855570       0.045136      -0.113338       3.042668      -0.818971       2.650638          -0.000001
          141              H      12.037162      23.522548      19.517592       0.095761       1.447250 0.10824250E+02  0.11350072E+03                                 2.062526                            1.886557      -0.989206       2.405742                    0.997126       3.562929       9.986887       0.473731       1.233029      -0.722526      -0.010613      -0.005762       0.046822       0.048354       0.002461      -0.005799      -0.009214      -0.030179       0.038986      -0.022565       0.001430       0.021135              2.145228       1.621271      -0.041521      -0.310586       1.784157       0.330461       3.030257          -0.000001
          142              H      12.380369      21.513028      18.425793       0.132268       1.171995 0.85855131E+01  0.84130258E+02                                 1.705231                            1.614890      -1.137753       2.343008                    0.997326       3.257087       8.547512       0.548743       1.139071      -0.744245      -0.006125      -0.031064       0.024028       0.039747       0.003185      -0.006961      -0.014014      -0.009996       0.040087      -0.013525      -0.009871       0.023396              1.715839       1.347797       0.049689      -0.072935       2.195611      -0.211263       1.604110          -0.000000
          143              H      13.329725      23.589532      15.091987       0.136520       1.117800 0.79900938E+01  0.76927564E+02                                 1.653636                            1.557764      -1.093129       2.365863                    0.998131       3.194704       8.319469       0.558590       1.138893      -0.744021       0.012205       0.009555      -0.036547       0.039698       0.003681      -0.007454      -0.016091      -0.007721       0.029293      -0.013310      -0.010126       0.023436              1.683986       1.375067      -0.035515      -0.266019       1.511510       0.139878       2.165381           0.000000
          144              H      12.886877      25.534859      16.269153       0.094180       1.710249 0.13428857E+02  0.15007462E+03                                 2.379417                            2.156732      -1.328333       2.234844                    0.994100       4.006092      11.969701       0.421943       1.298926      -0.706226       0.005833       0.034456      -0.031195       0.046844      -0.001651      -0.010219      -0.005615      -0.004730       0.062122      -0.016778      -0.007572       0.024350              2.453913       1.765005       0.090663      -0.081736       3.471315      -0.428213       2.125419          -0.000001
          145              H       0.637978      21.702816      29.986282       0.086546       1.332782 0.96640965E+01  0.10089248E+03                                 2.091084                            1.877795      -1.461400       2.166528                    0.991343       4.200084      12.703394       0.428788       1.368253      -0.687305       0.025108      -0.022282       0.030214       0.045164       0.001612       0.000572      -0.009456       0.014633       0.003974      -0.014001       0.006579       0.007422              2.259103       2.041772      -0.340566       0.428026       2.010752      -0.704800       2.724785          -0.000001
          146              H       1.861345      22.855499      28.355323       0.123030       1.329478 0.10065031E+02  0.10594869E+03                                 2.067589                            1.904657      -1.616339       2.106785                    0.991568       4.126880      12.455530       0.430503       1.351605      -0.690731       0.035117       0.000832       0.002254       0.035199      -0.005057       0.002464       0.000205       0.008834      -0.007875      -0.005897      -0.002555       0.008451              2.156836       2.935626       0.038623       0.012561       1.717704      -0.216530       1.817177          -0.000000
          147              H      12.233676      23.812812      26.598560       0.123224       1.404581 0.10659988E+02  0.11239885E+03                                 2.064147                            1.902882      -1.405685       2.208751                    0.993693       3.809699      11.040602       0.456040       1.273791      -0.709999      -0.022869       0.016607      -0.025267       0.037910       0.001051       0.013842      -0.003200       0.012639      -0.004256      -0.013048      -0.004279       0.017327              2.156438       2.087276      -0.208754       0.286932       1.943597      -0.577720       2.438441           0.000000
          148              H      11.096110      22.782933      28.296914       0.096001       1.604104 0.11968536E+02  0.13056090E+03                                 2.308266                            2.052631      -1.422944       2.195790                    0.992203       4.033920      12.088867       0.425326       1.320116      -0.700138      -0.047428       0.005212      -0.006798       0.048195       0.000977       0.007991      -0.004095       0.016191       0.000262      -0.010870      -0.002215       0.013084              2.481322       3.683903       0.098391      -0.143553       1.855375      -0.148358       1.904688          -0.000000
          149              H       6.587364      25.735811      27.793698       0.092839       1.432580 0.10736657E+02  0.11419357E+03                                 2.149008                            1.950386      -1.276797       2.260582                    0.993567       3.989428      11.875750       0.433441       1.328627      -0.697738       0.014389      -0.009788       0.044435       0.047721       0.006148      -0.002786      -0.004801       0.003690       0.040465      -0.013356      -0.001964       0.015319              2.261911       2.304216       0.008417       0.711863       1.791877      -0.161254       2.689640          -0.000001
          150              H       4.409105      24.987823      27.537597       0.128607       1.185724 0.88088192E+01  0.90157574E+02                                 1.963815                            1.819493      -1.518542       2.163322                    0.991965       3.992578      12.087546       0.424626       1.409336      -0.679970      -0.017084      -0.012909       0.032727       0.039110       0.000651      -0.003392      -0.003380       0.008055       0.048114      -0.012455      -0.004549       0.017004              2.034953       2.067076       0.325019      -0.297627       1.838008      -0.439595       2.199775          -0.000000
          151              H       4.555799      26.123760      23.673617       0.122434       1.369439 0.10463299E+02  0.11067022E+03                                 2.079593                            1.922222      -1.538835       2.146549                    0.991960       3.998371      11.904228       0.437295       1.324249      -0.697687      -0.012934       0.003596      -0.033165       0.035779       0.002849       0.002161      -0.000918      -0.007336       0.024816      -0.009097       0.000505       0.008591              2.153068       2.196626       0.057271       0.437941       1.625629      -0.080601       2.636948          -0.000000
          152              H       6.706379      26.941523      24.051029       0.086315       1.499483 0.11235161E+02  0.12122628E+03                                 2.231272                            2.004751      -1.464106       2.168162                    0.991213       4.189953      12.687764       0.423171       1.341445      -0.693957       0.015292       0.018236      -0.038711       0.045441       0.004883       0.003808      -0.003926       0.003182       0.041741      -0.013176      -0.001854       0.015030              2.371656       2.539062       0.470859      -0.663146       1.980762      -0.445207       2.595144          -0.000000
          153              H       0.643513      26.947105      20.119654       0.089287       1.500118 0.11882313E+02  0.12997877E+03                                 2.222089                            2.055911      -1.533206       2.132375                    0.991260       4.276684      13.027080       0.419755       1.333947      -0.695132       0.027177       0.021831      -0.028540       0.045052       0.005558      -0.002052      -0.002661       0.012875      -0.002900      -0.008471      -0.001288       0.009759              2.284927       2.091587       0.267034      -0.418602       2.038429      -0.467465       2.724766          -0.000001
          154              H       1.792150      26.355413      22.029179       0.120655       1.279018 0.97699304E+01  0.10187320E+03                                 1.996304                            1.861931      -1.608024       2.106260                    0.991917       4.092123      12.211106       0.441439       1.330659      -0.694842       0.034112       0.008027       0.002357       0.035123       0.005263      -0.002943      -0.000640       0.007220      -0.023465      -0.008383      -0.002365       0.010748              2.069076       2.764197       0.159515       0.158371       1.625637      -0.061307       1.817394          -0.000000
          155              H      12.204614      25.127373      23.664631       0.130236       1.362490 0.10449242E+02  0.10960185E+03                                 2.030899                            1.893896      -1.337846       2.250808                    0.994493       3.685064      10.643173       0.453643       1.287238      -0.708307      -0.023527      -0.014174       0.029831       0.040550       0.014687      -0.008309      -0.003258       0.013946      -0.004016      -0.015823      -0.004640       0.020463              2.082544       2.050981       0.156876      -0.316096       1.748852      -0.387477       2.447798          -0.000000
          156              H      11.097494      25.741393      21.705683       0.086866       1.772720 0.13880892E+02  0.15722027E+03                                 2.461963                            2.207372      -1.534194       2.131322                    0.991413       4.291864      13.128005       0.410819       1.316330      -0.700278      -0.045162      -0.000663       0.006601       0.045647       0.004827      -0.006567      -0.011854       0.007074       0.003067      -0.013645      -0.002155       0.015800              2.620944       3.880550       0.067082       0.277726       1.874741       0.045669       2.107540          -0.000000
          157              H       1.098817      27.485768      38.302825       0.095360       1.590149 0.12088579E+02  0.13088333E+03                                 2.232346                            2.021424      -1.115314       2.339283                    0.996459       3.742602      10.814403       0.446299       1.267567      -0.714398      -0.006073       0.037082      -0.033012       0.050017      -0.007122       0.006583      -0.004097      -0.015758       0.057391      -0.020759      -0.000766       0.021525              2.336650       1.706233       0.053064      -0.031491       3.227217      -0.514769       2.076502          -0.000001
          158              H       0.795743      25.465084      37.206533       0.135177       1.161655 0.83880374E+01  0.81760228E+02                                 1.702436                            1.602290      -1.089165       2.367423                    0.997943       3.210878       8.417982       0.547484       1.147765      -0.742452      -0.003829       0.005661      -0.037773       0.038386      -0.003041       0.001290      -0.014596      -0.010188       0.042340      -0.013615      -0.009325       0.022940              1.730716       1.341221       0.045131       0.115104       1.586879       0.146866       2.264050          -0.000000
          159              H       1.058683      23.614651      40.764989       0.129178       1.250226 0.93674721E+01  0.94585666E+02                                 1.844909                            1.738310      -1.098533       2.357277                    0.997814       3.398204       9.297662       0.501464       1.209660      -0.727169      -0.000323      -0.027364       0.028339       0.039395       0.001167       0.004720      -0.013792      -0.007813       0.054758      -0.015661      -0.009346       0.025007              1.864463       1.440699       0.021800       0.019883       2.376196      -0.241759       1.776494          -0.000000
          160              H       1.323008      25.668827      41.762435       0.086165       1.616603 0.12378632E+02  0.13545758E+03                                 2.270091                            2.050999      -1.368921       2.212444                    0.992936       4.026903      11.879497       0.439224       1.274352      -0.710090      -0.003036      -0.007257       0.045751       0.046422      -0.002169      -0.004511      -0.013809      -0.029209       0.018638      -0.019407      -0.003544       0.022951              2.385621       1.807615       0.053387       0.251107       1.971211       0.390903       3.378037          -0.000001
          161              H      12.445413      23.343924      32.497869       0.100547       1.629579 0.12384273E+02  0.13452253E+03                                 2.263510                            2.044378      -1.043162       2.382646                    0.996794       3.628036      10.405452       0.445552       1.265561      -0.716672      -0.008987       0.044527      -0.024487       0.051604       0.000320       0.004214      -0.000983      -0.045913       0.009642      -0.025193       0.003790       0.021403              2.391245       1.904777      -0.389135       0.390229       2.611433      -0.732182       2.657525          -0.000001
          162              H      13.259146      23.645352      34.659002       0.129923       1.193749 0.87547817E+01  0.86204054E+02                                 1.728408                            1.632787      -1.086366       2.363846                    0.997772       3.264264       8.585538       0.544727       1.141944      -0.743817      -0.000151       0.039721       0.009930       0.040943      -0.005420       0.000690      -0.002862      -0.035001      -0.026337      -0.013944      -0.009037       0.022981              1.750081       1.381154       0.027414       0.107394       2.060284       0.345617       1.808806          -0.000000
          163              H       0.107944      19.662595      34.834229       0.130571       1.235259 0.91937170E+01  0.92624700E+02                                 1.849605                            1.736118      -1.095685       2.363216                    0.997975       3.399930       9.366803       0.494506       1.229416      -0.722455       0.012429      -0.035597       0.010390       0.039109      -0.003592       0.004404      -0.000157      -0.033290      -0.040077      -0.016475      -0.007243       0.023718              1.891677       1.567047      -0.246740       0.253900       2.028245      -0.363061       2.079741           0.000000
          164              H      13.160889      19.489553      32.664110       0.096275       1.675896 0.12936779E+02  0.14397480E+03                                 2.387241                            2.144598      -1.434807       2.189820                    0.992171       4.085266      12.388341       0.412809       1.333205      -0.698024       0.009545      -0.046354      -0.016257       0.050041      -0.012398       0.002490      -0.006625      -0.031347       0.004608      -0.020754      -0.000946       0.021699              2.516292       1.855570       0.045136       0.113338       3.042668       0.818971       2.650639          -0.000001
          165              H       1.801838      18.342452      41.982592       0.095761       1.447249 0.10824247E+02  0.11350067E+03                                 2.062525                            1.886557      -0.989206       2.405742                    0.997126       3.562928       9.986883       0.473731       1.233029      -0.722526       0.010613       0.005762       0.046822       0.048354       0.002461       0.005799       0.009214      -0.030179       0.038986      -0.022565       0.001430       0.021135              2.145228       1.621271      -0.041521       0.310586       1.784157      -0.330461       3.030255          -0.000001
          166              H       1.458631      20.351972      40.890793       0.132268       1.171996 0.85855208E+01  0.84130351E+02                                 1.705232                            1.614890      -1.137753       2.343007                    0.997326       3.257088       8.547515       0.548743       1.139071      -0.744245       0.006125       0.031064       0.024028       0.039747       0.003185       0.006961       0.014014      -0.009996       0.040087      -0.013525      -0.009871       0.023396              1.715840       1.347797       0.049689       0.072935       2.195613       0.211263       1.604110          -0.000000
          167              H       0.509275      18.275468      37.556987       0.136520       1.117800 0.79900938E+01  0.76927564E+02                                 1.653636                            1.557764      -1.093129       2.365863                    0.998131       3.194704       8.319469       0.558590       1.138893      -0.744021      -0.012205      -0.009555      -0.036547       0.039698       0.003681       0.007454       0.016091      -0.007721       0.029293      -0.013310      -0.010126       0.023436              1.683986       1.375067      -0.035515       0.266019       1.511510      -0.139878       2.165381          -0.000000
          168              H       0.952123      16.330141      38.734153       0.094180       1.710249 0.13428857E+02  0.15007462E+03                                 2.379417                            2.156732      -1.328334       2.234844                    0.994100       4.006092      11.969701       0.421943       1.298926      -0.706226      -0.005833      -0.034456      -0.031195       0.046844      -0.001651       0.010219       0.005615      -0.004730       0.062122      -0.016778      -0.007572       0.024350              2.453913       1.765005       0.090663       0.081736       3.471315       0.428213       2.125419          -0.000001
          169              H       6.281522       7.747816      14.943718       0.086546       1.332783 0.96641060E+01  0.10089260E+03                                 2.091085                            1.877795      -1.461401       2.166528                    0.991343       4.200086      12.703399       0.428788       1.368252      -0.687305      -0.025108      -0.022282      -0.030214       0.045164      -0.001612       0.000572       0.009456       0.014633       0.003974      -0.014001       0.006579       0.007422              2.259103       2.041772       0.340566       0.428026       2.010752       0.704801       2.724786          -0.000001
          170              H       5.058154       8.900499      16.574677       0.123030       1.329479 0.10065050E+02  0.10594893E+03                                 2.067590                            1.904659      -1.616339       2.106784                    0.991568       4.126882      12.455537       0.430503       1.351604      -0.690731      -0.035117       0.000832      -0.002254       0.035199       0.005057       0.002464      -0.000205       0.008834      -0.007875      -0.005897      -0.002555       0.008451              2.156838       2.935629      -0.038623       0.012561       1.717705       0.216531       1.817179          -0.000000
          171              H       8.524824       9.857812      18.331440       0.123224       1.404582 0.10659998E+02  0.11239897E+03                                 2.064147                            1.902882      -1.405686       2.208751                    0.993693       3.809701      11.040606       0.456040       1.273790      -0.709999       0.022869       0.016607       0.025267       0.037910      -0.001051       0.013842       0.003200       0.012639      -0.004256      -0.013048      -0.004279       0.017327              2.156438       2.087276       0.208754       0.286933       1.943597       0.577720       2.438441           0.000000
          172              H       9.662390       8.827933      16.633086       0.096001       1.604108 0.11968567E+02  0.13056131E+03                                 2.308269                            2.052634      -1.422945       2.195790                    0.992203       4.033923      12.088879       0.425326       1.320116      -0.700138       0.047428       0.005212       0.006798       0.048195      -0.000977       0.007991       0.004095       0.016191       0.000262      -0.010869      -0.002215       0.013085              2.481325       3.683909      -0.098391      -0.143553       1.855377       0.148358       1.904690          -0.000000
          173              H       0.332136      11.780811      17.136302       0.092839       1.432580 0.10736655E+02  0.11419355E+03                                 2.149008                            1.950386      -1.276797       2.260582                    0.993567       3.989428      11.875750       0.433441       1.328627      -0.697738      -0.014389      -0.009788      -0.044435       0.047721      -0.006148      -0.002786       0.004801       0.003690       0.040465      -0.013356      -0.001964       0.015319              2.261911       2.304216      -0.008417       0.711863       1.791877       0.161254       2.689639          -0.000001
          174              H       2.510395      11.032823      17.392403       0.128607       1.185725 0.88088226E+01  0.90157621E+02                                 1.963815                            1.819494      -1.518542       2.163321                    0.991965       3.992579      12.087551       0.424626       1.409336      -0.679970       0.017084      -0.012909      -0.032727       0.039110      -0.000651      -0.003392       0.003380       0.008055       0.048114      -0.012455      -0.004549       0.017004              2.034954       2.067077      -0.325020      -0.297628       1.838009       0.439595       2.199776          -0.000000
          175              H       2.363701      12.168760      21.256383       0.122434       1.369439 0.10463297E+02  0.11067020E+03                                 2.079593                            1.922222      -1.538835       2.146549                    0.991960       3.998370      11.904224       0.437295       1.324249      -0.697687       0.012934       0.003596       0.033165       0.035779      -0.002849       0.002161       0.000918      -0.007336       0.024816      -0.009097       0.000505       0.008591              2.153068       2.196627      -0.057271       0.437942       1.625629       0.080600       2.636948          -0.000000
          176              H       0.213121      12.986523      20.878971       0.086315       1.499483 0.11235157E+02  0.12122623E+03                                 2.231271                            2.004750      -1.464106       2.168162                    0.991213       4.189952      12.687760       0.423171       1.341445      -0.693957      -0.015292       0.018236       0.038711       0.045441      -0.004883       0.003808       0.003926       0.003182       0.041741      -0.013176      -0.001854       0.015030              2.371655       2.539062      -0.470860      -0.663146       1.980762       0.445208       2.595143          -0.000000
          177              H       6.275987      12.992105      24.810346       0.089287       1.500118 0.11882306E+02  0.12997870E+03                                 2.222089                            2.055911      -1.533206       2.132375                    0.991260       4.276683      13.027079       0.419755       1.333948      -0.695132      -0.027177       0.021831       0.028541       0.045052      -0.005558      -0.002052       0.002661       0.012875      -0.002900      -0.008471      -0.001288       0.009759              2.284927       2.091587      -0.267034      -0.418602       2.038428       0.467465       2.724766          -0.000001
          178              H       5.127349      12.400413      22.900821       0.120655       1.279018 0.97699392E+01  0.10187331E+03                                 1.996304                            1.861931      -1.608024       2.106260                    0.991917       4.092123      12.211105       0.441439       1.330659      -0.694842      -0.034112       0.008027      -0.002357       0.035123      -0.005263      -0.002943       0.000640       0.007220      -0.023465      -0.008383      -0.002365       0.010748              2.069076       2.764197      -0.159515       0.158370       1.625638       0.061307       1.817394          -0.000000
          179              H       8.553886      11.172373      21.265369       0.130236       1.362489 0.10449239E+02  0.10960180E+03                                 2.030898                            1.893895      -1.337846       2.250808                    0.994493       3.685064      10.643168       0.453643       1.287237      -0.708307       0.023527      -0.014174      -0.029831       0.040550      -0.014687      -0.008309       0.003258       0.013946      -0.004016      -0.015823      -0.004640       0.020463              2.082542       2.050980      -0.156876      -0.316096       1.748851       0.387476       2.447796           0.000000
          180              H       9.661006      11.786393      23.224317       0.086866       1.772721 0.13880902E+02  0.15722042E+03                                 2.461964                            2.207373      -1.534194       2.131322                    0.991413       4.291865      13.128010       0.410818       1.316330      -0.700278       0.045162      -0.000663      -0.006601       0.045647      -0.004827      -0.006567       0.011854       0.007074       0.003067      -0.013645      -0.002155       0.015800              2.620945       3.880553      -0.067082       0.277727       1.874742      -0.045669       2.107541          -0.000000
          181              H       5.820683      13.530768       6.627175       0.095360       1.590147 0.12088562E+02  0.13088311E+03                                 2.232344                            2.021423      -1.115312       2.339284                    0.996459       3.742600      10.814396       0.446299       1.267568      -0.714398       0.006073       0.037082       0.033012       0.050017       0.007122       0.006583       0.004097      -0.015758       0.057391      -0.020759      -0.000766       0.021525              2.336649       1.706232      -0.053064      -0.031491       3.227214       0.514769       2.076500          -0.000001
          182              H       6.123757      11.510084       7.723467       0.135177       1.161655 0.83880433E+01  0.81760301E+02                                 1.702437                            1.602290      -1.089166       2.367423                    0.997943       3.210879       8.417986       0.547484       1.147765      -0.742452       0.003829       0.005661       0.037773       0.038386       0.003041       0.001290       0.014596      -0.010188       0.042340      -0.013615      -0.009325       0.022940              1.730717       1.341221      -0.045131       0.115104       1.586879      -0.146867       2.264051          -0.000000
          183              H       5.860817       9.659651       4.165011       0.129178       1.250226 0.93674699E+01  0.94585633E+02                                 1.844908                            1.738309      -1.098533       2.357277                    0.997814       3.398204       9.297660       0.501465       1.209659      -0.727169       0.000323      -0.027364      -0.028339       0.039395      -0.001167       0.004720       0.013792      -0.007813       0.054758      -0.015661      -0.009346       0.025007              1.864462       1.440699      -0.021800       0.019883       2.376195       0.241759       1.776494          -0.000000
          184              H       5.596492      11.713827       3.167565       0.086165       1.616602 0.12378627E+02  0.13545752E+03                                 2.270091                            2.050999      -1.368920       2.212445                    0.992936       4.026902      11.879494       0.439224       1.274352      -0.710090       0.003036      -0.007257      -0.045751       0.046422       0.002169      -0.004511       0.013809      -0.029209       0.018638      -0.019407      -0.003544       0.022951              2.385621       1.807615      -0.053387       0.251106       1.971210      -0.390903       3.378037          -0.000001
          185              H       8.313087       9.388924      12.432131       0.100547       1.629579 0.12384275E+02  0.13452256E+03                                 2.263511                            2.044379      -1.043161       2.382646                    0.996794       3.628036      10.405454       0.445552       1.265562      -0.716672       0.008987       0.044527       0.024487       0.051604      -0.000320       0.004214       0.000983      -0.045913       0.009642      -0.025193       0.003790       0.021403              2.391246       1.904778       0.389135       0.390230       2.611434       0.732183       2.657526          -0.000001
          186              H       7.499354       9.690352      10.270998       0.129923       1.193750 0.87547902E+01  0.86204155E+02                                 1.728409                            1.632787      -1.086367       2.363845                    0.997772       3.264266       8.585543       0.544727       1.141944      -0.743817       0.000151       0.039721      -0.009930       0.040943       0.005420       0.000690       0.002862      -0.035001      -0.026337      -0.013944      -0.009037       0.022981              1.750082       1.381155      -0.027414       0.107394       2.060284      -0.345617       1.808806           0.000000
          187              H       6.811556       5.707595      10.095771       0.130571       1.235259 0.91937148E+01  0.92624676E+02                                 1.849605                            1.736118      -1.095684       2.363216                    0.997975       3.399930       9.366804       0.494506       1.229416      -0.722455      -0.012429      -0.035597      -0.010390       0.039109       0.003592       0.004404       0.000157      -0.033290      -0.040077      -0.016475      -0.007243       0.023718              1.891677       1.567047       0.246741       0.253900       2.028246       0.363060       2.079740           0.000000
          188              H       7.597611       5.534553      12.265890       0.096275       1.675895 0.12936765E+02  0.14397462E+03                                 2.387240                            2.144597      -1.434806       2.189821                    0.992171       4.085264      12.388334       0.412809       1.333205      -0.698024      -0.009545      -0.046354       0.016257       0.050041       0.012398       0.002490       0.006625      -0.031347       0.004608      -0.020754      -0.000946       0.021699              2.516291       1.855569      -0.045136       0.113338       3.042667      -0.818970       2.650637          -0.000001
          189              H       5.117662       4.387452       2.947408       0.095761       1.447250 0.10824251E+02  0.11350073E+03                                 2.062526                            1.886557      -0.989206       2.405742                    0.997126       3.562929       9.986888       0.473731       1.233030      -0.722526      -0.010613       0.005762      -0.046822       0.048354      -0.002461       0.005799      -0.009214      -0.030179       0.038986      -0.022565       0.001430       0.021135              2.145229       1.621271       0.041521       0.310586       1.784158       0.330461       3.030257          -0.000001
          190              H       5.460869       6.396972       4.039207       0.132268       1.171994 0.85855090E+01  0.84130209E+02                                 1.705231                            1.614889      -1.137752       2.343008                    0.997326       3.257086       8.547509       0.548743       1.139071      -0.744245      -0.006125       0.031064      -0.024028       0.039747      -0.003185       0.006961      -0.014014      -0.009996       0.040087      -0.013525      -0.009871       0.023396              1.715839       1.347796      -0.049689       0.072935       2.195611      -0.211263       1.604109          -0.000000
          191              H       6.410225       4.320468       7.373013       0.136520       1.117800 0.79900875E+01  0.76927490E+02                                 1.653636                            1.557764      -1.093129       2.365863                    0.998131       3.194703       8.319466       0.558590       1.138893      -0.744021       0.012205      -0.009555       0.036547       0.039698      -0.003681       0.007454      -0.016091      -0.007721       0.029293      -0.013310      -0.010126       0.023436              1.683985       1.375066       0.035515       0.266019       1.511509       0.139878       2.165381           0.000000
          192              H       5.967377       2.375141       6.195847       0.094180       1.710248 0.13428850E+02  0.15007454E+03                                 2.379417                            2.156732      -1.328333       2.234844                    0.994100       4.006091      11.969699       0.421942       1.298927      -0.706226       0.005833      -0.034456       0.031195       0.046844       0.001651       0.010219      -0.005615      -0.004730       0.062122      -0.016778      -0.007572       0.024350              2.453913       1.765005      -0.090663       0.081736       3.471315      -0.428213       2.125419          -0.000001
          193              H       7.557478       6.207184      37.408718       0.086546       1.332782 0.96640965E+01  0.10089248E+03                                 2.091084                            1.877795      -1.461400       2.166528                    0.991343       4.200084      12.703394       0.428788       1.368253      -0.687305       0.025108       0.022282      -0.030214       0.045164      -0.001612      -0.000572      -0.009456       0.014633       0.003974      -0.014001       0.006579       0.007422              2.259103       2.041772       0.340566      -0.428026       2.010752      -0.704800       2.724785          -0.000001
          194              H       8.780845       5.054501      39.039677       0.123030       1.329478 0.10065032E+02  0.10594870E+03                                 2.067588                            1.904657      -1.616339       2.106785                    0.991568       4.126880      12.455529       0.430503       1.351605      -0.690731       0.035117      -0.000832      -0.002254       0.035199       0.005057      -0.002464       0.000205       0.008834      -0.007875      -0.005897      -0.002555       0.008451              2.156836       2.935626      -0.038623      -0.012561       1.717704      -0.216530       1.817177          -0.000000
          195              H       5.314176       4.097188      40.796440       0.123224       1.404581 0.10659992E+02  0.11239889E+03                                 2.064147                            1.902882      -1.405685       2.208751                    0.993693       3.809700      11.040602       0.456040       1.273790      -0.709999      -0.022869      -0.016607       0.025267       0.037910      -0.001051      -0.013842      -0.003200       0.012639      -0.004256      -0.013048      -0.004279       0.017327              2.156437       2.087275       0.208754      -0.286932       1.943596      -0.577719       2.438440           0.000000
          196              H       4.176610       5.127067      39.098086       0.096001       1.604104 0.11968536E+02  0.13056090E+03                                 2.308266                            2.052631      -1.422944       2.195790                    0.992203       4.033920      12.088866       0.425326       1.320116      -0.700138      -0.047428      -0.005212       0.006798       0.048195      -0.000977      -0.007991      -0.004095       0.016191       0.000262      -0.010870      -0.002215       0.013085              2.481322       3.683903      -0.098391       0.143553       1.855375      -0.148358       1.904688          -0.000000
          197              H      13.506864       2.174189      39.601302       0.092839       1.432580 0.10736658E+02  0.11419359E+03                                 2.149009                            1.950386      -1.276797       2.260582                    0.993567       3.989428      11.875752       0.433441       1.328628      -0.697738       0.014389       0.009788      -0.044435       0.047721      -0.006148       0.002786      -0.004801       0.003690       0.040465      -0.013356      -0.001964       0.015319              2.261911       2.304217      -0.008417      -0.711863       1.791877      -0.161254       2.689640          -0.000001
          198              H      11.328605       2.922177      39.857403       0.128607       1.185725 0.88088200E+01  0.90157582E+02                                 1.963815                            1.819493      -1.518541       2.163322                    0.991965       3.992578      12.087545       0.424627       1.409336      -0.679970      -0.017084       0.012909      -0.032727       0.039110      -0.000651       0.003392      -0.003380       0.008055       0.048114      -0.012455      -0.004549       0.017004              2.034953       2.067076      -0.325019       0.297627       1.838008      -0.439595       2.199775          -0.000000
          199              H      11.475299       1.786240      43.721383       0.122434       1.369439 0.10463297E+02  0.11067021E+03                                 2.079593                            1.922222      -1.538835       2.146549                    0.991960       3.998371      11.904228       0.437295       1.324249      -0.697687      -0.012934      -0.003596       0.033165       0.035779      -0.002849      -0.002161      -0.000918      -0.007336       0.024816      -0.009097       0.000505       0.008591              2.153068       2.196626      -0.057271      -0.437942       1.625629      -0.080601       2.636948          -0.000000
          200              H      13.625879       0.968477      43.343971       0.086315       1.499484 0.11235166E+02  0.12122635E+03                                 2.231272                            2.004751      -1.464106       2.168162                    0.991213       4.189953      12.687765       0.423171       1.341445      -0.693957       0.015292      -0.018236       0.038711       0.045441      -0.004883      -0.003808      -0.003926       0.003182       0.041741      -0.013176      -0.001854       0.015030              2.371657       2.539064      -0.470860       0.663146       1.980762      -0.445207       2.595144          -0.000000
          201              H       7.563013       0.962895       2.345346       0.089287       1.500118 0.11882312E+02  0.12997877E+03                                 2.222089                            2.055911      -1.533206       2.132375                    0.991260       4.276684      13.027081       0.419755       1.333948      -0.695132       0.027177      -0.021831       0.028540       0.045052      -0.005558       0.002052      -0.002661       0.012875      -0.002900      -0.008471      -0.001288       0.009759              2.284927       2.091587      -0.267034       0.418602       2.038429      -0.467465       2.724766          -0.000001
          202              H       8.711650       1.554587       0.435821       0.120655       1.279017 0.97699287E+01  0.10187318E+03                                 1.996304                            1.861931      -1.608024       2.106260                    0.991917       4.092123      12.211108       0.441439       1.330660      -0.694842       0.034112      -0.008027      -0.002357       0.035123      -0.005263       0.002943      -0.000640       0.007220      -0.023465      -0.008383      -0.002365       0.010748              2.069076       2.764197      -0.159515      -0.158371       1.625637      -0.061307       1.817394          -0.000000
          203              H       5.285114       2.782627      43.730369       0.130236       1.362489 0.10449239E+02  0.10960180E+03                                 2.030898                            1.893895      -1.337845       2.250808                    0.994493       3.685064      10.643169       0.453643       1.287237      -0.708307      -0.023527       0.014174      -0.029831       0.040550      -0.014687       0.008309      -0.003258       0.013946      -0.004016      -0.015823      -0.004640       0.020463              2.082542       2.050980      -0.156876       0.316096       1.748851      -0.387477       2.447796          -0.000000
          204              H       4.177994       2.168607       0.759317       0.086866       1.772720 0.13880892E+02  0.15722027E+03                                 2.461963                            2.207372      -1.534194       2.131322                    0.991413       4.291864      13.128005       0.410819       1.316330      -0.700278      -0.045162       0.000663      -0.006601       0.045647      -0.004827       0.006567      -0.011854       0.007074       0.003067      -0.013645      -0.002155       0.015800              2.620944       3.880550      -0.067082      -0.277726       1.874741       0.045669       2.107540          -0.000000
          205              H       8.018317       0.424232      29.092175       0.095360       1.590148 0.12088572E+02  0.13088325E+03                                 2.232345                            2.021424      -1.115313       2.339284                    0.996459       3.742601      10.814400       0.446299       1.267568      -0.714398      -0.006073      -0.037082       0.033012       0.050017       0.007122      -0.006583      -0.004097      -0.015758       0.057391      -0.020759      -0.000766       0.021525              2.336650       1.706233      -0.053064       0.031491       3.227216      -0.514769       2.076501          -0.000001
          206              H       7.715242       2.444916      30.188467       0.135177       1.161655 0.83880357E+01  0.81760202E+02                                 1.702435                            1.602289      -1.089165       2.367424                    0.997943       3.210878       8.417980       0.547484       1.147764      -0.742452      -0.003829      -0.005661       0.037773       0.038386       0.003041      -0.001290      -0.014596      -0.010188       0.042340      -0.013615      -0.009325       0.022940              1.730716       1.341221      -0.045131      -0.115105       1.586878       0.146866       2.264048          -0.000000
          207              H       7.978183       4.295349      26.630011       0.129178       1.250226 0.93674695E+01  0.94585625E+02                                 1.844908                            1.738309      -1.098533       2.357277                    0.997814       3.398204       9.297659       0.501465       1.209659      -0.727169      -0.000323       0.027364      -0.028339       0.039395      -0.001167      -0.004720      -0.013792      -0.007813       0.054758      -0.015661      -0.009346       0.025007              1.864462       1.440698      -0.021800      -0.019883       2.376195      -0.241759       1.776493          -0.000000
          208              H       8.242508       2.241173      25.632565       0.086165       1.616603 0.12378635E+02  0.13545763E+03                                 2.270092                            2.051000      -1.368921       2.212444                    0.992936       4.026903      11.879500       0.439224       1.274353      -0.710090      -0.003036       0.007257      -0.045751       0.046422       0.002169       0.004511      -0.013809      -0.029209       0.018638      -0.019407      -0.003544       0.022951              2.385622       1.807616      -0.053387      -0.251107       1.971211       0.390903       3.378039          -0.000001
          209              H       5.525913       4.566076      34.897131       0.100547       1.629579 0.12384273E+02  0.13452253E+03                                 2.263510                            2.044378      -1.043162       2.382646                    0.996794       3.628036      10.405452       0.445552       1.265561      -0.716672      -0.008987      -0.044527       0.024487       0.051604      -0.000320      -0.004214      -0.000983      -0.045913       0.009642      -0.025193       0.003790       0.021403              2.391245       1.904777       0.389135      -0.390229       2.611433      -0.732182       2.657525          -0.000001
          210              H       6.339646       4.264648      32.735998       0.129923       1.193748 0.87547782E+01  0.86204004E+02                                 1.728407                            1.632786      -1.086366       2.363846                    0.997772       3.264264       8.585535       0.544727       1.141943      -0.743817      -0.000151      -0.039721      -0.009930       0.040943       0.005420      -0.000690      -0.002862      -0.035001      -0.026337      -0.013944      -0.009037       0.022981              1.750080       1.381154      -0.027414      -0.107394       2.060282       0.345617       1.808805           0.000000
          211              H       7.027444       8.247405      32.560771       0.130571       1.235258 0.91937125E+01  0.92624641E+02                                 1.849604                            1.736117      -1.095685       2.363216                    0.997975       3.399930       9.366801       0.494506       1.229415      -0.722455       0.012429       0.035597      -0.010390       0.039109       0.003592      -0.004404      -0.000157      -0.033290      -0.040077      -0.016475      -0.007243       0.023718              1.891676       1.567046       0.246740      -0.253899       2.028244      -0.363060       2.079739           0.000000
          212              H       6.241389       8.420447      34.730890       0.096275       1.675896 0.12936775E+02  0.14397476E+03                                 2.387241                            2.144598      -1.434807       2.189820                    0.992171       4.085265      12.388340       0.412809       1.333206      -0.698024       0.009545       0.046354       0.016257       0.050041       0.012398      -0.002490      -0.006625      -0.031347       0.004608      -0.020754      -0.000946       0.021699              2.516292       1.855570      -0.045136      -0.113338       3.042668       0.818971       2.650638          -0.000001
          213              H       8.721338       9.567548      25.412408       0.095761       1.447250 0.10824254E+02  0.11350078E+03                                 2.062526                            1.886558      -0.989207       2.405742                    0.997126       3.562929       9.986887       0.473731       1.233029      -0.722526       0.010613      -0.005762      -0.046822       0.048354      -0.002461      -0.005799       0.009214      -0.030179       0.038986      -0.022565       0.001430       0.021135              2.145229       1.621272       0.041521      -0.310586       1.784158      -0.330461       3.030257          -0.000001
          214              H       8.378131       7.558028      26.504207       0.132268       1.171995 0.85855136E+01  0.84130262E+02                                 1.705231                            1.614890      -1.137753       2.343008                    0.997326       3.257087       8.547511       0.548744       1.139071      -0.744246       0.006125      -0.031064      -0.024028       0.039747      -0.003185      -0.006961       0.014014      -0.009996       0.040087      -0.013525      -0.009871       0.023396              1.715839       1.347796      -0.049689      -0.072935       2.195611       0.211263       1.604110          -0.000000
          215              H       7.428775       9.634532      29.838013       0.136520       1.117801 0.79900956E+01  0.76927581E+02                                 1.653636                            1.557764      -1.093129       2.365863                    0.998131       3.194705       8.319470       0.558590       1.138892      -0.744022      -0.012205       0.009555       0.036547       0.039698      -0.003681      -0.007454       0.016091      -0.007721       0.029293      -0.013310      -0.010126       0.023436              1.683986       1.375066       0.035515      -0.266019       1.511510      -0.139878       2.165381           0.000000
          216              H       7.871623      11.579859      28.660847       0.094180       1.710249 0.13428859E+02  0.15007466E+03                                 2.379418                            2.156733      -1.328334       2.234844                    0.994100       4.006092      11.969704       0.421942       1.298927      -0.706226      -0.005833       0.034456       0.031195       0.046844       0.001651      -0.010219       0.005615      -0.004730       0.062122      -0.016778      -0.007572       0.024350              2.453914       1.765005      -0.090663      -0.081736       3.471317       0.428214       2.125420          -0.000001
          217              C       0.174371       8.205540      38.100640       0.094768      29.854553 0.34595104E+03  0.77472005E+04                                 8.673394                            6.364837       0.017181       2.028714                    0.998561      26.470521      76.357451       0.622852       0.439128      -1.041296      -0.039579       0.004170       0.023469       0.046203      -0.008311      -0.014329      -0.028422      -0.041128      -0.024472      -0.037579      -0.003478       0.041057             10.655169      11.761427       0.896746       1.557473       7.887445       5.080634      12.316634          -0.000012
          218              C       0.913374       8.867007      39.084607      -0.136412      37.634618 0.44574204E+03  0.10619002E+05                                10.033925                            7.186957      -0.151155       1.935787                    0.998552      29.793044      88.211346       0.591655       0.434548      -1.045586      -0.011681       0.005448      -0.002751       0.013179      -0.012373       0.004564      -0.039233      -0.051982      -0.047244      -0.037579      -0.020140       0.057719             12.702326      12.534931       1.491568       1.989539      10.265970       7.211674      15.306077           0.000011
          219              C       0.249102       9.467072      40.119794       0.064137      39.981144 0.38580228E+03  0.87739894E+04                                10.353421                            6.595474      -0.058052       2.006744                    0.999167      25.918805      72.490394       0.636965       0.422823      -1.063696      -0.011900       0.000203      -0.017793       0.021407      -0.003732      -0.003095      -0.029041      -0.040029      -0.018756      -0.026342      -0.014693       0.041035             14.769744      14.785702       3.821619       4.987858      11.783168       8.947461      17.740361          -0.000008
          220              C      12.720809       9.439162      40.095532      -0.136928      36.140234 0.42131425E+03  0.98855407E+04                                 9.700014                            6.943410      -0.088083       1.954790                    0.999348      29.390608      86.045110       0.608333       0.429112      -1.050057       0.009909       0.010067      -0.014391       0.020165      -0.003463      -0.019811      -0.041069      -0.055081      -0.022865      -0.048108      -0.009967       0.058075             12.175761      14.519634       2.584960       3.758215       8.946754       5.589596      13.060894           0.000010
          221              C      12.046849       8.819560      39.089100       0.095718      29.108497 0.32519073E+03  0.71645217E+04                                 8.434862                            6.099976       0.089339       2.051925                    0.999464      26.118457      74.526970       0.647900       0.429091      -1.048206       0.034242      -0.006864      -0.031120       0.046777      -0.009229      -0.020008      -0.038312      -0.041940      -0.044745      -0.050338      -0.000510       0.050848             10.367624      12.054607       1.128878       1.686777       7.686149       4.705186      11.362117          -0.000011
          222              C       0.977033      10.175986      41.183287       0.379126      34.648444 0.31903756E+03  0.69882198E+04                                 9.792654                            6.239045      -0.361936       1.921006                    0.998727      24.151738      68.482812       0.611161       0.457536      -1.032589       0.007454       0.020449       0.014228       0.026003      -0.034079       0.013149      -0.057034      -0.096826      -0.047018      -0.053620      -0.043609       0.097229             13.986023      13.820667       4.596822       4.218890      11.145210       8.005480      16.992191          -0.000014
          223              C       2.846682      11.127717      42.009101       0.374522      34.666579 0.32706441E+03  0.72143690E+04                                 9.801720                            6.328370      -0.379699       1.912345                    0.998737      24.423234      69.674709       0.604727       0.459179      -1.030851      -0.029545      -0.003440      -0.000061       0.029744      -0.026572       0.020425      -0.056894      -0.088945      -0.016968      -0.050895      -0.041030       0.091925             13.792439      23.202848       4.562154      -2.269839       8.202528       2.178757       9.971941          -0.000015
          224              C       0.950739      11.239357      43.161555       0.371468      33.745124 0.31794749E+03  0.69567595E+04                                 9.598514                            6.218389      -0.320151       1.934085                    0.998771      24.160630      68.418441       0.613794       0.456070      -1.033660       0.016078      -0.001005      -0.023279       0.028309      -0.033004       0.015999      -0.050426      -0.087772      -0.052437      -0.046359      -0.043388       0.089747             13.315272      13.825721      -0.552159      -5.948380       7.864016       5.285803      18.256078          -0.000014
          225              C       6.158355      11.889660      40.441493       0.090632      28.675285 0.34207536E+03  0.76446567E+04                                 8.412784                            6.310738       0.043703       2.033618                    0.999035      26.612219      76.877376       0.627769       0.436586      -1.042018       0.010407       0.010889       0.046427       0.048810      -0.023550       0.013278      -0.012774      -0.063903       0.040396      -0.047710       0.005315       0.042396             10.000113      14.183679       3.415865      -1.621706       6.799207       1.336646       9.017455          -0.000015
          226              C       4.868560      11.423563      40.589762      -0.131207      36.774252 0.45364192E+03  0.10869412E+05                                 9.926391                            7.291545      -0.221714       1.914560                    0.998228      29.945941      89.311212       0.581642       0.439498      -1.041225       0.000900       0.004144       0.008044       0.009093      -0.027729       0.011989      -0.012738      -0.044256       0.004111      -0.036969      -0.004773       0.041742             12.137220      18.212531       3.851685      -2.905248       7.548110       1.365322      10.651018           0.000013
          227              C       4.255492      11.535203      41.820844       0.059156      39.502006 0.40864650E+03  0.94606261E+04                                10.360056                            6.854137      -0.245717       1.940803                    0.998937      26.701456      76.199218       0.613684       0.431111      -1.054911       0.020576       0.012730      -0.007894       0.025451      -0.015534       0.001219      -0.005010      -0.051546      -0.045467      -0.022518      -0.015650       0.038168             14.282101      24.430321       5.316294      -2.348023       7.721945       1.166711      10.694037          -0.000010
          228              C       4.947442      12.101776      42.858727      -0.142984      36.617567 0.45487150E+03  0.10910815E+05                                 9.880165                            7.282542      -0.228099       1.904527                    0.998700      30.343186      90.669366       0.584022       0.437229      -1.042137       0.000149       0.012713      -0.010758       0.016654      -0.028728       0.004494      -0.017781      -0.065688      -0.032482      -0.038398      -0.015766       0.054164             12.145937      18.577496       4.649766      -0.450693       7.413295       1.119146      10.447021           0.000014
          229              C       6.234470      12.579037      42.625091       0.091936      29.451807 0.35220133E+03  0.79399593E+04                                 8.606522                            6.431587      -0.040276       2.002350                    0.999044      26.994787      78.691983       0.616882       0.440430      -1.038244      -0.001942      -0.002560      -0.045955       0.046067      -0.033346       0.009667      -0.008143      -0.072838       0.000015      -0.050133      -0.001637       0.051770             10.313040      14.814807       3.555568      -0.904868       6.349258       0.842053       9.775054          -0.000016
          230              C       0.175755      12.573455       1.630959       0.075280      27.561798 0.35208334E+03  0.79320460E+04                                 8.182365                            6.402177      -0.009492       2.010856                    0.998776      27.074416      78.749083       0.622766       0.436557      -1.041141      -0.051588      -0.005383      -0.012941       0.053458      -0.001412       0.019645      -0.025104      -0.029407      -0.070713      -0.042103       0.003121       0.038982              9.313413      10.424115       0.820204      -2.405989       5.686742       1.877287      11.829383          -0.000013
          231              C       0.858018      12.241326       0.494230      -0.149094      34.595928 0.44739187E+03  0.10680055E+05                                 9.490615                            7.214013      -0.164766       1.927035                    0.998654      30.120224      89.596702       0.588198       0.436211      -1.043424      -0.012521       0.002331      -0.011092       0.016889      -0.009325       0.007106      -0.028694      -0.061556      -0.088251      -0.039769      -0.017142       0.056910             11.170026      11.330475       0.223233      -2.967685       6.540867       3.247054      15.638735           0.000011
          232              C       0.199282      11.674753      44.357142       0.069246      37.176792 0.38803099E+03  0.88489547E+04                                 9.895463                            6.641405      -0.060666       2.005634                    0.999250      26.035529      73.229039       0.630080       0.426270      -1.060152      -0.007947       0.017001       0.012568       0.022587      -0.001751       0.012465      -0.022982      -0.046843      -0.035104      -0.030930      -0.009442       0.040372             13.274607      14.040017      -1.082912      -6.105344       7.132304       4.709605      18.651502          -0.000007
          233              C      12.700050      11.521248      44.458235      -0.145750      34.415150 0.43434542E+03  0.10264601E+05                                 9.362838                            7.039881      -0.080430       1.952550                    0.999417      29.713695      87.175499       0.605721       0.427885      -1.051280      -0.001972       0.014575       0.003196       0.015051       0.007062       0.015912      -0.016628      -0.059170      -0.051532      -0.038656      -0.004238       0.042894             11.165207      13.537196      -0.294278      -4.170295       5.929069       2.448140      14.029357           0.000010
          234              C      12.042698      11.872914       0.714387       0.094317      27.014816 0.33155685E+03  0.73480135E+04                                 8.009760                            6.150231       0.100620       2.049961                    0.999502      26.475238      76.029669       0.646008       0.427815      -1.047881       0.033351       0.031863       0.010571       0.047321      -0.002456       0.019005      -0.017300      -0.057575      -0.088736      -0.044322      -0.003879       0.048201              9.234848      11.123071       0.048942      -2.113626       4.926202       1.486380      11.655271          -0.000012
          235              C       1.102968      12.726960      28.584466       0.105210      27.372819 0.32559830E+03  0.71612398E+04                                 8.050151                            6.087464       0.182245       2.082031                    0.999656      25.905624      73.369825       0.652496       0.426798      -1.051737       0.003667      -0.016628      -0.042423       0.045713      -0.021316       0.003947       0.020853       0.059242       0.004428      -0.046492       0.010491       0.036000              9.453771       4.556940       0.973185      -0.638990      14.035031      -2.354660       9.769341          -0.000016
          236              C       0.914758      11.529621      29.249430      -0.150096      33.451431 0.40950228E+03  0.94974161E+04                                 9.106301                            6.798339       0.118625       2.019735                    0.999646      28.901373      82.893190       0.623988       0.423234      -1.058444       0.000242       0.007150      -0.005172       0.008828      -0.009202       0.002913       0.020564       0.047784       0.018025      -0.038322       0.015627       0.022695             10.901308       4.997112       1.302813      -0.765508      17.299561      -3.288862      10.407251           0.000013
          237              C       0.903687      10.393684      28.526506       0.058966      38.900471 0.40583942E+03  0.93474220E+04                                10.202737                            6.789771      -0.130238       1.976241                    0.999282      26.437716      74.416296       0.624282       0.425978      -1.061701      -0.004916       0.025274      -0.013986       0.029301       0.000806       0.000879      -0.004691       0.036676      -0.033779      -0.016765      -0.007238       0.024003             13.971068       5.559082       1.791852      -1.265506      22.721200      -6.845781      13.632922          -0.000011
          238              C       1.065603      10.449504      27.155692      -0.153371      35.056670 0.43371338E+03  0.10230112E+05                                 9.472507                            7.037477       0.012098       1.981650                    0.999528      29.574871      86.248942       0.606410       0.428216      -1.052703      -0.007452       0.007223      -0.001400       0.010472      -0.005786       0.003524       0.024096       0.048634       0.033393      -0.041765       0.019301       0.022464             11.483086       5.332223       1.188788      -1.093323      16.482578      -5.121469      12.634459           0.000014
          239              C       1.237207      11.674753      26.576095       0.100376      27.586110 0.32829775E+03  0.72664557E+04                                 8.190260                            6.177982       0.014613       2.025258                    0.999347      26.388015      76.024683       0.634738       0.435970      -1.041709      -0.012967       0.028187       0.034733       0.046573      -0.016020       0.021649       0.024006       0.074899      -0.018612      -0.054622       0.005056       0.049566              9.658188       4.842166       0.994275      -0.899121      13.580630      -3.042554      10.551769          -0.000014
          240              C       0.745922       9.048422      29.195514       0.380066      32.514541 0.30662124E+03  0.66218642E+04                                 9.322670                            6.063162      -0.166469       1.990565                    0.999247      23.515385      65.299826       0.630813       0.449601      -1.041511      -0.002994      -0.032788       0.011725       0.034950       0.001342       0.040611      -0.000877       0.140744      -0.128353      -0.054362      -0.048717       0.103079             12.966504       5.387307       1.269240      -1.996151      20.367369      -5.751664      13.144834          -0.000010
          241              C       0.264325       7.825964      31.001251       0.388022      32.488201 0.29682906E+03  0.63569227E+04                                 9.284358                            5.946772      -0.180331       1.987272                    0.999198      23.293403      64.358093       0.640145       0.446774      -1.043428       0.012348       0.004821      -0.029562       0.032398      -0.005825       0.042123      -0.004514       0.139373      -0.115716      -0.053626      -0.048313       0.101939             13.225677       6.317936       0.296554      -5.047199      10.142171      -1.260596      23.216923          -0.000010
          242              C       0.768064       6.826786      29.062971       0.376370      33.044483 0.30822122E+03  0.66530610E+04                                 9.343898                            6.041711      -0.148124       1.993741                    0.999166      23.498524      64.852934       0.638938       0.444108      -1.046605      -0.005185       0.025391       0.020346       0.032948      -0.000511       0.033556       0.001355       0.134433      -0.118721      -0.049133      -0.046216       0.095349             12.868200       5.489424      -1.640727      -2.338557      19.430263       5.617203      13.684914          -0.000010
          243              C      12.740183       8.632563      34.398408       0.100179      26.768700 0.31400630E+03  0.68416391E+04                                 7.888125                            5.940350       0.230703       2.097941                    0.999653      25.746382      72.495818       0.667064       0.421422      -1.055436       0.008625      -0.038725       0.003110       0.039795       0.006324       0.027487       0.015189      -0.003199      -0.066551      -0.040058       0.006087       0.033972              9.464136       5.555350      -0.607544      -3.321029       8.432795      -0.083766      14.404263          -0.000020
          244              C      13.227316       8.819560      33.117903      -0.148552      34.778526 0.42689885E+03  0.99866275E+04                                 9.326199                            6.926149       0.152414       2.026650                    0.999688      29.068173      83.246758       0.621330       0.421396      -1.061483       0.003338      -0.008086       0.005302       0.010229      -0.000851       0.019081       0.002813      -0.019660      -0.086513      -0.037627       0.013228       0.024399             11.518695       6.641850      -0.696836      -4.635124       9.080962       0.194317      18.833273           0.000020
          245              C      13.668780       7.717115      32.394081       0.048738      40.042811 0.40593333E+03  0.93311769E+04                                10.326108                            6.743914      -0.079192       1.990510                    0.999152      26.346273      73.596549       0.634196       0.420146      -1.067530      -0.002896      -0.001646       0.028648       0.028841       0.007074       0.006853       0.000915       0.028620      -0.024541      -0.012059      -0.009583       0.021642             14.709777       7.363855      -0.434866      -6.198824       9.796541      -1.195861      26.968935          -0.000017
          246              C      13.636951       6.480702      33.016810      -0.147902      35.608745 0.43493636E+03  0.10261001E+05                                 9.586004                            7.040393       0.012020       1.982018                    0.999466      29.500982      85.900226       0.607495       0.427365      -1.053758       0.003000       0.007009       0.005466       0.009381       0.004477       0.016894       0.005645      -0.002005      -0.118596      -0.044359       0.016294       0.028065             11.989974       6.610956      -0.294667      -4.268995       9.373162      -1.943706      19.985804           0.000020
          247              C      13.155353       6.380226      34.297765       0.101974      28.675956 0.33296795E+03  0.73972456E+04                                 8.403734                            6.208002      -0.012426       2.015839                    0.999369      26.489788      76.505327       0.635193       0.434043      -1.042673      -0.004772       0.040877       0.010572       0.042491      -0.001604       0.030105       0.013485       0.009476      -0.089719      -0.047021       0.012298       0.034723             10.226192       5.986053      -0.716640      -3.414795       9.142962      -0.907040      15.549560          -0.000021
          248              C       1.556887       4.373497      26.328980       0.094196      26.553459 0.31634935E+03  0.68974692E+04                                 7.834039                            5.969051       0.201769       2.085809                    0.999705      25.784120      72.351296       0.665133       0.422352      -1.056084      -0.007591      -0.024745       0.032571       0.041603       0.011185       0.013599      -0.016604       0.050878       0.033655      -0.040613       0.010812       0.029801              9.133635       4.499361      -0.859227      -1.409173      12.538924       3.291610      10.362621          -0.000018
          249              C       1.346535       5.576418      26.970580      -0.154623      34.191816 0.42173512E+03  0.98257548E+04                                 9.163431                            6.847821       0.129813       2.017181                    0.999672      29.046600      82.737585       0.630498       0.416962      -1.065388       0.000748      -0.008041       0.007033       0.010709       0.008022       0.005604      -0.026836       0.029109       0.012064      -0.036949       0.014478       0.022471             10.990341       5.359399      -1.375762      -2.085088      15.102360       4.931171      12.509263           0.000018
          250              C       0.968730       5.568045      28.301407       0.055489      38.279752 0.40084180E+03  0.91685336E+04                                 9.963084                            6.670311      -0.088856       1.986472                    0.999210      26.200417      72.578307       0.643323       0.416246      -1.071956       0.003863      -0.023703      -0.013896       0.027746      -0.001492       0.007976      -0.001735       0.030415      -0.030213      -0.012751      -0.009569       0.022321             13.416699       5.772765      -1.961899      -2.444604      20.417048       7.235772      14.060285          -0.000015
          251              C       0.797126       4.359542      28.932224      -0.145279      33.109385 0.40670701E+03  0.93782275E+04                                 8.946621                            6.694661       0.183669       2.039109                    0.999752      28.531691      80.519869       0.642777       0.413244      -1.069124       0.000999      -0.001722      -0.002915       0.003529       0.009164       0.008266      -0.024035       0.052391       0.003743      -0.042752       0.014549       0.028202             10.683867       5.228232      -1.233435      -1.774211      16.239295       4.054042      10.584074           0.000018
          252              C       1.051764       3.209650      28.220982       0.097767      27.613507 0.32490308E+03  0.71478990E+04                                 8.082997                            6.066572       0.142081       2.066523                    0.999641      26.074421      74.052969       0.655417       0.424780      -1.052134       0.015113       0.018287      -0.040872       0.047259       0.004215       0.010686      -0.025662       0.080193       0.016764      -0.054672       0.013923       0.040748              9.447568       4.727820      -0.947912      -1.698292      13.346805       2.905310      10.268077          -0.000020
          253              C      13.664629       5.749460      15.635640       0.094768      29.854558 0.34595112E+03  0.77472028E+04                                 8.673395                            6.364838       0.017181       2.028714                    0.998561      26.470525      76.357470       0.622852       0.439128      -1.041295       0.039579      -0.004170       0.023469       0.046203      -0.008311       0.014329       0.028422      -0.041128      -0.024471      -0.037579      -0.003478       0.041057             10.655171      11.761431       0.896745      -1.557471       7.887446      -5.080635      12.316635          -0.000011
          254              C      12.925626       5.087993      16.619607      -0.136411      37.634654 0.44574253E+03  0.10619016E+05                                10.033931                            7.186960      -0.151156       1.935787                    0.998552      29.793051      88.211374       0.591655       0.434548      -1.045586       0.011681      -0.005448      -0.002751       0.013179      -0.012373      -0.004564       0.039233      -0.051982      -0.047244      -0.037579      -0.020140       0.057719             12.702334      12.534942       1.491569      -1.989541      10.265976      -7.211678      15.306084           0.000010
          255              C      13.589898       4.487928      17.654794       0.064137      39.981159 0.38580234E+03  0.87739913E+04                                10.353424                            6.595475      -0.058053       2.006743                    0.999167      25.918808      72.490409       0.636964       0.422823      -1.063696       0.011900      -0.000204      -0.017794       0.021407      -0.003732       0.003095       0.029042      -0.040029      -0.018756      -0.026342      -0.014693       0.041035             14.769751      14.785709       3.821624      -4.987865      11.783173      -8.947466      17.740369          -0.000007
          256              C       1.118191       4.515838      17.630532      -0.136928      36.140233 0.42131412E+03  0.98855371E+04                                 9.700014                            6.943409      -0.088084       1.954790                    0.999348      29.390610      86.045121       0.608333       0.429112      -1.050057      -0.009910      -0.010067      -0.014391       0.020166      -0.003463       0.019811       0.041069      -0.055081      -0.022864      -0.048108      -0.009967       0.058075             12.175762      14.519630       2.584959      -3.758214       8.946756      -5.589599      13.060898           0.000010
          257              C       1.792150       5.135440      16.624100       0.095718      29.108520 0.32519087E+03  0.71645255E+04                                 8.434867                            6.099977       0.089338       2.051924                    0.999464      26.118462      74.526994       0.647899       0.429091      -1.048205      -0.034242       0.006864      -0.031120       0.046777      -0.009229       0.020008       0.038312      -0.041940      -0.044744      -0.050338      -0.000510       0.050848             10.367632      12.054610       1.128880      -1.686779       7.686156      -4.705194      11.362130          -0.000011
          258              C      12.861967       3.779014      18.718287       0.379126      34.648457 0.31903752E+03  0.69882190E+04                                 9.792658                            6.239045      -0.361938       1.921006                    0.998727      24.151742      68.482833       0.611161       0.457537      -1.032589      -0.007454      -0.020449       0.014228       0.026004      -0.034079      -0.013149       0.057034      -0.096826      -0.047018      -0.053620      -0.043609       0.097229             13.986030      13.820668       4.596825      -4.218895      11.145217      -8.005488      16.992205          -0.000017
          259              C      10.992318       2.827283      19.544101       0.374522      34.666588 0.32706446E+03  0.72143706E+04                                 9.801722                            6.328371      -0.379700       1.912344                    0.998737      24.423237      69.674725       0.604727       0.459179      -1.030851       0.029545       0.003440      -0.000061       0.029744      -0.026572      -0.020425       0.056894      -0.088945      -0.016968      -0.050895      -0.041030       0.091925             13.792443      23.202857       4.562156       2.269840       8.202530      -2.178757       9.971942          -0.000017
          260              C      12.888261       2.715643      20.696555       0.371468      33.745128 0.31794739E+03  0.69567568E+04                                 9.598515                            6.218388      -0.320151       1.934085                    0.998771      24.160631      68.418444       0.613794       0.456070      -1.033660      -0.016078       0.001004      -0.023279       0.028309      -0.033004      -0.015999       0.050426      -0.087772      -0.052437      -0.046359      -0.043388       0.089747             13.315274      13.825718      -0.552161       5.948382       7.864018      -5.285808      18.256087          -0.000017
          261              C       7.680645       2.065340      17.976493       0.090632      28.675293 0.34207547E+03  0.76446599E+04                                 8.412786                            6.310739       0.043702       2.033617                    0.999035      26.612225      76.877400       0.627769       0.436586      -1.042018      -0.010407      -0.010890       0.046427       0.048810      -0.023550      -0.013277       0.012774      -0.063903       0.040396      -0.047710       0.005315       0.042396             10.000116      14.183683       3.415866       1.621707       6.799208      -1.336646       9.017456          -0.000015
          262              C       8.970440       2.531437      18.124762      -0.131207      36.774257 0.45364204E+03  0.10869416E+05                                 9.926392                            7.291546      -0.221716       1.914560                    0.998228      29.945947      89.311239       0.581642       0.439498      -1.041225      -0.000900      -0.004144       0.008044       0.009093      -0.027729      -0.011989       0.012738      -0.044256       0.004111      -0.036969      -0.004773       0.041742             12.137221      18.212535       3.851686       2.905247       7.548112      -1.365322      10.651017           0.000013
          263              C       9.583508       2.419797      19.355844       0.059155      39.502027 0.40864671E+03  0.94606321E+04                                10.360060                            6.854139      -0.245717       1.940803                    0.998937      26.701459      76.199230       0.613684       0.431111      -1.054911      -0.020576      -0.012730      -0.007894       0.025451      -0.015534      -0.001219       0.005010      -0.051546      -0.045467      -0.022518      -0.015650       0.038168             14.282109      24.430341       5.316299       2.348024       7.721948      -1.166710      10.694037          -0.000010
          264              C       8.891557       1.853224      20.393727      -0.142984      36.617584 0.45487158E+03  0.10910817E+05                                 9.880168                            7.282542      -0.228099       1.904527                    0.998700      30.343187      90.669367       0.584022       0.437228      -1.042137      -0.000149      -0.012713      -0.010758       0.016654      -0.028728      -0.004494       0.017781      -0.065688      -0.032482      -0.038398      -0.015766       0.054164             12.145942      18.577512       4.649771       0.450697       7.413297      -1.119143      10.447018           0.000014
          265              C       7.604530       1.375963      20.160091       0.091936      29.451808 0.35220119E+03  0.79399555E+04                                 8.606522                            6.431585      -0.040277       2.002350                    0.999044      26.994791      78.691996       0.616882       0.440430      -1.038244       0.001942       0.002560      -0.045955       0.046067      -0.033346      -0.009667       0.008143      -0.072838       0.000015      -0.050133      -0.001637       0.051770             10.313040      14.814809       3.555569       0.904869       6.349258      -0.842052       9.775052          -0.000015
          266              C      13.663245       1.381545      24.095959       0.075280      27.561805 0.35208347E+03  0.79320494E+04                                 8.182367                            6.402179      -0.009492       2.010856                    0.998776      27.074415      78.749083       0.622766       0.436557      -1.041141       0.051588       0.005383      -0.012941       0.053458      -0.001412      -0.019645       0.025104      -0.029407      -0.070713      -0.042103       0.003121       0.038982              9.313416      10.424121       0.820205       2.405988       5.686743      -1.877286      11.829382          -0.000012
          267              C      12.980982       1.713674      22.959230      -0.149094      34.595953 0.44739227E+03  0.10680067E+05                                 9.490619                            7.214015      -0.164767       1.927035                    0.998654      30.120225      89.596705       0.588198       0.436211      -1.043424       0.012521      -0.002331      -0.011092       0.016889      -0.009325      -0.007106       0.028694      -0.061556      -0.088251      -0.039769      -0.017142       0.056910             11.170031      11.330481       0.223233       2.967687       6.540870      -3.247055      15.638742           0.000010
          268              C      13.639718       2.280247      21.892142       0.069246      37.176796 0.38803098E+03  0.88489543E+04                                 9.895464                            6.641405      -0.060665       2.005634                    0.999250      26.035529      73.229037       0.630080       0.426270      -1.060152       0.007947      -0.017001       0.012568       0.022587      -0.001751      -0.012465       0.022982      -0.046843      -0.035104      -0.030930      -0.009442       0.040372             13.274609      14.040018      -1.082913       6.105347       7.132305      -4.709606      18.651506          -0.000006
          269              C       1.138950       2.433752      21.993235      -0.145750      34.415151 0.43434544E+03  0.10264601E+05                                 9.362838                            7.039882      -0.080430       1.952550                    0.999417      29.713696      87.175503       0.605721       0.427885      -1.051280       0.001972      -0.014575       0.003196       0.015051       0.007062      -0.015912       0.016628      -0.059170      -0.051532      -0.038656      -0.004238       0.042894             11.165208      13.537198      -0.294278       4.170295       5.929069      -2.448140      14.029357           0.000009
          270              C       1.796302       2.082086      23.179387       0.094317      27.014816 0.33155684E+03  0.73480132E+04                                 8.009760                            6.150231       0.100620       2.049960                    0.999502      26.475238      76.029671       0.646008       0.427815      -1.047881      -0.033351      -0.031863       0.010571       0.047321      -0.002456      -0.019005       0.017300      -0.057576      -0.088736      -0.044322      -0.003879       0.048201              9.234849      11.123073       0.048942       2.113626       4.926202      -1.486379      11.655271          -0.000011
          271              C      12.736032       1.228040       6.119466       0.105210      27.372809 0.32559817E+03  0.71612362E+04                                 8.050149                            6.087463       0.182246       2.082031                    0.999656      25.905616      73.369793       0.652496       0.426798      -1.051737      -0.003667       0.016628      -0.042423       0.045713      -0.021316      -0.003947      -0.020853       0.059242       0.004428      -0.046492       0.010491       0.036000              9.453769       4.556940       0.973184       0.638990      14.035027       2.354660       9.769339          -0.000016
          272              C      12.924242       2.425379       6.784430      -0.150096      33.451433 0.40950230E+03  0.94974166E+04                                 9.106301                            6.798340       0.118625       2.019735                    0.999646      28.901374      82.893193       0.623988       0.423234      -1.058444      -0.000242      -0.007150      -0.005172       0.008828      -0.009202      -0.002913      -0.020564       0.047784       0.018024      -0.038322       0.015627       0.022695             10.901309       4.997112       1.302812       0.765508      17.299562       3.288863      10.407251           0.000013
          273              C      12.935313       3.561316       6.061506       0.058966      38.900476 0.40583942E+03  0.93474222E+04                                10.202738                            6.789771      -0.130238       1.976241                    0.999282      26.437716      74.416299       0.624282       0.425978      -1.061701       0.004916      -0.025274      -0.013986       0.029301       0.000806      -0.000879       0.004691       0.036676      -0.033779      -0.016765      -0.007238       0.024003             13.971071       5.559083       1.791853       1.265507      22.721206       6.845783      13.632923          -0.000010
          274              C      12.773397       3.505496       4.690692      -0.153371      35.056668 0.43371333E+03  0.10230111E+05                                 9.472507                            7.037477       0.012098       1.981650                    0.999528      29.574869      86.248936       0.606410       0.428216      -1.052703       0.007452      -0.007223      -0.001400       0.010472      -0.005786      -0.003524      -0.024096       0.048634       0.033392      -0.041765       0.019302       0.022464             11.483087       5.332223       1.188786       1.093324      16.482579       5.121470      12.634459           0.000014
          275              C      12.601793       2.280247       4.111095       0.100375      27.586106 0.32829770E+03  0.72664544E+04                                 8.190259                            6.177982       0.014613       2.025258                    0.999347      26.388013      76.024676       0.634738       0.435970      -1.041709       0.012967      -0.028187       0.034733       0.046573      -0.016020      -0.021649      -0.024006       0.074899      -0.018612      -0.054622       0.005056       0.049566              9.658188       4.842165       0.994274       0.899121      13.580630       3.042555      10.551768          -0.000014
          276              C      13.093078       4.906578       6.730514       0.380066      32.514555 0.30662131E+03  0.66218661E+04                                 9.322673                            6.063163      -0.166470       1.990565                    0.999247      23.515388      65.299840       0.630813       0.449601      -1.041511       0.002994       0.032788       0.011725       0.034950       0.001342      -0.040611       0.000877       0.140744      -0.128353      -0.054362      -0.048717       0.103079             12.966509       5.387309       1.269239       1.996152      20.367380       5.751664      13.144839          -0.000010
          277              C      13.574675       6.129036       8.536251       0.388023      32.488201 0.29682911E+03  0.63569242E+04                                 9.284358                            5.946773      -0.180332       1.987272                    0.999198      23.293406      64.358108       0.640145       0.446774      -1.043428      -0.012348      -0.004821      -0.029562       0.032398      -0.005824      -0.042123       0.004514       0.139373      -0.115716      -0.053626      -0.048313       0.101939             13.225676       6.317936       0.296555       5.047199      10.142171       1.260598      23.216921          -0.000010
          278              C      13.070935       7.128214       6.597970       0.376370      33.044504 0.30822130E+03  0.66530633E+04                                 9.343902                            6.041712      -0.148125       1.993741                    0.999166      23.498526      64.852943       0.638938       0.444108      -1.046605       0.005185      -0.025391       0.020346       0.032948      -0.000511      -0.033556      -0.001355       0.134433      -0.118721      -0.049133      -0.046216       0.095349             12.868208       5.489425      -1.640729       2.338555      19.430294      -5.617208      13.684904          -0.000011
          279              C       1.098817       5.322437      11.933408       0.100179      26.768688 0.31400609E+03  0.68416337E+04                                 7.888123                            5.940348       0.230704       2.097942                    0.999653      25.746377      72.495802       0.667064       0.421422      -1.055436      -0.008625       0.038725       0.003110       0.039795       0.006324      -0.027487      -0.015189      -0.003199      -0.066551      -0.040058       0.006087       0.033972              9.464133       5.555348      -0.607545       3.321027       8.432796       0.083763      14.404254          -0.000021
          280              C       0.611684       5.135440      10.652903      -0.148552      34.778524 0.42689885E+03  0.99866277E+04                                 9.326198                            6.926149       0.152414       2.026650                    0.999688      29.068174      83.246762       0.621330       0.421396      -1.061483      -0.003338       0.008086       0.005302       0.010229      -0.000851      -0.019080      -0.002813      -0.019660      -0.086513      -0.037627       0.013228       0.024399             11.518694       6.641849      -0.696836       4.635124       9.080962      -0.194316      18.833271           0.000020
          281              C       0.170220       6.237885       9.929081       0.048738      40.042805 0.40593331E+03  0.93311765E+04                                10.326108                            6.743914      -0.079192       1.990510                    0.999152      26.346272      73.596549       0.634196       0.420146      -1.067530       0.002896       0.001646       0.028648       0.028841       0.007074      -0.006853      -0.000915       0.028620      -0.024541      -0.012059      -0.009583       0.021642             14.709776       7.363855      -0.434866       6.198823       9.796540       1.195860      26.968932          -0.000017
          282              C       0.202049       7.474298      10.551810      -0.147902      35.608736 0.43493628E+03  0.10260998E+05                                 9.586002                            7.040392       0.012020       1.982018                    0.999466      29.500980      85.900217       0.607495       0.427365      -1.053758      -0.003000      -0.007009       0.005466       0.009381       0.004477      -0.016894      -0.005645      -0.002005      -0.118596      -0.044359       0.016294       0.028065             11.989970       6.610955      -0.294668       4.268993       9.373160       1.943703      19.985796           0.000020
          283              C       0.683647       7.574774      11.832765       0.101974      28.675944 0.33296776E+03  0.73972402E+04                                 8.403731                            6.208000      -0.012425       2.015840                    0.999369      26.489783      76.505305       0.635193       0.434043      -1.042673       0.004772      -0.040877       0.010572       0.042491      -0.001604      -0.030105      -0.013485       0.009476      -0.089719      -0.047021       0.012298       0.034723             10.226188       5.986051      -0.716641       3.414792       9.142963       0.907040      15.549549          -0.000021
          284              C      12.282112       9.581503       3.863980       0.094195      26.553449 0.31634924E+03  0.68974662E+04                                 7.834037                            5.969050       0.201769       2.085809                    0.999705      25.784115      72.351280       0.665133       0.422352      -1.056084       0.007591       0.024745       0.032571       0.041603       0.011185      -0.013599       0.016604       0.050878       0.033655      -0.040613       0.010812       0.029801              9.133633       4.499361      -0.859227       1.409173      12.538920      -3.291609      10.362620          -0.000017
          285              C      12.492465       8.378582       4.505580      -0.154623      34.191815 0.42173514E+03  0.98257552E+04                                 9.163431                            6.847821       0.129813       2.017181                    0.999672      29.046598      82.737577       0.630498       0.416962      -1.065388      -0.000748       0.008041       0.007033       0.010709       0.008022      -0.005604       0.026836       0.029109       0.012064      -0.036949       0.014478       0.022471             10.990341       5.359400      -1.375765       2.085089      15.102360      -4.931173      12.509264           0.000017
          286              C      12.870270       8.386955       5.836407       0.055490      38.279758 0.40084168E+03  0.91685305E+04                                 9.963085                            6.670310      -0.088857       1.986472                    0.999210      26.200417      72.578309       0.643323       0.416246      -1.071956      -0.003863       0.023703      -0.013896       0.027746      -0.001492      -0.007976       0.001735       0.030415      -0.030213      -0.012752      -0.009569       0.022321             13.416702       5.772765      -1.961898       2.444602      20.417061      -7.235771      14.060278          -0.000014
          287              C      13.041874       9.595458       6.467224      -0.145279      33.109390 0.40670700E+03  0.93782271E+04                                 8.946622                            6.694661       0.183668       2.039109                    0.999752      28.531690      80.519867       0.642777       0.413244      -1.069124      -0.000999       0.001722      -0.002915       0.003529       0.009164      -0.008266       0.024035       0.052391       0.003743      -0.042752       0.014549       0.028202             10.683870       5.228233      -1.233435       1.774211      16.239301      -4.054042      10.584075           0.000017
          288              C      12.787236      10.745350       5.755982       0.097767      27.613503 0.32490298E+03  0.71478964E+04                                 8.082996                            6.066570       0.142082       2.066523                    0.999641      26.074417      74.052953       0.655417       0.424780      -1.052134      -0.015113      -0.018287      -0.040872       0.047259       0.004215      -0.010686       0.025662       0.080193       0.016764      -0.054672       0.013923       0.040748              9.447567       4.727820      -0.947912       1.698292      13.346805      -2.905310      10.268076          -0.000019
          289              C       7.093871      19.704460      29.294360       0.094768      29.854553 0.34595104E+03  0.77472004E+04                                 8.673393                            6.364837       0.017182       2.028714                    0.998561      26.470521      76.357448       0.622852       0.439128      -1.041296      -0.039579      -0.004170      -0.023469       0.046203       0.008311       0.014329      -0.028422      -0.041128      -0.024472      -0.037579      -0.003478       0.041057             10.655168      11.761427      -0.896746      -1.557473       7.887445       5.080634      12.316633          -0.000010
          290              C       7.832874      19.042993      28.310393      -0.136412      37.634621 0.44574207E+03  0.10619003E+05                                10.033925                            7.186957      -0.151155       1.935787                    0.998552      29.793046      88.211352       0.591655       0.434548      -1.045586      -0.011681      -0.005448       0.002751       0.013179       0.012373      -0.004564      -0.039233      -0.051982      -0.047244      -0.037579      -0.020140       0.057719             12.702327      12.534931      -1.491568      -1.989540      10.265971       7.211674      15.306078           0.000009
          291              C       7.168602      18.442928      27.275206       0.064137      39.981145 0.38580228E+03  0.87739895E+04                                10.353422                            6.595474      -0.058052       2.006744                    0.999167      25.918805      72.490395       0.636965       0.422823      -1.063696      -0.011900      -0.000203       0.017793       0.021407       0.003732       0.003095      -0.029041      -0.040029      -0.018756      -0.026342      -0.014693       0.041035             14.769744      14.785704      -3.821620      -4.987859      11.783168       8.947461      17.740361          -0.000006
          292              C       5.801309      18.470838      27.299468      -0.136928      36.140228 0.42131418E+03  0.98855385E+04                                 9.700013                            6.943410      -0.088083       1.954791                    0.999348      29.390604      86.045094       0.608333       0.429112      -1.050057       0.009909      -0.010067       0.014391       0.020165       0.003463       0.019811      -0.041069      -0.055081      -0.022865      -0.048108      -0.009967       0.058075             12.175760      14.519634      -2.584960      -3.758215       8.946753       5.589595      13.060892           0.000009
          293              C       5.127349      19.090440      28.305900       0.095718      29.108494 0.32519069E+03  0.71645205E+04                                 8.434862                            6.099975       0.089340       2.051925                    0.999464      26.118455      74.526962       0.647900       0.429091      -1.048206       0.034242       0.006864       0.031120       0.046777       0.009229       0.020008      -0.038312      -0.041940      -0.044744      -0.050338      -0.000510       0.050848             10.367624      12.054607      -1.128878      -1.686777       7.686148       4.705185      11.362115          -0.000010
          294              C       7.896533      17.734014      26.211713       0.379126      34.648443 0.31903755E+03  0.69882197E+04                                 9.792654                            6.239045      -0.361937       1.921006                    0.998727      24.151738      68.482813       0.611161       0.457536      -1.032589       0.007454      -0.020449      -0.014228       0.026004       0.034079      -0.013149      -0.057034      -0.096826      -0.047018      -0.053620      -0.043609       0.097229             13.986023      13.820668      -4.596823      -4.218891      11.145210       8.005480      16.992190          -0.000016
          295              C       9.766182      16.782283      25.385899       0.374522      34.666582 0.32706442E+03  0.72143695E+04                                 9.801721                            6.328371      -0.379699       1.912344                    0.998737      24.423235      69.674717       0.604727       0.459179      -1.030851      -0.029545       0.003440       0.000061       0.029744       0.026572      -0.020425      -0.056894      -0.088945      -0.016968      -0.050895      -0.041030       0.091925             13.792441      23.202851      -4.562156       2.269837       8.202529       2.178757       9.971941          -0.000016
          296              C       7.870239      16.670643      24.233445       0.371468      33.745124 0.31794763E+03  0.69567634E+04                                 9.598515                            6.218390      -0.320152       1.934085                    0.998771      24.160631      68.418445       0.613794       0.456070      -1.033660       0.016078       0.001004       0.023279       0.028309       0.033004      -0.015999      -0.050426      -0.087772      -0.052437      -0.046359      -0.043388       0.089747             13.315271      13.825719       0.552157       5.948376       7.864016       5.285803      18.256078          -0.000017
          297              C      13.077855      16.020340      26.953507       0.090632      28.675284 0.34207538E+03  0.76446574E+04                                 8.412785                            6.310739       0.043703       2.033618                    0.999035      26.612221      76.877386       0.627769       0.436586      -1.042018       0.010407      -0.010889      -0.046427       0.048810       0.023550      -0.013278      -0.012774      -0.063903       0.040396      -0.047710       0.005315       0.042396             10.000113      14.183679      -3.415865       1.621707       6.799207       1.336645       9.017454          -0.000016
          298              C      11.788060      16.486437      26.805238      -0.131207      36.774253 0.45364195E+03  0.10869413E+05                                 9.926391                            7.291545      -0.221715       1.914560                    0.998228      29.945942      89.311218       0.581642       0.439498      -1.041225       0.000900      -0.004144      -0.008044       0.009093       0.027729      -0.011989      -0.012738      -0.044256       0.004111      -0.036969      -0.004773       0.041742             12.137220      18.212530      -3.851685       2.905248       7.548111       1.365323      10.651018           0.000013
          299              C      11.174992      16.374797      25.574156       0.059156      39.502014 0.40864654E+03  0.94606273E+04                                10.360058                            6.854138      -0.245717       1.940803                    0.998937      26.701457      76.199224       0.613684       0.431111      -1.054911       0.020576      -0.012730       0.007894       0.025451       0.015534      -0.001219      -0.005010      -0.051546      -0.045467      -0.022518      -0.015650       0.038168             14.282104      24.430328      -5.316297       2.348022       7.721947       1.166712      10.694038          -0.000010
          300              C      11.866942      15.808224      24.536273      -0.142984      36.617563 0.45487120E+03  0.10910806E+05                                 9.880164                            7.282539      -0.228099       1.904527                    0.998700      30.343186      90.669367       0.584022       0.437228      -1.042137       0.000149      -0.012713       0.010758       0.016654       0.028728      -0.004494      -0.017781      -0.065688      -0.032482      -0.038398      -0.015766       0.054164             12.145937      18.577497      -4.649767       0.450694       7.413295       1.119146      10.447020           0.000014
          301              C      13.153969      15.330963      24.769909       0.091936      29.451821 0.35220139E+03  0.79399608E+04                                 8.606524                            6.431587      -0.040276       2.002350                    0.999044      26.994787      78.691979       0.616882       0.440430      -1.038245      -0.001942       0.002560       0.045955       0.046067       0.033346      -0.009667      -0.008143      -0.072838       0.000015      -0.050133      -0.001637       0.051770             10.313044      14.814823      -3.555573       0.904870       6.349260       0.842051       9.775049          -0.000016
          302              C       7.095255      15.336545      20.834041       0.075280      27.561799 0.35208335E+03  0.79320462E+04                                 8.182366                            6.402178      -0.009492       2.010856                    0.998776      27.074416      78.749086       0.622766       0.436557      -1.041141      -0.051588       0.005383       0.012941       0.053458       0.001412      -0.019645      -0.025104      -0.029407      -0.070714      -0.042103       0.003121       0.038982              9.313414      10.424115      -0.820204       2.405990       5.686743       1.877288      11.829384          -0.000012
          303              C       7.777518      15.668674      21.970770      -0.149094      34.595919 0.44739165E+03  0.10680049E+05                                 9.490613                            7.214010      -0.164766       1.927035                    0.998654      30.120226      89.596709       0.588198       0.436211      -1.043424      -0.012521      -0.002331       0.011092       0.016889       0.009324      -0.007106      -0.028694      -0.061556      -0.088251      -0.039769      -0.017142       0.056910             11.170023      11.330475      -0.223235       2.967682       6.540866       3.247053      15.638727           0.000011
          304              C       7.118782      16.235247      23.037857       0.069246      37.176768 0.38803095E+03  0.88489535E+04                                 9.895460                            6.641405      -0.060666       2.005634                    0.999250      26.035530      73.229043       0.630080       0.426270      -1.060152      -0.007947      -0.017001      -0.012568       0.022587       0.001751      -0.012465      -0.022982      -0.046843      -0.035104      -0.030930      -0.009442       0.040372             13.274599      14.040008       1.082907       6.105329       7.132301       4.709601      18.651487          -0.000006
          305              C       5.780550      16.388752      22.936765      -0.145750      34.415140 0.43434536E+03  0.10264599E+05                                 9.362836                            7.039881      -0.080429       1.952550                    0.999417      29.713693      87.175492       0.605721       0.427885      -1.051280      -0.001972      -0.014575      -0.003196       0.015051      -0.007062      -0.015912      -0.016628      -0.059170      -0.051532      -0.038656      -0.004238       0.042894             11.165204      13.537193       0.294276       4.170287       5.929068       2.448139      14.029350           0.000010
          306              C       5.123198      16.037086      21.750613       0.094317      27.014809 0.33155681E+03  0.73480123E+04                                 8.009759                            6.150230       0.100620       2.049961                    0.999502      26.475236      76.029662       0.646008       0.427815      -1.047881       0.033351      -0.031863      -0.010571       0.047321       0.002456      -0.019005      -0.017300      -0.057576      -0.088736      -0.044322      -0.003879       0.048201              9.234846      11.123070      -0.048942       2.113625       4.926201       1.486378      11.655267          -0.000012
          307              C       8.022468      15.183040      38.810534       0.105210      27.372818 0.32559829E+03  0.71612394E+04                                 8.050150                            6.087464       0.182245       2.082031                    0.999656      25.905623      73.369818       0.652496       0.426798      -1.051737       0.003667       0.016628       0.042423       0.045713       0.021316      -0.003947       0.020853       0.059242       0.004428      -0.046492       0.010491       0.036000              9.453770       4.556941      -0.973185       0.638991      14.035029      -2.354660       9.769340          -0.000017
          308              C       7.834258      16.380379      38.145570      -0.150096      33.451437 0.40950236E+03  0.94974186E+04                                 9.106302                            6.798340       0.118625       2.019735                    0.999646      28.901374      82.893193       0.623988       0.423234      -1.058444       0.000242      -0.007150       0.005172       0.008828       0.009202      -0.002913       0.020564       0.047784       0.018025      -0.038322       0.015627       0.022695             10.901309       4.997113      -1.302813       0.765510      17.299563      -3.288863      10.407251           0.000014
          309              C       7.823187      17.516316      38.868494       0.058966      38.900474 0.40583944E+03  0.93474229E+04                                10.202738                            6.789772      -0.130239       1.976241                    0.999282      26.437717      74.416303       0.624282       0.425978      -1.061701      -0.004916      -0.025274       0.013986       0.029301      -0.000806      -0.000879      -0.004691       0.036676      -0.033778      -0.016765      -0.007238       0.024003             13.971070       5.559083      -1.791852       1.265506      22.721202      -6.845783      13.632924          -0.000011
          310              C       7.985103      17.460496      40.239308      -0.153371      35.056670 0.43371339E+03  0.10230112E+05                                 9.472507                            7.037478       0.012098       1.981650                    0.999528      29.574871      86.248944       0.606410       0.428216      -1.052703      -0.007452      -0.007223       0.001400       0.010472       0.005786      -0.003524       0.024096       0.048634       0.033393      -0.041765       0.019301       0.022464             11.483087       5.332223      -1.188788       1.093324      16.482579      -5.121471      12.634460           0.000015
          311              C       8.156707      16.235247      40.818905       0.100376      27.586109 0.32829774E+03  0.72664556E+04                                 8.190260                            6.177982       0.014613       2.025258                    0.999347      26.388015      76.024687       0.634738       0.435970      -1.041709      -0.012967      -0.028187      -0.034733       0.046573       0.016020      -0.021649       0.024006       0.074899      -0.018612      -0.054622       0.005056       0.049566              9.658189       4.842166      -0.994275       0.899121      13.580630      -3.042555      10.551770          -0.000015
          312              C       7.665422      18.861578      38.199486       0.380066      32.514540 0.30662122E+03  0.66218637E+04                                 9.322670                            6.063162      -0.166469       1.990565                    0.999247      23.515384      65.299825       0.630813       0.449601      -1.041511      -0.002994       0.032788      -0.011725       0.034950      -0.001342      -0.040611      -0.000877       0.140744      -0.128353      -0.054362      -0.048717       0.103079             12.966504       5.387308      -1.269240       1.996152      20.367370      -5.751664      13.144835          -0.000009
          313              C       7.183825      20.084036      36.393749       0.388022      32.488199 0.29682902E+03  0.63569215E+04                                 9.284358                            5.946772      -0.180331       1.987272                    0.999198      23.293401      64.358087       0.640145       0.446774      -1.043428       0.012348      -0.004821       0.029562       0.032398       0.005824      -0.042123      -0.004514       0.139373      -0.115716      -0.053626      -0.048313       0.101939             13.225677       6.317936      -0.296554       5.047199      10.142171      -1.260595      23.216923          -0.000008
          314              C       7.687564      21.083214      38.332029       0.376370      33.044481 0.30822120E+03  0.66530605E+04                                 9.343898                            6.041711      -0.148124       1.993741                    0.999166      23.498523      64.852932       0.638938       0.444108      -1.046605      -0.005185      -0.025391      -0.020346       0.032948       0.000511      -0.033556       0.001355       0.134433      -0.118721      -0.049133      -0.046216       0.095349             12.868200       5.489424       1.640727       2.338557      19.430263       5.617202      13.684913          -0.000010
          315              C       5.820683      19.277437      32.996592       0.100179      26.768698 0.31400626E+03  0.68416383E+04                                 7.888125                            5.940350       0.230703       2.097941                    0.999653      25.746381      72.495818       0.667064       0.421422      -1.055436       0.008625       0.038725      -0.003110       0.039795      -0.006324      -0.027487       0.015189      -0.003199      -0.066551      -0.040058       0.006087       0.033972              9.464136       5.555350       0.607545       3.321029       8.432795      -0.083765      14.404262          -0.000021
          316              C       6.307816      19.090440      34.277097      -0.148552      34.778521 0.42689883E+03  0.99866270E+04                                 9.326197                            6.926149       0.152415       2.026650                    0.999688      29.068173      83.246757       0.621330       0.421396      -1.061483       0.003338       0.008086      -0.005302       0.010229       0.000851      -0.019080       0.002813      -0.019660      -0.086513      -0.037627       0.013228       0.024399             11.518693       6.641849       0.696836       4.635123       9.080961       0.194316      18.833269           0.000021
          317              C       6.749280      20.192885      35.000919       0.048738      40.042823 0.40593343E+03  0.93311795E+04                                10.326110                            6.743915      -0.079192       1.990510                    0.999152      26.346272      73.596544       0.634196       0.420146      -1.067530      -0.002896       0.001646      -0.028648       0.028841      -0.007074      -0.006853       0.000915       0.028620      -0.024541      -0.012059      -0.009583       0.021642             14.709781       7.363857       0.434866       6.198826       9.796540      -1.195863      26.968947          -0.000018
          318              C       6.717451      21.429298      34.378189      -0.147902      35.608763 0.43493640E+03  0.10261002E+05                                 9.586007                            7.040392       0.012020       1.982018                    0.999466      29.500983      85.900230       0.607495       0.427365      -1.053758       0.003000      -0.007009      -0.005466       0.009381      -0.004477      -0.016894       0.005645      -0.002005      -0.118596      -0.044359       0.016294       0.028065             11.989979       6.610959       0.294667       4.269000       9.373160      -1.943704      19.985819           0.000021
          319              C       6.235853      21.529774      33.097235       0.101974      28.675952 0.33296772E+03  0.73972394E+04                                 8.403733                            6.208000      -0.012425       2.015840                    0.999369      26.489788      76.505324       0.635193       0.434043      -1.042673      -0.004772      -0.040877      -0.010572       0.042491       0.001604      -0.030105       0.013485       0.009476      -0.089719      -0.047021       0.012298       0.034723             10.226191       5.986053       0.716640       3.414797       9.142960      -0.907039      15.549560          -0.000022
          320              C       8.476387      23.536503      41.066020       0.094196      26.553458 0.31634933E+03  0.68974688E+04                                 7.834039                            5.969051       0.201769       2.085809                    0.999705      25.784119      72.351293       0.665133       0.422352      -1.056084      -0.007591       0.024745      -0.032571       0.041603      -0.011185      -0.013599      -0.016604       0.050878       0.033655      -0.040613       0.010812       0.029801              9.133635       4.499361       0.859227       1.409173      12.538923       3.291610      10.362621          -0.000018
          321              C       8.266035      22.333582      40.424420      -0.154623      34.191812 0.42173506E+03  0.98257529E+04                                 9.163430                            6.847820       0.129813       2.017181                    0.999672      29.046598      82.737575       0.630498       0.416962      -1.065388       0.000748       0.008041      -0.007033       0.010709      -0.008022      -0.005604      -0.026836       0.029109       0.012064      -0.036949       0.014478       0.022471             10.990339       5.359398       1.375762       2.085087      15.102357       4.931170      12.509261           0.000018
          322              C       7.888230      22.341955      39.093593       0.055489      38.279753 0.40084180E+03  0.91685337E+04                                 9.963084                            6.670311      -0.088857       1.986472                    0.999210      26.200417      72.578308       0.643322       0.416246      -1.071956       0.003863       0.023703       0.013896       0.027746       0.001492      -0.007976      -0.001735       0.030415      -0.030213      -0.012752      -0.009569       0.022321             13.416700       5.772766       1.961899       2.444605      20.417049       7.235772      14.060285          -0.000016
          323              C       7.716626      23.550458      38.462776      -0.145279      33.109392 0.40670709E+03  0.93782298E+04                                 8.946623                            6.694662       0.183668       2.039109                    0.999752      28.531694      80.519884       0.642777       0.413244      -1.069124       0.000999       0.001722       0.002915       0.003529      -0.009164      -0.008265      -0.024035       0.052391       0.003743      -0.042752       0.014549       0.028202             10.683869       5.228233       1.233435       1.774212      16.239298       4.054044      10.584077           0.000019
          324              C       7.971264      24.700350      39.174018       0.097767      27.613507 0.32490307E+03  0.71478988E+04                                 8.082997                            6.066572       0.142081       2.066523                    0.999641      26.074421      74.052971       0.655417       0.424780      -1.052134       0.015113      -0.018287       0.040872       0.047258      -0.004215      -0.010686      -0.025662       0.080193       0.016764      -0.054672       0.013924       0.040748              9.447568       4.727821       0.947912       1.698293      13.346806       2.905311      10.268079          -0.000021
          325              C       6.745129      22.160540       6.829360       0.094768      29.854559 0.34595113E+03  0.77472030E+04                                 8.673395                            6.364837       0.017181       2.028714                    0.998561      26.470526      76.357471       0.622852       0.439128      -1.041296       0.039579       0.004170      -0.023469       0.046203       0.008311      -0.014329       0.028422      -0.041128      -0.024472      -0.037579      -0.003478       0.041057             10.655170      11.761429      -0.896745       1.557471       7.887446      -5.080635      12.316636          -0.000011
          326              C       6.006126      22.822007       5.845393      -0.136411      37.634653 0.44574253E+03  0.10619016E+05                                10.033931                            7.186960      -0.151156       1.935787                    0.998552      29.793050      88.211371       0.591654       0.434548      -1.045586       0.011681       0.005448       0.002751       0.013179       0.012373       0.004564       0.039233      -0.051982      -0.047244      -0.037579      -0.020140       0.057719             12.702334      12.534941      -1.491569       1.989541      10.265976      -7.211678      15.306086           0.000010
          327              C       6.670398      23.422072       4.810206       0.064137      39.981156 0.38580234E+03  0.87739911E+04                                10.353423                            6.595475      -0.058053       2.006743                    0.999167      25.918808      72.490405       0.636965       0.422823      -1.063696       0.011900       0.000203       0.017794       0.021407       0.003732      -0.003095       0.029042      -0.040029      -0.018756      -0.026342      -0.014693       0.041035             14.769748      14.785707      -3.821623       4.987864      11.783171      -8.947464      17.740367          -0.000007
          328              C       8.037691      23.394162       4.834468      -0.136928      36.140234 0.42131415E+03  0.98855377E+04                                 9.700014                            6.943409      -0.088084       1.954790                    0.999348      29.390611      86.045121       0.608333       0.429112      -1.050057      -0.009910       0.010067       0.014391       0.020166       0.003463      -0.019811       0.041069      -0.055081      -0.022864      -0.048108      -0.009967       0.058075             12.175761      14.519629      -2.584959       3.758213       8.946756      -5.589599      13.060898           0.000010
          329              C       8.711650      22.774560       5.840900       0.095718      29.108519 0.32519085E+03  0.71645248E+04                                 8.434867                            6.099977       0.089338       2.051924                    0.999464      26.118461      74.526988       0.647900       0.429091      -1.048206      -0.034242      -0.006864       0.031120       0.046777       0.009229      -0.020008       0.038312      -0.041940      -0.044744      -0.050338      -0.000510       0.050848             10.367632      12.054609      -1.128880       1.686779       7.686156      -4.705194      11.362130          -0.000011
          330              C       5.942467      24.130986       3.746713       0.379126      34.648453 0.31903752E+03  0.69882189E+04                                 9.792656                            6.239045      -0.361938       1.921006                    0.998727      24.151742      68.482830       0.611161       0.457536      -1.032589      -0.007454       0.020449      -0.014228       0.026004       0.034079       0.013149       0.057034      -0.096826      -0.047018      -0.053620      -0.043609       0.097229             13.986027      13.820665      -4.596823       4.218894      11.145214      -8.005487      16.992203          -0.000016
          331              C       4.072818      25.082717       2.920899       0.374522      34.666584 0.32706464E+03  0.72143753E+04                                 9.801722                            6.328373      -0.379700       1.912344                    0.998737      24.423238      69.674727       0.604727       0.459179      -1.030851       0.029545      -0.003440       0.000061       0.029744       0.026572       0.020425       0.056894      -0.088945      -0.016968      -0.050895      -0.041030       0.091925             13.792440      23.202848      -4.562153      -2.269838       8.202529      -2.178758       9.971942          -0.000016
          332              C       5.968761      25.194357       1.768445       0.371468      33.745123 0.31794751E+03  0.69567601E+04                                 9.598514                            6.218389      -0.320152       1.934085                    0.998771      24.160631      68.418444       0.613794       0.456070      -1.033660      -0.016078      -0.001004       0.023279       0.028309       0.033004       0.015999       0.050426      -0.087772      -0.052437      -0.046359      -0.043388       0.089747             13.315271      13.825711       0.552159      -5.948376       7.864018      -5.285808      18.256085          -0.000017
          333              C       0.761145      25.844660       4.488507       0.090632      28.675286 0.34207541E+03  0.76446581E+04                                 8.412785                            6.310739       0.043702       2.033617                    0.999035      26.612222      76.877390       0.627769       0.436586      -1.042018      -0.010407       0.010889      -0.046427       0.048810       0.023550       0.013277       0.012774      -0.063903       0.040396      -0.047710       0.005315       0.042396             10.000114      14.183679      -3.415865      -1.621707       6.799207      -1.336645       9.017456          -0.000016
          334              C       2.050940      25.378563       4.340238      -0.131207      36.774242 0.45364186E+03  0.10869410E+05                                 9.926390                            7.291545      -0.221715       1.914560                    0.998228      29.945945      89.311233       0.581642       0.439498      -1.041225      -0.000900       0.004144      -0.008044       0.009093       0.027729       0.011989       0.012738      -0.044256       0.004111      -0.036969      -0.004773       0.041742             12.137216      18.212520      -3.851684      -2.905243       7.548110      -1.365324      10.651018           0.000014
          335              C       2.664007      25.490203       3.109156       0.059155      39.501997 0.40864666E+03  0.94606307E+04                                10.360055                            6.854139      -0.245717       1.940802                    0.998937      26.701460      76.199233       0.613684       0.431111      -1.054911      -0.020576       0.012730       0.007894       0.025451       0.015534       0.001219       0.005010      -0.051546      -0.045467      -0.022518      -0.015650       0.038168             14.282096      24.430305      -5.316291      -2.348018       7.721944      -1.166713      10.694039          -0.000010
          336              C       1.972057      26.056776       2.071273      -0.142984      36.617572 0.45487139E+03  0.10910812E+05                                 9.880166                            7.282541      -0.228099       1.904527                    0.998700      30.343187      90.669370       0.584022       0.437229      -1.042137      -0.000149       0.012713       0.010758       0.016654       0.028728       0.004494       0.017781      -0.065688      -0.032482      -0.038398      -0.015766       0.054164             12.145938      18.577498      -4.649767      -0.450698       7.413295      -1.119145      10.447021           0.000014
          337              C       0.685030      26.534037       2.304909       0.091936      29.451805 0.35220118E+03  0.79399551E+04                                 8.606521                            6.431585      -0.040277       2.002350                    0.999044      26.994790      78.691994       0.616882       0.440430      -1.038244       0.001942      -0.002560       0.045955       0.046067       0.033346       0.009667       0.008143      -0.072838       0.000015      -0.050133      -0.001637       0.051770             10.313039      14.814807      -3.555569      -0.904868       6.349258      -0.842052       9.775052          -0.000016
          338              C       6.743745      26.528455      43.299041       0.075280      27.561795 0.35208329E+03  0.79320447E+04                                 8.182365                            6.402178      -0.009492       2.010856                    0.998776      27.074414      78.749080       0.622766       0.436557      -1.041141       0.051588      -0.005383       0.012941       0.053458       0.001412       0.019645       0.025104      -0.029407      -0.070714      -0.042103       0.003121       0.038982              9.313413      10.424114      -0.820204      -2.405989       5.686743      -1.877288      11.829384          -0.000012
          339              C       6.061482      26.196326      44.435770      -0.149094      34.595945 0.44739204E+03  0.10680060E+05                                 9.490618                            7.214014      -0.164767       1.927035                    0.998654      30.120226      89.596709       0.588198       0.436211      -1.043424       0.012521       0.002331       0.011092       0.016889       0.009324       0.007106       0.028694      -0.061556      -0.088251      -0.039769      -0.017142       0.056910             11.170029      11.330481      -0.223234      -2.967683       6.540869      -3.247055      15.638736           0.000011
          340              C       6.720218      25.629753       0.572857       0.069246      37.176772 0.38803093E+03  0.88489531E+04                                 9.895460                            6.641405      -0.060666       2.005634                    0.999250      26.035530      73.229044       0.630080       0.426270      -1.060152       0.007947       0.017001      -0.012568       0.022587       0.001751       0.012465       0.022982      -0.046843      -0.035104      -0.030930      -0.009442       0.040372             13.274600      14.040008       1.082908      -6.105331       7.132302      -4.709603      18.651491          -0.000006
          341              C       8.058450      25.476248       0.471765      -0.145750      34.415145 0.43434545E+03  0.10264602E+05                                 9.362837                            7.039882      -0.080430       1.952550                    0.999417      29.713697      87.175510       0.605721       0.427885      -1.051280       0.001972       0.014575      -0.003196       0.015051      -0.007062       0.015912       0.016628      -0.059170      -0.051532      -0.038656      -0.004238       0.042894             11.165205      13.537195       0.294276      -4.170287       5.929068      -2.448140      14.029352           0.000010
          342              C       8.715802      25.827914      44.215613       0.094317      27.014814 0.33155688E+03  0.73480142E+04                                 8.009760                            6.150231       0.100620       2.049960                    0.999502      26.475239      76.029673       0.646008       0.427815      -1.047881      -0.033351       0.031863      -0.010571       0.047321       0.002456       0.019005       0.017300      -0.057576      -0.088736      -0.044322      -0.003879       0.048201              9.234847      11.123071      -0.048942      -2.113625       4.926201      -1.486379      11.655269          -0.000012
          343              C       5.816532      26.681960      16.345534       0.105210      27.372811 0.32559820E+03  0.71612368E+04                                 8.050149                            6.087463       0.182246       2.082031                    0.999656      25.905618      73.369798       0.652496       0.426798      -1.051737      -0.003667      -0.016628       0.042423       0.045713       0.021316       0.003947      -0.020853       0.059242       0.004428      -0.046492       0.010491       0.036000              9.453769       4.556940      -0.973184      -0.638990      14.035028       2.354660       9.769339          -0.000017
          344              C       6.004742      25.484621      15.680570      -0.150096      33.451436 0.40950232E+03  0.94974174E+04                                 9.106302                            6.798340       0.118624       2.019735                    0.999646      28.901374      82.893193       0.623988       0.423234      -1.058444      -0.000242       0.007150       0.005172       0.008828       0.009202       0.002913      -0.020564       0.047784       0.018025      -0.038322       0.015627       0.022695             10.901310       4.997112      -1.302812      -0.765508      17.299565       3.288863      10.407252           0.000014
          345              C       6.015813      24.348684      16.403494       0.058966      38.900476 0.40583946E+03  0.93474233E+04                                10.202738                            6.789771      -0.130239       1.976241                    0.999282      26.437718      74.416305       0.624282       0.425978      -1.061701       0.004916       0.025274       0.013986       0.029301      -0.000806       0.000879       0.004691       0.036676      -0.033779      -0.016765      -0.007238       0.024003             13.971070       5.559082      -1.791851      -1.265506      22.721206       6.845780      13.632922          -0.000011
          346              C       5.853897      24.404504      17.774308      -0.153371      35.056673 0.43371342E+03  0.10230113E+05                                 9.472507                            7.037477       0.012098       1.981650                    0.999528      29.574873      86.248951       0.606410       0.428216      -1.052703       0.007452       0.007223       0.001400       0.010472       0.005786       0.003524      -0.024096       0.048634       0.033393      -0.041765       0.019301       0.022464             11.483088       5.332223      -1.188788      -1.093323      16.482581       5.121470      12.634459           0.000015
          347              C       5.682293      25.629753      18.353905       0.100376      27.586106 0.32829768E+03  0.72664540E+04                                 8.190259                            6.177982       0.014613       2.025258                    0.999347      26.388012      76.024675       0.634738       0.435970      -1.041709       0.012967       0.028187      -0.034733       0.046573       0.016020       0.021649      -0.024006       0.074899      -0.018612      -0.054622       0.005056       0.049566              9.658188       4.842165      -0.994275      -0.899121      13.580631       3.042555      10.551768          -0.000015
          348              C       6.173578      23.003422      15.734486       0.380066      32.514574 0.30662154E+03  0.66218722E+04                                 9.322677                            6.063165      -0.166470       1.990565                    0.999247      23.515388      65.299843       0.630813       0.449601      -1.041511       0.002994      -0.032788      -0.011725       0.034950      -0.001342       0.040611       0.000877       0.140744      -0.128353      -0.054362      -0.048717       0.103079             12.966516       5.387311      -1.269240      -1.996152      20.367393       5.751668      13.144843          -0.000010
          349              C       6.655175      21.780964      13.928749       0.388023      32.488191 0.29682904E+03  0.63569223E+04                                 9.284356                            5.946772      -0.180332       1.987272                    0.999198      23.293407      64.358111       0.640145       0.446774      -1.043428      -0.012348       0.004821       0.029562       0.032398       0.005824       0.042123       0.004514       0.139373      -0.115716      -0.053626      -0.048313       0.101939             13.225672       6.317935      -0.296554      -5.047197      10.142172       1.260593      23.216910          -0.000010
          350              C       6.151435      20.781786      15.867030       0.376370      33.044509 0.30822133E+03  0.66530640E+04                                 9.343903                            6.041712      -0.148125       1.993741                    0.999166      23.498527      64.852949       0.638938       0.444108      -1.046605       0.005185       0.025391      -0.020346       0.032948       0.000511       0.033556      -0.001355       0.134433      -0.118721      -0.049133      -0.046216       0.095349             12.868211       5.489426       1.640730      -2.338556      19.430298      -5.617209      13.684907          -0.000011
          351              C       8.018317      22.587563      10.531592       0.100179      26.768695 0.31400623E+03  0.68416374E+04                                 7.888124                            5.940349       0.230704       2.097942                    0.999653      25.746378      72.495803       0.667064       0.421422      -1.055436      -0.008625      -0.038725      -0.003110       0.039795      -0.006324       0.027487      -0.015189      -0.003199      -0.066551      -0.040058       0.006087       0.033971              9.464135       5.555349       0.607544      -3.321028       8.432794       0.083765      14.404261          -0.000020
          352              C       7.531184      22.774560      11.812097      -0.148552      34.778526 0.42689890E+03  0.99866291E+04                                 9.326199                            6.926150       0.152414       2.026650                    0.999688      29.068176      83.246770       0.621330       0.421396      -1.061483      -0.003338      -0.008086      -0.005302       0.010229       0.000851       0.019080      -0.002813      -0.019660      -0.086513      -0.037627       0.013227       0.024399             11.518695       6.641850       0.696836      -4.635124       9.080962      -0.194315      18.833273           0.000020
          353              C       7.089720      21.672115      12.535919       0.048738      40.042823 0.40593346E+03  0.93311805E+04                                10.326111                            6.743915      -0.079192       1.990510                    0.999152      26.346273      73.596553       0.634196       0.420146      -1.067530       0.002896      -0.001646      -0.028648       0.028841      -0.007074       0.006853      -0.000915       0.028620      -0.024541      -0.012059      -0.009583       0.021642             14.709782       7.363857       0.434865      -6.198827       9.796541       1.195865      26.968949          -0.000017
          354              C       7.121549      20.435702      11.913189      -0.147902      35.608762 0.43493640E+03  0.10261002E+05                                 9.586007                            7.040392       0.012020       1.982018                    0.999466      29.500983      85.900230       0.607495       0.427365      -1.053758      -0.003000       0.007009      -0.005466       0.009381      -0.004477       0.016894      -0.005645      -0.002005      -0.118596      -0.044359       0.016294       0.028065             11.989979       6.610959       0.294667      -4.269000       9.373159       1.943705      19.985818           0.000020
          355              C       7.603147      20.335226      10.632235       0.101974      28.675948 0.33296769E+03  0.73972384E+04                                 8.403732                            6.207999      -0.012425       2.015840                    0.999369      26.489785      76.505312       0.635194       0.434043      -1.042673       0.004772       0.040877      -0.010572       0.042491       0.001604       0.030105      -0.013485       0.009476      -0.089719      -0.047021       0.012298       0.034723             10.226190       5.986052       0.716640      -3.414796       9.142959       0.907040      15.549559          -0.000021
          356              C       5.362612      18.328497      18.601020       0.094196      26.553451 0.31634927E+03  0.68974671E+04                                 7.834038                            5.969050       0.201769       2.085809                    0.999705      25.784117      72.351290       0.665133       0.422352      -1.056084       0.007591      -0.024745      -0.032571       0.041603      -0.011184       0.013599       0.016604       0.050878       0.033655      -0.040613       0.010812       0.029801              9.133634       4.499361       0.859227      -1.409174      12.538920      -3.291609      10.362621          -0.000017
          357              C       5.572965      19.531418      17.959420      -0.154623      34.191822 0.42173522E+03  0.98257578E+04                                 9.163433                            6.847822       0.129813       2.017181                    0.999672      29.046601      82.737592       0.630498       0.416962      -1.065388      -0.000748      -0.008041      -0.007033       0.010709      -0.008022       0.005604       0.026836       0.029109       0.012064      -0.036949       0.014478       0.022471             10.990344       5.359401       1.375765      -2.085090      15.102363      -4.931175      12.509267           0.000017
          358              C       5.950770      19.523045      16.628593       0.055490      38.279762 0.40084171E+03  0.91685313E+04                                 9.963086                            6.670311      -0.088857       1.986472                    0.999210      26.200418      72.578315       0.643323       0.416246      -1.071956      -0.003863      -0.023703       0.013896       0.027746       0.001492       0.007976       0.001735       0.030415      -0.030213      -0.012752      -0.009569       0.022321             13.416704       5.772766       1.961898      -2.444603      20.417064      -7.235773      14.060281          -0.000015
          359              C       6.122374      18.314542      15.997776      -0.145279      33.109393 0.40670703E+03  0.93782281E+04                                 8.946623                            6.694661       0.183668       2.039109                    0.999752      28.531691      80.519873       0.642777       0.413244      -1.069124      -0.000999      -0.001722       0.002915       0.003529      -0.009164       0.008266       0.024035       0.052391       0.003743      -0.042752       0.014549       0.028202             10.683871       5.228233       1.233435      -1.774211      16.239303      -4.054043      10.584076           0.000018
          360              C       5.867736      17.164650      16.709018       0.097767      27.613503 0.32490298E+03  0.71478964E+04                                 8.082996                            6.066570       0.142082       2.066523                    0.999641      26.074417      74.052955       0.655417       0.424780      -1.052134      -0.015113       0.018287       0.040872       0.047259      -0.004215       0.010686       0.025662       0.080193       0.016764      -0.054672       0.013923       0.040748              9.447567       4.727820       0.947912      -1.698292      13.346806      -2.905311      10.268076          -0.000020
          361              C      13.664629      19.704460       6.829360       0.094768      29.854560 0.34595113E+03  0.77472032E+04                                 8.673396                            6.364838       0.017180       2.028714                    0.998561      26.470527      76.357479       0.622852       0.439128      -1.041295       0.039579      -0.004170      -0.023469       0.046203      -0.008311      -0.014329      -0.028422      -0.041128      -0.024471      -0.037579      -0.003478       0.041057             10.655172      11.761431       0.896745       1.557471       7.887447       5.080636      12.316637          -0.000010
          362              C      12.925626      19.042993       5.845393      -0.136411      37.634653 0.44574251E+03  0.10619016E+05                                10.033931                            7.186961      -0.151156       1.935787                    0.998552      29.793050      88.211372       0.591654       0.434548      -1.045586       0.011681      -0.005448       0.002751       0.013179      -0.012373       0.004564      -0.039233      -0.051982      -0.047244      -0.037579      -0.020140       0.057719             12.702335      12.534942       1.491570       1.989542      10.265976       7.211679      15.306086           0.000009
          363              C      13.589898      18.442928       4.810206       0.064137      39.981158 0.38580234E+03  0.87739913E+04                                10.353424                            6.595475      -0.058052       2.006743                    0.999167      25.918808      72.490407       0.636964       0.422823      -1.063696       0.011900      -0.000204       0.017794       0.021407      -0.003732      -0.003095      -0.029042      -0.040029      -0.018756      -0.026342      -0.014693       0.041035             14.769750      14.785709       3.821624       4.987865      11.783173       8.947465      17.740369          -0.000006
          364              C       1.118191      18.470838       4.834468      -0.136928      36.140236 0.42131415E+03  0.98855380E+04                                 9.700015                            6.943410      -0.088084       1.954790                    0.999348      29.390611      86.045124       0.608333       0.429112      -1.050057      -0.009910      -0.010067       0.014391       0.020166      -0.003463      -0.019811      -0.041069      -0.055081      -0.022864      -0.048108      -0.009967       0.058075             12.175762      14.519631       2.584959       3.758214       8.946757       5.589600      13.060899           0.000009
          365              C       1.792150      19.090440       5.840900       0.095718      29.108521 0.32519087E+03  0.71645255E+04                                 8.434867                            6.099977       0.089338       2.051924                    0.999464      26.118462      74.526994       0.647899       0.429091      -1.048205      -0.034242       0.006864       0.031120       0.046777      -0.009229      -0.020008      -0.038312      -0.041940      -0.044744      -0.050338      -0.000510       0.050848             10.367633      12.054610       1.128880       1.686779       7.686157       4.705195      11.362131          -0.000010
          366              C      12.861967      17.734014       3.746713       0.379126      34.648453 0.31903750E+03  0.69882184E+04                                 9.792657                            6.239045      -0.361938       1.921006                    0.998727      24.151741      68.482828       0.611161       0.457536      -1.032589      -0.007454      -0.020449      -0.014228       0.026004      -0.034079       0.013149      -0.057034      -0.096826      -0.047018      -0.053620      -0.043609       0.097229             13.986029      13.820668       4.596824       4.218895      11.145216       8.005487      16.992203          -0.000017
          367              C      10.992318      16.782283       2.920899       0.374522      34.666587 0.32706448E+03  0.72143712E+04                                 9.801722                            6.328371      -0.379700       1.912344                    0.998737      24.423238      69.674727       0.604727       0.459179      -1.030851       0.029545       0.003440       0.000061       0.029744      -0.026572       0.020425      -0.056894      -0.088945      -0.016968      -0.050895      -0.041030       0.091925             13.792442      23.202854       4.562156      -2.269839       8.202529       2.178757       9.971941          -0.000017
          368              C      12.888261      16.670643       1.768445       0.371468      33.745126 0.31794751E+03  0.69567602E+04                                 9.598515                            6.218389      -0.320152       1.934085                    0.998771      24.160631      68.418446       0.613794       0.456070      -1.033660      -0.016078       0.001004       0.023279       0.028309      -0.033004       0.015999      -0.050426      -0.087772      -0.052437      -0.046359      -0.043388       0.089747             13.315273      13.825714      -0.552159      -5.948377       7.864019       5.285808      18.256087          -0.000017
          369              C       7.680645      16.020340       4.488507       0.090632      28.675293 0.34207546E+03  0.76446596E+04                                 8.412786                            6.310740       0.043702       2.033617                    0.999035      26.612224      76.877399       0.627769       0.436586      -1.042018      -0.010407      -0.010889      -0.046427       0.048810      -0.023550       0.013278      -0.012774      -0.063903       0.040396      -0.047710       0.005315       0.042396             10.000116      14.183683       3.415867      -1.621706       6.799208       1.336646       9.017457          -0.000016
          370              C       8.970440      16.486437       4.340238      -0.131207      36.774259 0.45364208E+03  0.10869417E+05                                 9.926392                            7.291546      -0.221716       1.914560                    0.998228      29.945948      89.311243       0.581642       0.439498      -1.041225      -0.000900      -0.004144      -0.008044       0.009093      -0.027729       0.011989      -0.012738      -0.044256       0.004111      -0.036969      -0.004773       0.041742             12.137221      18.212534       3.851686      -2.905247       7.548112       1.365322      10.651017           0.000014
          371              C       9.583508      16.374797       3.109156       0.059155      39.502027 0.40864673E+03  0.94606327E+04                                10.360060                            6.854139      -0.245717       1.940802                    0.998937      26.701460      76.199232       0.613684       0.431111      -1.054911      -0.020576      -0.012730       0.007894       0.025451      -0.015534       0.001219      -0.005010      -0.051546      -0.045467      -0.022518      -0.015650       0.038168             14.282108      24.430338       5.316299      -2.348023       7.721948       1.166710      10.694036          -0.000010
          372              C       8.891557      15.808224       2.071273      -0.142984      36.617581 0.45487155E+03  0.10910816E+05                                 9.880167                            7.282541      -0.228099       1.904527                    0.998700      30.343186      90.669362       0.584022       0.437228      -1.042137      -0.000149      -0.012713       0.010758       0.016654      -0.028728       0.004494      -0.017781      -0.065688      -0.032482      -0.038398      -0.015766       0.054164             12.145941      18.577509       4.649770      -0.450697       7.413297       1.119143      10.447017           0.000014
          373              C       7.604530      15.330963       2.304909       0.091936      29.451806 0.35220117E+03  0.79399548E+04                                 8.606521                            6.431585      -0.040277       2.002350                    0.999044      26.994789      78.691987       0.616882       0.440430      -1.038244       0.001942       0.002560       0.045955       0.046067      -0.033346       0.009667      -0.008143      -0.072838       0.000015      -0.050133      -0.001637       0.051770             10.313039      14.814807       3.555569      -0.904869       6.349257       0.842052       9.775052          -0.000016
          374              C      13.663245      15.336545      43.299041       0.075280      27.561807 0.35208350E+03  0.79320504E+04                                 8.182367                            6.402179      -0.009492       2.010856                    0.998776      27.074416      78.749086       0.622766       0.436557      -1.041141       0.051588       0.005383       0.012941       0.053458      -0.001412       0.019645      -0.025104      -0.029407      -0.070713      -0.042103       0.003121       0.038982              9.313416      10.424120       0.820205      -2.405987       5.686744       1.877287      11.829383          -0.000012
          375              C      12.980982      15.668674      44.435770      -0.149094      34.595940 0.44739199E+03  0.10680059E+05                                 9.490617                            7.214013      -0.164767       1.927035                    0.998654      30.120224      89.596701       0.588198       0.436211      -1.043424       0.012521      -0.002331       0.011092       0.016889      -0.009325       0.007106      -0.028694      -0.061556      -0.088251      -0.039769      -0.017142       0.056910             11.170028      11.330479       0.223234      -2.967682       6.540868       3.247055      15.638735           0.000011
          376              C      13.639718      16.235247       0.572857       0.069246      37.176770 0.38803091E+03  0.88489524E+04                                 9.895460                            6.641405      -0.060666       2.005634                    0.999250      26.035529      73.229039       0.630080       0.426270      -1.060152       0.007947      -0.017001      -0.012568       0.022587      -0.001751       0.012465      -0.022982      -0.046843      -0.035104      -0.030930      -0.009442       0.040372             13.274600      14.040008      -1.082908      -6.105331       7.132302       4.709603      18.651491          -0.000006
          377              C       1.138950      16.388752       0.471765      -0.145750      34.415145 0.43434546E+03  0.10264602E+05                                 9.362837                            7.039882      -0.080430       1.952550                    0.999417      29.713697      87.175506       0.605721       0.427885      -1.051280       0.001972      -0.014575      -0.003196       0.015051       0.007062       0.015912      -0.016628      -0.059170      -0.051532      -0.038656      -0.004238       0.042894             11.165205      13.537195      -0.294276      -4.170287       5.929068       2.448139      14.029351           0.000010
          378              C       1.796302      16.037086      44.215613       0.094317      27.014814 0.33155687E+03  0.73480140E+04                                 8.009760                            6.150231       0.100620       2.049960                    0.999502      26.475239      76.029672       0.646008       0.427815      -1.047881      -0.033351      -0.031863      -0.010571       0.047321      -0.002456       0.019005      -0.017300      -0.057576      -0.088736      -0.044322      -0.003879       0.048201              9.234847      11.123071       0.048942      -2.113625       4.926201       1.486379      11.655268          -0.000012
          379              C      12.736032      15.183040      16.345534       0.105210      27.372815 0.32559825E+03  0.71612382E+04                                 8.050150                            6.087463       0.182246       2.082031                    0.999656      25.905620      73.369807       0.652496       0.426798      -1.051737      -0.003667       0.016628       0.042423       0.045713      -0.021316       0.003947       0.020853       0.059242       0.004428      -0.046492       0.010491       0.036000              9.453770       4.556940       0.973185      -0.638990      14.035029      -2.354661       9.769340          -0.000017
          380              C      12.924242      16.380379      15.680570      -0.150096      33.451440 0.40950236E+03  0.94974186E+04                                 9.106303                            6.798341       0.118624       2.019735                    0.999646      28.901376      82.893208       0.623988       0.423234      -1.058444      -0.000242      -0.007150       0.005172       0.008828      -0.009202       0.002913       0.020564       0.047784       0.018025      -0.038322       0.015627       0.022695             10.901311       4.997113       1.302813      -0.765508      17.299566      -3.288863      10.407254           0.000014
          381              C      12.935313      17.516316      16.403494       0.058966      38.900479 0.40583948E+03  0.93474241E+04                                10.202739                            6.789772      -0.130239       1.976241                    0.999282      26.437719      74.416311       0.624282       0.425978      -1.061701       0.004916      -0.025274       0.013986       0.029301       0.000806       0.000879      -0.004691       0.036676      -0.033779      -0.016765      -0.007238       0.024003             13.971071       5.559083       1.791852      -1.265506      22.721207      -6.845780      13.632923          -0.000012
          382              C      12.773397      17.460496      17.774308      -0.153371      35.056674 0.43371344E+03  0.10230114E+05                                 9.472508                            7.037478       0.012098       1.981650                    0.999528      29.574874      86.248957       0.606410       0.428216      -1.052703       0.007452      -0.007223       0.001400       0.010472      -0.005786       0.003524       0.024096       0.048634       0.033393      -0.041765       0.019301       0.022464             11.483088       5.332223       1.188786      -1.093324      16.482581      -5.121470      12.634460           0.000015
          383              C      12.601793      16.235247      18.353905       0.100376      27.586107 0.32829771E+03  0.72664547E+04                                 8.190260                            6.177982       0.014613       2.025258                    0.999347      26.388013      76.024678       0.634738       0.435970      -1.041709       0.012967      -0.028187      -0.034733       0.046573      -0.016020       0.021649       0.024006       0.074899      -0.018612      -0.054622       0.005056       0.049566              9.658188       4.842165       0.994274      -0.899121      13.580631      -3.042555      10.551768          -0.000015
          384              C      13.093078      18.861578      15.734486       0.380066      32.514575 0.30662155E+03  0.66218725E+04                                 9.322677                            6.063165      -0.166470       1.990565                    0.999247      23.515389      65.299845       0.630813       0.449601      -1.041511       0.002994       0.032788      -0.011725       0.034950       0.001342       0.040611      -0.000877       0.140744      -0.128353      -0.054362      -0.048717       0.103079             12.966515       5.387311       1.269240      -1.996152      20.367393      -5.751668      13.144843          -0.000008
          385              C      13.574675      20.084036      13.928749       0.388023      32.488186 0.29682899E+03  0.63569211E+04                                 9.284355                            5.946772      -0.180332       1.987272                    0.999198      23.293405      64.358105       0.640145       0.446774      -1.043428      -0.012348      -0.004821       0.029562       0.032398      -0.005825       0.042123      -0.004514       0.139373      -0.115716      -0.053626      -0.048313       0.101939             13.225671       6.317934       0.296554      -5.047196      10.142171      -1.260593      23.216907          -0.000007
          386              C      13.070935      21.083214      15.867030       0.376370      33.044505 0.30822128E+03  0.66530628E+04                                 9.343902                            6.041712      -0.148125       1.993741                    0.999166      23.498525      64.852942       0.638938       0.444108      -1.046605       0.005185      -0.025391      -0.020346       0.032948      -0.000511       0.033556       0.001355       0.134433      -0.118721      -0.049133      -0.046216       0.095349             12.868209       5.489426      -1.640729      -2.338555      19.430296       5.617208      13.684905          -0.000008
          387              C       1.098817      19.277437      10.531592       0.100179      26.768695 0.31400623E+03  0.68416372E+04                                 7.888124                            5.940349       0.230704       2.097942                    0.999653      25.746378      72.495804       0.667064       0.421422      -1.055436      -0.008625       0.038725      -0.003110       0.039795       0.006324       0.027487       0.015189      -0.003199      -0.066551      -0.040058       0.006087       0.033972              9.464135       5.555349      -0.607544      -3.321028       8.432794      -0.083766      14.404262          -0.000021
          388              C       0.611684      19.090440      11.812097      -0.148552      34.778525 0.42689888E+03  0.99866285E+04                                 9.326198                            6.926149       0.152414       2.026650                    0.999688      29.068176      83.246769       0.621330       0.421396      -1.061483      -0.003338       0.008086      -0.005302       0.010229      -0.000851       0.019080       0.002813      -0.019660      -0.086513      -0.037627       0.013227       0.024399             11.518694       6.641849      -0.696836      -4.635124       9.080962       0.194315      18.833271           0.000021
          389              C       0.170220      20.192885      12.535919       0.048738      40.042822 0.40593346E+03  0.93311804E+04                                10.326110                            6.743915      -0.079192       1.990510                    0.999152      26.346273      73.596550       0.634196       0.420146      -1.067530       0.002896       0.001646      -0.028648       0.028841       0.007074       0.006853       0.000915       0.028620      -0.024541      -0.012059      -0.009583       0.021642             14.709781       7.363857      -0.434865      -6.198826       9.796541      -1.195865      26.968946          -0.000018
          390              C       0.202049      21.429298      11.913189      -0.147902      35.608755 0.43493630E+03  0.10260999E+05                                 9.586005                            7.040391       0.012021       1.982018                    0.999466      29.500980      85.900217       0.607495       0.427365      -1.053758      -0.003000      -0.007009      -0.005466       0.009381       0.004477       0.016894       0.005645      -0.002005      -0.118596      -0.044359       0.016294       0.028065             11.989977       6.610958      -0.294667      -4.268999       9.373158      -1.943704      19.985814           0.000021
          391              C       0.683647      21.529774      10.632235       0.101974      28.675949 0.33296770E+03  0.73972386E+04                                 8.403732                            6.208000      -0.012425       2.015840                    0.999369      26.489785      76.505313       0.635193       0.434043      -1.042673       0.004772      -0.040877      -0.010572       0.042491      -0.001604       0.030105       0.013485       0.009476      -0.089719      -0.047021       0.012298       0.034723             10.226190       5.986052      -0.716640      -3.414797       9.142959      -0.907039      15.549559          -0.000022
          392              C      12.282112      23.536503      18.601020       0.094195      26.553450 0.31634925E+03  0.68974665E+04                                 7.834037                            5.969050       0.201769       2.085809                    0.999705      25.784116      72.351282       0.665133       0.422352      -1.056084       0.007591       0.024745      -0.032571       0.041603       0.011185       0.013599      -0.016604       0.050878       0.033655      -0.040613       0.010812       0.029801              9.133633       4.499361      -0.859227      -1.409174      12.538919       3.291609      10.362620          -0.000018
          393              C      12.492465      22.333582      17.959420      -0.154623      34.191817 0.42173516E+03  0.98257559E+04                                 9.163432                            6.847821       0.129813       2.017181                    0.999672      29.046599      82.737581       0.630498       0.416962      -1.065388      -0.000748       0.008041      -0.007033       0.010709       0.008022       0.005604      -0.026836       0.029109       0.012064      -0.036949       0.014478       0.022471             10.990342       5.359400      -1.375765      -2.085089      15.102361       4.931174      12.509265           0.000018
          394              C      12.870270      22.341955      16.628593       0.055490      38.279759 0.40084168E+03  0.91685306E+04                                 9.963085                            6.670310      -0.088857       1.986472                    0.999210      26.200417      72.578311       0.643323       0.416246      -1.071956      -0.003863       0.023703       0.013896       0.027746      -0.001492       0.007976      -0.001735       0.030415      -0.030213      -0.012752      -0.009569       0.022321             13.416703       5.772765      -1.961898      -2.444603      20.417063       7.235772      14.060280          -0.000016
          395              C      13.041874      23.550458      15.997776      -0.145279      33.109395 0.40670704E+03  0.93782285E+04                                 8.946623                            6.694661       0.183668       2.039109                    0.999752      28.531692      80.519878       0.642777       0.413244      -1.069124      -0.000999       0.001722       0.002915       0.003529       0.009164       0.008266      -0.024035       0.052391       0.003743      -0.042752       0.014549       0.028202             10.683871       5.228234      -1.233435      -1.774212      16.239303       4.054043      10.584077           0.000019
          396              C      12.787236      24.700350      16.709018       0.097767      27.613505 0.32490301E+03  0.71478970E+04                                 8.082997                            6.066571       0.142082       2.066523                    0.999641      26.074418      74.052958       0.655417       0.424780      -1.052134      -0.015113      -0.018287       0.040872       0.047259       0.004215       0.010686      -0.025662       0.080193       0.016764      -0.054672       0.013924       0.040748              9.447568       4.727820      -0.947912      -1.698293      13.346807       2.905311      10.268077          -0.000020
          397              C       0.174371      22.160540      29.294360       0.094768      29.854557 0.34595110E+03  0.77472020E+04                                 8.673394                            6.364837       0.017181       2.028714                    0.998561      26.470523      76.357458       0.622852       0.439128      -1.041296      -0.039579       0.004170      -0.023469       0.046203      -0.008311       0.014329       0.028422      -0.041128      -0.024472      -0.037579      -0.003478       0.041057             10.655170      11.761429       0.896746      -1.557473       7.887446      -5.080635      12.316635          -0.000012
          398              C       0.913374      22.822007      28.310393      -0.136412      37.634620 0.44574207E+03  0.10619003E+05                                10.033925                            7.186957      -0.151155       1.935787                    0.998552      29.793046      88.211353       0.591655       0.434548      -1.045586      -0.011681       0.005448       0.002751       0.013179      -0.012373      -0.004564       0.039233      -0.051982      -0.047244      -0.037579      -0.020140       0.057719             12.702326      12.534932       1.491568      -1.989539      10.265970      -7.211674      15.306077           0.000011
          399              C       0.249102      23.422072      27.275206       0.064137      39.981146 0.38580230E+03  0.87739900E+04                                10.353421                            6.595474      -0.058052       2.006744                    0.999167      25.918806      72.490396       0.636965       0.422823      -1.063696      -0.011900       0.000203       0.017793       0.021407      -0.003732       0.003095       0.029042      -0.040029      -0.018756      -0.026342      -0.014693       0.041035             14.769744      14.785703       3.821619      -4.987859      11.783168      -8.947460      17.740360          -0.000008
          400              C      12.720809      23.394162      27.299468      -0.136928      36.140231 0.42131422E+03  0.98855396E+04                                 9.700014                            6.943410      -0.088083       1.954791                    0.999348      29.390606      86.045102       0.608333       0.429112      -1.050057       0.009909       0.010067       0.014391       0.020165      -0.003463       0.019811       0.041069      -0.055081      -0.022865      -0.048108      -0.009967       0.058075             12.175760      14.519633       2.584960      -3.758214       8.946754      -5.589596      13.060893           0.000010
          401              C      12.046849      22.774560      28.305900       0.095718      29.108496 0.32519071E+03  0.71645211E+04                                 8.434862                            6.099976       0.089339       2.051924                    0.999464      26.118456      74.526967       0.647900       0.429091      -1.048206       0.034242      -0.006864       0.031120       0.046777      -0.009229       0.020008       0.038312      -0.041940      -0.044745      -0.050338      -0.000510       0.050848             10.367624      12.054607       1.128878      -1.686777       7.686149      -4.705186      11.362117          -0.000011
          402              C       0.977033      24.130986      26.211713       0.379126      34.648442 0.31903755E+03  0.69882196E+04                                 9.792654                            6.239045      -0.361937       1.921006                    0.998727      24.151738      68.482813       0.611161       0.457536      -1.032589       0.007454       0.020449      -0.014228       0.026003      -0.034079      -0.013149       0.057034      -0.096826      -0.047018      -0.053620      -0.043609       0.097229             13.986022      13.820667       4.596822      -4.218891      11.145209      -8.005479      16.992190          -0.000015
          403              C       2.846682      25.082717      25.385899       0.374522      34.666577 0.32706440E+03  0.72143689E+04                                 9.801720                            6.328371      -0.379699       1.912344                    0.998737      24.423234      69.674712       0.604727       0.459179      -1.030851      -0.029545      -0.003440       0.000061       0.029744      -0.026572      -0.020425       0.056894      -0.088945      -0.016968      -0.050895      -0.041030       0.091925             13.792438      23.202847       4.562155       2.269837       8.202528      -2.178757       9.971940          -0.000015
          404              C       0.950739      25.194357      24.233445       0.371468      33.745121 0.31794761E+03  0.69567628E+04                                 9.598514                            6.218390      -0.320151       1.934085                    0.998771      24.160630      68.418442       0.613794       0.456070      -1.033660       0.016078      -0.001004       0.023279       0.028309      -0.033004      -0.015999       0.050426      -0.087772      -0.052437      -0.046359      -0.043388       0.089747             13.315270      13.825718      -0.552157       5.948376       7.864016      -5.285803      18.256077          -0.000015
          405              C       6.158355      25.844660      26.953507       0.090632      28.675286 0.34207536E+03  0.76446568E+04                                 8.412785                            6.310739       0.043703       2.033618                    0.999035      26.612220      76.877381       0.627769       0.436586      -1.042018       0.010407       0.010889      -0.046427       0.048810      -0.023550      -0.013277       0.012774      -0.063903       0.040396      -0.047710       0.005315       0.042396             10.000114      14.183680       3.415866       1.621706       6.799207      -1.336646       9.017455          -0.000016
          406              C       4.868560      25.378563      26.805238      -0.131207      36.774254 0.45364195E+03  0.10869413E+05                                 9.926392                            7.291545      -0.221715       1.914560                    0.998228      29.945942      89.311218       0.581642       0.439498      -1.041225       0.000900       0.004144      -0.008044       0.009093      -0.027729      -0.011989       0.012738      -0.044256       0.004111      -0.036969      -0.004773       0.041742             12.137220      18.212532       3.851685       2.905248       7.548111      -1.365322      10.651018           0.000013
          407              C       4.255492      25.490203      25.574156       0.059155      39.502008 0.40864652E+03  0.94606268E+04                                10.360057                            6.854138      -0.245717       1.940803                    0.998937      26.701457      76.199223       0.613684       0.431111      -1.054911       0.020576       0.012730       0.007894       0.025451      -0.015534      -0.001219       0.005010      -0.051546      -0.045467      -0.022518      -0.015650       0.038168             14.282102      24.430322       5.316294       2.348023       7.721945      -1.166711      10.694038          -0.000010
          408              C       4.947442      26.056776      24.536273      -0.142984      36.617565 0.45487146E+03  0.10910814E+05                                 9.880165                            7.282541      -0.228099       1.904527                    0.998700      30.343185      90.669361       0.584022       0.437229      -1.042137       0.000149       0.012713       0.010758       0.016654      -0.028728      -0.004494       0.017781      -0.065688      -0.032482      -0.038398      -0.015766       0.054164             12.145937      18.577494       4.649765       0.450692       7.413295      -1.119146      10.447020           0.000014
          409              C       6.234470      26.534037      24.769909       0.091936      29.451808 0.35220136E+03  0.79399599E+04                                 8.606522                            6.431587      -0.040277       2.002350                    0.999044      26.994788      78.691986       0.616882       0.440430      -1.038244      -0.001942      -0.002560       0.045955       0.046067      -0.033346      -0.009667       0.008143      -0.072838       0.000015      -0.050133      -0.001637       0.051770             10.313040      14.814807       3.555568       0.904868       6.349258      -0.842053       9.775054          -0.000016
          410              C       0.175755      26.528455      20.834041       0.075280      27.561799 0.35208335E+03  0.79320462E+04                                 8.182365                            6.402178      -0.009492       2.010856                    0.998776      27.074416      78.749084       0.622766       0.436557      -1.041141      -0.051588      -0.005383       0.012941       0.053458      -0.001412      -0.019645       0.025104      -0.029407      -0.070714      -0.042103       0.003121       0.038982              9.313413      10.424114       0.820204       2.405989       5.686743      -1.877288      11.829384          -0.000012
          411              C       0.858018      26.196326      21.970770      -0.149094      34.595918 0.44739164E+03  0.10680049E+05                                 9.490613                            7.214010      -0.164766       1.927035                    0.998654      30.120225      89.596705       0.588198       0.436211      -1.043424      -0.012521       0.002331       0.011092       0.016889      -0.009324      -0.007106       0.028694      -0.061556      -0.088251      -0.039769      -0.017142       0.056910             11.170022      11.330474       0.223234       2.967681       6.540866      -3.247053      15.638727           0.000011
          412              C       0.199282      25.629753      23.037857       0.069246      37.176766 0.38803092E+03  0.88489528E+04                                 9.895459                            6.641405      -0.060666       2.005634                    0.999250      26.035529      73.229041       0.630080       0.426270      -1.060152      -0.007947       0.017001      -0.012568       0.022587      -0.001751      -0.012465       0.022982      -0.046843      -0.035104      -0.030930      -0.009442       0.040372             13.274598      14.040007      -1.082906       6.105328       7.132301      -4.709601      18.651486          -0.000006
          413              C      12.700050      25.476248      22.936765      -0.145750      34.415143 0.43434541E+03  0.10264600E+05                                 9.362837                            7.039882      -0.080430       1.952550                    0.999417      29.713695      87.175503       0.605721       0.427885      -1.051280      -0.001972       0.014575      -0.003196       0.015051       0.007062      -0.015912       0.016628      -0.059170      -0.051532      -0.038656      -0.004238       0.042894             11.165204      13.537193      -0.294276       4.170287       5.929068      -2.448140      14.029352           0.000010
          414              C      12.042698      25.827914      21.750613       0.094317      27.014811 0.33155683E+03  0.73480130E+04                                 8.009759                            6.150231       0.100620       2.049961                    0.999502      26.475237      76.029665       0.646008       0.427815      -1.047881       0.033351       0.031863      -0.010571       0.047321      -0.002456      -0.019005       0.017300      -0.057575      -0.088736      -0.044322      -0.003879       0.048201              9.234846      11.123069       0.048942       2.113625       4.926201      -1.486379      11.655268          -0.000012
          415              C       1.102968      26.681960      38.810534       0.105210      27.372819 0.32559830E+03  0.71612397E+04                                 8.050151                            6.087464       0.182245       2.082030                    0.999656      25.905624      73.369826       0.652496       0.426798      -1.051737       0.003667      -0.016628       0.042423       0.045713      -0.021316      -0.003947      -0.020853       0.059242       0.004428      -0.046492       0.010491       0.036000              9.453771       4.556941       0.973185       0.638990      14.035031       2.354660       9.769341          -0.000016
          416              C       0.914758      25.484621      38.145570      -0.150096      33.451432 0.40950229E+03  0.94974165E+04                                 9.106301                            6.798340       0.118625       2.019735                    0.999646      28.901373      82.893190       0.623988       0.423234      -1.058444       0.000242       0.007150       0.005172       0.008828      -0.009202      -0.002913      -0.020564       0.047784       0.018025      -0.038322       0.015627       0.022695             10.901308       4.997112       1.302813       0.765508      17.299562       3.288862      10.407250           0.000013
          417              C       0.903687      24.348684      38.868494       0.058966      38.900470 0.40583939E+03  0.93474213E+04                                10.202737                            6.789771      -0.130238       1.976241                    0.999282      26.437715      74.416294       0.624282       0.425978      -1.061701      -0.004916       0.025274       0.013986       0.029301       0.000806      -0.000879       0.004691       0.036676      -0.033779      -0.016765      -0.007238       0.024003             13.971068       5.559082       1.791852       1.265506      22.721200       6.845781      13.632922          -0.000010
          418              C       1.065603      24.404504      40.239308      -0.153371      35.056671 0.43371340E+03  0.10230113E+05                                 9.472507                            7.037477       0.012098       1.981650                    0.999528      29.574872      86.248948       0.606410       0.428216      -1.052703      -0.007452       0.007223       0.001400       0.010472      -0.005786      -0.003524      -0.024096       0.048634       0.033393      -0.041765       0.019302       0.022464             11.483087       5.332223       1.188788       1.093323      16.482579       5.121469      12.634459           0.000014
          419              C       1.237207      25.629753      40.818905       0.100376      27.586108 0.32829771E+03  0.72664548E+04                                 8.190260                            6.177982       0.014613       2.025258                    0.999347      26.388014      76.024681       0.634738       0.435970      -1.041709      -0.012967       0.028187      -0.034733       0.046573      -0.016020      -0.021649      -0.024006       0.074899      -0.018612      -0.054622       0.005056       0.049566              9.658188       4.842165       0.994275       0.899121      13.580630       3.042554      10.551769          -0.000014
          420              C       0.745922      23.003422      38.199486       0.380066      32.514542 0.30662124E+03  0.66218643E+04                                 9.322670                            6.063162      -0.166469       1.990565                    0.999247      23.515385      65.299828       0.630813       0.449601      -1.041511      -0.002994      -0.032788      -0.011725       0.034950       0.001342      -0.040611       0.000877       0.140744      -0.128353      -0.054362      -0.048717       0.103079             12.966504       5.387308       1.269240       1.996152      20.367370       5.751664      13.144835          -0.000010
          421              C       0.264325      21.780964      36.393749       0.388022      32.488198 0.29682902E+03  0.63569215E+04                                 9.284357                            5.946772      -0.180331       1.987272                    0.999198      23.293401      64.358085       0.640145       0.446774      -1.043428       0.012348       0.004821       0.029562       0.032398      -0.005824      -0.042123       0.004514       0.139373      -0.115716      -0.053626      -0.048313       0.101939             13.225676       6.317936       0.296554       5.047199      10.142170       1.260595      23.216921          -0.000010
          422              C       0.768064      20.781786      38.332029       0.376370      33.044483 0.30822122E+03  0.66530610E+04                                 9.343898                            6.041711      -0.148124       1.993741                    0.999166      23.498524      64.852936       0.638938       0.444108      -1.046605      -0.005185       0.025391      -0.020346       0.032948      -0.000511      -0.033556      -0.001355       0.134433      -0.118721      -0.049133      -0.046216       0.095349             12.868201       5.489424      -1.640727       2.338557      19.430264      -5.617202      13.684914          -0.000012
          423              C      12.740183      22.587563      32.996592       0.100179      26.768696 0.31400625E+03  0.68416380E+04                                 7.888124                            5.940349       0.230703       2.097941                    0.999653      25.746380      72.495810       0.667064       0.421422      -1.055436       0.008625      -0.038725      -0.003110       0.039795       0.006324      -0.027487      -0.015189      -0.003199      -0.066551      -0.040058       0.006087       0.033972              9.464135       5.555349      -0.607545       3.321028       8.432794       0.083765      14.404260          -0.000020
          424              C      13.227316      22.774560      34.277097      -0.148552      34.778516 0.42689877E+03  0.99866251E+04                                 9.326196                            6.926148       0.152415       2.026650                    0.999688      29.068171      83.246746       0.621330       0.421396      -1.061483       0.003338      -0.008086      -0.005302       0.010229      -0.000851      -0.019081      -0.002813      -0.019660      -0.086513      -0.037627       0.013228       0.024399             11.518691       6.641848      -0.696836       4.635122       9.080960      -0.194315      18.833265           0.000020
          425              C      13.668780      21.672115      35.000919       0.048738      40.042818 0.40593338E+03  0.93311781E+04                                10.326109                            6.743914      -0.079192       1.990510                    0.999152      26.346270      73.596536       0.634196       0.420146      -1.067530      -0.002896      -0.001646      -0.028648       0.028841       0.007074      -0.006853      -0.000915       0.028620      -0.024541      -0.012059      -0.009583       0.021642             14.709780       7.363856      -0.434865       6.198826       9.796539       1.195863      26.968945          -0.000017
          426              C      13.636951      20.435702      34.378189      -0.147902      35.608760 0.43493634E+03  0.10261000E+05                                 9.586006                            7.040392       0.012021       1.982018                    0.999466      29.500981      85.900220       0.607495       0.427365      -1.053758       0.003000       0.007009      -0.005466       0.009381       0.004477      -0.016894      -0.005645      -0.002005      -0.118596      -0.044359       0.016294       0.028065             11.989978       6.610958      -0.294667       4.269000       9.373159       1.943704      19.985817           0.000020
          427              C      13.155353      20.335226      33.097235       0.101974      28.675952 0.33296772E+03  0.73972395E+04                                 8.403733                            6.208000      -0.012425       2.015840                    0.999369      26.489788      76.505325       0.635193       0.434043      -1.042673      -0.004772       0.040877      -0.010572       0.042491      -0.001604      -0.030105      -0.013485       0.009476      -0.089719      -0.047021       0.012298       0.034723             10.226191       5.986053      -0.716640       3.414797       9.142960       0.907039      15.549561          -0.000021
          428              C       1.556887      18.328497      41.066020       0.094195      26.553456 0.31634931E+03  0.68974682E+04                                 7.834039                            5.969051       0.201769       2.085809                    0.999705      25.784117      72.351287       0.665133       0.422352      -1.056084      -0.007591      -0.024745      -0.032571       0.041603       0.011185      -0.013599       0.016604       0.050878       0.033655      -0.040614       0.010812       0.029801              9.133635       4.499361      -0.859227       1.409173      12.538924      -3.291610      10.362620          -0.000018
          429              C       1.346535      19.531418      40.424420      -0.154623      34.191815 0.42173510E+03  0.98257542E+04                                 9.163431                            6.847821       0.129813       2.017181                    0.999672      29.046600      82.737584       0.630498       0.416962      -1.065388       0.000748      -0.008041      -0.007033       0.010709       0.008022      -0.005604       0.026836       0.029109       0.012064      -0.036949       0.014478       0.022471             10.990340       5.359399      -1.375762       2.085088      15.102359      -4.931170      12.509262           0.000018
          430              C       0.968730      19.523045      39.093593       0.055490      38.279751 0.40084178E+03  0.91685332E+04                                 9.963084                            6.670311      -0.088857       1.986472                    0.999210      26.200416      72.578306       0.643322       0.416246      -1.071956       0.003863      -0.023703       0.013896       0.027746      -0.001492      -0.007976       0.001735       0.030415      -0.030213      -0.012752      -0.009569       0.022321             13.416699       5.772765      -1.961899       2.444604      20.417048      -7.235771      14.060284          -0.000015
          431              C       0.797126      18.314542      38.462776      -0.145279      33.109388 0.40670704E+03  0.93782282E+04                                 8.946622                            6.694661       0.183668       2.039109                    0.999752      28.531693      80.519877       0.642777       0.413244      -1.069124       0.000999      -0.001722       0.002915       0.003529       0.009164      -0.008266       0.024035       0.052391       0.003743      -0.042752       0.014549       0.028202             10.683868       5.228233      -1.233435       1.774211      16.239296      -4.054042      10.584076           0.000018
          432              C       1.051764      17.164650      39.174018       0.097767      27.613506 0.32490305E+03  0.71478984E+04                                 8.082997                            6.066571       0.142081       2.066523                    0.999641      26.074420      74.052967       0.655417       0.424780      -1.052134       0.015113       0.018287       0.040872       0.047258       0.004215      -0.010686       0.025662       0.080193       0.016764      -0.054672       0.013924       0.040748              9.447568       4.727820      -0.947912       1.698292      13.346805      -2.905311      10.268078          -0.000020
          433              C       6.745129       8.205540      15.635640       0.094768      29.854559 0.34595113E+03  0.77472029E+04                                 8.673395                            6.364838       0.017181       2.028714                    0.998561      26.470526      76.357472       0.622852       0.439128      -1.041295       0.039579       0.004170       0.023469       0.046203       0.008311       0.014329      -0.028422      -0.041128      -0.024471      -0.037579      -0.003478       0.041057             10.655170      11.761430      -0.896745      -1.557471       7.887446       5.080635      12.316635          -0.000011
          434              C       6.006126       8.867007      16.619607      -0.136411      37.634652 0.44574252E+03  0.10619016E+05                                10.033930                            7.186960      -0.151156       1.935787                    0.998552      29.793050      88.211368       0.591655       0.434548      -1.045586       0.011681       0.005448      -0.002751       0.013179       0.012373      -0.004564      -0.039233      -0.051982      -0.047244      -0.037579      -0.020140       0.057719             12.702333      12.534940      -1.491569      -1.989541      10.265975       7.211678      15.306084           0.000010
          435              C       6.670398       9.467072      17.654794       0.064137      39.981157 0.38580234E+03  0.87739912E+04                                10.353424                            6.595475      -0.058052       2.006743                    0.999167      25.918808      72.490407       0.636964       0.422823      -1.063696       0.011900       0.000203      -0.017794       0.021407       0.003732       0.003095      -0.029042      -0.040029      -0.018756      -0.026342      -0.014693       0.041035             14.769749      14.785707      -3.821623      -4.987864      11.783172       8.947465      17.740368          -0.000007
          436              C       8.037691       9.439162      17.630532      -0.136928      36.140234 0.42131415E+03  0.98855376E+04                                 9.700014                            6.943409      -0.088084       1.954790                    0.999348      29.390611      86.045121       0.608333       0.429112      -1.050057      -0.009910       0.010067      -0.014391       0.020166       0.003463       0.019811      -0.041069      -0.055081      -0.022864      -0.048108      -0.009967       0.058075             12.175761      14.519629      -2.584959      -3.758214       8.946756       5.589599      13.060898           0.000009
          437              C       8.711650       8.819560      16.624100       0.095718      29.108522 0.32519089E+03  0.71645260E+04                                 8.434867                            6.099977       0.089338       2.051924                    0.999464      26.118463      74.526996       0.647900       0.429091      -1.048206      -0.034242      -0.006864      -0.031120       0.046777       0.009229       0.020008      -0.038312      -0.041940      -0.044744      -0.050338      -0.000510       0.050848             10.367632      12.054610      -1.128880      -1.686779       7.686156       4.705194      11.362130          -0.000010
          438              C       5.942467      10.175986      18.718287       0.379126      34.648455 0.31903752E+03  0.69882190E+04                                 9.792657                            6.239045      -0.361938       1.921006                    0.998727      24.151742      68.482831       0.611161       0.457536      -1.032589      -0.007454       0.020449       0.014228       0.026004       0.034079      -0.013149      -0.057034      -0.096826      -0.047018      -0.053620      -0.043609       0.097229             13.986028      13.820665      -4.596823      -4.218893      11.145215       8.005487      16.992204          -0.000017
          439              C       4.072818      11.127717      19.544101       0.374522      34.666585 0.32706462E+03  0.72143749E+04                                 9.801722                            6.328373      -0.379700       1.912344                    0.998737      24.423237      69.674726       0.604727       0.459179      -1.030851       0.029545      -0.003440      -0.000061       0.029744       0.026572      -0.020425      -0.056894      -0.088945      -0.016968      -0.050895      -0.041030       0.091925             13.792441      23.202851      -4.562153       2.269839       8.202530       2.178758       9.971943          -0.000018
          440              C       5.968761      11.239357      20.696555       0.371468      33.745125 0.31794739E+03  0.69567567E+04                                 9.598514                            6.218387      -0.320151       1.934085                    0.998771      24.160631      68.418441       0.613795       0.456070      -1.033660      -0.016078      -0.001004      -0.023279       0.028309       0.033004      -0.015999      -0.050426      -0.087772      -0.052437      -0.046359      -0.043388       0.089747             13.315272      13.825714       0.552161       5.948380       7.864018       5.285808      18.256085          -0.000017
          441              C       0.761145      11.889660      17.976493       0.090632      28.675288 0.34207543E+03  0.76446588E+04                                 8.412785                            6.310739       0.043702       2.033617                    0.999035      26.612223      76.877392       0.627769       0.436586      -1.042018      -0.010407       0.010890       0.046427       0.048810       0.023550      -0.013277      -0.012774      -0.063903       0.040396      -0.047710       0.005315       0.042396             10.000114      14.183679      -3.415865       1.621707       6.799207       1.336645       9.017455          -0.000014
          442              C       2.050940      11.423563      18.124762      -0.131207      36.774248 0.45364194E+03  0.10869413E+05                                 9.926391                            7.291545      -0.221715       1.914560                    0.998228      29.945948      89.311245       0.581642       0.439498      -1.041225      -0.000900       0.004144       0.008044       0.009093       0.027729      -0.011989      -0.012738      -0.044256       0.004112      -0.036969      -0.004773       0.041742             12.137217      18.212522      -3.851684       2.905244       7.548110       1.365324      10.651019           0.000012
          443              C       2.664007      11.535203      19.355844       0.059155      39.501998 0.40864666E+03  0.94606307E+04                                10.360056                            6.854139      -0.245717       1.940802                    0.998937      26.701460      76.199234       0.613684       0.431111      -1.054911      -0.020576       0.012730      -0.007894       0.025451       0.015534      -0.001219      -0.005010      -0.051546      -0.045467      -0.022518      -0.015650       0.038168             14.282097      24.430307      -5.316291       2.348019       7.721944       1.166713      10.694040          -0.000009
          444              C       1.972057      12.101776      20.393727      -0.142984      36.617572 0.45487141E+03  0.10910812E+05                                 9.880166                            7.282540      -0.228099       1.904526                    0.998700      30.343187      90.669368       0.584022       0.437228      -1.042137      -0.000149       0.012713      -0.010758       0.016654       0.028728      -0.004494      -0.017781      -0.065688      -0.032482      -0.038398      -0.015766       0.054164             12.145938      18.577498      -4.649766       0.450698       7.413295       1.119144      10.447020           0.000012
          445              C       0.685030      12.579037      20.160091       0.091936      29.451802 0.35220115E+03  0.79399541E+04                                 8.606521                            6.431585      -0.040277       2.002350                    0.999044      26.994788      78.691984       0.616882       0.440430      -1.038244       0.001942      -0.002560      -0.045955       0.046067       0.033346      -0.009667      -0.008143      -0.072838       0.000015      -0.050133      -0.001637       0.051770             10.313038      14.814805      -3.555569       0.904868       6.349257       0.842052       9.775051          -0.000014
          446              C       6.743745      12.573455      24.095959       0.075280      27.561797 0.35208332E+03  0.79320454E+04                                 8.182365                            6.402177      -0.009492       2.010856                    0.998776      27.074415      78.749080       0.622766       0.436557      -1.041141       0.051588      -0.005383      -0.012941       0.053458       0.001412      -0.019645      -0.025104      -0.029407      -0.070713      -0.042103       0.003121       0.038982              9.313413      10.424115      -0.820204       2.405989       5.686742       1.877287      11.829382          -0.000012
          447              C       6.061482      12.241326      22.959230      -0.149094      34.595954 0.44739225E+03  0.10680066E+05                                 9.490619                            7.214016      -0.164767       1.927035                    0.998654      30.120224      89.596700       0.588198       0.436211      -1.043424       0.012521       0.002331      -0.011092       0.016889       0.009325      -0.007106      -0.028694      -0.061556      -0.088251      -0.039769      -0.017142       0.056910             11.170031      11.330481      -0.223232       2.967687       6.540870       3.247056      15.638743           0.000011
          448              C       6.720218      11.674753      21.892142       0.069246      37.176795 0.38803098E+03  0.88489543E+04                                 9.895464                            6.641405      -0.060665       2.005634                    0.999250      26.035529      73.229037       0.630080       0.426270      -1.060152       0.007947       0.017001       0.012568       0.022587       0.001751      -0.012465      -0.022982      -0.046843      -0.035104      -0.030930      -0.009442       0.040372             13.274609      14.040017       1.082914       6.105347       7.132305       4.709606      18.651506          -0.000006
          449              C       8.058450      11.521248      21.993235      -0.145750      34.415151 0.43434544E+03  0.10264601E+05                                 9.362838                            7.039882      -0.080430       1.952550                    0.999417      29.713695      87.175499       0.605721       0.427885      -1.051280       0.001972       0.014575       0.003196       0.015051      -0.007062      -0.015912      -0.016628      -0.059170      -0.051532      -0.038657      -0.004238       0.042894             11.165208      13.537198       0.294279       4.170296       5.929069       2.448140      14.029357           0.000010
          450              C       8.715802      11.872914      23.179387       0.094317      27.014815 0.33155683E+03  0.73480129E+04                                 8.009760                            6.150230       0.100620       2.049960                    0.999502      26.475238      76.029668       0.646008       0.427815      -1.047881      -0.033351       0.031863       0.010571       0.047321       0.002456      -0.019005      -0.017300      -0.057575      -0.088736      -0.044322      -0.003879       0.048201              9.234848      11.123072      -0.048942       2.113626       4.926201       1.486379      11.655270          -0.000012
          451              C       5.816532      12.726960       6.119466       0.105210      27.372814 0.32559822E+03  0.71612376E+04                                 8.050150                            6.087463       0.182246       2.082031                    0.999656      25.905619      73.369806       0.652496       0.426798      -1.051737      -0.003667      -0.016628      -0.042423       0.045713       0.021316      -0.003947       0.020853       0.059242       0.004428      -0.046492       0.010491       0.036000              9.453770       4.556940      -0.973185       0.638990      14.035029      -2.354660       9.769340          -0.000017
          452              C       6.004742      11.529621       6.784430      -0.150096      33.451434 0.40950230E+03  0.94974168E+04                                 9.106302                            6.798340       0.118625       2.019735                    0.999646      28.901374      82.893195       0.623988       0.423234      -1.058444      -0.000242       0.007150      -0.005172       0.008828       0.009202      -0.002913       0.020564       0.047784       0.018024      -0.038322       0.015627       0.022695             10.901309       4.997112      -1.302813       0.765508      17.299564      -3.288863      10.407252           0.000014
          453              C       6.015813      10.393684       6.061506       0.058966      38.900474 0.40583939E+03  0.93474215E+04                                10.202738                            6.789771      -0.130238       1.976241                    0.999282      26.437715      74.416296       0.624282       0.425978      -1.061701       0.004916       0.025274      -0.013986       0.029301      -0.000806      -0.000879      -0.004691       0.036676      -0.033779      -0.016765      -0.007238       0.024003             13.971070       5.559083      -1.791852       1.265506      22.721206      -6.845782      13.632923          -0.000011
          454              C       5.853897      10.449504       4.690692      -0.153370      35.056665 0.43371330E+03  0.10230110E+05                                 9.472506                            7.037476       0.012099       1.981650                    0.999528      29.574868      86.248929       0.606410       0.428216      -1.052703       0.007451       0.007223      -0.001400       0.010472       0.005786      -0.003524       0.024096       0.048634       0.033392      -0.041765       0.019302       0.022464             11.483085       5.332222      -1.188788       1.093323      16.482576      -5.121469      12.634457           0.000015
          455              C       5.682293      11.674753       4.111095       0.100375      27.586106 0.32829768E+03  0.72664539E+04                                 8.190259                            6.177982       0.014613       2.025258                    0.999347      26.388012      76.024671       0.634738       0.435970      -1.041709       0.012967       0.028187       0.034733       0.046573       0.016020      -0.021649       0.024006       0.074899      -0.018612      -0.054622       0.005056       0.049566              9.658187       4.842165      -0.994275       0.899121      13.580629      -3.042554      10.551768          -0.000015
          456              C       6.173578       9.048422       6.730514       0.380066      32.514555 0.30662131E+03  0.66218662E+04                                 9.322673                            6.063163      -0.166470       1.990565                    0.999247      23.515388      65.299839       0.630813       0.449601      -1.041511       0.002994      -0.032788       0.011725       0.034950      -0.001342      -0.040611      -0.000877       0.140744      -0.128353      -0.054362      -0.048717       0.103079             12.966509       5.387309      -1.269239       1.996152      20.367380      -5.751664      13.144838          -0.000010
          457              C       6.655175       7.825964       8.536251       0.388023      32.488203 0.29682913E+03  0.63569247E+04                                 9.284358                            5.946773      -0.180332       1.987272                    0.999198      23.293407      64.358111       0.640145       0.446774      -1.043428      -0.012348       0.004821      -0.029562       0.032398       0.005825      -0.042123      -0.004514       0.139373      -0.115716      -0.053626      -0.048313       0.101939             13.225676       6.317936      -0.296555       5.047199      10.142172      -1.260598      23.216921          -0.000010
          458              C       6.151435       6.826786       6.597970       0.376370      33.044504 0.30822130E+03  0.66530633E+04                                 9.343902                            6.041712      -0.148125       1.993741                    0.999166      23.498526      64.852942       0.638938       0.444108      -1.046605       0.005185       0.025391       0.020346       0.032948       0.000511      -0.033556       0.001355       0.134433      -0.118721      -0.049133      -0.046216       0.095349             12.868208       5.489425       1.640729       2.338555      19.430293       5.617208      13.684904          -0.000012
          459              C       8.018317       8.632563      11.933408       0.100179      26.768690 0.31400612E+03  0.68416344E+04                                 7.888123                            5.940348       0.230704       2.097942                    0.999653      25.746378      72.495804       0.667064       0.421422      -1.055436      -0.008625      -0.038725       0.003110       0.039795      -0.006324      -0.027487       0.015189      -0.003199      -0.066551      -0.040058       0.006087       0.033972              9.464133       5.555348       0.607545       3.321027       8.432796      -0.083763      14.404254          -0.000021
          460              C       7.531184       8.819560      10.652903      -0.148552      34.778524 0.42689885E+03  0.99866278E+04                                 9.326198                            6.926149       0.152414       2.026650                    0.999688      29.068174      83.246763       0.621330       0.421396      -1.061483      -0.003338      -0.008086       0.005302       0.010229       0.000851      -0.019080       0.002813      -0.019660      -0.086513      -0.037627       0.013228       0.024399             11.518694       6.641849       0.696836       4.635124       9.080963       0.194316      18.833271           0.000020
          461              C       7.089720       7.717115       9.929081       0.048738      40.042808 0.40593334E+03  0.93311773E+04                                10.326108                            6.743914      -0.079192       1.990510                    0.999152      26.346273      73.596553       0.634196       0.420146      -1.067530       0.002896      -0.001646       0.028648       0.028841      -0.007074      -0.006853       0.000915       0.028620      -0.024541      -0.012059      -0.009583       0.021642             14.709776       7.363855       0.434866       6.198824       9.796541      -1.195860      26.968933          -0.000017
          462              C       7.121549       6.480702      10.551810      -0.147902      35.608737 0.43493630E+03  0.10260999E+05                                 9.586002                            7.040392       0.012021       1.982018                    0.999466      29.500981      85.900221       0.607495       0.427365      -1.053758      -0.003000       0.007009       0.005466       0.009381      -0.004477      -0.016894       0.005645      -0.002005      -0.118596      -0.044359       0.016294       0.028065             11.989970       6.610955       0.294668       4.268993       9.373161      -1.943703      19.985796           0.000021
          463              C       7.603147       6.380226      11.832765       0.101974      28.675944 0.33296776E+03  0.73972402E+04                                 8.403731                            6.208000      -0.012424       2.015840                    0.999369      26.489783      76.505303       0.635193       0.434043      -1.042673       0.004772       0.040877       0.010572       0.042491       0.001604      -0.030105       0.013485       0.009476      -0.089719      -0.047021       0.012298       0.034723             10.226187       5.986051       0.716641       3.414792       9.142963      -0.907040      15.549549          -0.000022
          464              C       5.362612       4.373497       3.863980       0.094196      26.553450 0.31634925E+03  0.68974667E+04                                 7.834037                            5.969050       0.201769       2.085809                    0.999705      25.784116      72.351284       0.665133       0.422352      -1.056084       0.007591      -0.024745       0.032571       0.041603      -0.011185      -0.013599      -0.016604       0.050878       0.033655      -0.040613       0.010812       0.029801              9.133633       4.499361       0.859227       1.409174      12.538919       3.291609      10.362620          -0.000018
          465              C       5.572965       5.576418       4.505580      -0.154623      34.191813 0.42173512E+03  0.98257546E+04                                 9.163431                            6.847821       0.129813       2.017181                    0.999672      29.046597      82.737572       0.630498       0.416962      -1.065388      -0.000748      -0.008041       0.007033       0.010709      -0.008022      -0.005604      -0.026836       0.029109       0.012064      -0.036949       0.014478       0.022471             10.990341       5.359399       1.375765       2.085089      15.102359       4.931173      12.509264           0.000018
          466              C       5.950770       5.568045       5.836407       0.055490      38.279755 0.40084165E+03  0.91685297E+04                                 9.963084                            6.670310      -0.088856       1.986472                    0.999210      26.200416      72.578305       0.643323       0.416246      -1.071956      -0.003863      -0.023703      -0.013896       0.027746       0.001492      -0.007976      -0.001735       0.030415      -0.030213      -0.012752      -0.009569       0.022321             13.416701       5.772765       1.961898       2.444602      20.417060       7.235771      14.060278          -0.000015
          467              C       6.122374       4.359542       6.467224      -0.145279      33.109393 0.40670703E+03  0.93782282E+04                                 8.946623                            6.694661       0.183668       2.039109                    0.999752      28.531691      80.519872       0.642777       0.413244      -1.069124      -0.000999      -0.001722      -0.002915       0.003529      -0.009164      -0.008266      -0.024035       0.052391       0.003743      -0.042752       0.014549       0.028202             10.683870       5.228233       1.233435       1.774211      16.239302       4.054043      10.584076           0.000018
          468              C       5.867736       3.209650       5.755982       0.097767      27.613503 0.32490300E+03  0.71478968E+04                                 8.082996                            6.066571       0.142082       2.066523                    0.999641      26.074417      74.052955       0.655417       0.424780      -1.052134      -0.015113       0.018287      -0.040872       0.047258      -0.004215      -0.010686      -0.025662       0.080193       0.016764      -0.054672       0.013924       0.040748              9.447567       4.727820       0.947912       1.698292      13.346806       2.905311      10.268076          -0.000020
          469              C       7.093871       5.749460      38.100640       0.094768      29.854555 0.34595107E+03  0.77472014E+04                                 8.673394                            6.364837       0.017181       2.028714                    0.998561      26.470522      76.357455       0.622852       0.439128      -1.041296      -0.039579      -0.004170       0.023469       0.046203       0.008311      -0.014329       0.028422      -0.041128      -0.024472      -0.037579      -0.003478       0.041057             10.655169      11.761428      -0.896746       1.557473       7.887445      -5.080635      12.316634          -0.000012
          470              C       7.832874       5.087993      39.084607      -0.136412      37.634622 0.44574209E+03  0.10619003E+05                                10.033925                            7.186957      -0.151155       1.935787                    0.998552      29.793047      88.211355       0.591655       0.434548      -1.045586      -0.011681      -0.005448      -0.002751       0.013179       0.012373       0.004564       0.039233      -0.051982      -0.047244      -0.037579      -0.020140       0.057719             12.702327      12.534932      -1.491568       1.989539      10.265971      -7.211674      15.306078           0.000011
          471              C       7.168602       4.487928      40.119794       0.064137      39.981147 0.38580230E+03  0.87739901E+04                                10.353422                            6.595474      -0.058052       2.006743                    0.999167      25.918806      72.490398       0.636965       0.422823      -1.063696      -0.011900      -0.000203      -0.017793       0.021407       0.003732      -0.003095       0.029042      -0.040029      -0.018756      -0.026342      -0.014693       0.041035             14.769745      14.785704      -3.821620       4.987859      11.783169      -8.947461      17.740362          -0.000008
          472              C       5.801309       4.515838      40.095532      -0.136928      36.140232 0.42131423E+03  0.98855401E+04                                 9.700014                            6.943410      -0.088083       1.954791                    0.999348      29.390607      86.045106       0.608332       0.429112      -1.050057       0.009909      -0.010067      -0.014391       0.020165       0.003463      -0.019811       0.041069      -0.055081      -0.022865      -0.048108      -0.009967       0.058075             12.175761      14.519634      -2.584960       3.758215       8.946754      -5.589596      13.060894           0.000010
          473              C       5.127349       5.135440      39.089100       0.095718      29.108495 0.32519071E+03  0.71645210E+04                                 8.434862                            6.099976       0.089339       2.051925                    0.999464      26.118456      74.526967       0.647900       0.429091      -1.048206       0.034242       0.006864      -0.031120       0.046777       0.009229      -0.020008       0.038312      -0.041940      -0.044745      -0.050338      -0.000510       0.050848             10.367624      12.054607      -1.128878       1.686777       7.686149      -4.705186      11.362116          -0.000011
          474              C       7.896533       3.779014      41.183287       0.379126      34.648443 0.31903754E+03  0.69882192E+04                                 9.792655                            6.239045      -0.361937       1.921006                    0.998727      24.151737      68.482812       0.611161       0.457536      -1.032589       0.007454      -0.020449       0.014228       0.026003       0.034079       0.013149       0.057034      -0.096826      -0.047018      -0.053620      -0.043609       0.097229             13.986024      13.820668      -4.596822       4.218891      11.145211      -8.005481      16.992193          -0.000015
          475              C       9.766182       2.827283      42.009101       0.374522      34.666579 0.32706438E+03  0.72143684E+04                                 9.801720                            6.328370      -0.379699       1.912345                    0.998737      24.423233      69.674707       0.604727       0.459179      -1.030851      -0.029545       0.003440      -0.000061       0.029744       0.026572       0.020425       0.056894      -0.088945      -0.016968      -0.050895      -0.041030       0.091925             13.792440      23.202850      -4.562155      -2.269838       8.202529      -2.178757       9.971941          -0.000014
          476              C       7.870239       2.715643      43.161555       0.371468      33.745125 0.31794749E+03  0.69567595E+04                                 9.598514                            6.218389      -0.320151       1.934085                    0.998771      24.160630      68.418440       0.613794       0.456070      -1.033660       0.016078       0.001004      -0.023279       0.028309       0.033004       0.015999       0.050426      -0.087772      -0.052437      -0.046359      -0.043388       0.089747             13.315272      13.825721       0.552159      -5.948380       7.864016      -5.285803      18.256078          -0.000015
          477              C      13.077855       2.065340      40.441493       0.090632      28.675280 0.34207534E+03  0.76446560E+04                                 8.412783                            6.310738       0.043703       2.033618                    0.999035      26.612219      76.877376       0.627769       0.436586      -1.042018       0.010407      -0.010889       0.046427       0.048810       0.023550       0.013278       0.012774      -0.063903       0.040396      -0.047710       0.005315       0.042396             10.000112      14.183677      -3.415864      -1.621708       6.799206      -1.336645       9.017454          -0.000016
          478              C      11.788060       2.531437      40.589762      -0.131207      36.774251 0.45364192E+03  0.10869412E+05                                 9.926391                            7.291545      -0.221714       1.914560                    0.998228      29.945941      89.311211       0.581642       0.439498      -1.041225       0.000900      -0.004144       0.008044       0.009093       0.027729       0.011989       0.012738      -0.044256       0.004111      -0.036969      -0.004773       0.041742             12.137219      18.212529      -3.851684      -2.905248       7.548110      -1.365322      10.651018           0.000014
          479              C      11.174992       2.419797      41.820844       0.059156      39.502012 0.40864651E+03  0.94606265E+04                                10.360057                            6.854137      -0.245716       1.940803                    0.998937      26.701456      76.199218       0.613684       0.431111      -1.054911       0.020576      -0.012730      -0.007894       0.025451       0.015534       0.001219       0.005010      -0.051546      -0.045467      -0.022518      -0.015650       0.038168             14.282104      24.430326      -5.316296      -2.348022       7.721946      -1.166711      10.694038          -0.000011
          480              C      11.866942       1.853224      42.858727      -0.142984      36.617565 0.45487122E+03  0.10910807E+05                                 9.880164                            7.282539      -0.228099       1.904527                    0.998700      30.343187      90.669368       0.584022       0.437228      -1.042137       0.000149      -0.012713      -0.010758       0.016654       0.028728       0.004494       0.017781      -0.065688      -0.032482      -0.038398      -0.015766       0.054164             12.145937      18.577498      -4.649767      -0.450694       7.413295      -1.119145      10.447019           0.000015
          481              C      13.153969       1.375963      42.625091       0.091936      29.451824 0.35220142E+03  0.79399618E+04                                 8.606525                            6.431587      -0.040277       2.002350                    0.999044      26.994788      78.691984       0.616882       0.440430      -1.038244      -0.001942       0.002560      -0.045955       0.046067       0.033346       0.009667       0.008143      -0.072838       0.000015      -0.050133      -0.001637       0.051770             10.313045      14.814824      -3.555573      -0.904870       6.349261      -0.842051       9.775050          -0.000017
          482              C       7.095255       1.381545       1.630959       0.075280      27.561800 0.35208337E+03  0.79320467E+04                                 8.182366                            6.402178      -0.009492       2.010856                    0.998776      27.074417      78.749089       0.622766       0.436557      -1.041141      -0.051588       0.005383      -0.012941       0.053458       0.001412       0.019645       0.025104      -0.029407      -0.070714      -0.042103       0.003121       0.038982              9.313414      10.424116      -0.820204      -2.405990       5.686743      -1.877287      11.829384          -0.000012
          483              C       7.777518       1.713674       0.494230      -0.149094      34.595930 0.44739190E+03  0.10680056E+05                                 9.490615                            7.214013      -0.164766       1.927035                    0.998654      30.120225      89.596707       0.588198       0.436211      -1.043424      -0.012521      -0.002331      -0.011092       0.016889       0.009324       0.007106       0.028694      -0.061556      -0.088251      -0.039769      -0.017142       0.056910             11.170026      11.330476      -0.223233      -2.967686       6.540867      -3.247054      15.638735           0.000011
          484              C       7.118782       2.280247      44.357142       0.069246      37.176792 0.38803099E+03  0.88489547E+04                                 9.895463                            6.641405      -0.060665       2.005634                    0.999250      26.035529      73.229039       0.630080       0.426270      -1.060152      -0.007947      -0.017001       0.012568       0.022587       0.001751       0.012465       0.022982      -0.046843      -0.035104      -0.030930      -0.009442       0.040372             13.274608      14.040017       1.082912      -6.105345       7.132304      -4.709605      18.651502          -0.000007
          485              C       5.780550       2.433752      44.458235      -0.145750      34.415148 0.43434539E+03  0.10264600E+05                                 9.362838                            7.039882      -0.080430       1.952550                    0.999417      29.713693      87.175493       0.605721       0.427885      -1.051280      -0.001972      -0.014575       0.003196       0.015051      -0.007062       0.015912       0.016628      -0.059170      -0.051532      -0.038656      -0.004238       0.042894             11.165208      13.537197       0.294278      -4.170295       5.929069      -2.448140      14.029357           0.000010
          486              C       5.123198       2.082086       0.714387       0.094317      27.014815 0.33155683E+03  0.73480130E+04                                 8.009760                            6.150231       0.100620       2.049960                    0.999502      26.475237      76.029667       0.646008       0.427815      -1.047881       0.033351      -0.031863       0.010571       0.047321       0.002456       0.019005       0.017300      -0.057576      -0.088736      -0.044322      -0.003879       0.048201              9.234848      11.123071      -0.048942      -2.113626       4.926202      -1.486379      11.655271          -0.000012
          487              C       8.022468       1.228040      28.584466       0.105210      27.372819 0.32559830E+03  0.71612398E+04                                 8.050150                            6.087464       0.182245       2.082031                    0.999656      25.905624      73.369823       0.652496       0.426798      -1.051737       0.003667       0.016628      -0.042423       0.045713       0.021316       0.003947      -0.020853       0.059241       0.004428      -0.046492       0.010491       0.036000              9.453770       4.556940      -0.973185      -0.638990      14.035030       2.354659       9.769340          -0.000018
          488              C       7.834258       2.425379      29.249430      -0.150096      33.451435 0.40950234E+03  0.94974177E+04                                 9.106302                            6.798340       0.118625       2.019735                    0.999646      28.901373      82.893187       0.623988       0.423234      -1.058444       0.000242      -0.007150      -0.005172       0.008828       0.009202       0.002913      -0.020564       0.047784       0.018025      -0.038322       0.015627       0.022695             10.901309       4.997113      -1.302813      -0.765510      17.299563       3.288863      10.407250           0.000015
          489              C       7.823187       3.561316      28.526506       0.058966      38.900471 0.40583941E+03  0.93474219E+04                                10.202737                            6.789771      -0.130238       1.976241                    0.999282      26.437716      74.416296       0.624283       0.425978      -1.061701      -0.004916      -0.025274      -0.013986       0.029301      -0.000806       0.000879       0.004691       0.036676      -0.033779      -0.016765      -0.007238       0.024003             13.971068       5.559082      -1.791852      -1.265506      22.721201       6.845782      13.632922          -0.000012
          490              C       7.985103       3.505496      27.155692      -0.153370      35.056669 0.43371336E+03  0.10230111E+05                                 9.472507                            7.037477       0.012098       1.981650                    0.999528      29.574870      86.248939       0.606410       0.428216      -1.052703      -0.007452      -0.007223      -0.001400       0.010472       0.005786       0.003524      -0.024096       0.048634       0.033393      -0.041765       0.019301       0.022464             11.483086       5.332223      -1.188788      -1.093324      16.482578       5.121470      12.634459           0.000016
          491              C       8.156707       2.280247      26.576095       0.100376      27.586110 0.32829775E+03  0.72664558E+04                                 8.190260                            6.177982       0.014613       2.025258                    0.999347      26.388016      76.024689       0.634738       0.435970      -1.041709      -0.012967      -0.028187       0.034733       0.046573       0.016020       0.021650      -0.024006       0.074899      -0.018612      -0.054622       0.005056       0.049566              9.658188       4.842166      -0.994275      -0.899121      13.580630       3.042554      10.551770          -0.000016
          492              C       7.665422       4.906578      29.195514       0.380066      32.514543 0.30662125E+03  0.66218644E+04                                 9.322670                            6.063162      -0.166469       1.990565                    0.999247      23.515385      65.299828       0.630813       0.449601      -1.041511      -0.002994       0.032788       0.011725       0.034950      -0.001342       0.040611       0.000877       0.140744      -0.128353      -0.054362      -0.048717       0.103079             12.966505       5.387308      -1.269240      -1.996151      20.367372       5.751665      13.144835          -0.000009
          493              C       7.183825       6.129036      31.001251       0.388023      32.488197 0.29682903E+03  0.63569218E+04                                 9.284358                            5.946772      -0.180331       1.987272                    0.999198      23.293401      64.358088       0.640145       0.446774      -1.043428       0.012348      -0.004821      -0.029562       0.032398       0.005824       0.042123       0.004514       0.139373      -0.115716      -0.053626      -0.048313       0.101939             13.225676       6.317936      -0.296554      -5.047199      10.142171       1.260596      23.216922          -0.000009
          494              C       7.687564       7.128214      29.062971       0.376370      33.044486 0.30822124E+03  0.66530617E+04                                 9.343899                            6.041711      -0.148125       1.993741                    0.999166      23.498525      64.852941       0.638938       0.444108      -1.046605      -0.005185      -0.025391       0.020346       0.032948       0.000511       0.033556      -0.001355       0.134433      -0.118721      -0.049133      -0.046216       0.095349             12.868202       5.489425       1.640727      -2.338557      19.430267      -5.617203      13.684915          -0.000010
          495              C       5.820683       5.322437      34.398408       0.100179      26.768699 0.31400628E+03  0.68416386E+04                                 7.888125                            5.940350       0.230703       2.097941                    0.999653      25.746381      72.495816       0.667064       0.421422      -1.055436       0.008625       0.038725       0.003110       0.039795      -0.006324       0.027487      -0.015189      -0.003199      -0.066551      -0.040058       0.006087       0.033972              9.464136       5.555350       0.607545      -3.321029       8.432795       0.083765      14.404262          -0.000020
          496              C       6.307816       5.135440      33.117903      -0.148552      34.778521 0.42689879E+03  0.99866255E+04                                 9.326197                            6.926148       0.152415       2.026650                    0.999688      29.068171      83.246744       0.621330       0.421396      -1.061483       0.003338       0.008086       0.005302       0.010229       0.000851       0.019081      -0.002813      -0.019660      -0.086513      -0.037627       0.013228       0.024399             11.518693       6.641849       0.696836      -4.635123       9.080961      -0.194317      18.833269           0.000020
          497              C       6.749280       6.237885      32.394081       0.048738      40.042807 0.40593330E+03  0.93311760E+04                                10.326107                            6.743913      -0.079192       1.990510                    0.999152      26.346272      73.596542       0.634197       0.420146      -1.067530      -0.002896       0.001646       0.028648       0.028841      -0.007074       0.006853      -0.000915       0.028620      -0.024541      -0.012059      -0.009583       0.021642             14.709775       7.363854       0.434866      -6.198823       9.796540       1.195860      26.968931          -0.000017
          498              C       6.717451       7.474298      33.016810      -0.147902      35.608748 0.43493639E+03  0.10261002E+05                                 9.586005                            7.040393       0.012020       1.982018                    0.999466      29.500984      85.900233       0.607495       0.427365      -1.053758       0.003000      -0.007009       0.005466       0.009381      -0.004477       0.016894      -0.005645      -0.002005      -0.118596      -0.044359       0.016294       0.028065             11.989975       6.610956       0.294667      -4.268995       9.373162       1.943705      19.985805           0.000020
          499              C       6.235853       7.574774      34.297765       0.101974      28.675958 0.33296797E+03  0.73972462E+04                                 8.403735                            6.208003      -0.012426       2.015839                    0.999369      26.489789      76.505332       0.635193       0.434043      -1.042673      -0.004772      -0.040877       0.010572       0.042491       0.001604       0.030105      -0.013485       0.009476      -0.089719      -0.047021       0.012298       0.034723             10.226193       5.986054       0.716641      -3.414796       9.142963       0.907039      15.549562          -0.000021
          500              C       8.476387       9.581503      26.328980       0.094196      26.553456 0.31634931E+03  0.68974682E+04                                 7.834038                            5.969050       0.201769       2.085809                    0.999705      25.784118      72.351290       0.665133       0.422352      -1.056084      -0.007591       0.024745       0.032571       0.041603      -0.011185       0.013599       0.016604       0.050878       0.033655      -0.040613       0.010812       0.029801              9.133635       4.499361       0.859227      -1.409173      12.538922      -3.291609      10.362621          -0.000018
          501              C       8.266035       8.378582      26.970580      -0.154623      34.191815 0.42173511E+03  0.98257544E+04                                 9.163431                            6.847821       0.129813       2.017181                    0.999672      29.046600      82.737581       0.630498       0.416962      -1.065389       0.000748       0.008041       0.007033       0.010709      -0.008022       0.005604       0.026836       0.029109       0.012064      -0.036949       0.014478       0.022471             10.990340       5.359398       1.375762      -2.085088      15.102358      -4.931171      12.509263           0.000018
          502              C       7.888230       8.386955      28.301407       0.055489      38.279759 0.40084185E+03  0.91685353E+04                                 9.963086                            6.670312      -0.088857       1.986472                    0.999210      26.200419      72.578318       0.643322       0.416246      -1.071956       0.003863       0.023703      -0.013896       0.027746       0.001492       0.007976       0.001735       0.030414      -0.030213      -0.012751      -0.009569       0.022321             13.416702       5.772766       1.961900      -2.444605      20.417053      -7.235773      14.060287          -0.000015
          503              C       7.716626       9.595458      28.932224      -0.145279      33.109394 0.40670711E+03  0.93782305E+04                                 8.946624                            6.694662       0.183668       2.039109                    0.999752      28.531695      80.519891       0.642777       0.413244      -1.069123       0.000999       0.001722      -0.002915       0.003529      -0.009164       0.008266       0.024035       0.052391       0.003743      -0.042752       0.014549       0.028202             10.683871       5.228234       1.233435      -1.774212      16.239301      -4.054044      10.584078           0.000018
          504              C       7.971264      10.745350      28.220982       0.097766      27.613510 0.32490311E+03  0.71479000E+04                                 8.082998                            6.066572       0.142081       2.066523                    0.999641      26.074423      74.052980       0.655417       0.424780      -1.052134       0.015113      -0.018287      -0.040872       0.047259      -0.004215       0.010686       0.025662       0.080193       0.016764      -0.054672       0.013924       0.040748              9.447569       4.727821       0.947912      -1.698293      13.346808      -2.905311      10.268079          -0.000020
          505              I      11.471285       4.731024      37.263594      -0.464462     470.601127 0.19058239E+05  0.10555056E+07                                37.260408                           34.452609       1.477648       1.827734                    0.999944     170.350000     563.377946       0.473517       0.233557      -1.343207      -0.005606      -0.196405       0.114724       0.227526       0.024322      -0.102170      -0.223908      -0.395601      -0.621692      -0.325216      -0.067988       0.393204             40.697971      34.474412       6.847876      -5.187660      51.046836     -14.488328      36.572663           0.000009
          506              I       9.405953       8.481012      36.413069      -0.468939     481.530348 0.20179739E+05  0.11328749E+07                                37.874333                           35.520387       1.377117       1.800719                    0.999976     171.505633     569.687274       0.465338       0.234461      -1.342898      -0.213181       0.145608       0.107040       0.279474      -0.200633       0.067352       0.032990       0.271064      -0.657666      -0.253028      -0.102120       0.355148             40.455608      56.612322      -1.717496       3.095859      31.513470       2.308639      33.241030           0.000008
          507              I       9.822369      11.860634      39.378000      -0.467281     516.105433 0.20603904E+05  0.11633984E+07                                39.842118                           35.979068       1.257376       1.770829                    0.999987     172.332520     575.190170       0.460411       0.235603      -1.340483       0.143583      -0.184582      -0.146939       0.276184      -0.177492      -0.144452       0.263415       0.018328      -0.009200      -0.271978      -0.121633       0.393611             44.771343      50.795653     -17.861244      -9.949532      48.992294      13.416954      34.526084           0.000008
          508              I       9.700170      13.879922      43.334536      -0.448506     503.432877 0.19385486E+05  0.10720261E+07                                38.563212                           34.409787       1.761244       1.904597                    0.999845     166.121793     538.767405       0.483570       0.229044      -1.357560       0.100745      -0.028499       0.162433       0.193251       0.029753       0.211220       0.100573       0.217419       0.668652      -0.243554      -0.123582       0.367136             43.880485      54.118948       0.876033      21.170426      27.038445       1.180086      50.484062           0.000006
          509              I       9.303683      12.282075       3.296065      -0.466502     456.179041 0.19994538E+05  0.11193746E+07                                36.536330                           35.293246       1.362444       1.798716                    0.999963     170.817729     565.760094       0.468316       0.233616      -1.344734      -0.198705       0.127663      -0.045894       0.240598       0.002379       0.019693      -0.036530       0.613234      -0.583105      -0.239518      -0.164933       0.404451             38.875751      60.216455      -3.524557      -5.245062      30.733874      -3.857398      25.676924           0.000007
          510              I      13.003678      14.335692       4.875354      -0.436687     416.777945 0.18575484E+05  0.10217813E+07                                34.268453                           33.995667       1.432365       1.824432                    0.999850     168.064121     553.201386       0.477254       0.233313      -1.344098       0.108436       0.246923       0.092416       0.285079       0.196990       0.148991       0.196824      -0.284269      -0.284192      -0.243741      -0.164693       0.408434             34.953420      28.223190       3.744351       2.992174      48.439648       3.790135      28.197423           0.000007
          511              I       2.367715       9.223976      14.798594      -0.464462     470.601151 0.19058240E+05  0.10555057E+07                                37.260412                           34.452612       1.477648       1.827734                    0.999944     170.349990     563.377932       0.473517       0.233557      -1.343207       0.005607       0.196407       0.114722       0.227526       0.024322       0.102170       0.223909      -0.395601      -0.621693      -0.325216      -0.067988       0.393205             40.697974      34.474417       6.847876       5.187660      51.046841      14.488325      36.572663           0.000009
          512              I       4.433047       5.473988      13.948069      -0.468938     481.530264 0.20179734E+05  0.11328746E+07                                37.874329                           35.520384       1.377118       1.800719                    0.999976     171.505610     569.687189       0.465338       0.234461      -1.342898       0.213180      -0.145609       0.107037       0.279472      -0.200634      -0.067352      -0.032990       0.271063      -0.657667      -0.253029      -0.102119       0.355148             40.455605      56.612316      -1.717495      -3.095860      31.513468      -2.308637      33.241030           0.000007
          513              I       4.016631       2.094366      16.913000      -0.467281     516.105474 0.20603906E+05  0.11633986E+07                                39.842122                           35.979071       1.257377       1.770829                    0.999987     172.332515     575.190169       0.460411       0.235603      -1.340483      -0.143582       0.184580      -0.146942       0.276184      -0.177492       0.144452      -0.263415       0.018329      -0.009201      -0.271979      -0.121633       0.393611             44.771349      50.795662     -17.861248       9.949536      48.992299     -13.416954      34.526085           0.000008
          514              I       4.138830       0.075078      20.869536      -0.448506     503.432875 0.19385486E+05  0.10720260E+07                                38.563212                           34.409786       1.761244       1.904597                    0.999845     166.121788     538.767389       0.483570       0.229044      -1.357560      -0.100745       0.028497       0.162432       0.193251       0.029753      -0.211220      -0.100572       0.217419       0.668651      -0.243554      -0.123582       0.367136             43.880485      54.118950       0.876034     -21.170426      27.038446      -1.180086      50.484061           0.000006
          515              I       4.535317       1.672925      25.761065      -0.466502     456.179082 0.19994540E+05  0.11193747E+07                                36.536332                           35.293248       1.362444       1.798716                    0.999963     170.817737     565.760127       0.468316       0.233616      -1.344734       0.198705      -0.127664      -0.045894       0.240599       0.002379      -0.019693       0.036531       0.613234      -0.583105      -0.239518      -0.164933       0.404451             38.875754      60.216463      -3.524557       5.245064      30.733874       3.857398      25.676925           0.000007
          516              I       0.835322      27.529308      27.340354      -0.436687     416.777971 0.18575485E+05  0.10217814E+07                                34.268454                           33.995668       1.432365       1.824432                    0.999850     168.064133     553.201430       0.477254       0.233313      -1.344098      -0.108436      -0.246923       0.092415       0.285079       0.196991      -0.148991      -0.196824      -0.284268      -0.284191      -0.243741      -0.164693       0.408434             34.953420      28.223190       3.744351      -2.992173      48.439647      -3.790134      28.197424           0.000007
          517              I       4.551785      23.178976      30.131406      -0.464461     470.601093 0.19058236E+05  0.10555055E+07                                37.260407                           34.452608       1.477648       1.827734                    0.999944     170.349987     563.377900       0.473517       0.233557      -1.343207      -0.005606       0.196405      -0.114724       0.227526      -0.024322       0.102170      -0.223908      -0.395601      -0.621692      -0.325216      -0.067988       0.393204             40.697970      34.474411      -6.847876       5.187660      51.046835     -14.488329      36.572663           0.000008
          518              I       2.486453      19.428988      30.981931      -0.468938     481.530324 0.20179737E+05  0.11328748E+07                                37.874332                           35.520387       1.377117       1.800719                    0.999976     171.505621     569.687236       0.465338       0.234461      -1.342898      -0.213181      -0.145608      -0.107040       0.279473       0.200634      -0.067351       0.032990       0.271065      -0.657665      -0.253028      -0.102120       0.355148             40.455607      56.612322       1.717497      -3.095859      31.513471       2.308639      33.241030           0.000007
          519              I       2.902869      16.049366      28.017000      -0.467281     516.105527 0.20603909E+05  0.11633987E+07                                39.842124                           35.979073       1.257376       1.770829                    0.999987     172.332527     575.190216       0.460411       0.235603      -1.340483       0.143583       0.184582       0.146939       0.276184       0.177492       0.144452       0.263415       0.018328      -0.009202      -0.271978      -0.121633       0.393611             44.771351      50.795663      17.861248       9.949535      48.992300      13.416956      34.526089           0.000008
          520              I       2.780670      14.030078      24.060464      -0.448507     503.432933 0.19385488E+05  0.10720262E+07                                38.563215                           34.409789       1.761244       1.904596                    0.999845     166.121800     538.767439       0.483569       0.229044      -1.357560       0.100745       0.028499      -0.162433       0.193251      -0.029753      -0.211220       0.100573       0.217419       0.668651      -0.243554      -0.123582       0.367136             43.880489      54.118951      -0.876034     -21.170428      27.038447       1.180086      50.484068           0.000006
          521              I       2.384183      15.627925      19.168935      -0.466502     456.179044 0.19994538E+05  0.11193746E+07                                36.536331                           35.293247       1.362444       1.798716                    0.999963     170.817727     565.760089       0.468316       0.233616      -1.344734      -0.198705      -0.127663       0.045894       0.240598      -0.002378      -0.019694      -0.036530       0.613234      -0.583105      -0.239518      -0.164933       0.404451             38.875752      60.216459       3.524558       5.245062      30.733874      -3.857399      25.676923           0.000007
          522              I       6.084178      13.574308      17.589646      -0.436687     416.777912 0.18575481E+05  0.10217811E+07                                34.268451                           33.995665       1.432366       1.824432                    0.999850     168.064119     553.201367       0.477255       0.233313      -1.344098       0.108436      -0.246923      -0.092416       0.285080      -0.196991      -0.148991       0.196824      -0.284268      -0.284192      -0.243741      -0.164693       0.408434             34.953418      28.223187      -3.744353      -2.992173      48.439646       3.790132      28.197420           0.000007
          523              I       9.287215      18.686024       7.666406      -0.464461     470.601171 0.19058241E+05  0.10555058E+07                                37.260413                           34.452613       1.477648       1.827734                    0.999944     170.349992     563.377942       0.473517       0.233557      -1.343207       0.005606      -0.196406      -0.114722       0.227526      -0.024322      -0.102170       0.223908      -0.395601      -0.621693      -0.325216      -0.067988       0.393204             40.697975      34.474418      -6.847878      -5.187662      51.046842      14.488329      36.572666           0.000009
          524              I      11.352547      22.436012       8.516931      -0.468938     481.530239 0.20179733E+05  0.11328745E+07                                37.874328                           35.520383       1.377118       1.800719                    0.999976     171.505607     569.687173       0.465338       0.234461      -1.342898       0.213180       0.145609      -0.107038       0.279473       0.200633       0.067352      -0.032990       0.271063      -0.657667      -0.253029      -0.102119       0.355148             40.455603      56.612315       1.717495       3.095859      31.513467      -2.308637      33.241026           0.000008
          525              I      10.936131      25.815634       5.552000      -0.467281     516.105417 0.20603903E+05  0.11633984E+07                                39.842119                           35.979068       1.257377       1.770829                    0.999987     172.332512     575.190146       0.460411       0.235603      -1.340483      -0.143583      -0.184581       0.146941       0.276184       0.177492      -0.144452      -0.263415       0.018328      -0.009200      -0.271978      -0.121633       0.393611             44.771344      50.795654      17.861246      -9.949535      48.992294     -13.416954      34.526083           0.000008
          526              I      11.058330      27.834922       1.595464      -0.448506     503.432863 0.19385486E+05  0.10720261E+07                                38.563212                           34.409787       1.761244       1.904596                    0.999845     166.121788     538.767391       0.483570       0.229044      -1.357560      -0.100745      -0.028497      -0.162433       0.193251      -0.029753       0.211220      -0.100572       0.217419       0.668651      -0.243554      -0.123581       0.367136             43.880483      54.118943      -0.876033      21.170425      27.038445      -1.180085      50.484062           0.000006
          527              I      11.454817      26.237075      41.633935      -0.466502     456.179029 0.19994538E+05  0.11193746E+07                                36.536329                           35.293246       1.362444       1.798716                    0.999963     170.817729     565.760092       0.468316       0.233616      -1.344734       0.198705       0.127664       0.045894       0.240599      -0.002379       0.019693       0.036530       0.613234      -0.583105      -0.239518      -0.164933       0.404451             38.875750      60.216454       3.524557      -5.245062      30.733872       3.857398      25.676923           0.000007
          528              I       7.754822       0.380692      40.054646      -0.436687     416.777925 0.18575482E+05  0.10217812E+07                                34.268451                           33.995665       1.432365       1.824432                    0.999850     168.064125     553.201388       0.477255       0.233313      -1.344098      -0.108436       0.246924      -0.092415       0.285079      -0.196991       0.148991      -0.196824      -0.284268      -0.284191      -0.243741      -0.164693       0.408434             34.953417      28.223187      -3.744352       2.992173      48.439642      -3.790134      28.197423           0.000007
          529              I       2.367715      23.178976       7.666406      -0.464462     470.601222 0.19058243E+05  0.10555059E+07                                37.260415                           34.452614       1.477648       1.827734                    0.999944     170.350001     563.377979       0.473517       0.233557      -1.343207       0.005606       0.196407      -0.114722       0.227526       0.024322      -0.102170      -0.223908      -0.395601      -0.621692      -0.325216      -0.067988       0.393204             40.697979      34.474421       6.847878      -5.187662      51.046846     -14.488330      36.572669           0.000009
          530              I       4.433047      19.428988       8.516931      -0.468938     481.530331 0.20179738E+05  0.11328748E+07                                37.874333                           35.520387       1.377118       1.800719                    0.999976     171.505621     569.687240       0.465338       0.234461      -1.342898       0.213180      -0.145609      -0.107037       0.279472      -0.200633       0.067352       0.032990       0.271063      -0.657667      -0.253029      -0.102119       0.355148             40.455609      56.612324      -1.717495       3.095860      31.513471       2.308638      33.241031           0.000007
          531              I       4.016631      16.049366       5.552000      -0.467281     516.105423 0.20603903E+05  0.11633984E+07                                39.842119                           35.979068       1.257377       1.770829                    0.999987     172.332508     575.190134       0.460411       0.235603      -1.340483      -0.143582       0.184581       0.146941       0.276184      -0.177492      -0.144452       0.263415       0.018328      -0.009200      -0.271979      -0.121633       0.393611             44.771345      50.795658     -17.861247      -9.949535      48.992295      13.416954      34.526084           0.000008
          532              I       4.138830      14.030078       1.595464      -0.448506     503.432797 0.19385482E+05  0.10720258E+07                                38.563208                           34.409783       1.761244       1.904597                    0.999845     166.121780     538.767348       0.483570       0.229044      -1.357560      -0.100745       0.028498      -0.162432       0.193251       0.029753       0.211220       0.100573       0.217419       0.668651      -0.243554      -0.123582       0.367136             43.880480      54.118940       0.876033      21.170424      27.038442       1.180086      50.484057           0.000006
          533              I       4.535317      15.627925      41.633935      -0.466502     456.179071 0.19994540E+05  0.11193747E+07                                36.536331                           35.293247       1.362444       1.798716                    0.999963     170.817736     565.760122       0.468316       0.233616      -1.344734       0.198705      -0.127664       0.045894       0.240599       0.002379       0.019693      -0.036531       0.613234      -0.583106      -0.239518      -0.164933       0.404451             38.875753      60.216461      -3.524556      -5.245063      30.733873      -3.857398      25.676924           0.000007
          534              I       0.835322      13.574308      40.054646      -0.436687     416.777957 0.18575485E+05  0.10217813E+07                                34.268453                           33.995667       1.432365       1.824432                    0.999850     168.064131     553.201419       0.477254       0.233313      -1.344098      -0.108436      -0.246924      -0.092415       0.285079       0.196991       0.148991       0.196824      -0.284268      -0.284191      -0.243741      -0.164693       0.408434             34.953419      28.223189       3.744353       2.992173      48.439645       3.790133      28.197424           0.000007
          535              I      11.471285      18.686024      30.131406      -0.464462     470.601233 0.19058244E+05  0.10555060E+07                                37.260415                           34.452615       1.477647       1.827734                    0.999944     170.350011     563.378010       0.473517       0.233557      -1.343207      -0.005606      -0.196405      -0.114724       0.227526       0.024322       0.102170       0.223908      -0.395601      -0.621692      -0.325216      -0.067988       0.393204             40.697978      34.474419       6.847878       5.187661      51.046845      14.488331      36.572670           0.000009
          536              I       9.405953      22.436012      30.981931      -0.468939     481.530350 0.20179739E+05  0.11328749E+07                                37.874333                           35.520387       1.377118       1.800719                    0.999976     171.505631     569.687269       0.465338       0.234461      -1.342898      -0.213181       0.145608      -0.107040       0.279473      -0.200634      -0.067351      -0.032990       0.271064      -0.657665      -0.253028      -0.102120       0.355148             40.455608      56.612322      -1.717496      -3.095860      31.513471      -2.308639      33.241031           0.000007
          537              I       9.822369      25.815634      28.017000      -0.467281     516.105427 0.20603904E+05  0.11633984E+07                                39.842118                           35.979068       1.257377       1.770829                    0.999987     172.332517     575.190158       0.460411       0.235603      -1.340483       0.143583      -0.184582       0.146939       0.276184      -0.177492       0.144452      -0.263415       0.018328      -0.009201      -0.271978      -0.121633       0.393611             44.771344      50.795653     -17.861245       9.949533      48.992294     -13.416954      34.526084           0.000008
          538              I       9.700170      27.834922      24.060464      -0.448506     503.432982 0.19385492E+05  0.10720265E+07                                38.563218                           34.409792       1.761244       1.904596                    0.999845     166.121806     538.767473       0.483569       0.229044      -1.357560       0.100745      -0.028499      -0.162433       0.193251       0.029753      -0.211220      -0.100573       0.217419       0.668652      -0.243554      -0.123582       0.367136             43.880492      54.118955       0.876034     -21.170430      27.038449      -1.180086      50.484071           0.000006
          539              I       9.303683      26.237075      19.168935      -0.466502     456.178984 0.19994535E+05  0.11193744E+07                                36.536327                           35.293243       1.362444       1.798716                    0.999963     170.817719     565.760048       0.468316       0.233616      -1.344734      -0.198705       0.127663       0.045894       0.240598       0.002379      -0.019693       0.036530       0.613234      -0.583105      -0.239518      -0.164933       0.404451             38.875747      60.216449      -3.524556       5.245061      30.733872       3.857399      25.676921           0.000007
          540              I      13.003678       0.380692      17.589646      -0.436687     416.777852 0.18575478E+05  0.10217809E+07                                34.268447                           33.995661       1.432366       1.824432                    0.999850     168.064109     553.201318       0.477255       0.233313      -1.344098       0.108436       0.246923      -0.092416       0.285080       0.196991      -0.148991      -0.196824      -0.284268      -0.284192      -0.243741      -0.164693       0.408434             34.953414      28.223184       3.744352      -2.992173      48.439640      -3.790132      28.197418           0.000007
          541              I       9.287215       4.731024      14.798594      -0.464462     470.601139 0.19058240E+05  0.10555057E+07                                37.260411                           34.452612       1.477648       1.827734                    0.999944     170.349990     563.377930       0.473517       0.233557      -1.343207       0.005606      -0.196407       0.114722       0.227526      -0.024322       0.102170      -0.223909      -0.395601      -0.621693      -0.325216      -0.067988       0.393204             40.697972      34.474416      -6.847876       5.187660      51.046839     -14.488324      36.572662           0.000009
          542              I      11.352547       8.481012      13.948069      -0.468938     481.530278 0.20179735E+05  0.11328746E+07                                37.874331                           35.520385       1.377118       1.800719                    0.999976     171.505611     569.687198       0.465338       0.234461      -1.342898       0.213180       0.145609       0.107037       0.279472       0.200634      -0.067352       0.032990       0.271063      -0.657668      -0.253029      -0.102119       0.355148             40.455605      56.612316       1.717495      -3.095860      31.513469       2.308637      33.241031           0.000007
          543              I      10.936131      11.860634      16.913000      -0.467281     516.105430 0.20603904E+05  0.11633984E+07                                39.842120                           35.979069       1.257377       1.770829                    0.999987     172.332509     575.190142       0.460411       0.235603      -1.340483      -0.143582      -0.184580      -0.146941       0.276184       0.177492       0.144452       0.263415       0.018329      -0.009200      -0.271979      -0.121633       0.393611             44.771345      50.795655      17.861246       9.949534      48.992297      13.416954      34.526083           0.000008
          544              I      11.058330      13.879922      20.869536      -0.448506     503.432839 0.19385484E+05  0.10720259E+07                                38.563210                           34.409785       1.761244       1.904597                    0.999845     166.121786     538.767376       0.483570       0.229044      -1.357560      -0.100745      -0.028497       0.162432       0.193251      -0.029753      -0.211220       0.100572       0.217420       0.668651      -0.243554      -0.123582       0.367136             43.880482      54.118942      -0.876033     -21.170424      27.038444       1.180085      50.484059           0.000006
          545              I      11.454817      12.282075      25.761065      -0.466502     456.179030 0.19994538E+05  0.11193745E+07                                36.536329                           35.293245       1.362444       1.798716                    0.999963     170.817733     565.760101       0.468316       0.233616      -1.344734       0.198705       0.127664      -0.045894       0.240599      -0.002379      -0.019693      -0.036531       0.613234      -0.583106      -0.239518      -0.164933       0.404451             38.875750      60.216453       3.524557       5.245063      30.733872      -3.857398      25.676923           0.000007
          546              I       7.754822      14.335692      27.340354      -0.436687     416.778009 0.18575487E+05  0.10217815E+07                                34.268456                           33.995670       1.432365       1.824432                    0.999850     168.064137     553.201452       0.477254       0.233313      -1.344098      -0.108436       0.246923       0.092415       0.285079      -0.196991      -0.148991       0.196824      -0.284269      -0.284192      -0.243741      -0.164693       0.408434             34.953423      28.223192      -3.744351      -2.992174      48.439651       3.790134      28.197426           0.000007
          547              I       4.551785       9.223976      37.263594      -0.464462     470.601162 0.19058240E+05  0.10555058E+07                                37.260410                           34.452611       1.477648       1.827734                    0.999944     170.350006     563.377973       0.473517       0.233557      -1.343207      -0.005606       0.196405       0.114724       0.227526      -0.024322      -0.102170       0.223908      -0.395601      -0.621692      -0.325216      -0.067988       0.393204             40.697973      34.474415      -6.847876      -5.187660      51.046838      14.488328      36.572665           0.000009
          548              I       2.486453       5.473988      36.413069      -0.468939     481.530411 0.20179742E+05  0.11328751E+07                                37.874336                           35.520390       1.377117       1.800719                    0.999976     171.505642     569.687319       0.465338       0.234461      -1.342898      -0.213181      -0.145608       0.107040       0.279474       0.200634       0.067352      -0.032990       0.271065      -0.657665      -0.253028      -0.102120       0.355148             40.455612      56.612328       1.717496       3.095859      31.513474      -2.308639      33.241033           0.000008
          549              I       2.902869       2.094366      39.378000      -0.467281     516.105387 0.20603901E+05  0.11633982E+07                                39.842116                           35.979066       1.257377       1.770829                    0.999987     172.332510     575.190128       0.460411       0.235603      -1.340483       0.143583       0.184582      -0.146939       0.276184       0.177492      -0.144452      -0.263415       0.018328      -0.009200      -0.271978      -0.121633       0.393611             44.771342      50.795652      17.861244      -9.949533      48.992291     -13.416953      34.526082           0.000008
          550              I       2.780670       0.075078      43.334536      -0.448506     503.432840 0.19385484E+05  0.10720259E+07                                38.563210                           34.409784       1.761244       1.904597                    0.999845     166.121786     538.767372       0.483570       0.229044      -1.357560       0.100745       0.028499       0.162433       0.193251      -0.029753       0.211220      -0.100573       0.217419       0.668652      -0.243554      -0.123582       0.367136             43.880483      54.118946      -0.876034      21.170425      27.038444      -1.180086      50.484060           0.000006
          551              I       2.384183       1.672925       3.296065      -0.466502     456.179023 0.19994537E+05  0.11193745E+07                                36.536329                           35.293245       1.362444       1.798716                    0.999963     170.817723     565.760070       0.468316       0.233616      -1.344734      -0.198705      -0.127663      -0.045894       0.240599      -0.002379       0.019693       0.036530       0.613234      -0.583105      -0.239518      -0.164933       0.404451             38.875751      60.216458       3.524558      -5.245062      30.733873       3.857398      25.676922           0.000007
          552              I       6.084178      27.529308       4.875354      -0.436687     416.777924 0.18575482E+05  0.10217812E+07                                34.268451                           33.995665       1.432365       1.824432                    0.999850     168.064120     553.201375       0.477255       0.233313      -1.344098       0.108436      -0.246923       0.092416       0.285079      -0.196991       0.148991      -0.196824      -0.284269      -0.284192      -0.243741      -0.164693       0.408434             34.953419      28.223188      -3.744352       2.992173      48.439647      -3.790134      28.197421           0.000007
          553              N      12.686211       8.199958      38.093002      -0.167194      36.349101 0.47489543E+03  0.11249354E+05                                 9.307221                            7.110409      -0.077762       2.020913                    0.998310      26.861088      73.919562       0.647670       0.399229      -1.091221       0.052732       0.047976       0.083926       0.110118      -0.022688      -0.032521      -0.014002       0.008041      -0.060425      -0.050114       0.010728       0.039386             11.322418      12.991747       0.563016       0.751568       8.060600       4.881388      12.914907           0.000008
[truncated: 64,867 more chars]
