# Supplementary material for: A collection of forcefield precursors for metal–organic frameworks
Source: RSC Adv. 2019 Nov 13;9(63):36492–507. doi: 10.1039/c9ra07327b (PMC9075174; doi:10.1039/c9ra07327b)
Supplement: RA-009-C9RA07327B-s5056 [file RA-009-C9RA07327B-s5056.xyz]

  648
jmolscript: load "" {1 1 1} spacegroup "x,y,z" unitcell [{     13.872000     0.000000     0.000000 }, {      0.000000    28.400000     0.000000 }, {      0.000000     0.000000    44.180000 }]
Zn     1.608042    27.833420     3.804782     0.461131
Zn     1.921133    12.760120     3.835708     0.445027
Zn    11.352290     6.714612    14.125230     0.462188
Zn    12.263958    14.766580    25.894782     0.461131
Zn    11.950867     1.439880    25.925708     0.445027
Zn     2.519710     7.485388    36.215230     0.462187
Zn     8.544042     0.566580    18.285218     0.461130
Zn     8.857133    15.639880    18.254292     0.445028
Zn     4.416290    21.685388     7.964770     0.462187
Zn     5.327958    13.633420    40.375218     0.461131
Zn     5.014867    26.960120    40.344292     0.445027
Zn     9.455710    20.914612    30.054770     0.462189
Zn    12.263958     0.566580    40.375218     0.461131
Zn    11.950867    15.639880    40.344292     0.445027
Zn     2.519710    21.685388    30.054770     0.462188
Zn     1.608042    13.633420    18.285218     0.461130
Zn     1.921133    26.960120    18.254292     0.445028
Zn    11.352290    20.914612     7.964770     0.462187
Zn     5.327958    27.833420    25.894782     0.461131
Zn     5.014867    12.760120    25.925708     0.445027
Zn     9.455710     6.714612    36.215230     0.462187
Zn     8.544042    14.766580     3.804782     0.461131
Zn     8.857133     1.439880     3.835708     0.445027
Zn     4.416290     7.485388    14.125230     0.462189
H      0.840643     0.499840     6.463534     0.095589
H      0.521587     2.507720     7.581288     0.133845
H      1.061208     4.407680     4.077814     0.126974
H      1.353907     2.348680     3.057256     0.087238
H     11.988182     4.569560    12.180426     0.101256
H     12.909283     4.291240    10.037696     0.137107
H     -0.019421     8.238840    10.090712     0.131950
H     12.996677     8.375160    12.246696     0.096971
H      0.625627    11.709320     6.286814     0.095451
H      0.233050     9.701440     7.378060     0.134393
H      1.387200     7.747520     4.042470     0.135969
H      1.775616     9.820720     3.044002     0.097795
H      4.192118    26.321120    43.194786     0.086683
H      5.160384    25.872400     1.038230     0.133351
H      8.724101    26.960120    43.645422     0.123404
H      7.615728    27.477000    41.679412     0.089645
H      3.999298    23.552120     5.734564     0.087657
H      5.161771    24.682440     4.086650     0.126512
H      8.595091    23.378880     5.747818     0.127278
H      7.314706    22.242880     7.298536     0.084288
H     13.533523    27.457120     1.541882     0.084040
H     11.391686    26.764160     1.175188     0.118644
H     11.212738    25.579880     5.027684     0.131278
H     13.390642    26.278520     5.283928     0.092418
H     13.031357    13.700160    28.553534     0.095594
H     13.350413    11.692280    29.671288     0.133851
H     12.810792     9.792320    26.167814     0.126972
H     12.518093    11.851320    25.147256     0.087237
H      1.883818     9.630440    34.270426     0.101256
H      0.962717     9.908760    32.127696     0.137107
H      0.019421     5.961160    32.180712     0.131948
H      0.875323     5.824840    34.336696     0.096972
H     13.246373     2.490680    28.376814     0.095454
H     13.638950     4.498560    29.468060     0.134394
H     12.484800     6.452480    26.132470     0.135965
H     12.096384     4.379280    25.134002     0.097792
H      9.679882    16.278880    21.104786     0.086683
H      8.711616    16.727600    23.128230     0.133352
H      5.147899    15.639880    21.555422     0.123403
H      6.256272    15.123000    19.589412     0.089646
H      9.872702    19.047880    27.824564     0.087656
H      8.710229    17.917560    26.176650     0.126512
H      5.276909    19.221120    27.837818     0.127279
H      6.557294    20.357120    29.388536     0.084290
H      0.338477    15.142880    23.631882     0.084039
H      2.480314    15.835840    23.265188     0.118643
H      2.659262    17.020120    27.117684     0.131280
H      0.481358    16.321480    27.373928     0.092421
H      7.776643    27.900160    15.626466     0.095593
H      7.457587    25.892280    14.508712     0.133851
H      7.997208    23.992320    18.012186     0.126973
H      8.289907    26.051320    19.032744     0.087238
H      5.052182    23.830440     9.909574     0.101256
H      5.973283    24.108760    12.052304     0.137107
H      6.916579    20.161160    11.999288     0.131948
H      6.060677    20.024840     9.843304     0.096972
H      7.561627    16.690680    15.803186     0.095453
H      7.169050    18.698560    14.711940     0.134394
H      8.323200    20.652480    18.047530     0.135965
H      8.711616    18.579280    19.045998     0.097793
H     11.128118     2.078880    23.075214     0.086683
H     12.096384     2.527600    21.051770     0.133351
H      1.788101     1.439880    22.624578     0.123403
H      0.679728     0.923000    24.590588     0.089646
H     10.935298     4.847880    16.355436     0.087656
H     12.097771     3.717560    18.003350     0.126512
H      1.659091     5.021120    16.342182     0.127278
H      0.378706     6.157120    14.791464     0.084290
H      6.597523     0.942880    20.548118     0.084040
H      4.455686     1.635840    20.914812     0.118644
H      4.276738     2.820120    17.062316     0.131280
H      6.454642     2.121480    16.806072     0.092420
H      6.095357    14.699840    37.716466     0.095589
H      6.414413    16.707720    36.598712     0.133846
H      5.874792    18.607680    40.102186     0.126973
H      5.582093    16.548680    41.122744     0.087238
H      8.819818    18.769560    31.999574     0.101256
H      7.898717    18.491240    34.142304     0.137106
H      6.955421    22.438840    34.089288     0.131949
H      7.811323    22.575160    31.933304     0.096971
H      6.310373    25.909320    37.893186     0.095452
H      6.702950    23.901440    36.801940     0.134393
H      5.548800    21.947520    40.137530     0.135968
H      5.160384    24.020720    41.135998     0.097795
H      2.743882    12.121120     0.985214     0.086682
H      1.775616    11.672400    43.141770     0.133351
H     12.083899    12.760120     0.534578     0.123404
H     13.192272    13.277000     2.500588     0.089645
H      2.936702     9.352120    38.445436     0.087657
H      1.774229    10.482440    40.093350     0.126512
H     12.212909     9.178880    38.432182     0.127279
H     13.493294     8.042880    36.881464     0.084288
H      7.274477    13.257120    42.638118     0.084040
H      9.416314    12.564160    43.004812     0.118643
H      9.595262    11.379880    39.152316     0.131278
H      7.417358    12.078520    38.896072     0.092418
H     13.031357    27.900160    37.716466     0.095590
H     13.350413    25.892280    36.598712     0.133846
H     12.810792    23.992320    40.102186     0.126973
H     12.518093    26.051320    41.122744     0.087238
H      1.883818    23.830440    31.999574     0.101256
H      0.962717    24.108760    34.142304     0.137106
H      0.019421    20.161160    34.089288     0.131949
H      0.875323    20.024840    31.933304     0.096971
H     13.246373    16.690680    37.893186     0.095452
H     13.638950    18.698560    36.801940     0.134393
H     12.484800    20.652480    40.137530     0.135968
H     12.096384    18.579280    41.135998     0.097795
H      9.679882     2.078880     0.985214     0.086682
H      8.711616     2.527600    43.141770     0.133351
H      5.147899     1.439880     0.534578     0.123404
H      6.256272     0.923000     2.500588     0.089645
H      9.872702     4.847880    38.445436     0.087657
H      8.710229     3.717560    40.093350     0.126512
H      5.276909     5.021120    38.432182     0.127279
H      6.557294     6.157120    36.881464     0.084288
H      0.338477     0.942880    42.638118     0.084040
H      2.480314     1.635840    43.004812     0.118643
H      2.659262     2.820120    39.152316     0.131278
H      0.481358     2.121480    38.896072     0.092418
H      0.840643    14.699840    15.626466     0.095593
H      0.521587    16.707720    14.508712     0.133851
H      1.061208    18.607680    18.012186     0.126973
H      1.353907    16.548680    19.032744     0.087238
H     11.988182    18.769560     9.909574     0.101256
H     12.909283    18.491240    12.052304     0.137107
H     -0.019421    22.438840    11.999288     0.131949
H     12.996677    22.575160     9.843304     0.096972
H      0.625627    25.909320    15.803186     0.095453
H      0.233050    23.901440    14.711940     0.134394
H      1.387200    21.947520    18.047530     0.135965
H      1.775616    24.020720    19.045998     0.097793
H      4.192118    12.121120    23.075214     0.086683
H      5.160384    11.672400    21.051770     0.133351
H      8.724101    12.760120    22.624578     0.123403
H      7.615728    13.277000    24.590588     0.089645
H      3.999298     9.352120    16.355436     0.087657
H      5.161771    10.482440    18.003350     0.126512
H      8.595091     9.178880    16.342182     0.127278
H      7.314706     8.042880    14.791464     0.084290
H     13.533523    13.257120    20.548118     0.084040
H     11.391686    12.564160    20.914812     0.118644
H     11.212738    11.379880    17.062316     0.131280
H     13.390642    12.078520    16.806072     0.092420
H      6.095357     0.499840    28.553534     0.095594
H      6.414413     2.507720    29.671288     0.133851
H      5.874792     4.407680    26.167814     0.126972
H      5.582093     2.348680    25.147256     0.087237
H      8.819818     4.569560    34.270426     0.101256
H      7.898717     4.291240    32.127696     0.137107
H      6.955421     8.238840    32.180712     0.131948
H      7.811323     8.375160    34.336696     0.096971
H      6.310373    11.709320    28.376814     0.095454
H      6.702950     9.701440    29.468060     0.134394
H      5.548800     7.747520    26.132470     0.135965
H      5.160384     9.820720    25.134002     0.097792
H      2.743882    26.321120    21.104786     0.086683
H      1.775616    25.872400    23.128230     0.133352
H     12.083899    26.960120    21.555422     0.123403
H     13.192272    27.477000    19.589412     0.089646
H      2.936702    23.552120    27.824564     0.087656
H      1.774229    24.682440    26.176650     0.126512
H     12.212909    23.378880    27.837818     0.127279
H     13.493294    22.242880    29.388536     0.084290
H      7.274477    27.457120    23.631882     0.084040
H      9.416314    26.764160    23.265188     0.118643
H      9.595262    25.579880    27.117684     0.131280
H      7.417358    26.278520    27.373928     0.092421
H      7.776643    13.700160     6.463534     0.095589
H      7.457587    11.692280     7.581288     0.133845
H      7.997208     9.792320     4.077814     0.126974
H      8.289907    11.851320     3.057256     0.087238
H      5.052182     9.630440    12.180426     0.101256
H      5.973283     9.908760    10.037696     0.137107
H      6.916579     5.961160    10.090712     0.131950
H      6.060677     5.824840    12.246696     0.096971
H      7.561627     2.490680     6.286814     0.095451
H      7.169050     4.498560     7.378060     0.134393
H      8.323200     6.452480     4.042470     0.135969
H      8.711616     4.379280     3.044002     0.097795
H     11.128118    16.278880    43.194786     0.086683
H     12.096384    16.727600     1.038230     0.133351
H      1.788101    15.639880    43.645422     0.123404
H      0.679728    15.123000    41.679412     0.089645
H     10.935298    19.047880     5.734564     0.087657
H     12.097771    17.917560     4.086650     0.126512
H      1.659091    19.221120     5.747818     0.127279
H      0.378706    20.357120     7.298536     0.084288
H      6.597523    15.142880     1.541882     0.084040
H      4.455686    15.835840     1.175188     0.118644
H      4.276738    17.020120     5.027684     0.131278
H      6.454642    16.321480     5.283928     0.092418
C      0.896131     1.309240     5.971369     0.102427
C      0.701923     2.504880     6.647323    -0.144455
C      0.772670     3.683480     5.947953     0.049837
C      1.016818     3.612480     4.595604    -0.150599
C      1.197154     2.379920     3.995639     0.101462
C      0.595109     4.995560     6.624791     0.385797
C      0.062424     6.168480     8.444565     0.383246
C      0.602045     7.227800     6.546151     0.374116
C     12.376598     5.316480    11.743486     0.093760
C     12.914832     5.140400    10.461382    -0.152060
C     13.453066     6.248000     9.836235     0.048399
C     13.479422     7.469200    10.506888    -0.147443
C     12.953674     7.548720    11.781922     0.103205
C      0.808738    10.894240     5.833527     0.099036
C      0.565978     9.701440     6.487391    -0.143582
C      0.810125     8.514320     5.837062     0.057976
C      1.245706     8.548400     4.529775    -0.158330
C      1.474594     9.789480     3.942623     0.086407
C      5.129866    26.443240    43.284471     0.087017
C      5.695843    26.162080     0.309702    -0.146263
C      7.063622    26.309760     0.456821     0.065436
C      7.787741    26.812440    43.570758    -0.153509
C      7.123272    27.102120    42.399546     0.080635
C      7.766933    25.900800     1.689885     0.370877
C      7.753061    24.835800     3.659429     0.379749
C      9.646589    25.744600     2.884070     0.376606
C      4.948142    23.501000     5.723961     0.105126
C      5.627870    24.179760     4.743607    -0.142862
C      6.999811    24.111600     4.733003     0.059196
C      7.646246    23.410120     5.709823    -0.136114
C      6.873576    22.754080     6.630093     0.091428
C     13.048003    27.076560     2.262458     0.087850
C     11.781490    26.670440     2.038907    -0.143320
C     11.057371    26.119480     3.081555     0.060996
C     11.676062    25.971800     4.296063    -0.131756
C     12.964771    26.394960     4.444066     0.099880
C     12.975869    12.890760    28.061369     0.102425
C     13.170077    11.695120    28.737323    -0.144455
C     13.099330    10.516520    28.037953     0.049838
C     12.855182    10.587520    26.685604    -0.150598
C     12.674846    11.820080    26.085639     0.101462
C     13.276891     9.204440    28.714791     0.385797
C     13.809576     8.031520    30.534565     0.383246
C     13.269955     6.972200    28.636151     0.374115
C      1.495402     8.883520    33.833486     0.093762
C      0.957168     9.059600    32.551382    -0.152061
C      0.418934     7.952000    31.926235     0.048399
C      0.392578     6.730800    32.596888    -0.147443
C      0.918326     6.651280    33.871922     0.103205
C     13.063262     3.305760    27.923527     0.099035
C     13.306022     4.498560    28.577391    -0.143582
C     13.061875     5.685680    27.927062     0.057976
C     12.626294     5.651600    26.619775    -0.158330
C     12.397406     4.410520    26.032623     0.086407
C      8.742134    16.156760    21.194471     0.087017
C      8.176157    16.437920    22.399702    -0.146262
C      6.808378    16.290240    22.546821     0.065436
C      6.084259    15.787560    21.480758    -0.153508
C      6.748728    15.497880    20.309546     0.080635
C      6.105067    16.699200    23.779885     0.370877
C      6.118939    17.764200    25.749429     0.379748
C      4.225411    16.855400    24.974070     0.376605
C      8.923858    19.099000    27.813961     0.105125
C      8.244130    18.420240    26.833607    -0.142864
C      6.872189    18.488400    26.823003     0.059196
C      6.225754    19.189880    27.799823    -0.136115
C      6.998424    19.845920    28.720093     0.091429
C      0.823997    15.523440    24.352458     0.087852
C      2.090510    15.929560    24.128907    -0.143319
C      2.814629    16.480520    25.171555     0.060995
C      2.195938    16.628200    26.386063    -0.131757
C      0.907229    16.205040    26.534066     0.099880
C      7.832131    27.090760    16.118631     0.102425
C      7.637923    25.895120    15.442677    -0.144455
C      7.708670    24.716520    16.142047     0.049838
C      7.952818    24.787520    17.494396    -0.150598
C      8.133154    26.020080    18.094361     0.101462
C      7.531109    23.404440    15.465209     0.385796
C      6.998424    22.231520    13.645435     0.383246
C      7.538045    21.172200    15.543849     0.374115
C      5.440598    23.083520    10.346514     0.093762
C      5.978832    23.259600    11.628618    -0.152061
C      6.517066    22.152000    12.253765     0.048398
C      6.543422    20.930800    11.583112    -0.147443
C      6.017674    20.851280    10.308078     0.103205
C      7.744738    17.505760    16.256473     0.099035
C      7.501978    18.698560    15.602609    -0.143582
C      7.746125    19.885680    16.252938     0.057976
C      8.181706    19.851600    17.560225    -0.158331
C      8.410594    18.610520    18.147377     0.086407
C     12.065866     1.956760    22.985529     0.087017
C     12.631843     2.237920    21.780298    -0.146262
C      0.127622     2.090240    21.633179     0.065436
C      0.851741     1.587560    22.699242    -0.153508
C      0.187272     1.297880    23.870454     0.080635
C      0.830933     2.499200    20.400115     0.370878
C      0.817061     3.564200    18.430571     0.379748
C      2.710589     2.655400    19.205930     0.376606
C     11.884142     4.899000    16.366039     0.105125
C     12.563870     4.220240    17.346393    -0.142864
C      0.063811     4.288400    17.356997     0.059195
C      0.710246     4.989880    16.380177    -0.136115
C     13.809576     5.645920    15.459907     0.091429
C      6.112003     1.323440    19.827542     0.087852
C      4.845490     1.729560    20.051093    -0.143319
C      4.121371     2.280520    19.008445     0.060996
C      4.740062     2.428200    17.793937    -0.131757
C      6.028771     2.005040    17.645934     0.099880
C      6.039869    15.509240    38.208631     0.102427
C      6.234077    16.704880    37.532677    -0.144455
C      6.163330    17.883480    38.232047     0.049837
C      5.919182    17.812480    39.584396    -0.150599
C      5.738846    16.579920    40.184361     0.101462
C      6.340891    19.195560    37.555209     0.385797
C      6.873576    20.368480    35.735435     0.383246
C      6.333955    21.427800    37.633849     0.374116
C      8.431402    19.516480    32.436514     0.093760
C      7.893168    19.340400    33.718618    -0.152061
C      7.354934    20.448000    34.343765     0.048398
C      7.328578    21.669200    33.673112    -0.147443
C      7.854326    21.748720    32.398078     0.103205
C      6.127262    25.094240    38.346473     0.099036
C      6.370022    23.901440    37.692609    -0.143582
C      6.125875    22.714320    38.342938     0.057976
C      5.690294    22.748400    39.650225    -0.158330
C      5.461406    23.989480    40.237377     0.086407
C      1.806134    12.243240     0.895529     0.087017
C      1.240157    11.962080    43.870298    -0.146262
C     13.744378    12.109760    43.723179     0.065436
C     13.020259    12.612440     0.609242    -0.153510
C     13.684728    12.902120     1.780454     0.080635
C     13.041067    11.700800    42.490115     0.370877
C     13.054939    10.635800    40.520571     0.379748
C     11.161411    11.544600    41.295930     0.376605
C      1.987858     9.301000    38.456039     0.105126
C      1.308130     9.979760    39.436393    -0.142862
C     13.808189     9.911600    39.446997     0.059196
C     13.161754     9.210120    38.470177    -0.136114
C      0.062424     8.554080    37.549907     0.091428
C      7.759997    12.876560    41.917542     0.087849
C      9.026510    12.470440    42.141093    -0.143320
C      9.750629    11.919480    41.098445     0.060996
C      9.131938    11.771800    39.883937    -0.131756
C      7.843229    12.194960    39.735934     0.099880
C     12.975869    27.090760    38.208631     0.102427
C     13.170077    25.895120    37.532677    -0.144455
C     13.099330    24.716520    38.232047     0.049837
C     12.855182    24.787520    39.584396    -0.150599
C     12.674846    26.020080    40.184361     0.101462
C     13.276891    23.404440    37.555209     0.385797
C     13.809576    22.231520    35.735435     0.383246
C     13.269955    21.172200    37.633849     0.374116
C      1.495402    23.083520    32.436514     0.093760
C      0.957168    23.259600    33.718618    -0.152060
C      0.418934    22.152000    34.343765     0.048398
C      0.392578    20.930800    33.673112    -0.147443
C      0.918326    20.851280    32.398078     0.103205
C     13.063262    17.505760    38.346473     0.099036
C     13.306022    18.698560    37.692609    -0.143582
C     13.061875    19.885680    38.342938     0.057976
C     12.626294    19.851600    39.650225    -0.158330
C     12.397406    18.610520    40.237377     0.086407
C      8.742134     1.956760     0.895529     0.087017
C      8.176157     2.237920    43.870298    -0.146262
C      6.808378     2.090240    43.723179     0.065436
C      6.084259     1.587560     0.609242    -0.153510
C      6.748728     1.297880     1.780454     0.080635
C      6.105067     2.499200    42.490115     0.370877
C      6.118939     3.564200    40.520571     0.379748
C      4.225411     2.655400    41.295930     0.376605
C      8.923858     4.899000    38.456039     0.105126
C      8.244130     4.220240    39.436393    -0.142862
C      6.872189     4.288400    39.446997     0.059196
C      6.225754     4.989880    38.470177    -0.136114
C      6.998424     5.645920    37.549907     0.091428
C      0.823997     1.323440    41.917542     0.087849
C      2.090510     1.729560    42.141093    -0.143320
C      2.814629     2.280520    41.098445     0.060996
C      2.195938     2.428200    39.883937    -0.131757
C      0.907229     2.005040    39.735934     0.099880
C      0.896131    15.509240    16.118631     0.102425
C      0.701923    16.704880    15.442677    -0.144455
C      0.772670    17.883480    16.142047     0.049838
C      1.016818    17.812480    17.494396    -0.150598
C      1.197154    16.579920    18.094361     0.101462
C      0.595109    19.195560    15.465209     0.385796
C      0.062424    20.368480    13.645435     0.383246
C      0.602045    21.427800    15.543849     0.374115
C     12.376598    19.516480    10.346514     0.093762
C     12.914832    19.340400    11.628618    -0.152061
C     13.453066    20.448000    12.253765     0.048398
C     13.479422    21.669200    11.583112    -0.147443
C     12.953674    21.748720    10.308078     0.103205
C      0.808738    25.094240    16.256473     0.099035
C      0.565978    23.901440    15.602609    -0.143582
C      0.810125    22.714320    16.252938     0.057977
C      1.245706    22.748400    17.560225    -0.158331
C      1.474594    23.989480    18.147377     0.086407
C      5.129866    12.243240    22.985529     0.087017
C      5.695843    11.962080    21.780298    -0.146262
C      7.063622    12.109760    21.633179     0.065436
C      7.787741    12.612440    22.699242    -0.153508
C      7.123272    12.902120    23.870454     0.080635
C      7.766933    11.700800    20.400115     0.370878
C      7.753061    10.635800    18.430571     0.379748
C      9.646589    11.544600    19.205930     0.376606
C      4.948142     9.301000    16.366039     0.105125
C      5.627870     9.979760    17.346393    -0.142863
C      6.999811     9.911600    17.356997     0.059196
C      7.646246     9.210120    16.380177    -0.136115
C      6.873576     8.554080    15.459907     0.091429
C     13.048003    12.876560    19.827542     0.087852
C     11.781490    12.470440    20.051093    -0.143319
C     11.057371    11.919480    19.008445     0.060996
C     11.676062    11.771800    17.793937    -0.131757
C     12.964771    12.194960    17.645934     0.099880
C      6.039869     1.309240    28.061369     0.102425
C      6.234077     2.504880    28.737323    -0.144455
C      6.163330     3.683480    28.037953     0.049838
C      5.919182     3.612480    26.685604    -0.150598
C      5.738846     2.379920    26.085639     0.101462
C      6.340891     4.995560    28.714791     0.385796
C      6.873576     6.168480    30.534565     0.383246
C      6.333955     7.227800    28.636151     0.374116
C      8.431402     5.316480    33.833486     0.093762
C      7.893168     5.140400    32.551382    -0.152061
C      7.354934     6.248000    31.926235     0.048399
C      7.328578     7.469200    32.596888    -0.147443
C      7.854326     7.548720    33.871922     0.103205
C      6.127262    10.894240    27.923527     0.099035
C      6.370022     9.701440    28.577391    -0.143582
C      6.125875     8.514320    27.927062     0.057976
C      5.690294     8.548400    26.619775    -0.158330
C      5.461406     9.789480    26.032623     0.086407
C      1.806134    26.443240    21.194471     0.087017
C      1.240157    26.162080    22.399702    -0.146262
C     13.744378    26.309760    22.546821     0.065436
C     13.020259    26.812440    21.480758    -0.153508
C     13.684728    27.102120    20.309546     0.080635
C     13.041067    25.900800    23.779885     0.370877
C     13.054939    24.835800    25.749429     0.379748
C     11.161411    25.744600    24.974070     0.376605
C      1.987858    23.501000    27.813961     0.105125
C      1.308130    24.179760    26.833607    -0.142864
C     13.808189    24.111600    26.823003     0.059196
C     13.161754    23.410120    27.799823    -0.136115
C      0.062424    22.754080    28.720093     0.091429
C      7.759997    27.076560    24.352458     0.087852
C      9.026510    26.670440    24.128907    -0.143319
C      9.750629    26.119480    25.171555     0.060995
C      9.131938    25.971800    26.386063    -0.131757
C      7.843229    26.394960    26.534066     0.099880
C      7.832131    12.890760     5.971369     0.102427
C      7.637923    11.695120     6.647323    -0.144455
C      7.708670    10.516520     5.947953     0.049837
C      7.952818    10.587520     4.595604    -0.150599
C      8.133154    11.820080     3.995639     0.101462
C      7.531109     9.204440     6.624791     0.385797
C      6.998424     8.031520     8.444565     0.383246
C      7.538045     6.972200     6.546151     0.374116
C      5.440598     8.883520    11.743486     0.093761
C      5.978832     9.059600    10.461382    -0.152060
C      6.517066     7.952000     9.836235     0.048399
C      6.543422     6.730800    10.506888    -0.147443
C      6.017674     6.651280    11.781922     0.103205
C      7.744738     3.305760     5.833527     0.099036
C      7.501978     4.498560     6.487391    -0.143582
C      7.746125     5.685680     5.837062     0.057976
C      8.181706     5.651600     4.529775    -0.158330
C      8.410594     4.410520     3.942623     0.086407
C     12.065866    16.156760    43.284471     0.087017
C     12.631843    16.437920     0.309702    -0.146262
C      0.127622    16.290240     0.456821     0.065436
C      0.851741    15.787560    43.570758    -0.153509
C      0.187272    15.497880    42.399546     0.080635
C      0.830933    16.699200     1.689885     0.370877
C      0.817061    17.764200     3.659429     0.379749
C      2.710589    16.855400     2.884070     0.376606
C     11.884142    19.099000     5.723961     0.105126
C     12.563870    18.420240     4.743607    -0.142862
C      0.063811    18.488400     4.733003     0.059196
C      0.710246    19.189880     5.709823    -0.136114
C     13.809576    19.845920     6.630093     0.091428
C      6.112003    15.523440     2.262458     0.087850
C      4.845490    15.929560     2.038907    -0.143320
C      4.121371    16.480520     3.081555     0.060996
C      4.740062    16.628200     4.296063    -0.131756
C      6.028771    16.205040     4.444066     0.099880
I      2.761222    26.476184     5.589212    -0.459702
I      2.681180    28.315652     1.540115    -0.447140
I      4.433907    12.550812     3.660313    -0.469547
I      0.719124    14.541368     5.169060    -0.433748
I      9.115707     5.534592    13.850430    -0.468426
I     11.385999     9.166100    14.780419    -0.461652
I     11.110778    16.123816    27.679212    -0.459694
I     11.190820    14.284348    23.630115    -0.447145
I      9.438093     1.649188    25.750313    -0.469542
I     13.152876    28.058632    27.259060    -0.433728
I      4.756293     8.665408    35.940430    -0.468422
I      2.486001     5.033900    36.870419    -0.461646
I      9.697222     1.923816    16.500788    -0.459694
I      9.617180     0.084348    20.549885    -0.447143
I     11.369907    15.849188    18.429687    -0.469539
I      7.655124    13.858632    16.920940    -0.433726
I      2.179707    22.865408     8.239570    -0.468423
I      4.449999    19.233900     7.309581    -0.461646
I      4.174778    12.276184    38.590788    -0.459702
I      4.254820    14.115652    42.639885    -0.447140
I      2.502093    26.750812    40.519687    -0.469546
I      6.216876     0.341368    39.010940    -0.433748
I     11.692293    19.734592    30.329570    -0.468426
I      9.422001    23.366100    29.399581    -0.461653
I     11.110778     1.923816    38.590788    -0.459702
I     11.190820     0.084348    42.639885    -0.447140
I      9.438093    15.849188    40.519687    -0.469546
I     13.152876    13.858632    39.010940    -0.433748
I      4.756293    22.865408    30.329570    -0.468426
I      2.486001    19.233900    29.399581    -0.461653
I      2.761222    12.276184    16.500788    -0.459695
I      2.681180    14.115652    20.549885    -0.447143
I      4.433907    26.750812    18.429687    -0.469539
I      0.719124     0.341368    16.920940    -0.433725
I      9.115707    19.734592     8.239570    -0.468423
I     11.385999    23.366100     7.309581    -0.461646
I      4.174778    26.476184    27.679212    -0.459694
I      4.254820    28.315652    23.630115    -0.447145
I      2.502093    12.550812    25.750313    -0.469542
I      6.216876    14.541368    27.259060    -0.433729
I     11.692293     5.534592    35.940430    -0.468422
I      9.422001     9.166100    36.870419    -0.461646
I      9.697222    16.123816     5.589212    -0.459702
I      9.617180    14.284348     1.540115    -0.447140
I     11.369907     1.649188     3.660313    -0.469547
I      7.655124    28.058632     5.169060    -0.433748
I      2.179707     8.665408    13.850430    -0.468426
I      4.449999     5.033900    14.780419    -0.461652
N      1.158312     1.236820     4.674244    -0.153956
N      0.230275     4.962900     7.905127    -0.382854
N      0.794866     6.082428     5.890519    -0.395788
N      0.235824     7.324076     7.821185    -0.390965
N     12.386309     6.493660    12.378352    -0.158547
N      1.287322    10.945928     4.593836    -0.160711
N      5.808206    26.875772    42.231662    -0.169582
N      7.052525    25.245044     2.607062    -0.386364
N      9.051480    26.205248     1.791941    -0.382176
N      9.055642    25.016424     3.849403    -0.368106
N      5.546026    22.786172     6.644672    -0.167339
N     13.652822    26.972048     3.450016    -0.171675
N     12.713688    12.963180    26.764244    -0.153956
N     13.641725     9.237100    29.995127    -0.382854
N     13.077134     8.117572    27.980519    -0.395790
N     13.636176     6.875924    29.911185    -0.390965
N      1.485691     7.706340    34.468352    -0.158546
N     12.584678     3.254072    26.683836    -0.160713
N      8.063794    15.724228    20.141662    -0.169582
N      6.819475    17.354956    24.697062    -0.386363
N      4.820520    16.394752    23.881941    -0.382176
N      4.816358    17.583576    25.939403    -0.368104
N      8.325974    19.813828    28.734672    -0.167337
N      0.219178    15.627952    25.540016    -0.171674
N      8.094312    27.163180    17.415756    -0.153957
N      7.166275    23.437100    14.184873    -0.382854
N      7.730866    22.317572    16.199481    -0.395790
N      7.171824    21.075924    14.268815    -0.390965
N      5.450309    21.906340     9.711648    -0.158546
N      8.223322    17.454072    17.496164    -0.160713
N     12.744206     1.524228    24.038338    -0.169582
N      0.116525     3.154956    19.482938    -0.386363
N      2.115480     2.194752    20.298059    -0.382176
N      2.119642     3.383576    18.240597    -0.368105
N     12.482026     5.613828    15.445328    -0.167337
N      6.716822     1.427952    18.639984    -0.171674
N      5.777688    15.436820    39.505756    -0.153956
N      6.705725    19.162900    36.274873    -0.382854
N      6.141134    20.282428    38.289481    -0.395788
N      6.700176    21.524076    36.358815    -0.390965
N      8.421691    20.693660    31.801648    -0.158547
N      5.648678    25.145928    39.586164    -0.160711
N      1.127794    12.675772     1.948338    -0.169583
N     13.755475    11.045044    41.572938    -0.386364
N     11.756520    12.005248    42.388059    -0.382176
N     11.752358    10.816424    40.330597    -0.368106
N      1.389974     8.586172    37.535328    -0.167339
N      7.155178    12.772048    40.729984    -0.171675
N     12.713688    27.163180    39.505756    -0.153956
N     13.641725    23.437100    36.274873    -0.382853
N     13.077134    22.317572    38.289481    -0.395788
N     13.636176    21.075924    36.358815    -0.390965
N      1.485691    21.906340    31.801648    -0.158547
N     12.584678    17.454072    39.586164    -0.160711
N      8.063794     1.524228     1.948338    -0.169583
N      6.819475     3.154956    41.572938    -0.386364
N      4.820520     2.194752    42.388059    -0.382176
N      4.816358     3.383576    40.330597    -0.368106
N      8.325974     5.613828    37.535328    -0.167339
N      0.219178     1.427952    40.729984    -0.171675
N      1.158312    15.436820    17.415756    -0.153957
N      0.230275    19.162900    14.184873    -0.382854
N      0.794866    20.282428    16.199481    -0.395790
N      0.235824    21.524076    14.268815    -0.390965
N     12.386309    20.693660     9.711648    -0.158546
N      1.287322    25.145928    17.496164    -0.160713
N      5.808206    12.675772    24.038338    -0.169582
N      7.052525    11.045044    19.482938    -0.386363
N      9.051480    12.005248    20.298059    -0.382176
N      9.055642    10.816424    18.240597    -0.368105
N      5.546026     8.586172    15.445328    -0.167338
N     13.652822    12.772048    18.639984    -0.171674
N      5.777688     1.236820    26.764244    -0.153957
N      6.705725     4.962900    29.995127    -0.382854
N      6.141134     6.082428    27.980519    -0.395790
N      6.700176     7.324076    29.911185    -0.390965
N      8.421691     6.493660    34.468352    -0.158546
N      5.648678    10.945928    26.683836    -0.160713
N      1.127794    26.875772    20.141662    -0.169582
N     13.755475    25.245044    24.697062    -0.386363
N     11.756520    26.205248    23.881941    -0.382176
N     11.752358    25.016424    25.939403    -0.368104
N      1.389974    22.786172    28.734672    -0.167337
N      7.155178    26.972048    25.540016    -0.171674
N      8.094312    12.963180     4.674244    -0.153956
N      7.166275     9.237100     7.905127    -0.382854
N      7.730866     8.117572     5.890519    -0.395788
N      7.171824     6.875924     7.821185    -0.390965
N      5.450309     7.706340    12.378352    -0.158547
N      8.223322     3.254072     4.593836    -0.160711
N     12.744206    15.724228    42.231662    -0.169582
N      0.116525    17.354956     2.607062    -0.386364
N      2.115480    16.394752     1.791941    -0.382176
N      2.119642    17.583576     3.849403    -0.368106
N     12.482026    19.813828     6.644672    -0.167339
N      6.716822    15.627952     3.450016    -0.171675

The following XYZ coordinates are in angstroms. Other properties are in atomic units.
The sperically averaged electron density of each atom fit to a function of the form exp(a - br)
eigen_1, eigen_2 and eigen_3 are the three eigenvalues of traceless quadrupole moment tensor
  atom number  atomic symbol              X              Y              Z     net charge C6 coefficient C8 coefficient C10 coefficient fluctuating dipole atomic polarizability isotropic forcefield polarizability              a              b squared Pearson coefficient          <r^3>          <r^4>         wp_QDO          m_QDO          q_QDO       dipole_x       dipole_y       dipole_z         dipole            Qxy            Qxz            Qyz     Q(x^2-y^2)  Q(3z^2 - R^2)        eigen_1        eigen_2        eigen_3 static polarizability      alpha(xx)      alpha(xy)      alpha(xz)      alpha(yy)      alpha(yz)      alpha(zz) atomic spin moment
            1             Zn       1.608042      27.833420       3.804782       0.461131     141.305377 0.32017178E+04  0.11722975E+06                                22.189271                           18.499590       0.293640       1.850164                    0.998262      59.604932     178.013095       0.417329       0.400841      -1.136439      -0.000546       0.002810      -0.016516       0.016762      -0.011976      -0.019519      -0.015890       0.002452       0.084039      -0.035807      -0.002230       0.038037             26.997230      33.040241      -0.043456      -0.152073      27.235727       3.499251      20.715721           0.000001
            2             Zn       1.921133      12.760120       3.835708       0.445027     133.709556 0.33128231E+04  0.12231231E+06                                21.342753                           18.766104       0.316174       1.851157                    0.998623      60.247602     180.565588       0.416153       0.398640      -1.138231       0.011267       0.011315      -0.001617       0.016050       0.012161      -0.016656      -0.011218      -0.006877       0.018224      -0.019059      -0.008309       0.027368             24.566795      21.967496       2.003707       2.735499      27.264832      -5.679268      24.468057          -0.000000
            3             Zn      11.352290       6.714612      14.125230       0.462188     138.935590 0.32212177E+04  0.11804118E+06                                21.872717                           18.511693       0.307646       1.854571                    0.998323      59.461181     177.255904       0.418976       0.398936      -1.138581      -0.003161       0.007157       0.013690       0.015768       0.031087      -0.029702      -0.007001       0.004264       0.005611      -0.039446      -0.007441       0.046886             26.402870      25.216562      -3.862136      -0.623562      21.905413      -2.192153      32.086637           0.000001
            4             Zn      12.263958      14.766580      25.894782       0.461131     141.305548 0.32017223E+04  0.11722996E+06                                22.189291                           18.499605       0.293638       1.850163                    0.998262      59.604970     178.013259       0.417329       0.400841      -1.136439       0.000546      -0.002810      -0.016516       0.016762      -0.011977       0.019519       0.015891       0.002449       0.084040      -0.035808      -0.002229       0.038037             26.997254      33.040258      -0.043462       0.152076      27.235764      -3.499252      20.715739          -0.000000
            5             Zn      11.950867       1.439880      25.925708       0.445027     133.709805 0.33128306E+04  0.12231266E+06                                21.342780                           18.766126       0.316173       1.851157                    0.998623      60.247665     180.565836       0.416153       0.398640      -1.138231      -0.011267      -0.011315      -0.001618       0.016049       0.012159       0.016656       0.011217      -0.006879       0.018225      -0.019060      -0.008307       0.027367             24.566828      21.967523       2.003711      -2.735499      27.264880       5.679279      24.468080          -0.000001
            6             Zn       2.519710       7.485388      36.215230       0.462187     138.935883 0.32212269E+04  0.11804160E+06                                21.872745                           18.511718       0.307647       1.854570                    0.998323      59.461269     177.256249       0.418976       0.398936      -1.138581       0.003160      -0.007156       0.013690       0.015767       0.031088       0.029705       0.007000       0.004264       0.005610      -0.039448      -0.007440       0.046888             26.402903      25.216605      -3.862138       0.623562      21.905437       2.192158      32.086666          -0.000000
            7             Zn       8.544042       0.566580      18.285218       0.461130     141.305625 0.32017242E+04  0.11723005E+06                                22.189299                           18.499611       0.293637       1.850163                    0.998262      59.604988     178.013337       0.417329       0.400841      -1.136439      -0.000546      -0.002810       0.016516       0.016762       0.011976       0.019519      -0.015891       0.002449       0.084041      -0.035808      -0.002230       0.038038             26.997266      33.040271       0.043464       0.152077      27.235778       3.499256      20.715748           0.000001
            8             Zn       8.857133      15.639880      18.254292       0.445028     133.709823 0.33128311E+04  0.12231268E+06                                21.342780                           18.766126       0.316173       1.851157                    0.998623      60.247671     180.565852       0.416153       0.398640      -1.138232       0.011267      -0.011314       0.001618       0.016049      -0.012159       0.016657      -0.011217      -0.006878       0.018224      -0.019060      -0.008307       0.027367             24.566830      21.967526      -2.003712      -2.735501      27.264881      -5.679281      24.468082          -0.000000
            9             Zn       4.416290      21.685388       7.964770       0.462187     138.935888 0.32212269E+04  0.11804160E+06                                21.872745                           18.511718       0.307647       1.854570                    0.998323      59.461267     177.256239       0.418976       0.398936      -1.138581      -0.003160      -0.007156      -0.013690       0.015767      -0.031088       0.029705      -0.007000       0.004264       0.005610      -0.039448      -0.007440       0.046888             26.402904      25.216605       3.862139       0.623562      21.905440      -2.192159      32.086668           0.000001
           10             Zn       5.327958      13.633420      40.375218       0.461131     141.305311 0.32017160E+04  0.11722967E+06                                22.189264                           18.499585       0.293640       1.850164                    0.998262      59.604916     178.013029       0.417329       0.400841      -1.136439       0.000546       0.002810       0.016516       0.016762       0.011976      -0.019519       0.015890       0.002452       0.084039      -0.035807      -0.002230       0.038037             26.997220      33.040230       0.043454      -0.152071      27.235717      -3.499248      20.715714           0.000000
           11             Zn       5.014867      26.960120      40.344292       0.445027     133.709573 0.33128237E+04  0.12231234E+06                                21.342755                           18.766106       0.316174       1.851157                    0.998623      60.247606     180.565604       0.416153       0.398640      -1.138231      -0.011267       0.011315       0.001617       0.016050      -0.012161      -0.016656       0.011218      -0.006878       0.018225      -0.019059      -0.008309       0.027368             24.566797      21.967497      -2.003707       2.735498      27.264833       5.679267      24.468060          -0.000001
           12             Zn       9.455710      20.914612      30.054770       0.462189     138.935506 0.32212155E+04  0.11804107E+06                                21.872708                           18.511687       0.307647       1.854571                    0.998323      59.461161     177.255825       0.418976       0.398936      -1.138581       0.003161       0.007157      -0.013690       0.015768      -0.031087      -0.029702       0.007001       0.004263       0.005611      -0.039445      -0.007441       0.046886             26.402859      25.216551       3.862134      -0.623560      21.905403       2.192153      32.086622          -0.000001
           13             Zn      12.263958       0.566580      40.375218       0.461131     141.305312 0.32017160E+04  0.11722967E+06                                22.189264                           18.499585       0.293640       1.850164                    0.998262      59.604916     178.013029       0.417329       0.400841      -1.136439       0.000546      -0.002810       0.016516       0.016762      -0.011977      -0.019519      -0.015890       0.002452       0.084039      -0.035807      -0.002230       0.038037             26.997220      33.040230      -0.043454      -0.152071      27.235717       3.499248      20.715714           0.000000
           14             Zn      11.950867      15.639880      40.344292       0.445027     133.709578 0.33128238E+04  0.12231234E+06                                21.342756                           18.766106       0.316174       1.851157                    0.998623      60.247607     180.565610       0.416153       0.398640      -1.138231      -0.011267      -0.011315       0.001617       0.016050       0.012161      -0.016656      -0.011218      -0.006878       0.018225      -0.019059      -0.008309       0.027368             24.566798      21.967498       2.003707       2.735498      27.264834      -5.679267      24.468061          -0.000001
           15             Zn       2.519710      21.685388      30.054770       0.462188     138.935513 0.32212156E+04  0.11804108E+06                                21.872709                           18.511687       0.307647       1.854571                    0.998323      59.461163     177.255831       0.418976       0.398936      -1.138581       0.003161      -0.007157      -0.013690       0.015768       0.031087      -0.029702      -0.007001       0.004264       0.005611      -0.039445      -0.007441       0.046886             26.402860      25.216552      -3.862134      -0.623560      21.905404      -2.192153      32.086623          -0.000001
           16             Zn       1.608042      13.633420      18.285218       0.461130     141.305613 0.32017240E+04  0.11723004E+06                                22.189298                           18.499610       0.293637       1.850163                    0.998262      59.604985     178.013327       0.417329       0.400841      -1.136439      -0.000546       0.002810       0.016516       0.016762      -0.011976       0.019519       0.015891       0.002449       0.084040      -0.035808      -0.002230       0.038038             26.997264      33.040269      -0.043464       0.152078      27.235777      -3.499255      20.715747           0.000001
           17             Zn       1.921133      26.960120      18.254292       0.445028     133.709825 0.33128312E+04  0.12231269E+06                                21.342781                           18.766126       0.316173       1.851157                    0.998623      60.247672     180.565857       0.416153       0.398640      -1.138231       0.011267       0.011314       0.001618       0.016049       0.012158       0.016657       0.011217      -0.006879       0.018224      -0.019060      -0.008307       0.027366             24.566830      21.967526       2.003712      -2.735502      27.264881       5.679281      24.468083          -0.000000
           18             Zn      11.352290      20.914612       7.964770       0.462187     138.935896 0.32212271E+04  0.11804161E+06                                21.872746                           18.511719       0.307647       1.854570                    0.998323      59.461269     177.256247       0.418976       0.398936      -1.138581      -0.003160       0.007156      -0.013690       0.015767       0.031088       0.029705       0.007000       0.004264       0.005610      -0.039448      -0.007440       0.046888             26.402905      25.216605      -3.862138       0.623563      21.905441       2.192159      32.086669           0.000001
           19             Zn       5.327958      27.833420      25.894782       0.461131     141.305558 0.32017225E+04  0.11722997E+06                                22.189292                           18.499605       0.293638       1.850163                    0.998262      59.604972     178.013267       0.417329       0.400841      -1.136439       0.000546       0.002810      -0.016516       0.016762       0.011977       0.019519      -0.015891       0.002449       0.084040      -0.035808      -0.002230       0.038038             26.997256      33.040260       0.043463       0.152075      27.235766       3.499253      20.715740           0.000000
           20             Zn       5.014867      12.760120      25.925708       0.445027     133.709797 0.33128303E+04  0.12231265E+06                                21.342779                           18.766125       0.316173       1.851157                    0.998623      60.247662     180.565824       0.416153       0.398640      -1.138231      -0.011267       0.011315      -0.001618       0.016049      -0.012159       0.016656      -0.011217      -0.006879       0.018225      -0.019060      -0.008307       0.027367             24.566827      21.967523      -2.003711      -2.735499      27.264880      -5.679279      24.468079          -0.000001
           21             Zn       9.455710       6.714612      36.215230       0.462187     138.935880 0.32212268E+04  0.11804159E+06                                21.872744                           18.511717       0.307647       1.854570                    0.998323      59.461268     177.256243       0.418976       0.398936      -1.138581       0.003160       0.007156       0.013690       0.015767      -0.031088       0.029705      -0.007000       0.004264       0.005610      -0.039448      -0.007440       0.046888             26.402902      25.216604       3.862138       0.623561      21.905437      -2.192158      32.086665          -0.000000
           22             Zn       8.544042      14.766580       3.804782       0.461131     141.305384 0.32017180E+04  0.11722976E+06                                22.189271                           18.499591       0.293640       1.850164                    0.998262      59.604934     178.013101       0.417329       0.400841      -1.136439      -0.000546      -0.002810      -0.016516       0.016762       0.011976      -0.019519       0.015890       0.002451       0.084039      -0.035807      -0.002230       0.038037             26.997230      33.040241       0.043456      -0.152073      27.235728      -3.499251      20.715722           0.000001
           23             Zn       8.857133       1.439880       3.835708       0.445027     133.709558 0.33128232E+04  0.12231232E+06                                21.342753                           18.766104       0.316174       1.851157                    0.998623      60.247603     180.565592       0.416153       0.398640      -1.138231       0.011267      -0.011315      -0.001617       0.016050      -0.012161      -0.016656       0.011218      -0.006877       0.018224      -0.019059      -0.008309       0.027368             24.566795      21.967496      -2.003707       2.735499      27.264832       5.679268      24.468057          -0.000000
           24             Zn       4.416290       7.485388      14.125230       0.462189     138.935595 0.32212179E+04  0.11804118E+06                                21.872717                           18.511694       0.307646       1.854571                    0.998323      59.461182     177.255909       0.418976       0.398936      -1.138581      -0.003161      -0.007157       0.013690       0.015768      -0.031087      -0.029702       0.007001       0.004263       0.005611      -0.039446      -0.007441       0.046886             26.402871      25.216563       3.862136      -0.623562      21.905413       2.192153      32.086637           0.000001
           25              H       0.840643       0.499840       6.463534       0.095589       1.600033 0.12205702E+02  0.13275309E+03                                 2.258671                            2.043802      -1.180607       2.310102                    0.995751       3.787738      11.046374       0.438811       1.283353      -0.710674      -0.008477      -0.036819       0.031076       0.048920       0.008783      -0.009578      -0.003831      -0.014625       0.055059      -0.021915      -0.000421       0.022336              2.367155       1.734838       0.020130      -0.004075       3.288663      -0.487154       2.077962           0.000000
           26              H       0.521587       2.507720       7.581288       0.133845       1.185843 0.86696361E+01  0.85380997E+02                                 1.742893                            1.642547      -1.095783       2.363660                    0.997944       3.248253       8.617711       0.532941       1.166988      -0.737856      -0.006783      -0.006947       0.038155       0.039371       0.003862      -0.003867      -0.014847      -0.009800       0.040344      -0.013143      -0.010173       0.023316              1.771797       1.390205      -0.047079      -0.171247       1.630362       0.148142       2.294824          -0.000001
           27              H       1.061208       4.407680       4.077814       0.126974       1.246840 0.93710990E+01  0.94418465E+02                                 1.823925                            1.724757      -1.120505       2.345607                    0.997597       3.386759       9.188487       0.510673       1.190410      -0.731738       0.001204       0.027946      -0.027225       0.039034       0.000489      -0.005704      -0.013574      -0.006632       0.052385      -0.014302      -0.010265       0.024567              1.838421       1.434599       0.016184      -0.053973       2.327171      -0.229599       1.753492           0.000001
           28              H       1.353907       2.348680       3.057256       0.087238       1.661853 0.12717266E+02  0.13973974E+03                                 2.290867                            2.063309      -1.397285       2.199017                    0.993054       4.008323      11.748453       0.444032       1.255353      -0.714626       0.001377       0.007955      -0.046038       0.046741       0.003203       0.001580      -0.015232      -0.030413       0.019524      -0.019324      -0.005428       0.024752              2.412120       1.859506      -0.073152      -0.389493       1.968283       0.375979       3.408571           0.000001
           29              H      11.988182       4.569560      12.180426       0.101256       1.582608 0.12056998E+02  0.13010511E+03                                 2.211852                            2.010388      -1.073620       2.367333                    0.996589       3.641355      10.412223       0.451543       1.257048      -0.717819      -0.015094      -0.045248       0.020235       0.051813       0.003396      -0.003961       0.001345      -0.044367       0.006306      -0.024119       0.002672       0.021448              2.322408       1.985192       0.476579      -0.418851       2.531430      -0.618059       2.450601          -0.000000
           30              H      12.909283       4.291240      10.037696       0.137107       1.167116 0.84937150E+01  0.83059672E+02                                 1.709151                            1.613390      -1.122211       2.355113                    0.997622       3.217077       8.451215       0.545006       1.149245      -0.742125      -0.001880      -0.037970      -0.011827       0.039814       0.007982      -0.000354      -0.000725      -0.033467      -0.025877      -0.014233      -0.008639       0.022872              1.732925       1.376617       0.006978      -0.097533       2.016096       0.364536       1.806061          -0.000001
           31              H      -0.019421       8.238840      10.090712       0.131950       1.271536 0.95514654E+01  0.97344406E+02                                 1.899857                            1.780630      -1.124870       2.350802                    0.997384       3.461432       9.653637       0.482788       1.244826      -0.718783       0.014838       0.035977      -0.009525       0.040066       0.004701      -0.006230       0.001227      -0.032052      -0.040642      -0.018333      -0.005145       0.023478              1.944511       1.661420       0.313761      -0.277821       2.081468      -0.344569       2.090644          -0.000000
           32              H      12.996677       8.375160      12.246696       0.096971       1.631863 0.12550162E+02  0.13887668E+03                                 2.356375                            2.119452      -1.467619       2.174855                    0.991889       4.114968      12.519225       0.412380       1.342237      -0.695542       0.010601       0.045580       0.017871       0.050093       0.013696      -0.002144      -0.005404      -0.029398       0.003572      -0.020686      -0.000499       0.021186              2.488284       1.848133       0.019223      -0.074606       2.945378       0.824354       2.671342          -0.000000
           33              H       0.625627      11.709320       6.286814       0.095451       1.685846 0.13190598E+02  0.14675726E+03                                 2.354139                            2.135054      -1.331603       2.232832                    0.994054       4.000211      11.926502       0.424802       1.295938      -0.706616      -0.011782       0.032321       0.030352       0.045877       0.000417      -0.013005       0.003527      -0.001227       0.054591      -0.015265      -0.008358       0.023623              2.424969       1.785739      -0.211460      -0.143266       3.371614       0.444620       2.117554          -0.000000
           34              H       0.233050       9.701440       7.378060       0.134393       1.128093 0.80921503E+01  0.78164616E+02                                 1.663595                            1.567324      -1.092566       2.363307                    0.998120       3.217036       8.393702       0.557025       1.138374      -0.744041      -0.014260       0.007578       0.036226       0.039662      -0.004849      -0.009108       0.015839      -0.005644       0.030536      -0.013549      -0.010700       0.024248              1.695733       1.407647       0.045035      -0.297264       1.537977      -0.171277       2.141575          -0.000001
           35              H       1.387200       7.747520       4.042470       0.135969       1.155017 0.84426841E+01  0.82360363E+02                                 1.686709                            1.600107      -1.125315       2.352036                    0.997479       3.229635       8.448418       0.552103       1.137231      -0.744764       0.006851      -0.029639      -0.024550       0.039091      -0.003414      -0.008153       0.012671      -0.007410       0.040503      -0.013021      -0.009675       0.022696              1.693874       1.346062      -0.066048      -0.088038       2.138483       0.222459       1.597076           0.000001
           36              H       1.775616       9.820720       3.044002       0.097795       1.426117 0.10660159E+02  0.11130247E+03                                 2.038284                            1.869433      -0.973025       2.414749                    0.997380       3.537564       9.879622       0.477175       1.229383      -0.723396       0.013656      -0.003705      -0.048215       0.050249      -0.002920      -0.008550       0.008354      -0.029693       0.040597      -0.023614       0.002270       0.021344              2.118070       1.653124       0.073267      -0.375276       1.796196      -0.381712       2.904889           0.000002
           37              H       4.192118      26.321120      43.194786       0.086683       1.753596 0.13735491E+02  0.15508430E+03                                 2.442847                            2.194979      -1.505339       2.146204                    0.991611       4.250612      12.959491       0.412415       1.315369      -0.700767      -0.043490      -0.004454       0.005415       0.044052       0.004974      -0.006682      -0.010511       0.007247       0.003925      -0.012362      -0.002745       0.015107              2.598238       3.787214       0.132957       0.391104       1.873859       0.072618       2.133642           0.000001
           38              H       5.160384      25.872400       1.038230       0.133351       1.379521 0.10627519E+02  0.11205910E+03                                 2.053563                            1.914109      -1.414121       2.215586                    0.993520       3.727374      10.829914       0.449322       1.292805      -0.706818      -0.025347      -0.011354       0.028875       0.040064       0.014881      -0.007014      -0.002643       0.012887       0.000846      -0.016535      -0.002417       0.018952              2.106729       2.102951       0.137042      -0.367825       1.719231      -0.328498       2.498007           0.000002
           39              H       8.724101      26.960120      43.645422       0.123404       1.283993 0.98434514E+01  0.10289868E+03                                 2.005111                            1.871825      -1.634897       2.095491                    0.991567       4.114828      12.320248       0.438964       1.334794      -0.693856       0.034534       0.007383       0.002349       0.035393       0.004140      -0.001997      -0.000666       0.008522      -0.020875      -0.007227      -0.002458       0.009685              2.078912       2.781816       0.144043       0.173553       1.623389      -0.041472       1.831531           0.000000
           40              H       7.615728      27.477000      41.679412       0.089645       1.484028 0.11765811E+02  0.12834622E+03                                 2.207731                            2.047593      -1.508654       2.147425                    0.991274       4.223465      12.833493       0.420192       1.336277      -0.695054       0.028103       0.019618      -0.028511       0.044581       0.004727      -0.002826      -0.001552       0.012843      -0.004769      -0.007249      -0.002414       0.009663              2.268579       2.110857       0.246018      -0.451272       1.967643      -0.397317       2.727237           0.000000
           41              H       3.999298      23.552120       5.734564       0.087657       1.674159 0.12592869E+02  0.13911988E+03                                 2.369378                            2.100654      -1.449813       2.175921                    0.991924       4.142401      12.490034       0.421916       1.314062      -0.700989      -0.046685       0.007000      -0.004077       0.047383      -0.001097       0.005904      -0.003726       0.013086      -0.001462      -0.008340      -0.002216       0.010556              2.545000       3.790390      -0.011326      -0.167833       1.909945      -0.169227       1.934666           0.000001
           42              H       5.161771      24.682440       4.086650       0.126512       1.411697 0.10691845E+02  0.11327333E+03                                 2.099548                            1.927143      -1.525603       2.156992                    0.992437       3.889865      11.449179       0.443838       1.302586      -0.703210      -0.022244       0.020283      -0.024217       0.038635       0.000409       0.013326      -0.005322       0.009286      -0.008192      -0.014307      -0.001774       0.016081              2.202532       2.110379      -0.272382       0.252252       2.091293      -0.644837       2.405923           0.000001
           43              H       8.595091      23.378880       5.747818       0.127278       1.345218 0.10175470E+02  0.10771290E+03                                 2.112165                            1.937130      -1.610794       2.113074                    0.991488       4.137840      12.641736       0.418406       1.382912      -0.684818       0.033337      -0.001890       0.001685       0.033433      -0.005108       0.002082      -0.000736       0.009253      -0.005312      -0.006014      -0.002247       0.008261              2.203071       3.029956      -0.038438       0.001613       1.759803      -0.225987       1.819456           0.000001
           44              H       7.314706      22.242880       7.298536       0.084288       1.372838 0.99778848E+01  0.10484354E+03                                 2.125027                            1.902612      -1.444895       2.175442                    0.991378       4.174057      12.602457       0.428459       1.360484      -0.689337       0.024386      -0.023170       0.028123       0.043845       0.000472       0.000661      -0.010430       0.014901       0.003403      -0.014857       0.006832       0.008025              2.302836       2.023284      -0.355500       0.385254       2.161700      -0.797848       2.723524           0.000000
           45              H      13.533523      27.457120       1.541882       0.084040       1.523886 0.11392887E+02  0.12336029E+03                                 2.255107                            2.018277      -1.478363       2.159971                    0.991050       4.217284      12.793959       0.421896       1.340785      -0.694025       0.014535       0.015540      -0.036809       0.042517       0.004258       0.003034      -0.003088       0.004224       0.034237      -0.011250      -0.001016       0.012265              2.403201       2.631864       0.470381      -0.705946       1.947533      -0.424282       2.630207           0.000001
           46              H      11.391686      26.764160       1.175188       0.118644       1.356754 0.10291085E+02  0.10841785E+03                                 2.062355                            1.901697      -1.556167       2.133123                    0.991894       4.045517      12.027905       0.441178       1.317809      -0.698411      -0.012142       0.004965      -0.032866       0.035387       0.002039       0.002969      -0.002478      -0.007760       0.022777      -0.008924       0.000259       0.008665              2.140915       2.201670       0.033252       0.457825       1.601191      -0.101180       2.619885           0.000001
           47              H      11.212738      25.579880       5.027684       0.131278       1.198177 0.89094449E+01  0.91278099E+02                                 1.970380                            1.825370      -1.407923       2.219141                    0.992699       3.905356      11.758230       0.426293       1.402434      -0.682063      -0.016496      -0.013576       0.033106       0.039401       0.001141      -0.002539      -0.005705       0.007384       0.049666      -0.013118      -0.004862       0.017979              2.041194       2.076366       0.318976      -0.300157       1.847148      -0.445912       2.200068           0.000001
           48              H      13.390642      26.278520       5.283928       0.092418       1.461122 0.10897278E+02  0.11610477E+03                                 2.167472                            1.958144      -1.246264       2.276726                    0.994233       3.930941      11.637000       0.435684       1.319479      -0.700318       0.013550      -0.010616       0.044749       0.047946       0.005572      -0.003844      -0.005543       0.003662       0.044030      -0.013406      -0.003625       0.017031              2.291092       2.340023      -0.009595       0.744504       1.802648      -0.179691       2.730605           0.000001
           49              H      13.031357      13.700160      28.553534       0.095594       1.600012 0.12205506E+02  0.13275029E+03                                 2.258639                            2.043776      -1.180600       2.310105                    0.995752       3.787716      11.046242       0.438818       1.283340      -0.710677       0.008477       0.036818       0.031076       0.048920       0.008783       0.009578       0.003832      -0.014625       0.055062      -0.021915      -0.000421       0.022337              2.367119       1.734817       0.020130       0.004074       3.288605       0.487144       2.077934          -0.000003
           50              H      13.350413      11.692280      29.671288       0.133851       1.185808 0.86693152E+01  0.85376906E+02                                 1.742845                            1.642505      -1.095769       2.363667                    0.997944       3.248211       8.617506       0.532955       1.166971      -0.737860       0.006782       0.006947       0.038155       0.039371       0.003862       0.003866       0.014847      -0.009800       0.040345      -0.013143      -0.010173       0.023317              1.771747       1.390172      -0.047077       0.171239       1.630317      -0.148134       2.294751          -0.000004
           51              H      12.810792       9.792320      26.167814       0.126972       1.246841 0.93711068E+01  0.94418549E+02                                 1.823925                            1.724757      -1.120512       2.345604                    0.997597       3.386760       9.188485       0.510674       1.190409      -0.731738      -0.001204      -0.027946      -0.027225       0.039034       0.000489       0.005704       0.013574      -0.006632       0.052385      -0.014302      -0.010265       0.024567              1.838421       1.434599       0.016184       0.053973       2.327172       0.229599       1.753491           0.000001
           52              H      12.518093      11.851320      25.147256       0.087237       1.661852 0.12717257E+02  0.13973955E+03                                 2.290861                            2.063305      -1.397284       2.199017                    0.993055       4.008321      11.748425       0.444033       1.255349      -0.714627      -0.001377      -0.007955      -0.046038       0.046741       0.003203      -0.001579       0.015232      -0.030413       0.019524      -0.019324      -0.005428       0.024752              2.412114       1.859502      -0.073152       0.389491       1.968279      -0.375977       3.408561           0.000001
           53              H       1.883818       9.630440      34.270426       0.101256       1.582613 0.12057045E+02  0.13010584E+03                                 2.211867                            2.010400      -1.073615       2.367337                    0.996589       3.641353      10.412255       0.451539       1.257058      -0.717817       0.015094       0.045248       0.020235       0.051814       0.003396       0.003961      -0.001345      -0.044366       0.006307      -0.024119       0.002672       0.021448              2.322424       1.985205       0.476584       0.418856       2.531449       0.618066       2.450618          -0.000004
           54              H       0.962717       9.908760      32.127696       0.137107       1.167115 0.84937037E+01  0.83059506E+02                                 1.709147                            1.613387      -1.122210       2.355113                    0.997622       3.217077       8.451203       0.545008       1.149241      -0.742126       0.001880       0.037970      -0.011827       0.039813       0.007982       0.000354       0.000725      -0.033467      -0.025877      -0.014233      -0.008639       0.022872              1.732920       1.376614       0.006978       0.097532       2.016091      -0.364534       1.806056          -0.000004
           55              H       0.019421       5.961160      32.180712       0.131948       1.271549 0.95515896E+01  0.97346086E+02                                 1.899879                            1.780649      -1.124871       2.350801                    0.997384       3.461451       9.653742       0.482782       1.244836      -0.718780      -0.014838      -0.035977      -0.009524       0.040066       0.004701       0.006230      -0.001227      -0.032052      -0.040641      -0.018333      -0.005145       0.023478              1.944533       1.661437       0.313766       0.277827       2.081492       0.344575       2.090671          -0.000002
           56              H       0.875323       5.824840      34.336696       0.096972       1.631870 0.12550234E+02  0.13887775E+03                                 2.356388                            2.119463      -1.467625       2.174853                    0.991889       4.114979      12.519297       0.412377       1.342242      -0.695541      -0.010601      -0.045580       0.017872       0.050093       0.013696       0.002144       0.005404      -0.029398       0.003573      -0.020686      -0.000499       0.021186              2.488298       1.848142       0.019223       0.074607       2.945394      -0.824361       2.671359          -0.000002
           57              H      13.246373       2.490680      28.376814       0.095454       1.685837 0.13190517E+02  0.14675606E+03                                 2.354125                            2.135042      -1.331596       2.232834                    0.994054       4.000200      11.926437       0.424805       1.295932      -0.706617       0.011782      -0.032321       0.030352       0.045877       0.000417       0.013005      -0.003527      -0.001227       0.054591      -0.015265      -0.008358       0.023623              2.424954       1.785730      -0.211458       0.143265       3.371589      -0.444616       2.117543          -0.000003
           58              H      13.638950       4.498560      29.468060       0.134394       1.128088 0.80921022E+01  0.78164057E+02                                 1.663592                            1.567322      -1.092561       2.363311                    0.998120       3.217026       8.393679       0.557024       1.138377      -0.744040       0.014260      -0.007578       0.036226       0.039662      -0.004849       0.009108      -0.015839      -0.005644       0.030536      -0.013549      -0.010700       0.024248              1.695730       1.407645       0.045035       0.297264       1.537975       0.171277       2.141572          -0.000002
           59              H      12.484800       6.452480      26.132470       0.135965       1.155025 0.84427646E+01  0.82361363E+02                                 1.686720                            1.600116      -1.125324       2.352031                    0.997479       3.229647       8.448467       0.552100       1.137234      -0.744763      -0.006851       0.029639      -0.024550       0.039091      -0.003414       0.008153      -0.012671      -0.007410       0.040502      -0.013021      -0.009675       0.022696              1.693885       1.346069      -0.066048       0.088039       2.138499      -0.222462       1.597086           0.000001
           60              H      12.096384       4.379280      25.134002       0.097792       1.426128 0.10660261E+02  0.11130381E+03                                 2.038296                            1.869443      -0.973027       2.414747                    0.997380       3.537578       9.879678       0.477173       1.229385      -0.723396      -0.013656       0.003706      -0.048215       0.050248      -0.002920       0.008550      -0.008354      -0.029693       0.040596      -0.023614       0.002270       0.021344              2.118083       1.653133       0.073268       0.375280       1.796206       0.381716       2.904910           0.000002
           61              H       9.679882      16.278880      21.104786       0.086683       1.753592 0.13735453E+02  0.15508372E+03                                 2.442842                            2.194974      -1.505336       2.146205                    0.991611       4.250605      12.959454       0.412416       1.315368      -0.700768       0.043490       0.004454       0.005415       0.044052       0.004974       0.006682       0.010511       0.007247       0.003924      -0.012362      -0.002745       0.015107              2.598232       3.787204       0.132956      -0.391102       1.873856      -0.072618       2.133636           0.000000
           62              H       8.711616      16.727600      23.128230       0.133352       1.379513 0.10627445E+02  0.11205807E+03                                 2.053551                            1.914099      -1.414119       2.215587                    0.993520       3.727362      10.829850       0.449325       1.292800      -0.706819       0.025346       0.011355       0.028875       0.040064       0.014882       0.007014       0.002643       0.012887       0.000846      -0.016535      -0.002417       0.018952              2.106717       2.102938       0.137041       0.367822       1.719222       0.328495       2.497991           0.000000
           63              H       5.147899      15.639880      21.555422       0.123403       1.283993 0.98434562E+01  0.10289873E+03                                 2.005111                            1.871825      -1.634896       2.095491                    0.991567       4.114828      12.320242       0.438965       1.334793      -0.693856      -0.034534      -0.007383       0.002349       0.035393       0.004140       0.001997       0.000666       0.008522      -0.020875      -0.007227      -0.002458       0.009685              2.078912       2.781815       0.144043      -0.173553       1.623389       0.041472       1.831531           0.000000
           64              H       6.256272      15.123000      19.589412       0.089646       1.484034 0.11765873E+02  0.12834704E+03                                 2.207735                            2.047596      -1.508653       2.147425                    0.991274       4.223475      12.833525       0.420193       1.336275      -0.695054      -0.028103      -0.019618      -0.028510       0.044581       0.004727       0.002826       0.001552       0.012843      -0.004769      -0.007248      -0.002414       0.009662              2.268583       2.110861       0.246019       0.451273       1.967646       0.397318       2.727242           0.000000
           65              H       9.872702      19.047880      27.824564       0.087656       1.674158 0.12592864E+02  0.13911987E+03                                 2.369381                            2.100657      -1.449815       2.175921                    0.991924       4.142400      12.490046       0.421914       1.314066      -0.700988       0.046685      -0.007000      -0.004077       0.047383      -0.001098      -0.005905       0.003726       0.013086      -0.001462      -0.008339      -0.002216       0.010556              2.545004       3.790397      -0.011325       0.167834       1.909947       0.169228       1.934669          -0.000000
           66              H       8.710229      17.917560      26.176650       0.126512       1.411702 0.10691893E+02  0.11327391E+03                                 2.099549                            1.927144      -1.525604       2.156990                    0.992437       3.889873      11.449190       0.443840       1.302581      -0.703211       0.022244      -0.020283      -0.024216       0.038634       0.000409      -0.013326       0.005322       0.009287      -0.008192      -0.014307      -0.001774       0.016081              2.202532       2.110380      -0.272382      -0.252252       2.091293       0.644837       2.405923           0.000000
           67              H       5.276909      19.221120      27.837818       0.127279       1.345214 0.10175436E+02  0.10771246E+03                                 2.112163                            1.937129      -1.610795       2.113074                    0.991488       4.137835      12.641725       0.418406       1.382914      -0.684817      -0.033337       0.001890       0.001685       0.033433      -0.005108      -0.002082       0.000736       0.009253      -0.005311      -0.006014      -0.002246       0.008261              2.203069       3.029952      -0.038438      -0.001613       1.759801       0.225987       1.819454          -0.000000
           68              H       6.557294      20.357120      29.388536       0.084290       1.372825 0.99777709E+01  0.10484205E+03                                 2.125015                            1.902603      -1.444892       2.175445                    0.991378       4.174034      12.602374       0.428460       1.360486      -0.689336      -0.024386       0.023170       0.028123       0.043846       0.000473      -0.000661       0.010430       0.014901       0.003403      -0.014857       0.006832       0.008025              2.302822       2.023272      -0.355497      -0.385251       2.161687       0.797840       2.723506          -0.000001
           69              H       0.338477      15.142880      23.631882       0.084039       1.523892 0.11392941E+02  0.12336098E+03                                 2.255111                            2.018280      -1.478363       2.159970                    0.991050       4.217291      12.793976       0.421896       1.340783      -0.694026      -0.014535      -0.015540      -0.036809       0.042517       0.004258      -0.003034       0.003088       0.004224       0.034236      -0.011250      -0.001016       0.012265              2.403205       2.631869       0.470383       0.705949       1.947536       0.424284       2.630212           0.000000
           70              H       2.480314      15.835840      23.265188       0.118643       1.356753 0.10291076E+02  0.10841770E+03                                 2.062352                            1.901694      -1.556165       2.133123                    0.991894       4.045514      12.027882       0.441179       1.317807      -0.698411       0.012142      -0.004965      -0.032865       0.035387       0.002039      -0.002969       0.002478      -0.007760       0.022777      -0.008925       0.000259       0.008665              2.140912       2.201667       0.033252      -0.457824       1.601189       0.101180       2.619880           0.000000
           71              H       2.659262      17.020120      27.117684       0.131280       1.198175 0.89094275E+01  0.91277890E+02                                 1.970379                            1.825369      -1.407927       2.219140                    0.992699       3.905354      11.758228       0.426292       1.402435      -0.682063       0.016496       0.013577       0.033106       0.039401       0.001141       0.002539       0.005705       0.007384       0.049666      -0.013118      -0.004861       0.017979              2.041192       2.076364       0.318976       0.300157       1.847146       0.445912       2.200066          -0.000000
           72              H       0.481358      16.321480      27.373928       0.092421       1.461115 0.10897213E+02  0.11610390E+03                                 2.167464                            1.958138      -1.246260       2.276729                    0.994233       3.930930      11.636957       0.435685       1.319478      -0.700318      -0.013550       0.010617       0.044750       0.047946       0.005572       0.003844       0.005543       0.003662       0.044030      -0.013406      -0.003626       0.017031              2.291083       2.340014      -0.009595      -0.744499       1.802642       0.179690       2.730594          -0.000001
           73              H       7.776643      27.900160      15.626466       0.095593       1.600013 0.12205513E+02  0.13275040E+03                                 2.258641                            2.043778      -1.180600       2.310106                    0.995752       3.787717      11.046252       0.438817       1.283342      -0.710676      -0.008477       0.036818      -0.031076       0.048920      -0.008783       0.009578      -0.003832      -0.014625       0.055062      -0.021915      -0.000421       0.022337              2.367122       1.734819      -0.020130       0.004074       3.288610      -0.487145       2.077936          -0.000000
           74              H       7.457587      25.892280      14.508712       0.133851       1.185815 0.86693777E+01  0.85377720E+02                                 1.742856                            1.642514      -1.095772       2.363666                    0.997944       3.248218       8.617549       0.532952       1.166976      -0.737859      -0.006782       0.006947      -0.038155       0.039371      -0.003862       0.003867      -0.014847      -0.009800       0.040345      -0.013143      -0.010173       0.023317              1.771758       1.390179       0.047078       0.171241       1.630327       0.148136       2.294767          -0.000000
           75              H       7.997208      23.992320      18.012186       0.126973       1.246842 0.93711151E+01  0.94418675E+02                                 1.823927                            1.724759      -1.120511       2.345604                    0.997597       3.386761       9.188497       0.510673       1.190411      -0.731737       0.001204      -0.027946       0.027225       0.039034      -0.000489       0.005704      -0.013574      -0.006632       0.052385      -0.014302      -0.010265       0.024567              1.838423       1.434601      -0.016184       0.053973       2.327175      -0.229599       1.753494           0.000001
           76              H       8.289907      26.051320      19.032744       0.087238       1.661850 0.12717241E+02  0.13973935E+03                                 2.290861                            2.063304      -1.397282       2.199018                    0.993055       4.008319      11.748424       0.444033       1.255350      -0.714627       0.001377      -0.007955       0.046038       0.046741      -0.003203      -0.001579      -0.015232      -0.030413       0.019524      -0.019324      -0.005428       0.024752              2.412114       1.859502       0.073152       0.389491       1.968279       0.375977       3.408560           0.000000
           77              H       5.052182      23.830440       9.909574       0.101256       1.582607 0.12056992E+02  0.13010510E+03                                 2.211859                            2.010393      -1.073615       2.367337                    0.996589       3.641348      10.412224       0.451540       1.257055      -0.717818      -0.015094       0.045248      -0.020235       0.051814      -0.003396       0.003961       0.001345      -0.044367       0.006307      -0.024119       0.002672       0.021448              2.322415       1.985198      -0.476582       0.418853       2.531438      -0.618062       2.450608           0.000000
           78              H       5.973283      24.108760      12.052304       0.137107       1.167117 0.84937205E+01  0.83059710E+02                                 1.709148                            1.613388      -1.122212       2.355112                    0.997622       3.217080       8.451212       0.545008       1.149241      -0.742126      -0.001880       0.037970       0.011827       0.039813      -0.007982       0.000354      -0.000725      -0.033467      -0.025877      -0.014233      -0.008639       0.022872              1.732922       1.376615      -0.006978       0.097532       2.016093       0.364535       1.806058          -0.000000
           79              H       6.916579      20.161160      11.999288       0.131948       1.271548 0.95515775E+01  0.97345911E+02                                 1.899876                            1.780646      -1.124871       2.350801                    0.997384       3.461450       9.653730       0.482783       1.244834      -0.718781       0.014838      -0.035977       0.009524       0.040066      -0.004701       0.006230       0.001227      -0.032052      -0.040641      -0.018333      -0.005145       0.023478              1.944530       1.661435      -0.313765       0.277826       2.081489      -0.344574       2.090667          -0.000000
           80              H       6.060677      20.024840       9.843304       0.096972       1.631868 0.12550216E+02  0.13887749E+03                                 2.356386                            2.119461      -1.467625       2.174853                    0.991889       4.114976      12.519282       0.412377       1.342242      -0.695541       0.010601      -0.045580      -0.017872       0.050093      -0.013696       0.002144      -0.005404      -0.029398       0.003573      -0.020686      -0.000499       0.021186              2.488296       1.848140      -0.019223       0.074607       2.945391       0.824359       2.671356           0.000000
           81              H       7.561627      16.690680      15.803186       0.095453       1.685846 0.13190604E+02  0.14675732E+03                                 2.354138                            2.135053      -1.331595       2.232834                    0.994054       4.000208      11.926487       0.424803       1.295937      -0.706616      -0.011782      -0.032320      -0.030352       0.045877      -0.000417       0.013005       0.003527      -0.001227       0.054590      -0.015265      -0.008358       0.023623              2.424968       1.785738       0.211460       0.143266       3.371611       0.444619       2.117554          -0.000000
           82              H       7.169050      18.698560      14.711940       0.134394       1.128089 0.80921140E+01  0.78164211E+02                                 1.663594                            1.567323      -1.092561       2.363310                    0.998120       3.217028       8.393690       0.557024       1.138378      -0.744040      -0.014260      -0.007578      -0.036226       0.039662       0.004849       0.009108       0.015839      -0.005644       0.030536      -0.013549      -0.010700       0.024248              1.695732       1.407646      -0.045035       0.297264       1.537977      -0.171277       2.141574          -0.000000
           83              H       8.323200      20.652480      18.047530       0.135965       1.155028 0.84427901E+01  0.82361705E+02                                 1.686726                            1.600121      -1.125323       2.352032                    0.997479       3.229650       8.448490       0.552097       1.137237      -0.744762       0.006851       0.029639       0.024550       0.039091       0.003414       0.008153       0.012671      -0.007410       0.040502      -0.013021      -0.009675       0.022696              1.693891       1.346073       0.066048       0.088040       2.138507       0.222463       1.597092           0.000001
           84              H       8.711616      18.579280      19.045998       0.097793       1.426125 0.10660237E+02  0.11130351E+03                                 2.038294                            1.869441      -0.973025       2.414748                    0.997380       3.537575       9.879669       0.477173       1.229386      -0.723396       0.013656       0.003706       0.048215       0.050248       0.002920       0.008550       0.008354      -0.029693       0.040597      -0.023614       0.002270       0.021344              2.118081       1.653131      -0.073268       0.375279       1.796205      -0.381716       2.904906           0.000001
           85              H      11.128118       2.078880      23.075214       0.086683       1.753592 0.13735453E+02  0.15508374E+03                                 2.442843                            2.194976      -1.505336       2.146206                    0.991611       4.250605      12.959461       0.412416       1.315369      -0.700767      -0.043490       0.004454      -0.005415       0.044052      -0.004974       0.006682      -0.010511       0.007247       0.003924      -0.012362      -0.002745       0.015107              2.598234       3.787207      -0.132956      -0.391103       1.873857       0.072618       2.133638           0.000001
           86              H      12.096384       2.527600      21.051770       0.133351       1.379517 0.10627483E+02  0.11205861E+03                                 2.053557                            1.914105      -1.414118       2.215587                    0.993520       3.727368      10.829883       0.449323       1.292803      -0.706819      -0.025347       0.011355      -0.028875       0.040064      -0.014881       0.007014      -0.002643       0.012887       0.000846      -0.016535      -0.002417       0.018952              2.106724       2.102945      -0.137042       0.367824       1.719227      -0.328496       2.498000           0.000002
           87              H       1.788101       1.439880      22.624578       0.123403       1.283994 0.98434556E+01  0.10289871E+03                                 2.005110                            1.871824      -1.634896       2.095491                    0.991567       4.114827      12.320233       0.438965       1.334792      -0.693856       0.034534      -0.007383      -0.002349       0.035393      -0.004140       0.001997      -0.000666       0.008522      -0.020875      -0.007227      -0.002458       0.009685              2.078910       2.781814      -0.144043      -0.173553       1.623388      -0.041472       1.831530           0.000000
           88              H       0.679728       0.923000      24.590588       0.089646       1.484031 0.11765845E+02  0.12834668E+03                                 2.207733                            2.047595      -1.508653       2.147425                    0.991274       4.223470      12.833511       0.420193       1.336276      -0.695054       0.028102      -0.019618       0.028511       0.044581      -0.004727       0.002826      -0.001552       0.012843      -0.004769      -0.007248      -0.002414       0.009662              2.268582       2.110860      -0.246019       0.451273       1.967645      -0.397318       2.727240          -0.000000
           89              H      10.935298       4.847880      16.355436       0.087656       1.674158 0.12592857E+02  0.13911978E+03                                 2.369381                            2.100657      -1.449814       2.175921                    0.991924       4.142399      12.490044       0.421914       1.314066      -0.700988      -0.046685      -0.007000       0.004077       0.047383       0.001098      -0.005905      -0.003726       0.013086      -0.001462      -0.008339      -0.002216       0.010556              2.545004       3.790396       0.011325       0.167834       1.909947      -0.169228       1.934669           0.000001
           90              H      12.097771       3.717560      18.003350       0.126512       1.411702 0.10691897E+02  0.11327399E+03                                 2.099552                            1.927146      -1.525604       2.156990                    0.992437       3.889874      11.449207       0.443838       1.302585      -0.703210      -0.022244      -0.020283       0.024216       0.038634      -0.000409      -0.013326      -0.005322       0.009287      -0.008192      -0.014307      -0.001774       0.016081              2.202536       2.110383       0.272382      -0.252253       2.091297      -0.644838       2.405928           0.000001
           91              H       1.659091       5.021120      16.342182       0.127278       1.345216 0.10175452E+02  0.10771267E+03                                 2.112164                            1.937130      -1.610796       2.113074                    0.991488       4.137838      12.641733       0.418406       1.382913      -0.684818       0.033337       0.001890      -0.001685       0.033433       0.005108      -0.002082      -0.000736       0.009253      -0.005311      -0.006014      -0.002246       0.008261              2.203071       3.029954       0.038438      -0.001613       1.759802      -0.225987       1.819455           0.000001
           92              H       0.378706       6.157120      14.791464       0.084290       1.372826 0.99777792E+01  0.10484217E+03                                 2.125017                            1.902604      -1.444893       2.175444                    0.991378       4.174036      12.602386       0.428459       1.360486      -0.689336       0.024386       0.023170      -0.028123       0.043846      -0.000473      -0.000661      -0.010430       0.014901       0.003403      -0.014857       0.006832       0.008025              2.302824       2.023274       0.355498      -0.385252       2.161689      -0.797842       2.723509           0.000000
           93              H       6.597523       0.942880      20.548118       0.084040       1.523889 0.11392918E+02  0.12336068E+03                                 2.255109                            2.018279      -1.478362       2.159971                    0.991050       4.217287      12.793964       0.421896       1.340783      -0.694026       0.014535      -0.015540       0.036809       0.042517      -0.004258      -0.003034      -0.003088       0.004224       0.034237      -0.011250      -0.001016       0.012265              2.403203       2.631866      -0.470382       0.705948       1.947534      -0.424283       2.630209           0.000001
           94              H       4.455686       1.635840      20.914812       0.118644       1.356752 0.10291067E+02  0.10841758E+03                                 2.062351                            1.901693      -1.556166       2.133123                    0.991894       4.045512      12.027874       0.441179       1.317807      -0.698411      -0.012142      -0.004965       0.032866       0.035387      -0.002039      -0.002969      -0.002478      -0.007760       0.022777      -0.008924       0.000260       0.008665              2.140910       2.201665      -0.033252      -0.457824       1.601188      -0.101180       2.619879           0.000001
           95              H       4.276738       2.820120      17.062316       0.131280       1.198177 0.89094438E+01  0.91278095E+02                                 1.970380                            1.825370      -1.407928       2.219139                    0.992699       3.905357      11.758238       0.426292       1.402434      -0.682063      -0.016496       0.013577      -0.033106       0.039401      -0.001141       0.002539      -0.005705       0.007384       0.049666      -0.013118      -0.004861       0.017979              2.041194       2.076366      -0.318976       0.300157       1.847148      -0.445912       2.200068           0.000000
           96              H       6.454642       2.121480      16.806072       0.092420       1.461114 0.10897206E+02  0.11610381E+03                                 2.167464                            1.958137      -1.246260       2.276729                    0.994233       3.930929      11.636953       0.435685       1.319479      -0.700318       0.013550       0.010617      -0.044750       0.047946      -0.005572       0.003844      -0.005543       0.003662       0.044030      -0.013406      -0.003625       0.017031              2.291082       2.340013       0.009595      -0.744499       1.802641      -0.179690       2.730593           0.000000
           97              H       6.095357      14.699840      37.716466       0.095589       1.600033 0.12205698E+02  0.13275303E+03                                 2.258670                            2.043801      -1.180607       2.310102                    0.995751       3.787737      11.046366       0.438812       1.283352      -0.710674       0.008477      -0.036819      -0.031076       0.048920      -0.008783      -0.009578       0.003831      -0.014625       0.055059      -0.021915      -0.000421       0.022336              2.367153       1.734837      -0.020130      -0.004075       3.288661       0.487154       2.077962          -0.000003
           98              H       6.414413      16.707720      36.598712       0.133846       1.185831 0.86695235E+01  0.85379542E+02                                 1.742875                            1.642531      -1.095781       2.363661                    0.997944       3.248240       8.617636       0.532947       1.166979      -0.737858       0.006783      -0.006947      -0.038155       0.039371      -0.003862      -0.003867       0.014847      -0.009800       0.040345      -0.013143      -0.010173       0.023316              1.771777       1.390192       0.047078      -0.171244       1.630345      -0.148139       2.294795          -0.000005
           99              H       5.874792      18.607680      40.102186       0.126973       1.246840 0.93710967E+01  0.94418415E+02                                 1.823923                            1.724755      -1.120507       2.345606                    0.997597       3.386759       9.188479       0.510674       1.190408      -0.731738      -0.001204       0.027946       0.027225       0.039034      -0.000489      -0.005704       0.013574      -0.006632       0.052385      -0.014302      -0.010265       0.024567              1.838419       1.434598      -0.016184      -0.053973       2.327169       0.229598       1.753490           0.000001
          100              H       5.582093      16.548680      41.122744       0.087238       1.661854 0.12717277E+02  0.13973988E+03                                 2.290867                            2.063309      -1.397286       2.199017                    0.993054       4.008324      11.748453       0.444032       1.255353      -0.714627      -0.001377       0.007955       0.046038       0.046741      -0.003203       0.001580       0.015232      -0.030413       0.019524      -0.019324      -0.005428       0.024752              2.412120       1.859506       0.073152      -0.389493       1.968283      -0.375978       3.408571           0.000001
          101              H       8.819818      18.769560      31.999574       0.101256       1.582609 0.12057009E+02  0.13010525E+03                                 2.211853                            2.010389      -1.073621       2.367333                    0.996589       3.641357      10.412229       0.451543       1.257048      -0.717819       0.015094      -0.045248      -0.020235       0.051813      -0.003396      -0.003961      -0.001345      -0.044367       0.006306      -0.024119       0.002672       0.021448              2.322408       1.985193      -0.476579      -0.418851       2.531431       0.618059       2.450602          -0.000004
          102              H       7.898717      18.491240      34.142304       0.137106       1.167116 0.84937125E+01  0.83059632E+02                                 1.709150                            1.613390      -1.122212       2.355112                    0.997622       3.217077       8.451211       0.545006       1.149244      -0.742125       0.001880      -0.037970       0.011827       0.039814      -0.007982      -0.000354       0.000725      -0.033467      -0.025877      -0.014233      -0.008639       0.022872              1.732924       1.376616      -0.006978      -0.097533       2.016095      -0.364536       1.806060          -0.000004
          103              H       6.955421      22.438840      34.089288       0.131949       1.271539 0.95514902E+01  0.97344737E+02                                 1.899862                            1.780634      -1.124871       2.350801                    0.997384       3.461435       9.653654       0.482787       1.244828      -0.718782      -0.014838       0.035977       0.009525       0.040066      -0.004701      -0.006230      -0.001227      -0.032052      -0.040641      -0.018333      -0.005145       0.023478              1.944515       1.661423      -0.313762      -0.277822       2.081473       0.344570       2.090649          -0.000003
          104              H       7.811323      22.575160      31.933304       0.096971       1.631863 0.12550171E+02  0.13887681E+03                                 2.356376                            2.119453      -1.467619       2.174855                    0.991889       4.114970      12.519234       0.412379       1.342237      -0.695542      -0.010601       0.045580      -0.017871       0.050093      -0.013696      -0.002144       0.005404      -0.029398       0.003573      -0.020686      -0.000499       0.021186              2.488285       1.848134      -0.019223      -0.074606       2.945379      -0.824355       2.671344          -0.000002
          105              H       6.310373      25.909320      37.893186       0.095452       1.685839 0.13190540E+02  0.14675641E+03                                 2.354131                            2.135047      -1.331601       2.232832                    0.994054       4.000204      11.926464       0.424804       1.295936      -0.706616       0.011782       0.032321      -0.030352       0.045877      -0.000417      -0.013005      -0.003527      -0.001227       0.054591      -0.015265      -0.008358       0.023623              2.424960       1.785733       0.211459      -0.143265       3.371599      -0.444617       2.117547          -0.000004
          106              H       6.702950      23.901440      36.801940       0.134393       1.128090 0.80921242E+01  0.78164291E+02                                 1.663591                            1.567321      -1.092564       2.363308                    0.998120       3.217031       8.393682       0.557026       1.138373      -0.744041       0.014260       0.007578      -0.036226       0.039662       0.004849      -0.009108      -0.015839      -0.005644       0.030536      -0.013549      -0.010700       0.024248              1.695729       1.407644      -0.045035      -0.297263       1.537974       0.171277       2.141570          -0.000003
          107              H       5.548800      21.947520      40.137530       0.135968       1.155015 0.84426661E+01  0.82360114E+02                                 1.686705                            1.600103      -1.125317       2.352035                    0.997479       3.229633       8.448399       0.552105       1.137228      -0.744765      -0.006851      -0.029639       0.024550       0.039091       0.003414      -0.008153      -0.012671      -0.007410       0.040503      -0.013021      -0.009675       0.022696              1.693869       1.346059       0.066047      -0.088038       2.138477      -0.222459       1.597072           0.000001
          108              H       5.160384      24.020720      41.135998       0.097795       1.426116 0.10660152E+02  0.11130234E+03                                 2.038280                            1.869430      -0.973026       2.414748                    0.997380       3.537564       9.879610       0.477176       1.229380      -0.723397      -0.013656      -0.003705       0.048215       0.050249       0.002920      -0.008550      -0.008354      -0.029693       0.040596      -0.023614       0.002270       0.021344              2.118066       1.653122      -0.073267      -0.375275       1.796193       0.381711       2.904883           0.000002
          109              H       2.743882      12.121120       0.985214       0.086682       1.753596 0.13735491E+02  0.15508429E+03                                 2.442848                            2.194979      -1.505339       2.146204                    0.991611       4.250612      12.959491       0.412415       1.315370      -0.700767       0.043490      -0.004454      -0.005415       0.044052      -0.004974      -0.006682       0.010511       0.007247       0.003925      -0.012362      -0.002745       0.015107              2.598239       3.787215      -0.132957       0.391104       1.873859      -0.072618       2.133642           0.000001
          110              H       1.775616      11.672400      43.141770       0.133351       1.379519 0.10627501E+02  0.11205885E+03                                 2.053560                            1.914107      -1.414121       2.215586                    0.993520       3.727371      10.829899       0.449323       1.292804      -0.706818       0.025347      -0.011354      -0.028875       0.040064      -0.014881      -0.007014       0.002643       0.012887       0.000846      -0.016535      -0.002417       0.018952              2.106727       2.102948      -0.137042      -0.367825       1.719229       0.328497       2.498003           0.000001
          111              H      12.083899      12.760120       0.534578       0.123404       1.283993 0.98434535E+01  0.10289871E+03                                 2.005111                            1.871825      -1.634896       2.095492                    0.991567       4.114829      12.320253       0.438964       1.334795      -0.693856      -0.034534       0.007383      -0.002349       0.035393      -0.004140      -0.001997       0.000666       0.008522      -0.020875      -0.007227      -0.002458       0.009685              2.078912       2.781816      -0.144043       0.173553       1.623389       0.041472       1.831532           0.000000
          112              H      13.192272      13.277000       2.500588       0.089645       1.484029 0.11765822E+02  0.12834638E+03                                 2.207732                            2.047594      -1.508654       2.147425                    0.991274       4.223467      12.833502       0.420192       1.336277      -0.695054      -0.028103       0.019618       0.028511       0.044581      -0.004727      -0.002826       0.001552       0.012843      -0.004769      -0.007249      -0.002414       0.009663              2.268580       2.110859      -0.246018      -0.451273       1.967644       0.397318       2.727239           0.000001
          113              H       2.936702       9.352120      38.445436       0.087657       1.674159 0.12592863E+02  0.13911980E+03                                 2.369376                            2.100653      -1.449813       2.175921                    0.991924       4.142400      12.490027       0.421916       1.314061      -0.700989       0.046685       0.007000       0.004077       0.047383       0.001097       0.005904       0.003726       0.013086      -0.001462      -0.008340      -0.002216       0.010556              2.544999       3.790388       0.011326      -0.167833       1.909944       0.169227       1.934665           0.000000
          114              H       1.774229      10.482440      40.093350       0.126512       1.411696 0.10691837E+02  0.11327320E+03                                 2.099546                            1.927141      -1.525604       2.156991                    0.992437       3.889863      11.449165       0.443839       1.302585      -0.703210       0.022244       0.020283       0.024216       0.038635      -0.000409       0.013326       0.005322       0.009286      -0.008192      -0.014307      -0.001774       0.016081              2.202529       2.110377       0.272381       0.252252       2.091291       0.644836       2.405921           0.000000
          115              H      12.212909       9.178880      38.432182       0.127279       1.345218 0.10175469E+02  0.10771288E+03                                 2.112164                            1.937130      -1.610793       2.113074                    0.991488       4.137839      12.641732       0.418407       1.382911      -0.684818      -0.033337      -0.001890      -0.001685       0.033433       0.005108       0.002082       0.000736       0.009253      -0.005312      -0.006014      -0.002247       0.008261              2.203071       3.029955       0.038438       0.001613       1.759802       0.225987       1.819456           0.000000
          116              H      13.493294       8.042880      36.881464       0.084288       1.372838 0.99778798E+01  0.10484348E+03                                 2.125027                            1.902612      -1.444894       2.175442                    0.991378       4.174056      12.602454       0.428459       1.360484      -0.689337      -0.024386      -0.023170      -0.028123       0.043845      -0.000472       0.000661       0.010430       0.014901       0.003403      -0.014857       0.006832       0.008025              2.302835       2.023283       0.355500       0.385254       2.161700       0.797847       2.723523          -0.000000
          117              H       7.274477      13.257120      42.638118       0.084040       1.523886 0.11392891E+02  0.12336033E+03                                 2.255107                            2.018278      -1.478363       2.159971                    0.991050       4.217285      12.793962       0.421896       1.340785      -0.694025      -0.014535       0.015540       0.036809       0.042517      -0.004258       0.003034       0.003088       0.004224       0.034237      -0.011250      -0.001016       0.012265              2.403201       2.631864      -0.470381      -0.705946       1.947533       0.424282       2.630207           0.000001
          118              H       9.416314      12.564160      43.004812       0.118643       1.356755 0.10291092E+02  0.10841795E+03                                 2.062357                            1.901698      -1.556166       2.133123                    0.991894       4.045519      12.027914       0.441178       1.317810      -0.698410       0.012142       0.004965       0.032865       0.035387      -0.002039       0.002969       0.002478      -0.007760       0.022777      -0.008924       0.000259       0.008665              2.140917       2.201672      -0.033252       0.457826       1.601191       0.101180       2.619887           0.000001
          119              H       9.595262      11.379880      39.152316       0.131278       1.198176 0.89094388E+01  0.91278027E+02                                 1.970380                            1.825370      -1.407923       2.219142                    0.992699       3.905355      11.758229       0.426292       1.402435      -0.682063       0.016496      -0.013576      -0.033106       0.039401      -0.001141      -0.002539       0.005705       0.007384       0.049666      -0.013118      -0.004862       0.017979              2.041194       2.076366      -0.318976      -0.300157       1.847148       0.445912       2.200068          -0.000000
          120              H       7.417358      12.078520      38.896072       0.092418       1.461122 0.10897277E+02  0.11610475E+03                                 2.167472                            1.958144      -1.246263       2.276726                    0.994233       3.930941      11.636999       0.435684       1.319479      -0.700318      -0.013550      -0.010616      -0.044749       0.047946      -0.005572      -0.003844       0.005543       0.003662       0.044030      -0.013406      -0.003625       0.017031              2.291091       2.340023       0.009595       0.744503       1.802647       0.179691       2.730605          -0.000001
          121              H      13.031357      27.900160      37.716466       0.095590       1.600033 0.12205700E+02  0.13275304E+03                                 2.258669                            2.043800      -1.180607       2.310102                    0.995751       3.787738      11.046366       0.438812       1.283351      -0.710675       0.008477       0.036819      -0.031076       0.048920       0.008783      -0.009578      -0.003831      -0.014625       0.055059      -0.021915      -0.000421       0.022336              2.367152       1.734836       0.020130      -0.004075       3.288659      -0.487154       2.077961          -0.000003
          122              H      13.350413      25.892280      36.598712       0.133846       1.185832 0.86695333E+01  0.85379668E+02                                 1.742876                            1.642532      -1.095781       2.363661                    0.997944       3.248241       8.617642       0.532947       1.166980      -0.737858       0.006783       0.006947      -0.038155       0.039371       0.003862      -0.003867      -0.014847      -0.009800       0.040345      -0.013143      -0.010173       0.023316              1.771779       1.390193      -0.047079      -0.171244       1.630346       0.148139       2.294798          -0.000005
          123              H      12.810792      23.992320      40.102186       0.126973       1.246840 0.93711017E+01  0.94418475E+02                                 1.823923                            1.724755      -1.120507       2.345606                    0.997597       3.386760       9.188481       0.510674       1.190407      -0.731738      -0.001204      -0.027946       0.027225       0.039034       0.000489      -0.005704      -0.013574      -0.006632       0.052385      -0.014302      -0.010265       0.024567              1.838419       1.434598       0.016184      -0.053973       2.327169      -0.229598       1.753490           0.000001
          124              H      12.518093      26.051320      41.122744       0.087238       1.661854 0.12717277E+02  0.13973989E+03                                 2.290867                            2.063309      -1.397286       2.199017                    0.993054       4.008324      11.748454       0.444032       1.255353      -0.714627      -0.001377      -0.007955       0.046038       0.046741       0.003203       0.001580      -0.015232      -0.030413       0.019524      -0.019324      -0.005428       0.024752              2.412121       1.859507      -0.073152      -0.389493       1.968284       0.375979       3.408572           0.000001
          125              H       1.883818      23.830440      31.999574       0.101256       1.582610 0.12057014E+02  0.13010532E+03                                 2.211853                            2.010389      -1.073621       2.367333                    0.996589       3.641358      10.412231       0.451543       1.257047      -0.717819       0.015094       0.045248      -0.020235       0.051813       0.003396      -0.003961       0.001345      -0.044367       0.006306      -0.024119       0.002672       0.021448              2.322408       1.985193       0.476579      -0.418851       2.531431      -0.618059       2.450602          -0.000004
          126              H       0.962717      24.108760      34.142304       0.137106       1.167116 0.84937125E+01  0.83059632E+02                                 1.709150                            1.613390      -1.122212       2.355112                    0.997622       3.217077       8.451211       0.545006       1.149244      -0.742125       0.001880       0.037970       0.011827       0.039814       0.007982      -0.000354      -0.000725      -0.033467      -0.025877      -0.014233      -0.008639       0.022872              1.732924       1.376616       0.006978      -0.097533       2.016095       0.364536       1.806060          -0.000004
          127              H       0.019421      20.161160      34.089288       0.131949       1.271539 0.95514927E+01  0.97344766E+02                                 1.899862                            1.780634      -1.124871       2.350801                    0.997384       3.461436       9.653656       0.482787       1.244828      -0.718782      -0.014838      -0.035977       0.009525       0.040066       0.004701      -0.006230       0.001227      -0.032052      -0.040641      -0.018333      -0.005145       0.023478              1.944515       1.661423       0.313762      -0.277822       2.081473      -0.344570       2.090649          -0.000003
          128              H       0.875323      20.024840      31.933304       0.096971       1.631864 0.12550172E+02  0.13887683E+03                                 2.356377                            2.119453      -1.467619       2.174855                    0.991889       4.114970      12.519236       0.412379       1.342237      -0.695542      -0.010601      -0.045580      -0.017871       0.050093       0.013696      -0.002144      -0.005404      -0.029398       0.003573      -0.020686      -0.000499       0.021186              2.488286       1.848134       0.019223      -0.074606       2.945380       0.824355       2.671344          -0.000002
          129              H      13.246373      16.690680      37.893186       0.095452       1.685840 0.13190542E+02  0.14675644E+03                                 2.354131                            2.135047      -1.331601       2.232833                    0.994054       4.000204      11.926465       0.424803       1.295936      -0.706616       0.011782      -0.032321      -0.030352       0.045877       0.000417      -0.013005       0.003527      -0.001227       0.054591      -0.015265      -0.008358       0.023623              2.424960       1.785734      -0.211459      -0.143265       3.371600       0.444618       2.117548          -0.000004
          130              H      13.638950      18.698560      36.801940       0.134393       1.128090 0.80921230E+01  0.78164277E+02                                 1.663591                            1.567321      -1.092564       2.363308                    0.998120       3.217031       8.393682       0.557026       1.138373      -0.744041       0.014260      -0.007578      -0.036226       0.039662      -0.004849      -0.009108       0.015839      -0.005644       0.030536      -0.013549      -0.010700       0.024248              1.695729       1.407644       0.045035      -0.297263       1.537974      -0.171277       2.141570          -0.000003
          131              H      12.484800      20.652480      40.137530       0.135968       1.155014 0.84426595E+01  0.82360029E+02                                 1.686704                            1.600102      -1.125317       2.352035                    0.997479       3.229632       8.448394       0.552105       1.137227      -0.744765      -0.006851       0.029639       0.024550       0.039091      -0.003414      -0.008153       0.012671      -0.007410       0.040503      -0.013021      -0.009675       0.022696              1.693868       1.346058      -0.066047      -0.088038       2.138476       0.222459       1.597071           0.000001
          132              H      12.096384      18.579280      41.135998       0.097795       1.426115 0.10660141E+02  0.11130219E+03                                 2.038278                            1.869428      -0.973026       2.414748                    0.997380       3.537563       9.879603       0.477177       1.229379      -0.723397      -0.013656       0.003705       0.048215       0.050249      -0.002920      -0.008550       0.008354      -0.029693       0.040596      -0.023614       0.002270       0.021344              2.118064       1.653120       0.073266      -0.375275       1.796191      -0.381710       2.904880           0.000002
          133              H       9.679882       2.078880       0.985214       0.086682       1.753596 0.13735491E+02  0.15508429E+03                                 2.442848                            2.194979      -1.505339       2.146204                    0.991611       4.250612      12.959491       0.412415       1.315370      -0.700767       0.043490       0.004454      -0.005415       0.044052       0.004974      -0.006682      -0.010511       0.007247       0.003925      -0.012362      -0.002745       0.015107              2.598239       3.787215       0.132957       0.391104       1.873859       0.072618       2.133642           0.000001
          134              H       8.711616       2.527600      43.141770       0.133351       1.379519 0.10627506E+02  0.11205891E+03                                 2.053560                            1.914107      -1.414121       2.215586                    0.993520       3.727372      10.829900       0.449323       1.292803      -0.706819       0.025347       0.011354      -0.028875       0.040064       0.014881      -0.007014      -0.002643       0.012887       0.000846      -0.016535      -0.002417       0.018952              2.106727       2.102948       0.137042      -0.367825       1.719228      -0.328497       2.498003           0.000001
          135              H       5.147899       1.439880       0.534578       0.123404       1.283993 0.98434535E+01  0.10289871E+03                                 2.005111                            1.871825      -1.634896       2.095492                    0.991567       4.114829      12.320253       0.438964       1.334795      -0.693856      -0.034534      -0.007383      -0.002349       0.035393       0.004140      -0.001997      -0.000666       0.008522      -0.020875      -0.007227      -0.002458       0.009685              2.078912       2.781816       0.144043       0.173553       1.623389      -0.041472       1.831532           0.000000
          136              H       6.256272       0.923000       2.500588       0.089645       1.484029 0.11765821E+02  0.12834636E+03                                 2.207732                            2.047594      -1.508654       2.147425                    0.991274       4.223467      12.833501       0.420192       1.336277      -0.695054      -0.028103      -0.019618       0.028511       0.044581       0.004727      -0.002826      -0.001552       0.012843      -0.004769      -0.007249      -0.002414       0.009663              2.268580       2.110858       0.246018      -0.451273       1.967644      -0.397317       2.727239           0.000001
          137              H       9.872702       4.847880      38.445436       0.087657       1.674158 0.12592863E+02  0.13911980E+03                                 2.369376                            2.100653      -1.449813       2.175921                    0.991924       4.142400      12.490028       0.421916       1.314061      -0.700989       0.046685      -0.007000       0.004077       0.047383      -0.001097       0.005904      -0.003726       0.013086      -0.001462      -0.008340      -0.002216       0.010556              2.544999       3.790388      -0.011326      -0.167833       1.909944      -0.169227       1.934665           0.000000
          138              H       8.710229       3.717560      40.093350       0.126512       1.411696 0.10691837E+02  0.11327320E+03                                 2.099546                            1.927141      -1.525603       2.156991                    0.992437       3.889863      11.449164       0.443839       1.302585      -0.703210       0.022244      -0.020283       0.024216       0.038635       0.000409       0.013326      -0.005322       0.009286      -0.008192      -0.014307      -0.001774       0.016081              2.202529       2.110377      -0.272381       0.252252       2.091290      -0.644836       2.405920           0.000000
          139              H       5.276909       5.021120      38.432182       0.127279       1.345218 0.10175469E+02  0.10771288E+03                                 2.112164                            1.937130      -1.610793       2.113074                    0.991488       4.137839      12.641732       0.418407       1.382911      -0.684818      -0.033337       0.001890      -0.001685       0.033433      -0.005108       0.002082      -0.000736       0.009253      -0.005312      -0.006014      -0.002247       0.008261              2.203071       3.029955      -0.038438       0.001613       1.759802      -0.225987       1.819456           0.000000
          140              H       6.557294       6.157120      36.881464       0.084288       1.372838 0.99778856E+01  0.10484355E+03                                 2.125027                            1.902612      -1.444895       2.175442                    0.991378       4.174057      12.602456       0.428459       1.360483      -0.689337      -0.024386       0.023170      -0.028123       0.043845       0.000472       0.000661      -0.010430       0.014901       0.003403      -0.014857       0.006832       0.008025              2.302836       2.023283      -0.355500       0.385254       2.161700      -0.797848       2.723524          -0.000000
          141              H       0.338477       0.942880      42.638118       0.084040       1.523886 0.11392891E+02  0.12336033E+03                                 2.255107                            2.018278      -1.478363       2.159971                    0.991050       4.217285      12.793962       0.421896       1.340785      -0.694025      -0.014535      -0.015540       0.036809       0.042517       0.004258       0.003034      -0.003088       0.004224       0.034237      -0.011250      -0.001016       0.012265              2.403201       2.631864       0.470381      -0.705946       1.947533      -0.424282       2.630207           0.000001
          142              H       2.480314       1.635840      43.004812       0.118643       1.356755 0.10291092E+02  0.10841794E+03                                 2.062357                            1.901698      -1.556166       2.133123                    0.991894       4.045519      12.027915       0.441178       1.317810      -0.698410       0.012142      -0.004965       0.032865       0.035387       0.002039       0.002969      -0.002478      -0.007760       0.022777      -0.008924       0.000259       0.008665              2.140917       2.201672       0.033252       0.457826       1.601192      -0.101180       2.619887           0.000001
          143              H       2.659262       2.820120      39.152316       0.131278       1.198176 0.89094388E+01  0.91278027E+02                                 1.970380                            1.825370      -1.407923       2.219142                    0.992699       3.905355      11.758229       0.426292       1.402435      -0.682063       0.016496       0.013576      -0.033106       0.039401       0.001141      -0.002539      -0.005705       0.007384       0.049666      -0.013118      -0.004862       0.017979              2.041194       2.076366       0.318976      -0.300157       1.847148      -0.445912       2.200068          -0.000000
          144              H       0.481358       2.121480      38.896072       0.092418       1.461122 0.10897276E+02  0.11610475E+03                                 2.167472                            1.958144      -1.246263       2.276726                    0.994233       3.930941      11.637000       0.435684       1.319479      -0.700318      -0.013550       0.010616      -0.044749       0.047946       0.005572      -0.003844      -0.005543       0.003662       0.044030      -0.013406      -0.003625       0.017031              2.291092       2.340023      -0.009595       0.744504       1.802647      -0.179691       2.730605          -0.000001
          145              H       0.840643      14.699840      15.626466       0.095593       1.600013 0.12205517E+02  0.13275044E+03                                 2.258641                            2.043777      -1.180600       2.310106                    0.995752       3.787718      11.046252       0.438818       1.283341      -0.710677      -0.008477      -0.036818      -0.031076       0.048920       0.008783       0.009578       0.003832      -0.014625       0.055062      -0.021915      -0.000421       0.022337              2.367121       1.734818       0.020130       0.004074       3.288609       0.487145       2.077936          -0.000000
          146              H       0.521587      16.707720      14.508712       0.133851       1.185815 0.86693752E+01  0.85377684E+02                                 1.742855                            1.642514      -1.095772       2.363666                    0.997944       3.248218       8.617547       0.532952       1.166975      -0.737859      -0.006782      -0.006947      -0.038155       0.039371       0.003862       0.003867       0.014847      -0.009800       0.040345      -0.013143      -0.010173       0.023317              1.771757       1.390179      -0.047078       0.171241       1.630327      -0.148136       2.294766          -0.000000
          147              H       1.061208      18.607680      18.012186       0.126973       1.246841 0.93711108E+01  0.94418615E+02                                 1.823926                            1.724758      -1.120511       2.345604                    0.997597       3.386761       9.188494       0.510673       1.190410      -0.731738       0.001204       0.027946       0.027225       0.039034       0.000489       0.005704       0.013574      -0.006632       0.052385      -0.014302      -0.010265       0.024567              1.838422       1.434600       0.016184       0.053973       2.327174       0.229599       1.753493           0.000001
          148              H       1.353907      16.548680      19.032744       0.087238       1.661850 0.12717241E+02  0.13973934E+03                                 2.290860                            2.063304      -1.397282       2.199018                    0.993055       4.008319      11.748421       0.444033       1.255350      -0.714627       0.001377       0.007955       0.046038       0.046741       0.003203      -0.001579       0.015232      -0.030413       0.019524      -0.019324      -0.005428       0.024752              2.412113       1.859502      -0.073152       0.389491       1.968278      -0.375977       3.408559           0.000000
          149              H      11.988182      18.769560       9.909574       0.101256       1.582607 0.12056988E+02  0.13010503E+03                                 2.211858                            2.010392      -1.073615       2.367337                    0.996589       3.641348      10.412222       0.451540       1.257054      -0.717818      -0.015094      -0.045248      -0.020235       0.051814       0.003396       0.003961      -0.001345      -0.044367       0.006307      -0.024119       0.002672       0.021448              2.322414       1.985197       0.476581       0.418853       2.531437       0.618062       2.450607           0.000000
          150              H      12.909283      18.491240      12.052304       0.137107       1.167116 0.84937153E+01  0.83059647E+02                                 1.709148                            1.613388      -1.122211       2.355112                    0.997622       3.217079       8.451209       0.545008       1.149241      -0.742126      -0.001880      -0.037970       0.011827       0.039813       0.007982       0.000354       0.000725      -0.033467      -0.025877      -0.014233      -0.008639       0.022872              1.732922       1.376615       0.006978       0.097532       2.016092      -0.364535       1.806057          -0.000001
          151              H      -0.019421      22.438840      11.999288       0.131949       1.271547 0.95515752E+01  0.97345887E+02                                 1.899876                            1.780646      -1.124871       2.350801                    0.997384       3.461449       9.653729       0.482783       1.244834      -0.718781       0.014838       0.035977       0.009524       0.040066       0.004701       0.006230      -0.001227      -0.032052      -0.040641      -0.018333      -0.005145       0.023478              1.944530       1.661435       0.313765       0.277826       2.081489       0.344574       2.090667          -0.000000
          152              H      12.996677      22.575160       9.843304       0.096972       1.631868 0.12550216E+02  0.13887749E+03                                 2.356386                            2.119461      -1.467625       2.174853                    0.991889       4.114976      12.519282       0.412377       1.342242      -0.695541       0.010601       0.045580      -0.017872       0.050093       0.013696       0.002144       0.005404      -0.029398       0.003573      -0.020686      -0.000499       0.021186              2.488296       1.848140       0.019223       0.074607       2.945391      -0.824359       2.671356           0.000000
          153              H       0.625627      25.909320      15.803186       0.095453       1.685848 0.13190619E+02  0.14675753E+03                                 2.354140                            2.135054      -1.331596       2.232834                    0.994054       4.000210      11.926496       0.424802       1.295937      -0.706616      -0.011782       0.032320      -0.030352       0.045877       0.000417       0.013005      -0.003527      -0.001227       0.054590      -0.015265      -0.008358       0.023623              2.424970       1.785739      -0.211460       0.143266       3.371614      -0.444620       2.117555          -0.000000
          154              H       0.233050      23.901440      14.711940       0.134394       1.128089 0.80921140E+01  0.78164211E+02                                 1.663594                            1.567323      -1.092561       2.363310                    0.998120       3.217028       8.393690       0.557024       1.138378      -0.744040      -0.014260       0.007578      -0.036226       0.039662      -0.004849       0.009108      -0.015839      -0.005644       0.030536      -0.013549      -0.010700       0.024248              1.695732       1.407646       0.045035       0.297264       1.537977       0.171277       2.141574          -0.000000
          155              H       1.387200      21.947520      18.047530       0.135965       1.155027 0.84427875E+01  0.82361678E+02                                 1.686726                            1.600122      -1.125323       2.352032                    0.997479       3.229649       8.448489       0.552097       1.137238      -0.744762       0.006851      -0.029639       0.024550       0.039091      -0.003414       0.008153      -0.012671      -0.007410       0.040502      -0.013021      -0.009675       0.022696              1.693891       1.346073      -0.066049       0.088040       2.138508      -0.222463       1.597092           0.000001
          156              H       1.775616      24.020720      19.045998       0.097793       1.426126 0.10660238E+02  0.11130352E+03                                 2.038294                            1.869442      -0.973025       2.414748                    0.997380       3.537575       9.879671       0.477173       1.229386      -0.723396       0.013656      -0.003706       0.048215       0.050248      -0.002920       0.008550      -0.008354      -0.029693       0.040597      -0.023614       0.002270       0.021344              2.118081       1.653132       0.073268       0.375279       1.796205       0.381716       2.904907           0.000001
          157              H       4.192118      12.121120      23.075214       0.086683       1.753592 0.13735446E+02  0.15508365E+03                                 2.442842                            2.194975      -1.505336       2.146206                    0.991611       4.250604      12.959457       0.412416       1.315369      -0.700767      -0.043490      -0.004454      -0.005415       0.044052       0.004974       0.006682       0.010511       0.007247       0.003924      -0.012362      -0.002745       0.015107              2.598233       3.787206       0.132956      -0.391103       1.873856      -0.072618       2.133637           0.000001
          158              H       5.160384      11.672400      21.051770       0.133351       1.379517 0.10627482E+02  0.11205858E+03                                 2.053556                            1.914104      -1.414118       2.215587                    0.993520       3.727368      10.829879       0.449324       1.292802      -0.706819      -0.025347      -0.011355      -0.028875       0.040064       0.014881       0.007014       0.002643       0.012887       0.000846      -0.016535      -0.002417       0.018952              2.106723       2.102944       0.137042       0.367824       1.719226       0.328496       2.497998           0.000002
          159              H       8.724101      12.760120      22.624578       0.123403       1.283994 0.98434556E+01  0.10289871E+03                                 2.005110                            1.871824      -1.634896       2.095491                    0.991567       4.114827      12.320233       0.438965       1.334792      -0.693856       0.034534       0.007383      -0.002349       0.035393       0.004140       0.001997       0.000666       0.008522      -0.020875      -0.007227      -0.002458       0.009685              2.078910       2.781814       0.144043      -0.173553       1.623388       0.041472       1.831530           0.000000
          160              H       7.615728      13.277000      24.590588       0.089645       1.484031 0.11765845E+02  0.12834668E+03                                 2.207733                            2.047595      -1.508654       2.147425                    0.991274       4.223470      12.833510       0.420192       1.336276      -0.695054       0.028102       0.019618       0.028511       0.044581       0.004727       0.002826       0.001552       0.012843      -0.004769      -0.007248      -0.002414       0.009662              2.268582       2.110860       0.246019       0.451273       1.967645       0.397318       2.727241          -0.000000
          161              H       3.999298       9.352120      16.355436       0.087657       1.674158 0.12592857E+02  0.13911976E+03                                 2.369380                            2.100656      -1.449814       2.175921                    0.991924       4.142399      12.490042       0.421915       1.314066      -0.700988      -0.046685       0.007000       0.004077       0.047383      -0.001098      -0.005905       0.003726       0.013086      -0.001462      -0.008339      -0.002216       0.010556              2.545003       3.790395      -0.011325       0.167834       1.909946       0.169228       1.934668           0.000001
          162              H       5.161771      10.482440      18.003350       0.126512       1.411702 0.10691892E+02  0.11327392E+03                                 2.099551                            1.927145      -1.525604       2.156990                    0.992437       3.889873      11.449199       0.443839       1.302584      -0.703210      -0.022244       0.020283       0.024216       0.038634       0.000409      -0.013326       0.005322       0.009287      -0.008192      -0.014307      -0.001774       0.016081              2.202534       2.110382      -0.272382      -0.252252       2.091295       0.644838       2.405926           0.000001
          163              H       8.595091       9.178880      16.342182       0.127278       1.345215 0.10175447E+02  0.10771261E+03                                 2.112164                            1.937130      -1.610796       2.113074                    0.991488       4.137837      12.641732       0.418406       1.382914      -0.684817       0.033337      -0.001890      -0.001685       0.033433      -0.005108      -0.002082       0.000736       0.009253      -0.005311      -0.006014      -0.002246       0.008261              2.203071       3.029954      -0.038438      -0.001613       1.759802       0.225987       1.819455           0.000001
          164              H       7.314706       8.042880      14.791464       0.084290       1.372826 0.99777800E+01  0.10484218E+03                                 2.125017                            1.902604      -1.444893       2.175444                    0.991378       4.174036      12.602385       0.428460       1.360486      -0.689336       0.024386      -0.023170      -0.028123       0.043846       0.000473      -0.000661       0.010430       0.014901       0.003403      -0.014857       0.006832       0.008025              2.302824       2.023274      -0.355497      -0.385252       2.161689       0.797841       2.723509           0.000000
          165              H      13.533523      13.257120      20.548118       0.084040       1.523890 0.11392920E+02  0.12336070E+03                                 2.255109                            2.018279      -1.478362       2.159971                    0.991050       4.217287      12.793964       0.421896       1.340783      -0.694026       0.014535       0.015540       0.036809       0.042517       0.004258      -0.003034       0.003088       0.004224       0.034237      -0.011250      -0.001016       0.012265              2.403203       2.631867       0.470382       0.705948       1.947534       0.424283       2.630210           0.000001
          166              H      11.391686      12.564160      20.914812       0.118644       1.356752 0.10291063E+02  0.10841753E+03                                 2.062351                            1.901693      -1.556166       2.133123                    0.991894       4.045511      12.027871       0.441179       1.317807      -0.698411      -0.012142       0.004965       0.032866       0.035387       0.002039      -0.002969       0.002478      -0.007760       0.022777      -0.008924       0.000260       0.008665              2.140910       2.201665       0.033252      -0.457824       1.601188       0.101180       2.619878           0.000001
          167              H      11.212738      11.379880      17.062316       0.131280       1.198176 0.89094384E+01  0.91278030E+02                                 1.970380                            1.825370      -1.407928       2.219140                    0.992699       3.905356      11.758236       0.426292       1.402435      -0.682063      -0.016496      -0.013577      -0.033106       0.039401       0.001141       0.002539       0.005705       0.007384       0.049666      -0.013118      -0.004861       0.017979              2.041194       2.076366       0.318976       0.300157       1.847148       0.445912       2.200068           0.000000
          168              H      13.390642      12.078520      16.806072       0.092420       1.461114 0.10897207E+02  0.11610381E+03                                 2.167463                            1.958137      -1.246260       2.276729                    0.994233       3.930929      11.636952       0.435685       1.319478      -0.700318       0.013550      -0.010617      -0.044750       0.047946       0.005572       0.003844       0.005543       0.003662       0.044030      -0.013406      -0.003625       0.017031              2.291082       2.340013      -0.009595      -0.744499       1.802641       0.179690       2.730593           0.000000
          169              H       6.095357       0.499840      28.553534       0.095594       1.600012 0.12205505E+02  0.13275027E+03                                 2.258639                            2.043776      -1.180600       2.310105                    0.995752       3.787716      11.046243       0.438818       1.283341      -0.710677       0.008477      -0.036818       0.031076       0.048920      -0.008783       0.009578      -0.003832      -0.014625       0.055062      -0.021915      -0.000421       0.022337              2.367119       1.734817      -0.020130       0.004074       3.288605      -0.487144       2.077935          -0.000003
          170              H       6.414413       2.507720      29.671288       0.133851       1.185809 0.86693178E+01  0.85376942E+02                                 1.742846                            1.642506      -1.095770       2.363667                    0.997944       3.248211       8.617508       0.532955       1.166971      -0.737860       0.006782      -0.006947       0.038155       0.039371      -0.003862       0.003866      -0.014847      -0.009800       0.040345      -0.013143      -0.010173       0.023317              1.771747       1.390173       0.047077       0.171239       1.630318       0.148134       2.294752          -0.000004
          171              H       5.874792       4.407680      26.167814       0.126972       1.246842 0.93711147E+01  0.94418651E+02                                 1.823926                            1.724758      -1.120512       2.345604                    0.997597       3.386761       9.188490       0.510673       1.190409      -0.731738      -0.001204       0.027946      -0.027225       0.039034      -0.000489       0.005704      -0.013574      -0.006632       0.052385      -0.014302      -0.010265       0.024567              1.838422       1.434600      -0.016184       0.053973       2.327173      -0.229599       1.753492           0.000001
          172              H       5.582093       2.348680      25.147256       0.087237       1.661853 0.12717262E+02  0.13973962E+03                                 2.290862                            2.063305      -1.397283       2.199018                    0.993055       4.008322      11.748429       0.444033       1.255349      -0.714627      -0.001377       0.007955      -0.046038       0.046741      -0.003203      -0.001579      -0.015232      -0.030413       0.019524      -0.019324      -0.005428       0.024752              2.412114       1.859503       0.073152       0.389491       1.968279       0.375977       3.408562           0.000001
          173              H       8.819818       4.569560      34.270426       0.101256       1.582612 0.12057037E+02  0.13010574E+03                                 2.211866                            2.010399      -1.073615       2.367337                    0.996589       3.641352      10.412250       0.451539       1.257058      -0.717817       0.015094      -0.045248       0.020235       0.051814      -0.003396       0.003961       0.001345      -0.044367       0.006307      -0.024119       0.002672       0.021448              2.322423       1.985204      -0.476584       0.418855       2.531447      -0.618066       2.450617          -0.000004
          174              H       7.898717       4.291240      32.127696       0.137107       1.167115 0.84937056E+01  0.83059532E+02                                 1.709147                            1.613387      -1.122210       2.355113                    0.997622       3.217077       8.451204       0.545007       1.149242      -0.742126       0.001880      -0.037970      -0.011827       0.039813      -0.007982       0.000354      -0.000725      -0.033467      -0.025877      -0.014233      -0.008639       0.022872              1.732921       1.376614      -0.006978       0.097532       2.016092       0.364535       1.806057          -0.000004
          175              H       6.955421       8.238840      32.180712       0.131948       1.271549 0.95515894E+01  0.97346081E+02                                 1.899879                            1.780649      -1.124871       2.350801                    0.997384       3.461451       9.653741       0.482782       1.244836      -0.718781      -0.014838       0.035977      -0.009524       0.040066      -0.004701       0.006230       0.001227      -0.032052      -0.040641      -0.018333      -0.005145       0.023478              1.944533       1.661437      -0.313766       0.277827       2.081492      -0.344575       2.090670          -0.000002
          176              H       7.811323       8.375160      34.336696       0.096971       1.631870 0.12550234E+02  0.13887775E+03                                 2.356389                            2.119463      -1.467625       2.174853                    0.991889       4.114979      12.519297       0.412377       1.342243      -0.695541      -0.010601       0.045580       0.017872       0.050093      -0.013696       0.002144      -0.005404      -0.029398       0.003573      -0.020686      -0.000499       0.021186              2.488299       1.848142      -0.019223       0.074607       2.945395       0.824361       2.671359          -0.000002
          177              H       6.310373      11.709320      28.376814       0.095454       1.685835 0.13190494E+02  0.14675572E+03                                 2.354122                            2.135039      -1.331596       2.232834                    0.994054       4.000198      11.926424       0.424806       1.295931      -0.706617       0.011782       0.032321       0.030352       0.045877      -0.000417       0.013005       0.003528      -0.001227       0.054591      -0.015265      -0.008358       0.023623              2.424950       1.785728       0.211458       0.143264       3.371583       0.444615       2.117540          -0.000004
          178              H       6.702950       9.701440      29.468060       0.134394       1.128088 0.80921017E+01  0.78164049E+02                                 1.663592                            1.567321      -1.092561       2.363311                    0.998120       3.217026       8.393678       0.557025       1.138377      -0.744040       0.014260       0.007578       0.036226       0.039662       0.004849       0.009108       0.015839      -0.005644       0.030536      -0.013549      -0.010700       0.024248              1.695730       1.407644      -0.045035       0.297263       1.537974      -0.171277       2.141571          -0.000002
          179              H       5.548800       7.747520      26.132470       0.135965       1.155026 0.84427705E+01  0.82361437E+02                                 1.686721                            1.600117      -1.125325       2.352031                    0.997479       3.229648       8.448471       0.552099       1.137234      -0.744763      -0.006851      -0.029639      -0.024550       0.039091       0.003414       0.008153       0.012671      -0.007410       0.040502      -0.013021      -0.009675       0.022696              1.693886       1.346069       0.066048       0.088039       2.138500       0.222462       1.597087           0.000001
          180              H       5.160384       9.820720      25.134002       0.097792       1.426128 0.10660256E+02  0.11130375E+03                                 2.038295                            1.869442      -0.973027       2.414747                    0.997380       3.537578       9.879675       0.477173       1.229384      -0.723396      -0.013656      -0.003706      -0.048215       0.050248       0.002920       0.008550       0.008354      -0.029693       0.040596      -0.023614       0.002270       0.021344              2.118082       1.653132      -0.073268       0.375280       1.796205      -0.381716       2.904908           0.000002
          181              H       2.743882      26.321120      21.104786       0.086683       1.753592 0.13735452E+02  0.15508372E+03                                 2.442842                            2.194975      -1.505336       2.146205                    0.991611       4.250605      12.959456       0.412416       1.315368      -0.700768       0.043490      -0.004454       0.005415       0.044052      -0.004974       0.006682      -0.010511       0.007247       0.003924      -0.012362      -0.002745       0.015107              2.598233       3.787205      -0.132956      -0.391102       1.873856       0.072618       2.133637           0.000000
          182              H       1.775616      25.872400      23.128230       0.133352       1.379513 0.10627446E+02  0.11205809E+03                                 2.053552                            1.914100      -1.414119       2.215587                    0.993520       3.727362      10.829852       0.449325       1.292800      -0.706819       0.025347      -0.011355       0.028875       0.040064      -0.014882       0.007014      -0.002643       0.012887       0.000846      -0.016535      -0.002417       0.018952              2.106718       2.102939      -0.137041       0.367823       1.719222      -0.328495       2.497992           0.000001
          183              H      12.083899      26.960120      21.555422       0.123403       1.283993 0.98434555E+01  0.10289872E+03                                 2.005111                            1.871825      -1.634896       2.095491                    0.991567       4.114828      12.320243       0.438965       1.334793      -0.693856      -0.034534       0.007383       0.002349       0.035393      -0.004140       0.001997      -0.000666       0.008522      -0.020875      -0.007227      -0.002458       0.009685              2.078912       2.781815      -0.144043      -0.173553       1.623389      -0.041472       1.831531           0.000000
          184              H      13.192272      27.477000      19.589412       0.089646       1.484034 0.11765874E+02  0.12834706E+03                                 2.207735                            2.047596      -1.508653       2.147425                    0.991274       4.223475      12.833526       0.420193       1.336275      -0.695054      -0.028103       0.019618      -0.028510       0.044581      -0.004727       0.002826      -0.001552       0.012843      -0.004769      -0.007248      -0.002414       0.009662              2.268583       2.110861      -0.246019       0.451273       1.967646      -0.397318       2.727243           0.000000
          185              H       2.936702      23.552120      27.824564       0.087656       1.674158 0.12592864E+02  0.13911987E+03                                 2.369381                            2.100657      -1.449814       2.175921                    0.991924       4.142400      12.490047       0.421914       1.314066      -0.700988       0.046685       0.007000      -0.004077       0.047383       0.001098      -0.005905      -0.003726       0.013086      -0.001462      -0.008339      -0.002216       0.010556              2.545005       3.790397       0.011325       0.167834       1.909947      -0.169228       1.934669          -0.000000
          186              H       1.774229      24.682440      26.176650       0.126512       1.411702 0.10691893E+02  0.11327393E+03                                 2.099550                            1.927144      -1.525604       2.156990                    0.992437       3.889873      11.449194       0.443839       1.302582      -0.703210       0.022244       0.020283      -0.024216       0.038634      -0.000409      -0.013326      -0.005322       0.009287      -0.008192      -0.014307      -0.001774       0.016081              2.202533       2.110381       0.272382      -0.252252       2.091294      -0.644837       2.405925           0.000000
          187              H      12.212909      23.378880      27.837818       0.127279       1.345215 0.10175442E+02  0.10771254E+03                                 2.112163                            1.937129      -1.610795       2.113074                    0.991488       4.137836      12.641726       0.418406       1.382913      -0.684818      -0.033337      -0.001890       0.001685       0.033433       0.005108      -0.002082      -0.000736       0.009253      -0.005311      -0.006014      -0.002246       0.008261              2.203069       3.029952       0.038438      -0.001613       1.759801      -0.225987       1.819454          -0.000000
          188              H      13.493294      22.242880      29.388536       0.084290       1.372825 0.99777716E+01  0.10484207E+03                                 2.125015                            1.902603      -1.444892       2.175445                    0.991378       4.174034      12.602375       0.428460       1.360486      -0.689336      -0.024386      -0.023170       0.028123       0.043846      -0.000473      -0.000661      -0.010430       0.014901       0.003404      -0.014857       0.006832       0.008025              2.302822       2.023272       0.355497      -0.385251       2.161688      -0.797841       2.723506          -0.000001
          189              H       7.274477      27.457120      23.631882       0.084040       1.523892 0.11392941E+02  0.12336098E+03                                 2.255110                            2.018280      -1.478363       2.159971                    0.991050       4.217291      12.793975       0.421897       1.340782      -0.694026      -0.014535       0.015540      -0.036809       0.042517      -0.004258      -0.003034      -0.003088       0.004224       0.034237      -0.011250      -0.001016       0.012265              2.403205       2.631868      -0.470383       0.705948       1.947535      -0.424284       2.630211           0.000000
          190              H       9.416314      26.764160      23.265188       0.118643       1.356754 0.10291080E+02  0.10841776E+03                                 2.062353                            1.901695      -1.556165       2.133123                    0.991894       4.045515      12.027886       0.441179       1.317807      -0.698411       0.012142       0.004965      -0.032865       0.035387      -0.002039      -0.002969      -0.002478      -0.007760       0.022777      -0.008925       0.000259       0.008665              2.140912       2.201667      -0.033252      -0.457824       1.601189      -0.101180       2.619881           0.000000
          191              H       9.595262      25.579880      27.117684       0.131280       1.198175 0.89094275E+01  0.91277894E+02                                 1.970379                            1.825369      -1.407927       2.219140                    0.992699       3.905354      11.758230       0.426292       1.402435      -0.682063       0.016496      -0.013577       0.033106       0.039401      -0.001141       0.002539      -0.005705       0.007384       0.049666      -0.013118      -0.004861       0.017979              2.041193       2.076365      -0.318976       0.300157       1.847147      -0.445912       2.200067          -0.000000
          192              H       7.417358      26.278520      27.373928       0.092421       1.461114 0.10897208E+02  0.11610383E+03                                 2.167464                            1.958137      -1.246260       2.276729                    0.994233       3.930929      11.636955       0.435685       1.319479      -0.700318      -0.013550      -0.010617       0.044750       0.047946      -0.005572       0.003844      -0.005543       0.003662       0.044030      -0.013406      -0.003626       0.017031              2.291083       2.340014       0.009595      -0.744499       1.802641      -0.179690       2.730594          -0.000001
          193              H       7.776643      13.700160       6.463534       0.095589       1.600033 0.12205702E+02  0.13275310E+03                                 2.258671                            2.043802      -1.180608       2.310102                    0.995751       3.787738      11.046375       0.438811       1.283353      -0.710674      -0.008477       0.036819       0.031076       0.048920      -0.008783      -0.009578       0.003831      -0.014625       0.055059      -0.021915      -0.000421       0.022336              2.367155       1.734838      -0.020130      -0.004075       3.288664       0.487154       2.077963          -0.000000
          194              H       7.457587      11.692280       7.581288       0.133845       1.185843 0.86696380E+01  0.85381023E+02                                 1.742894                            1.642548      -1.095783       2.363660                    0.997944       3.248253       8.617712       0.532941       1.166988      -0.737856      -0.006783       0.006947       0.038155       0.039371      -0.003862      -0.003867       0.014847      -0.009800       0.040344      -0.013143      -0.010173       0.023316              1.771797       1.390205       0.047079      -0.171247       1.630362      -0.148142       2.294824          -0.000001
          195              H       7.997208       9.792320       4.077814       0.126974       1.246840 0.93711013E+01  0.94418500E+02                                 1.823925                            1.724757      -1.120505       2.345607                    0.997597       3.386759       9.188489       0.510673       1.190410      -0.731737       0.001204      -0.027946      -0.027225       0.039034      -0.000489      -0.005704       0.013574      -0.006632       0.052385      -0.014302      -0.010265       0.024567              1.838421       1.434599      -0.016184      -0.053973       2.327172       0.229599       1.753492           0.000001
          196              H       8.289907      11.851320       3.057256       0.087238       1.661853 0.12717266E+02  0.13973974E+03                                 2.290867                            2.063309      -1.397285       2.199018                    0.993054       4.008323      11.748453       0.444032       1.255353      -0.714626       0.001377      -0.007955      -0.046038       0.046741      -0.003203       0.001580       0.015232      -0.030413       0.019524      -0.019324      -0.005428       0.024752              2.412120       1.859506       0.073152      -0.389493       1.968283      -0.375979       3.408571           0.000001
          197              H       5.052182       9.630440      12.180426       0.101256       1.582608 0.12056993E+02  0.13010503E+03                                 2.211851                            2.010387      -1.073620       2.367333                    0.996589       3.641355      10.412220       0.451543       1.257047      -0.717819      -0.015094       0.045248       0.020235       0.051813      -0.003396      -0.003961      -0.001345      -0.044367       0.006306      -0.024119       0.002672       0.021448              2.322406       1.985191      -0.476578      -0.418850       2.531428       0.618059       2.450599          -0.000000
          198              H       5.973283       9.908760      10.037696       0.137107       1.167116 0.84937177E+01  0.83059709E+02                                 1.709151                            1.613391      -1.122211       2.355113                    0.997622       3.217077       8.451217       0.545005       1.149245      -0.742125      -0.001880       0.037970      -0.011827       0.039814      -0.007982      -0.000354       0.000725      -0.033467      -0.025877      -0.014233      -0.008639       0.022872              1.732926       1.376617      -0.006978      -0.097533       2.016097      -0.364537       1.806062          -0.000001
          199              H       6.916579       5.961160      10.090712       0.131950       1.271536 0.95514612E+01  0.97344354E+02                                 1.899857                            1.780630      -1.124870       2.350802                    0.997384       3.461431       9.653634       0.482788       1.244827      -0.718783       0.014838      -0.035977      -0.009525       0.040066      -0.004701      -0.006230      -0.001227      -0.032052      -0.040642      -0.018333      -0.005145       0.023478              1.944510       1.661419      -0.313761      -0.277821       2.081467       0.344569       2.090644          -0.000000
          200              H       6.060677       5.824840      12.246696       0.096971       1.631862 0.12550161E+02  0.13887666E+03                                 2.356375                            2.119451      -1.467619       2.174855                    0.991889       4.114968      12.519223       0.412380       1.342236      -0.695542       0.010601      -0.045580       0.017871       0.050093      -0.013696      -0.002144       0.005404      -0.029398       0.003572      -0.020686      -0.000499       0.021186              2.488284       1.848132      -0.019223      -0.074606       2.945377      -0.824354       2.671342          -0.000000
          201              H       7.561627       2.490680       6.286814       0.095451       1.685847 0.13190615E+02  0.14675749E+03                                 2.354141                            2.135055      -1.331603       2.232832                    0.994054       4.000213      11.926510       0.424802       1.295938      -0.706616      -0.011782      -0.032321       0.030352       0.045877      -0.000417      -0.013005      -0.003527      -0.001227       0.054591      -0.015265      -0.008358       0.023623              2.424971       1.785740       0.211460      -0.143266       3.371617      -0.444620       2.117556          -0.000000
          202              H       7.169050       4.498560       7.378060       0.134393       1.128093 0.80921526E+01  0.78164647E+02                                 1.663595                            1.567325      -1.092566       2.363307                    0.998120       3.217036       8.393704       0.557025       1.138374      -0.744041      -0.014260      -0.007578       0.036226       0.039662       0.004849      -0.009108      -0.015839      -0.005644       0.030536      -0.013549      -0.010700       0.024248              1.695733       1.407647      -0.045035      -0.297264       1.537978       0.171277       2.141576          -0.000001
          203              H       8.323200       6.452480       4.042470       0.135969       1.155017 0.84426881E+01  0.82360411E+02                                 1.686710                            1.600107      -1.125315       2.352036                    0.997479       3.229636       8.448421       0.552103       1.137231      -0.744764       0.006851       0.029639      -0.024550       0.039091       0.003414      -0.008153      -0.012671      -0.007410       0.040502      -0.013021      -0.009675       0.022696              1.693874       1.346062       0.066048      -0.088038       2.138484      -0.222460       1.597077           0.000001
          204              H       8.711616       4.379280       3.044002       0.097795       1.426117 0.10660163E+02  0.11130251E+03                                 2.038284                            1.869433      -0.973025       2.414749                    0.997380       3.537565       9.879624       0.477175       1.229383      -0.723396       0.013656       0.003705      -0.048215       0.050249       0.002920      -0.008550      -0.008354      -0.029693       0.040597      -0.023614       0.002270       0.021344              2.118070       1.653124      -0.073267      -0.375276       1.796196       0.381712       2.904889           0.000002
          205              H      11.128118      16.278880      43.194786       0.086683       1.753596 0.13735491E+02  0.15508430E+03                                 2.442847                            2.194979      -1.505339       2.146204                    0.991611       4.250612      12.959491       0.412415       1.315369      -0.700767      -0.043490       0.004454       0.005415       0.044052      -0.004974      -0.006682       0.010511       0.007247       0.003925      -0.012362      -0.002745       0.015107              2.598238       3.787214      -0.132957       0.391104       1.873859      -0.072618       2.133642           0.000001
          206              H      12.096384      16.727600       1.038230       0.133351       1.379520 0.10627517E+02  0.11205908E+03                                 2.053562                            1.914109      -1.414120       2.215586                    0.993520       3.727374      10.829912       0.449322       1.292804      -0.706818      -0.025347       0.011354       0.028875       0.040064      -0.014881      -0.007014       0.002643       0.012887       0.000846      -0.016535      -0.002417       0.018952              2.106729       2.102950      -0.137042      -0.367825       1.719230       0.328498       2.498006           0.000002
          207              H       1.788101      15.639880      43.645422       0.123404       1.283993 0.98434521E+01  0.10289869E+03                                 2.005111                            1.871825      -1.634897       2.095491                    0.991567       4.114828      12.320247       0.438964       1.334794      -0.693856       0.034534      -0.007383       0.002349       0.035393      -0.004140      -0.001997       0.000666       0.008522      -0.020875      -0.007227      -0.002458       0.009685              2.078912       2.781816      -0.144043       0.173553       1.623389       0.041472       1.831531           0.000000
          208              H       0.679728      15.123000      41.679412       0.089645       1.484028 0.11765812E+02  0.12834624E+03                                 2.207731                            2.047593      -1.508654       2.147425                    0.991274       4.223465      12.833493       0.420192       1.336277      -0.695054       0.028103      -0.019618      -0.028511       0.044581      -0.004727      -0.002826       0.001552       0.012843      -0.004769      -0.007249      -0.002414       0.009663              2.268579       2.110857      -0.246018      -0.451272       1.967643       0.397317       2.727237           0.000000
          209              H      10.935298      19.047880       5.734564       0.087657       1.674159 0.12592868E+02  0.13911988E+03                                 2.369378                            2.100655      -1.449813       2.175921                    0.991924       4.142401      12.490036       0.421916       1.314062      -0.700989      -0.046685      -0.007000      -0.004077       0.047383       0.001098       0.005904       0.003726       0.013086      -0.001462      -0.008340      -0.002216       0.010556              2.545001       3.790391       0.011326      -0.167833       1.909945       0.169227       1.934666           0.000001
          210              H      12.097771      17.917560       4.086650       0.126512       1.411697 0.10691851E+02  0.11327339E+03                                 2.099548                            1.927143      -1.525603       2.156992                    0.992437       3.889866      11.449180       0.443838       1.302586      -0.703210      -0.022244      -0.020283      -0.024217       0.038635      -0.000409       0.013326       0.005322       0.009286      -0.008192      -0.014307      -0.001774       0.016081              2.202532       2.110379       0.272382       0.252252       2.091293       0.644837       2.405923           0.000001
          211              H       1.659091      19.221120       5.747818       0.127279       1.345217 0.10175466E+02  0.10771285E+03                                 2.112165                            1.937130      -1.610794       2.113074                    0.991488       4.137839      12.641735       0.418406       1.382912      -0.684818       0.033337       0.001890       0.001685       0.033433       0.005108       0.002082       0.000736       0.009253      -0.005312      -0.006014      -0.002247       0.008261              2.203071       3.029955       0.038438       0.001613       1.759803       0.225987       1.819456           0.000001
          212              H       0.378706      20.357120       7.298536       0.084288       1.372838 0.99778856E+01  0.10484355E+03                                 2.125027                            1.902612      -1.444895       2.175442                    0.991378       4.174057      12.602456       0.428459       1.360483      -0.689337       0.024386       0.023170       0.028123       0.043845      -0.000472       0.000661       0.010430       0.014901       0.003403      -0.014857       0.006832       0.008025              2.302836       2.023283       0.355500       0.385254       2.161700       0.797848       2.723524           0.000000
          213              H       6.597523      15.142880       1.541882       0.084040       1.523886 0.11392887E+02  0.12336029E+03                                 2.255107                            2.018277      -1.478363       2.159971                    0.991050       4.217284      12.793959       0.421896       1.340785      -0.694025       0.014535      -0.015540      -0.036809       0.042517      -0.004258       0.003034       0.003088       0.004224       0.034237      -0.011250      -0.001016       0.012265              2.403201       2.631864      -0.470381      -0.705946       1.947533       0.424282       2.630207           0.000001
          214              H       4.455686      15.835840       1.175188       0.118644       1.356754 0.10291086E+02  0.10841785E+03                                 2.062355                            1.901697      -1.556167       2.133123                    0.991894       4.045517      12.027904       0.441178       1.317809      -0.698411      -0.012142      -0.004965      -0.032866       0.035387      -0.002039       0.002969       0.002478      -0.007760       0.022777      -0.008924       0.000260       0.008665              2.140915       2.201670      -0.033252       0.457825       1.601190       0.101180       2.619885           0.000001
          215              H       4.276738      17.020120       5.027684       0.131278       1.198176 0.89094403E+01  0.91278045E+02                                 1.970380                            1.825370      -1.407923       2.219141                    0.992699       3.905355      11.758229       0.426292       1.402435      -0.682063      -0.016496       0.013576       0.033106       0.039401      -0.001141      -0.002539       0.005705       0.007384       0.049666      -0.013118      -0.004862       0.017979              2.041194       2.076366      -0.318976      -0.300157       1.847148       0.445912       2.200068           0.000000
          216              H       6.454642      16.321480       5.283928       0.092418       1.461122 0.10897277E+02  0.11610475E+03                                 2.167472                            1.958144      -1.246264       2.276726                    0.994233       3.930941      11.636998       0.435684       1.319479      -0.700318       0.013550       0.010616       0.044749       0.047946      -0.005572      -0.003844       0.005543       0.003662       0.044030      -0.013406      -0.003625       0.017031              2.291091       2.340022       0.009595       0.744503       1.802647       0.179691       2.730604           0.000001
          217              C       0.896131       1.309240       5.971369       0.102427      27.535409 0.32716035E+03  0.72191825E+04                                 8.126260                            6.129818       0.081650       2.048361                    0.999429      26.146944      74.679287       0.644485       0.430691      -1.047176       0.004279       0.016198      -0.041972       0.045192       0.021858       0.006134      -0.021011       0.064091       0.003842      -0.048964       0.010811       0.038154              9.584828       4.726161      -0.862205      -0.936434      14.196994       2.522168       9.831329           0.000000
          218              C       0.701923       2.504880       6.647323      -0.144455      34.554310 0.42661212E+03  0.99986249E+04                                 9.339532                            6.955891       0.078322       2.005137                    0.999567      29.168724      84.172124       0.614463       0.425308      -1.056875      -0.000639      -0.003615      -0.008589       0.009341       0.008336       0.003518      -0.025285       0.048290       0.020817      -0.042253       0.019985       0.022268             11.272812       5.215940      -1.163991      -1.045468      17.972424       3.696595      10.630074          -0.000000
          219              C       0.772670       3.683480       5.947953       0.049837      40.091502 0.41155610E+03  0.95151245E+04                                10.405221                            6.835651      -0.165632       1.963243                    0.999198      26.624966      75.158622       0.622241       0.425757      -1.061523      -0.003272      -0.022711      -0.013020       0.026382      -0.000763       0.005565       0.000664       0.034951      -0.031903      -0.012693      -0.011014       0.023706             14.429934       5.816350      -1.865296      -1.731623      23.493323       7.555732      13.980129          -0.000000
          220              C       1.016818       3.612480       4.595604      -0.150599      35.226885 0.43790161E+03  0.10349099E+05                                 9.501709                            7.071551       0.016100       1.981084                    0.999502      29.627324      86.359594       0.605196       0.428237      -1.053163      -0.009231      -0.010259       0.002659       0.014054       0.006102       0.005935      -0.026058       0.045424       0.021770      -0.041653       0.018469       0.023184             11.543330       5.509754      -1.247038      -1.564116      16.429402       5.268865      12.690834           0.000001
          221              C       1.197154       2.379920       3.995639       0.101462      27.622332 0.32934393E+03  0.72835218E+04                                 8.160260                            6.162619       0.095329       2.051939                    0.999499      26.259733      75.221629       0.640475       0.432426      -1.045541      -0.016220      -0.028215       0.034890       0.047712       0.013732       0.020312      -0.023616       0.069487      -0.015422      -0.051473       0.005769       0.045704              9.609415       4.968362      -0.872728      -1.385618      13.278018       2.941551      10.581863           0.000001
          222              C       0.595109       4.995560       6.624791       0.385797      33.006738 0.30741002E+03  0.66468543E+04                                 9.432881                            6.081441      -0.164062       1.991672                    0.999202      23.520251      65.471113       0.627887       0.451156      -1.040035      -0.004683       0.029428       0.013126       0.032561      -0.000778       0.042310       0.000947       0.133810      -0.110711      -0.050694      -0.047878       0.098572             13.214452       5.557905      -1.397806      -2.211829      20.844079       6.080351      13.241371           0.000001
          223              C       0.062424       6.168480       8.444565       0.383246      32.682853 0.30309635E+03  0.65227463E+04                                 9.312532                            6.007993      -0.167414       1.988778                    0.999158      23.422872      64.795467       0.637304       0.446590      -1.043918       0.013090       0.000697      -0.028986       0.031813       0.009381       0.044659       0.001170       0.138863      -0.109554      -0.053129      -0.049512       0.102641             13.142328       6.546380      -0.257012      -5.328657      10.361456       1.119626      22.519149          -0.000000
          224              C       0.602045       7.227800       6.546151       0.374116      32.878581 0.30830765E+03  0.66575002E+04                                 9.318425                            6.045112      -0.156921       1.990236                    0.999255      23.545096      65.061265       0.638151       0.444484      -1.046053      -0.004600      -0.027603       0.014619       0.031572       0.001422       0.036465      -0.001438       0.134790      -0.109986      -0.050011      -0.045763       0.095774             12.806451       5.548819       1.648156      -2.361522      19.929637      -5.258077      12.940898           0.000000
          225              C      12.376598       5.316480      11.743486       0.093760      27.381135 0.32802362E+03  0.72160693E+04                                 7.997773                            6.070931       0.215578       2.088362                    0.999697      26.010008      73.277223       0.660806       0.421344      -1.056866       0.011274       0.042496       0.006727       0.044477      -0.006762       0.027868      -0.014614      -0.014724      -0.064356      -0.040863       0.006906       0.033957              9.526362       6.007726       1.005744      -3.497240       8.393022       0.316705      14.178337          -0.000000
          226              C      12.914832       5.140400      10.461382      -0.152060      34.154471 0.42495522E+03  0.99168356E+04                                 9.162246                            6.873459       0.176853       2.032869                    0.999719      29.018562      82.648816       0.629560       0.416907      -1.065723       0.004732       0.004693       0.008241       0.010599       0.001878       0.019729      -0.004338      -0.018993      -0.069236      -0.034306       0.012848       0.021459             11.162591       6.932216       1.047957      -4.731766       8.962183      -0.082992      17.593374          -0.000001
          227              C      13.453066       6.248000       9.836235       0.048399      39.485452 0.40874523E+03  0.94087777E+04                                10.215268                            6.761281      -0.094105       1.984459                    0.999144      26.411119      73.744938       0.634438       0.419408      -1.068370      -0.003058       0.000286       0.030720       0.030873      -0.010217       0.008755      -0.001810       0.028941      -0.020038      -0.014526      -0.009135       0.023661             14.312232       7.671954       0.833944      -6.313825       9.784982       1.161165      25.479761          -0.000001
          228              C      13.479422       7.469200      10.506888      -0.147443      36.049034 0.44292642E+03  0.10494510E+05                                 9.651650                            7.097175      -0.014184       1.972221                    0.999480      29.641243      86.422841       0.606185       0.426452      -1.054588       0.000886      -0.007433       0.007175       0.010369      -0.006202       0.014721      -0.003711      -0.008279      -0.113433      -0.041717       0.013567       0.028149             12.029719       6.943182       0.656619      -4.391993       9.356035       1.941498      19.789941          -0.000000
          229              C      12.953674       7.548720      11.781922       0.103205      28.743813 0.33598610E+03  0.74799890E+04                                 8.422745                            6.240762      -0.018912       2.013704                    0.999343      26.526394      76.652507       0.632909       0.434696      -1.042444      -0.010473      -0.042135       0.010235       0.044607      -0.003434       0.032777      -0.016030       0.010560      -0.085961      -0.048135       0.008286       0.039848             10.222799       6.321227       1.078093      -3.524825       9.020146       0.943647      15.327026          -0.000000
          230              C       0.808738      10.894240       5.833527       0.099036      27.305389 0.31967191E+03  0.70047802E+04                                 8.019878                            6.017018       0.143764       2.069095                    0.999670      25.954967      73.582034       0.658153       0.424707      -1.052112       0.016960      -0.016926      -0.035726       0.043018      -0.002640       0.016417       0.020258       0.083898       0.011054      -0.052009       0.005316       0.046694              9.380814       4.918195       0.789776      -1.965386      13.424983      -2.825786       9.799264          -0.000000
          231              C       0.565978       9.701440       6.487391      -0.143582      33.340996 0.40892159E+03  0.94411681E+04                                 8.992300                            6.714648       0.179563       2.037588                    0.999697      28.538773      80.564488       0.641627       0.413464      -1.069087       0.004790       0.002166      -0.005050       0.007290      -0.008056       0.006866       0.024127       0.051580       0.012723      -0.042447       0.016591       0.025856             10.778059       5.367523       1.130788      -1.878404      16.763804      -3.957205      10.202850          -0.000000
          232              C       0.810125       8.514320       5.837062       0.057976      38.085378 0.39888714E+03  0.91166297E+04                                 9.941686                            6.661998      -0.106515       1.981572                    0.999140      26.167811      72.562010       0.642291       0.417244      -1.070851       0.006665       0.022637      -0.013054       0.026968       0.003894       0.009694       0.000631       0.030860      -0.023234      -0.012248      -0.010612       0.022860             13.374538       5.916260       1.965340      -2.598678      20.837451      -6.963274      13.369903          -0.000000
          233              C       1.245706       8.548400       4.529775      -0.158330      34.138807 0.42521176E+03  0.99271539E+04                                 9.155674                            6.877811       0.127690       2.015174                    0.999651      29.159999      83.147295       0.628869       0.417183      -1.065242       0.000209       0.005972       0.005948       0.008431      -0.008626       0.006237       0.022495       0.031735       0.017866      -0.034503       0.015041       0.019462             10.937556       5.540348       1.521024      -2.293513      15.300942      -4.735803      11.971379           0.000002
          234              C       1.474594       9.789480       3.942623       0.086407      27.289888 0.33192144E+03  0.73166241E+04                                 7.973307                            6.113018       0.200457       2.080028                    0.999705      26.099595      73.381553       0.658148       0.422189      -1.057316      -0.008626       0.026855       0.034919       0.044888      -0.010025       0.009710       0.017852       0.038822       0.057811      -0.038251       0.010676       0.027575              9.278395       4.760399       0.956854      -1.697397      12.921421      -3.319130      10.153365           0.000001
          235              C       5.129866      26.443240      43.284471       0.087017      26.872769 0.32742824E+03  0.72441210E+04                                 7.998050                            6.127936       0.060294       2.036791                    0.999431      26.566224      76.580967       0.643714       0.430074      -1.045013       0.036425       0.031280      -0.015207       0.050364      -0.005718      -0.022936       0.016759      -0.056347      -0.104117      -0.050024      -0.000677       0.050701              9.220164      10.663969       0.323801       2.135830       4.829548      -1.196005      12.166975           0.000002
          236              C       5.695843      26.162080       0.309702      -0.146263      34.180234 0.43214028E+03  0.10202261E+05                                 9.311804                            7.018961      -0.097764       1.947988                    0.999264      29.692286      87.146035       0.606851       0.427516      -1.051223       0.004684       0.011291       0.000856       0.012254       0.006464      -0.011379       0.014757      -0.057363      -0.082823      -0.037487      -0.008263       0.045750             11.074579      13.018885      -0.131124       3.966099       5.651836      -1.991937      14.553015           0.000003
          237              C       7.063622      26.309760       0.456821       0.065436      37.798587 0.40447398E+03  0.93097704E+04                                 9.989679                            6.772435      -0.063879       2.000578                    0.999249      26.256994      73.925612       0.625788       0.425236      -1.061977      -0.012739       0.012848      -0.015926       0.024104      -0.002109      -0.008278       0.018765      -0.039623      -0.038622      -0.024759      -0.009578       0.034337             13.382948      13.854174      -0.945941       6.111394       6.940810      -4.375401      19.353860           0.000002
          238              C       7.787741      26.812440      43.570758      -0.153509      34.625879 0.45925987E+03  0.11031283E+05                                 9.491044                            7.306434      -0.217182       1.908116                    0.998301      30.359902      90.479671       0.584999       0.435897      -1.043997      -0.007758       0.002146       0.005508       0.009753      -0.010908      -0.006840       0.024051      -0.062421      -0.077173      -0.033991      -0.019720       0.053712             11.117825      11.336163       0.327023       2.827796       6.262426      -2.702819      15.754886           0.000002
          239              C       7.123272      27.102120      42.399546       0.080635      27.070385 0.34848280E+03  0.78321163E+04                                 8.089659                            6.372409      -0.011466       2.012752                    0.998622      26.962531      78.373280       0.623665       0.436976      -1.040714      -0.046546      -0.006686       0.016173       0.049727      -0.005682      -0.021531       0.023321      -0.038122      -0.082235      -0.044568       0.000446       0.044122              9.188823      10.219445       0.854512       2.303756       5.426785      -1.473940      11.920240           0.000001
          240              C       7.766933      25.900800       1.689885       0.370877      33.293686 0.31535099E+03  0.68854505E+04                                 9.514449                            6.193477      -0.288807       1.947158                    0.998867      24.061772      68.055033       0.614981       0.456148      -1.033671       0.013279      -0.003219       0.025142       0.028614      -0.035795      -0.017430       0.049700      -0.092676      -0.055694      -0.049299      -0.043454       0.092753             13.167810      13.185073      -0.418137       5.691209       7.691949      -5.195321      18.626409           0.000002
          241              C       7.753061      24.835800       3.659429       0.379749      34.421837 0.32230409E+03  0.70792162E+04                                 9.760791                            6.276840      -0.368815       1.917409                    0.998761      24.255609      68.917921       0.608330       0.458403      -1.031890       0.011304       0.018333      -0.015608       0.026599      -0.031980      -0.015039       0.059140      -0.099953      -0.046557      -0.052394      -0.047055       0.099449             13.873891      13.948903       4.549191      -4.158934      10.977162      -7.795400      16.695608           0.000003
          242              C       9.646589      25.744600       2.884070       0.376606      34.374387 0.32197652E+03  0.70767622E+04                                 9.753123                            6.282971      -0.368089       1.918421                    0.998811      24.301714      69.280935       0.606120       0.459766      -1.030172      -0.029528      -0.003392      -0.003718       0.029954      -0.027223      -0.018212       0.058761      -0.086540      -0.012029      -0.049293      -0.043085       0.092378             13.732218      23.228339       4.301575       2.354937       8.016400      -2.176874       9.951914           0.000002
          243              C       4.948142      23.501000       5.723961       0.105126      28.541788 0.31569455E+03  0.69107340E+04                                 8.338278                            6.013334       0.085987       2.052841                    0.999492      25.957023      74.065475       0.651410       0.429531      -1.046910       0.035161      -0.007831       0.024728       0.043694      -0.005739       0.017717       0.049232      -0.039496      -0.036792      -0.053947      -0.006053       0.060000             10.245297      11.813492       0.810015      -1.687018       8.206545      -4.918453      10.715854           0.000002
          244              C       5.627870      24.179760       4.743607      -0.142862      36.556619 0.43317181E+03  0.10236584E+05                                 9.788529                            7.046450      -0.114423       1.944492                    0.999195      29.655388      87.187848       0.602975       0.429845      -1.049399       0.003636       0.008847       0.012482       0.015726       0.001537       0.019498       0.040476      -0.047324      -0.009286      -0.043322      -0.012694       0.056016             12.237067      14.422041       2.144263      -3.650326       9.581623      -5.852987      12.707537           0.000004
          245              C       6.999811      24.111600       4.733003       0.059196      40.391697 0.39825025E+03  0.91264019E+04                                10.432948                            6.702369      -0.069641       1.999368                    0.999082      26.173773      73.407637       0.631874       0.422992      -1.063924      -0.010784      -0.002669       0.023882       0.026339       0.001420       0.003265       0.031130      -0.037738      -0.008075      -0.024890      -0.017196       0.042086             14.848295      14.775310       3.489660      -4.981657      12.352855      -9.173320      17.416722           0.000002
          246              C       7.646246      23.410120       5.709823      -0.136114      36.875002 0.42982202E+03  0.10155113E+05                                 9.887322                            7.046169      -0.141954       1.942168                    0.998534      29.569619      87.413671       0.598496       0.433160      -1.045592      -0.008981       0.007185      -0.001372       0.011583      -0.009213       0.000538       0.039946      -0.050507      -0.016427      -0.034711      -0.020558       0.055269             12.503723      12.537559       1.371864      -2.172097      10.673807      -7.217360      14.299804           0.000003
          247              C       6.873576      22.754080       6.630093       0.091428      29.518714 0.33705037E+03  0.75009376E+04                                 8.593969                            6.267084       0.045170       2.037462                    0.998841      26.373982      75.910824       0.629822       0.436986      -1.042280      -0.044861       0.010223      -0.022859       0.051377      -0.012202       0.017465       0.031273      -0.038803      -0.012843      -0.042901       0.000433       0.042468             10.579427      11.683730       0.941166      -1.805511       8.315145      -5.257065      11.739407           0.000001
          248              C      13.048003      27.076560       2.262458       0.087850      29.279727 0.34134641E+03  0.76522398E+04                                 8.601984                            6.352240      -0.093649       1.985754                    0.998917      27.037893      79.169535       0.616344       0.443292      -1.034264       0.001846      -0.006112       0.048363       0.048782      -0.030952      -0.008688       0.011915      -0.085583      -0.003987      -0.052575      -0.004287       0.056862             10.376083      15.300743       3.323943       0.967756       6.025644      -0.780081       9.801861           0.000003
          249              C      11.781490      26.670440       2.038907      -0.143320      36.592672 0.44553038E+03  0.10640552E+05                                 9.887806                            7.217559      -0.254066       1.897607                    0.998664      30.252275      90.454291       0.584904       0.438465      -1.040512      -0.003907       0.009383       0.011984       0.015713      -0.029627      -0.005449       0.018003      -0.079014      -0.030539      -0.044301      -0.015241       0.059542             12.223183      19.146986       4.304418       0.567008       7.057341      -1.106220      10.465221           0.000003
          250              C      11.057371      26.119480       3.081555       0.060996      39.971728 0.40912093E+03  0.94741435E+04                                10.449709                            6.863756      -0.239546       1.943405                    0.998950      26.649989      76.056899       0.612512       0.431820      -1.054501       0.022145       0.013230       0.005975       0.026479      -0.015278      -0.004865       0.006226      -0.054562      -0.047448      -0.024595      -0.015523       0.040119             14.503059      25.222829       4.974883       2.586297       7.528827      -1.157408      10.757522           0.000002
          251              C      11.676062      25.971800       4.296063      -0.131756      36.308050 0.44386482E+03  0.10582422E+05                                 9.845676                            7.216108      -0.215219       1.918107                    0.998334      29.807218      88.815070       0.583963       0.439933      -1.040471       0.002908       0.004019      -0.006943       0.008533      -0.026914      -0.012549       0.014264      -0.052376       0.015663      -0.041025      -0.002495       0.043519             12.061088      18.256335       3.470832       2.996400       7.347059      -1.458285      10.579871           0.000002
          252              C      12.964771      26.394960       4.444066       0.099880      27.932965 0.32980452E+03  0.72991804E+04                                 8.245398                            6.177485       0.100204       2.056041                    0.999248      26.223058      75.243152       0.637809       0.433908      -1.044228       0.008626       0.008886      -0.041680       0.043481      -0.023948      -0.013383       0.012806      -0.072323       0.038930      -0.051220       0.006040       0.045179              9.812625      14.057384       3.055915       1.718085       6.452984      -1.307062       8.927507           0.000002
          253              C      12.975869      12.890760      28.061369       0.102425      27.535517 0.32716220E+03  0.72192324E+04                                 8.126278                            6.129837       0.081648       2.048359                    0.999429      26.147012      74.679491       0.644484       0.430691      -1.047176      -0.004279      -0.016199      -0.041972       0.045192       0.021858      -0.006134       0.021012       0.064090       0.003846      -0.048965       0.010812       0.038152              9.584847       4.726175      -0.862207       0.936434      14.197020      -2.522179       9.831346          -0.000003
          254              C      13.170077      11.695120      28.737323      -0.144455      34.554321 0.42661275E+03  0.99986390E+04                                 9.339526                            6.955894       0.078325       2.005138                    0.999567      29.168710      84.171956       0.614463       0.425308      -1.056876       0.000638       0.003615      -0.008589       0.009341       0.008336      -0.003519       0.025285       0.048290       0.020818      -0.042253       0.019986       0.022267             11.272802       5.215941      -1.163991       1.045461      17.972428      -3.696593      10.630038          -0.000005
          255              C      13.099330      10.516520      28.037953       0.049838      40.091479 0.41155579E+03  0.95151154E+04                                10.405216                            6.835648      -0.165635       1.963242                    0.999198      26.624954      75.158570       0.622241       0.425757      -1.061524       0.003271       0.022712      -0.013020       0.026382      -0.000763      -0.005566      -0.000664       0.034952      -0.031903      -0.012693      -0.011015       0.023707             14.429931       5.816350      -1.865300       1.731623      23.493319      -7.555750      13.980124          -0.000001
          256              C      12.855182      10.587520      26.685604      -0.150598      35.226830 0.43790088E+03  0.10349077E+05                                 9.501697                            7.071544       0.016100       1.981084                    0.999502      29.627299      86.359481       0.605197       0.428237      -1.053163       0.009231       0.010258       0.002659       0.014054       0.006103      -0.005935       0.026058       0.045423       0.021768      -0.041653       0.018469       0.023184             11.543315       5.509748      -1.247037       1.564112      16.429388      -5.268858      12.690809           0.000001
          257              C      12.674846      11.820080      26.085639       0.101462      27.622327 0.32934393E+03  0.72835209E+04                                 8.160254                            6.162616       0.095336       2.051940                    0.999499      26.259735      75.221597       0.640476       0.432426      -1.045541       0.016220       0.028215       0.034890       0.047713       0.013732      -0.020311       0.023616       0.069486      -0.015419      -0.051473       0.005769       0.045703              9.609407       4.968359      -0.872728       1.385615      13.278015      -2.941550      10.581847           0.000000
          258              C      13.276891       9.204440      28.714791       0.385797      33.006742 0.30741006E+03  0.66468547E+04                                 9.432877                            6.081438      -0.164059       1.991673                    0.999202      23.520255      65.471094       0.627888       0.451155      -1.040036       0.004683      -0.029428       0.013126       0.032561      -0.000778      -0.042310      -0.000948       0.133808      -0.110712      -0.050695      -0.047877       0.098572             13.214446       5.557904      -1.397806       2.211831      20.844057      -6.080353      13.241376          -0.000001
          259              C      13.809576       8.031520      30.534565       0.383246      32.682853 0.30309636E+03  0.65227468E+04                                 9.312534                            6.007995      -0.167419       1.988776                    0.999158      23.422869      64.795467       0.637304       0.446591      -1.043918      -0.013091      -0.000697      -0.028987       0.031813       0.009381      -0.044659      -0.001170       0.138862      -0.109557      -0.053129      -0.049513       0.102641             13.142333       6.546382      -0.257012       5.328660      10.361453      -1.119629      22.519163          -0.000001
          260              C      13.269955       6.972200      28.636151       0.374115      32.878570 0.30830761E+03  0.66574984E+04                                 9.318420                            6.045110      -0.156918       1.990237                    0.999255      23.545095      65.061241       0.638152       0.444483      -1.046053       0.004600       0.027603       0.014619       0.031572       0.001422      -0.036465       0.001438       0.134789      -0.109986      -0.050011      -0.045762       0.095773             12.806442       5.548817       1.648155       2.361522      19.929610       5.258073      12.940900          -0.000000
          261              C       1.495402       8.883520      33.833486       0.093762      27.381044 0.32802230E+03  0.72160332E+04                                 7.997756                            6.070917       0.215577       2.088364                    0.999697      26.009952      73.277040       0.660807       0.421344      -1.056866      -0.011275      -0.042495       0.006728       0.044477      -0.006763      -0.027869       0.014615      -0.014723      -0.064354      -0.040863       0.006905       0.033958              9.526339       6.007714       1.005749       3.497231       8.393012      -0.316692      14.178291          -0.000003
          262              C       0.957168       9.059600      32.551382      -0.152061      34.154514 0.42495594E+03  0.99168565E+04                                 9.162254                            6.873465       0.176855       2.032869                    0.999719      29.018586      82.648891       0.629560       0.416907      -1.065723      -0.004733      -0.004693       0.008242       0.010600       0.001878      -0.019729       0.004339      -0.018995      -0.069238      -0.034307       0.012847       0.021460             11.162601       6.932224       1.047962       4.731773       8.962189       0.083002      17.593390          -0.000005
          263              C       0.418934       7.952000      31.926235       0.048399      39.485453 0.40874531E+03  0.94087794E+04                                10.215266                            6.761279      -0.094100       1.984461                    0.999144      26.411124      73.744940       0.634438       0.419408      -1.068371       0.003058      -0.000285       0.030720       0.030873      -0.010217      -0.008754       0.001810       0.028941      -0.020035      -0.014526      -0.009134       0.023660             14.312229       7.671952       0.833945       6.313821       9.784985      -1.161166      25.479750          -0.000002
          264              C       0.392578       6.730800      32.596888      -0.147443      36.049041 0.44292630E+03  0.10494508E+05                                 9.651653                            7.097172      -0.014186       1.972220                    0.999480      29.641257      86.422939       0.606185       0.426452      -1.054588      -0.000887       0.007433       0.007176       0.010370      -0.006202      -0.014721       0.003711      -0.008280      -0.113435      -0.041717       0.013568       0.028149             12.029725       6.943185       0.656624       4.391999       9.356043      -1.941489      19.789948          -0.000003
          265              C       0.918326       6.651280      33.871922       0.103205      28.743844 0.33598636E+03  0.74799984E+04                                 8.422760                            6.240769      -0.018923       2.013701                    0.999343      26.526410      76.652646       0.632908       0.434696      -1.042443       0.010472       0.042135       0.010235       0.044607      -0.003434      -0.032777       0.016030       0.010561      -0.085959      -0.048134       0.008286       0.039849             10.222822       6.321239       1.078097       3.524836       9.020161      -0.943645      15.327064          -0.000002
          266              C      13.063262       3.305760      27.923527       0.099035      27.305461 0.31967301E+03  0.70048094E+04                                 8.019889                            6.017027       0.143769       2.069095                    0.999670      25.955016      73.582174       0.658153       0.424707      -1.052112      -0.016961       0.016926      -0.035726       0.043018      -0.002640      -0.016417      -0.020259       0.083897       0.011057      -0.052010       0.005318       0.046693              9.380827       4.918202       0.789779       1.965390      13.424995       2.825797       9.799283          -0.000003
          267              C      13.306022       4.498560      28.577391      -0.143582      33.340969 0.40892123E+03  0.94411574E+04                                 8.992293                            6.714644       0.179561       2.037587                    0.999697      28.538756      80.564419       0.641627       0.413464      -1.069087      -0.004790      -0.002166      -0.005050       0.007290      -0.008055      -0.006866      -0.024127       0.051580       0.012723      -0.042447       0.016590       0.025856             10.778049       5.367520       1.130787       1.878404      16.763779       3.957202      10.202849          -0.000003
          268              C      13.061875       5.685680      27.927062       0.057976      38.085347 0.39888679E+03  0.91166198E+04                                 9.941682                            6.661996      -0.106516       1.981572                    0.999140      26.167796      72.561961       0.642291       0.417244      -1.070851      -0.006665      -0.022637      -0.013054       0.026967       0.003893      -0.009695      -0.000632       0.030861      -0.023233      -0.012248      -0.010613       0.022861             13.374530       5.916257       1.965339       2.598679      20.837428       6.963269      13.369904          -0.000000
          269              C      12.626294       5.651600      26.619775      -0.158330      34.138798 0.42521144E+03  0.99271459E+04                                 9.155675                            6.877810       0.127684       2.015172                    0.999651      29.159994      83.147311       0.628869       0.417183      -1.065242      -0.000209      -0.005971       0.005948       0.008431      -0.008626      -0.006237      -0.022495       0.031735       0.017864      -0.034502       0.015041       0.019461             10.937560       5.540348       1.521023       2.293514      15.300950       4.735803      11.971383           0.000002
          270              C      12.397406       4.410520      26.032623       0.086407      27.289884 0.33192125E+03  0.73166193E+04                                 7.973303                            6.113014       0.200458       2.080028                    0.999705      26.099603      73.381578       0.658148       0.422189      -1.057316       0.008626      -0.026856       0.034919       0.044889      -0.010025      -0.009709      -0.017852       0.038822       0.057812      -0.038251       0.010676       0.027575              9.278393       4.760397       0.956854       1.697398      12.921414       3.319129      10.153367           0.000002
          271              C       8.742134      16.156760      21.194471       0.087017      26.872743 0.32742793E+03  0.72441117E+04                                 7.998044                            6.127932       0.060295       2.036791                    0.999431      26.566204      76.580873       0.643714       0.430074      -1.045014      -0.036426      -0.031280      -0.015207       0.050364      -0.005717       0.022936      -0.016760      -0.056347      -0.104117      -0.050024      -0.000677       0.050701              9.220154      10.663959       0.323802      -2.135826       4.829544       1.196001      12.166961           0.000001
          272              C       8.176157      16.437920      22.399702      -0.146262      34.180197 0.43213986E+03  0.10202247E+05                                 9.311795                            7.018957      -0.097762       1.947989                    0.999264      29.692259      87.145898       0.606852       0.427516      -1.051223      -0.004684      -0.011290       0.000856       0.012254       0.006464       0.011379      -0.014757      -0.057364      -0.082824      -0.037487      -0.008264       0.045751             11.074566      13.018870      -0.131124      -3.966097       5.651832       1.991932      14.552998           0.000001
          273              C       6.808378      16.290240      22.546821       0.065436      37.798576 0.40447385E+03  0.93097666E+04                                 9.989678                            6.772434      -0.063880       2.000578                    0.999249      26.256987      73.925589       0.625788       0.425236      -1.061977       0.012739      -0.012848      -0.015926       0.024104      -0.002108       0.008278      -0.018766      -0.039624      -0.038623      -0.024760      -0.009578       0.034338             13.382946      13.854165      -0.945941      -6.111394       6.940809       4.375401      19.353864           0.000001
          274              C       6.084259      15.787560      21.480758      -0.153508      34.625853 0.45925937E+03  0.11031268E+05                                 9.491040                            7.306431      -0.217181       1.908117                    0.998301      30.359885      90.479607       0.584999       0.435897      -1.043997       0.007758      -0.002145       0.005508       0.009753      -0.010908       0.006839      -0.024051      -0.062422      -0.077173      -0.033992      -0.019721       0.053712             11.117821      11.336155       0.327022      -2.827797       6.262423       2.702817      15.754883           0.000001
          275              C       6.748728      15.497880      20.309546       0.080635      27.070417 0.34848326E+03  0.78321294E+04                                 8.089664                            6.372412      -0.011463       2.012752                    0.998622      26.962559      78.373379       0.623665       0.436975      -1.040714       0.046546       0.006687       0.016173       0.049727      -0.005682       0.021532      -0.023321      -0.038122      -0.082235      -0.044568       0.000446       0.044122              9.188830      10.219451       0.854513      -2.303759       5.426788       1.473940      11.920250           0.000001
          276              C       6.105067      16.699200      23.779885       0.370877      33.293690 0.31535107E+03  0.68854519E+04                                 9.514446                            6.193475      -0.288803       1.947159                    0.998867      24.061775      68.055021       0.614982       0.456148      -1.033671      -0.013279       0.003219       0.025141       0.028614      -0.035795       0.017430      -0.049700      -0.092676      -0.055693      -0.049299      -0.043454       0.092753             13.167806      13.185064      -0.418135      -5.691203       7.691947       5.195321      18.626405           0.000001
          277              C       6.118939      17.764200      25.749429       0.379748      34.421855 0.32230425E+03  0.70792207E+04                                 9.760795                            6.276841      -0.368815       1.917408                    0.998761      24.255615      68.917942       0.608330       0.458403      -1.031890      -0.011304      -0.018333      -0.015609       0.026599      -0.031980       0.015038      -0.059140      -0.099953      -0.046558      -0.052394      -0.047055       0.099449             13.873897      13.948911       4.549195       4.158939      10.977166       7.795402      16.695614           0.000001
          278              C       4.225411      16.855400      24.974070       0.376605      34.374379 0.32197647E+03  0.70767604E+04                                 9.753120                            6.282969      -0.368085       1.918422                    0.998811      24.301711      69.280908       0.606120       0.459766      -1.030172       0.029528       0.003392      -0.003719       0.029954      -0.027223       0.018212      -0.058761      -0.086540      -0.012030      -0.049293      -0.043085       0.092378             13.732211      23.228325       4.301572      -2.354935       8.016397       2.176873       9.951911           0.000001
          279              C       8.923858      19.099000      27.813961       0.105125      28.541801 0.31569470E+03  0.69107389E+04                                 8.338285                            6.013338       0.085982       2.052839                    0.999492      25.957029      74.065532       0.651409       0.429532      -1.046909      -0.035161       0.007832       0.024728       0.043693      -0.005739      -0.017716      -0.049232      -0.039496      -0.036791      -0.053946      -0.006054       0.060000             10.245305      11.813503       0.810018       1.687023       8.206550       4.918456      10.715862           0.000000
          280              C       8.244130      18.420240      26.833607      -0.142864      36.556721 0.43317317E+03  0.10236624E+05                                 9.788546                            7.046461      -0.114420       1.944491                    0.999195      29.655451      87.188075       0.602975       0.429845      -1.049399      -0.003636      -0.008845       0.012481       0.015724       0.001537      -0.019498      -0.040476      -0.047323      -0.009287      -0.043323      -0.012693       0.056016             12.237090      14.422072       2.144271       3.650339       9.581639       5.852997      12.707559           0.000001
          281              C       6.872189      18.488400      26.823003       0.059196      40.391739 0.39825077E+03  0.91264168E+04                                10.432953                            6.702371      -0.069637       1.999369                    0.999082      26.173797      73.407712       0.631874       0.422991      -1.063925       0.010784       0.002670       0.023880       0.026338       0.001420      -0.003264      -0.031129      -0.037737      -0.008075      -0.024888      -0.017196       0.042085             14.848301      14.775320       3.489663       4.981662      12.352857       9.173321      17.416727           0.000000
          282              C       6.225754      19.189880      27.799823      -0.136115      36.875008 0.42982225E+03  0.10155120E+05                                 9.887325                            7.046172      -0.141956       1.942167                    0.998534      29.569621      87.413695       0.598496       0.433161      -1.045592       0.008981      -0.007183      -0.001373       0.011581      -0.009214      -0.000538      -0.039945      -0.050507      -0.016426      -0.034711      -0.020557       0.055268             12.503724      12.537565       1.371862       2.172095      10.673806       7.217357      14.299803          -0.000000
          283              C       6.998424      19.845920      28.720093       0.091429      29.518662 0.33704982E+03  0.75009228E+04                                 8.593966                            6.267085       0.045163       2.037461                    0.998841      26.373938      75.910699       0.629821       0.436987      -1.042279       0.044861      -0.010222      -0.022859       0.051376      -0.012201      -0.017464      -0.031274      -0.038803      -0.012841      -0.042900       0.000432       0.042468             10.579422      11.683728       0.941167       1.805514       8.315139       5.257058      11.739398          -0.000001
          284              C       0.823997      15.523440      24.352458       0.087852      29.279659 0.34134548E+03  0.76522119E+04                                 8.601962                            6.352225      -0.093642       1.985757                    0.998917      27.037857      79.169334       0.616346       0.443291      -1.034265      -0.001846       0.006112       0.048363       0.048783      -0.030952       0.008688      -0.011915      -0.085583      -0.003988      -0.052575      -0.004287       0.056863             10.376054      15.300694       3.323934      -0.967746       6.025630       0.780083       9.801837           0.000001
          285              C       2.090510      15.929560      24.128907      -0.143319      36.592655 0.44553024E+03  0.10640546E+05                                 9.887799                            7.217556      -0.254063       1.897608                    0.998664      30.252267      90.454226       0.584904       0.438464      -1.040512       0.003907      -0.009383       0.011984       0.015713      -0.029627       0.005449      -0.018003      -0.079014      -0.030540      -0.044301      -0.015242       0.059542             12.223172      19.146968       4.304415      -0.567002       7.057337       1.106220      10.465213           0.000001
          286              C       2.814629      16.480520      25.171555       0.060995      39.971727 0.40912097E+03  0.94741442E+04                                10.449708                            6.863756      -0.239545       1.943405                    0.998950      26.649991      76.056900       0.612512       0.431820      -1.054501      -0.022145      -0.013229       0.005974       0.026478      -0.015278       0.004864      -0.006225      -0.054563      -0.047449      -0.024595      -0.015524       0.040119             14.503055      25.222820       4.974880      -2.586296       7.528825       1.157407      10.757521           0.000001
          287              C       2.195938      16.628200      26.386063      -0.131757      36.308084 0.44386530E+03  0.10582437E+05                                 9.845686                            7.216115      -0.215226       1.918105                    0.998334      29.807232      88.815159       0.583962       0.439933      -1.040471      -0.002909      -0.004017      -0.006944       0.008533      -0.026915       0.012549      -0.014263      -0.052376       0.015663      -0.041024      -0.002495       0.043519             12.061102      18.256356       3.470836      -2.996403       7.347067       1.458287      10.579882          -0.000000
          288              C       0.907229      16.205040      26.534066       0.099880      27.932982 0.32980479E+03  0.72991881E+04                                 8.245405                            6.177491       0.100201       2.056041                    0.999248      26.223061      75.243180       0.637808       0.433909      -1.044228      -0.008626      -0.008885      -0.041680       0.043481      -0.023948       0.013383      -0.012805      -0.072324       0.038929      -0.051220       0.006041       0.045179              9.812634      14.057400       3.055920      -1.718082       6.452991       1.307064       8.927510          -0.000000
          289              C       7.832131      27.090760      16.118631       0.102425      27.535515 0.32716213E+03  0.72192307E+04                                 8.126279                            6.129837       0.081649       2.048359                    0.999429      26.147010      74.679497       0.644484       0.430691      -1.047176       0.004279      -0.016199       0.041972       0.045192      -0.021858      -0.006134      -0.021012       0.064090       0.003846      -0.048965       0.010812       0.038152              9.584849       4.726175       0.862208       0.936435      14.197023       2.522182       9.831349          -0.000000
          290              C       7.637923      25.895120      15.442677      -0.144455      34.554336 0.42661285E+03  0.99986434E+04                                 9.339531                            6.955896       0.078324       2.005137                    0.999567      29.168720      84.172031       0.614463       0.425308      -1.056875      -0.000638       0.003615       0.008589       0.009341      -0.008336      -0.003519      -0.025285       0.048289       0.020818      -0.042253       0.019986       0.022267             11.272810       5.215943       1.163992       1.045464      17.972435       3.696597      10.630052          -0.000000
          291              C       7.708670      24.716520      16.142047       0.049838      40.091473 0.41155570E+03  0.95151130E+04                                10.405216                            6.835648      -0.165635       1.963242                    0.999198      26.624951      75.158566       0.622241       0.425757      -1.061523      -0.003271       0.022711       0.013020       0.026382       0.000763      -0.005566       0.000664       0.034952      -0.031903      -0.012693      -0.011014       0.023707             14.429930       5.816349       1.865299       1.731623      23.493319       7.555745      13.980123          -0.000000
          292              C       7.952818      24.787520      17.494396      -0.150598      35.226841 0.43790100E+03  0.10349081E+05                                 9.501699                            7.071544       0.016101       1.981085                    0.999502      29.627305      86.359510       0.605196       0.428237      -1.053163      -0.009231       0.010258      -0.002659       0.014054      -0.006102      -0.005935      -0.026058       0.045423       0.021768      -0.041653       0.018469       0.023184             11.543318       5.509749       1.247037       1.564113      16.429393       5.268857      12.690811           0.000001
          293              C       8.133154      26.020080      18.094361       0.101462      27.622342 0.32934417E+03  0.72835275E+04                                 8.160257                            6.162618       0.095336       2.051940                    0.999499      26.259745      75.221634       0.640476       0.432426      -1.045541      -0.016220       0.028215      -0.034890       0.047712      -0.013732      -0.020311      -0.023617       0.069486      -0.015419      -0.051473       0.005770       0.045703              9.609411       4.968361       0.872728       1.385616      13.278021       2.941551      10.581850           0.000000
          294              C       7.531109      23.404440      15.465209       0.385796      33.006748 0.30741011E+03  0.66468562E+04                                 9.432879                            6.081440      -0.164060       1.991672                    0.999202      23.520258      65.471113       0.627888       0.451155      -1.040036      -0.004683      -0.029428      -0.013126       0.032561       0.000778      -0.042310       0.000948       0.133808      -0.110712      -0.050695      -0.047877       0.098572             13.214449       5.557905       1.397807       2.211831      20.844066       6.080354      13.241377           0.000000
          295              C       6.998424      22.231520      13.645435       0.383246      32.682856 0.30309637E+03  0.65227472E+04                                 9.312535                            6.007996      -0.167419       1.988776                    0.999158      23.422870      64.795477       0.637304       0.446591      -1.043918       0.013091      -0.000697       0.028987       0.031813      -0.009381      -0.044659       0.001170       0.138862      -0.109557      -0.053129      -0.049513       0.102641             13.142335       6.546383       0.257012       5.328661      10.361455       1.119629      22.519166          -0.000000
          296              C       7.538045      21.172200      15.543849       0.374115      32.878574 0.30830763E+03  0.66574990E+04                                 9.318421                            6.045111      -0.156918       1.990237                    0.999255      23.545096      65.061251       0.638151       0.444483      -1.046053      -0.004600       0.027603      -0.014619       0.031572      -0.001422      -0.036465      -0.001438       0.134789      -0.109986      -0.050011      -0.045762       0.095773             12.806445       5.548817      -1.648156       2.361523      19.929618      -5.258075      12.940901           0.000000
          297              C       5.440598      23.083520      10.346514       0.093762      27.381055 0.32802250E+03  0.72160386E+04                                 7.997759                            6.070921       0.215577       2.088363                    0.999697      26.009955      73.277047       0.660806       0.421344      -1.056866       0.011275      -0.042495      -0.006728       0.044477       0.006763      -0.027869      -0.014615      -0.014723      -0.064354      -0.040863       0.006905       0.033958              9.526342       6.007716      -1.005746       3.497232       8.393012       0.316697      14.178299           0.000000
          298              C       5.978832      23.259600      11.628618      -0.152061      34.154501 0.42495575E+03  0.99168506E+04                                 9.162251                            6.873463       0.176855       2.032869                    0.999719      29.018583      82.648874       0.629560       0.416907      -1.065723       0.004733      -0.004693      -0.008242       0.010600      -0.001878      -0.019729      -0.004339      -0.018995      -0.069238      -0.034307       0.012847       0.021460             11.162596       6.932220      -1.047960       4.731769       8.962187      -0.082999      17.593380          -0.000000
          299              C       6.517066      22.152000      12.253765       0.048398      39.485464 0.40874542E+03  0.94087826E+04                                10.215268                            6.761280      -0.094100       1.984461                    0.999144      26.411128      73.744955       0.634438       0.419408      -1.068371      -0.003058      -0.000285      -0.030720       0.030873       0.010217      -0.008754      -0.001810       0.028941      -0.020034      -0.014526      -0.009134       0.023660             14.312232       7.671953      -0.833945       6.313822       9.784986       1.161168      25.479756          -0.000001
          300              C       6.543422      20.930800      11.583112      -0.147443      36.049052 0.44292647E+03  0.10494513E+05                                 9.651655                            7.097174      -0.014187       1.972220                    0.999480      29.641261      86.422952       0.606185       0.426452      -1.054588       0.000887       0.007433      -0.007176       0.010370       0.006202      -0.014721      -0.003711      -0.008280      -0.113435      -0.041717       0.013568       0.028149             12.029728       6.943186      -0.656623       4.392000       9.356044       1.941492      19.789955          -0.000000
          301              C       6.017674      20.851280      10.308078       0.103205      28.743842 0.33598635E+03  0.74799982E+04                                 8.422760                            6.240769      -0.018923       2.013701                    0.999343      26.526408      76.652636       0.632908       0.434696      -1.042443      -0.010472       0.042135      -0.010235       0.044607       0.003434      -0.032777      -0.016030       0.010561      -0.085959      -0.048134       0.008286       0.039849             10.222821       6.321239      -1.078096       3.524836       9.020160       0.943645      15.327064           0.000000
          302              C       7.744738      17.505760      16.256473       0.099035      27.305453 0.31967285E+03  0.70048053E+04                                 8.019885                            6.017022       0.143770       2.069096                    0.999670      25.955019      73.582184       0.658153       0.424706      -1.052113       0.016961       0.016926       0.035726       0.043018       0.002640      -0.016417       0.020259       0.083897       0.011057      -0.052010       0.005318       0.046693              9.380822       4.918199      -0.789777       1.965388      13.424993      -2.825789       9.799274          -0.000000
          303              C       7.501978      18.698560      15.602609      -0.143582      33.340987 0.40892143E+03  0.94411636E+04                                 8.992299                            6.714647       0.179560       2.037587                    0.999697      28.538762      80.564458       0.641627       0.413464      -1.069087       0.004790      -0.002166       0.005050       0.007290       0.008055      -0.006866       0.024127       0.051580       0.012723      -0.042447       0.016590       0.025856             10.778058       5.367522      -1.130787       1.878405      16.763798      -3.957204      10.202853          -0.000000
          304              C       7.746125      19.885680      16.252938       0.057976      38.085342 0.39888670E+03  0.91166173E+04                                 9.941681                            6.661995      -0.106515       1.981572                    0.999140      26.167793      72.561955       0.642291       0.417244      -1.070851       0.006665      -0.022637       0.013053       0.026967      -0.003893      -0.009695       0.000632       0.030861      -0.023233      -0.012248      -0.010613       0.022861             13.374530       5.916257      -1.965337       2.598679      20.837430      -6.963265      13.369902          -0.000000
          305              C       8.181706      19.851600      17.560225      -0.158331      34.138816 0.42521164E+03  0.99271527E+04                                 9.155682                            6.877814       0.127685       2.015172                    0.999651      29.160000      83.147369       0.628868       0.417183      -1.065242       0.000209      -0.005971      -0.005948       0.008431       0.008626      -0.006237       0.022495       0.031735       0.017865      -0.034502       0.015041       0.019461             10.937568       5.540351      -1.521023       2.293515      15.300966      -4.735803      11.971388           0.000001
          306              C       8.410594      18.610520      18.147377       0.086407      27.289890 0.33192133E+03  0.73166218E+04                                 7.973307                            6.113016       0.200459       2.080029                    0.999705      26.099603      73.381591       0.658148       0.422189      -1.057316      -0.008626      -0.026856      -0.034919       0.044889       0.010025      -0.009709       0.017852       0.038822       0.057812      -0.038251       0.010676       0.027576              9.278397       4.760399      -0.956855       1.697398      12.921425      -3.319130      10.153367           0.000001
          307              C      12.065866       1.956760      22.985529       0.087017      26.872732 0.32742775E+03  0.72441069E+04                                 7.998043                            6.127931       0.060295       2.036792                    0.999431      26.566195      76.580850       0.643714       0.430074      -1.045013       0.036425      -0.031280       0.015207       0.050364       0.005718       0.022936       0.016760      -0.056348      -0.104117      -0.050024      -0.000677       0.050701              9.220154      10.663956      -0.323801      -2.135826       4.829544      -1.196002      12.166962           0.000001
          308              C      12.631843       2.237920      21.780298      -0.146262      34.180213 0.43214007E+03  0.10202254E+05                                 9.311798                            7.018959      -0.097761       1.947989                    0.999264      29.692272      87.145958       0.606851       0.427516      -1.051223       0.004684      -0.011290      -0.000856       0.012253      -0.006464       0.011379       0.014757      -0.057364      -0.082824      -0.037487      -0.008263       0.045751             11.074570      13.018873       0.131123      -3.966096       5.651833      -1.991934      14.553005           0.000003
          309              C       0.127622       2.090240      21.633179       0.065436      37.798582 0.40447397E+03  0.93097699E+04                                 9.989677                            6.772434      -0.063878       2.000579                    0.999249      26.256992      73.925593       0.625788       0.425236      -1.061977      -0.012739      -0.012847       0.015926       0.024104       0.002108       0.008278       0.018765      -0.039623      -0.038622      -0.024760      -0.009578       0.034337             13.382944      13.854165       0.945940      -6.111391       6.940809      -4.375400      19.353858           0.000002
          310              C       0.851741       1.587560      22.699242      -0.153508      34.625830 0.45925905E+03  0.11031258E+05                                 9.491034                            7.306427      -0.217180       1.908117                    0.998301      30.359874      90.479546       0.584999       0.435897      -1.043998      -0.007758      -0.002145      -0.005508       0.009753       0.010908       0.006840       0.024051      -0.062422      -0.077173      -0.033992      -0.019720       0.053712             11.117813      11.336148      -0.327022      -2.827792       6.262420      -2.702815      15.754870           0.000002
          311              C       0.187272       1.297880      23.870454       0.080635      27.070395 0.34848296E+03  0.78321206E+04                                 8.089660                            6.372410      -0.011465       2.012752                    0.998622      26.962540      78.373310       0.623665       0.436976      -1.040714      -0.046546       0.006687      -0.016173       0.049727       0.005683       0.021531       0.023321      -0.038123      -0.082235      -0.044568       0.000445       0.044123              9.188825      10.219446      -0.854513      -2.303756       5.426786      -1.473940      11.920243           0.000001
          312              C       0.830933       2.499200      20.400115       0.370878      33.293686 0.31535105E+03  0.68854515E+04                                 9.514445                            6.193475      -0.288803       1.947159                    0.998867      24.061774      68.055019       0.614982       0.456148      -1.033671       0.013279       0.003219      -0.025141       0.028614       0.035795       0.017430       0.049700      -0.092676      -0.055694      -0.049299      -0.043454       0.092753             13.167804      13.185064       0.418135      -5.691202       7.691946      -5.195319      18.626402           0.000002
          313              C       0.817061       3.564200      18.430571       0.379748      34.421862 0.32230433E+03  0.70792228E+04                                 9.760796                            6.276842      -0.368813       1.917409                    0.998761      24.255620      68.917960       0.608330       0.458403      -1.031890       0.011305      -0.018332       0.015609       0.026599       0.031980       0.015038       0.059140      -0.099953      -0.046558      -0.052394      -0.047055       0.099449             13.873898      13.948912      -4.549195       4.158938      10.977167      -7.795403      16.695614           0.000002
          314              C       2.710589       2.655400      19.205930       0.376606      34.374380 0.32197651E+03  0.70767613E+04                                 9.753118                            6.282968      -0.368083       1.918423                    0.998811      24.301713      69.280906       0.606120       0.459766      -1.030172      -0.029528       0.003393       0.003719       0.029954       0.027223       0.018212       0.058761      -0.086540      -0.012030      -0.049293      -0.043085       0.092378             13.732209      23.228321      -4.301571      -2.354934       8.016395      -2.176873       9.951909           0.000002
          315              C      11.884142       4.899000      16.366039       0.105125      28.541798 0.31569465E+03  0.69107377E+04                                 8.338284                            6.013337       0.085982       2.052839                    0.999492      25.957026      74.065522       0.651409       0.429532      -1.046909       0.035161       0.007832      -0.024728       0.043693       0.005739      -0.017716       0.049232      -0.039496      -0.036791      -0.053946      -0.006054       0.060000             10.245305      11.813502      -0.810018       1.687023       8.206551      -4.918457      10.715863           0.000002
          316              C      12.563870       4.220240      17.346393      -0.142864      36.556716 0.43317309E+03  0.10236622E+05                                 9.788545                            7.046460      -0.114420       1.944492                    0.999195      29.655448      87.188072       0.602975       0.429845      -1.049399       0.003636      -0.008845      -0.012481       0.015724      -0.001537      -0.019498       0.040476      -0.047323      -0.009286      -0.043323      -0.012693       0.056016             12.237089      14.422069      -2.144269       3.650336       9.581639      -5.852998      12.707559           0.000004
          317              C       0.063811       4.288400      17.356997       0.059195      40.391754 0.39825090E+03  0.91264206E+04                                10.432956                            6.702373      -0.069637       1.999369                    0.999082      26.173802      73.407732       0.631874       0.422992      -1.063925      -0.010784       0.002671      -0.023880       0.026338      -0.001420      -0.003264       0.031129      -0.037737      -0.008075      -0.024889      -0.017196       0.042085             14.848306      14.775325      -3.489664       4.981663      12.352861      -9.173325      17.416732           0.000002
          318              C       0.710246       4.989880      16.380177      -0.136115      36.875004 0.42982216E+03  0.10155117E+05                                 9.887324                            7.046171      -0.141956       1.942167                    0.998534      29.569621      87.413689       0.598496       0.433160      -1.045592      -0.008981      -0.007183       0.001373       0.011581       0.009214      -0.000538       0.039945      -0.050506      -0.016426      -0.034711      -0.020557       0.055268             12.503723      12.537563      -1.371861       2.172094      10.673805      -7.217357      14.299801           0.000003
          319              C      13.809576       5.645920      15.459907       0.091429      29.518670 0.33704990E+03  0.75009250E+04                                 8.593967                            6.267085       0.045162       2.037461                    0.998841      26.373943      75.910714       0.629821       0.436987      -1.042279      -0.044861      -0.010222       0.022859       0.051376       0.012201      -0.017464       0.031274      -0.038803      -0.012841      -0.042900       0.000432       0.042468             10.579423      11.683728      -0.941167       1.805513       8.315140      -5.257060      11.739400           0.000001
          320              C       6.112003       1.323440      19.827542       0.087852      29.279656 0.34134547E+03  0.76522117E+04                                 8.601963                            6.352226      -0.093641       1.985757                    0.998917      27.037853      79.169326       0.616346       0.443291      -1.034265       0.001846       0.006112      -0.048363       0.048782       0.030952       0.008688       0.011915      -0.085583      -0.003988      -0.052575      -0.004287       0.056862             10.376054      15.300695      -3.323934      -0.967746       6.025631      -0.780082       9.801837           0.000002
          321              C       4.845490       1.729560      20.051093      -0.143319      36.592643 0.44553006E+03  0.10640541E+05                                 9.887799                            7.217556      -0.254064       1.897608                    0.998664      30.252258      90.454199       0.584904       0.438465      -1.040512      -0.003907      -0.009383      -0.011983       0.015713       0.029627       0.005449       0.018003      -0.079015      -0.030540      -0.044301      -0.015242       0.059543             12.223171      19.146966      -4.304414      -0.567002       7.057337      -1.106220      10.465212           0.000003
          322              C       4.121371       2.280520      19.008445       0.060996      39.971728 0.40912100E+03  0.94741452E+04                                10.449707                            6.863756      -0.239543       1.943406                    0.998950      26.649992      76.056901       0.612512       0.431820      -1.054501       0.022145      -0.013229      -0.005974       0.026478       0.015278       0.004864       0.006225      -0.054562      -0.047449      -0.024595      -0.015524       0.040119             14.503055      25.222820      -4.974881      -2.586295       7.528825      -1.157407      10.757520           0.000002
          323              C       4.740062       2.428200      17.793937      -0.131757      36.308088 0.44386535E+03  0.10582439E+05                                 9.845686                            7.216115      -0.215225       1.918106                    0.998334      29.807237      88.815170       0.583962       0.439933      -1.040471       0.002909      -0.004017       0.006944       0.008533       0.026914       0.012549       0.014263      -0.052377       0.015663      -0.041024      -0.002495       0.043519             12.061101      18.256355      -3.470836      -2.996402       7.347067      -1.458287      10.579881           0.000002
          324              C       6.028771       2.005040      17.645934       0.099880      27.932974 0.32980467E+03  0.72991848E+04                                 8.245403                            6.177490       0.100201       2.056041                    0.999248      26.223055      75.243157       0.637808       0.433909      -1.044228       0.008626      -0.008885       0.041680       0.043481       0.023948       0.013383       0.012805      -0.072324       0.038929      -0.051220       0.006040       0.045179              9.812632      14.057398      -3.055920      -1.718081       6.452990      -1.307063       8.927507           0.000002
          325              C       6.039869      15.509240      38.208631       0.102427      27.535411 0.32716044E+03  0.72191847E+04                                 8.126258                            6.129818       0.081651       2.048361                    0.999429      26.146948      74.679287       0.644485       0.430691      -1.047176      -0.004279       0.016198       0.041972       0.045192      -0.021858       0.006134       0.021012       0.064091       0.003842      -0.048964       0.010811       0.038153              9.584824       4.726160       0.862203      -0.936432      14.196990      -2.522161       9.831323          -0.000003
          326              C       6.234077      16.704880      37.532677      -0.144455      34.554293 0.42661205E+03  0.99986210E+04                                 9.339525                            6.955889       0.078324       2.005138                    0.999567      29.168708      84.172009       0.614463       0.425308      -1.056875       0.000639      -0.003615       0.008589       0.009341      -0.008336       0.003519       0.025285       0.048290       0.020818      -0.042253       0.019986       0.022267             11.272803       5.215938       1.163990      -1.045465      17.972419      -3.696590      10.630052          -0.000006
          327              C       6.163330      17.883480      38.232047       0.049837      40.091495 0.41155602E+03  0.95151222E+04                                10.405219                            6.835650      -0.165633       1.963242                    0.999198      26.624963      75.158604       0.622241       0.425757      -1.061524       0.003272      -0.022711       0.013020       0.026382       0.000763       0.005565      -0.000664       0.034951      -0.031903      -0.012693      -0.011014       0.023707             14.429933       5.816350       1.865297      -1.731623      23.493321      -7.555738      13.980127          -0.000001
          328              C       5.919182      17.812480      39.584396      -0.150599      35.226880 0.43790156E+03  0.10349097E+05                                 9.501708                            7.071551       0.016099       1.981084                    0.999502      29.627322      86.359580       0.605196       0.428237      -1.053163       0.009231      -0.010259      -0.002659       0.014054      -0.006102       0.005935       0.026058       0.045423       0.021769      -0.041653       0.018469       0.023184             11.543329       5.509754       1.247038      -1.564115      16.429402      -5.268867      12.690831           0.000000
          329              C       5.738846      16.579920      40.184361       0.101462      27.622335 0.32934397E+03  0.72835229E+04                                 8.160260                            6.162619       0.095329       2.051939                    0.999499      26.259736      75.221638       0.640475       0.432426      -1.045541       0.016220      -0.028215      -0.034890       0.047713      -0.013732       0.020312       0.023616       0.069487      -0.015422      -0.051473       0.005769       0.045704              9.609415       4.968363       0.872728      -1.385618      13.278020      -2.941551      10.581863           0.000000
          330              C       6.340891      19.195560      37.555209       0.385797      33.006728 0.30740994E+03  0.66468519E+04                                 9.432877                            6.081439      -0.164061       1.991672                    0.999202      23.520247      65.471082       0.627888       0.451155      -1.040035       0.004683       0.029428      -0.013126       0.032561       0.000778       0.042310      -0.000948       0.133810      -0.110711      -0.050694      -0.047878       0.098572             13.214446       5.557904       1.397806      -2.211829      20.844065      -6.080350      13.241369          -0.000001
          331              C       6.873576      20.368480      35.735435       0.383246      32.682844 0.30309629E+03  0.65227447E+04                                 9.312530                            6.007993      -0.167414       1.988778                    0.999158      23.422867      64.795449       0.637304       0.446590      -1.043918      -0.013090       0.000697       0.028986       0.031813      -0.009381       0.044659      -0.001170       0.138863      -0.109555      -0.053129      -0.049512       0.102641             13.142325       6.546379       0.257011      -5.328656      10.361453      -1.119626      22.519145          -0.000002
          332              C       6.333955      21.427800      37.633849       0.374116      32.878580 0.30830768E+03  0.66575006E+04                                 9.318423                            6.045112      -0.156921       1.990237                    0.999255      23.545097      65.061258       0.638151       0.444483      -1.046053       0.004600      -0.027603      -0.014619       0.031572      -0.001422       0.036465       0.001438       0.134790      -0.109986      -0.050011      -0.045763       0.095774             12.806448       5.548818      -1.648155      -2.361521      19.929628       5.258073      12.940897          -0.000001
          333              C       8.431402      19.516480      32.436514       0.093760      27.381128 0.32802351E+03  0.72160663E+04                                 7.997773                            6.070931       0.215577       2.088362                    0.999697      26.010003      73.277212       0.660805       0.421344      -1.056866      -0.011274       0.042496      -0.006727       0.044477       0.006762       0.027868       0.014614      -0.014724      -0.064357      -0.040863       0.006906       0.033957              9.526361       6.007726      -1.005744      -3.497240       8.393023      -0.316704      14.178335          -0.000004
          334              C       7.893168      19.340400      33.718618      -0.152061      34.154488 0.42495548E+03  0.99168435E+04                                 9.162250                            6.873462       0.176851       2.032868                    0.999719      29.018570      82.648851       0.629560       0.416907      -1.065723      -0.004732       0.004693      -0.008241       0.010599      -0.001878       0.019729       0.004338      -0.018993      -0.069237      -0.034307       0.012848       0.021459             11.162596       6.932220      -1.047959      -4.731769       8.962187       0.082994      17.593382          -0.000006
          335              C       7.354934      20.448000      34.343765       0.048398      39.485438 0.40874512E+03  0.94087744E+04                                10.215265                            6.761280      -0.094104       1.984459                    0.999144      26.411115      73.744921       0.634438       0.419408      -1.068370       0.003058       0.000286      -0.030720       0.030873       0.010217       0.008755       0.001810       0.028941      -0.020038      -0.014526      -0.009135       0.023661             14.312227       7.671952      -0.833945      -6.313821       9.784981      -1.161164      25.479748          -0.000002
          336              C       7.328578      21.669200      33.673112      -0.147443      36.049010 0.44292608E+03  0.10494500E+05                                 9.651645                            7.097171      -0.014184       1.972221                    0.999480      29.641234      86.422811       0.606185       0.426452      -1.054588      -0.000886      -0.007433      -0.007176       0.010370       0.006202       0.014721       0.003711      -0.008279      -0.113434      -0.041717       0.013568       0.028149             12.029712       6.943178      -0.656620      -4.391990       9.356033      -1.941494      19.789926          -0.000004
          337              C       7.854326      21.748720      32.398078       0.103205      28.743807 0.33598602E+03  0.74799867E+04                                 8.422744                            6.240761      -0.018911       2.013704                    0.999343      26.526390      76.652491       0.632909       0.434696      -1.042444       0.010473      -0.042135      -0.010235       0.044607       0.003434       0.032777       0.016030       0.010560      -0.085961      -0.048135       0.008286       0.039848             10.222798       6.321226      -1.078093      -3.524824       9.020145      -0.943646      15.327022          -0.000003
          338              C       6.127262      25.094240      38.346473       0.099036      27.305388 0.31967197E+03  0.70047815E+04                                 8.019878                            6.017019       0.143764       2.069095                    0.999670      25.954964      73.582011       0.658153       0.424707      -1.052112      -0.016960      -0.016926       0.035726       0.043018       0.002640       0.016417      -0.020258       0.083898       0.011054      -0.052010       0.005316       0.046694              9.380813       4.918196      -0.789777      -1.965386      13.424979       2.825789       9.799265          -0.000003
          339              C       6.370022      23.901440      37.692609      -0.143582      33.340967 0.40892125E+03  0.94411576E+04                                 8.992293                            6.714644       0.179564       2.037588                    0.999697      28.538759      80.564418       0.641628       0.413464      -1.069087      -0.004790       0.002166       0.005050       0.007290       0.008056       0.006866      -0.024127       0.051580       0.012723      -0.042447       0.016591       0.025856             10.778049       5.367519      -1.130787      -1.878402      16.763786       3.957201      10.202842          -0.000004
          340              C       6.125875      22.714320      38.342938       0.057976      38.085372 0.39888711E+03  0.91166288E+04                                 9.941685                            6.661998      -0.106516       1.981572                    0.999140      26.167809      72.561999       0.642291       0.417244      -1.070851      -0.006665       0.022637       0.013054       0.026968      -0.003894       0.009695      -0.000631       0.030860      -0.023234      -0.012248      -0.010613       0.022860             13.374535       5.916259      -1.965340      -2.598678      20.837447       6.963274      13.369900          -0.000001
          341              C       5.690294      22.748400      39.650225      -0.158330      34.138782 0.42521145E+03  0.99271436E+04                                 9.155665                            6.877806       0.127690       2.015173                    0.999651      29.159991      83.147225       0.628870       0.417183      -1.065243      -0.000209       0.005972      -0.005948       0.008431       0.008626       0.006237      -0.022495       0.031735       0.017866      -0.034503       0.015041       0.019462             10.937545       5.540343      -1.521022      -2.293511      15.300923       4.735798      11.971368           0.000001
          342              C       5.461406      23.989480      40.237377       0.086407      27.289887 0.33192145E+03  0.73166240E+04                                 7.973304                            6.113017       0.200456       2.080028                    0.999705      26.099596      73.381534       0.658148       0.422189      -1.057316       0.008626       0.026856      -0.034919       0.044888       0.010025       0.009710      -0.017852       0.038822       0.057811      -0.038251       0.010676       0.027575              9.278391       4.760398      -0.956854      -1.697396      12.921416       3.319128      10.153360           0.000001
          343              C       1.806134      12.243240       0.895529       0.087017      26.872771 0.32742828E+03  0.72441221E+04                                 7.998050                            6.127936       0.060294       2.036791                    0.999431      26.566226      76.580970       0.643714       0.430074      -1.045013      -0.036425       0.031280       0.015207       0.050364       0.005718      -0.022936      -0.016759      -0.056347      -0.104117      -0.050024      -0.000677       0.050701              9.220163      10.663970      -0.323802       2.135830       4.829547       1.196004      12.166973           0.000001
          344              C       1.240157      11.962080      43.870298      -0.146262      34.180225 0.43214017E+03  0.10202257E+05                                 9.311802                            7.018960      -0.097765       1.947988                    0.999264      29.692280      87.146003       0.606851       0.427516      -1.051223      -0.004684       0.011291      -0.000856       0.012254      -0.006464      -0.011379      -0.014757      -0.057363      -0.082823      -0.037487      -0.008263       0.045750             11.074576      13.018882       0.131124       3.966099       5.651835       1.991936      14.553010           0.000002
          345              C      13.744378      12.109760      43.723179       0.065436      37.798589 0.40447398E+03  0.93097707E+04                                 9.989681                            6.772436      -0.063880       2.000578                    0.999249      26.256994      73.925620       0.625788       0.425236      -1.061977       0.012739       0.012848       0.015926       0.024104       0.002109      -0.008278      -0.018765      -0.039623      -0.038622      -0.024760      -0.009578       0.034338             13.382951      13.854176       0.945941       6.111397       6.940811       4.375402      19.353865           0.000001
          346              C      13.020259      12.612440       0.609242      -0.153510      34.625895 0.45926009E+03  0.11031290E+05                                 9.491049                            7.306437      -0.217182       1.908116                    0.998301      30.359910      90.479714       0.584998       0.435897      -1.043997       0.007758       0.002146      -0.005508       0.009753       0.010908      -0.006840      -0.024051      -0.062421      -0.077173      -0.033991      -0.019720       0.053711             11.117831      11.336168      -0.327023       2.827799       6.262429       2.702820      15.754896           0.000002
          347              C      13.684728      12.902120       1.780454       0.080635      27.070391 0.34848288E+03  0.78321186E+04                                 8.089660                            6.372409      -0.011465       2.012752                    0.998622      26.962537      78.373302       0.623665       0.436976      -1.040714       0.046546      -0.006686      -0.016173       0.049727       0.005682      -0.021532      -0.023321      -0.038122      -0.082235      -0.044568       0.000446       0.044122              9.188825      10.219447      -0.854513       2.303756       5.426785       1.473940      11.920242           0.000001
          348              C      13.041067      11.700800      42.490115       0.370877      33.293689 0.31535101E+03  0.68854510E+04                                 9.514449                            6.193477      -0.288807       1.947158                    0.998867      24.061773      68.055035       0.614981       0.456148      -1.033671      -0.013279      -0.003219      -0.025142       0.028614       0.035795      -0.017430      -0.049700      -0.092675      -0.055693      -0.049299      -0.043454       0.092753             13.167811      13.185074       0.418137       5.691209       7.691949       5.195322      18.626411           0.000002
          349              C      13.054939      10.635800      40.520571       0.379748      34.421832 0.32230404E+03  0.70792148E+04                                 9.760790                            6.276839      -0.368816       1.917408                    0.998761      24.255606      68.917905       0.608330       0.458403      -1.031890      -0.011304       0.018334       0.015608       0.026599       0.031980      -0.015039      -0.059140      -0.099953      -0.046557      -0.052394      -0.047055       0.099449             13.873889      13.948900      -4.549190      -4.158933      10.977161       7.795398      16.695606           0.000001
          350              C      11.161411      11.544600      41.295930       0.376605      34.374388 0.32197652E+03  0.70767623E+04                                 9.753124                            6.282971      -0.368090       1.918421                    0.998811      24.301714      69.280935       0.606120       0.459766      -1.030172       0.029528      -0.003392       0.003718       0.029954       0.027223      -0.018212      -0.058761      -0.086540      -0.012029      -0.049293      -0.043085       0.092378             13.732218      23.228339      -4.301574       2.354937       8.016400       2.176874       9.951916           0.000002
          351              C       1.987858       9.301000      38.456039       0.105126      28.541784 0.31569451E+03  0.69107330E+04                                 8.338277                            6.013334       0.085987       2.052841                    0.999492      25.957021      74.065462       0.651410       0.429531      -1.046910      -0.035161      -0.007831      -0.024728       0.043694       0.005739       0.017717      -0.049232      -0.039496      -0.036792      -0.053947      -0.006053       0.060000             10.245295      11.813489      -0.810014      -1.687018       8.206543       4.918451      10.715852           0.000000
          352              C       1.308130       9.979760      39.436393      -0.142862      36.556614 0.43317177E+03  0.10236582E+05                                 9.788527                            7.046450      -0.114424       1.944491                    0.999195      29.655386      87.187828       0.602975       0.429845      -1.049399      -0.003636       0.008847      -0.012482       0.015726      -0.001537       0.019498      -0.040476      -0.047324      -0.009286      -0.043323      -0.012694       0.056017             12.237064      14.422038      -2.144262      -3.650325       9.581620       5.852985      12.707534           0.000001
          353              C      13.808189       9.911600      39.446997       0.059196      40.391685 0.39825017E+03  0.91263993E+04                                10.432945                            6.702367      -0.069642       1.999368                    0.999082      26.173770      73.407617       0.631874       0.422992      -1.063925       0.010784      -0.002669      -0.023882       0.026339      -0.001420       0.003265      -0.031130      -0.037738      -0.008075      -0.024890      -0.017196       0.042086             14.848290      14.775304      -3.489659      -4.981656      12.352850       9.173316      17.416717           0.000001
          354              C      13.161754       9.210120      38.470177      -0.136114      36.875001 0.42982202E+03  0.10155113E+05                                 9.887322                            7.046169      -0.141954       1.942168                    0.998534      29.569619      87.413666       0.598496       0.433160      -1.045592       0.008981       0.007185       0.001372       0.011583       0.009213       0.000538      -0.039946      -0.050507      -0.016427      -0.034711      -0.020558       0.055269             12.503722      12.537558      -1.371864      -2.172098      10.673805       7.217359      14.299803          -0.000000
          355              C       0.062424       8.554080      37.549907       0.091428      29.518714 0.33705039E+03  0.75009380E+04                                 8.593969                            6.267084       0.045170       2.037462                    0.998841      26.373982      75.910823       0.629822       0.436986      -1.042280       0.044861       0.010223       0.022859       0.051377       0.012202       0.017465      -0.031273      -0.038803      -0.012843      -0.042901       0.000433       0.042468             10.579427      11.683730      -0.941166      -1.805512       8.315144       5.257064      11.739406          -0.000001
          356              C       7.759997      12.876560      41.917542       0.087849      29.279732 0.34134647E+03  0.76522415E+04                                 8.601986                            6.352241      -0.093649       1.985754                    0.998917      27.037896      79.169551       0.616344       0.443292      -1.034264      -0.001846      -0.006112      -0.048363       0.048783       0.030952      -0.008688      -0.011915      -0.085583      -0.003987      -0.052575      -0.004287       0.056862             10.376085      15.300747      -3.323944       0.967757       6.025645       0.780082       9.801863           0.000002
          357              C       9.026510      12.470440      42.141093      -0.143320      36.592681 0.44553051E+03  0.10640556E+05                                 9.887808                            7.217560      -0.254066       1.897607                    0.998664      30.252281      90.454320       0.584904       0.438465      -1.040512       0.003907       0.009383      -0.011984       0.015713       0.029627      -0.005449      -0.018002      -0.079014      -0.030539      -0.044301      -0.015241       0.059542             12.223185      19.146991      -4.304419       0.567009       7.057342       1.106220      10.465224           0.000002
          358              C       9.750629      11.919480      41.098445       0.060996      39.971725 0.40912090E+03  0.94741424E+04                                10.449708                            6.863756      -0.239547       1.943405                    0.998950      26.649988      76.056895       0.612512       0.431820      -1.054501      -0.022145       0.013230      -0.005975       0.026479       0.015278      -0.004865      -0.006226      -0.054562      -0.047448      -0.024595      -0.015523       0.040119             14.503058      25.222825      -4.974881       2.586297       7.528826       1.157408      10.757522           0.000001
          359              C       9.131938      11.771800      39.883937      -0.131756      36.308053 0.44386487E+03  0.10582423E+05                                 9.845677                            7.216108      -0.215219       1.918107                    0.998334      29.807219      88.815078       0.583963       0.439933      -1.040471      -0.002908       0.004019       0.006943       0.008533       0.026914      -0.012550      -0.014264      -0.052376       0.015663      -0.041025      -0.002495       0.043519             12.061090      18.256336      -3.470832       2.996401       7.347059       1.458285      10.579874           0.000000
          360              C       7.843229      12.194960      39.735934       0.099880      27.932971 0.32980462E+03  0.72991832E+04                                 8.245400                            6.177487       0.100203       2.056041                    0.999248      26.223062      75.243170       0.637809       0.433909      -1.044228      -0.008626       0.008886       0.041680       0.043481       0.023948      -0.013383      -0.012806      -0.072323       0.038930      -0.051220       0.006040       0.045180              9.812627      14.057387      -3.055915       1.718085       6.452985       1.307063       8.927509           0.000000
          361              C      12.975869      27.090760      38.208631       0.102427      27.535411 0.32716044E+03  0.72191848E+04                                 8.126258                            6.129819       0.081651       2.048361                    0.999429      26.146948      74.679288       0.644485       0.430691      -1.047176      -0.004279      -0.016198       0.041972       0.045192       0.021858       0.006134      -0.021012       0.064091       0.003842      -0.048964       0.010811       0.038153              9.584825       4.726160      -0.862203      -0.936433      14.196991       2.522162       9.831324          -0.000003
          362              C      13.170077      25.895120      37.532677      -0.144455      34.554291 0.42661201E+03  0.99986200E+04                                 9.339525                            6.955889       0.078324       2.005138                    0.999567      29.168708      84.172012       0.614463       0.425308      -1.056875       0.000639       0.003615       0.008589       0.009341       0.008336       0.003519      -0.025285       0.048290       0.020818      -0.042253       0.019985       0.022267             11.272802       5.215937      -1.163990      -1.045465      17.972416       3.696590      10.630054          -0.000006
          363              C      13.099330      24.716520      38.232047       0.049837      40.091493 0.41155600E+03  0.95151217E+04                                10.405219                            6.835650      -0.165633       1.963242                    0.999198      26.624962      75.158603       0.622241       0.425757      -1.061524       0.003272       0.022711       0.013020       0.026382      -0.000763       0.005565       0.000664       0.034951      -0.031903      -0.012693      -0.011014       0.023707             14.429933       5.816350      -1.865297      -1.731623      23.493320       7.555737      13.980127          -0.000001
          364              C      12.855182      24.787520      39.584396      -0.150599      35.226878 0.43790152E+03  0.10349096E+05                                 9.501708                            7.071550       0.016099       1.981084                    0.999502      29.627321      86.359577       0.605196       0.428237      -1.053163       0.009231       0.010259      -0.002659       0.014054       0.006102       0.005935      -0.026058       0.045423       0.021769      -0.041653       0.018469       0.023184             11.543329       5.509754      -1.247038      -1.564116      16.429401       5.268866      12.690831           0.000000
          365              C      12.674846      26.020080      40.184361       0.101462      27.622334 0.32934395E+03  0.72835223E+04                                 8.160260                            6.162619       0.095329       2.051939                    0.999499      26.259735      75.221635       0.640475       0.432426      -1.045541       0.016220       0.028215      -0.034890       0.047713       0.013732       0.020312      -0.023616       0.069487      -0.015422      -0.051473       0.005769       0.045704              9.609415       4.968363      -0.872728      -1.385618      13.278019       2.941551      10.581863           0.000000
          366              C      13.276891      23.404440      37.555209       0.385797      33.006728 0.30740995E+03  0.66468519E+04                                 9.432877                            6.081439      -0.164061       1.991672                    0.999202      23.520247      65.471083       0.627888       0.451155      -1.040035       0.004683      -0.029428      -0.013126       0.032561      -0.000778       0.042310       0.000947       0.133810      -0.110711      -0.050694      -0.047878       0.098572             13.214446       5.557904      -1.397806      -2.211829      20.844066       6.080351      13.241370          -0.000001
          367              C      13.809576      22.231520      35.735435       0.383246      32.682844 0.30309629E+03  0.65227447E+04                                 9.312530                            6.007993      -0.167414       1.988778                    0.999158      23.422867      64.795450       0.637304       0.446591      -1.043918      -0.013090      -0.000697       0.028986       0.031813       0.009381       0.044659       0.001170       0.138863      -0.109555      -0.053129      -0.049512       0.102641             13.142326       6.546379      -0.257011      -5.328656      10.361453       1.119626      22.519145          -0.000002
          368              C      13.269955      21.172200      37.633849       0.374116      32.878580 0.30830768E+03  0.66575006E+04                                 9.318423                            6.045112      -0.156921       1.990237                    0.999255      23.545097      65.061258       0.638151       0.444483      -1.046053       0.004600       0.027603      -0.014619       0.031572       0.001422       0.036465      -0.001438       0.134790      -0.109986      -0.050011      -0.045763       0.095774             12.806448       5.548818       1.648155      -2.361521      19.929628      -5.258073      12.940896          -0.000001
          369              C       1.495402      23.083520      32.436514       0.093760      27.381128 0.32802350E+03  0.72160661E+04                                 7.997773                            6.070931       0.215577       2.088362                    0.999697      26.010003      73.277213       0.660805       0.421344      -1.056866      -0.011274      -0.042496      -0.006727       0.044477      -0.006762       0.027868      -0.014614      -0.014724      -0.064357      -0.040863       0.006906       0.033957              9.526361       6.007726       1.005744      -3.497240       8.393023       0.316704      14.178335          -0.000004
          370              C       0.957168      23.259600      33.718618      -0.152060      34.154488 0.42495549E+03  0.99168437E+04                                 9.162250                            6.873462       0.176851       2.032868                    0.999719      29.018570      82.648852       0.629560       0.416907      -1.065723      -0.004732      -0.004693      -0.008241       0.010599       0.001878       0.019729      -0.004338      -0.018993      -0.069237      -0.034307       0.012848       0.021459             11.162596       6.932220       1.047958      -4.731769       8.962187      -0.082994      17.593382          -0.000006
          371              C       0.418934      22.152000      34.343765       0.048398      39.485440 0.40874515E+03  0.94087750E+04                                10.215265                            6.761279      -0.094104       1.984459                    0.999144      26.411116      73.744922       0.634438       0.419408      -1.068370       0.003058      -0.000286      -0.030720       0.030873      -0.010217       0.008755      -0.001810       0.028941      -0.020038      -0.014526      -0.009135       0.023661             14.312227       7.671952       0.833945      -6.313821       9.784981       1.161164      25.479748          -0.000002
          372              C       0.392578      20.930800      33.673112      -0.147443      36.049010 0.44292607E+03  0.10494500E+05                                 9.651645                            7.097171      -0.014184       1.972221                    0.999480      29.641234      86.422811       0.606185       0.426452      -1.054588      -0.000886       0.007433      -0.007176       0.010370      -0.006202       0.014721      -0.003711      -0.008279      -0.113434      -0.041717       0.013568       0.028149             12.029713       6.943178       0.656620      -4.391990       9.356033       1.941495      19.789926          -0.000004
          373              C       0.918326      20.851280      32.398078       0.103205      28.743807 0.33598602E+03  0.74799868E+04                                 8.422744                            6.240761      -0.018911       2.013704                    0.999343      26.526390      76.652494       0.632909       0.434696      -1.042444       0.010473       0.042135      -0.010235       0.044607      -0.003434       0.032777      -0.016030       0.010560      -0.085961      -0.048135       0.008286       0.039848             10.222798       6.321226       1.078093      -3.524824       9.020145       0.943646      15.327023          -0.000003
          374              C      13.063262      17.505760      38.346473       0.099036      27.305389 0.31967198E+03  0.70047817E+04                                 8.019878                            6.017018       0.143764       2.069095                    0.999670      25.954965      73.582012       0.658153       0.424707      -1.052112      -0.016960       0.016926       0.035726       0.043018      -0.002640       0.016417       0.020258       0.083898       0.011054      -0.052010       0.005316       0.046694              9.380813       4.918195       0.789777      -1.965386      13.424979      -2.825788       9.799265          -0.000003
          375              C      13.306022      18.698560      37.692609      -0.143582      33.340967 0.40892126E+03  0.94411578E+04                                 8.992293                            6.714644       0.179564       2.037588                    0.999697      28.538759      80.564418       0.641628       0.413464      -1.069087      -0.004790      -0.002166       0.005050       0.007290      -0.008056       0.006866       0.024127       0.051580       0.012723      -0.042447       0.016591       0.025856             10.778049       5.367519       1.130787      -1.878402      16.763786      -3.957201      10.202842          -0.000004
          376              C      13.061875      19.885680      38.342938       0.057976      38.085373 0.39888711E+03  0.91166289E+04                                 9.941685                            6.661998      -0.106516       1.981572                    0.999140      26.167809      72.562000       0.642291       0.417244      -1.070851      -0.006665      -0.022637       0.013054       0.026968       0.003894       0.009695       0.000631       0.030860      -0.023234      -0.012248      -0.010613       0.022860             13.374536       5.916259       1.965340      -2.598677      20.837448      -6.963274      13.369900          -0.000001
          377              C      12.626294      19.851600      39.650225      -0.158330      34.138781 0.42521146E+03  0.99271438E+04                                 9.155664                            6.877806       0.127690       2.015173                    0.999651      29.159991      83.147222       0.628870       0.417183      -1.065243      -0.000209      -0.005972      -0.005948       0.008431      -0.008626       0.006237       0.022495       0.031735       0.017866      -0.034503       0.015041       0.019462             10.937544       5.540343       1.521022      -2.293510      15.300922      -4.735798      11.971367           0.000001
          378              C      12.397406      18.610520      40.237377       0.086407      27.289889 0.33192150E+03  0.73166253E+04                                 7.973304                            6.113018       0.200456       2.080028                    0.999705      26.099597      73.381536       0.658148       0.422189      -1.057316       0.008626      -0.026856      -0.034919       0.044889      -0.010025       0.009710       0.017852       0.038822       0.057811      -0.038251       0.010676       0.027575              9.278392       4.760399       0.956854      -1.697396      12.921417      -3.319128      10.153360           0.000001
          379              C       8.742134       1.956760       0.895529       0.087017      26.872771 0.32742828E+03  0.72441221E+04                                 7.998050                            6.127936       0.060294       2.036791                    0.999431      26.566226      76.580970       0.643714       0.430074      -1.045013      -0.036425      -0.031280       0.015207       0.050364      -0.005718      -0.022936       0.016759      -0.056347      -0.104117      -0.050024      -0.000677       0.050701              9.220163      10.663970       0.323801       2.135830       4.829547      -1.196004      12.166973           0.000001
          380              C       8.176157       2.237920      43.870298      -0.146262      34.180225 0.43214016E+03  0.10202257E+05                                 9.311802                            7.018960      -0.097765       1.947988                    0.999264      29.692280      87.146005       0.606851       0.427516      -1.051223      -0.004684      -0.011291      -0.000856       0.012254       0.006464      -0.011379       0.014757      -0.057363      -0.082823      -0.037487      -0.008263       0.045750             11.074576      13.018883      -0.131124       3.966100       5.651835      -1.991936      14.553011           0.000002
          381              C       6.808378       2.090240      43.723179       0.065436      37.798590 0.40447398E+03  0.93097708E+04                                 9.989681                            6.772436      -0.063880       2.000578                    0.999249      26.256994      73.925622       0.625788       0.425236      -1.061977       0.012739      -0.012848       0.015926       0.024104      -0.002109      -0.008278       0.018765      -0.039623      -0.038622      -0.024760      -0.009578       0.034337             13.382952      13.854177      -0.945942       6.111397       6.940811      -4.375402      19.353867           0.000001
          382              C       6.084259       1.587560       0.609242      -0.153510      34.625895 0.45926010E+03  0.11031290E+05                                 9.491049                            7.306438      -0.217183       1.908116                    0.998301      30.359910      90.479716       0.584998       0.435897      -1.043997       0.007758      -0.002146      -0.005508       0.009753      -0.010908      -0.006840       0.024051      -0.062421      -0.077172      -0.033991      -0.019720       0.053711             11.117831      11.336169       0.327023       2.827799       6.262429      -2.702820      15.754896           0.000002
          383              C       6.748728       1.297880       1.780454       0.080635      27.070390 0.34848286E+03  0.78321181E+04                                 8.089660                            6.372409      -0.011465       2.012752                    0.998622      26.962536      78.373301       0.623665       0.436976      -1.040714       0.046546       0.006686      -0.016173       0.049727      -0.005682      -0.021532       0.023321      -0.038122      -0.082235      -0.044568       0.000446       0.044122              9.188825      10.219447       0.854513       2.303757       5.426785      -1.473940      11.920243           0.000001
          384              C       6.105067       2.499200      42.490115       0.370877      33.293689 0.31535101E+03  0.68854510E+04                                 9.514449                            6.193477      -0.288807       1.947158                    0.998867      24.061773      68.055036       0.614981       0.456148      -1.033671      -0.013279       0.003219      -0.025142       0.028614      -0.035795      -0.017430       0.049700      -0.092675      -0.055693      -0.049299      -0.043454       0.092753             13.167812      13.185074      -0.418137       5.691210       7.691949      -5.195322      18.626412           0.000002
          385              C       6.118939       3.564200      40.520571       0.379748      34.421832 0.32230404E+03  0.70792149E+04                                 9.760790                            6.276839      -0.368816       1.917408                    0.998761      24.255606      68.917906       0.608330       0.458403      -1.031890      -0.011304      -0.018334       0.015608       0.026599      -0.031980      -0.015039       0.059140      -0.099953      -0.046557      -0.052394      -0.047055       0.099449             13.873890      13.948901       4.549190      -4.158933      10.977161      -7.795399      16.695607           0.000001
          386              C       4.225411       2.655400      41.295930       0.376605      34.374389 0.32197652E+03  0.70767623E+04                                 9.753124                            6.282971      -0.368090       1.918421                    0.998811      24.301714      69.280937       0.606120       0.459766      -1.030172       0.029528       0.003392       0.003718       0.029954      -0.027223      -0.018212       0.058761      -0.086540      -0.012029      -0.049293      -0.043085       0.092378             13.732219      23.228341       4.301575       2.354937       8.016400      -2.176874       9.951916           0.000002
          387              C       8.923858       4.899000      38.456039       0.105126      28.541786 0.31569454E+03  0.69107336E+04                                 8.338277                            6.013334       0.085987       2.052841                    0.999492      25.957022      74.065467       0.651410       0.429531      -1.046910      -0.035161       0.007831      -0.024728       0.043694      -0.005739       0.017717       0.049232      -0.039496      -0.036792      -0.053947      -0.006053       0.060000             10.245295      11.813490       0.810014      -1.687018       8.206543      -4.918451      10.715852           0.000000
          388              C       8.244130       4.220240      39.436393      -0.142862      36.556614 0.43317177E+03  0.10236582E+05                                 9.788527                            7.046450      -0.114424       1.944491                    0.999195      29.655386      87.187828       0.602975       0.429845      -1.049399      -0.003636      -0.008847      -0.012482       0.015726       0.001537       0.019498       0.040476      -0.047324      -0.009286      -0.043323      -0.012694       0.056017             12.237064      14.422038       2.144262      -3.650326       9.581621      -5.852985      12.707534           0.000001
          389              C       6.872189       4.288400      39.446997       0.059196      40.391686 0.39825017E+03  0.91263993E+04                                10.432945                            6.702367      -0.069642       1.999368                    0.999082      26.173770      73.407617       0.631874       0.422992      -1.063925       0.010784       0.002669      -0.023882       0.026339       0.001420       0.003265       0.031130      -0.037738      -0.008075      -0.024890      -0.017196       0.042086             14.848290      14.775304       3.489659      -4.981656      12.352850      -9.173317      17.416717           0.000001
          390              C       6.225754       4.989880      38.470177      -0.136114      36.875002 0.42982202E+03  0.10155113E+05                                 9.887322                            7.046169      -0.141954       1.942168                    0.998534      29.569619      87.413668       0.598496       0.433160      -1.045592       0.008981      -0.007185       0.001372       0.011583      -0.009213       0.000538       0.039946      -0.050507      -0.016427      -0.034711      -0.020558       0.055269             12.503723      12.537558       1.371864      -2.172098      10.673806      -7.217359      14.299804           0.000000
          391              C       6.998424       5.645920      37.549907       0.091428      29.518715 0.33705039E+03  0.75009381E+04                                 8.593969                            6.267085       0.045170       2.037462                    0.998841      26.373983      75.910827       0.629822       0.436986      -1.042280       0.044861      -0.010223       0.022859       0.051377      -0.012202       0.017465       0.031273      -0.038803      -0.012843      -0.042901       0.000433       0.042468             10.579427      11.683730       0.941166      -1.805512       8.315144      -5.257064      11.739407          -0.000001
          392              C       0.823997       1.323440      41.917542       0.087849      29.279733 0.34134649E+03  0.76522420E+04                                 8.601986                            6.352241      -0.093649       1.985754                    0.998917      27.037897      79.169553       0.616344       0.443292      -1.034264      -0.001846       0.006112      -0.048363       0.048783      -0.030952      -0.008688       0.011915      -0.085583      -0.003987      -0.052575      -0.004287       0.056862             10.376085      15.300747       3.323944       0.967757       6.025645      -0.780082       9.801863           0.000002
          393              C       2.090510       1.729560      42.141093      -0.143320      36.592682 0.44553051E+03  0.10640556E+05                                 9.887808                            7.217560      -0.254066       1.897607                    0.998664      30.252281      90.454321       0.584904       0.438465      -1.040512       0.003907      -0.009383      -0.011984       0.015713      -0.029627      -0.005449       0.018002      -0.079014      -0.030539      -0.044301      -0.015241       0.059542             12.223186      19.146991       4.304419       0.567009       7.057342      -1.106220      10.465224           0.000002
          394              C       2.814629       2.280520      41.098445       0.060996      39.971725 0.40912090E+03  0.94741424E+04                                10.449709                            6.863756      -0.239547       1.943405                    0.998950      26.649988      76.056896       0.612512       0.431820      -1.054501      -0.022145      -0.013230      -0.005975       0.026479      -0.015278      -0.004865       0.006226      -0.054562      -0.047448      -0.024595      -0.015523       0.040119             14.503058      25.222826       4.974882       2.586297       7.528826      -1.157408      10.757523           0.000001
          395              C       2.195938       2.428200      39.883937      -0.131757      36.308053 0.44386486E+03  0.10582423E+05                                 9.845677                            7.216108      -0.215219       1.918107                    0.998334      29.807219      88.815078       0.583963       0.439933      -1.040471      -0.002908      -0.004019       0.006943       0.008533      -0.026914      -0.012550       0.014264      -0.052376       0.015664      -0.041025      -0.002495       0.043519             12.061090      18.256337       3.470832       2.996401       7.347059      -1.458285      10.579874           0.000000
          396              C       0.907229       2.005040      39.735934       0.099880      27.932973 0.32980464E+03  0.72991838E+04                                 8.245400                            6.177487       0.100203       2.056041                    0.999248      26.223063      75.243174       0.637809       0.433909      -1.044228      -0.008626      -0.008886       0.041680       0.043481      -0.023948      -0.013383       0.012806      -0.072323       0.038930      -0.051220       0.006040       0.045179              9.812627      14.057388       3.055915       1.718086       6.452985      -1.307063       8.927510           0.000000
          397              C       0.896131      15.509240      16.118631       0.102425      27.535515 0.32716212E+03  0.72192304E+04                                 8.126278                            6.129837       0.081649       2.048359                    0.999429      26.147010      74.679493       0.644484       0.430691      -1.047176       0.004279       0.016199       0.041972       0.045192       0.021858      -0.006134       0.021012       0.064090       0.003846      -0.048965       0.010812       0.038152              9.584848       4.726175      -0.862208       0.936435      14.197022      -2.522182       9.831349          -0.000000
          398              C       0.701923      16.704880      15.442677      -0.144455      34.554336 0.42661286E+03  0.99986435E+04                                 9.339531                            6.955896       0.078324       2.005137                    0.999567      29.168720      84.172029       0.614463       0.425308      -1.056875      -0.000638      -0.003615       0.008589       0.009341       0.008336      -0.003519       0.025285       0.048289       0.020818      -0.042253       0.019986       0.022267             11.272810       5.215943      -1.163991       1.045464      17.972435      -3.696596      10.630051          -0.000000
          399              C       0.772670      17.883480      16.142047       0.049838      40.091477 0.41155575E+03  0.95151143E+04                                10.405216                            6.835648      -0.165635       1.963242                    0.999198      26.624953      75.158572       0.622241       0.425757      -1.061523      -0.003271      -0.022711       0.013020       0.026382      -0.000763      -0.005566      -0.000664       0.034952      -0.031903      -0.012693      -0.011014       0.023707             14.429931       5.816350      -1.865299       1.731623      23.493320      -7.555746      13.980123          -0.000000
          400              C       1.016818      17.812480      17.494396      -0.150598      35.226846 0.43790108E+03  0.10349083E+05                                 9.501700                            7.071545       0.016100       1.981085                    0.999502      29.627307      86.359518       0.605196       0.428237      -1.053163      -0.009231      -0.010258      -0.002660       0.014054       0.006102      -0.005935       0.026058       0.045423       0.021768      -0.041653       0.018469       0.023184             11.543319       5.509749      -1.247037       1.564113      16.429395      -5.268858      12.690813           0.000001
          401              C       1.197154      16.579920      18.094361       0.101462      27.622341 0.32934415E+03  0.72835270E+04                                 8.160257                            6.162618       0.095336       2.051940                    0.999499      26.259744      75.221632       0.640475       0.432426      -1.045541      -0.016220      -0.028215      -0.034890       0.047712       0.013732      -0.020311       0.023617       0.069486      -0.015419      -0.051473       0.005770       0.045703              9.609411       4.968361      -0.872729       1.385616      13.278021      -2.941551      10.581850           0.000000
          402              C       0.595109      19.195560      15.465209       0.385796      33.006747 0.30741009E+03  0.66468558E+04                                 9.432880                            6.081440      -0.164060       1.991672                    0.999202      23.520257      65.471113       0.627888       0.451155      -1.040036      -0.004683       0.029428      -0.013126       0.032561      -0.000778      -0.042310      -0.000948       0.133808      -0.110712      -0.050695      -0.047877       0.098572             13.214450       5.557906      -1.397807       2.211831      20.844068      -6.080354      13.241378           0.000000
          403              C       0.062424      20.368480      13.645435       0.383246      32.682856 0.30309637E+03  0.65227472E+04                                 9.312535                            6.007996      -0.167419       1.988776                    0.999158      23.422870      64.795477       0.637304       0.446591      -1.043918       0.013091       0.000697       0.028987       0.031813       0.009381      -0.044659      -0.001170       0.138862      -0.109557      -0.053129      -0.049513       0.102641             13.142335       6.546383      -0.257012       5.328661      10.361455      -1.119630      22.519166          -0.000000
          404              C       0.602045      21.427800      15.543849       0.374115      32.878574 0.30830763E+03  0.66574990E+04                                 9.318421                            6.045111      -0.156918       1.990237                    0.999255      23.545096      65.061250       0.638151       0.444483      -1.046053      -0.004600      -0.027603      -0.014619       0.031572       0.001422      -0.036465       0.001438       0.134789      -0.109986      -0.050011      -0.045762       0.095773             12.806445       5.548817       1.648155       2.361523      19.929617       5.258074      12.940901           0.000000
          405              C      12.376598      19.516480      10.346514       0.093762      27.381056 0.32802251E+03  0.72160389E+04                                 7.997759                            6.070921       0.215577       2.088363                    0.999697      26.009955      73.277046       0.660806       0.421344      -1.056866       0.011275       0.042495      -0.006728       0.044477      -0.006763      -0.027869       0.014615      -0.014723      -0.064354      -0.040863       0.006905       0.033958              9.526342       6.007716       1.005746       3.497232       8.393012      -0.316697      14.178300           0.000000
          406              C      12.914832      19.340400      11.628618      -0.152061      34.154501 0.42495576E+03  0.99168510E+04                                 9.162250                            6.873463       0.176855       2.032869                    0.999719      29.018583      82.648873       0.629560       0.416907      -1.065723       0.004733       0.004693      -0.008242       0.010600       0.001878      -0.019729       0.004339      -0.018995      -0.069238      -0.034307       0.012847       0.021460             11.162595       6.932220       1.047960       4.731769       8.962186       0.082999      17.593380          -0.000000
          407              C      13.453066      20.448000      12.253765       0.048398      39.485463 0.40874541E+03  0.94087825E+04                                10.215267                            6.761280      -0.094100       1.984461                    0.999144      26.411128      73.744954       0.634438       0.419408      -1.068371      -0.003058       0.000285      -0.030720       0.030873      -0.010217      -0.008754       0.001810       0.028941      -0.020034      -0.014526      -0.009134       0.023660             14.312231       7.671953       0.833945       6.313822       9.784986      -1.161168      25.479755          -0.000001
          408              C      13.479422      21.669200      11.583112      -0.147443      36.049052 0.44292647E+03  0.10494513E+05                                 9.651655                            7.097174      -0.014186       1.972220                    0.999480      29.641261      86.422951       0.606185       0.426452      -1.054588       0.000887      -0.007433      -0.007176       0.010370      -0.006202      -0.014721       0.003711      -0.008280      -0.113435      -0.041717       0.013568       0.028149             12.029728       6.943186       0.656623       4.392000       9.356044      -1.941492      19.789955          -0.000000
          409              C      12.953674      21.748720      10.308078       0.103205      28.743843 0.33598637E+03  0.74799987E+04                                 8.422759                            6.240769      -0.018923       2.013701                    0.999343      26.526409      76.652638       0.632908       0.434696      -1.042443      -0.010472      -0.042135      -0.010235       0.044607      -0.003434      -0.032777       0.016030       0.010561      -0.085959      -0.048134       0.008286       0.039849             10.222821       6.321239       1.078096       3.524836       9.020160      -0.943645      15.327064           0.000000
          410              C       0.808738      25.094240      16.256473       0.099035      27.305453 0.31967284E+03  0.70048050E+04                                 8.019885                            6.017022       0.143770       2.069096                    0.999670      25.955020      73.582188       0.658153       0.424706      -1.052113       0.016961      -0.016926       0.035726       0.043018      -0.002640      -0.016417      -0.020259       0.083897       0.011057      -0.052010       0.005318       0.046692              9.380822       4.918199       0.789776       1.965388      13.424993       2.825788       9.799274          -0.000000
          411              C       0.565978      23.901440      15.602609      -0.143582      33.340988 0.40892143E+03  0.94411637E+04                                 8.992299                            6.714647       0.179560       2.037587                    0.999697      28.538762      80.564458       0.641627       0.413464      -1.069087       0.004790       0.002166       0.005050       0.007290      -0.008055      -0.006866      -0.024127       0.051580       0.012723      -0.042447       0.016590       0.025856             10.778058       5.367522       1.130787       1.878405      16.763799       3.957204      10.202853          -0.000000
          412              C       0.810125      22.714320      16.252938       0.057977      38.085338 0.39888667E+03  0.91166164E+04                                 9.941680                            6.661995      -0.106515       1.981572                    0.999140      26.167792      72.561949       0.642291       0.417244      -1.070851       0.006665       0.022637       0.013053       0.026967       0.003893      -0.009695      -0.000632       0.030861      -0.023233      -0.012248      -0.010613       0.022861             13.374528       5.916256       1.965337       2.598679      20.837427       6.963264      13.369901          -0.000000
          413              C       1.245706      22.748400      17.560225      -0.158331      34.138816 0.42521165E+03  0.99271532E+04                                 9.155682                            6.877814       0.127685       2.015172                    0.999651      29.160000      83.147370       0.628868       0.417183      -1.065242       0.000209       0.005971      -0.005948       0.008431      -0.008626      -0.006237      -0.022495       0.031735       0.017865      -0.034502       0.015041       0.019461             10.937568       5.540351       1.521023       2.293515      15.300966       4.735803      11.971389           0.000001
          414              C       1.474594      23.989480      18.147377       0.086407      27.289889 0.33192131E+03  0.73166212E+04                                 7.973307                            6.113016       0.200459       2.080029                    0.999705      26.099602      73.381590       0.658148       0.422189      -1.057316      -0.008626       0.026856      -0.034919       0.044889      -0.010025      -0.009709      -0.017852       0.038822       0.057812      -0.038251       0.010676       0.027576              9.278397       4.760399       0.956855       1.697398      12.921424       3.319130      10.153367           0.000001
          415              C       5.129866      12.243240      22.985529       0.087017      26.872733 0.32742777E+03  0.72441074E+04                                 7.998043                            6.127931       0.060294       2.036792                    0.999431      26.566195      76.580851       0.643714       0.430074      -1.045013       0.036425       0.031280       0.015207       0.050364      -0.005718       0.022936      -0.016760      -0.056348      -0.104117      -0.050024      -0.000677       0.050701              9.220154      10.663956       0.323801      -2.135826       4.829544       1.196002      12.166962           0.000001
          416              C       5.695843      11.962080      21.780298      -0.146262      34.180214 0.43214009E+03  0.10202254E+05                                 9.311798                            7.018959      -0.097761       1.947989                    0.999264      29.692273      87.145957       0.606852       0.427516      -1.051223       0.004684       0.011290      -0.000856       0.012253       0.006464       0.011379      -0.014757      -0.057364      -0.082824      -0.037487      -0.008263       0.045751             11.074570      13.018873      -0.131123      -3.966096       5.651833       1.991934      14.553004           0.000003
          417              C       7.063622      12.109760      21.633179       0.065436      37.798581 0.40447398E+03  0.93097699E+04                                 9.989677                            6.772434      -0.063878       2.000579                    0.999249      26.256992      73.925593       0.625788       0.425236      -1.061977      -0.012739       0.012848       0.015926       0.024104      -0.002108       0.008278      -0.018765      -0.039623      -0.038622      -0.024759      -0.009578       0.034337             13.382943      13.854164      -0.945940      -6.111391       6.940808       4.375400      19.353858           0.000002
          418              C       7.787741      12.612440      22.699242      -0.153508      34.625829 0.45925904E+03  0.11031257E+05                                 9.491033                            7.306427      -0.217179       1.908117                    0.998301      30.359874      90.479542       0.584999       0.435897      -1.043998      -0.007758       0.002145      -0.005508       0.009753      -0.010908       0.006840      -0.024051      -0.062422      -0.077173      -0.033992      -0.019720       0.053712             11.117812      11.336147       0.327022      -2.827791       6.262419       2.702815      15.754868           0.000002
          419              C       7.123272      12.902120      23.870454       0.080635      27.070394 0.34848294E+03  0.78321200E+04                                 8.089660                            6.372410      -0.011465       2.012752                    0.998622      26.962539      78.373306       0.623665       0.436976      -1.040714      -0.046546      -0.006687      -0.016173       0.049727      -0.005683       0.021531      -0.023321      -0.038123      -0.082235      -0.044568       0.000445       0.044123              9.188825      10.219445       0.854513      -2.303756       5.426786       1.473939      11.920243           0.000001
          420              C       7.766933      11.700800      20.400115       0.370878      33.293682 0.31535101E+03  0.68854504E+04                                 9.514444                            6.193475      -0.288803       1.947159                    0.998867      24.061772      68.055011       0.614982       0.456148      -1.033671       0.013279      -0.003219      -0.025141       0.028614      -0.035795       0.017430      -0.049700      -0.092676      -0.055694      -0.049299      -0.043454       0.092753             13.167802      13.185063      -0.418135      -5.691202       7.691945       5.195319      18.626399           0.000002
          421              C       7.753061      10.635800      18.430571       0.379748      34.421863 0.32230435E+03  0.70792233E+04                                 9.760795                            6.276841      -0.368813       1.917409                    0.998761      24.255621      68.917957       0.608330       0.458403      -1.031890       0.011305       0.018332       0.015609       0.026599      -0.031980       0.015038      -0.059140      -0.099953      -0.046558      -0.052394      -0.047055       0.099449             13.873896      13.948910       4.549194       4.158937      10.977165       7.795401      16.695612           0.000002
          422              C       9.646589      11.544600      19.205930       0.376606      34.374378 0.32197649E+03  0.70767607E+04                                 9.753118                            6.282968      -0.368083       1.918423                    0.998811      24.301712      69.280902       0.606120       0.459766      -1.030172      -0.029528      -0.003393       0.003719       0.029954      -0.027223       0.018212      -0.058761      -0.086540      -0.012030      -0.049293      -0.043085       0.092378             13.732208      23.228319       4.301571      -2.354934       8.016395       2.176873       9.951909           0.000002
          423              C       4.948142       9.301000      16.366039       0.105125      28.541799 0.31569467E+03  0.69107382E+04                                 8.338284                            6.013337       0.085982       2.052839                    0.999492      25.957027      74.065521       0.651409       0.429532      -1.046909       0.035161      -0.007832      -0.024728       0.043693      -0.005739      -0.017717      -0.049232      -0.039496      -0.036790      -0.053946      -0.006054       0.060000             10.245305      11.813501       0.810017       1.687023       8.206550       4.918457      10.715862           0.000002
          424              C       5.627870       9.979760      17.346393      -0.142863      36.556706 0.43317297E+03  0.10236618E+05                                 9.788543                            7.046459      -0.114420       1.944492                    0.999195      29.655443      87.188048       0.602975       0.429845      -1.049399       0.003636       0.008845      -0.012481       0.015724       0.001537      -0.019498      -0.040476      -0.047323      -0.009286      -0.043323      -0.012693       0.056016             12.237086      14.422066       2.144268       3.650335       9.581637       5.852996      12.707556           0.000004
          425              C       6.999811       9.911600      17.356997       0.059196      40.391750 0.39825088E+03  0.91264198E+04                                10.432954                            6.702372      -0.069637       1.999369                    0.999082      26.173801      73.407723       0.631874       0.422991      -1.063925      -0.010784      -0.002671      -0.023880       0.026338       0.001420      -0.003264      -0.031129      -0.037737      -0.008075      -0.024889      -0.017196       0.042085             14.848303      14.775321       3.489663       4.981662      12.352859       9.173323      17.416729           0.000002
          426              C       7.646246       9.210120      16.380177      -0.136115      36.875003 0.42982215E+03  0.10155117E+05                                 9.887323                            7.046171      -0.141956       1.942167                    0.998534      29.569620      87.413684       0.598496       0.433160      -1.045592      -0.008981       0.007183       0.001373       0.011581      -0.009214      -0.000538      -0.039945      -0.050506      -0.016426      -0.034711      -0.020557       0.055268             12.503722      12.537563       1.371861       2.172094      10.673804       7.217356      14.299800           0.000003
          427              C       6.873576       8.554080      15.459907       0.091429      29.518669 0.33704990E+03  0.75009249E+04                                 8.593967                            6.267085       0.045163       2.037461                    0.998841      26.373943      75.910715       0.629821       0.436987      -1.042279      -0.044861       0.010222       0.022859       0.051376      -0.012201      -0.017464      -0.031274      -0.038803      -0.012841      -0.042900       0.000432       0.042468             10.579423      11.683728       0.941167       1.805514       8.315140       5.257059      11.739400           0.000001
          428              C      13.048003      12.876560      19.827542       0.087852      29.279651 0.34134540E+03  0.76522099E+04                                 8.601962                            6.352226      -0.093642       1.985757                    0.998917      27.037850      79.169315       0.616346       0.443291      -1.034265       0.001846      -0.006112      -0.048363       0.048782      -0.030952       0.008688      -0.011915      -0.085583      -0.003988      -0.052575      -0.004287       0.056863             10.376053      15.300693       3.323933      -0.967746       6.025630       0.780082       9.801837           0.000002
          429              C      11.781490      12.470440      20.051093      -0.143319      36.592638 0.44553002E+03  0.10640540E+05                                 9.887797                            7.217555      -0.254063       1.897608                    0.998664      30.252256      90.454185       0.584904       0.438465      -1.040512      -0.003907       0.009383      -0.011983       0.015713      -0.029627       0.005449      -0.018003      -0.079015      -0.030540      -0.044301      -0.015242       0.059543             12.223169      19.146961       4.304413      -0.567001       7.057336       1.106220      10.465210           0.000003
          430              C      11.057371      11.919480      19.008445       0.060996      39.971729 0.40912103E+03  0.94741457E+04                                10.449706                            6.863755      -0.239543       1.943406                    0.998950      26.649993      76.056898       0.612512       0.431820      -1.054502       0.022145       0.013229      -0.005974       0.026478      -0.015278       0.004864      -0.006225      -0.054562      -0.047449      -0.024595      -0.015524       0.040119             14.503053      25.222815       4.974880      -2.586295       7.528824       1.157407      10.757519           0.000002
          431              C      11.676062      11.771800      17.793937      -0.131757      36.308089 0.44386538E+03  0.10582439E+05                                 9.845686                            7.216115      -0.215225       1.918105                    0.998334      29.807237      88.815172       0.583962       0.439933      -1.040471       0.002909       0.004017       0.006944       0.008533      -0.026914       0.012549      -0.014263      -0.052377       0.015663      -0.041024      -0.002495       0.043519             12.061101      18.256355       3.470836      -2.996402       7.347068       1.458287      10.579881           0.000002
          432              C      12.964771      12.194960      17.645934       0.099880      27.932975 0.32980469E+03  0.72991853E+04                                 8.245403                            6.177490       0.100201       2.056041                    0.999248      26.223056      75.243159       0.637808       0.433909      -1.044228       0.008626       0.008885       0.041680       0.043481      -0.023948       0.013383      -0.012805      -0.072324       0.038929      -0.051220       0.006040       0.045179              9.812632      14.057397       3.055920      -1.718081       6.452990       1.307063       8.927507           0.000002
          433              C       6.039869       1.309240      28.061369       0.102425      27.535520 0.32716222E+03  0.72192332E+04                                 8.126279                            6.129838       0.081648       2.048359                    0.999429      26.147013      74.679501       0.644484       0.430691      -1.047176      -0.004279       0.016199      -0.041972       0.045192      -0.021858      -0.006134      -0.021012       0.064090       0.003846      -0.048965       0.010812       0.038152              9.584848       4.726175       0.862207       0.936434      14.197022       2.522180       9.831348          -0.000003
          434              C       6.234077       2.504880      28.737323      -0.144455      34.554325 0.42661280E+03  0.99986405E+04                                 9.339527                            6.955894       0.078325       2.005138                    0.999567      29.168712      84.171966       0.614463       0.425308      -1.056876       0.000638      -0.003615      -0.008589       0.009341      -0.008336      -0.003519      -0.025285       0.048290       0.020818      -0.042253       0.019986       0.022267             11.272803       5.215942       1.163991       1.045462      17.972429       3.696594      10.630039          -0.000005
          435              C       6.163330       3.683480      28.037953       0.049838      40.091475 0.41155574E+03  0.95151140E+04                                10.405216                            6.835648      -0.165635       1.963242                    0.999198      26.624952      75.158565       0.622241       0.425757      -1.061524       0.003271      -0.022712      -0.013020       0.026382       0.000763      -0.005566       0.000664       0.034952      -0.031903      -0.012693      -0.011015       0.023707             14.429930       5.816350       1.865299       1.731623      23.493318       7.555749      13.980124          -0.000001
          436              C       5.919182       3.612480      26.685604      -0.150598      35.226825 0.43790079E+03  0.10349074E+05                                 9.501696                            7.071543       0.016100       1.981085                    0.999502      29.627297      86.359473       0.605197       0.428237      -1.053163       0.009231      -0.010258       0.002659       0.014054      -0.006103      -0.005935      -0.026058       0.045423       0.021768      -0.041653       0.018469       0.023184             11.543313       5.509747       1.247036       1.564112      16.429386       5.268856      12.690807           0.000001
          437              C       5.738846       2.379920      26.085639       0.101462      27.622328 0.32934394E+03  0.72835212E+04                                 8.160254                            6.162616       0.095336       2.051940                    0.999499      26.259736      75.221600       0.640476       0.432426      -1.045541       0.016220      -0.028215       0.034890       0.047713      -0.013732      -0.020311      -0.023616       0.069486      -0.015419      -0.051473       0.005769       0.045703              9.609407       4.968359       0.872728       1.385615      13.278015       2.941550      10.581847           0.000000
          438              C       6.340891       4.995560      28.714791       0.385796      33.006742 0.30741006E+03  0.66468547E+04                                 9.432877                            6.081439      -0.164059       1.991673                    0.999202      23.520255      65.471095       0.627888       0.451155      -1.040036       0.004683       0.029428       0.013126       0.032561       0.000778      -0.042310       0.000948       0.133808      -0.110712      -0.050695      -0.047877       0.098572             13.214446       5.557904       1.397806       2.211831      20.844057       6.080353      13.241377          -0.000000
          439              C       6.873576       6.168480      30.534565       0.383246      32.682854 0.30309636E+03  0.65227469E+04                                 9.312534                            6.007995      -0.167419       1.988776                    0.999158      23.422869      64.795469       0.637304       0.446591      -1.043918      -0.013091       0.000697      -0.028987       0.031813      -0.009381      -0.044659       0.001170       0.138862      -0.109557      -0.053129      -0.049513       0.102641             13.142334       6.546382       0.257012       5.328660      10.361454       1.119629      22.519165          -0.000001
          440              C       6.333955       7.227800      28.636151       0.374116      32.878571 0.30830761E+03  0.66574986E+04                                 9.318420                            6.045110      -0.156918       1.990237                    0.999255      23.545095      65.061243       0.638152       0.444483      -1.046053       0.004600      -0.027603       0.014619       0.031572      -0.001422      -0.036465      -0.001438       0.134789      -0.109986      -0.050011      -0.045762       0.095773             12.806442       5.548817      -1.648155       2.361523      19.929610      -5.258073      12.940900          -0.000000
          441              C       8.431402       5.316480      33.833486       0.093762      27.381046 0.32802234E+03  0.72160343E+04                                 7.997756                            6.070918       0.215577       2.088363                    0.999697      26.009953      73.277044       0.660807       0.421344      -1.056866      -0.011275       0.042495       0.006728       0.044477       0.006763      -0.027869      -0.014615      -0.014723      -0.064354      -0.040863       0.006905       0.033958              9.526340       6.007715      -1.005748       3.497231       8.393012       0.316693      14.178293          -0.000003
          442              C       7.893168       5.140400      32.551382      -0.152061      34.154513 0.42495592E+03  0.99168558E+04                                 9.162254                            6.873465       0.176855       2.032869                    0.999719      29.018586      82.648890       0.629560       0.416907      -1.065723      -0.004733       0.004693       0.008242       0.010600      -0.001878      -0.019729      -0.004339      -0.018995      -0.069238      -0.034307       0.012847       0.021460             11.162600       6.932224      -1.047962       4.731772       8.962188      -0.083001      17.593389          -0.000005
          443              C       7.354934       6.248000      31.926235       0.048399      39.485455 0.40874533E+03  0.94087801E+04                                10.215266                            6.761279      -0.094100       1.984461                    0.999144      26.411125      73.744942       0.634438       0.419408      -1.068371       0.003058       0.000285       0.030720       0.030873       0.010217      -0.008754      -0.001810       0.028941      -0.020035      -0.014526      -0.009134       0.023660             14.312229       7.671952      -0.833945       6.313821       9.784985       1.161167      25.479750          -0.000002
          444              C       7.328578       7.469200      32.596888      -0.147443      36.049039 0.44292627E+03  0.10494507E+05                                 9.651652                            7.097172      -0.014186       1.972220                    0.999480      29.641256      86.422934       0.606185       0.426452      -1.054588      -0.000887      -0.007433       0.007176       0.010370       0.006202      -0.014721      -0.003711      -0.008280      -0.113435      -0.041717       0.013568       0.028149             12.029725       6.943184      -0.656624       4.391999       9.356043       1.941489      19.789948          -0.000003
          445              C       7.854326       7.548720      33.871922       0.103205      28.743842 0.33598634E+03  0.74799977E+04                                 8.422759                            6.240769      -0.018923       2.013701                    0.999343      26.526409      76.652641       0.632908       0.434696      -1.042443       0.010472      -0.042135       0.010235       0.044607       0.003434      -0.032777      -0.016030       0.010561      -0.085959      -0.048134       0.008286       0.039849             10.222821       6.321239      -1.078096       3.524836       9.020161       0.943645      15.327063          -0.000002
          446              C       6.127262      10.894240      27.923527       0.099035      27.305461 0.31967302E+03  0.70048098E+04                                 8.019890                            6.017028       0.143768       2.069095                    0.999670      25.955014      73.582168       0.658152       0.424707      -1.052112      -0.016961      -0.016926      -0.035726       0.043018       0.002640      -0.016417       0.020259       0.083897       0.011057      -0.052010       0.005318       0.046693              9.380827       4.918203      -0.789780       1.965390      13.424995      -2.825799       9.799284          -0.000003
          447              C       6.370022       9.701440      28.577391      -0.143582      33.340969 0.40892126E+03  0.94411581E+04                                 8.992293                            6.714644       0.179561       2.037587                    0.999697      28.538757      80.564422       0.641627       0.413464      -1.069087      -0.004790       0.002166      -0.005050       0.007290       0.008055      -0.006866       0.024127       0.051580       0.012723      -0.042447       0.016590       0.025856             10.778049       5.367520      -1.130787       1.878405      16.763778      -3.957201      10.202850          -0.000003
          448              C       6.125875       8.514320      27.927062       0.057976      38.085352 0.39888686E+03  0.91166218E+04                                 9.941682                            6.661996      -0.106516       1.981572                    0.999140      26.167799      72.561970       0.642291       0.417244      -1.070851      -0.006665       0.022637      -0.013054       0.026967      -0.003893      -0.009695       0.000632       0.030861      -0.023233      -0.012247      -0.010613       0.022861             13.374530       5.916258      -1.965339       2.598680      20.837429      -6.963269      13.369905          -0.000001
          449              C       5.690294       8.548400      26.619775      -0.158330      34.138800 0.42521146E+03  0.99271464E+04                                 9.155675                            6.877810       0.127684       2.015172                    0.999651      29.159996      83.147318       0.628869       0.417183      -1.065242      -0.000209       0.005971       0.005948       0.008431       0.008626      -0.006237       0.022495       0.031735       0.017864      -0.034502       0.015041       0.019461             10.937560       5.540348      -1.521023       2.293514      15.300950      -4.735802      11.971382           0.000002
          450              C       5.461406       9.789480      26.032623       0.086407      27.289888 0.33192131E+03  0.73166208E+04                                 7.973304                            6.113014       0.200457       2.080028                    0.999705      26.099605      73.381582       0.658148       0.422189      -1.057316       0.008626       0.026856       0.034919       0.044889       0.010025      -0.009709       0.017852       0.038822       0.057812      -0.038251       0.010676       0.027575              9.278393       4.760397      -0.956855       1.697398      12.921416      -3.319130      10.153366           0.000002
          451              C       1.806134      26.443240      21.194471       0.087017      26.872740 0.32742789E+03  0.72441106E+04                                 7.998043                            6.127932       0.060295       2.036792                    0.999431      26.566202      76.580866       0.643714       0.430074      -1.045014      -0.036426       0.031280      -0.015207       0.050364       0.005717       0.022936       0.016760      -0.056347      -0.104117      -0.050024      -0.000677       0.050701              9.220154      10.663958      -0.323802      -2.135826       4.829544      -1.196001      12.166960           0.000001
          452              C       1.240157      26.162080      22.399702      -0.146262      34.180196 0.43213985E+03  0.10202247E+05                                 9.311795                            7.018957      -0.097762       1.947989                    0.999264      29.692259      87.145897       0.606852       0.427516      -1.051223      -0.004684       0.011290       0.000856       0.012253      -0.006464       0.011379       0.014757      -0.057364      -0.082824      -0.037487      -0.008264       0.045751             11.074566      13.018869       0.131124      -3.966096       5.651831      -1.991932      14.552998           0.000001
          453              C      13.744378      26.309760      22.546821       0.065436      37.798577 0.40447385E+03  0.93097667E+04                                 9.989678                            6.772435      -0.063880       2.000578                    0.999249      26.256987      73.925592       0.625788       0.425236      -1.061977       0.012739       0.012847      -0.015926       0.024103       0.002108       0.008278       0.018766      -0.039624      -0.038623      -0.024760      -0.009578       0.034338             13.382947      13.854166       0.945941      -6.111394       6.940810      -4.375401      19.353866           0.000001
          454              C      13.020259      26.812440      21.480758      -0.153508      34.625856 0.45925941E+03  0.11031269E+05                                 9.491041                            7.306431      -0.217181       1.908117                    0.998301      30.359886      90.479615       0.584999       0.435897      -1.043997       0.007758       0.002145       0.005508       0.009753       0.010908       0.006839       0.024051      -0.062422      -0.077173      -0.033992      -0.019721       0.053712             11.117822      11.336157      -0.327022      -2.827797       6.262424      -2.702818      15.754885           0.000001
          455              C      13.684728      27.102120      20.309546       0.080635      27.070418 0.34848328E+03  0.78321298E+04                                 8.089664                            6.372412      -0.011463       2.012752                    0.998622      26.962560      78.373384       0.623665       0.436975      -1.040714       0.046546      -0.006687       0.016173       0.049727       0.005682       0.021532       0.023321      -0.038122      -0.082235      -0.044568       0.000446       0.044122              9.188830      10.219452      -0.854513      -2.303759       5.426788      -1.473940      11.920251           0.000001
          456              C      13.041067      25.900800      23.779885       0.370877      33.293693 0.31535108E+03  0.68854525E+04                                 9.514447                            6.193476      -0.288803       1.947159                    0.998867      24.061776      68.055029       0.614982       0.456148      -1.033671      -0.013279      -0.003219       0.025141       0.028614       0.035795       0.017429       0.049700      -0.092676      -0.055693      -0.049299      -0.043454       0.092753             13.167808      13.185066       0.418135      -5.691204       7.691948      -5.195321      18.626409           0.000001
          457              C      13.054939      24.835800      25.749429       0.379748      34.421856 0.32230425E+03  0.70792208E+04                                 9.760795                            6.276842      -0.368815       1.917408                    0.998761      24.255615      68.917945       0.608330       0.458403      -1.031890      -0.011305       0.018333      -0.015609       0.026599       0.031980       0.015038       0.059140      -0.099953      -0.046558      -0.052394      -0.047055       0.099449             13.873898      13.948912      -4.549196       4.158940      10.977167      -7.795403      16.695615           0.000001
          458              C      11.161411      25.744600      24.974070       0.376605      34.374384 0.32197651E+03  0.70767616E+04                                 9.753121                            6.282969      -0.368085       1.918422                    0.998811      24.301713      69.280917       0.606120       0.459766      -1.030172       0.029528      -0.003393      -0.003719       0.029954       0.027223       0.018212       0.058761      -0.086540      -0.012030      -0.049293      -0.043085       0.092378             13.732213      23.228330      -4.301573      -2.354935       8.016398      -2.176873       9.951912           0.000001
          459              C       1.987858      23.501000      27.813961       0.105125      28.541803 0.31569472E+03  0.69107395E+04                                 8.338285                            6.013338       0.085982       2.052839                    0.999492      25.957030      74.065535       0.651409       0.429532      -1.046909      -0.035161      -0.007832       0.024728       0.043693       0.005739      -0.017716       0.049232      -0.039496      -0.036791      -0.053946      -0.006054       0.060000             10.245306      11.813503      -0.810018       1.687023       8.206550      -4.918457      10.715863           0.000000
          460              C       1.308130      24.179760      26.833607      -0.142864      36.556726 0.43317323E+03  0.10236626E+05                                 9.788547                            7.046462      -0.114421       1.944491                    0.999195      29.655453      87.188089       0.602975       0.429845      -1.049399      -0.003636       0.008845       0.012481       0.015724      -0.001537      -0.019498       0.040476      -0.047323      -0.009287      -0.043323      -0.012693       0.056016             12.237092      14.422074      -2.144271       3.650339       9.581641      -5.852999      12.707562           0.000001
          461              C      13.808189      24.111600      26.823003       0.059196      40.391743 0.39825080E+03  0.91264176E+04                                10.432954                            6.702372      -0.069637       1.999369                    0.999082      26.173798      73.407718       0.631874       0.422991      -1.063925       0.010784      -0.002671       0.023880       0.026338      -0.001421      -0.003264       0.031129      -0.037737      -0.008075      -0.024888      -0.017196       0.042085             14.848303      14.775322      -3.489664       4.981663      12.352858      -9.173322      17.416729           0.000000
          462              C      13.161754      23.410120      27.799823      -0.136115      36.875009 0.42982225E+03  0.10155120E+05                                 9.887325                            7.046172      -0.141956       1.942167                    0.998534      29.569622      87.413698       0.598496       0.433161      -1.045592       0.008981       0.007183      -0.001373       0.011581       0.009214      -0.000538       0.039945      -0.050506      -0.016426      -0.034711      -0.020557       0.055268             12.503725      12.537565      -1.371862       2.172095      10.673807      -7.217357      14.299803          -0.000000
          463              C       0.062424      22.754080      28.720093       0.091429      29.518661 0.33704980E+03  0.75009223E+04                                 8.593966                            6.267085       0.045162       2.037461                    0.998841      26.373937      75.910698       0.629821       0.436987      -1.042279       0.044861       0.010222      -0.022859       0.051376       0.012201      -0.017464       0.031274      -0.038803      -0.012841      -0.042900       0.000432       0.042468             10.579422      11.683728      -0.941167       1.805514       8.315139      -5.257059      11.739399          -0.000001
          464              C       7.759997      27.076560      24.352458       0.087852      29.279663 0.34134552E+03  0.76522134E+04                                 8.601964                            6.352227      -0.093642       1.985756                    0.998917      27.037859      79.169348       0.616345       0.443291      -1.034265      -0.001846      -0.006112       0.048363       0.048783       0.030952       0.008688       0.011915      -0.085583      -0.003988      -0.052575      -0.004287       0.056862             10.376056      15.300699      -3.323935      -0.967747       6.025631      -0.780082       9.801839           0.000001
          465              C       9.026510      26.670440      24.128907      -0.143319      36.592663 0.44553033E+03  0.10640549E+05                                 9.887802                            7.217558      -0.254063       1.897608                    0.998664      30.252271      90.454249       0.584904       0.438465      -1.040512       0.003907       0.009383       0.011984       0.015713       0.029627       0.005449       0.018003      -0.079014      -0.030540      -0.044301      -0.015242       0.059542             12.223176      19.146973      -4.304416      -0.567003       7.057338      -1.106221      10.465215           0.000001
          466              C       9.750629      26.119480      25.171555       0.060995      39.971730 0.40912099E+03  0.94741450E+04                                10.449709                            6.863756      -0.239545       1.943405                    0.998950      26.649992      76.056909       0.612512       0.431820      -1.054501      -0.022145       0.013229       0.005974       0.026478       0.015278       0.004864       0.006225      -0.054563      -0.047449      -0.024595      -0.015524       0.040119             14.503058      25.222825      -4.974881      -2.586297       7.528826      -1.157408      10.757522           0.000001
          467              C       9.131938      25.971800      26.386063      -0.131757      36.308083 0.44386530E+03  0.10582437E+05                                 9.845686                            7.216115      -0.215226       1.918105                    0.998334      29.807232      88.815159       0.583962       0.439933      -1.040471      -0.002909       0.004017      -0.006944       0.008533       0.026915       0.012549       0.014263      -0.052377       0.015663      -0.041024      -0.002495       0.043519             12.061101      18.256355      -3.470835      -2.996403       7.347067      -1.458287      10.579882          -0.000000
          468              C       7.843229      26.394960      26.534066       0.099880      27.932979 0.32980476E+03  0.72991873E+04                                 8.245404                            6.177491       0.100201       2.056041                    0.999248      26.223059      75.243172       0.637808       0.433909      -1.044228      -0.008626       0.008885      -0.041680       0.043481       0.023948       0.013383       0.012805      -0.072324       0.038929      -0.051220       0.006041       0.045179              9.812633      14.057399      -3.055920      -1.718082       6.452991      -1.307064       8.927509           0.000000
          469              C       7.832131      12.890760       5.971369       0.102427      27.535409 0.32716035E+03  0.72191825E+04                                 8.126260                            6.129818       0.081650       2.048361                    0.999429      26.146944      74.679287       0.644485       0.430691      -1.047176       0.004279      -0.016198      -0.041972       0.045192      -0.021858       0.006134       0.021011       0.064091       0.003842      -0.048964       0.010811       0.038153              9.584828       4.726161       0.862205      -0.936434      14.196994      -2.522168       9.831329          -0.000000
          470              C       7.637923      11.695120       6.647323      -0.144455      34.554306 0.42661206E+03  0.99986232E+04                                 9.339530                            6.955890       0.078323       2.005137                    0.999567      29.168723      84.172116       0.614463       0.425308      -1.056875      -0.000639       0.003615      -0.008589       0.009341      -0.008336       0.003518       0.025285       0.048290       0.020817      -0.042253       0.019985       0.022267             11.272811       5.215939       1.163990      -1.045468      17.972420      -3.696594      10.630073          -0.000001
          471              C       7.708670      10.516520       5.947953       0.049837      40.091501 0.41155607E+03  0.95151240E+04                                10.405221                            6.835651      -0.165632       1.963243                    0.999198      26.624965      75.158620       0.622241       0.425757      -1.061523      -0.003272       0.022711      -0.013020       0.026382       0.000763       0.005565      -0.000664       0.034951      -0.031903      -0.012693      -0.011014       0.023707             14.429934       5.816350       1.865296      -1.731623      23.493323      -7.555731      13.980130          -0.000000
          472              C       7.952818      10.587520       4.595604      -0.150599      35.226885 0.43790160E+03  0.10349099E+05                                 9.501709                            7.071551       0.016100       1.981084                    0.999502      29.627324      86.359596       0.605196       0.428237      -1.053163      -0.009231       0.010259       0.002659       0.014054      -0.006102       0.005935       0.026058       0.045424       0.021770      -0.041653       0.018469       0.023184             11.543330       5.509754       1.247038      -1.564116      16.429403      -5.268864      12.690833           0.000001
          473              C       8.133154      11.820080       3.995639       0.101462      27.622332 0.32934393E+03  0.72835218E+04                                 8.160260                            6.162619       0.095329       2.051939                    0.999499      26.259733      75.221630       0.640475       0.432426      -1.045541      -0.016220       0.028215       0.034890       0.047712      -0.013732       0.020312       0.023616       0.069487      -0.015422      -0.051473       0.005769       0.045704              9.609415       4.968363       0.872728      -1.385618      13.278019      -2.941551      10.581863           0.000001
          474              C       7.531109       9.204440       6.624791       0.385797      33.006737 0.30741001E+03  0.66468542E+04                                 9.432881                            6.081441      -0.164062       1.991672                    0.999202      23.520251      65.471111       0.627887       0.451156      -1.040035      -0.004683      -0.029428       0.013126       0.032561       0.000778       0.042310      -0.000947       0.133810      -0.110711      -0.050694      -0.047878       0.098572             13.214451       5.557905       1.397806      -2.211829      20.844078      -6.080351      13.241370           0.000001
          475              C       6.998424       8.031520       8.444565       0.383246      32.682853 0.30309635E+03  0.65227463E+04                                 9.312531                            6.007993      -0.167413       1.988778                    0.999158      23.422872      64.795467       0.637304       0.446590      -1.043918       0.013090      -0.000697      -0.028986       0.031813      -0.009381       0.044659      -0.001170       0.138863      -0.109554      -0.053129      -0.049512       0.102641             13.142328       6.546380       0.257011      -5.328657      10.361456      -1.119626      22.519148          -0.000000
          476              C       7.538045       6.972200       6.546151       0.374116      32.878581 0.30830765E+03  0.66575001E+04                                 9.318425                            6.045112      -0.156921       1.990236                    0.999255      23.545096      65.061264       0.638151       0.444484      -1.046053      -0.004600       0.027603       0.014619       0.031572      -0.001422       0.036465       0.001438       0.134790      -0.109986      -0.050011      -0.045763       0.095774             12.806451       5.548819      -1.648156      -2.361521      19.929636       5.258076      12.940898           0.000000
          477              C       5.440598       8.883520      11.743486       0.093761      27.381134 0.32802362E+03  0.72160692E+04                                 7.997773                            6.070932       0.215578       2.088362                    0.999697      26.010007      73.277219       0.660806       0.421344      -1.056866       0.011274      -0.042496       0.006727       0.044477       0.006762       0.027868       0.014614      -0.014724      -0.064357      -0.040863       0.006906       0.033957              9.526362       6.007726      -1.005743      -3.497240       8.393022      -0.316706      14.178337          -0.000000
          478              C       5.978832       9.059600      10.461382      -0.152060      34.154469 0.42495519E+03  0.99168350E+04                                 9.162246                            6.873459       0.176853       2.032869                    0.999719      29.018561      82.648816       0.629560       0.416907      -1.065723       0.004732      -0.004693       0.008241       0.010599      -0.001878       0.019729       0.004338      -0.018993      -0.069236      -0.034306       0.012848       0.021459             11.162591       6.932216      -1.047957      -4.731766       8.962183       0.082991      17.593373          -0.000001
          479              C       6.517066       7.952000       9.836235       0.048399      39.485451 0.40874523E+03  0.94087777E+04                                10.215268                            6.761280      -0.094105       1.984459                    0.999144      26.411119      73.744937       0.634438       0.419408      -1.068370      -0.003058      -0.000286       0.030720       0.030873       0.010217       0.008755       0.001810       0.028941      -0.020038      -0.014526      -0.009135       0.023661             14.312232       7.671954      -0.833944      -6.313824       9.784982      -1.161165      25.479759          -0.000001
          480              C       6.543422       6.730800      10.506888      -0.147443      36.049033 0.44292641E+03  0.10494509E+05                                 9.651649                            7.097174      -0.014184       1.972221                    0.999480      29.641242      86.422836       0.606185       0.426452      -1.054588       0.000886       0.007433       0.007175       0.010369       0.006202       0.014721       0.003711      -0.008279      -0.113433      -0.041717       0.013567       0.028149             12.029718       6.943181      -0.656619      -4.391993       9.356035      -1.941498      19.789939          -0.000000
          481              C       6.017674       6.651280      11.781922       0.103205      28.743813 0.33598610E+03  0.74799890E+04                                 8.422745                            6.240762      -0.018912       2.013704                    0.999343      26.526394      76.652504       0.632909       0.434696      -1.042444      -0.010473       0.042135       0.010235       0.044607       0.003434       0.032777       0.016030       0.010560      -0.085961      -0.048135       0.008286       0.039848             10.222799       6.321227      -1.078093      -3.524824       9.020145      -0.943647      15.327025          -0.000000
          482              C       7.744738       3.305760       5.833527       0.099036      27.305387 0.31967187E+03  0.70047791E+04                                 8.019878                            6.017017       0.143764       2.069095                    0.999670      25.954967      73.582033       0.658153       0.424707      -1.052112       0.016960       0.016926      -0.035726       0.043018       0.002640       0.016417      -0.020258       0.083898       0.011054      -0.052009       0.005316       0.046694              9.380813       4.918195      -0.789775      -1.965386      13.424983       2.825785       9.799263          -0.000000
          483              C       7.501978       4.498560       6.487391      -0.143582      33.340999 0.40892162E+03  0.94411690E+04                                 8.992301                            6.714648       0.179563       2.037588                    0.999697      28.538774      80.564495       0.641627       0.413464      -1.069087       0.004790      -0.002166      -0.005050       0.007290       0.008056       0.006866      -0.024127       0.051580       0.012723      -0.042447       0.016591       0.025856             10.778060       5.367523      -1.130788      -1.878404      16.763806       3.957206      10.202851          -0.000000
          484              C       7.746125       5.685680       5.837062       0.057976      38.085378 0.39888713E+03  0.91166297E+04                                 9.941686                            6.661998      -0.106515       1.981572                    0.999140      26.167811      72.562010       0.642291       0.417244      -1.070851       0.006665      -0.022637      -0.013054       0.026968      -0.003894       0.009694      -0.000631       0.030860      -0.023234      -0.012248      -0.010612       0.022860             13.374538       5.916260      -1.965340      -2.598678      20.837451       6.963273      13.369903          -0.000000
          485              C       8.181706       5.651600       4.529775      -0.158330      34.138809 0.42521177E+03  0.99271545E+04                                 9.155674                            6.877811       0.127690       2.015174                    0.999651      29.160000      83.147300       0.628869       0.417183      -1.065242       0.000209      -0.005972       0.005948       0.008431       0.008626       0.006237      -0.022495       0.031735       0.017866      -0.034503       0.015041       0.019462             10.937557       5.540348      -1.521024      -2.293513      15.300942       4.735803      11.971380           0.000002
          486              C       8.410594       4.410520       3.942623       0.086407      27.289887 0.33192141E+03  0.73166233E+04                                 7.973306                            6.113018       0.200457       2.080028                    0.999705      26.099594      73.381550       0.658148       0.422189      -1.057316      -0.008626      -0.026855       0.034919       0.044888       0.010025       0.009710      -0.017852       0.038822       0.057811      -0.038251       0.010676       0.027575              9.278395       4.760399      -0.956854      -1.697397      12.921421       3.319130      10.153365           0.000001
          487              C      12.065866      16.156760      43.284471       0.087017      26.872769 0.32742824E+03  0.72441210E+04                                 7.998051                            6.127936       0.060294       2.036791                    0.999431      26.566224      76.580968       0.643714       0.430074      -1.045013       0.036425      -0.031280      -0.015207       0.050364       0.005718      -0.022936      -0.016759      -0.056347      -0.104117      -0.050024      -0.000677       0.050701              9.220164      10.663969      -0.323801       2.135830       4.829548       1.196005      12.166975           0.000002
          488              C      12.631843      16.437920       0.309702      -0.146262      34.180233 0.43214028E+03  0.10202261E+05                                 9.311803                            7.018961      -0.097764       1.947988                    0.999264      29.692286      87.146030       0.606851       0.427516      -1.051223       0.004684      -0.011291       0.000856       0.012254      -0.006464      -0.011379      -0.014757      -0.057363      -0.082823      -0.037487      -0.008263       0.045750             11.074578      13.018884       0.131124       3.966099       5.651836       1.991937      14.553014           0.000003
          489              C       0.127622      16.290240       0.456821       0.065436      37.798587 0.40447398E+03  0.93097704E+04                                 9.989679                            6.772435      -0.063879       2.000578                    0.999249      26.256994      73.925611       0.625788       0.425236      -1.061977      -0.012739      -0.012848      -0.015926       0.024104       0.002109      -0.008278      -0.018765      -0.039623      -0.038622      -0.024759      -0.009578       0.034337             13.382948      13.854174       0.945941       6.111394       6.940810       4.375401      19.353860           0.000002
          490              C       0.851741      15.787560      43.570758      -0.153509      34.625878 0.45925986E+03  0.11031283E+05                                 9.491044                            7.306434      -0.217182       1.908116                    0.998301      30.359902      90.479669       0.584999       0.435897      -1.043997      -0.007758      -0.002146       0.005508       0.009753       0.010908      -0.006840      -0.024051      -0.062421      -0.077173      -0.033991      -0.019720       0.053712             11.117825      11.336163      -0.327023       2.827796       6.262426       2.702818      15.754885           0.000002
          491              C       0.187272      15.497880      42.399546       0.080635      27.070384 0.34848280E+03  0.78321161E+04                                 8.089659                            6.372409      -0.011466       2.012752                    0.998622      26.962531      78.373280       0.623665       0.436976      -1.040714      -0.046546       0.006686       0.016173       0.049727       0.005682      -0.021531      -0.023321      -0.038122      -0.082235      -0.044568       0.000446       0.044122              9.188823      10.219445      -0.854512       2.303756       5.426785       1.473940      11.920240           0.000001
          492              C       0.830933      16.699200       1.689885       0.370877      33.293685 0.31535099E+03  0.68854504E+04                                 9.514448                            6.193476      -0.288807       1.947158                    0.998867      24.061772      68.055030       0.614981       0.456148      -1.033671       0.013279       0.003219       0.025142       0.028614       0.035795      -0.017430      -0.049700      -0.092676      -0.055694      -0.049299      -0.043454       0.092753             13.167809      13.185072       0.418136       5.691208       7.691948       5.195321      18.626407           0.000002
          493              C       0.817061      17.764200       3.659429       0.379749      34.421834 0.32230407E+03  0.70792157E+04                                 9.760790                            6.276839      -0.368815       1.917409                    0.998761      24.255608      68.917915       0.608330       0.458403      -1.031890       0.011304      -0.018333      -0.015608       0.026599       0.031980      -0.015039      -0.059140      -0.099953      -0.046557      -0.052394      -0.047055       0.099449             13.873889      13.948902      -4.549191      -4.158933      10.977161       7.795398      16.695606           0.000003
          494              C       2.710589      16.855400       2.884070       0.376606      34.374386 0.32197652E+03  0.70767622E+04                                 9.753122                            6.282970      -0.368089       1.918421                    0.998811      24.301714      69.280930       0.606120       0.459766      -1.030172      -0.029528       0.003392      -0.003718       0.029954       0.027223      -0.018212      -0.058761      -0.086540      -0.012029      -0.049293      -0.043085       0.092378             13.732216      23.228335      -4.301574       2.354936       8.016399       2.176874       9.951913           0.000002
          495              C      11.884142      19.099000       5.723961       0.105126      28.541788 0.31569455E+03  0.69107341E+04                                 8.338278                            6.013334       0.085987       2.052841                    0.999492      25.957023      74.065474       0.651410       0.429531      -1.046910       0.035161       0.007831       0.024728       0.043694       0.005739       0.017717      -0.049232      -0.039496      -0.036792      -0.053947      -0.006053       0.060000             10.245296      11.813492      -0.810014      -1.687018       8.206544       4.918452      10.715853           0.000002
          496              C      12.563870      18.420240       4.743607      -0.142862      36.556618 0.43317179E+03  0.10236583E+05                                 9.788529                            7.046450      -0.114423       1.944492                    0.999195      29.655388      87.187847       0.602975       0.429845      -1.049399       0.003636      -0.008847       0.012482       0.015726      -0.001537       0.019498      -0.040476      -0.047324      -0.009286      -0.043322      -0.012694       0.056016             12.237067      14.422041      -2.144263      -3.650326       9.581623       5.852987      12.707536           0.000004
          497              C       0.063811      18.488400       4.733003       0.059196      40.391695 0.39825024E+03  0.91264017E+04                                10.432947                            6.702368      -0.069641       1.999368                    0.999082      26.173773      73.407632       0.631874       0.422992      -1.063924      -0.010784       0.002669       0.023882       0.026339      -0.001420       0.003265      -0.031130      -0.037738      -0.008075      -0.024890      -0.017196       0.042086             14.848293      14.775308      -3.489659      -4.981656      12.352853       9.173318      17.416719           0.000002
          498              C       0.710246      19.189880       5.709823      -0.136114      36.875000 0.42982200E+03  0.10155112E+05                                 9.887322                            7.046168      -0.141954       1.942168                    0.998534      29.569618      87.413664       0.598496       0.433160      -1.045592      -0.008981      -0.007185      -0.001372       0.011583       0.009213       0.000538      -0.039946      -0.050507      -0.016427      -0.034711      -0.020558       0.055269             12.503722      12.537558      -1.371864      -2.172097      10.673805       7.217359      14.299802           0.000003
          499              C      13.809576      19.845920       6.630093       0.091428      29.518712 0.33705035E+03  0.75009370E+04                                 8.593969                            6.267084       0.045170       2.037462                    0.998841      26.373981      75.910820       0.629822       0.436986      -1.042280      -0.044861      -0.010223      -0.022859       0.051377       0.012202       0.017465      -0.031273      -0.038803      -0.012843      -0.042901       0.000433       0.042468             10.579427      11.683730      -0.941166      -1.805511       8.315144       5.257064      11.739406           0.000001
          500              C       6.112003      15.523440       2.262458       0.087850      29.279725 0.34134639E+03  0.76522392E+04                                 8.601984                            6.352240      -0.093648       1.985754                    0.998917      27.037892      79.169531       0.616344       0.443292      -1.034264       0.001846       0.006112       0.048363       0.048782       0.030952      -0.008688      -0.011915      -0.085583      -0.003987      -0.052575      -0.004287       0.056862             10.376082      15.300742      -3.323943       0.967756       6.025644       0.780081       9.801860           0.000003
          501              C       4.845490      15.929560       2.038907      -0.143320      36.592671 0.44553037E+03  0.10640552E+05                                 9.887806                            7.217559      -0.254066       1.897607                    0.998664      30.252275      90.454289       0.584904       0.438465      -1.040512      -0.003907      -0.009383       0.011984       0.015713       0.029627      -0.005449      -0.018003      -0.079014      -0.030539      -0.044301      -0.015241       0.059542             12.223182      19.146985      -4.304418       0.567008       7.057341       1.106220      10.465220           0.000003
          502              C       4.121371      16.480520       3.081555       0.060996      39.971727 0.40912093E+03  0.94741434E+04                                10.449708                            6.863756      -0.239546       1.943405                    0.998950      26.649989      76.056896       0.612512       0.431820      -1.054501       0.022145      -0.013230       0.005975       0.026479       0.015278      -0.004865      -0.006226      -0.054562      -0.047448      -0.024595      -0.015523       0.040119             14.503058      25.222826      -4.974882       2.586296       7.528826       1.157408      10.757521           0.000002
          503              C       4.740062      16.628200       4.296063      -0.131756      36.308049 0.44386482E+03  0.10582422E+05                                 9.845676                            7.216108      -0.215219       1.918107                    0.998334      29.807217      88.815068       0.583963       0.439933      -1.040471       0.002908      -0.004019      -0.006943       0.008533       0.026914      -0.012549      -0.014264      -0.052376       0.015663      -0.041025      -0.002495       0.043519             12.061088      18.256334      -3.470832       2.996400       7.347059       1.458285      10.579871           0.000002
          504              C       6.028771      16.205040       4.444066       0.099880      27.932963 0.32980450E+03  0.72991799E+04                                 8.245398                            6.177486       0.100204       2.056041                    0.999248      26.223057      75.243150       0.637809       0.433909      -1.044228       0.008626      -0.008886      -0.041680       0.043481       0.023948      -0.013383      -0.012806      -0.072323       0.038930      -0.051220       0.006040       0.045179              9.812625      14.057384      -3.055915       1.718085       6.452984       1.307062       8.927507           0.000002
          505              I       2.761222      26.476184       5.589212      -0.459702     511.724602 0.20226448E+05  0.11367887E+07                                39.592862                           35.617559       1.280073       1.778352                    0.999983     171.499834     571.033397       0.463347       0.235201      -1.341090       0.143920      -0.185125       0.155104       0.281143      -0.175484       0.162178      -0.246722       0.017541       0.050857      -0.249758      -0.142471       0.392229             44.725705      51.053547     -18.130719      10.293282      48.534295     -13.002839      34.589271           0.000005
          506              I       2.681180      28.315652       1.540115      -0.447140     499.459311 0.18999175E+05  0.10457052E+07                                38.352555                           34.048702       1.779118       1.910185                    0.999833     165.757126     536.845022       0.486333       0.228822      -1.357479       0.094602      -0.029117      -0.155233       0.184105       0.018806      -0.214070      -0.095088       0.237848       0.673781      -0.253566      -0.116063       0.369629             43.827976      54.541159       0.299445     -21.073936      26.387174      -0.853729      50.555593           0.000004
          507              I       4.433907      12.550812       3.660313      -0.469547     460.909871 0.20174679E+05  0.11316709E+07                                36.788470                           35.438723       1.345007       1.794090                    0.999986     170.934674     566.171547       0.467748       0.233443      -1.345368       0.194616       0.126246      -0.024038       0.233219       0.000966       0.000521      -0.051339       0.602418      -0.601188      -0.252045      -0.149364       0.401409             39.300958      61.323070       2.602515       6.088674      31.181421      -4.628880      25.398382           0.000003
          508              I       0.719124      14.541368       5.169060      -0.433748     417.336600 0.18542729E+05  0.10198962E+07                                34.326904                           33.987552       1.417942       1.820570                    0.999821     168.240282     554.409418       0.476679       0.233613      -1.343182      -0.096356       0.251258       0.112008       0.291481      -0.195980      -0.162109       0.203299      -0.271108      -0.256974      -0.251363      -0.161562       0.412925             34.954246      28.399776      -4.428085      -3.551529      47.348453       3.854215      29.114507           0.000003
          509              I       9.115707       5.534592      13.850430      -0.468426     489.803031 0.20305945E+05  0.11415888E+07                                38.315133                           35.629777       1.372182       1.798780                    0.999983     171.634456     570.278453       0.464714       0.234441      -1.343102      -0.220851      -0.140468       0.105748       0.282293       0.183205       0.074682      -0.032459       0.302607      -0.685937      -0.260622      -0.096304       0.356926             41.218218      58.615586       0.777814       3.273730      32.385569      -2.935583      32.653500           0.000015
          510              I      11.385999       9.166100      14.780419      -0.461652     479.262459 0.19091914E+05  0.10575674E+07                                37.736397                           34.473664       1.474480       1.827622                    0.999945     170.089879     562.100895       0.473686       0.233430      -1.343733       0.016655       0.195325       0.105483       0.222612       0.008828      -0.098421       0.236420      -0.364510      -0.696614      -0.353822      -0.036215       0.390037             41.814099      35.299996      -7.083208      -5.448201      53.724817      16.249400      36.417485           0.000010
          511              I      11.110778      16.123816      27.679212      -0.459694     511.722914 0.20226363E+05  0.11367827E+07                                39.592748                           35.617459       1.280076       1.778353                    0.999983     171.499764     571.032673       0.463348       0.235201      -1.341091      -0.143915       0.185135       0.155103       0.281147      -0.175486      -0.162179       0.246720       0.017530       0.050878      -0.249753      -0.142478       0.392231             44.725570      51.053385     -18.130661     -10.293250      48.534151      13.002797      34.589175          -0.000007
          512              I      11.190820      14.284348      23.630115      -0.447145     499.459976 0.18999209E+05  0.10457075E+07                                38.352586                           34.048731       1.779111       1.910183                    0.999833     165.757265     536.845623       0.486333       0.228822      -1.357479      -0.094599       0.029116      -0.155232       0.184103       0.018805       0.214072       0.095088       0.237845       0.673776      -0.253564      -0.116065       0.369630             43.828008      54.541194       0.299445      21.073949      26.387196       0.853725      50.555635           0.000002
          513              I       9.438093       1.649188      25.750313      -0.469542     460.908611 0.20174606E+05  0.11316657E+07                                36.788390                           35.438647       1.345014       1.794092                    0.999986     170.934538     566.170745       0.467749       0.233443      -1.345369      -0.194619      -0.126238      -0.024041       0.233218       0.000966      -0.000522       0.051342       0.602415      -0.601205      -0.252049      -0.149361       0.401410             39.300870      61.322930       2.602516      -6.088653      31.181356       4.628869      25.398325          -0.000000
          514              I      13.152876      28.058632      27.259060      -0.433728     417.334236 0.18542587E+05  0.10198864E+07                                34.326742                           33.987391       1.417954       1.820574                    0.999821     168.240043     554.407852       0.476681       0.233613      -1.343183       0.096354      -0.251258       0.112006       0.291479      -0.195980       0.162108      -0.203298      -0.271117      -0.256948      -0.251362      -0.161561       0.412923             34.954079      28.399632      -4.428060       3.551508      47.348231      -3.854199      29.114375          -0.000007
          515              I       4.756293       8.665408      35.940430      -0.468422     489.803844 0.20305987E+05  0.11415918E+07                                38.315197                           35.629834       1.372175       1.798779                    0.999983     171.634417     570.278627       0.464713       0.234442      -1.343102       0.220849       0.140474       0.105755       0.282296       0.183203      -0.074682       0.032462       0.302602      -0.685953      -0.260627      -0.096298       0.356925             41.218292      58.615706       0.777815      -3.273736      32.385622       2.935591      32.653548           0.000004
          516              I       2.486001       5.033900      36.870419      -0.461646     479.260744 0.19091826E+05  0.10575612E+07                                37.736308                           34.473584       1.474486       1.827624                    0.999945     170.089584     562.099566       0.473687       0.233430      -1.343733      -0.016651      -0.195333       0.105490       0.222621       0.008825       0.098421      -0.236425      -0.364517      -0.696637      -0.353829      -0.036217       0.390046             41.814000      35.299911      -7.083191       5.448190      53.724687     -16.249365      36.417403          -0.000005
          517              I       9.697222       1.923816      16.500788      -0.459694     511.723397 0.20226386E+05  0.11367844E+07                                39.592777                           35.617484       1.280075       1.778352                    0.999983     171.499811     571.032954       0.463348       0.235201      -1.341091       0.143913       0.185135      -0.155104       0.281146       0.175487      -0.162179      -0.246720       0.017528       0.050880      -0.249752      -0.142479       0.392231             44.725605      51.053425      18.130679     -10.293257      48.534193     -13.002809      34.589197           0.000004
          518              I       9.617180       0.084348      20.549885      -0.447143     499.459380 0.18999180E+05  0.10457055E+07                                38.352554                           34.048703       1.779114       1.910184                    0.999833     165.757179     536.845210       0.486333       0.228822      -1.357479       0.094599       0.029116       0.155235       0.184105      -0.018806       0.214073      -0.095088       0.237842       0.673781      -0.253564      -0.116067       0.369631             43.827971      54.541145      -0.299443      21.073932      26.387175      -0.853723      50.555594           0.000004
          519              I      11.369907      15.849188      18.429687      -0.469539     460.908343 0.20174590E+05  0.11316646E+07                                36.788373                           35.438630       1.345016       1.794092                    0.999986     170.934504     566.170546       0.467749       0.233443      -1.345369       0.194619      -0.126238       0.024042       0.233218      -0.000966      -0.000522      -0.051342       0.602415      -0.601202      -0.252049      -0.149361       0.401410             39.300853      61.322905      -2.602515      -6.088652      31.181340      -4.628866      25.398313           0.000001
          520              I       7.655124      13.858632      16.920940      -0.433726     417.334271 0.18542588E+05  0.10198865E+07                                34.326744                           33.987392       1.417954       1.820574                    0.999821     168.240048     554.407871       0.476681       0.233613      -1.343183      -0.096354      -0.251257      -0.112004       0.291477       0.195980       0.162108       0.203297      -0.271117      -0.256952      -0.251362      -0.161560       0.412923             34.954083      28.399631       4.428059       3.551506      47.348244       3.854199      29.114374           0.000005
          521              I       2.179707      22.865408       8.239570      -0.468423     489.803643 0.20305976E+05  0.11415911E+07                                38.315183                           35.629822       1.372175       1.798779                    0.999983     171.634410     570.278543       0.464713       0.234442      -1.343102      -0.220849       0.140474      -0.105754       0.282296      -0.183203      -0.074682      -0.032462       0.302601      -0.685954      -0.260627      -0.096298       0.356925             41.218276      58.615678      -0.777813      -3.273736      32.385613      -2.935591      32.653538           0.000016
          522              I       4.449999      19.233900       7.309581      -0.461646     479.260479 0.19091812E+05  0.10575603E+07                                37.736290                           34.473568       1.474486       1.827624                    0.999945     170.089568     562.099432       0.473687       0.233430      -1.343733       0.016652      -0.195333      -0.105489       0.222621      -0.008825       0.098421       0.236424      -0.364518      -0.696637      -0.353829      -0.036217       0.390045             41.813981      35.299893       7.083188       5.448187      53.724665      16.249356      36.417384           0.000011
          523              I       4.174778      12.276184      38.590788      -0.459702     511.724566 0.20226446E+05  0.11367886E+07                                39.592859                           35.617557       1.280074       1.778352                    0.999983     171.499836     571.033387       0.463347       0.235201      -1.341090      -0.143920      -0.185125      -0.155103       0.281143       0.175484       0.162178       0.246721       0.017540       0.050856      -0.249757      -0.142472       0.392229             44.725700      51.053539      18.130713      10.293283      48.534287      13.002840      34.589273          -0.000007
          524              I       4.254820      14.115652      42.639885      -0.447140     499.459524 0.18999186E+05  0.10457060E+07                                38.352565                           34.048712       1.779117       1.910185                    0.999833     165.757162     536.845184       0.486333       0.228822      -1.357479      -0.094601      -0.029118       0.155232       0.184104      -0.018806      -0.214070       0.095087       0.237848       0.673778      -0.253566      -0.116062       0.369628             43.827987      54.541174      -0.299446     -21.073941      26.387182       0.853730      50.555607           0.000002
          525              I       2.502093      26.750812      40.519687      -0.469546     460.909531 0.20174660E+05  0.11316696E+07                                36.788449                           35.438704       1.345008       1.794090                    0.999986     170.934636     566.171336       0.467748       0.233443      -1.345368      -0.194617       0.126245       0.024037       0.233220      -0.000966       0.000521       0.051339       0.602418      -0.601191      -0.252046      -0.149364       0.401409             39.300934      61.323029      -2.602513       6.088668      31.181405       4.628877      25.398369          -0.000001
          526              I       6.216876       0.341368      39.010940      -0.433748     417.336463 0.18542721E+05  0.10198957E+07                                34.326897                           33.987545       1.417942       1.820571                    0.999821     168.240257     554.409306       0.476679       0.233613      -1.343182       0.096357       0.251259      -0.112008       0.291481       0.195981      -0.162109      -0.203299      -0.271108      -0.256975      -0.251363      -0.161561       0.412924             34.954237      28.399771       4.428084      -3.551530      47.348434      -3.854216      29.114505          -0.000009
          527              I      11.692293      19.734592      30.329570      -0.468426     489.803156 0.20305952E+05  0.11415893E+07                                38.315144                           35.629788       1.372182       1.798780                    0.999983     171.634443     570.278464       0.464713       0.234441      -1.343102       0.220851      -0.140467      -0.105747       0.282292      -0.183205       0.074682       0.032460       0.302608      -0.685934      -0.260621      -0.096304       0.356925             41.218230      58.615605      -0.777816       3.273732      32.385577       2.935582      32.653509           0.000002
          528              I       9.422001      23.366100      29.399581      -0.461653     479.262638 0.19091924E+05  0.10575681E+07                                37.736409                           34.473676       1.474480       1.827622                    0.999945     170.089889     562.100985       0.473686       0.233430      -1.343733      -0.016654       0.195324      -0.105483       0.222610      -0.008827      -0.098421      -0.236420      -0.364507      -0.696612      -0.353821      -0.036214       0.390036             41.814112      35.300009       7.083209      -5.448202      53.724830     -16.249403      36.417496          -0.000006
          529              I      11.110778       1.923816      38.590788      -0.459702     511.724526 0.20226444E+05  0.11367885E+07                                39.592857                           35.617555       1.280074       1.778352                    0.999983     171.499834     571.033369       0.463347       0.235201      -1.341090      -0.143921       0.185125      -0.155103       0.281143      -0.175484       0.162178      -0.246721       0.017540       0.050856      -0.249757      -0.142472       0.392229             44.725697      51.053536     -18.130712      10.293282      48.534284     -13.002839      34.589271          -0.000007
          530              I      11.190820       0.084348      42.639885      -0.447140     499.459507 0.18999185E+05  0.10457059E+07                                38.352565                           34.048711       1.779117       1.910185                    0.999833     165.757159     536.845171       0.486333       0.228822      -1.357479      -0.094602       0.029118       0.155232       0.184104       0.018806      -0.214070      -0.095087       0.237848       0.673778      -0.253566      -0.116062       0.369628             43.827987      54.541173       0.299446     -21.073941      26.387181      -0.853730      50.555606           0.000002
          531              I       9.438093      15.849188      40.519687      -0.469546     460.909550 0.20174661E+05  0.11316696E+07                                36.788450                           35.438705       1.345008       1.794090                    0.999986     170.934642     566.171360       0.467748       0.233443      -1.345368      -0.194617      -0.126245       0.024037       0.233220       0.000966       0.000522      -0.051339       0.602418      -0.601191      -0.252046      -0.149363       0.401409             39.300935      61.323030       2.602513       6.088668      31.181405      -4.628877      25.398369          -0.000001
          532              I      13.152876      13.858632      39.010940      -0.433748     417.336444 0.18542720E+05  0.10198956E+07                                34.326895                           33.987543       1.417942       1.820571                    0.999821     168.240256     554.409295       0.476679       0.233613      -1.343182       0.096357      -0.251259      -0.112008       0.291481      -0.195981      -0.162109       0.203299      -0.271108      -0.256974      -0.251363      -0.161561       0.412924             34.954235      28.399769      -4.428084      -3.551530      47.348432       3.854216      29.114504          -0.000009
          533              I       4.756293      22.865408      30.329570      -0.468426     489.803153 0.20305952E+05  0.11415893E+07                                38.315143                           35.629787       1.372182       1.798780                    0.999983     171.634446     570.278470       0.464713       0.234441      -1.343102       0.220851       0.140467      -0.105747       0.282291       0.183204       0.074682      -0.032460       0.302608      -0.685934      -0.260621      -0.096304       0.356925             41.218230      58.615604       0.777816       3.273732      32.385576      -2.935583      32.653509           0.000002
          534              I       2.486001      19.233900      29.399581      -0.461653     479.262671 0.19091926E+05  0.10575682E+07                                37.736412                           34.473678       1.474480       1.827622                    0.999945     170.089890     562.101000       0.473686       0.233430      -1.343733      -0.016654      -0.195324      -0.105483       0.222611       0.008827      -0.098421       0.236420      -0.364507      -0.696613      -0.353822      -0.036214       0.390036             41.814114      35.300011      -7.083209      -5.448203      53.724834      16.249404      36.417498          -0.000007
          535              I       2.761222      12.276184      16.500788      -0.459695     511.723378 0.20226386E+05  0.11367843E+07                                39.592776                           35.617483       1.280075       1.778352                    0.999983     171.499813     571.032953       0.463348       0.235201      -1.341091       0.143913      -0.185135      -0.155104       0.281146      -0.175487      -0.162179       0.246720       0.017528       0.050880      -0.249753      -0.142479       0.392231             44.725603      51.053421     -18.130677     -10.293256      48.534191      13.002808      34.589196           0.000003
          536              I       2.681180      14.115652      20.549885      -0.447143     499.459469 0.18999184E+05  0.10457058E+07                                38.352559                           34.048707       1.779113       1.910184                    0.999833     165.757189     536.845267       0.486333       0.228822      -1.357479       0.094599      -0.029116       0.155235       0.184105       0.018806       0.214073       0.095088       0.237842       0.673782      -0.253564      -0.116067       0.369631             43.827977      54.541152       0.299444      21.073934      26.387178       0.853724      50.555601           0.000004
          537              I       4.433907      26.750812      18.429687      -0.469539     460.908339 0.20174590E+05  0.11316646E+07                                36.788373                           35.438630       1.345016       1.794092                    0.999986     170.934500     566.170534       0.467749       0.233443      -1.345369       0.194619       0.126237       0.024041       0.233217       0.000966      -0.000522       0.051342       0.602415      -0.601202      -0.252049      -0.149361       0.401410             39.300853      61.322906       2.602515      -6.088652      31.181340       4.628866      25.398313           0.000001
          538              I       0.719124       0.341368      16.920940      -0.433725     417.334254 0.18542587E+05  0.10198864E+07                                34.326743                           33.987391       1.417955       1.820574                    0.999821     168.240044     554.407854       0.476681       0.233613      -1.343183      -0.096354       0.251257      -0.112004       0.291477      -0.195980       0.162108      -0.203297      -0.271117      -0.256952      -0.251362      -0.161560       0.412923             34.954082      28.399629      -4.428059       3.551506      47.348244      -3.854199      29.114373           0.000005
          539              I       9.115707      19.734592       8.239570      -0.468423     489.803629 0.20305976E+05  0.11415910E+07                                38.315183                           35.629821       1.372175       1.798779                    0.999983     171.634408     570.278534       0.464713       0.234442      -1.343102      -0.220849      -0.140474      -0.105754       0.282296       0.183203      -0.074682       0.032462       0.302601      -0.685954      -0.260627      -0.096298       0.356925             41.218275      58.615677       0.777813      -3.273736      32.385612       2.935591      32.653537           0.000015
          540              I      11.385999      23.366100       7.309581      -0.461646     479.260384 0.19091807E+05  0.10575599E+07                                37.736284                           34.473563       1.474487       1.827624                    0.999945     170.089558     562.099373       0.473687       0.233430      -1.343733       0.016652       0.195333      -0.105489       0.222622       0.008825       0.098421      -0.236424      -0.364518      -0.696637      -0.353829      -0.036217       0.390046             41.813974      35.299888      -7.083187       5.448187      53.724656     -16.249353      36.417379           0.000011
          541              I       4.174778      26.476184      27.679212      -0.459694     511.722955 0.20226364E+05  0.11367828E+07                                39.592751                           35.617461       1.280076       1.778353                    0.999983     171.499766     571.032691       0.463348       0.235201      -1.341091      -0.143914      -0.185136       0.155103       0.281147       0.175486      -0.162179      -0.246720       0.017529       0.050879      -0.249753      -0.142479       0.392231             44.725574      51.053390      18.130664     -10.293250      48.534155     -13.002798      34.589177          -0.000007
          542              I       4.254820      28.315652      23.630115      -0.447145     499.459940 0.18999207E+05  0.10457074E+07                                38.352584                           34.048729       1.779111       1.910183                    0.999833     165.757258     536.845592       0.486333       0.228822      -1.357479      -0.094599      -0.029116      -0.155232       0.184103      -0.018805       0.214073      -0.095088       0.237844       0.673776      -0.253564      -0.116066       0.369629             43.828006      54.541192      -0.299445      21.073949      26.387194      -0.853725      50.555633           0.000003
          543              I       2.502093      12.550812      25.750313      -0.469542     460.908672 0.20174610E+05  0.11316660E+07                                36.788394                           35.438650       1.345013       1.794092                    0.999986     170.934549     566.170797       0.467749       0.233443      -1.345369      -0.194619       0.126238      -0.024041       0.233218      -0.000966      -0.000522      -0.051342       0.602415      -0.601204      -0.252049      -0.149361       0.401410             39.300874      61.322935      -2.602516      -6.088653      31.181359      -4.628869      25.398328          -0.000000
          544              I       6.216876      14.541368      27.259060      -0.433729     417.334306 0.18542591E+05  0.10198866E+07                                34.326746                           33.987395       1.417953       1.820574                    0.999821     168.240057     554.407916       0.476681       0.233613      -1.343183       0.096354       0.251258       0.112006       0.291479       0.195980       0.162108       0.203298      -0.271117      -0.256947      -0.251362      -0.161561       0.412923             34.954083      28.399636       4.428061       3.551508      47.348236       3.854201      29.114378          -0.000007
          545              I      11.692293       5.534592      35.940430      -0.468422     489.803847 0.20305987E+05  0.11415918E+07                                38.315197                           35.629834       1.372175       1.798779                    0.999983     171.634419     570.278634       0.464713       0.234442      -1.343102       0.220849      -0.140474       0.105755       0.282296      -0.183203      -0.074682      -0.032462       0.302602      -0.685953      -0.260627      -0.096298       0.356925             41.218292      58.615706      -0.777815      -3.273737      32.385622      -2.935591      32.653548           0.000004
          546              I       9.422001       9.166100      36.870419      -0.461646     479.260775 0.19091827E+05  0.10575613E+07                                37.736310                           34.473585       1.474486       1.827624                    0.999945     170.089589     562.099589       0.473687       0.233430      -1.343733      -0.016652       0.195333       0.105489       0.222621      -0.008825       0.098421       0.236425      -0.364517      -0.696637      -0.353829      -0.036217       0.390046             41.814002      35.299912       7.083191       5.448190      53.724690      16.249365      36.417404          -0.000005
          547              I       9.697222      16.123816       5.589212      -0.459702     511.724507 0.20226443E+05  0.11367884E+07                                39.592857                           35.617554       1.280074       1.778352                    0.999983     171.499825     571.033343       0.463347       0.235201      -1.341090       0.143920       0.185125       0.155104       0.281144       0.175484       0.162178       0.246722       0.017540       0.050858      -0.249758      -0.142471       0.392229             44.725698      51.053539      18.130717      10.293280      48.534289      13.002837      34.589266           0.000004
          548              I       9.617180      14.284348       1.540115      -0.447140     499.459299 0.18999175E+05  0.10457052E+07                                38.352554                           34.048701       1.779118       1.910185                    0.999833     165.757126     536.845019       0.486333       0.228822      -1.357479       0.094602       0.029117      -0.155233       0.184105      -0.018806      -0.214070       0.095088       0.237848       0.673781      -0.253566      -0.116063       0.369629             43.827974      54.541157      -0.299445     -21.073936      26.387174       0.853729      50.555592           0.000003
          549              I      11.369907       1.649188       3.660313      -0.469547     460.909903 0.20174681E+05  0.11316710E+07                                36.788472                           35.438725       1.345007       1.794090                    0.999986     170.934679     566.171572       0.467748       0.233443      -1.345368       0.194616      -0.126246      -0.024038       0.233219      -0.000966       0.000521       0.051339       0.602418      -0.601188      -0.252045      -0.149364       0.401409             39.300960      61.323073      -2.602515       6.088675      31.181423       4.628881      25.398383           0.000003
          550              I       7.655124      28.058632       5.169060      -0.433748     417.336632 0.18542731E+05  0.10198964E+07                                34.326907                           33.987554       1.417942       1.820570                    0.999821     168.240285     554.409438       0.476679       0.233613      -1.343182      -0.096357      -0.251258       0.112008       0.291481       0.195980      -0.162109      -0.203299      -0.271107      -0.256975      -0.251363      -0.161562       0.412925             34.954248      28.399778       4.428086      -3.551530      47.348457      -3.854215      29.114508           0.000003
          551              I       2.179707       8.665408      13.850430      -0.468426     489.802989 0.20305943E+05  0.11415886E+07                                38.315131                           35.629775       1.372182       1.798780                    0.999983     171.634448     570.278419       0.464714       0.234441      -1.343102      -0.220852       0.140469       0.105748       0.282293      -0.183205       0.074682       0.032459       0.302607      -0.685937      -0.260622      -0.096304       0.356926             41.218216      58.615583      -0.777814       3.273729      32.385567       2.935583      32.653498           0.000015
          552              I       4.449999       5.033900      14.780419      -0.461652     479.262341 0.19091908E+05  0.10575669E+07                                37.736389                           34.473657       1.474481       1.827622                    0.999945     170.089872     562.100835       0.473686       0.233430      -1.343733       0.016655      -0.195325       0.105483       0.222612      -0.008828      -0.098421      -0.236419      -0.364510      -0.696613      -0.353822      -0.036215       0.390036             41.814090      35.299989       7.083206      -5.448200      53.724805     -16.249396      36.417477           0.000011
          553              N       1.158312       1.236820       4.674244      -0.153956      34.322202 0.48718934E+03  0.11668227E+05                                 9.109783                            7.341523      -0.304659       1.951218                    0.996880      27.208035      76.429829       0.616443       0.414864      -1.075819      -0.019581       0.092481       0.047447       0.105771       0.013367       0.009371      -0.036838       0.049995       0.045992      -0.056209       0.020681       0.035528             10.445929       5.761903      -0.832929      -1.236810      14.404010       1.924545      11.171874           0.000000
[truncated: 64,867 more chars]
