# Supplementary material for: A collection of forcefield precursors for metal–organic frameworks
Source: RSC Adv. 2019 Nov 13;9(63):36492–507. doi: 10.1039/c9ra07327b (PMC9075174; doi:10.1039/c9ra07327b)
Supplement: RA-009-C9RA07327B-s5057 [file RA-009-C9RA07327B-s5057.xyz]

  648
jmolscript: load "" {1 1 1} spacegroup "x,y,z" unitcell [{     14.022000     0.000000     0.000000 }, {      0.000000    28.140000     0.000000 }, {      0.000000     0.000000    44.480000 }]
Zn     1.990283     1.414598    26.080848     0.448341
Zn     5.369444     0.653692    18.460090     0.459939
Zn     2.377430     6.732214    14.209136     0.457713
Zn    12.031717    12.655402     3.840848     0.448337
Zn     8.652556    13.416308    40.700090     0.459936
Zn    11.644570     7.337786    36.449136     0.457718
Zn     9.001283    26.725402    40.639152     0.448337
Zn    12.380444    27.486308     3.779910     0.459936
Zn     9.388430    21.407786     8.030864     0.457718
Zn     5.020717    15.484598    18.399152     0.448341
Zn     1.641556    14.723692    26.019910     0.459939
Zn     4.633570    20.802214    30.270864     0.457713
Zn    12.031717    26.725402    18.399152     0.448341
Zn     8.652556    27.486308    26.019910     0.459939
Zn    11.644570    21.407786    30.270864     0.457713
Zn     1.990283    15.484598    40.639152     0.448337
Zn     5.369444    14.723692     3.779910     0.459936
Zn     2.377430    20.802214     8.030864     0.457718
Zn     5.020717     1.414598     3.840848     0.448337
Zn     1.641556     0.653692    40.700090     0.459936
Zn     4.633570     6.732214    36.449136     0.457718
Zn     9.001283    12.655402    26.080848     0.448341
Zn    12.380444    13.416308    18.460090     0.459939
Zn     9.388430     7.337786    14.209136     0.457713
H     13.374184     0.841386    24.735328     0.094426
H     12.280468     1.367604    22.782656     0.122518
H      1.741532     2.740836    21.243648     0.136409
H      2.752519     2.254014    23.267488     0.089796
H      7.318082     0.939876    20.718784     0.082302
H      9.522340     1.679958    21.128000     0.121553
H      9.680789     2.861838    17.267136     0.129049
H      7.517194     2.133012    16.986912     0.093286
H     13.543850     6.019146    14.838528     0.083002
H     12.286076     4.887918    16.435360     0.125205
H      1.738728     4.015578    18.259040     0.121661
H      2.867499     5.006106    16.537664     0.091219
H      0.781025     2.476320    28.587296     0.092922
H      0.433280     4.471446    29.677056     0.134912
H      1.409211     6.427176    26.265440     0.136803
H      1.855111     4.336374    25.309120     0.093195
H     13.236768     5.718048    34.476448     0.098120
H     -0.036457     5.898144    32.301376     0.128089
H     13.200311     9.846186    32.443712     0.130370
H     12.276261     9.539460    34.556512     0.105856
H      1.560649    11.793474    25.331360     0.089674
H      1.190468     9.764580    26.358848     0.121990
H      0.489368    11.664030    29.806048     0.133863
H      0.853940    13.681668    28.689600     0.096884
H      0.647816    13.228614     2.495328     0.094427
H      1.741532    12.702396     0.542656     0.122518
H     12.280468    11.329164    43.483648     0.136411
H     11.269481    11.815986     1.027488     0.089794
H      6.703918    13.130124    42.958784     0.082302
H      4.499660    12.390042    43.368000     0.121553
H      4.341211    11.208162    39.507136     0.129052
H      6.504806    11.936988    39.226912     0.093290
H      0.478150     8.050854    37.078528     0.083007
H      1.735924     9.182082    38.675360     0.125206
H     12.283272    10.054422    40.499040     0.121659
H     11.154501     9.063894    38.777664     0.091222
H     13.240975    11.593680     6.347296     0.092940
H     13.588720     9.598554     7.437056     0.134930
H     12.612789     7.642824     4.025440     0.136804
H     12.166889     9.733626     3.069120     0.093191
H      0.785232     8.351952    12.236448     0.098125
H      0.036457     8.171856    10.061376     0.128091
H      0.821689     4.223814    10.203712     0.130369
H      1.745739     4.530540    12.316512     0.105857
H     12.461351     2.276526     3.091360     0.089671
H     12.831532     4.305420     4.118848     0.121987
H     13.532632     2.405970     7.566048     0.133870
H     13.168060     0.388332     6.449600     0.096882
H      6.363184    27.298614    41.984672     0.094427
H      5.269468    26.772396    43.937344     0.122518
H      8.752532    25.399164     0.996352     0.136411
H      9.763519    25.885986    43.452512     0.089794
H      0.307082    27.200124     1.521216     0.082302
H      2.511340    26.460042     1.112000     0.121553
H      2.669789    25.278162     4.972864     0.129052
H      0.506194    26.006988     5.253088     0.093290
H      6.532850    22.120854     7.401472     0.083007
H      5.275076    23.252082     5.804640     0.125206
H      8.749728    24.124422     3.980960     0.121659
H      9.878499    23.133894     5.702336     0.091222
H      7.792025    25.663680    38.132704     0.092940
H      7.444280    23.668554    37.042944     0.134930
H      8.420211    21.712824    40.454560     0.136804
H      8.866111    23.803626    41.410880     0.093192
H      6.225768    22.421952    32.243552     0.098125
H      6.974543    22.241856    34.418624     0.128091
H      6.189311    18.293814    34.276288     0.130369
H      5.265261    18.600540    32.163488     0.105858
H      8.571649    16.346526    41.388640     0.089672
H      8.201468    18.375420    40.361152     0.121987
H      7.500368    16.475970    36.913952     0.133870
H      7.864940    14.458332    38.030400     0.096883
H      7.658816    14.911386    19.744672     0.094426
H      8.752532    15.437604    21.697344     0.122518
H      5.269468    16.810836    23.236352     0.136409
H      4.258481    16.324014    21.212512     0.089796
H     13.714918    15.009876    23.761216     0.082302
H     11.510660    15.749958    23.352000     0.121553
H     11.352211    16.931838    27.212864     0.129049
H     13.515806    16.203012    27.493088     0.093286
H      7.489150    20.089146    29.641472     0.083002
H      8.746924    18.957918    28.044640     0.125205
H      5.272272    18.085578    26.220960     0.121661
H      4.143501    19.076106    27.942336     0.091219
H      6.229975    16.546320    15.892704     0.092922
H      6.577720    18.541446    14.802944     0.134912
H      5.601789    20.497176    18.214560     0.136803
H      5.155889    18.406374    19.170880     0.093195
H      7.796232    19.788048    10.003552     0.098119
H      7.047457    19.968144    12.178624     0.128089
H      7.832689    23.916186    12.036288     0.130369
H      8.756739    23.609460     9.923488     0.105856
H      5.450351    25.863474    19.148640     0.089674
H      5.820532    23.834580    18.121152     0.121990
H      6.521632    25.734030    14.673952     0.133863
H      6.157060    27.751668    15.790400     0.096884
H      0.647816    27.298614    19.744672     0.094426
H      1.741532    26.772396    21.697344     0.122518
H     12.280468    25.399164    23.236352     0.136409
H     11.269481    25.885986    21.212512     0.089796
H      6.703918    27.200124    23.761216     0.082302
H      4.499660    26.460042    23.352000     0.121553
H      4.341211    25.278162    27.212864     0.129049
H      6.504806    26.006988    27.493088     0.093286
H      0.478150    22.120854    29.641472     0.083002
H      1.735924    23.252082    28.044640     0.125205
H     12.283272    24.124422    26.220960     0.121661
H     11.154501    23.133894    27.942336     0.091219
H     13.240975    25.663680    15.892704     0.092922
H     13.588720    23.668554    14.802944     0.134912
H     12.612789    21.712824    18.214560     0.136803
H     12.166889    23.803626    19.170880     0.093195
H      0.785232    22.421952    10.003552     0.098120
H      0.036457    22.241856    12.178624     0.128089
H      0.821689    18.293814    12.036288     0.130369
H      1.745739    18.600540     9.923488     0.105856
H     12.461351    16.346526    19.148640     0.089674
H     12.831532    18.375420    18.121152     0.121990
H     13.532632    16.475970    14.673952     0.133863
H     13.168060    14.458332    15.790400     0.096884
H     13.374184    14.911386    41.984672     0.094427
H     12.280468    15.437604    43.937344     0.122518
H      1.741532    16.810836     0.996352     0.136411
H      2.752519    16.324014    43.452512     0.089794
H      7.318082    15.009876     1.521216     0.082302
H      9.522340    15.749958     1.112000     0.121553
H      9.680789    16.931838     4.972864     0.129052
H      7.517194    16.203012     5.253088     0.093290
H     13.543850    20.089146     7.401472     0.083007
H     12.286076    18.957918     5.804640     0.125206
H      1.738728    18.085578     3.980960     0.121659
H      2.867499    19.076106     5.702336     0.091222
H      0.781025    16.546320    38.132704     0.092940
H      0.433280    18.541446    37.042944     0.134930
H      1.409211    20.497176    40.454560     0.136804
H      1.855111    18.406374    41.410880     0.093191
H     13.236768    19.788048    32.243552     0.098125
H     -0.036457    19.968144    34.418624     0.128091
H     13.200311    23.916186    34.276288     0.130369
H     12.276261    23.609460    32.163488     0.105858
H      1.560649    25.863474    41.388640     0.089671
H      1.190468    23.834580    40.361152     0.121987
H      0.489368    25.734030    36.913952     0.133870
H      0.853940    27.751668    38.030400     0.096883
H      7.658816     0.841386     2.495328     0.094427
H      8.752532     1.367604     0.542656     0.122518
H      5.269468     2.740836    43.483648     0.136411
H      4.258481     2.254014     1.027488     0.089794
H     13.714918     0.939876    42.958784     0.082302
H     11.510660     1.679958    43.368000     0.121553
H     11.352211     2.861838    39.507136     0.129052
H     13.515806     2.133012    39.226912     0.093290
H      7.489150     6.019146    37.078528     0.083007
H      8.746924     4.887918    38.675360     0.125206
H      5.272272     4.015578    40.499040     0.121659
H      4.143501     5.006106    38.777664     0.091222
H      6.229975     2.476320     6.347296     0.092940
H      6.577720     4.471446     7.437056     0.134930
H      5.601789     6.427176     4.025440     0.136804
H      5.155889     4.336374     3.069120     0.093191
H      7.796232     5.718048    12.236448     0.098125
H      7.047457     5.898144    10.061376     0.128091
H      7.832689     9.846186    10.203712     0.130369
H      8.756739     9.539460    12.316512     0.105858
H      5.450351    11.793474     3.091360     0.089671
H      5.820532     9.764580     4.118848     0.121987
H      6.521632    11.664030     7.566048     0.133870
H      6.157060    13.681668     6.449600     0.096883
H      6.363184    13.228614    24.735328     0.094426
H      5.269468    12.702396    22.782656     0.122518
H      8.752532    11.329164    21.243648     0.136409
H      9.763519    11.815986    23.267488     0.089796
H      0.307082    13.130124    20.718784     0.082302
H      2.511340    12.390042    21.128000     0.121553
H      2.669789    11.208162    17.267136     0.129049
H      0.506194    11.936988    16.986912     0.093286
H      6.532850     8.050854    14.838528     0.083002
H      5.275076     9.182082    16.435360     0.125205
H      8.749728    10.054422    18.259040     0.121661
H      9.878499     9.063894    16.537664     0.091219
H      7.792025    11.593680    28.587296     0.092922
H      7.444280     9.598554    29.677056     0.134912
H      8.420211     7.642824    26.265440     0.136803
H      8.866111     9.733626    25.309120     0.093195
H      6.225768     8.351952    34.476448     0.098120
H      6.974543     8.171856    32.301376     0.128089
H      6.189311     4.223814    32.443712     0.130370
H      5.265261     4.530540    34.556512     0.105856
H      8.571649     2.276526    25.331360     0.089674
H      8.201468     4.305420    26.358848     0.121990
H      7.500368     2.405970    29.806048     0.133863
H      7.864940     0.388332    28.689600     0.096884
C     13.856540     1.257858    24.032544     0.083444
C     13.207322     1.558956    22.871616    -0.148688
C     13.885987     2.138640    21.826336     0.066183
C      1.233936     2.377830    21.964224    -0.143736
C      1.824262     2.076732    23.165184     0.082160
C     13.172267     2.552298    20.598688     0.363251
C     11.279297     2.690184    19.419968     0.376120
C     13.151234     3.604734    18.614880     0.372887
C      7.810254     1.342278    20.011552     0.093965
C      9.132529     1.767192    20.265088    -0.148670
C      9.847651     2.327178    19.202016     0.056968
C      9.219465     2.465064    17.996608    -0.130454
C      7.930843     2.034522    17.836480     0.092839
C     -0.028044     5.563278    15.541312     0.098151
C     13.233964     4.910430    16.497632    -0.134128
C     13.881780     4.305420    17.516224     0.062515
C      1.253567     4.392654    17.534016    -0.139742
C      1.916807     5.003292    16.528768     0.103846
C      0.936670     3.289566    28.120256     0.101841
C      0.712318     4.471446    28.769664    -0.143355
C      0.891799     5.658954    28.102464     0.055265
C      1.301242     5.628000    26.768064    -0.157280
C      1.543822     4.372956    26.207616     0.089939
C      0.664643     6.936510    28.814144     0.375788
C      0.089741     7.994574    30.704544     0.386815
C      0.633794     9.182082    28.880864     0.378048
C     13.183484     6.559434    34.036096     0.100839
C     13.653221     6.666366    32.750624    -0.147166
C     13.646210     7.898898    32.101216     0.049356
C     13.169462     8.976660    32.821792    -0.147918
C     12.646442     8.796564    34.093920     0.090573
C      1.332090    11.773776    26.256544     0.098368
C      1.118956    10.563756    26.870368    -0.144742
C      0.807667    10.487778    28.200320     0.054357
C      0.705307    11.664030    28.885312    -0.143170
C      0.924050    12.865608    28.209216     0.102687
C      0.165460    12.812142     1.792544     0.083445
C      0.814678    12.511044     0.631616    -0.148686
C      0.136013    11.931360    44.066336     0.066185
C     12.788064    11.692170    44.204224    -0.143736
C     12.197738    11.993268     0.925184     0.082160
C      0.849733    11.517702    42.838688     0.363252
C      2.742703    11.379816    41.659968     0.376119
C      0.870766    10.465266    40.854880     0.372888
C      6.211746    12.727722    42.251552     0.093962
C      4.889471    12.302808    42.505088    -0.148672
C      4.174349    11.742822    41.442016     0.056968
C      4.802535    11.604936    40.236608    -0.130453
C      6.091157    12.035478    40.076480     0.092842
C      0.028044     8.506722    37.781312     0.098157
C      0.788036     9.159570    38.737632    -0.134124
C      0.140220     9.764580    39.756224     0.062514
C     12.768433     9.677346    39.774016    -0.139741
C     12.105193     9.066708    38.768768     0.103847
C     13.085330    10.780434     5.880256     0.101836
C     13.309682     9.598554     6.529664    -0.143356
C     13.130201     8.411046     5.862464     0.055270
C     12.720758     8.442000     4.528064    -0.157283
C     12.478178     9.697044     3.967616     0.089935
C     13.357357     7.133490     6.574144     0.375784
C     13.932259     6.075426     8.464544     0.386817
C     13.388206     4.887918     6.640864     0.378047
C      0.838516     7.510566    11.796096     0.100837
C      0.368779     7.403634    10.510624    -0.147168
C      0.375790     6.171102     9.861216     0.049349
C      0.852538     5.093340    10.581792    -0.147921
C      1.375558     5.273436    11.853920     0.090575
C     12.689910     2.296224     4.016544     0.098361
C     12.903044     3.506244     4.630368    -0.144747
C     13.214333     3.582222     5.960320     0.054359
C     13.316693     2.405970     6.645312    -0.143163
C     13.097950     1.204392     5.969216     0.102686
C      6.845540    26.882142    42.687456     0.083445
C      6.196322    26.581044    43.848384    -0.148686
C      6.874987    26.001360     0.413664     0.066185
C      8.244936    25.762170     0.275776    -0.143736
C      8.835262    26.063268    43.554816     0.082160
C      6.161267    25.587702     1.641312     0.363252
C      4.268297    25.449816     2.820032     0.376120
C      6.140234    24.535266     3.625120     0.372888
C      0.799254    26.797722     2.228448     0.093962
C      2.121529    26.372808     1.974912    -0.148672
C      2.836651    25.812822     3.037984     0.056968
C      2.208465    25.674936     4.243392    -0.130453
C      0.919843    26.105478     4.403520     0.092842
C      6.982956    22.576722     6.698688     0.098157
C      6.222964    23.229570     5.742368    -0.134124
C      6.870780    23.834580     4.723776     0.062514
C      8.264567    23.747346     4.705984    -0.139741
C      8.927807    23.136708     5.711232     0.103847
C      7.947670    24.850434    38.599744     0.101836
C      7.723318    23.668554    37.950336    -0.143356
C      7.902799    22.481046    38.617536     0.055270
C      8.312242    22.512000    39.951936    -0.157283
C      8.554822    23.767044    40.512384     0.089935
C      7.675643    21.203490    37.905856     0.375784
C      7.100741    20.145426    36.015456     0.386817
C      7.644794    18.957918    37.839136     0.378047
C      6.172484    21.580566    32.683904     0.100837
C      6.642221    21.473634    33.969376    -0.147168
C      6.635210    20.241102    34.618784     0.049348
C      6.158462    19.163340    33.898208    -0.147921
C      5.635442    19.343436    32.626080     0.090575
C      8.343090    16.366224    40.463456     0.098360
C      8.129956    17.576244    39.849632    -0.144747
C      7.818667    17.652222    38.519680     0.054359
C      7.716307    16.475970    37.834688    -0.143163
C      7.935050    15.274392    38.510784     0.102686
C      7.176460    15.327858    20.447456     0.083444
C      7.825678    15.628956    21.608384    -0.148688
C      7.147013    16.208640    22.653664     0.066183
C      5.777064    16.447830    22.515776    -0.143736
C      5.186738    16.146732    21.314816     0.082160
C      7.860733    16.622298    23.881312     0.363252
C      9.753703    16.760184    25.060032     0.376120
C      7.881766    17.674734    25.865120     0.372887
C     13.222746    15.412278    24.468448     0.093965
C     11.900471    15.837192    24.214912    -0.148670
C     11.185349    16.397178    25.277984     0.056968
C     11.813535    16.535064    26.483392    -0.130454
C     13.102157    16.104522    26.643520     0.092839
C      7.039044    19.633278    28.938688     0.098151
C      7.799036    18.980430    27.982368    -0.134128
C      7.151220    18.375420    26.963776     0.062515
C      5.757433    18.462654    26.945984    -0.139742
C      5.094193    19.073292    27.951232     0.103846
C      6.074330    17.359566    16.359744     0.101841
C      6.298682    18.541446    15.710336    -0.143355
C      6.119201    19.728954    16.377536     0.055265
C      5.709758    19.698000    17.711936    -0.157280
C      5.467178    18.442956    18.272384     0.089939
C      6.346357    21.006510    15.665856     0.375788
C      6.921259    22.064574    13.775456     0.386815
C      6.377206    23.252082    15.599136     0.378049
C      7.849516    20.629434    10.443904     0.100839
C      7.379779    20.736366    11.729376    -0.147165
C      7.386790    21.968898    12.378784     0.049356
C      7.863538    23.046660    11.658208    -0.147917
C      8.386558    22.866564    10.386080     0.090573
C      5.678910    25.843776    18.223456     0.098368
C      5.892044    24.633756    17.609632    -0.144742
C      6.203333    24.557778    16.279680     0.054357
C      6.305693    25.734030    15.594688    -0.143170
C      6.086950    26.935608    16.270784     0.102687
C      0.165460    26.882142    20.447456     0.083444
C      0.814678    26.581044    21.608384    -0.148688
C      0.136013    26.001360    22.653664     0.066183
C     12.788064    25.762170    22.515776    -0.143736
C     12.197738    26.063268    21.314816     0.082160
C      0.849733    25.587702    23.881312     0.363252
C      2.742703    25.449816    25.060032     0.376120
C      0.870766    24.535266    25.865120     0.372887
C      6.211746    26.797722    24.468448     0.093965
C      4.889471    26.372808    24.214912    -0.148670
C      4.174349    25.812822    25.277984     0.056968
C      4.802535    25.674936    26.483392    -0.130454
C      6.091157    26.105478    26.643520     0.092839
C      0.028044    22.576722    28.938688     0.098151
C      0.788036    23.229570    27.982368    -0.134128
C      0.140220    23.834580    26.963776     0.062515
C     12.768433    23.747346    26.945984    -0.139742
C     12.105193    23.136708    27.951232     0.103846
C     13.085330    24.850434    16.359744     0.101841
C     13.309682    23.668554    15.710336    -0.143355
C     13.130201    22.481046    16.377536     0.055265
C     12.720758    22.512000    17.711936    -0.157281
C     12.478178    23.767044    18.272384     0.089939
C     13.357357    21.203490    15.665856     0.375788
C     13.932259    20.145426    13.775456     0.386815
C     13.388206    18.957918    15.599136     0.378049
C      0.838516    21.580566    10.443904     0.100839
C      0.368779    21.473634    11.729376    -0.147165
C      0.375790    20.241102    12.378784     0.049356
C      0.852538    19.163340    11.658208    -0.147917
C      1.375558    19.343436    10.386080     0.090573
C     12.689910    16.366224    18.223456     0.098368
C     12.903044    17.576244    17.609632    -0.144742
C     13.214333    17.652222    16.279680     0.054357
C     13.316693    16.475970    15.594688    -0.143170
C     13.097950    15.274392    16.270784     0.102687
C     13.856540    15.327858    42.687456     0.083445
C     13.207322    15.628956    43.848384    -0.148686
C     13.885987    16.208640     0.413664     0.066185
C      1.233936    16.447830     0.275776    -0.143736
C      1.824262    16.146732    43.554816     0.082160
C     13.172267    16.622298     1.641312     0.363251
C     11.279297    16.760184     2.820032     0.376120
C     13.151234    17.674734     3.625120     0.372888
C      7.810254    15.412278     2.228448     0.093962
C      9.132529    15.837192     1.974912    -0.148672
C      9.847651    16.397178     3.037984     0.056968
C      9.219465    16.535064     4.243392    -0.130453
C      7.930843    16.104522     4.403520     0.092842
C     -0.028044    19.633278     6.698688     0.098157
C     13.233964    18.980430     5.742368    -0.134124
C     13.881780    18.375420     4.723776     0.062514
C      1.253567    18.462654     4.705984    -0.139741
C      1.916807    19.073292     5.711232     0.103847
C      0.936670    17.359566    38.599744     0.101836
C      0.712318    18.541446    37.950336    -0.143356
C      0.891799    19.728954    38.617536     0.055270
C      1.301242    19.698000    39.951936    -0.157283
C      1.543822    18.442956    40.512384     0.089935
C      0.664643    21.006510    37.905856     0.375784
C      0.089741    22.064574    36.015456     0.386817
C      0.633794    23.252082    37.839136     0.378047
C     13.183484    20.629434    32.683904     0.100837
C     13.653221    20.736366    33.969376    -0.147168
C     13.646210    21.968898    34.618784     0.049349
C     13.169462    23.046660    33.898208    -0.147921
C     12.646442    22.866564    32.626080     0.090575
C      1.332090    25.843776    40.463456     0.098360
C      1.118956    24.633756    39.849632    -0.144747
C      0.807667    24.557778    38.519680     0.054359
C      0.705307    25.734030    37.834688    -0.143163
C      0.924050    26.935608    38.510784     0.102686
C      7.176460     1.257858     1.792544     0.083445
C      7.825678     1.558956     0.631616    -0.148686
C      7.147013     2.138640    44.066336     0.066185
C      5.777064     2.377830    44.204224    -0.143736
C      5.186738     2.076732     0.925184     0.082160
C      7.860733     2.552298    42.838688     0.363252
C      9.753703     2.690184    41.659968     0.376119
C      7.881766     3.604734    40.854880     0.372888
C     13.222746     1.342278    42.251552     0.093962
C     11.900471     1.767192    42.505088    -0.148672
C     11.185349     2.327178    41.442016     0.056968
C     11.813535     2.465064    40.236608    -0.130453
C     13.102157     2.034522    40.076480     0.092842
C      7.039044     5.563278    37.781312     0.098157
C      7.799036     4.910430    38.737632    -0.134124
C      7.151220     4.305420    39.756224     0.062514
C      5.757433     4.392654    39.774016    -0.139741
C      5.094193     5.003292    38.768768     0.103847
C      6.074330     3.289566     5.880256     0.101836
C      6.298682     4.471446     6.529664    -0.143356
C      6.119201     5.658954     5.862464     0.055270
C      5.709758     5.628000     4.528064    -0.157283
C      5.467178     4.372956     3.967616     0.089935
C      6.346357     6.936510     6.574144     0.375784
C      6.921259     7.994574     8.464544     0.386817
C      6.377206     9.182082     6.640864     0.378047
C      7.849516     6.559434    11.796096     0.100837
C      7.379779     6.666366    10.510624    -0.147168
C      7.386790     7.898898     9.861216     0.049349
C      7.863538     8.976660    10.581792    -0.147921
C      8.386558     8.796564    11.853920     0.090575
C      5.678910    11.773776     4.016544     0.098361
C      5.892044    10.563756     4.630368    -0.144747
C      6.203333    10.487778     5.960320     0.054359
C      6.305693    11.664030     6.645312    -0.143163
C      6.086950    12.865608     5.969216     0.102686
C      6.845540    12.812142    24.032544     0.083444
C      6.196322    12.511044    22.871616    -0.148688
C      6.874987    11.931360    21.826336     0.066183
C      8.244936    11.692170    21.964224    -0.143736
C      8.835262    11.993268    23.165184     0.082160
C      6.161267    11.517702    20.598688     0.363251
C      4.268297    11.379816    19.419968     0.376120
C      6.140234    10.465266    18.614880     0.372887
C      0.799254    12.727722    20.011552     0.093965
C      2.121529    12.302808    20.265088    -0.148670
C      2.836651    11.742822    19.202016     0.056968
C      2.208465    11.604936    17.996608    -0.130454
C      0.919843    12.035478    17.836480     0.092839
C      6.982956     8.506722    15.541312     0.098151
C      6.222964     9.159570    16.497632    -0.134128
C      6.870780     9.764580    17.516224     0.062515
C      8.264567     9.677346    17.534016    -0.139742
C      8.927807     9.066708    16.528768     0.103846
C      7.947670    10.780434    28.120256     0.101841
C      7.723318     9.598554    28.769664    -0.143355
C      7.902799     8.411046    28.102464     0.055265
C      8.312242     8.442000    26.768064    -0.157280
C      8.554822     9.697044    26.207616     0.089939
C      7.675643     7.133490    28.814144     0.375787
C      7.100741     6.075426    30.704544     0.386815
C      7.644794     4.887918    28.880864     0.378048
C      6.172484     7.510566    34.036096     0.100839
C      6.642221     7.403634    32.750624    -0.147166
C      6.635210     6.171102    32.101216     0.049356
C      6.158462     5.093340    32.821792    -0.147918
C      5.635442     5.273436    34.093920     0.090573
C      8.343090     2.296224    26.256544     0.098368
C      8.129956     3.506244    26.870368    -0.144742
C      7.818667     3.582222    28.200320     0.054357
C      7.716307     2.405970    28.885312    -0.143170
C      7.935050     1.204392    28.209216     0.102687
I      4.519150     1.613829    25.932285    -0.472036
I      0.792383    27.755608    27.421475    -0.438877
I      4.271522     0.169121    20.722342    -0.449437
I      4.262828     2.104309    16.716918    -0.462513
I      2.210007     9.170826    14.932826    -0.460638
I      4.684189     5.683154    13.917792    -0.466319
I      9.502850    12.456171     3.692285    -0.471993
I     13.229617    14.454392     5.181475    -0.438859
I      9.750478    13.900879    42.962342    -0.449409
I      9.759172    11.965691    38.956918    -0.462514
I     11.811993     4.899174    37.172826    -0.460649
I      9.337811     8.386846    36.157792    -0.466322
I     11.530150    26.526171    40.787715    -0.471992
I      7.803383     0.384392    39.298525    -0.438858
I     11.282522    27.970879     1.517658    -0.449409
I     11.273828    26.035691     5.523082    -0.462514
I      9.221007    18.969174     7.307174    -0.460648
I     11.695189    22.456846     8.322208    -0.466322
I      2.491850    15.683829    18.547715    -0.472036
I      6.218617    13.685608    17.058525    -0.438877
I      2.739478    14.239121    23.757658    -0.449437
I      2.748172    16.174309    27.763082    -0.462514
I      4.800993    23.240826    29.547174    -0.460638
I      2.326811    19.753154    30.562208    -0.466319
I      9.502850    26.526171    18.547715    -0.472036
I     13.229617     0.384392    17.058525    -0.438877
I      9.750478    27.970879    23.757658    -0.449438
I      9.759172    26.035691    27.763082    -0.462514
I     11.811993    18.969174    29.547174    -0.460638
I      9.337811    22.456846    30.562208    -0.466319
I      4.519150    15.683829    40.787715    -0.471992
I      0.792383    13.685608    39.298525    -0.438859
I      4.271522    14.239121     1.517658    -0.449409
I      4.262828    16.174309     5.523082    -0.462514
I      2.210007    23.240826     7.307174    -0.460649
I      4.684189    19.753154     8.322208    -0.466322
I      2.491850     1.613829     3.692285    -0.471993
I      6.218617    27.755608     5.181475    -0.438859
I      2.739478     0.169121    42.962342    -0.449409
I      2.748172     2.104309    38.956918    -0.462514
I      4.800993     9.170826    37.172826    -0.460649
I      2.326811     5.683154    36.157792    -0.466322
I     11.530150    12.456171    25.932285    -0.472035
I      7.803383    14.454392    27.421475    -0.438877
I     11.282522    13.900879    20.722342    -0.449438
I     11.273828    11.965691    16.716918    -0.462514
I      9.221007     4.899174    14.932826    -0.460638
I     11.695189     8.386846    13.917792    -0.466319
N      1.158217     1.542072    24.214912    -0.176802
N     11.869623     2.231502    20.505280    -0.380253
N     11.840177     3.416196    18.436960    -0.363766
N     13.885987     3.188262    19.669056    -0.380991
N      7.232548     1.474536    18.841728    -0.171362
N      1.292828     5.585790    15.554656    -0.167494
N      1.362938     3.222030    26.853466    -0.161530
N      0.298669     6.846462    30.084493    -0.390982
N      0.858146     8.084622    28.155840    -0.394614
N      0.234167     9.210222    30.170784    -0.384715
N     12.654855     7.594986    34.683725    -0.153689
N      1.228327    12.910632    26.914848    -0.150293
N     12.863783    12.527928     1.974912    -0.176800
N      2.152377    11.838498    42.745280    -0.380255
N      2.181823    10.653804    40.676960    -0.363761
N      0.136013    10.881738    41.909056    -0.380990
N      6.789452    12.595464    41.081728    -0.171361
N     12.729172     8.484210    37.794656    -0.167489
N     12.659062    10.847970     4.613466    -0.161534
N     13.723331     7.223538     7.844493    -0.390979
N     13.163854     5.985378     5.915840    -0.394621
N     13.787833     4.859778     7.930784    -0.384712
N      1.367145     6.475014    12.443725    -0.153681
N     12.793673     1.159368     4.674848    -0.150298
N      8.169217    26.597928    42.505088    -0.176800
N      4.858623    25.908498     1.734720    -0.380255
N      4.829177    24.723804     3.803040    -0.363761
N      6.874987    24.951738     2.570944    -0.380990
N      0.221548    26.665464     3.398272    -0.171361
N      8.303828    22.554210     6.685344    -0.167489
N      8.373938    24.917970    39.866534    -0.161534
N      7.309669    21.293538    36.635507    -0.390980
N      7.869146    20.055378    38.564160    -0.394621
N      7.245167    18.929778    36.549216    -0.384713
N      5.643855    20.545014    32.036275    -0.153681
N      8.239327    15.229368    39.805152    -0.150297
N      5.852783    15.612072    20.265088    -0.176802
N      9.163377    16.301502    23.974720    -0.380253
N      9.192823    17.486196    26.043040    -0.363766
N      7.147013    17.258262    24.810944    -0.380991
N     13.800452    15.544536    25.638272    -0.171362
N      5.718172    19.655790    28.925344    -0.167494
N      5.648062    17.292030    17.626534    -0.161530
N      6.712331    20.916462    14.395507    -0.390982
N      6.152854    22.154622    16.324160    -0.394614
N      6.776833    23.280222    14.309216    -0.384715
N      8.378145    21.664986     9.796275    -0.153689
N      5.782673    26.980632    17.565152    -0.150293
N     12.863783    26.597928    20.265088    -0.176802
N      2.152377    25.908498    23.974720    -0.380253
N      2.181823    24.723804    26.043040    -0.363766
N      0.136013    24.951738    24.810944    -0.380991
N      6.789452    26.665464    25.638272    -0.171362
N     12.729172    22.554210    28.925344    -0.167494
N     12.659062    24.917970    17.626534    -0.161530
N     13.723331    21.293538    14.395507    -0.390982
N     13.163854    20.055378    16.324160    -0.394614
N     13.787833    18.929778    14.309216    -0.384715
N      1.367145    20.545014     9.796275    -0.153689
N     12.793673    15.229368    17.565152    -0.150293
N      1.158217    15.612072    42.505088    -0.176800
N     11.869623    16.301502     1.734720    -0.380255
N     11.840177    17.486196     3.803040    -0.363761
N     13.885987    17.258262     2.570944    -0.380990
N      7.232548    15.544536     3.398272    -0.171361
N      1.292828    19.655790     6.685344    -0.167489
N      1.362938    17.292030    39.866534    -0.161534
N      0.298669    20.916462    36.635507    -0.390980
N      0.858146    22.154622    38.564160    -0.394621
N      0.234167    23.280222    36.549216    -0.384713
N     12.654855    21.664986    32.036275    -0.153681
N      1.228327    26.980632    39.805152    -0.150297
N      5.852783     1.542072     1.974912    -0.176800
N      9.163377     2.231502    42.745280    -0.380255
N      9.192823     3.416196    40.676960    -0.363761
N      7.147013     3.188262    41.909056    -0.380990
N     13.800452     1.474536    41.081728    -0.171361
N      5.718172     5.585790    37.794656    -0.167489
N      5.648062     3.222030     4.613466    -0.161534
N      6.712331     6.846462     7.844493    -0.390979
N      6.152854     8.084622     5.915840    -0.394621
N      6.776833     9.210222     7.930784    -0.384712
N      8.378145     7.594986    12.443725    -0.153681
N      5.782673    12.910632     4.674848    -0.150298
N      8.169217    12.527928    24.214912    -0.176802
N      4.858623    11.838498    20.505280    -0.380253
N      4.829177    10.653804    18.436960    -0.363766
N      6.874987    10.881738    19.669056    -0.380991
N      0.221548    12.595464    18.841728    -0.171362
N      8.303828     8.484210    15.554656    -0.167494
N      8.373938    10.847970    26.853466    -0.161530
N      7.309669     7.223538    30.084493    -0.390982
N      7.869146     5.985378    28.155840    -0.394614
N      7.245167     4.859778    30.170784    -0.384715
N      5.643855     6.475014    34.683725    -0.153689
N      8.239327     1.159368    26.914848    -0.150293

The following XYZ coordinates are in angstroms. Other properties are in atomic units.
The sperically averaged electron density of each atom fit to a function of the form exp(a - br)
eigen_1, eigen_2 and eigen_3 are the three eigenvalues of traceless quadrupole moment tensor
  atom number  atomic symbol              X              Y              Z     net charge C6 coefficient C8 coefficient C10 coefficient fluctuating dipole atomic polarizability isotropic forcefield polarizability              a              b squared Pearson coefficient          <r^3>          <r^4>         wp_QDO          m_QDO          q_QDO       dipole_x       dipole_y       dipole_z         dipole            Qxy            Qxz            Qyz     Q(x^2-y^2)  Q(3z^2 - R^2)        eigen_1        eigen_2        eigen_3 static polarizability      alpha(xx)      alpha(xy)      alpha(xz)      alpha(yy)      alpha(yz)      alpha(zz) atomic spin moment
            1             Zn       1.990283       1.414598      26.080848       0.448341     134.181281 0.33226224E+04  0.12276340E+06                                21.402818                           18.806069       0.321055       1.852028                    0.998599      60.234393     180.585314       0.415309       0.399159      -1.137874       0.014000      -0.015330      -0.004296       0.021201      -0.009472      -0.019791       0.012575      -0.012347       0.031331      -0.023244      -0.007198       0.030442             24.632907      22.157190      -2.251954       2.955058      27.434074       5.378785      24.307458          -0.000001
            2             Zn       5.369444       0.653692      18.460090       0.459939     140.916999 0.32314421E+04  0.11856558E+06                                22.169050                           18.593445       0.308230       1.853560                    0.998262      59.663478     178.245613       0.416092       0.401194      -1.136440       0.000786      -0.001289       0.017210       0.017276      -0.010688      -0.022250      -0.014152       0.004580       0.080367      -0.034834      -0.003630       0.038464             26.802333      32.509408      -0.171653      -0.144020      27.248505       3.322346      20.649086          -0.000001
            3             Zn       2.377430       6.732214      14.209136       0.457713     141.073034 0.32753017E+04  0.12051937E+06                                22.116625                           18.680556       0.308731       1.852831                    0.998358      59.715641     178.361014       0.416621       0.399539      -1.138192       0.003485       0.008446       0.012593       0.015559      -0.028913       0.030273      -0.007000       0.007399       0.002655      -0.037590      -0.008701       0.046290             26.802292      25.338345       3.346025       0.354946      21.567325      -1.794241      33.501207           0.000001
            4             Zn      12.031717      12.655402       3.840848       0.448337     134.182301 0.33226470E+04  0.12276453E+06                                21.402954                           18.806153       0.321048       1.852025                    0.998599      60.234532     180.585856       0.415308       0.399160      -1.137873      -0.014001       0.015326      -0.004296       0.021199      -0.009467       0.019788      -0.012572      -0.012336       0.031342      -0.023238      -0.007199       0.030437             24.633083      22.157317      -2.251960      -2.955101      27.434371      -5.378732      24.307561           0.000002
            5             Zn       8.652556      13.416308      40.700090       0.459936     140.917799 0.32314662E+04  0.11856670E+06                                22.169138                           18.593521       0.308224       1.853557                    0.998262      59.663676     178.246441       0.416091       0.401194      -1.136440      -0.000787       0.001292       0.017212       0.017278      -0.010680       0.022255       0.014154       0.004582       0.080387      -0.034833      -0.003642       0.038475             26.802426      32.509540      -0.171631       0.143985      27.248594      -3.322276      20.649144           0.000002
            6             Zn      11.644570       7.337786      36.449136       0.457718     141.072779 0.32752943E+04  0.12051902E+06                                22.116589                           18.680529       0.308727       1.852830                    0.998357      59.715602     178.360840       0.416621       0.399539      -1.138193      -0.003485      -0.008451       0.012586       0.015556      -0.028911      -0.030256       0.007007       0.007381       0.002638      -0.037574      -0.008703       0.046277             26.802257      25.338307       3.346029      -0.354915      21.567257       1.794268      33.501205           0.000000
            7             Zn       9.001283      26.725402      40.639152       0.448337     134.182314 0.33226473E+04  0.12276454E+06                                21.402954                           18.806153       0.321048       1.852025                    0.998599      60.234536     180.585866       0.415308       0.399160      -1.137873       0.014001       0.015326       0.004296       0.021199       0.009467       0.019788       0.012572      -0.012336       0.031342      -0.023238      -0.007199       0.030437             24.633084      22.157317       2.251961      -2.955101      27.434373       5.378733      24.307562           0.000002
            8             Zn      12.380444      27.486308       3.779910       0.459936     140.917784 0.32314659E+04  0.11856668E+06                                22.169137                           18.593520       0.308224       1.853557                    0.998262      59.663673     178.246429       0.416091       0.401194      -1.136440       0.000787       0.001293      -0.017212       0.017278       0.010680       0.022255      -0.014155       0.004582       0.080387      -0.034833      -0.003642       0.038475             26.802424      32.509537       0.171631       0.143985      27.248592       3.322275      20.649143           0.000002
            9             Zn       9.388430      21.407786       8.030864       0.457718     141.072789 0.32752946E+04  0.12051904E+06                                22.116591                           18.680531       0.308727       1.852830                    0.998357      59.715605     178.360854       0.416621       0.399539      -1.138193       0.003485      -0.008451      -0.012586       0.015556       0.028911      -0.030256      -0.007007       0.007381       0.002638      -0.037574      -0.008703       0.046277             26.802258      25.338308      -3.346029      -0.354915      21.567258      -1.794268      33.501208           0.000001
           10             Zn       5.020717      15.484598      18.399152       0.448341     134.181281 0.33226225E+04  0.12276341E+06                                21.402818                           18.806069       0.321055       1.852028                    0.998599      60.234394     180.585316       0.415309       0.399159      -1.137874      -0.014000      -0.015330       0.004296       0.021201       0.009472      -0.019791      -0.012575      -0.012347       0.031331      -0.023244      -0.007198       0.030442             24.632907      22.157190       2.251954       2.955057      27.434074      -5.378786      24.307457          -0.000001
           11             Zn       1.641556      14.723692      26.019910       0.459939     140.917006 0.32314424E+04  0.11856559E+06                                22.169049                           18.593445       0.308231       1.853560                    0.998262      59.663482     178.245618       0.416092       0.401194      -1.136440      -0.000786      -0.001289      -0.017210       0.017276       0.010688      -0.022250       0.014152       0.004580       0.080367      -0.034834      -0.003630       0.038464             26.802331      32.509405       0.171653      -0.144020      27.248504      -3.322345      20.649085          -0.000001
           12             Zn       4.633570      20.802214      30.270864       0.457713     141.073064 0.32753025E+04  0.12051940E+06                                22.116627                           18.680557       0.308731       1.852831                    0.998358      59.715650     178.361039       0.416621       0.399539      -1.138192      -0.003485       0.008446      -0.012593       0.015559       0.028913       0.030273       0.007000       0.007399       0.002655      -0.037590      -0.008701       0.046290             26.802295      25.338347      -3.346025       0.354947      21.567325       1.794240      33.501212           0.000001
           13             Zn      12.031717      26.725402      18.399152       0.448341     134.181275 0.33226223E+04  0.12276340E+06                                21.402818                           18.806069       0.321055       1.852028                    0.998599      60.234392     180.585312       0.415309       0.399159      -1.137874      -0.014000       0.015331       0.004296       0.021201      -0.009472      -0.019791       0.012575      -0.012347       0.031331      -0.023244      -0.007198       0.030442             24.632907      22.157189      -2.251954       2.955057      27.434074       5.378786      24.307457          -0.000001
           14             Zn       8.652556      27.486308      26.019910       0.459939     140.917000 0.32314422E+04  0.11856558E+06                                22.169049                           18.593445       0.308230       1.853560                    0.998262      59.663480     178.245614       0.416092       0.401194      -1.136440      -0.000786       0.001289      -0.017210       0.017276      -0.010688      -0.022250      -0.014152       0.004580       0.080367      -0.034834      -0.003630       0.038464             26.802331      32.509405      -0.171653      -0.144020      27.248503       3.322345      20.649085          -0.000001
           15             Zn      11.644570      21.407786      30.270864       0.457713     141.073060 0.32753024E+04  0.12051940E+06                                22.116626                           18.680556       0.308731       1.852831                    0.998358      59.715649     178.361033       0.416621       0.399539      -1.138192      -0.003485      -0.008446      -0.012594       0.015559      -0.028913       0.030273      -0.007000       0.007399       0.002655      -0.037590      -0.008701       0.046290             26.802294      25.338346       3.346025       0.354947      21.567325      -1.794240      33.501211           0.000001
           16             Zn       1.990283      15.484598      40.639152       0.448337     134.182314 0.33226473E+04  0.12276454E+06                                21.402954                           18.806153       0.321048       1.852025                    0.998599      60.234537     180.585865       0.415308       0.399160      -1.137873       0.014001      -0.015326       0.004296       0.021199      -0.009467       0.019788      -0.012572      -0.012336       0.031342      -0.023238      -0.007199       0.030437             24.633083      22.157317      -2.251961      -2.955101      27.434372      -5.378733      24.307561           0.000002
           17             Zn       5.369444      14.723692       3.779910       0.459936     140.917787 0.32314660E+04  0.11856668E+06                                22.169136                           18.593520       0.308224       1.853557                    0.998262      59.663674     178.246430       0.416091       0.401194      -1.136440       0.000787      -0.001293      -0.017212       0.017278      -0.010680       0.022255       0.014154       0.004582       0.080387      -0.034833      -0.003642       0.038475             26.802424      32.509538      -0.171630       0.143984      27.248591      -3.322275      20.649142           0.000002
           18             Zn       2.377430      20.802214       8.030864       0.457718     141.072779 0.32752943E+04  0.12051903E+06                                22.116590                           18.680530       0.308727       1.852830                    0.998357      59.715602     178.360844       0.416621       0.399539      -1.138193       0.003485       0.008451      -0.012586       0.015556      -0.028911      -0.030256       0.007007       0.007381       0.002638      -0.037574      -0.008703       0.046277             26.802257      25.338308       3.346029      -0.354915      21.567257       1.794268      33.501207           0.000001
           19             Zn       5.020717       1.414598       3.840848       0.448337     134.182303 0.33226471E+04  0.12276453E+06                                21.402955                           18.806154       0.321048       1.852025                    0.998599      60.234532     180.585859       0.415308       0.399160      -1.137873      -0.014001      -0.015326      -0.004296       0.021199       0.009467       0.019788       0.012572      -0.012336       0.031342      -0.023238      -0.007199       0.030437             24.633084      22.157318       2.251960      -2.955101      27.434372       5.378732      24.307561           0.000002
           20             Zn       1.641556       0.653692      40.700090       0.459936     140.917800 0.32314663E+04  0.11856670E+06                                22.169138                           18.593521       0.308224       1.853557                    0.998262      59.663677     178.246441       0.416091       0.401194      -1.136440      -0.000787      -0.001292       0.017212       0.017278       0.010680       0.022255      -0.014154       0.004582       0.080387      -0.034833      -0.003642       0.038475             26.802425      32.509539       0.171631       0.143985      27.248594       3.322276      20.649144           0.000002
           21             Zn       4.633570       6.732214      36.449136       0.457718     141.072786 0.32752945E+04  0.12051903E+06                                22.116590                           18.680530       0.308727       1.852830                    0.998357      59.715604     178.360848       0.416621       0.399539      -1.138193      -0.003485       0.008451       0.012586       0.015556       0.028911      -0.030256      -0.007007       0.007381       0.002638      -0.037574      -0.008703       0.046277             26.802258      25.338308      -3.346029      -0.354915      21.567258      -1.794268      33.501207           0.000000
           22             Zn       9.001283      12.655402      26.080848       0.448341     134.181283 0.33226225E+04  0.12276341E+06                                21.402818                           18.806070       0.321055       1.852028                    0.998599      60.234394     180.585318       0.415309       0.399159      -1.137874       0.014000       0.015330      -0.004296       0.021201       0.009472      -0.019791      -0.012575      -0.012347       0.031331      -0.023244      -0.007198       0.030442             24.632907      22.157190       2.251954       2.955058      27.434074      -5.378785      24.307458          -0.000001
           23             Zn      12.380444      13.416308      18.460090       0.459939     140.916997 0.32314421E+04  0.11856558E+06                                22.169050                           18.593445       0.308230       1.853560                    0.998262      59.663478     178.245611       0.416092       0.401194      -1.136440       0.000786       0.001289       0.017210       0.017276       0.010688      -0.022250       0.014152       0.004580       0.080367      -0.034834      -0.003630       0.038464             26.802332      32.509406       0.171653      -0.144020      27.248504      -3.322346      20.649086          -0.000001
           24             Zn       9.388430       7.337786      14.209136       0.457713     141.073050 0.32753022E+04  0.12051939E+06                                22.116625                           18.680556       0.308731       1.852831                    0.998358      59.715647     178.361029       0.416621       0.399539      -1.138192       0.003485      -0.008446       0.012593       0.015559       0.028913       0.030273       0.007000       0.007399       0.002655      -0.037590      -0.008701       0.046290             26.802293      25.338346      -3.346025       0.354946      21.567325       1.794241      33.501207           0.000001
           25              H      13.374184       0.841386      24.735328       0.094426       1.439420 0.11327765E+02  0.12238996E+03                                 2.165417                            2.011326      -1.482235       2.164995                    0.991504       4.142060      12.522210       0.423304       1.339220      -0.694736      -0.029365      -0.021438       0.028036       0.045912       0.005734      -0.002280      -0.002224       0.011224      -0.006512      -0.007239      -0.002606       0.009845              2.222410       2.044294       0.256240      -0.408692       1.991587      -0.436319       2.631349          -0.000001
           26              H      12.280468       1.367604      22.782656       0.122518       1.253838 0.95678756E+01  0.99352110E+02                                 1.976725                            1.847393      -1.609939       2.106964                    0.991704       4.100163      12.252181       0.440971       1.337624      -0.693198      -0.033397      -0.008994      -0.002680       0.034690       0.005645      -0.001556       0.000049       0.007381      -0.018529      -0.006503      -0.003442       0.009945              2.048519       2.712276       0.182770       0.190702       1.627369      -0.040717       1.805911          -0.000001
           27              H       1.741532       2.740836      21.243648       0.136409       1.370244 0.10517829E+02  0.11037381E+03                                 2.029901                            1.893537      -1.387088       2.230626                    0.994011       3.661843      10.538641       0.456577       1.278358      -0.710357       0.025921       0.014968      -0.028981       0.041664       0.015784      -0.007464      -0.004179       0.010474      -0.007018      -0.015548      -0.005362       0.020910              2.079955       2.034793       0.172065      -0.313169       1.754455      -0.378562       2.450615          -0.000001
           28              H       2.752519       2.254014      23.267488       0.089796       1.768593 0.13949951E+02  0.15782482E+03                                 2.447354                            2.206602      -1.473089       2.164384                    0.991743       4.181078      12.683550       0.413616       1.308900      -0.702930       0.045342       0.008077      -0.005620       0.046397       0.008315      -0.006469      -0.011378       0.004018       0.002310      -0.012719      -0.004758       0.017477              2.595423       3.720629       0.225664       0.405137       1.911716       0.100036       2.153925          -0.000002
           29              H       7.318082       0.939876      20.718784       0.082302       1.544192 0.11625887E+02  0.12650586E+03                                 2.271746                            2.036428      -1.481739       2.155445                    0.991108       4.255934      12.937745       0.420803       1.337652      -0.694520      -0.016838      -0.019037       0.036112       0.044159       0.004487       0.003120      -0.004054       0.004083       0.036024      -0.012016      -0.001086       0.013102              2.414412       2.607270       0.476154      -0.691137       1.984766      -0.448821       2.651202          -0.000001
           30              H       9.522340       1.679958      21.128000       0.121553       1.379899 0.10574292E+02  0.11223477E+03                                 2.090589                            1.932194      -1.593405       2.118178                    0.991465       4.073316      12.182214       0.435862       1.323980      -0.697131       0.013471      -0.003805       0.033486       0.036294       0.002467       0.002854      -0.001371      -0.007750       0.022203      -0.008894       0.000858       0.008036              2.164479       2.204539       0.034056       0.434615       1.629742      -0.104491       2.659156          -0.000001
           31              H       9.680789       2.861838      17.267136       0.129049       1.189274 0.88413211E+01  0.90479957E+02                                 1.963553                            1.819809      -1.477511       2.183403                    0.992137       3.948976      11.914543       0.426094       1.404642      -0.681241       0.016173       0.014139      -0.032151       0.038667       0.000771      -0.001900      -0.005074       0.006727       0.046138      -0.012016      -0.004497       0.016513              2.035447       2.073825       0.315522      -0.291620       1.844521      -0.444678       2.187996          -0.000000
           32              H       7.517194       2.133012      16.986912       0.093286       1.437946 0.10727901E+02  0.11409564E+03                                 2.157772                            1.952151      -1.287168       2.257529                    0.993637       3.978111      11.848075       0.432323       1.332121      -0.697167      -0.012631       0.008708      -0.045854       0.048353       0.006501      -0.003860      -0.004378       0.005414       0.047071      -0.014966      -0.002532       0.017498              2.277992       2.304527       0.015823       0.718029       1.799908      -0.154885       2.729539           0.000000
           33              H      13.543850       6.019146      14.838528       0.083002       1.433387 0.10450723E+02  0.11094805E+03                                 2.176574                            1.939703      -1.442025       2.174247                    0.991584       4.198342      12.687937       0.427344       1.350067      -0.691549      -0.024535       0.021937      -0.030998       0.045212       0.002280       0.001329      -0.009579       0.014873       0.005041      -0.014425       0.006923       0.007501              2.365401       2.088340      -0.344765       0.445251       2.110596      -0.789283       2.897266           0.000000
           34              H      12.286076       4.887918      16.435360       0.125205       1.301197 0.98107635E+01  0.10285808E+03                                 2.061638                            1.898963      -1.573148       2.130284                    0.991812       4.097447      12.438163       0.423847       1.378357      -0.685722      -0.034495      -0.000110      -0.002742       0.034604      -0.003847       0.003557      -0.000722       0.009521      -0.005595      -0.005295      -0.003028       0.008323              2.145260       2.928883       0.038132       0.016944       1.709561      -0.211400       1.797335           0.000000
           35              H       1.738728       4.015578      18.259040       0.121661       1.421482 0.10803805E+02  0.11421252E+03                                 2.077626                            1.914465      -1.382944       2.220059                    0.993899       3.792562      10.978554       0.455428       1.272182      -0.710752       0.024492      -0.013794       0.027621       0.039409       0.001878       0.014552      -0.002352       0.014671       0.001501      -0.012848      -0.005864       0.018712              2.168746       2.079805      -0.180971       0.301913       1.916283      -0.565335       2.510149          -0.000000
           36              H       2.867499       5.006106      16.537664       0.091219       1.647594 0.12266059E+02  0.13457714E+03                                 2.346358                            2.075427      -1.416530       2.195878                    0.992240       4.066810      12.206690       0.423935       1.316864      -0.700847       0.046527      -0.004895       0.004810       0.047030       0.000210       0.006762      -0.003137       0.016884       0.004666      -0.010329      -0.001812       0.012141              2.524924       3.780264       0.093107      -0.129686       1.876857      -0.157072       1.917652           0.000001
           37              H       0.781025       2.476320      28.587296       0.092922       1.711645 0.13424681E+02  0.14995612E+03                                 2.377436                            2.153792      -1.326867       2.235204                    0.994169       4.002537      11.940559       0.423166       1.295791      -0.706936      -0.009181      -0.033182       0.031433       0.046620      -0.000692      -0.011374      -0.003602      -0.003297       0.060528      -0.015809      -0.008325       0.024134              2.449700       1.783147       0.170843      -0.125935       3.408120      -0.472032       2.157833          -0.000004
           38              H       0.433280       4.471446      29.677056       0.134912       1.111198 0.79237441E+01  0.76169411E+02                                 1.649487                            1.552561      -1.092288       2.365102                    0.998250       3.203987       8.351261       0.558544       1.140771      -0.743329      -0.010870      -0.008107       0.036826       0.039243       0.004806      -0.006632      -0.015478      -0.007038       0.034308      -0.012428      -0.011144       0.023572              1.684252       1.365738      -0.051113      -0.259171       1.527633       0.176111       2.159385          -0.000003
           39              H       1.409211       6.427176      26.265440       0.136803       1.161991 0.85038689E+01  0.83105948E+02                                 1.694012                            1.606665      -1.122329       2.353350                    0.997532       3.229258       8.454608       0.550586       1.138323      -0.744596       0.005146       0.031236      -0.025517       0.040661       0.001907      -0.007781      -0.013647      -0.008391       0.041922      -0.014094      -0.009247       0.023341              1.701291       1.344612       0.041568      -0.073525       2.141791      -0.236561       1.617471          -0.000004
           40              H       1.855111       4.336374      25.309120       0.093195       1.459459 0.10967452E+02  0.11542065E+03                                 2.071720                            1.896202      -1.018558       2.388846                    0.996670       3.618972      10.173881       0.473406       1.229405      -0.722808       0.015721       0.003930      -0.047079       0.049790       0.002536      -0.009852      -0.009308      -0.028925       0.036425      -0.023274       0.001458       0.021816              2.158614       1.678307      -0.079232      -0.388560       1.830190       0.404718       2.967345          -0.000003
           41              H      13.236768       5.718048      34.476448       0.098120       1.677994 0.12954556E+02  0.14424258E+03                                 2.391770                            2.147744      -1.433214       2.191175                    0.992260       4.079512      12.379617       0.411966       1.335284      -0.697653       0.011270      -0.044816       0.016226       0.048977      -0.013141      -0.001779       0.006723      -0.028509       0.004027      -0.020089      -0.001041       0.021131              2.523390       1.856096      -0.033599      -0.060617       3.040895      -0.829146       2.673179          -0.000002
           42              H      -0.036457       5.898144      32.301376       0.128089       1.219789 0.90301424E+01  0.90500084E+02                                 1.824386                            1.712401      -1.055534       2.377136                    0.998239       3.405835       9.335108       0.501885       1.217720      -0.724737       0.013461      -0.035764      -0.010923       0.039744      -0.004707      -0.004207      -0.000308      -0.032801      -0.038868      -0.016144      -0.007398       0.023543              1.869442       1.562485      -0.257490      -0.262724       1.988880       0.353091       2.056962          -0.000002
           43              H      13.200311       9.846186      32.443712       0.130370       1.179893 0.86403926E+01  0.84780689E+02                                 1.714461                            1.621489      -1.101556       2.360470                    0.997523       3.244288       8.512265       0.547037       1.141105      -0.744109       0.001284       0.038245      -0.009708       0.039478      -0.005812      -0.001770       0.002519      -0.033247      -0.026618      -0.013565      -0.008730       0.022295              1.735377       1.375214       0.021251      -0.105163       2.050163      -0.335720       1.780755          -0.000003
           44              H      12.276261       9.539460      34.556512       0.105856       1.591838 0.12055830E+02  0.13010836E+03                                 2.228902                            2.017534      -1.070972       2.374323                    0.996516       3.597535      10.292459       0.448252       1.266123      -0.716425      -0.015138       0.044470       0.021449       0.051641      -0.003257      -0.005178      -0.000052      -0.045926       0.004489      -0.024951       0.002502       0.022449              2.350605       1.970494      -0.459140      -0.425702       2.544331       0.661746       2.536991          -0.000002
           45              H       1.560649      11.793474      25.331360       0.089674       1.636032 0.12372732E+02  0.13483895E+03                                 2.252134                            2.023403      -1.412667       2.191422                    0.993498       3.972992      11.545321       0.452925       1.240882      -0.717682       0.006359      -0.008327      -0.043673       0.044912      -0.004262      -0.000985       0.015384      -0.028342       0.014495      -0.017326      -0.007116       0.024442              2.375443       1.879746       0.084449      -0.502728       1.919739      -0.342558       3.326844          -0.000002
           46              H       1.190468       9.764580      26.358848       0.121990       1.257953 0.94594662E+01  0.95437606E+02                                 1.825575                            1.725006      -1.110241       2.345380                    0.997691       3.410165       9.228168       0.514644       1.179630      -0.734134       0.002247      -0.027667      -0.026958       0.038694      -0.000520      -0.006786       0.013583      -0.005525       0.050768      -0.014590      -0.009839       0.024430              1.841893       1.437726      -0.031564      -0.071546       2.339010       0.226982       1.748944          -0.000003
           47              H       0.489368      11.664030      29.806048       0.133863       1.173895 0.85636050E+01  0.84131569E+02                                 1.735189                            1.635790      -1.085931       2.369957                    0.997985       3.242077       8.608841       0.532077       1.171735      -0.736636      -0.008982       0.006465       0.037159       0.038772      -0.004216      -0.004595       0.014766      -0.008827       0.037172      -0.012555      -0.010254       0.022810              1.762849       1.397917       0.042502      -0.201051       1.623081      -0.136609       2.267550          -0.000003
           48              H       0.853940      13.681668      28.689600       0.096884       1.578432 0.11966207E+02  0.12943877E+03                                 2.233871                            2.020490      -1.091786       2.350949                    0.996664       3.755446      10.904045       0.442599       1.279346      -0.711594      -0.008663       0.038521       0.031342       0.050411      -0.008522      -0.010112       0.004271      -0.015299       0.054613      -0.022047      -0.000622       0.022669              2.343046       1.723220      -0.051590      -0.014441       3.263709       0.474368       2.042210          -0.000001
           49              H       0.647816      13.228614       2.495328       0.094427       1.439420 0.11327765E+02  0.12238994E+03                                 2.165418                            2.011325      -1.482230       2.164997                    0.991504       4.142053      12.522182       0.423305       1.339219      -0.694736       0.029366       0.021437       0.028036       0.045912       0.005734       0.002280       0.002224       0.011225      -0.006513      -0.007238      -0.002607       0.009845              2.222411       2.044294       0.256241       0.408693       1.991589       0.436322       2.631351           0.000001
           50              H       1.741532      12.702396       0.542656       0.122518       1.253842 0.95678991E+01  0.99352349E+02                                 1.976723                            1.847390      -1.609935       2.106964                    0.991704       4.100161      12.252148       0.440974       1.337618      -0.693199       0.033396       0.008993      -0.002680       0.034690       0.005645       0.001556      -0.000049       0.007381      -0.018529      -0.006503      -0.003442       0.009945              2.048516       2.712271       0.182769      -0.190701       1.627367       0.040718       1.805909           0.000001
           51              H      12.280468      11.329164      43.483648       0.136411       1.370232 0.10517706E+02  0.11037215E+03                                 2.029886                            1.893523      -1.387078       2.230630                    0.994012       3.661825      10.538560       0.456579       1.278355      -0.710358      -0.025921      -0.014969      -0.028981       0.041664       0.015785       0.007464       0.004179       0.010474      -0.007018      -0.015548      -0.005362       0.020910              2.079939       2.034777       0.172063       0.313166       1.754443       0.378559       2.450595           0.000004
           52              H      11.269481      11.815986       1.027488       0.089794       1.768599 0.13949995E+02  0.15782514E+03                                 2.447340                            2.206590      -1.473092       2.164381                    0.991743       4.181072      12.683445       0.413622       1.308882      -0.702934      -0.045341      -0.008078      -0.005620       0.046397       0.008317       0.006469       0.011378       0.004017       0.002307      -0.012719      -0.004760       0.017479              2.595407       3.720603       0.225663      -0.405133       1.911706      -0.100033       2.153911           0.000004
           53              H       6.703918      13.130124      42.958784       0.082302       1.544216 0.11626097E+02  0.12650864E+03                                 2.271761                            2.036440      -1.481744       2.155440                    0.991108       4.255965      12.937840       0.420803       1.337644      -0.694521       0.016838       0.019037       0.036111       0.044158       0.004488      -0.003120       0.004054       0.004082       0.036023      -0.012016      -0.001086       0.013102              2.414431       2.607291       0.476160       0.691145       1.984780       0.448827       2.651221           0.000002
           54              H       4.499660      12.390042      43.368000       0.121553       1.379908 0.10574376E+02  0.11223579E+03                                 2.090590                            1.932195      -1.593410       2.118174                    0.991465       4.073329      12.182228       0.435864       1.323971      -0.697133      -0.013471       0.003804       0.033486       0.036294       0.002467      -0.002854       0.001370      -0.007750       0.022203      -0.008894       0.000858       0.008036              2.164480       2.204540       0.034056      -0.434614       1.629743       0.104493       2.659156           0.000002
           55              H       4.341211      11.208162      39.507136       0.129052       1.189275 0.88413280E+01  0.90480077E+02                                 1.963556                            1.819811      -1.477533       2.183394                    0.992136       3.948980      11.914572       0.426093       1.404645      -0.681241      -0.016173      -0.014139      -0.032152       0.038668       0.000772       0.001900       0.005072       0.006728       0.046139      -0.012016      -0.004497       0.016513              2.035451       2.073828       0.315522       0.291621       1.844524       0.444680       2.188001           0.000001
           56              H       6.504806      11.936988      39.226912       0.093290       1.437919 0.10727655E+02  0.11409239E+03                                 2.157748                            1.952132      -1.287163       2.257535                    0.993637       3.978064      11.847909       0.432324       1.332125      -0.697166       0.012631      -0.008709      -0.045856       0.048354       0.006500       0.003860       0.004377       0.005414       0.047074      -0.014966      -0.002532       0.017498              2.277966       2.304500       0.015822      -0.718017       1.799890       0.154884       2.729507           0.000001
           57              H       0.478150       8.050854      37.078528       0.083007       1.433372 0.10450596E+02  0.11094644E+03                                 2.176565                            1.939696      -1.442038       2.174244                    0.991584       4.198320      12.687882       0.427343       1.350074      -0.691547       0.024534      -0.021937      -0.031000       0.045212       0.002281      -0.001330       0.009579       0.014872       0.005043      -0.014425       0.006923       0.007502              2.365391       2.088332      -0.344763      -0.445249       2.110586       0.789278       2.897254           0.000000
           58              H       1.735924       9.182082      38.675360       0.125206       1.301207 0.98108635E+01  0.10285953E+03                                 2.061660                            1.898981      -1.573165       2.130276                    0.991812       4.097481      12.438347       0.423841       1.378369      -0.685719       0.034495       0.000110      -0.002743       0.034604      -0.003847      -0.003557       0.000722       0.009520      -0.005592      -0.005295      -0.003027       0.008322              2.145283       2.928920       0.038132      -0.016945       1.709577       0.211404       1.797353           0.000001
           59              H      12.283272      10.054422      40.499040       0.121659       1.421524 0.10804199E+02  0.11421786E+03                                 2.077675                            1.914506      -1.382963       2.220047                    0.993899       3.792627      10.978840       0.455420       1.272191      -0.710750      -0.024492       0.013794       0.027621       0.039408       0.001879      -0.014551       0.002353       0.014672       0.001503      -0.012848      -0.005864       0.018712              2.168799       2.079856      -0.180977      -0.301923       1.916326       0.565358       2.510216           0.000003
           60              H      11.154501       9.063894      38.777664       0.091222       1.647612 0.12266227E+02  0.13457956E+03                                 2.346381                            2.075445      -1.416553       2.195867                    0.992240       4.066842      12.206846       0.423931       1.316870      -0.700845      -0.046526       0.004895       0.004809       0.047030       0.000209      -0.006762       0.003137       0.016882       0.004666      -0.010328      -0.001813       0.012141              2.524950       3.780307       0.093110       0.129690       1.876873       0.157075       1.917671           0.000002
           61              H      13.240975      11.593680       6.347296       0.092940       1.711166 0.13420056E+02  0.14988847E+03                                 2.376759                            2.153240      -1.326799       2.235237                    0.994170       4.002073      11.937737       0.423283       1.295572      -0.706981       0.009181       0.033183       0.031436       0.046623      -0.000691       0.011374       0.003609      -0.003296       0.060547      -0.015812      -0.008329       0.024141              2.448976       1.782726       0.170773       0.125878       3.406956       0.471842       2.157247           0.000000
           62              H      13.588720       9.598554       7.437056       0.134930       1.111090 0.79227085E+01  0.76156172E+02                                 1.649300                            1.552395      -1.092236       2.365130                    0.998250       3.203810       8.350335       0.558615       1.140676      -0.743352       0.010869       0.008106       0.036827       0.039244       0.004807       0.006633       0.015480      -0.007038       0.034309      -0.012429      -0.011145       0.023574              1.684057       1.365603      -0.051101       0.259126       1.527460      -0.176070       2.159108           0.000000
           63              H      12.612789       7.642824       4.025440       0.136804       1.161969 0.85036490E+01  0.83102968E+02                                 1.693961                            1.606620      -1.122346       2.353341                    0.997532       3.229238       8.454416       0.550608       1.138288      -0.744604      -0.005145      -0.031236      -0.025517       0.040660       0.001907       0.007781       0.013648      -0.008390       0.041924      -0.014094      -0.009248       0.023342              1.701239       1.344578       0.041566       0.073521       2.141715       0.236549       1.617424           0.000004
           64              H      12.166889       9.733626       3.069120       0.093191       1.459391 0.10966804E+02  0.11541137E+03                                 2.071590                            1.896096      -1.018554       2.388845                    0.996670       3.618908      10.173376       0.473441       1.229340      -0.722823      -0.015721      -0.003930      -0.047079       0.049790       0.002537       0.009853       0.009309      -0.028924       0.036424      -0.023274       0.001458       0.021817              2.158472       1.678216      -0.079224       0.388520       1.830080      -0.404677       2.967120           0.000005
           65              H       0.785232       8.351952      12.236448       0.098125       1.677939 0.12954032E+02  0.14423458E+03                                 2.391656                            2.147653      -1.433249       2.191158                    0.992260       4.079480      12.379227       0.411991       1.335225      -0.697664      -0.011271       0.044816       0.016226       0.048977      -0.013140       0.001778      -0.006727      -0.028516       0.004023      -0.020091      -0.001044       0.021135              2.523265       1.856021      -0.033596       0.060611       3.040735       0.829083       2.673038           0.000000
           66              H       0.036457       8.171856      10.061376       0.128091       1.219751 0.90297344E+01  0.90494164E+02                                 1.824270                            1.712301      -1.055529       2.377135                    0.998239       3.405773       9.334571       0.501931       1.217633      -0.724757      -0.013461       0.035764      -0.010921       0.039743      -0.004706       0.004208       0.000308      -0.032806      -0.038872      -0.016146      -0.007399       0.023545              1.869319       1.562395      -0.257462       0.262695       1.988747      -0.353052       2.056816           0.000000
           67              H       0.821689       4.223814      10.203712       0.130369       1.179856 0.86400168E+01  0.84775664E+02                                 1.714384                            1.621421      -1.101548       2.360470                    0.997523       3.244247       8.511954       0.547068       1.141059      -0.744120      -0.001284      -0.038244      -0.009706       0.039478      -0.005813       0.001770      -0.002519      -0.033246      -0.026620      -0.013565      -0.008730       0.022295              1.735297       1.375161       0.021249       0.105154       2.050062       0.335694       1.780669           0.000000
           68              H       1.745739       4.530540      12.316512       0.105857       1.591800 0.12055479E+02  0.13010353E+03                                 2.228861                            2.017500      -1.070971       2.374328                    0.996516       3.597489      10.292263       0.448257       1.266118      -0.716426       0.015138      -0.044471       0.021451       0.051642      -0.003259       0.005178       0.000052      -0.045925       0.004489      -0.024951       0.002502       0.022449              2.350561       1.970460      -0.459128       0.425689       2.544285      -0.661728       2.536937           0.000000
           69              H      12.461351       2.276526       3.091360       0.089671       1.636031 0.12372721E+02  0.13483859E+03                                 2.252117                            2.023389      -1.412657       2.191423                    0.993499       3.972990      11.545242       0.452931       1.240866      -0.717686      -0.006360       0.008328      -0.043672       0.044912      -0.004262       0.000985      -0.015384      -0.028343       0.014495      -0.017327      -0.007116       0.024443              2.375423       1.879733       0.084447       0.502721       1.919726       0.342552       3.326811           0.000003
           70              H      12.831532       4.305420       4.118848       0.121987       1.257946 0.94593814E+01  0.95436294E+02                                 1.825546                            1.724981      -1.110270       2.345365                    0.997690       3.410160       9.228056       0.514658       1.179606      -0.734140      -0.002247       0.027667      -0.026958       0.038694      -0.000519       0.006785      -0.013584      -0.005524       0.050771      -0.014591      -0.009840       0.024430              1.841864       1.437707      -0.031563       0.071544       2.338967      -0.226976       1.748917           0.000004
           71              H      13.532632       2.405970       7.566048       0.133870       1.173794 0.85626292E+01  0.84118973E+02                                 1.735030                            1.635649      -1.085912       2.369970                    0.997985       3.241936       8.608108       0.532126       1.171668      -0.736652       0.008982      -0.006465       0.037160       0.038773      -0.004215       0.004593      -0.014766      -0.008823       0.037173      -0.012555      -0.010253       0.022809              1.762685       1.397806       0.042495       0.201024       1.622931       0.136586       2.267317           0.000000
           72              H      13.168060       0.388332       6.449600       0.096882       1.578415 0.11966030E+02  0.12943629E+03                                 2.233855                            2.020475      -1.091767       2.350959                    0.996664       3.755396      10.903854       0.442601       1.279346      -0.711595       0.008663      -0.038521       0.031344       0.050412      -0.008522       0.010111      -0.004270      -0.015299       0.054609      -0.022046      -0.000622       0.022668              2.343029       1.723208      -0.051591       0.014441       3.263679      -0.474371       2.042200           0.000000
           73              H       6.363184      27.298614      41.984672       0.094427       1.439421 0.11327770E+02  0.12239000E+03                                 2.165417                            2.011325      -1.482230       2.164997                    0.991504       4.142054      12.522183       0.423305       1.339218      -0.694736      -0.029366       0.021437      -0.028036       0.045912      -0.005734       0.002280      -0.002224       0.011225      -0.006513      -0.007238      -0.002607       0.009845              2.222411       2.044294      -0.256241       0.408693       1.991589      -0.436322       2.631351           0.000001
           74              H       5.269468      26.772396      43.937344       0.122518       1.253842 0.95679007E+01  0.99352364E+02                                 1.976722                            1.847390      -1.609935       2.106964                    0.991704       4.100161      12.252146       0.440974       1.337617      -0.693199      -0.033396       0.008993       0.002680       0.034690      -0.005645       0.001556       0.000049       0.007381      -0.018529      -0.006503      -0.003442       0.009945              2.048515       2.712271      -0.182769      -0.190701       1.627367      -0.040718       1.805909           0.000001
           75              H       8.752532      25.399164       0.996352       0.136411       1.370232 0.10517706E+02  0.11037215E+03                                 2.029886                            1.893523      -1.387078       2.230631                    0.994012       3.661825      10.538560       0.456579       1.278355      -0.710358       0.025921      -0.014969       0.028981       0.041664      -0.015785       0.007464      -0.004179       0.010474      -0.007018      -0.015548      -0.005362       0.020910              2.079939       2.034777      -0.172063       0.313166       1.754443      -0.378559       2.450595           0.000004
           76              H       9.763519      25.885986      43.452512       0.089794       1.768600 0.13949998E+02  0.15782517E+03                                 2.447340                            2.206589      -1.473092       2.164381                    0.991743       4.181073      12.683446       0.413622       1.308881      -0.702934       0.045341      -0.008078       0.005620       0.046397      -0.008317       0.006469      -0.011378       0.004017       0.002307      -0.012719      -0.004760       0.017479              2.595406       3.720602      -0.225663      -0.405133       1.911706       0.100033       2.153911           0.000004
           77              H       0.307082      27.200124       1.521216       0.082302       1.544216 0.11626097E+02  0.12650864E+03                                 2.271761                            2.036440      -1.481744       2.155440                    0.991108       4.255965      12.937840       0.420803       1.337644      -0.694521      -0.016838       0.019037      -0.036111       0.044158      -0.004488      -0.003120      -0.004054       0.004082       0.036023      -0.012016      -0.001086       0.013102              2.414431       2.607291      -0.476160       0.691145       1.984780      -0.448827       2.651221           0.000002
           78              H       2.511340      26.460042       1.112000       0.121553       1.379909 0.10574378E+02  0.11223582E+03                                 2.090590                            1.932195      -1.593410       2.118174                    0.991465       4.073329      12.182227       0.435864       1.323970      -0.697133       0.013471       0.003804      -0.033486       0.036294      -0.002467      -0.002854      -0.001370      -0.007750       0.022203      -0.008894       0.000858       0.008036              2.164480       2.204540      -0.034056      -0.434614       1.629743      -0.104493       2.659156           0.000002
           79              H       2.669789      25.278162       4.972864       0.129052       1.189274 0.88413232E+01  0.90480021E+02                                 1.963556                            1.819811      -1.477533       2.183394                    0.992136       3.948979      11.914571       0.426093       1.404645      -0.681241       0.016173      -0.014139       0.032152       0.038668      -0.000772       0.001900      -0.005072       0.006728       0.046139      -0.012016      -0.004497       0.016513              2.035451       2.073828      -0.315522       0.291621       1.844524      -0.444680       2.188001           0.000001
           80              H       0.506194      26.006988       5.253088       0.093290       1.437919 0.10727654E+02  0.11409237E+03                                 2.157748                            1.952132      -1.287163       2.257535                    0.993637       3.978064      11.847907       0.432324       1.332124      -0.697166      -0.012631      -0.008709       0.045856       0.048354      -0.006500       0.003860      -0.004377       0.005414       0.047074      -0.014966      -0.002532       0.017498              2.277965       2.304500      -0.015822      -0.718017       1.799889      -0.154884       2.729507           0.000001
           81              H       6.532850      22.120854       7.401472       0.083007       1.433373 0.10450602E+02  0.11094651E+03                                 2.176565                            1.939696      -1.442039       2.174244                    0.991584       4.198321      12.687882       0.427343       1.350073      -0.691547      -0.024534      -0.021937       0.031000       0.045212      -0.002281      -0.001330      -0.009579       0.014872       0.005043      -0.014425       0.006923       0.007502              2.365390       2.088331       0.344763      -0.445249       2.110586      -0.789278       2.897254           0.000000
           82              H       5.275076      23.252082       5.804640       0.125206       1.301207 0.98108642E+01  0.10285954E+03                                 2.061660                            1.898981      -1.573165       2.130276                    0.991812       4.097481      12.438346       0.423841       1.378369      -0.685719      -0.034495       0.000110       0.002743       0.034604       0.003847      -0.003557      -0.000722       0.009520      -0.005592      -0.005295      -0.003027       0.008322              2.145283       2.928920      -0.038132      -0.016945       1.709577      -0.211404       1.797353           0.000001
           83              H       8.749728      24.124422       3.980960       0.121659       1.421524 0.10804199E+02  0.11421786E+03                                 2.077675                            1.914506      -1.382963       2.220047                    0.993899       3.792627      10.978840       0.455420       1.272191      -0.710750       0.024492       0.013794      -0.027621       0.039408      -0.001879      -0.014551      -0.002353       0.014672       0.001503      -0.012848      -0.005864       0.018712              2.168799       2.079856       0.180977      -0.301923       1.916326      -0.565358       2.510216           0.000003
           84              H       9.878499      23.133894       5.702336       0.091222       1.647612 0.12266227E+02  0.13457956E+03                                 2.346381                            2.075445      -1.416553       2.195867                    0.992240       4.066842      12.206847       0.423931       1.316870      -0.700845       0.046526       0.004895      -0.004809       0.047030      -0.000209      -0.006762      -0.003137       0.016882       0.004666      -0.010328      -0.001813       0.012141              2.524951       3.780308      -0.093110       0.129690       1.876873      -0.157075       1.917671           0.000002
           85              H       7.792025      25.663680      38.132704       0.092940       1.711166 0.13420061E+02  0.14988854E+03                                 2.376759                            2.153240      -1.326799       2.235237                    0.994170       4.002074      11.937740       0.423283       1.295572      -0.706981      -0.009181       0.033183      -0.031436       0.046623       0.000691       0.011374      -0.003609      -0.003296       0.060547      -0.015812      -0.008329       0.024141              2.448977       1.782727      -0.170773       0.125878       3.406956      -0.471842       2.157247           0.000000
           86              H       7.444280      23.668554      37.042944       0.134930       1.111091 0.79227181E+01  0.76156289E+02                                 1.649301                            1.552396      -1.092237       2.365130                    0.998250       3.203812       8.350342       0.558615       1.140676      -0.743352      -0.010869       0.008106      -0.036827       0.039244      -0.004807       0.006633      -0.015480      -0.007038       0.034309      -0.012429      -0.011145       0.023574              1.684058       1.365603       0.051101       0.259126       1.527461       0.176070       2.159109           0.000000
           87              H       8.420211      21.712824      40.454560       0.136804       1.161970 0.85036569E+01  0.83103068E+02                                 1.693962                            1.606621      -1.122347       2.353341                    0.997532       3.229239       8.454421       0.550608       1.138288      -0.744604       0.005145      -0.031236       0.025517       0.040660      -0.001907       0.007781      -0.013648      -0.008390       0.041924      -0.014094      -0.009248       0.023342              1.701240       1.344578      -0.041566       0.073521       2.141717      -0.236549       1.617425           0.000005
           88              H       8.866111      23.803626      41.410880       0.093192       1.459391 0.10966805E+02  0.11541139E+03                                 2.071590                            1.896096      -1.018554       2.388845                    0.996670       3.618908      10.173377       0.473441       1.229340      -0.722823       0.015721      -0.003930       0.047079       0.049790      -0.002537       0.009853      -0.009309      -0.028924       0.036424      -0.023274       0.001458       0.021817              2.158472       1.678216       0.079224       0.388520       1.830080       0.404677       2.967120           0.000005
           89              H       6.225768      22.421952      32.243552       0.098125       1.677939 0.12954032E+02  0.14423458E+03                                 2.391657                            2.147653      -1.433248       2.191158                    0.992260       4.079480      12.379230       0.411990       1.335226      -0.697664       0.011271       0.044816      -0.016226       0.048977       0.013140       0.001778       0.006727      -0.028516       0.004023      -0.020091      -0.001044       0.021135              2.523265       1.856022       0.033596       0.060611       3.040736      -0.829083       2.673039           0.000000
           90              H       6.974543      22.241856      34.418624       0.128091       1.219751 0.90297406E+01  0.90494248E+02                                 1.824272                            1.712302      -1.055529       2.377135                    0.998239       3.405774       9.334577       0.501931       1.217633      -0.724757       0.013461       0.035764       0.010921       0.039743       0.004706       0.004208      -0.000308      -0.032806      -0.038872      -0.016146      -0.007399       0.023545              1.869321       1.562396       0.257462       0.262695       1.988748       0.353052       2.056818           0.000000
           91              H       6.189311      18.293814      34.276288       0.130369       1.179857 0.86400330E+01  0.84775876E+02                                 1.714387                            1.621423      -1.101548       2.360470                    0.997523       3.244249       8.511966       0.547067       1.141061      -0.744120       0.001284      -0.038244       0.009706       0.039478       0.005813       0.001770       0.002519      -0.033246      -0.026619      -0.013565      -0.008730       0.022295              1.735300       1.375163      -0.021249       0.105155       2.050066      -0.335695       1.780672           0.000000
           92              H       5.265261      18.600540      32.163488       0.105858       1.591801 0.12055490E+02  0.13010369E+03                                 2.228863                            2.017501      -1.070970       2.374328                    0.996516       3.597491      10.292272       0.448257       1.266118      -0.716426      -0.015137      -0.044471      -0.021451       0.051642       0.003259       0.005178      -0.000052      -0.045925       0.004489      -0.024951       0.002502       0.022449              2.350562       1.970461       0.459128       0.425689       2.544286       0.661729       2.536939           0.000000
           93              H       8.571649      16.346526      41.388640       0.089672       1.636031 0.12372720E+02  0.13483857E+03                                 2.252117                            2.023389      -1.412657       2.191423                    0.993499       3.972990      11.545243       0.452931       1.240866      -0.717686       0.006360       0.008328       0.043672       0.044912       0.004262       0.000985       0.015384      -0.028343       0.014495      -0.017327      -0.007116       0.024443              2.375423       1.879732      -0.084447       0.502721       1.919726      -0.342552       3.326810           0.000003
           94              H       8.201468      18.375420      40.361152       0.121987       1.257946 0.94593874E+01  0.95436371E+02                                 1.825547                            1.724981      -1.110270       2.345365                    0.997690       3.410161       9.228060       0.514657       1.179606      -0.734140       0.002247       0.027667       0.026958       0.038694       0.000519       0.006785       0.013584      -0.005524       0.050771      -0.014591      -0.009840       0.024430              1.841865       1.437707       0.031563       0.071544       2.338969       0.226976       1.748918           0.000004
           95              H       7.500368      16.475970      36.913952       0.133870       1.173795 0.85626402E+01  0.84119114E+02                                 1.735032                            1.635651      -1.085912       2.369969                    0.997985       3.241938       8.608117       0.532126       1.171668      -0.736651      -0.008982      -0.006465      -0.037160       0.038773       0.004215       0.004593       0.014765      -0.008823       0.037173      -0.012555      -0.010253       0.022809              1.762686       1.397807      -0.042495       0.201024       1.622932      -0.136586       2.267320           0.000000
           96              H       7.864940      14.458332      38.030400       0.096883       1.578415 0.11966030E+02  0.12943630E+03                                 2.233855                            2.020475      -1.091767       2.350959                    0.996664       3.755397      10.903857       0.442601       1.279346      -0.711595      -0.008663      -0.038521      -0.031344       0.050412       0.008522       0.010111       0.004270      -0.015299       0.054609      -0.022046      -0.000622       0.022668              2.343028       1.723208       0.051591       0.014441       3.263678       0.474371       2.042199           0.000001
           97              H       7.658816      14.911386      19.744672       0.094426       1.439420 0.11327765E+02  0.12238996E+03                                 2.165417                            2.011326      -1.482235       2.164995                    0.991504       4.142060      12.522210       0.423304       1.339220      -0.694736       0.029365      -0.021438      -0.028036       0.045912      -0.005734      -0.002280       0.002224       0.011224      -0.006512      -0.007239      -0.002606       0.009845              2.222410       2.044294      -0.256240      -0.408692       1.991587       0.436319       2.631349          -0.000001
           98              H       8.752532      15.437604      21.697344       0.122518       1.253838 0.95678756E+01  0.99352110E+02                                 1.976725                            1.847393      -1.609939       2.106964                    0.991704       4.100163      12.252181       0.440971       1.337624      -0.693198       0.033397      -0.008994       0.002680       0.034690      -0.005645      -0.001556      -0.000049       0.007381      -0.018529      -0.006503      -0.003442       0.009945              2.048519       2.712276      -0.182770       0.190702       1.627369       0.040717       1.805911          -0.000001
           99              H       5.269468      16.810836      23.236352       0.136409       1.370244 0.10517829E+02  0.11037381E+03                                 2.029901                            1.893537      -1.387088       2.230626                    0.994011       3.661843      10.538641       0.456577       1.278358      -0.710357      -0.025921       0.014968       0.028981       0.041664      -0.015784      -0.007464       0.004179       0.010474      -0.007018      -0.015548      -0.005362       0.020910              2.079955       2.034793      -0.172065      -0.313169       1.754455       0.378562       2.450615          -0.000001
          100              H       4.258481      16.324014      21.212512       0.089796       1.768593 0.13949951E+02  0.15782482E+03                                 2.447354                            2.206602      -1.473089       2.164384                    0.991743       4.181078      12.683550       0.413616       1.308900      -0.702930      -0.045342       0.008077       0.005620       0.046397      -0.008315      -0.006469       0.011378       0.004018       0.002310      -0.012719      -0.004758       0.017477              2.595423       3.720628      -0.225664       0.405137       1.911716      -0.100036       2.153925          -0.000002
          101              H      13.714918      15.009876      23.761216       0.082302       1.544192 0.11625882E+02  0.12650581E+03                                 2.271746                            2.036428      -1.481739       2.155445                    0.991108       4.255933      12.937744       0.420802       1.337652      -0.694519       0.016838      -0.019037      -0.036112       0.044159      -0.004487       0.003120       0.004054       0.004083       0.036024      -0.012016      -0.001086       0.013102              2.414413       2.607270      -0.476154      -0.691137       1.984766       0.448821       2.651202          -0.000001
          102              H      11.510660      15.749958      23.352000       0.121553       1.379899 0.10574288E+02  0.11223471E+03                                 2.090588                            1.932194      -1.593405       2.118178                    0.991465       4.073315      12.182210       0.435862       1.323980      -0.697131      -0.013471      -0.003805      -0.033486       0.036294      -0.002467       0.002854       0.001371      -0.007750       0.022203      -0.008894       0.000858       0.008036              2.164478       2.204538      -0.034056       0.434615       1.629742       0.104491       2.659156          -0.000001
          103              H      11.352211      16.931838      27.212864       0.129049       1.189274 0.88413219E+01  0.90479964E+02                                 1.963553                            1.819809      -1.477511       2.183403                    0.992137       3.948976      11.914542       0.426094       1.404642      -0.681241      -0.016173       0.014139       0.032151       0.038667      -0.000771      -0.001900       0.005074       0.006727       0.046138      -0.012016      -0.004497       0.016513              2.035447       2.073825      -0.315522      -0.291620       1.844521       0.444678       2.187996          -0.000000
          104              H      13.515806      16.203012      27.493088       0.093286       1.437947 0.10727902E+02  0.11409566E+03                                 2.157772                            1.952152      -1.287168       2.257529                    0.993637       3.978111      11.848075       0.432323       1.332121      -0.697167       0.012631       0.008708       0.045854       0.048353      -0.006501      -0.003860       0.004378       0.005414       0.047071      -0.014966      -0.002532       0.017498              2.277992       2.304527      -0.015823       0.718029       1.799908       0.154885       2.729540           0.000000
          105              H       7.489150      20.089146      29.641472       0.083002       1.433387 0.10450722E+02  0.11094805E+03                                 2.176574                            1.939703      -1.442025       2.174247                    0.991584       4.198342      12.687938       0.427344       1.350067      -0.691548       0.024535       0.021937       0.030998       0.045212      -0.002280       0.001329       0.009579       0.014873       0.005041      -0.014425       0.006923       0.007501              2.365401       2.088340       0.344765       0.445252       2.110596       0.789283       2.897267           0.000000
          106              H       8.746924      18.957918      28.044640       0.125205       1.301197 0.98107593E+01  0.10285802E+03                                 2.061638                            1.898963      -1.573148       2.130284                    0.991812       4.097446      12.438159       0.423847       1.378357      -0.685722       0.034495      -0.000110       0.002742       0.034604       0.003847       0.003557       0.000722       0.009521      -0.005595      -0.005295      -0.003028       0.008323              2.145259       2.928882      -0.038132       0.016944       1.709561       0.211400       1.797335           0.000000
          107              H       5.272272      18.085578      26.220960       0.121661       1.421482 0.10803799E+02  0.11421244E+03                                 2.077625                            1.914464      -1.382944       2.220059                    0.993899       3.792561      10.978549       0.455428       1.272182      -0.710752      -0.024492      -0.013794      -0.027621       0.039409      -0.001878       0.014552       0.002352       0.014671       0.001501      -0.012848      -0.005864       0.018712              2.168745       2.079804       0.180971       0.301913       1.916282       0.565335       2.510148          -0.000000
          108              H       4.143501      19.076106      27.942336       0.091219       1.647594 0.12266054E+02  0.13457707E+03                                 2.346358                            2.075426      -1.416530       2.195878                    0.992240       4.066809      12.206688       0.423935       1.316865      -0.700847      -0.046527      -0.004895      -0.004810       0.047030      -0.000210       0.006762       0.003137       0.016884       0.004666      -0.010329      -0.001812       0.012141              2.524924       3.780264      -0.093107      -0.129686       1.876857       0.157072       1.917652           0.000001
          109              H       6.229975      16.546320      15.892704       0.092922       1.711647 0.13424698E+02  0.14995639E+03                                 2.377439                            2.153795      -1.326867       2.235204                    0.994169       4.002538      11.940571       0.423165       1.295793      -0.706936       0.009181      -0.033182      -0.031433       0.046620       0.000692      -0.011374       0.003602      -0.003297       0.060528      -0.015809      -0.008324       0.024134              2.449704       1.783149      -0.170843      -0.125935       3.408126       0.472033       2.157836          -0.000005
          110              H       6.577720      18.541446      14.802944       0.134912       1.111199 0.79237507E+01  0.76169496E+02                                 1.649488                            1.552562      -1.092288       2.365102                    0.998250       3.203988       8.351267       0.558544       1.140771      -0.743329       0.010870      -0.008107      -0.036826       0.039243      -0.004806      -0.006632       0.015478      -0.007038       0.034308      -0.012428      -0.011144       0.023572              1.684253       1.365739       0.051113      -0.259172       1.527635      -0.176111       2.159387          -0.000003
          111              H       5.601789      20.497176      18.214560       0.136803       1.161991 0.85038763E+01  0.83106045E+02                                 1.694013                            1.606666      -1.122329       2.353350                    0.997532       3.229259       8.454614       0.550586       1.138323      -0.744596      -0.005146       0.031236       0.025517       0.040661      -0.001907      -0.007781       0.013647      -0.008391       0.041922      -0.014094      -0.009247       0.023341              1.701293       1.344612      -0.041568      -0.073525       2.141793       0.236561       1.617472          -0.000004
          112              H       5.155889      18.406374      19.170880       0.093195       1.459460 0.10967465E+02  0.11542083E+03                                 2.071721                            1.896204      -1.018558       2.388846                    0.996670       3.618974      10.173890       0.473405       1.229405      -0.722808      -0.015721       0.003930       0.047079       0.049790      -0.002536      -0.009852       0.009308      -0.028925       0.036425      -0.023274       0.001458       0.021816              2.158616       1.678308       0.079232      -0.388560       1.830191      -0.404718       2.967348          -0.000003
          113              H       7.796232      19.788048      10.003552       0.098119       1.677995 0.12954564E+02  0.14424269E+03                                 2.391771                            2.147745      -1.433214       2.191175                    0.992260       4.079513      12.379623       0.411966       1.335285      -0.697653      -0.011270      -0.044816      -0.016226       0.048977       0.013141      -0.001779      -0.006723      -0.028509       0.004027      -0.020089      -0.001041       0.021131              2.523392       1.856097       0.033599      -0.060617       3.040897       0.829147       2.673181          -0.000002
          114              H       7.047457      19.968144      12.178624       0.128089       1.219790 0.90301486E+01  0.90500168E+02                                 1.824388                            1.712402      -1.055534       2.377136                    0.998239       3.405836       9.335114       0.501885       1.217721      -0.724737      -0.013461      -0.035764       0.010923       0.039744       0.004707      -0.004207       0.000308      -0.032801      -0.038868      -0.016144      -0.007398       0.023543              1.869443       1.562486       0.257490      -0.262724       1.988881      -0.353092       2.056963          -0.000002
          115              H       7.832689      23.916186      12.036288       0.130369       1.179895 0.86404118E+01  0.84780932E+02                                 1.714464                            1.621491      -1.101557       2.360470                    0.997523       3.244291       8.512278       0.547036       1.141106      -0.744109      -0.001284       0.038245       0.009708       0.039478       0.005812      -0.001770      -0.002519      -0.033246      -0.026618      -0.013565      -0.008730       0.022295              1.735380       1.375216      -0.021251      -0.105163       2.050167       0.335721       1.780758          -0.000003
          116              H       8.756739      23.609460       9.923488       0.105856       1.591840 0.12055851E+02  0.13010865E+03                                 2.228905                            2.017536      -1.070972       2.374323                    0.996516       3.597537      10.292470       0.448251       1.266123      -0.716425       0.015138       0.044470      -0.021449       0.051641       0.003257      -0.005178       0.000052      -0.045926       0.004489      -0.024951       0.002502       0.022449              2.350608       1.970496       0.459141      -0.425703       2.544335      -0.661748       2.536995          -0.000002
          117              H       5.450351      25.863474      19.148640       0.089674       1.636032 0.12372732E+02  0.13483895E+03                                 2.252134                            2.023403      -1.412666       2.191422                    0.993498       3.972992      11.545321       0.452925       1.240882      -0.717682      -0.006359      -0.008327       0.043673       0.044912       0.004262      -0.000985      -0.015384      -0.028342       0.014495      -0.017326      -0.007116       0.024442              2.375443       1.879746      -0.084449      -0.502728       1.919739       0.342558       3.326844          -0.000002
          118              H       5.820532      23.834580      18.121152       0.121990       1.257953 0.94594699E+01  0.95437648E+02                                 1.825575                            1.725006      -1.110241       2.345380                    0.997691       3.410166       9.228170       0.514645       1.179630      -0.734134      -0.002247      -0.027667       0.026958       0.038694       0.000520      -0.006786      -0.013583      -0.005525       0.050768      -0.014590      -0.009839       0.024430              1.841894       1.437726       0.031564      -0.071546       2.339010      -0.226982       1.748944          -0.000003
          119              H       6.521632      25.734030      14.673952       0.133863       1.173896 0.85636216E+01  0.84131785E+02                                 1.735192                            1.635792      -1.085931       2.369957                    0.997985       3.242079       8.608853       0.532076       1.171737      -0.736635       0.008982       0.006465      -0.037159       0.038772       0.004215      -0.004595      -0.014765      -0.008827       0.037172      -0.012555      -0.010254       0.022810              1.762852       1.397919      -0.042502      -0.201052       1.623084       0.136609       2.267555          -0.000003
          120              H       6.157060      27.751668      15.790400       0.096884       1.578433 0.11966216E+02  0.12943891E+03                                 2.233873                            2.020491      -1.091786       2.350949                    0.996664       3.755447      10.904052       0.442598       1.279347      -0.711594       0.008663       0.038521      -0.031342       0.050411       0.008522      -0.010112      -0.004270      -0.015299       0.054613      -0.022047      -0.000622       0.022669              2.343048       1.723221       0.051590      -0.014441       3.263712      -0.474368       2.042211          -0.000001
          121              H       0.647816      27.298614      19.744672       0.094426       1.439420 0.11327765E+02  0.12238996E+03                                 2.165417                            2.011326      -1.482235       2.164995                    0.991504       4.142060      12.522210       0.423304       1.339220      -0.694736       0.029365       0.021438      -0.028036       0.045912       0.005734      -0.002280      -0.002224       0.011224      -0.006512      -0.007239      -0.002606       0.009845              2.222410       2.044294       0.256240      -0.408692       1.991587      -0.436319       2.631349          -0.000001
          122              H       1.741532      26.772396      21.697344       0.122518       1.253838 0.95678764E+01  0.99352118E+02                                 1.976725                            1.847393      -1.609939       2.106964                    0.991704       4.100163      12.252180       0.440971       1.337624      -0.693198       0.033397       0.008994       0.002680       0.034690       0.005645      -0.001556       0.000049       0.007381      -0.018529      -0.006503      -0.003442       0.009945              2.048518       2.712276       0.182770       0.190702       1.627369      -0.040717       1.805911          -0.000001
          123              H      12.280468      25.399164      23.236352       0.136409       1.370244 0.10517831E+02  0.11037384E+03                                 2.029902                            1.893537      -1.387088       2.230625                    0.994011       3.661843      10.538642       0.456576       1.278359      -0.710357      -0.025921      -0.014968       0.028981       0.041664       0.015784      -0.007464      -0.004179       0.010474      -0.007018      -0.015548      -0.005362       0.020910              2.079955       2.034794       0.172065      -0.313169       1.754455      -0.378563       2.450616          -0.000001
          124              H      11.269481      25.885986      21.212512       0.089796       1.768593 0.13949951E+02  0.15782482E+03                                 2.447355                            2.206602      -1.473089       2.164384                    0.991743       4.181078      12.683551       0.413616       1.308900      -0.702930      -0.045342      -0.008077       0.005620       0.046397       0.008315      -0.006469      -0.011378       0.004018       0.002310      -0.012719      -0.004758       0.017477              2.595423       3.720629       0.225664       0.405137       1.911716       0.100036       2.153925          -0.000002
          125              H       6.703918      27.200124      23.761216       0.082302       1.544192 0.11625881E+02  0.12650579E+03                                 2.271745                            2.036427      -1.481739       2.155445                    0.991108       4.255933      12.937743       0.420803       1.337652      -0.694519       0.016838       0.019037      -0.036112       0.044159       0.004487       0.003120      -0.004054       0.004083       0.036024      -0.012016      -0.001086       0.013102              2.414412       2.607269       0.476153      -0.691137       1.984766      -0.448821       2.651201          -0.000001
          126              H       4.499660      26.460042      23.352000       0.121553       1.379899 0.10574288E+02  0.11223471E+03                                 2.090588                            1.932194      -1.593405       2.118178                    0.991465       4.073315      12.182210       0.435862       1.323980      -0.697131      -0.013471       0.003805      -0.033486       0.036294       0.002467       0.002854      -0.001371      -0.007750       0.022203      -0.008894       0.000858       0.008036              2.164478       2.204538       0.034056       0.434615       1.629742      -0.104491       2.659156          -0.000001
          127              H       4.341211      25.278162      27.212864       0.129049       1.189274 0.88413219E+01  0.90479964E+02                                 1.963553                            1.819809      -1.477511       2.183403                    0.992137       3.948976      11.914542       0.426094       1.404642      -0.681241      -0.016173      -0.014139       0.032151       0.038667       0.000771      -0.001900      -0.005074       0.006727       0.046138      -0.012016      -0.004497       0.016513              2.035447       2.073825       0.315522      -0.291620       1.844521      -0.444678       2.187996          -0.000000
          128              H       6.504806      26.006988      27.493088       0.093286       1.437947 0.10727902E+02  0.11409566E+03                                 2.157772                            1.952152      -1.287168       2.257529                    0.993637       3.978111      11.848075       0.432323       1.332121      -0.697167       0.012631      -0.008708       0.045854       0.048353       0.006501      -0.003860      -0.004378       0.005414       0.047071      -0.014966      -0.002532       0.017498              2.277992       2.304527       0.015823       0.718029       1.799908      -0.154885       2.729540           0.000000
          129              H       0.478150      22.120854      29.641472       0.083002       1.433387 0.10450722E+02  0.11094805E+03                                 2.176574                            1.939703      -1.442025       2.174247                    0.991584       4.198342      12.687938       0.427344       1.350067      -0.691548       0.024535      -0.021937       0.030998       0.045212       0.002280       0.001329      -0.009579       0.014873       0.005041      -0.014425       0.006923       0.007501              2.365401       2.088340      -0.344765       0.445252       2.110596      -0.789283       2.897267           0.000000
          130              H       1.735924      23.252082      28.044640       0.125205       1.301197 0.98107593E+01  0.10285802E+03                                 2.061638                            1.898963      -1.573148       2.130284                    0.991812       4.097446      12.438159       0.423847       1.378357      -0.685722       0.034495       0.000110       0.002742       0.034604      -0.003847       0.003557      -0.000722       0.009521      -0.005595      -0.005295      -0.003028       0.008323              2.145259       2.928882       0.038132       0.016944       1.709561      -0.211400       1.797335           0.000000
          131              H      12.283272      24.124422      26.220960       0.121661       1.421482 0.10803800E+02  0.11421247E+03                                 2.077625                            1.914464      -1.382944       2.220059                    0.993899       3.792561      10.978551       0.455428       1.272182      -0.710752      -0.024492       0.013794      -0.027621       0.039409       0.001878       0.014552      -0.002352       0.014671       0.001501      -0.012848      -0.005864       0.018712              2.168745       2.079805      -0.180971       0.301913       1.916282      -0.565335       2.510149          -0.000000
          132              H      11.154501      23.133894      27.942336       0.091219       1.647594 0.12266057E+02  0.13457711E+03                                 2.346358                            2.075426      -1.416530       2.195878                    0.992240       4.066810      12.206689       0.423935       1.316864      -0.700847      -0.046527       0.004895      -0.004810       0.047030       0.000210       0.006762      -0.003137       0.016884       0.004666      -0.010329      -0.001812       0.012141              2.524924       3.780263       0.093107      -0.129686       1.876856      -0.157072       1.917652           0.000001
          133              H      13.240975      25.663680      15.892704       0.092922       1.711646 0.13424694E+02  0.14995633E+03                                 2.377438                            2.153794      -1.326867       2.235204                    0.994169       4.002538      11.940569       0.423166       1.295792      -0.706936       0.009181       0.033182      -0.031433       0.046620      -0.000692      -0.011374      -0.003602      -0.003297       0.060528      -0.015809      -0.008324       0.024134              2.449703       1.783149       0.170843      -0.125935       3.408124      -0.472032       2.157835          -0.000005
          134              H      13.588720      23.668554      14.802944       0.134912       1.111198 0.79237472E+01  0.76169457E+02                                 1.649488                            1.552562      -1.092288       2.365102                    0.998250       3.203987       8.351265       0.558544       1.140772      -0.743329       0.010870       0.008107      -0.036826       0.039243       0.004806      -0.006632      -0.015478      -0.007038       0.034308      -0.012428      -0.011144       0.023572              1.684253       1.365739      -0.051113      -0.259172       1.527635       0.176111       2.159387          -0.000003
          135              H      12.612789      21.712824      18.214560       0.136803       1.161991 0.85038744E+01  0.83106019E+02                                 1.694013                            1.606666      -1.122329       2.353350                    0.997532       3.229259       8.454613       0.550586       1.138323      -0.744596      -0.005146      -0.031236       0.025517       0.040661       0.001907      -0.007781      -0.013647      -0.008391       0.041922      -0.014094      -0.009247       0.023341              1.701292       1.344612       0.041568      -0.073525       2.141792      -0.236561       1.617472          -0.000004
          136              H      12.166889      23.803626      19.170880       0.093195       1.459460 0.10967465E+02  0.11542084E+03                                 2.071722                            1.896204      -1.018558       2.388846                    0.996670       3.618974      10.173891       0.473405       1.229405      -0.722808      -0.015721      -0.003930       0.047079       0.049790       0.002536      -0.009852      -0.009308      -0.028925       0.036425      -0.023274       0.001458       0.021816              2.158616       1.678309      -0.079232      -0.388560       1.830192       0.404718       2.967348          -0.000003
          137              H       0.785232      22.421952      10.003552       0.098120       1.677994 0.12954558E+02  0.14424261E+03                                 2.391770                            2.147745      -1.433214       2.191175                    0.992260       4.079512      12.379619       0.411966       1.335285      -0.697653      -0.011270       0.044816      -0.016226       0.048977      -0.013141      -0.001779       0.006723      -0.028509       0.004027      -0.020089      -0.001041       0.021131              2.523391       1.856096      -0.033599      -0.060617       3.040895      -0.829147       2.673180          -0.000002
          138              H       0.036457      22.241856      12.178624       0.128089       1.219790 0.90301481E+01  0.90500157E+02                                 1.824387                            1.712401      -1.055534       2.377136                    0.998239       3.405836       9.335112       0.501885       1.217720      -0.724737      -0.013461       0.035764       0.010923       0.039744      -0.004707      -0.004207      -0.000308      -0.032801      -0.038868      -0.016144      -0.007398       0.023543              1.869443       1.562485      -0.257490      -0.262724       1.988881       0.353092       2.056963          -0.000002
          139              H       0.821689      18.293814      12.036288       0.130369       1.179894 0.86404065E+01  0.84780868E+02                                 1.714463                            1.621491      -1.101557       2.360470                    0.997523       3.244290       8.512275       0.547036       1.141107      -0.744109      -0.001284      -0.038245       0.009708       0.039478      -0.005812      -0.001770       0.002519      -0.033246      -0.026618      -0.013565      -0.008730       0.022295              1.735380       1.375216       0.021251      -0.105163       2.050166      -0.335720       1.780758          -0.000003
          140              H       1.745739      18.600540       9.923488       0.105856       1.591840 0.12055852E+02  0.13010866E+03                                 2.228905                            2.017536      -1.070972       2.374323                    0.996516       3.597537      10.292471       0.448251       1.266124      -0.716424       0.015138      -0.044470      -0.021449       0.051641      -0.003257      -0.005178      -0.000052      -0.045926       0.004489      -0.024951       0.002502       0.022449              2.350609       1.970497      -0.459141      -0.425703       2.544335       0.661748       2.536995          -0.000002
          141              H      12.461351      16.346526      19.148640       0.089674       1.636031 0.12372727E+02  0.13483890E+03                                 2.252135                            2.023403      -1.412666       2.191422                    0.993498       3.972991      11.545320       0.452924       1.240883      -0.717682      -0.006359       0.008327       0.043673       0.044912      -0.004262      -0.000985       0.015384      -0.028342       0.014495      -0.017326      -0.007116       0.024442              2.375443       1.879746       0.084449      -0.502728       1.919739      -0.342559       3.326844          -0.000002
          142              H      12.831532      18.375420      18.121152       0.121990       1.257953 0.94594680E+01  0.95437623E+02                                 1.825575                            1.725006      -1.110241       2.345380                    0.997691       3.410166       9.228169       0.514645       1.179630      -0.734135      -0.002247       0.027667       0.026958       0.038694      -0.000520      -0.006786       0.013583      -0.005525       0.050768      -0.014590      -0.009839       0.024430              1.841893       1.437726      -0.031564      -0.071546       2.339010       0.226982       1.748944          -0.000003
          143              H      13.532632      16.475970      14.673952       0.133863       1.173896 0.85636192E+01  0.84131750E+02                                 1.735191                            1.635791      -1.085931       2.369957                    0.997985       3.242079       8.608851       0.532076       1.171736      -0.736635       0.008982      -0.006465      -0.037159       0.038772      -0.004216      -0.004595       0.014765      -0.008827       0.037172      -0.012555      -0.010254       0.022810              1.762852       1.397918       0.042502      -0.201052       1.623083      -0.136609       2.267554          -0.000003
          144              H      13.168060      14.458332      15.790400       0.096884       1.578433 0.11966212E+02  0.12943885E+03                                 2.233873                            2.020491      -1.091786       2.350949                    0.996664       3.755446      10.904050       0.442598       1.279347      -0.711594       0.008663      -0.038521      -0.031342       0.050411      -0.008522      -0.010112       0.004271      -0.015299       0.054613      -0.022047      -0.000622       0.022669              2.343048       1.723221      -0.051590      -0.014441       3.263712       0.474368       2.042211          -0.000001
          145              H      13.374184      14.911386      41.984672       0.094427       1.439421 0.11327770E+02  0.12239000E+03                                 2.165417                            2.011325      -1.482230       2.164997                    0.991504       4.142054      12.522183       0.423305       1.339218      -0.694736      -0.029366      -0.021437      -0.028036       0.045912       0.005734       0.002280       0.002224       0.011225      -0.006513      -0.007238      -0.002607       0.009845              2.222411       2.044294       0.256241       0.408693       1.991589       0.436322       2.631351           0.000001
          146              H      12.280468      15.437604      43.937344       0.122518       1.253842 0.95678999E+01  0.99352357E+02                                 1.976723                            1.847390      -1.609935       2.106964                    0.991704       4.100161      12.252147       0.440974       1.337617      -0.693199      -0.033396      -0.008993       0.002680       0.034690       0.005645       0.001556      -0.000049       0.007381      -0.018529      -0.006503      -0.003442       0.009945              2.048516       2.712271       0.182769      -0.190701       1.627367       0.040718       1.805909           0.000001
          147              H       1.741532      16.810836       0.996352       0.136411       1.370232 0.10517707E+02  0.11037218E+03                                 2.029887                            1.893524      -1.387078       2.230630                    0.994012       3.661825      10.538562       0.456579       1.278355      -0.710358       0.025921       0.014969       0.028981       0.041664       0.015785       0.007464       0.004179       0.010474      -0.007018      -0.015548      -0.005362       0.020910              2.079939       2.034778       0.172063       0.313166       1.754444       0.378560       2.450596           0.000004
          148              H       2.752519      16.324014      43.452512       0.089794       1.768600 0.13949998E+02  0.15782518E+03                                 2.447340                            2.206589      -1.473092       2.164381                    0.991743       4.181073      12.683447       0.413622       1.308881      -0.702934       0.045341       0.008078       0.005620       0.046397       0.008317       0.006469       0.011378       0.004017       0.002307      -0.012719      -0.004760       0.017479              2.595407       3.720603       0.225663      -0.405133       1.911706      -0.100033       2.153911           0.000004
          149              H       7.318082      15.009876       1.521216       0.082302       1.544216 0.11626096E+02  0.12650864E+03                                 2.271761                            2.036440      -1.481744       2.155440                    0.991108       4.255965      12.937841       0.420803       1.337644      -0.694521      -0.016838      -0.019037      -0.036111       0.044158       0.004488      -0.003120       0.004054       0.004082       0.036024      -0.012016      -0.001086       0.013102              2.414431       2.607291       0.476160       0.691145       1.984780       0.448827       2.651222           0.000002
          150              H       9.522340      15.749958       1.112000       0.121553       1.379908 0.10574377E+02  0.11223581E+03                                 2.090590                            1.932195      -1.593410       2.118174                    0.991465       4.073329      12.182229       0.435864       1.323971      -0.697133       0.013471      -0.003804      -0.033486       0.036294       0.002467      -0.002854       0.001370      -0.007750       0.022203      -0.008894       0.000858       0.008036              2.164480       2.204540       0.034056      -0.434615       1.629743       0.104493       2.659156           0.000002
          151              H       9.680789      16.931838       4.972864       0.129052       1.189275 0.88413288E+01  0.90480084E+02                                 1.963556                            1.819811      -1.477533       2.183394                    0.992136       3.948980      11.914571       0.426093       1.404644      -0.681241       0.016173       0.014139       0.032152       0.038668       0.000772       0.001900       0.005072       0.006728       0.046139      -0.012016      -0.004497       0.016513              2.035451       2.073828       0.315522       0.291621       1.844523       0.444680       2.188001           0.000001
          152              H       7.517194      16.203012       5.253088       0.093290       1.437919 0.10727655E+02  0.11409239E+03                                 2.157748                            1.952132      -1.287163       2.257535                    0.993637       3.978064      11.847908       0.432324       1.332124      -0.697166      -0.012631       0.008709       0.045856       0.048354       0.006500       0.003860       0.004377       0.005414       0.047074      -0.014966      -0.002532       0.017498              2.277966       2.304500       0.015822      -0.718017       1.799890       0.154884       2.729507           0.000001
          153              H      13.543850      20.089146       7.401472       0.083007       1.433372 0.10450597E+02  0.11094645E+03                                 2.176565                            1.939696      -1.442038       2.174244                    0.991584       4.198320      12.687881       0.427343       1.350073      -0.691547      -0.024534       0.021937       0.031000       0.045212       0.002281      -0.001330       0.009579       0.014872       0.005043      -0.014425       0.006923       0.007502              2.365391       2.088331      -0.344763      -0.445249       2.110586       0.789278       2.897254           0.000000
          154              H      12.286076      18.957918       5.804640       0.125206       1.301207 0.98108635E+01  0.10285953E+03                                 2.061660                            1.898981      -1.573165       2.130276                    0.991812       4.097481      12.438347       0.423841       1.378369      -0.685719      -0.034495      -0.000110       0.002743       0.034604      -0.003847      -0.003557       0.000722       0.009520      -0.005592      -0.005295      -0.003027       0.008322              2.145283       2.928920       0.038132      -0.016945       1.709577       0.211404       1.797353           0.000001
          155              H       1.738728      18.085578       3.980960       0.121659       1.421524 0.10804199E+02  0.11421786E+03                                 2.077675                            1.914506      -1.382963       2.220047                    0.993899       3.792627      10.978839       0.455420       1.272190      -0.710750       0.024492      -0.013794      -0.027621       0.039408       0.001879      -0.014551       0.002353       0.014672       0.001503      -0.012848      -0.005864       0.018712              2.168799       2.079856      -0.180977      -0.301923       1.916326       0.565357       2.510216           0.000003
          156              H       2.867499      19.076106       5.702336       0.091222       1.647612 0.12266227E+02  0.13457956E+03                                 2.346381                            2.075445      -1.416553       2.195867                    0.992240       4.066842      12.206846       0.423931       1.316870      -0.700845       0.046526      -0.004895      -0.004809       0.047030       0.000209      -0.006762       0.003137       0.016882       0.004666      -0.010328      -0.001813       0.012141              2.524950       3.780307       0.093110       0.129690       1.876873       0.157075       1.917671           0.000002
          157              H       0.781025      16.546320      38.132704       0.092940       1.711167 0.13420068E+02  0.14988863E+03                                 2.376760                            2.153240      -1.326799       2.235237                    0.994170       4.002075      11.937744       0.423283       1.295572      -0.706981      -0.009181      -0.033183      -0.031436       0.046623      -0.000691       0.011374       0.003609      -0.003296       0.060547      -0.015812      -0.008329       0.024141              2.448977       1.782727       0.170773       0.125878       3.406957       0.471842       2.157248           0.000000
          158              H       0.433280      18.541446      37.042944       0.134930       1.111091 0.79227165E+01  0.76156268E+02                                 1.649300                            1.552396      -1.092237       2.365130                    0.998250       3.203812       8.350341       0.558615       1.140675      -0.743352      -0.010869      -0.008106      -0.036827       0.039244       0.004807       0.006633       0.015480      -0.007038       0.034309      -0.012429      -0.011145       0.023574              1.684057       1.365603      -0.051101       0.259126       1.527460      -0.176070       2.159109           0.000000
          159              H       1.409211      20.497176      40.454560       0.136804       1.161970 0.85036550E+01  0.83103043E+02                                 1.693961                            1.606620      -1.122346       2.353341                    0.997532       3.229239       8.454420       0.550608       1.138288      -0.744604       0.005145       0.031236       0.025517       0.040660       0.001907       0.007781       0.013648      -0.008390       0.041924      -0.014094      -0.009248       0.023342              1.701240       1.344578       0.041566       0.073521       2.141716       0.236549       1.617425           0.000005
          160              H       1.855111      18.406374      41.410880       0.093191       1.459391 0.10966813E+02  0.11541150E+03                                 2.071592                            1.896098      -1.018554       2.388845                    0.996670       3.618909      10.173383       0.473440       1.229341      -0.722823       0.015721       0.003930       0.047079       0.049790       0.002537       0.009853       0.009309      -0.028924       0.036424      -0.023274       0.001458       0.021817              2.158474       1.678217      -0.079224       0.388521       1.830082      -0.404678       2.967123           0.000005
          161              H      13.236768      19.788048      32.243552       0.098125       1.677939 0.12954029E+02  0.14423452E+03                                 2.391656                            2.147652      -1.433248       2.191158                    0.992260       4.079480      12.379226       0.411991       1.335225      -0.697664       0.011271      -0.044816      -0.016226       0.048977      -0.013140       0.001778      -0.006727      -0.028516       0.004023      -0.020091      -0.001044       0.021135              2.523264       1.856021      -0.033596       0.060611       3.040734       0.829082       2.673037           0.000000
          162              H      -0.036457      19.968144      34.418624       0.128091       1.219751 0.90297347E+01  0.90494170E+02                                 1.824271                            1.712301      -1.055529       2.377135                    0.998239       3.405773       9.334572       0.501931       1.217633      -0.724757       0.013461      -0.035764       0.010921       0.039743      -0.004706       0.004208       0.000308      -0.032806      -0.038872      -0.016146      -0.007399       0.023545              1.869320       1.562395      -0.257462       0.262695       1.988747      -0.353052       2.056816           0.000000
          163              H      13.200311      23.916186      34.276288       0.130369       1.179857 0.86400278E+01  0.84775812E+02                                 1.714386                            1.621423      -1.101548       2.360470                    0.997523       3.244248       8.511963       0.547067       1.141061      -0.744120       0.001284       0.038244       0.009706       0.039478      -0.005813       0.001770      -0.002519      -0.033246      -0.026619      -0.013565      -0.008730       0.022295              1.735300       1.375163       0.021249       0.105155       2.050065       0.335695       1.780672           0.000000
          164              H      12.276261      23.609460      32.163488       0.105858       1.591801 0.12055492E+02  0.13010372E+03                                 2.228863                            2.017502      -1.070970       2.374328                    0.996516       3.597491      10.292273       0.448257       1.266118      -0.716426      -0.015137       0.044471      -0.021451       0.051642      -0.003259       0.005178       0.000052      -0.045925       0.004489      -0.024951       0.002502       0.022449              2.350562       1.970461      -0.459128       0.425689       2.544286      -0.661729       2.536940           0.000000
          165              H       1.560649      25.863474      41.388640       0.089671       1.636030 0.12372715E+02  0.13483850E+03                                 2.252116                            2.023389      -1.412657       2.191423                    0.993499       3.972989      11.545239       0.452931       1.240866      -0.717686       0.006360      -0.008328       0.043672       0.044912      -0.004262       0.000985      -0.015384      -0.028343       0.014495      -0.017327      -0.007116       0.024443              2.375423       1.879732       0.084447       0.502721       1.919726       0.342552       3.326810           0.000003
          166              H       1.190468      23.834580      40.361152       0.121987       1.257946 0.94593809E+01  0.95436285E+02                                 1.825546                            1.724980      -1.110270       2.345365                    0.997690       3.410160       9.228055       0.514658       1.179606      -0.734140       0.002247      -0.027667       0.026958       0.038694      -0.000519       0.006785      -0.013584      -0.005524       0.050771      -0.014591      -0.009840       0.024430              1.841864       1.437707      -0.031563       0.071544       2.338967      -0.226976       1.748917           0.000004
          167              H       0.489368      25.734030      36.913952       0.133870       1.173794 0.85626362E+01  0.84119066E+02                                 1.735032                            1.635650      -1.085912       2.369970                    0.997985       3.241937       8.608114       0.532126       1.171669      -0.736651      -0.008982       0.006465      -0.037160       0.038773      -0.004215       0.004593      -0.014766      -0.008823       0.037173      -0.012555      -0.010253       0.022809              1.762686       1.397807       0.042495       0.201024       1.622932       0.136586       2.267319           0.000000
          168              H       0.853940      27.751668      38.030400       0.096883       1.578415 0.11966030E+02  0.12943630E+03                                 2.233855                            2.020475      -1.091767       2.350959                    0.996664       3.755397      10.903857       0.442601       1.279346      -0.711595      -0.008663       0.038521      -0.031344       0.050412      -0.008522       0.010111      -0.004270      -0.015299       0.054609      -0.022046      -0.000622       0.022668              2.343028       1.723208      -0.051591       0.014441       3.263678      -0.474371       2.042199           0.000001
          169              H       7.658816       0.841386       2.495328       0.094427       1.439420 0.11327765E+02  0.12238994E+03                                 2.165418                            2.011325      -1.482230       2.164997                    0.991504       4.142053      12.522182       0.423305       1.339219      -0.694736       0.029366      -0.021437       0.028036       0.045912      -0.005734       0.002280      -0.002224       0.011225      -0.006513      -0.007238      -0.002607       0.009845              2.222411       2.044294      -0.256241       0.408693       1.991589      -0.436322       2.631351           0.000001
          170              H       8.752532       1.367604       0.542656       0.122518       1.253842 0.95678992E+01  0.99352349E+02                                 1.976723                            1.847390      -1.609935       2.106964                    0.991704       4.100161      12.252148       0.440974       1.337618      -0.693199       0.033396      -0.008993      -0.002680       0.034690      -0.005645       0.001556       0.000049       0.007381      -0.018529      -0.006503      -0.003442       0.009945              2.048516       2.712271      -0.182769      -0.190701       1.627367      -0.040718       1.805909           0.000001
          171              H       5.269468       2.740836      43.483648       0.136411       1.370231 0.10517701E+02  0.11037209E+03                                 2.029885                            1.893523      -1.387078       2.230631                    0.994012       3.661824      10.538556       0.456579       1.278355      -0.710358      -0.025921       0.014969      -0.028981       0.041664      -0.015785       0.007464      -0.004179       0.010474      -0.007019      -0.015548      -0.005362       0.020910              2.079938       2.034777      -0.172063       0.313166       1.754443      -0.378559       2.450594           0.000004
          172              H       4.258481       2.254014       1.027488       0.089794       1.768599 0.13949993E+02  0.15782511E+03                                 2.447339                            2.206589      -1.473092       2.164381                    0.991743       4.181072      12.683443       0.413622       1.308881      -0.702934      -0.045341       0.008078      -0.005620       0.046397      -0.008317       0.006469      -0.011378       0.004017       0.002307      -0.012719      -0.004760       0.017479              2.595406       3.720602      -0.225663      -0.405133       1.911706       0.100033       2.153911           0.000004
          173              H      13.714918       0.939876      42.958784       0.082302       1.544216 0.11626097E+02  0.12650864E+03                                 2.271761                            2.036440      -1.481744       2.155440                    0.991108       4.255965      12.937840       0.420803       1.337644      -0.694521       0.016838      -0.019037       0.036111       0.044158      -0.004488      -0.003120      -0.004054       0.004082       0.036023      -0.012016      -0.001086       0.013102              2.414431       2.607291      -0.476160       0.691145       1.984780      -0.448827       2.651221           0.000002
          174              H      11.510660       1.679958      43.368000       0.121553       1.379908 0.10574377E+02  0.11223580E+03                                 2.090589                            1.932195      -1.593410       2.118174                    0.991465       4.073329      12.182227       0.435864       1.323970      -0.697133      -0.013471      -0.003804       0.033486       0.036294      -0.002467      -0.002854      -0.001370      -0.007750       0.022203      -0.008894       0.000858       0.008036              2.164480       2.204540      -0.034056      -0.434614       1.629743      -0.104493       2.659156           0.000002
          175              H      11.352211       2.861838      39.507136       0.129052       1.189275 0.88413280E+01  0.90480077E+02                                 1.963556                            1.819811      -1.477533       2.183394                    0.992136       3.948980      11.914572       0.426093       1.404645      -0.681241      -0.016173       0.014139      -0.032152       0.038668      -0.000772       0.001900      -0.005072       0.006728       0.046139      -0.012016      -0.004497       0.016513              2.035451       2.073828      -0.315522       0.291621       1.844524      -0.444680       2.188001           0.000001
          176              H      13.515806       2.133012      39.226912       0.093290       1.437919 0.10727653E+02  0.11409237E+03                                 2.157748                            1.952132      -1.287163       2.257535                    0.993637       3.978064      11.847908       0.432324       1.332124      -0.697166       0.012631       0.008709      -0.045856       0.048354      -0.006500       0.003860      -0.004377       0.005414       0.047074      -0.014966      -0.002532       0.017498              2.277965       2.304500      -0.015822      -0.718017       1.799890      -0.154884       2.729507           0.000001
          177              H       7.489150       6.019146      37.078528       0.083007       1.433372 0.10450597E+02  0.11094645E+03                                 2.176565                            1.939696      -1.442038       2.174244                    0.991584       4.198320      12.687881       0.427343       1.350073      -0.691547       0.024534       0.021937      -0.031000       0.045212      -0.002281      -0.001330      -0.009579       0.014872       0.005043      -0.014425       0.006923       0.007502              2.365391       2.088331       0.344763      -0.445249       2.110586      -0.789278       2.897254           0.000000
          178              H       8.746924       4.887918      38.675360       0.125206       1.301207 0.98108642E+01  0.10285954E+03                                 2.061660                            1.898981      -1.573165       2.130276                    0.991812       4.097481      12.438346       0.423841       1.378369      -0.685719       0.034495      -0.000110      -0.002743       0.034604       0.003847      -0.003557      -0.000722       0.009520      -0.005592      -0.005295      -0.003027       0.008322              2.145283       2.928920      -0.038132      -0.016945       1.709577      -0.211404       1.797353           0.000001
          179              H       5.272272       4.015578      40.499040       0.121659       1.421523 0.10804194E+02  0.11421780E+03                                 2.077675                            1.914506      -1.382963       2.220047                    0.993899       3.792626      10.978837       0.455420       1.272191      -0.710750      -0.024492      -0.013794       0.027621       0.039408      -0.001879      -0.014551      -0.002353       0.014672       0.001503      -0.012848      -0.005864       0.018712              2.168799       2.079855       0.180977      -0.301923       1.916326      -0.565357       2.510215           0.000003
          180              H       4.143501       5.006106      38.777664       0.091222       1.647612 0.12266226E+02  0.13457954E+03                                 2.346380                            2.075445      -1.416553       2.195867                    0.992240       4.066842      12.206845       0.423931       1.316869      -0.700845      -0.046527      -0.004895       0.004809       0.047030      -0.000209      -0.006762      -0.003137       0.016882       0.004666      -0.010328      -0.001813       0.012141              2.524950       3.780307      -0.093110       0.129690       1.876873      -0.157075       1.917670           0.000002
          181              H       6.229975       2.476320       6.347296       0.092940       1.711165 0.13420050E+02  0.14988838E+03                                 2.376757                            2.153239      -1.326799       2.235237                    0.994170       4.002073      11.937734       0.423283       1.295572      -0.706981       0.009181      -0.033183       0.031436       0.046623       0.000691       0.011374      -0.003609      -0.003296       0.060547      -0.015812      -0.008329       0.024141              2.448975       1.782726      -0.170773       0.125878       3.406953      -0.471842       2.157246           0.000000
          182              H       6.577720       4.471446       7.437056       0.134930       1.111090 0.79227109E+01  0.76156199E+02                                 1.649299                            1.552395      -1.092236       2.365130                    0.998250       3.203811       8.350337       0.558615       1.140675      -0.743352       0.010869      -0.008106       0.036827       0.039244      -0.004807       0.006633      -0.015480      -0.007038       0.034309      -0.012429      -0.011145       0.023574              1.684057       1.365602       0.051101       0.259126       1.527460       0.176070       2.159108           0.000000
          183              H       5.601789       6.427176       4.025440       0.136804       1.161969 0.85036490E+01  0.83102968E+02                                 1.693961                            1.606620      -1.122346       2.353341                    0.997532       3.229238       8.454416       0.550608       1.138288      -0.744604      -0.005145       0.031236      -0.025517       0.040660      -0.001907       0.007781      -0.013648      -0.008390       0.041924      -0.014094      -0.009248       0.023342              1.701239       1.344577      -0.041566       0.073521       2.141715      -0.236549       1.617424           0.000004
          184              H       5.155889       4.336374       3.069120       0.093191       1.459391 0.10966804E+02  0.11541137E+03                                 2.071590                            1.896096      -1.018554       2.388845                    0.996670       3.618908      10.173376       0.473441       1.229340      -0.722823      -0.015721       0.003930      -0.047079       0.049790      -0.002537       0.009853      -0.009309      -0.028924       0.036424      -0.023274       0.001458       0.021817              2.158472       1.678216       0.079224       0.388520       1.830080       0.404677       2.967120           0.000005
          185              H       7.796232       5.718048      12.236448       0.098125       1.677940 0.12954037E+02  0.14423466E+03                                 2.391658                            2.147654      -1.433249       2.191158                    0.992260       4.079480      12.379232       0.411990       1.335226      -0.697664      -0.011271      -0.044816       0.016226       0.048977       0.013140       0.001778       0.006727      -0.028516       0.004023      -0.020091      -0.001044       0.021135              2.523267       1.856022       0.033597       0.060611       3.040738      -0.829084       2.673040           0.000000
          186              H       7.047457       5.898144      10.061376       0.128091       1.219751 0.90297381E+01  0.90494219E+02                                 1.824272                            1.712302      -1.055529       2.377135                    0.998239       3.405773       9.334575       0.501931       1.217634      -0.724757      -0.013461      -0.035764      -0.010921       0.039743       0.004706       0.004208      -0.000308      -0.032806      -0.038872      -0.016146      -0.007399       0.023545              1.869321       1.562396       0.257462       0.262695       1.988748       0.353052       2.056818           0.000000
          187              H       7.832689       9.846186      10.203712       0.130369       1.179856 0.86400195E+01  0.84775702E+02                                 1.714384                            1.621422      -1.101548       2.360470                    0.997523       3.244247       8.511956       0.547068       1.141060      -0.744120      -0.001284       0.038244      -0.009706       0.039478       0.005813       0.001770       0.002519      -0.033246      -0.026620      -0.013565      -0.008730       0.022295              1.735298       1.375161      -0.021249       0.105155       2.050063      -0.335694       1.780670           0.000000
          188              H       8.756739       9.539460      12.316512       0.105858       1.591801 0.12055488E+02  0.13010366E+03                                 2.228863                            2.017501      -1.070971       2.374328                    0.996516       3.597490      10.292269       0.448257       1.266118      -0.716426       0.015138       0.044471       0.021451       0.051642       0.003259       0.005178      -0.000052      -0.045925       0.004489      -0.024951       0.002502       0.022449              2.350562       1.970461       0.459128       0.425689       2.544286       0.661729       2.536939           0.000000
          189              H       5.450351      11.793474       3.091360       0.089671       1.636031 0.12372721E+02  0.13483859E+03                                 2.252117                            2.023390      -1.412657       2.191423                    0.993499       3.972990      11.545243       0.452931       1.240866      -0.717686      -0.006360      -0.008328      -0.043672       0.044912       0.004262       0.000985       0.015384      -0.028343       0.014495      -0.017327      -0.007116       0.024443              2.375423       1.879733      -0.084447       0.502721       1.919726      -0.342552       3.326811           0.000003
          190              H       5.820532       9.764580       4.118848       0.121987       1.257946 0.94593832E+01  0.95436320E+02                                 1.825546                            1.724981      -1.110270       2.345365                    0.997690       3.410160       9.228057       0.514657       1.179606      -0.734140      -0.002247      -0.027667      -0.026958       0.038694       0.000519       0.006785       0.013584      -0.005524       0.050771      -0.014591      -0.009840       0.024430              1.841864       1.437707       0.031563       0.071544       2.338968       0.226976       1.748918           0.000004
          191              H       6.521632      11.664030       7.566048       0.133870       1.173793 0.85626220E+01  0.84118884E+02                                 1.735029                            1.635649      -1.085912       2.369970                    0.997985       3.241935       8.608104       0.532127       1.171668      -0.736652       0.008982       0.006465       0.037160       0.038773       0.004215       0.004593       0.014766      -0.008823       0.037173      -0.012555      -0.010253       0.022809              1.762684       1.397806      -0.042495       0.201023       1.622930      -0.136586       2.267316           0.000000
          192              H       6.157060      13.681668       6.449600       0.096883       1.578415 0.11966028E+02  0.12943627E+03                                 2.233855                            2.020475      -1.091767       2.350959                    0.996664       3.755396      10.903854       0.442601       1.279346      -0.711595       0.008663       0.038521       0.031344       0.050412       0.008522       0.010111       0.004270      -0.015299       0.054609      -0.022046      -0.000622       0.022668              2.343028       1.723208       0.051591       0.014441       3.263678       0.474371       2.042199           0.000000
          193              H       6.363184      13.228614      24.735328       0.094426       1.439420 0.11327765E+02  0.12238996E+03                                 2.165417                            2.011326      -1.482235       2.164995                    0.991504       4.142060      12.522210       0.423304       1.339220      -0.694736      -0.029365       0.021438       0.028036       0.045912      -0.005734      -0.002280       0.002224       0.011224      -0.006512      -0.007239      -0.002606       0.009845              2.222410       2.044294      -0.256240      -0.408692       1.991587       0.436319       2.631349          -0.000001
          194              H       5.269468      12.702396      22.782656       0.122518       1.253838 0.95678756E+01  0.99352110E+02                                 1.976725                            1.847393      -1.609939       2.106964                    0.991704       4.100163      12.252181       0.440971       1.337624      -0.693198      -0.033397       0.008994      -0.002680       0.034690      -0.005645      -0.001556      -0.000049       0.007381      -0.018529      -0.006503      -0.003442       0.009945              2.048519       2.712276      -0.182770       0.190702       1.627369       0.040717       1.805911          -0.000001
          195              H       8.752532      11.329164      21.243648       0.136409       1.370244 0.10517831E+02  0.11037384E+03                                 2.029902                            1.893537      -1.387088       2.230626                    0.994011       3.661843      10.538644       0.456576       1.278359      -0.710357       0.025921      -0.014968      -0.028981       0.041664      -0.015784      -0.007464       0.004179       0.010474      -0.007018      -0.015548      -0.005362       0.020910              2.079956       2.034794      -0.172065      -0.313169       1.754456       0.378563       2.450617          -0.000001
          196              H       9.763519      11.815986      23.267488       0.089796       1.768593 0.13949953E+02  0.15782485E+03                                 2.447355                            2.206602      -1.473089       2.164384                    0.991743       4.181078      12.683551       0.413616       1.308900      -0.702930       0.045342      -0.008077      -0.005620       0.046397      -0.008315      -0.006469       0.011378       0.004018       0.002310      -0.012719      -0.004758       0.017477              2.595423       3.720629      -0.225665       0.405137       1.911716      -0.100036       2.153925          -0.000002
          197              H       0.307082      13.130124      20.718784       0.082302       1.544192 0.11625887E+02  0.12650586E+03                                 2.271746                            2.036428      -1.481739       2.155445                    0.991108       4.255934      12.937745       0.420803       1.337652      -0.694520      -0.016838       0.019037       0.036112       0.044159      -0.004487       0.003120       0.004054       0.004083       0.036024      -0.012016      -0.001086       0.013102              2.414412       2.607270      -0.476154      -0.691137       1.984766       0.448821       2.651202          -0.000001
          198              H       2.511340      12.390042      21.128000       0.121553       1.379898 0.10574287E+02  0.11223470E+03                                 2.090589                            1.932194      -1.593405       2.118178                    0.991465       4.073315      12.182212       0.435861       1.323980      -0.697131       0.013471       0.003805       0.033486       0.036294      -0.002467       0.002854       0.001371      -0.007750       0.022203      -0.008894       0.000858       0.008036              2.164479       2.204538      -0.034056       0.434615       1.629742       0.104491       2.659156          -0.000001
          199              H       2.669789      11.208162      17.267136       0.129049       1.189274 0.88413212E+01  0.90479954E+02                                 1.963553                            1.819809      -1.477511       2.183403                    0.992137       3.948976      11.914541       0.426094       1.404642      -0.681241       0.016173      -0.014139      -0.032151       0.038667      -0.000771      -0.001900       0.005074       0.006727       0.046138      -0.012016      -0.004497       0.016513              2.035447       2.073824      -0.315522      -0.291620       1.844521       0.444678       2.187996          -0.000000
          200              H       0.506194      11.936988      16.986912       0.093286       1.437946 0.10727901E+02  0.11409564E+03                                 2.157772                            1.952151      -1.287168       2.257529                    0.993637       3.978111      11.848074       0.432323       1.332120      -0.697167      -0.012631      -0.008708      -0.045854       0.048353      -0.006501      -0.003860       0.004378       0.005414       0.047071      -0.014966      -0.002532       0.017498              2.277991       2.304527      -0.015823       0.718029       1.799908       0.154885       2.729539           0.000000
          201              H       6.532850       8.050854      14.838528       0.083002       1.433387 0.10450723E+02  0.11094805E+03                                 2.176574                            1.939703      -1.442025       2.174247                    0.991584       4.198342      12.687937       0.427344       1.350067      -0.691549      -0.024535      -0.021937      -0.030998       0.045212      -0.002280       0.001329       0.009579       0.014873       0.005041      -0.014425       0.006923       0.007501              2.365401       2.088340       0.344765       0.445251       2.110596       0.789283       2.897266           0.000000
          202              H       5.275076       9.182082      16.435360       0.125205       1.301196 0.98107578E+01  0.10285801E+03                                 2.061639                            1.898964      -1.573149       2.130284                    0.991812       4.097446      12.438163       0.423846       1.378358      -0.685722      -0.034495       0.000110      -0.002742       0.034604       0.003847       0.003557       0.000722       0.009521      -0.005595      -0.005295      -0.003028       0.008323              2.145260       2.928883      -0.038132       0.016944       1.709562       0.211400       1.797335           0.000000
          203              H       8.749728      10.054422      18.259040       0.121661       1.421482 0.10803806E+02  0.11421255E+03                                 2.077626                            1.914465      -1.382945       2.220059                    0.993899       3.792562      10.978556       0.455428       1.272182      -0.710752       0.024492       0.013794       0.027621       0.039409      -0.001878       0.014552       0.002352       0.014671       0.001501      -0.012848      -0.005864       0.018712              2.168746       2.079806       0.180971       0.301913       1.916283       0.565336       2.510150          -0.000000
          204              H       9.878499       9.063894      16.537664       0.091219       1.647594 0.12266057E+02  0.13457711E+03                                 2.346358                            2.075426      -1.416530       2.195878                    0.992240       4.066810      12.206690       0.423935       1.316864      -0.700847       0.046527       0.004895       0.004810       0.047030      -0.000210       0.006762       0.003137       0.016884       0.004666      -0.010329      -0.001812       0.012141              2.524924       3.780264      -0.093107      -0.129686       1.876857       0.157072       1.917652           0.000001
          205              H       7.792025      11.593680      28.587296       0.092922       1.711645 0.13424688E+02  0.14995623E+03                                 2.377438                            2.153794      -1.326867       2.235204                    0.994169       4.002537      11.940565       0.423166       1.295792      -0.706936      -0.009181       0.033182       0.031433       0.046620       0.000692      -0.011374       0.003602      -0.003297       0.060528      -0.015809      -0.008324       0.024134              2.449702       1.783149      -0.170843      -0.125935       3.408123       0.472032       2.157834          -0.000004
          206              H       7.444280       9.598554      29.677056       0.134912       1.111198 0.79237462E+01  0.76169441E+02                                 1.649487                            1.552562      -1.092288       2.365102                    0.998250       3.203987       8.351263       0.558544       1.140771      -0.743329      -0.010870       0.008107       0.036826       0.039243      -0.004806      -0.006632       0.015478      -0.007038       0.034308      -0.012428      -0.011144       0.023572              1.684253       1.365739       0.051113      -0.259172       1.527634      -0.176111       2.159386          -0.000003
          207              H       8.420211       7.642824      26.265440       0.136803       1.161991 0.85038670E+01  0.83105922E+02                                 1.694012                            1.606665      -1.122329       2.353351                    0.997532       3.229258       8.454607       0.550586       1.138322      -0.744596       0.005146      -0.031236      -0.025517       0.040661      -0.001907      -0.007781       0.013647      -0.008391       0.041922      -0.014094      -0.009247       0.023341              1.701291       1.344611      -0.041568      -0.073525       2.141790       0.236561       1.617471          -0.000004
          208              H       8.866111       9.733626      25.309120       0.093195       1.459460 0.10967459E+02  0.11542075E+03                                 2.071721                            1.896203      -1.018558       2.388846                    0.996670       3.618973      10.173886       0.473405       1.229405      -0.722808       0.015721      -0.003930      -0.047079       0.049790      -0.002536      -0.009852       0.009308      -0.028925       0.036425      -0.023274       0.001458       0.021816              2.158615       1.678308       0.079232      -0.388560       1.830191      -0.404718       2.967347          -0.000003
          209              H       6.225768       8.351952      34.476448       0.098120       1.677994 0.12954551E+02  0.14424251E+03                                 2.391770                            2.147744      -1.433214       2.191175                    0.992260       4.079511      12.379615       0.411966       1.335285      -0.697653       0.011270       0.044816       0.016226       0.048977       0.013141      -0.001779      -0.006723      -0.028509       0.004027      -0.020089      -0.001041       0.021131              2.523390       1.856096       0.033599      -0.060617       3.040895       0.829146       2.673179          -0.000002
          210              H       6.974543       8.171856      32.301376       0.128089       1.219789 0.90301422E+01  0.90500079E+02                                 1.824386                            1.712401      -1.055534       2.377136                    0.998239       3.405835       9.335107       0.501885       1.217720      -0.724737       0.013461       0.035764      -0.010923       0.039744       0.004707      -0.004207       0.000308      -0.032801      -0.038868      -0.016144      -0.007398       0.023543              1.869442       1.562484       0.257490      -0.262724       1.988880      -0.353091       2.056962          -0.000002
          211              H       6.189311       4.223814      32.443712       0.130370       1.179893 0.86403946E+01  0.84780712E+02                                 1.714461                            1.621489      -1.101556       2.360470                    0.997523       3.244289       8.512267       0.547037       1.141105      -0.744109       0.001284      -0.038245      -0.009708       0.039478       0.005812      -0.001770      -0.002519      -0.033246      -0.026618      -0.013565      -0.008730       0.022295              1.735377       1.375214      -0.021251      -0.105163       2.050163       0.335720       1.780755          -0.000003
          212              H       5.265261       4.530540      34.556512       0.105856       1.591838 0.12055834E+02  0.13010841E+03                                 2.228902                            2.017534      -1.070972       2.374323                    0.996516       3.597536      10.292462       0.448252       1.266122      -0.716425      -0.015138      -0.044470       0.021449       0.051641       0.003257      -0.005178       0.000052      -0.045926       0.004489      -0.024951       0.002502       0.022449              2.350606       1.970494       0.459141      -0.425702       2.544331      -0.661746       2.536991          -0.000002
          213              H       8.571649       2.276526      25.331360       0.089674       1.636032 0.12372732E+02  0.13483896E+03                                 2.252134                            2.023403      -1.412666       2.191422                    0.993498       3.972992      11.545321       0.452925       1.240882      -0.717682       0.006359       0.008327      -0.043673       0.044912       0.004262      -0.000985      -0.015384      -0.028342       0.014495      -0.017326      -0.007116       0.024442              2.375443       1.879746      -0.084449      -0.502728       1.919739       0.342558       3.326844          -0.000002
          214              H       8.201468       4.305420      26.358848       0.121990       1.257953 0.94594638E+01  0.95437571E+02                                 1.825575                            1.725006      -1.110241       2.345380                    0.997691       3.410165       9.228166       0.514645       1.179630      -0.734134       0.002247       0.027667      -0.026958       0.038694       0.000520      -0.006786      -0.013583      -0.005525       0.050768      -0.014590      -0.009839       0.024430              1.841893       1.437725       0.031564      -0.071546       2.339009      -0.226982       1.748944          -0.000003
          215              H       7.500368       2.405970      29.806048       0.133863       1.173895 0.85636069E+01  0.84131594E+02                                 1.735189                            1.635790      -1.085931       2.369957                    0.997985       3.242077       8.608842       0.532077       1.171736      -0.736636      -0.008982      -0.006465       0.037159       0.038772       0.004216      -0.004595      -0.014766      -0.008827       0.037172      -0.012555      -0.010254       0.022810              1.762850       1.397917      -0.042502      -0.201051       1.623081       0.136609       2.267551          -0.000003
          216              H       7.864940       0.388332      28.689600       0.096884       1.578433 0.11966212E+02  0.12943884E+03                                 2.233873                            2.020491      -1.091787       2.350949                    0.996664       3.755446      10.904048       0.442598       1.279347      -0.711594      -0.008663      -0.038521       0.031342       0.050411       0.008522      -0.010112      -0.004271      -0.015299       0.054613      -0.022047      -0.000622       0.022669              2.343048       1.723221       0.051590      -0.014441       3.263711      -0.474368       2.042211          -0.000001
          217              C      13.856540       1.257858      24.032544       0.083444      27.251009 0.35004507E+03  0.78723142E+04                                 8.123541                            6.388530       0.007190       2.019644                    0.998666      26.909826      78.124825       0.622900       0.437229      -1.041055       0.046990       0.008972      -0.011022       0.049092      -0.007108      -0.021258       0.025756      -0.032237      -0.087584      -0.045976       0.001090       0.044886              9.234643      10.076016       0.972491       2.495542       5.697693      -1.650738      11.930219          -0.000002
          218              C      13.207322       1.558956      22.871616      -0.148688      34.475633 0.44922575E+03  0.10740070E+05                                 9.482477                            7.243910      -0.239392       1.904135                    0.998319      30.196851      90.036670       0.584859       0.438039      -1.041823       0.011193      -0.000252      -0.006018       0.012710      -0.011260      -0.008035       0.026875      -0.057800      -0.073747      -0.035042      -0.018271       0.053313             11.131763      11.062514       0.434397       3.008880       6.566594      -3.019645      15.766182          -0.000003
          219              C      13.885987       2.138640      21.826336       0.066183      37.850725 0.40635757E+03  0.93628417E+04                                 9.994773                            6.788215      -0.060173       2.001187                    0.999210      26.284421      74.011475       0.625133       0.425240      -1.062105       0.013011      -0.014152       0.015674       0.024804      -0.005298      -0.009093       0.021014      -0.031161      -0.036669      -0.024776      -0.008748       0.033524             13.322845      13.614470      -0.621410       6.023795       7.185810      -4.497383      19.168254           0.000000
          220              C       1.233936       2.377830      21.964224      -0.143736      34.386273 0.43964642E+03  0.10408230E+05                                 9.321681                            7.061368      -0.066926       1.956507                    0.999387      29.686052      86.811094       0.608313       0.425310      -1.054203      -0.001747      -0.014377      -0.003865       0.014990       0.004626      -0.011726       0.015551      -0.053071      -0.084215      -0.037606      -0.006402       0.044007             11.036758      12.899715       0.207980       4.089679       5.857558      -2.079869      14.353002          -0.000002
          221              C       1.824262       2.076732      23.165184       0.082160      27.367546 0.34048419E+03  0.75947329E+04                                 8.067071                            6.231176       0.075546       2.038035                    0.999460      26.761075      77.051947       0.642120       0.427636      -1.048186      -0.031173      -0.036576       0.015084       0.050370      -0.001767      -0.025198       0.015346      -0.045607      -0.093491      -0.048782       0.006027       0.042755              9.257246      10.620533       0.574075       2.403855       5.081055      -1.294408      12.070150          -0.000002
          222              C      13.172267       2.552298      20.598688       0.363251      33.728009 0.32340918E+03  0.71009661E+04                                 9.581055                            6.261255      -0.268159       1.950841                    0.998927      24.232415      68.568041       0.613676       0.454571      -1.035311      -0.015944       0.001931      -0.024304       0.029131      -0.033136      -0.015457       0.049958      -0.086025      -0.064890      -0.046730      -0.042937       0.089667             13.222421      13.337101      -0.457853       5.770812       7.683753      -5.153284      18.646407           0.000001
          223              C      11.279297       2.690184      19.419968       0.376120      33.845709 0.32333707E+03  0.71142036E+04                                 9.653480                            6.296061      -0.368346       1.917531                    0.998728      24.359033      69.482503       0.605510       0.459741      -1.030180       0.029508       0.002053       0.003950       0.029842      -0.025216      -0.019425       0.057997      -0.090415      -0.014429      -0.050998      -0.041488       0.092486             13.453520      22.437441       3.951613       2.399922       7.869969      -2.236395      10.053152           0.000000
          224              C      13.151234       3.604734      18.614880       0.372887      35.179724 0.33196021E+03  0.73381059E+04                                 9.879938                            6.357570      -0.343557       1.922744                    0.998828      24.409384      69.354242       0.606849       0.456591      -1.033927      -0.010160      -0.019498       0.018743       0.028891      -0.028443      -0.009625       0.056649      -0.096100      -0.040458      -0.052231      -0.041040       0.093271             14.017355      13.895191       4.430684      -4.097016      11.031479      -7.918880      17.125395           0.000001
          225              C       7.810254       1.342278      20.011552       0.093965      29.072206 0.34828931E+03  0.78383783E+04                                 8.549892                            6.408280      -0.069671       1.993595                    0.998979      27.035436      79.022998       0.615525       0.442155      -1.036105       0.004200       0.005857      -0.044440       0.045021      -0.028634      -0.013922       0.010534      -0.078728      -0.015176      -0.048552      -0.006145       0.054697             10.180053      14.617068       3.150440       0.903030       6.027980      -0.919435       9.895111          -0.000001
          226              C       9.132529       1.767192      20.265088      -0.148670      37.523354 0.48048089E+03  0.11670552E+05                                10.030700                            7.478055      -0.228183       1.899551                    0.998561      30.737549      92.078607       0.577774       0.436448      -1.043804      -0.000901      -0.013286      -0.010813       0.017154      -0.026163      -0.001828       0.015119      -0.065945      -0.027203      -0.037960      -0.012398       0.050358             12.231014      18.754588       4.133347       0.657617       7.123353      -1.115469      10.815101          -0.000002
          227              C       9.847651       2.327178      19.202016       0.056968      39.952494 0.41884220E+03  0.97537560E+04                                10.445887                            6.943957      -0.242325       1.940160                    0.998863      26.850396      76.776513       0.609242       0.431713      -1.054850      -0.019458      -0.008649      -0.013276       0.025094      -0.012210      -0.006304       0.003308      -0.053450      -0.046148      -0.024925      -0.012548       0.037473             14.363842      24.768690       4.710452       2.801399       7.436569      -1.124044      10.886267           0.000000
          228              C       9.219465       2.465064      17.996608      -0.130454      36.617893 0.44616297E+03  0.10658902E+05                                 9.918144                            7.247053      -0.250522       1.905785                    0.998225      29.957971      89.573185       0.580800       0.441429      -1.038813      -0.001439      -0.004383       0.009896       0.010918      -0.027257      -0.013575       0.014071      -0.053154       0.010361      -0.041030      -0.003524       0.044555             12.164857      18.427255       3.499118       3.113079       7.414333      -1.435066      10.652981           0.000000
          229              C       7.930843       2.034522      17.836480       0.092839      28.772415 0.34114268E+03  0.76190860E+04                                 8.435337                            6.303018       0.025576       2.028376                    0.999106      26.562058      76.724295       0.627982       0.436709      -1.041879      -0.011654      -0.011121       0.045264       0.048045      -0.021385      -0.014878       0.009993      -0.065126       0.045895      -0.048712       0.009035       0.039677             10.048338      14.342760       3.210435       1.651487       6.602475      -1.298873       9.199779           0.000001
          230              C      -0.028044       5.563278      15.541312       0.098151      29.246062 0.33329478E+03  0.73905452E+04                                 8.519399                            6.212435       0.095610       2.055864                    0.999102      26.173231      74.995537       0.636109       0.434237      -1.044782       0.039254      -0.005327       0.027929       0.048470      -0.012730       0.017085       0.029729      -0.041112      -0.021897      -0.042673       0.000492       0.042181             10.496271      11.456726       1.047633      -1.477158       7.910811      -5.138709      12.121276           0.000001
          231              C      13.233964       4.910430      16.497632      -0.134128      36.501730 0.42933969E+03  0.10138267E+05                                 9.830836                            7.049771      -0.127690       1.948325                    0.998444      29.477040      87.043534       0.597535       0.434091      -1.045300       0.005701      -0.002206      -0.001705       0.006346      -0.010423      -0.003548       0.039988      -0.052152      -0.040204      -0.036771      -0.020613       0.057384             12.402249      12.288895       1.638482      -2.071289      10.126152      -7.029449      14.791700           0.000001
          232              C      13.881780       4.305420      17.516224       0.062515      40.576140 0.39988665E+03  0.91750328E+04                                10.475139                            6.726741      -0.078480       1.996732                    0.999123      26.176641      73.505558       0.629117       0.424330      -1.062884       0.013147      -0.002947      -0.022329       0.026078      -0.004146       0.000192       0.026532      -0.031372      -0.029315      -0.025512      -0.010712       0.036224             14.906948      14.672057       4.020455      -4.984213      12.057302      -9.128106      17.991485           0.000001
          233              C       1.253567       4.392654      17.534016      -0.139742      36.202466 0.42843535E+03  0.10091061E+05                                 9.708381                            6.999914      -0.074627       1.957785                    0.999280      29.490979      86.398161       0.606350       0.428876      -1.050595      -0.009675      -0.007650      -0.012570       0.017611      -0.007622       0.021506       0.035902      -0.048966      -0.021238      -0.048002      -0.002801       0.050804             12.110408      14.184908       2.685256      -3.517247       8.911699      -5.596865      13.234616           0.000001
          234              C       1.916807       5.003292      16.528768       0.103846      27.950213 0.30623010E+03  0.66602231E+04                                 8.234437                            5.934493       0.072535       2.052258                    0.999341      25.824574      73.719437       0.653002       0.431271      -1.044676      -0.031250       0.004058      -0.030398       0.043784      -0.009819       0.016277       0.046236      -0.044780      -0.043851      -0.053205      -0.005608       0.058813             10.079473      11.737785       1.002154      -1.425073       7.479681      -4.576266      11.020954           0.000001
          235              C       0.936670       3.289566      28.120256       0.101841      27.376500 0.31741484E+03  0.69445885E+04                                 8.033918                            5.995188       0.145578       2.070256                    0.999653      25.905866      73.440567       0.659291       0.424629      -1.051922       0.015662       0.014118      -0.038845       0.044199       0.002485       0.014642      -0.022729       0.083927       0.022419      -0.054696       0.010137       0.044559              9.424247       4.796114      -0.860324      -1.823713      13.461676       2.877478      10.014951          -0.000005
          236              C       0.712318       4.471446      28.769664      -0.143355      33.258442 0.40318093E+03  0.92797801E+04                                 8.982986                            6.670079       0.178457       2.038240                    0.999713      28.468844      80.355407       0.643095       0.413803      -1.068408       0.005860      -0.000100      -0.005653       0.008143       0.009210       0.007865      -0.022958       0.054429       0.005396      -0.042597       0.013819       0.028778             10.805373       5.222915      -1.299932      -1.705301      16.848684       4.007149      10.344522          -0.000006
          237              C       0.891799       5.658954      28.102464       0.055265      38.606430 0.40433750E+03  0.92694511E+04                                10.028471                            6.704425      -0.102417       1.981472                    0.999135      26.255249      72.834670       0.640893       0.416879      -1.071450       0.006338      -0.023269      -0.014027       0.027900      -0.000806       0.007661      -0.000150       0.031087      -0.023266      -0.011688      -0.009764       0.021452             13.531816       5.934132      -2.266497      -2.583060      21.079783       7.027187      13.581532          -0.000001
          238              C       1.301242       5.628000      26.768064      -0.157280      34.371724 0.43236190E+03  0.10129298E+05                                 9.187723                            6.929511       0.134543       2.016597                    0.999661      29.216372      83.266322       0.627748       0.416475      -1.066427      -0.000313      -0.003435       0.003816       0.005144       0.008369       0.001287      -0.023917       0.028674       0.025557      -0.033947       0.010696       0.023251             10.949960       5.502251      -1.618667      -2.177093      15.341067       4.587474      12.006563          -0.000008
          239              C       1.543822       4.372956      26.207616       0.089939      27.280585 0.33169472E+03  0.73142311E+04                                 7.982254                            6.116641       0.177828       2.073060                    0.999662      26.126624      73.597207       0.656685       0.422979      -1.056266      -0.007487      -0.025146       0.036480       0.044935       0.010676       0.010263      -0.017576       0.044335       0.057089      -0.040524       0.012541       0.027983              9.293681       4.762392      -1.027738      -1.692892      12.960682       3.261404      10.157969          -0.000004
          240              C       0.664643       6.936510      28.814144       0.375788      33.017629 0.30734994E+03  0.66337217E+04                                 9.345859                            6.038706      -0.161898       1.988717                    0.999269      23.547834      65.119749       0.637817       0.444924      -1.045468      -0.004988       0.028246       0.014508       0.032143      -0.001066       0.039064      -0.000188       0.131984      -0.107903      -0.048048      -0.047537       0.095585             12.872328       5.623980      -1.795176      -2.484218      19.871385       5.252798      13.121620          -0.000000
          241              C       0.089741       7.994574      30.704544       0.386815      32.904452 0.30256072E+03  0.65082257E+04                                 9.356880                            6.003648      -0.181249       1.985555                    0.999152      23.392591      64.693092       0.637392       0.446734      -1.043852       0.011901      -0.000471      -0.029198       0.031534      -0.004712       0.043881       0.000434       0.133929      -0.104055      -0.051343      -0.047523       0.098865             13.298961       6.552896       0.194793      -5.331342      10.436218      -1.258628      22.907769          -0.000001
          242              C       0.633794       9.182082      28.880864       0.378048      33.901560 0.31647695E+03  0.68890168E+04                                 9.594265                            6.166740      -0.160661       1.990394                    0.999255      23.699550      66.073252       0.624440       0.450610      -1.040923      -0.003416      -0.027804       0.015346       0.031941       0.002515       0.042222       0.001104       0.130176      -0.102639      -0.048254      -0.047694       0.095948             13.504119       5.693748       1.411813      -2.301331      21.389049      -6.401778      13.429560          -0.000001
          243              C      13.183484       6.559434      34.036096       0.100839      28.543162 0.32942719E+03  0.73000441E+04                                 8.374769                            6.172979       0.009866       2.024486                    0.999366      26.419183      76.238629       0.637204       0.433772      -1.042694      -0.006066       0.041111       0.007966       0.042313       0.003539       0.030481       0.015613       0.014589      -0.089687      -0.046952       0.007490       0.039461             10.207336       6.037542      -0.974346      -3.321675       9.039186      -0.929090      15.545281          -0.000002
          244              C      13.653221       6.666366      32.750624      -0.147166      36.084582 0.44025614E+03  0.10415602E+05                                 9.677184                            7.090982       0.005004       1.978797                    0.999487      29.566318      86.142926       0.604489       0.428291      -1.053443       0.001256       0.007641       0.007418       0.010724       0.003688       0.016163       0.006001      -0.002094      -0.126218      -0.046390       0.018142       0.028248             12.146522       6.694812      -0.433417      -4.279257       9.397415      -1.992683      20.347337          -0.000004
          245              C      13.646210       7.898898      32.101216       0.049356      40.171356 0.40773083E+03  0.93792369E+04                                10.339969                            6.754582      -0.080837       1.989616                    0.999228      26.356447      73.558733       0.634538       0.419619      -1.068277      -0.003208       0.002476       0.026768       0.027073       0.007759       0.008657       0.000895       0.022589      -0.030881      -0.013197      -0.007974       0.021171             14.714098       7.612161      -0.644352      -6.458094       9.767095      -1.024785      26.763037          -0.000002
          246              C      13.169462       8.976660      32.821792      -0.147918      34.435885 0.42163440E+03  0.98309499E+04                                 9.246408                            6.869393       0.154122       2.027090                    0.999670      29.007845      82.882539       0.625914       0.419693      -1.062771       0.006712      -0.011335       0.008418       0.015633      -0.001166       0.020671       0.000694      -0.018228      -0.086172      -0.038513       0.014949       0.023564             11.398044       6.813797      -0.853329      -4.800887       9.032298       0.312503      18.348036          -0.000005
          247              C      12.646442       8.796564      34.093920       0.090573      27.380012 0.32543976E+03  0.71465095E+04                                 7.995895                            6.041756       0.229078       2.093559                    0.999643      25.975391      73.162207       0.663125       0.420617      -1.057112       0.007804      -0.041292       0.005798       0.042421       0.007336       0.025500       0.013502      -0.016870      -0.069079      -0.039666       0.006599       0.033067              9.577327       5.894861      -0.935767      -3.470056       8.472845      -0.174346      14.364273          -0.000002
          248              C       1.332090      11.773776      26.256544       0.098368      27.342415 0.32168466E+03  0.70688784E+04                                 8.085772                            6.080032       0.130437       2.064969                    0.999521      26.064628      74.303635       0.646805       0.430936      -1.046966      -0.015805       0.027007       0.032337       0.044998      -0.013575       0.022578       0.023620       0.072022      -0.022768      -0.052590       0.003541       0.049049              9.535179       5.085011       0.876179      -1.796812      13.050549      -2.898474      10.469977          -0.000003
          249              C       1.118956      10.563756      26.870368      -0.144742      34.906179 0.42757420E+03  0.10045152E+05                                 9.437925                            6.983536       0.023349       1.985965                    0.999518      29.384316      85.403729       0.609524       0.427731      -1.053449      -0.011464       0.012385       0.004196       0.017390      -0.008753       0.008221       0.026950       0.047893       0.008042      -0.043748       0.018150       0.025598             11.508958       5.608424       1.419808      -1.921227      16.250572      -5.301660      12.667877          -0.000005
          250              C       0.807667      10.487778      28.200320       0.054357      39.767258 0.40433494E+03  0.93133974E+04                                10.361784                            6.785490      -0.174158       1.962503                    0.999205      26.516307      74.883203       0.622711       0.427024      -1.059995      -0.005278       0.019632      -0.012621       0.023929       0.001018       0.006115      -0.000300       0.035551      -0.029940      -0.012933      -0.010962       0.023895             14.378226       5.886292       1.840845      -1.965229      23.333189      -7.536238      13.915197          -0.000001
          251              C       0.705307      11.664030      28.885312      -0.143170      34.221229 0.42426466E+03  0.99324951E+04                                 9.293449                            6.945643       0.071374       2.004320                    0.999522      29.112042      84.033306       0.613572       0.426402      -1.055920      -0.001036       0.004256      -0.009409       0.010379      -0.008284       0.004250       0.024620       0.052945       0.020626      -0.043551       0.019213       0.024338             11.187393       5.264533       1.075776      -1.205637      17.807227      -3.569265      10.490419          -0.000005
          252              C       0.924050      12.865608      28.209216       0.102687      27.465609 0.32905963E+03  0.72628310E+04                                 8.095751                            6.136251       0.111428       2.058704                    0.999450      26.051072      74.121384       0.646713       0.429104      -1.049409       0.004781      -0.016263      -0.039303       0.042802      -0.021136       0.007372       0.020234       0.056824       0.007957      -0.046219       0.012118       0.034101              9.516563       4.782632       0.801998      -1.082494      14.122699      -2.351679       9.644356          -0.000002
          253              C       0.165460      12.812142       1.792544       0.083445      27.250969 0.35004428E+03  0.78722918E+04                                 8.123536                            6.388524       0.007191       2.019645                    0.998666      26.909789      78.124689       0.622900       0.437229      -1.041055      -0.046990      -0.008975      -0.011020       0.049092      -0.007109       0.021259      -0.025757      -0.032239      -0.087584      -0.045976       0.001088       0.044888              9.234641      10.076007       0.972488      -2.495534       5.697699       1.650754      11.930217           0.000002
          254              C       0.814678      12.511044       0.631616      -0.148686      34.475578 0.44922468E+03  0.10740036E+05                                 9.482463                            7.243898      -0.239382       1.904138                    0.998319      30.196816      90.036481       0.584860       0.438039      -1.041823      -0.011192       0.000249      -0.006017       0.012709      -0.011260       0.008035      -0.026876      -0.057800      -0.073746      -0.035042      -0.018271       0.053313             11.131755      11.062493       0.434390      -3.008874       6.566597       3.019664      15.766175           0.000003
          255              C       0.136013      11.931360      44.066336       0.066185      37.850737 0.40635737E+03  0.93628362E+04                                 9.994778                            6.788215      -0.060176       2.001186                    0.999210      26.284411      74.011449       0.625133       0.425240      -1.062105      -0.013011       0.014150       0.015675       0.024804      -0.005297       0.009093      -0.021014      -0.031162      -0.036670      -0.024777      -0.008748       0.033525             13.322866      13.614473      -0.621421      -6.023805       7.185829       4.497414      19.168295           0.000003
          256              C      12.788064      11.692170      44.204224      -0.143736      34.386217 0.43964566E+03  0.10408205E+05                                 9.321662                            7.061357      -0.066914       1.956511                    0.999387      29.686014      86.810863       0.608315       0.425309      -1.054204       0.001748       0.014373      -0.003864       0.014986       0.004627       0.011726      -0.015552      -0.053073      -0.084215      -0.037606      -0.006402       0.044008             11.036736      12.899688       0.207973      -4.089672       5.857555       2.079878      14.352967           0.000006
          257              C      12.197738      11.993268       0.925184       0.082160      27.367538 0.34048399E+03  0.75947256E+04                                 8.067066                            6.231174       0.075546       2.038035                    0.999460      26.761070      77.051863       0.642120       0.427636      -1.048186       0.031174       0.036572       0.015086       0.050367      -0.001765       0.025198      -0.015347      -0.045609      -0.093494      -0.048783       0.006027       0.042755              9.257239      10.620525       0.574073      -2.403851       5.081059       1.294422      12.070134           0.000004
          258              C       0.849733      11.517702      42.838688       0.363252      33.728097 0.32340988E+03  0.71009859E+04                                 9.581070                            6.261260      -0.268158       1.950841                    0.998927      24.232460      68.568206       0.613676       0.454571      -1.035311       0.015945      -0.001932      -0.024303       0.029130      -0.033136       0.015456      -0.049958      -0.086025      -0.064888      -0.046730      -0.042936       0.089666             13.222454      13.337123      -0.457858      -5.770817       7.683779       5.153318      18.646461           0.000003
          259              C       2.742703      11.379816      41.659968       0.376119      33.845835 0.32333800E+03  0.71142312E+04                                 9.653510                            6.296073      -0.368346       1.917530                    0.998728      24.359088      69.482754       0.605509       0.459742      -1.030179      -0.029508      -0.002054       0.003951       0.029842      -0.025216       0.019424      -0.057996      -0.090413      -0.014428      -0.050997      -0.041488       0.092485             13.453578      22.437553       3.951642      -2.399915       7.869999       2.236410      10.053181           0.000003
          260              C       0.870766      10.465266      40.854880       0.372888      35.179836 0.33196099E+03  0.73381299E+04                                 9.879968                            6.357583      -0.343557       1.922743                    0.998828      24.409426      69.354473       0.606847       0.456592      -1.033926       0.010161       0.019498       0.018745       0.028893      -0.028444       0.009623      -0.056650      -0.096097      -0.040459      -0.052233      -0.041038       0.093271             14.017420      13.895258       4.430719       4.097060      11.031527       7.918929      17.125474           0.000002
          261              C       6.211746      12.727722      42.251552       0.093962      29.072387 0.34829153E+03  0.78384397E+04                                 8.549914                            6.408290      -0.069667       1.993594                    0.998979      27.035574      79.023427       0.615526       0.442153      -1.036106      -0.004199      -0.005860      -0.044439       0.045020      -0.028632       0.013923      -0.010535      -0.078730      -0.015176      -0.048552      -0.006145       0.054697             10.180087      14.617128       3.150459      -0.903020       6.027999       0.919449       9.895133           0.000006
          262              C       4.889471      12.302808      42.505088      -0.148672      37.523592 0.48048391E+03  0.11670643E+05                                10.030734                            7.478072      -0.228187       1.899548                    0.998561      30.737689      92.079075       0.577775       0.436447      -1.043804       0.000902       0.013282      -0.010813       0.017150      -0.026163       0.001828      -0.015120      -0.065943      -0.027202      -0.037959      -0.012398       0.050358             12.231069      18.754696       4.133379      -0.657601       7.123384       1.115485      10.815127           0.000007
          263              C       4.174349      11.742822      41.442016       0.056968      39.952644 0.41884334E+03  0.97537920E+04                                10.445923                            6.943972      -0.242326       1.940159                    0.998863      26.850444      76.776762       0.609240       0.431713      -1.054849       0.019459       0.008645      -0.013275       0.025093      -0.012210       0.006304      -0.003307      -0.053449      -0.046146      -0.024925      -0.012547       0.037472             14.363910      24.768828       4.710485      -2.801396       7.436601       1.124059      10.886301           0.000003
          264              C       4.802535      11.604936      40.236608      -0.130453      36.617879 0.44616269E+03  0.10658897E+05                                 9.918155                            7.247059      -0.250545       1.905779                    0.998225      29.957954      89.573225       0.580798       0.441430      -1.038812       0.001441       0.004380       0.009896       0.010917      -0.027258       0.013574      -0.014075      -0.053153       0.010366      -0.041030      -0.003526       0.044556             12.164873      18.427277       3.499122      -3.113069       7.414343       1.435081      10.653000           0.000003
          265              C       6.091157      12.035478      40.076480       0.092842      28.772291 0.34114096E+03  0.76190390E+04                                 8.435328                            6.303013       0.025560       2.028374                    0.999106      26.561946      76.723956       0.627980       0.436711      -1.041878       0.011655       0.011119       0.045263       0.048044      -0.021384       0.014879      -0.009995      -0.065127       0.045895      -0.048713       0.009034       0.039679             10.048329      14.342751       3.210435      -1.651470       6.602471       1.298881       9.199767           0.000002
          266              C       0.028044       8.506722      37.781312       0.098157      29.245952 0.33329323E+03  0.73905058E+04                                 8.519402                            6.212437       0.095578       2.055857                    0.999102      26.173137      74.995362       0.636106       0.434239      -1.044780      -0.039254       0.005328       0.027927       0.048468      -0.012727      -0.017082      -0.029731      -0.041114      -0.021891      -0.042671       0.000487       0.042184             10.496279      11.456743       1.047636       1.477166       7.910806       5.138711      12.121289          -0.000000
          267              C       0.788036       9.159570      38.737632      -0.134124      36.501710 0.42933928E+03  0.10138257E+05                                 9.830835                            7.049767      -0.127694       1.948324                    0.998444      29.477036      87.043582       0.597535       0.434090      -1.045299      -0.005702       0.002206      -0.001706       0.006347      -0.010423       0.003547      -0.039989      -0.052151      -0.040197      -0.036771      -0.020613       0.057384             12.402253      12.288925       1.638480       2.071287      10.126134       7.029442      14.791699           0.000002
          268              C       0.140220       9.764580      39.756224       0.062514      40.576350 0.39988865E+03  0.91750898E+04                                10.475168                            6.726752      -0.078461       1.996736                    0.999123      26.176724      73.505825       0.629118       0.424329      -1.062884      -0.013147       0.002947      -0.022329       0.026079      -0.004145      -0.000191      -0.026530      -0.031369      -0.029311      -0.025508      -0.010712       0.036220             14.907010      14.672137       4.020476       4.984241      12.057334       9.128143      17.991558          -0.000001
          269              C      12.768433       9.677346      39.774016      -0.139741      36.202659 0.42843714E+03  0.10091118E+05                                 9.708416                            6.999924      -0.074623       1.957784                    0.999280      29.491112      86.398735       0.606350       0.428875      -1.050595       0.009676       0.007650      -0.012571       0.017612      -0.007622      -0.021506      -0.035901      -0.048962      -0.021236      -0.048002      -0.002799       0.050801             12.110469      14.184968       2.685267       3.517263       8.911735       5.596911      13.234703           0.000004
          270              C      12.105193       9.066708      38.768768       0.103847      27.950365 0.30623153E+03  0.66602676E+04                                 8.234490                            5.934521       0.072508       2.052250                    0.999341      25.824664      73.719967       0.652998       0.431273      -1.044674       0.031250      -0.004057      -0.030399       0.043784      -0.009819      -0.016276      -0.046237      -0.044783      -0.043847      -0.053205      -0.005611       0.058816             10.079552      11.737866       1.002170       1.425098       7.479732       4.576316      11.021057           0.000002
          271              C      13.085330      10.780434       5.880256       0.101836      27.376908 0.31742429E+03  0.69448247E+04                                 8.034017                            5.995350       0.145599       2.070259                    0.999653      25.905876      73.439978       0.659272       0.424639      -1.051919      -0.015662      -0.014119      -0.038845       0.044199       0.002486      -0.014642       0.022735       0.083924       0.022436      -0.054701       0.010145       0.044557              9.424342       4.796220      -0.860420       1.823747      13.461641      -2.877772      10.015167           0.000001
          272              C      13.309682       9.598554       6.529664      -0.143356      33.258046 0.40317926E+03  0.92797136E+04                                 8.982854                            6.670053       0.178454       2.038238                    0.999713      28.468704      80.354365       0.643099       0.413801      -1.068411      -0.005862       0.000099      -0.005653       0.008144       0.009209      -0.007866       0.022960       0.054429       0.005401      -0.042599       0.013822       0.028777             10.805146       5.222878      -1.299903       1.705268      16.848182      -4.007050      10.344380          -0.000000
          273              C      13.130201       8.411046       5.862464       0.055270      38.606364 0.40433692E+03  0.92694377E+04                                10.028469                            6.704433      -0.102434       1.981467                    0.999135      26.255213      72.834650       0.640891       0.416881      -1.071448      -0.006339       0.023271      -0.014026       0.027901      -0.000805      -0.007662       0.000153       0.031090      -0.023264      -0.011690      -0.009764       0.021454             13.531821       5.934146      -2.266534       2.583071      21.079732      -7.027314      13.581583           0.000000
          274              C      12.720758       8.442000       4.528064      -0.157283      34.371733 0.43236286E+03  0.10129319E+05                                 9.187702                            6.929511       0.134521       2.016589                    0.999661      29.216411      83.266252       0.627749       0.416474      -1.066428       0.000313       0.003433       0.003817       0.005144       0.008368      -0.001287       0.023918       0.028671       0.025555      -0.033946       0.010695       0.023252             10.949941       5.502252      -1.618676       2.177084      15.341029      -4.587514      12.006543           0.000006
          275              C      12.478178       9.697044       3.967616       0.089935      27.280669 0.33169723E+03  0.73142909E+04                                 7.982240                            6.116660       0.177842       2.073061                    0.999662      26.126681      73.597080       0.656686       0.422978      -1.056267       0.007487       0.025147       0.036481       0.044937       0.010677      -0.010259       0.017578       0.044335       0.057099      -0.040525       0.012544       0.027982              9.293665       4.762392      -1.027750       1.692856      12.960734      -3.261449      10.157869           0.000005
          276              C      13.357357       7.133490       6.574144       0.375784      33.017797 0.30735153E+03  0.66337645E+04                                 9.345881                            6.038717      -0.161889       1.988720                    0.999269      23.547918      65.120020       0.637817       0.444923      -1.045469       0.004986      -0.028247       0.014507       0.032144      -0.001067      -0.039063       0.000186       0.131975      -0.107903      -0.048045      -0.047535       0.095580             12.872358       5.624001      -1.795186       2.484250      19.871329      -5.252836      13.121742          -0.000001
          277              C      13.932259       6.075426       8.464544       0.386817      32.904572 0.30256137E+03  0.65082455E+04                                 9.356924                            6.003667      -0.181270       1.985549                    0.999152      23.392597      64.693209       0.637389       0.446736      -1.043851      -0.011905       0.000470      -0.029201       0.031538      -0.004712      -0.043883      -0.000435       0.133924      -0.104067      -0.051343      -0.047523       0.098866             13.299048       6.552937       0.194795       5.331398      10.436224       1.258631      22.907985          -0.000001
          278              C      13.388206       4.887918       6.640864       0.378047      33.901596 0.31647777E+03  0.68890333E+04                                 9.594239                            6.166728      -0.160658       1.990394                    0.999255      23.699586      66.073160       0.624444       0.450607      -1.040925       0.003414       0.027803       0.015345       0.031940       0.002516      -0.042223      -0.001101       0.130169      -0.102644      -0.048249      -0.047697       0.095946             13.504073       5.693737       1.411812       2.301336      21.388909       6.401767      13.429574          -0.000002
          279              C       0.838516       7.510566      11.796096       0.100837      28.543447 0.32943124E+03  0.73001616E+04                                 8.374869                            6.173064       0.009792       2.024462                    0.999366      26.419314      76.239340       0.637192       0.433778      -1.042689       0.006063      -0.041112       0.007967       0.042314       0.003542      -0.030482      -0.015617       0.014590      -0.089683      -0.046953       0.007488       0.039465             10.207462       6.037628      -0.974350       3.321729       9.039256       0.929084      15.545503           0.000001
          280              C       0.368779       7.403634      10.510624      -0.147168      36.085033 0.44026290E+03  0.10415801E+05                                 9.677284                            7.091065       0.004977       1.978785                    0.999487      29.566504      86.143614       0.604482       0.428294      -1.053441      -0.001260      -0.007643       0.007422       0.010728       0.003690      -0.016163      -0.006002      -0.002106      -0.126232      -0.046394       0.018143       0.028251             12.146658       6.694888      -0.433389       4.279304       9.397462       1.992765      20.347623           0.000000
          281              C       0.375790       6.171102       9.861216       0.049349      40.171663 0.40773389E+03  0.93793253E+04                                10.340016                            6.754601      -0.080826       1.989618                    0.999228      26.356576      73.559175       0.634538       0.419618      -1.068278       0.003205      -0.002477       0.026771       0.027076       0.007759      -0.008653      -0.000895       0.022586      -0.030862      -0.013190      -0.007975       0.021166             14.714199       7.612213      -0.644341       6.458167       9.767076       1.024784      26.763308          -0.000000
          282              C       0.852538       5.093340      10.581792      -0.147921      34.435859 0.42163519E+03  0.98309639E+04                                 9.246382                            6.869392       0.154130       2.027090                    0.999670      29.007855      82.882305       0.625916       0.419692      -1.062773      -0.006718       0.011335       0.008422       0.015638      -0.001167      -0.020671      -0.000696      -0.018236      -0.086184      -0.038517       0.014947       0.023570             11.398004       6.813789      -0.853333       4.800874       9.032242      -0.312547      18.347981           0.000000
          283              C       1.375558       5.273436      11.853920       0.090575      27.379850 0.32543800E+03  0.71464628E+04                                 7.995881                            6.041759       0.229048       2.093554                    0.999643      25.975257      73.161840       0.663122       0.420620      -1.057110      -0.007810       0.041290       0.005801       0.042420       0.007339      -0.025502      -0.013503      -0.016868      -0.069074      -0.039666       0.006596       0.033070              9.577302       5.894853      -0.935765       3.470041       8.472830       0.174332      14.364224           0.000001
          284              C      12.689910       2.296224       4.016544       0.098361      27.342656 0.32168796E+03  0.70689669E+04                                 8.085804                            6.080054       0.130456       2.064971                    0.999521      26.064800      74.304136       0.646805       0.430935      -1.046967       0.015802      -0.027007       0.032338       0.044998      -0.013574      -0.022576      -0.023622       0.072019      -0.022756      -0.052589       0.003545       0.049044              9.535220       5.085029       0.876181       1.796810      13.050641       2.898480      10.469989           0.000003
          285              C      12.903044       3.506244       4.630368      -0.144747      34.906391 0.42757693E+03  0.10045231E+05                                 9.437967                            6.983566       0.023334       1.985959                    0.999518      29.384409      85.404039       0.609521       0.427732      -1.053449       0.011462      -0.012383       0.004197       0.017388      -0.008751      -0.008222      -0.026950       0.047890       0.008041      -0.043747       0.018148       0.025599             11.509022       5.608451       1.419825       1.921232      16.250690       5.301728      12.667924           0.000004
          286              C      13.214333       3.582222       5.960320       0.054359      39.767060 0.40433311E+03  0.93133375E+04                                10.361729                            6.785461      -0.174163       1.962501                    0.999205      26.516227      74.882715       0.622715       0.427022      -1.059996       0.005276      -0.019632      -0.012621       0.023928       0.001018      -0.006117       0.000298       0.035557      -0.029939      -0.012935      -0.010963       0.023898             14.378142       5.886267       1.840844       1.965214      23.333046       7.536232      13.915112           0.000000
          287              C      13.316693       2.405970       6.645312      -0.143163      34.220369 0.42425442E+03  0.99321628E+04                                 9.293209                            6.945509       0.071411       2.004334                    0.999522      29.111589      84.030701       0.613586       0.426396      -1.055928       0.001033      -0.004255      -0.009406       0.010375      -0.008283      -0.004257      -0.024620       0.052953       0.020626      -0.043555       0.019212       0.024343             11.187066       5.264413       1.075732       1.205576      17.806747       3.569089      10.490039          -0.000000
          288              C      13.097950       1.204392       5.969216       0.102686      27.465357 0.32905733E+03  0.72627562E+04                                 8.095649                            6.136197       0.111455       2.058711                    0.999450      26.050953      74.120542       0.646723       0.429100      -1.049414      -0.004784       0.016263      -0.039301       0.042802      -0.021135      -0.007374      -0.020236       0.056824       0.007967      -0.046222       0.012122       0.034100              9.516414       4.782575       0.801965       1.082465      14.122473       2.351547       9.644192           0.000001
          289              C       6.845540      26.882142      42.687456       0.083445      27.250969 0.35004428E+03  0.78722919E+04                                 8.123535                            6.388524       0.007191       2.019645                    0.998666      26.909790      78.124691       0.622900       0.437229      -1.041055       0.046990      -0.008975       0.011020       0.049092       0.007109       0.021259       0.025757      -0.032238      -0.087584      -0.045976       0.001088       0.044888              9.234641      10.076007      -0.972488      -2.495534       5.697699      -1.650754      11.930216           0.000002
          290              C       6.196322      26.581044      43.848384      -0.148686      34.475575 0.44922464E+03  0.10740034E+05                                 9.482462                            7.243897      -0.239382       1.904138                    0.998319      30.196815      90.036471       0.584860       0.438039      -1.041823       0.011192       0.000249       0.006017       0.012709       0.011260       0.008035       0.026876      -0.057800      -0.073746      -0.035042      -0.018271       0.053313             11.131753      11.062491      -0.434390      -3.008874       6.566597      -3.019663      15.766172           0.000003
          291              C       6.874987      26.001360       0.413664       0.066185      37.850732 0.40635732E+03  0.93628347E+04                                 9.994777                            6.788215      -0.060176       2.001186                    0.999210      26.284409      74.011440       0.625133       0.425240      -1.062105       0.013012       0.014150      -0.015675       0.024804       0.005297       0.009093       0.021014      -0.031162      -0.036670      -0.024777      -0.008748       0.033525             13.322864      13.614471       0.621421      -6.023803       7.185828      -4.497413      19.168292           0.000003
          292              C       8.244936      25.762170       0.275776      -0.143736      34.386217 0.43964566E+03  0.10408205E+05                                 9.321662                            7.061357      -0.066914       1.956511                    0.999387      29.686014      86.810862       0.608315       0.425309      -1.054204      -0.001748       0.014373       0.003864       0.014986      -0.004627       0.011726       0.015552      -0.053073      -0.084215      -0.037606      -0.006402       0.044008             11.036736      12.899687      -0.207973      -4.089672       5.857554      -2.079878      14.352967           0.000006
          293              C       8.835262      26.063268      43.554816       0.082160      27.367537 0.34048398E+03  0.75947253E+04                                 8.067066                            6.231174       0.075546       2.038035                    0.999460      26.761070      77.051864       0.642120       0.427636      -1.048186      -0.031174       0.036572      -0.015086       0.050367       0.001765       0.025198       0.015347      -0.045609      -0.093494      -0.048783       0.006027       0.042755              9.257239      10.620524      -0.574073      -2.403851       5.081059      -1.294422      12.070135           0.000004
          294              C       6.161267      25.587702       1.641312       0.363252      33.728095 0.32340986E+03  0.71009854E+04                                 9.581069                            6.261259      -0.268158       1.950841                    0.998927      24.232459      68.568200       0.613676       0.454571      -1.035311      -0.015945      -0.001932       0.024303       0.029130       0.033136       0.015456       0.049958      -0.086025      -0.064888      -0.046730      -0.042936       0.089666             13.222453      13.337121       0.457858      -5.770816       7.683779      -5.153317      18.646458           0.000004
          295              C       4.268297      25.449816       2.820032       0.376120      33.845832 0.32333799E+03  0.71142307E+04                                 9.653508                            6.296072      -0.368346       1.917530                    0.998728      24.359087      69.482744       0.605510       0.459742      -1.030179       0.029508      -0.002054      -0.003951       0.029842       0.025216       0.019424       0.057996      -0.090413      -0.014428      -0.050997      -0.041488       0.092485             13.453574      22.437547      -3.951641      -2.399915       7.869998      -2.236410      10.053179           0.000003
          296              C       6.140234      24.535266       3.625120       0.372888      35.179835 0.33196099E+03  0.73381299E+04                                 9.879968                            6.357583      -0.343557       1.922743                    0.998828      24.409426      69.354469       0.606847       0.456592      -1.033926      -0.010161       0.019498      -0.018745       0.028893       0.028444       0.009623       0.056650      -0.096097      -0.040459      -0.052233      -0.041038       0.093271             14.017418      13.895257      -4.430718       4.097059      11.031526      -7.918928      17.125472           0.000002
          297              C       0.799254      26.797722       2.228448       0.093962      29.072387 0.34829154E+03  0.78384398E+04                                 8.549914                            6.408290      -0.069667       1.993594                    0.998979      27.035574      79.023426       0.615526       0.442153      -1.036106       0.004199      -0.005860       0.044439       0.045020       0.028632       0.013923       0.010535      -0.078730      -0.015176      -0.048552      -0.006145       0.054697             10.180086      14.617127      -3.150458      -0.903020       6.027999      -0.919449       9.895133           0.000006
          298              C       2.121529      26.372808       1.974912      -0.148672      37.523588 0.48048385E+03  0.11670641E+05                                10.030732                            7.478071      -0.228187       1.899548                    0.998561      30.737688      92.079063       0.577775       0.436447      -1.043804      -0.000902       0.013282       0.010813       0.017150       0.026163       0.001828       0.015120      -0.065943      -0.027202      -0.037959      -0.012398       0.050358             12.231066      18.754691      -4.133378      -0.657601       7.123383      -1.115485      10.815126           0.000007
          299              C       2.836651      25.812822       3.037984       0.056968      39.952640 0.41884331E+03  0.97537911E+04                                10.445921                            6.943971      -0.242326       1.940159                    0.998863      26.850443      76.776752       0.609241       0.431713      -1.054849      -0.019459       0.008646       0.013275       0.025093       0.012210       0.006304       0.003307      -0.053449      -0.046147      -0.024925      -0.012547       0.037472             14.363907      24.768822      -4.710484      -2.801395       7.436599      -1.124059      10.886299           0.000003
          300              C       2.208465      25.674936       4.243392      -0.130453      36.617877 0.44616269E+03  0.10658897E+05                                 9.918155                            7.247059      -0.250545       1.905779                    0.998225      29.957953      89.573220       0.580798       0.441430      -1.038812      -0.001441       0.004380      -0.009896       0.010917       0.027258       0.013574       0.014075      -0.053153       0.010366      -0.041030      -0.003526       0.044556             12.164872      18.427275      -3.499121      -3.113069       7.414342      -1.435081      10.652999           0.000003
          301              C       0.919843      26.105478       4.403520       0.092842      28.772290 0.34114094E+03  0.76190385E+04                                 8.435328                            6.303013       0.025560       2.028374                    0.999106      26.561945      76.723953       0.627980       0.436711      -1.041878      -0.011655       0.011119      -0.045263       0.048044       0.021384       0.014879       0.009995      -0.065127       0.045895      -0.048713       0.009034       0.039679             10.048329      14.342751      -3.210435      -1.651470       6.602471      -1.298881       9.199767           0.000002
          302              C       6.982956      22.576722       6.698688       0.098157      29.245951 0.33329321E+03  0.73905053E+04                                 8.519402                            6.212437       0.095578       2.055857                    0.999102      26.173137      74.995359       0.636106       0.434239      -1.044780       0.039254       0.005328      -0.027927       0.048468       0.012727      -0.017082       0.029731      -0.041114      -0.021891      -0.042671       0.000487       0.042184             10.496278      11.456742      -1.047636       1.477166       7.910805      -5.138710      12.121288          -0.000000
          303              C       6.222964      23.229570       5.742368      -0.134124      36.501708 0.42933925E+03  0.10138256E+05                                 9.830834                            7.049766      -0.127694       1.948324                    0.998444      29.477035      87.043577       0.597535       0.434090      -1.045299       0.005702       0.002206       0.001706       0.006347       0.010423       0.003547       0.039989      -0.052151      -0.040197      -0.036771      -0.020613       0.057384             12.402252      12.288925      -1.638480       2.071287      10.126133      -7.029441      14.791699           0.000002
          304              C       6.870780      23.834580       4.723776       0.062514      40.576351 0.39988868E+03  0.91750905E+04                                10.475167                            6.726751      -0.078461       1.996736                    0.999123      26.176725      73.505824       0.629118       0.424329      -1.062885       0.013147       0.002947       0.022329       0.026079       0.004145      -0.000191       0.026530      -0.031369      -0.029311      -0.025508      -0.010712       0.036220             14.907008      14.672136      -4.020475       4.984240      12.057333      -9.128142      17.991556          -0.000001
          305              C       8.264567      23.747346       4.705984      -0.139741      36.202656 0.42843710E+03  0.10091116E+05                                 9.708415                            6.999924      -0.074623       1.957784                    0.999280      29.491111      86.398728       0.606350       0.428875      -1.050595      -0.009676       0.007650       0.012571       0.017612       0.007622      -0.021506       0.035901      -0.048962      -0.021236      -0.048002      -0.002799       0.050801             12.110467      14.184966      -2.685267       3.517263       8.911734      -5.596910      13.234702           0.000004
          306              C       8.927807      23.136708       5.711232       0.103847      27.950367 0.30623156E+03  0.66602682E+04                                 8.234490                            5.934521       0.072508       2.052250                    0.999341      25.824665      73.719971       0.652998       0.431273      -1.044674      -0.031250      -0.004057       0.030399       0.043784       0.009819      -0.016276       0.046237      -0.044783      -0.043847      -0.053205      -0.005611       0.058816             10.079552      11.737866      -1.002170       1.425098       7.479733      -4.576316      11.021058           0.000002
          307              C       7.947670      24.850434      38.599744       0.101836      27.376910 0.31742431E+03  0.69448252E+04                                 8.034018                            5.995351       0.145599       2.070259                    0.999653      25.905877      73.439985       0.659272       0.424639      -1.051919       0.015663      -0.014119       0.038845       0.044199      -0.002486      -0.014642      -0.022735       0.083924       0.022436      -0.054701       0.010145       0.044557              9.424344       4.796220       0.860420       1.823747      13.461642       2.877773      10.015168           0.000001
          308              C       7.723318      23.668554      37.950336      -0.143356      33.258045 0.40317924E+03  0.92797127E+04                                 8.982853                            6.670052       0.178454       2.038238                    0.999713      28.468705      80.354366       0.643099       0.413801      -1.068411       0.005862       0.000099       0.005653       0.008144      -0.009209      -0.007866      -0.022960       0.054428       0.005401      -0.042599       0.013822       0.028777             10.805146       5.222877       1.299903       1.705268      16.848180       4.007050      10.344380          -0.000000
          309              C       7.902799      22.481046      38.617536       0.055270      38.606371 0.40433701E+03  0.92694402E+04                                10.028470                            6.704434      -0.102435       1.981467                    0.999135      26.255216      72.834661       0.640891       0.416881      -1.071448       0.006339       0.023271       0.014026       0.027901       0.000805      -0.007662      -0.000153       0.031090      -0.023264      -0.011690      -0.009764       0.021454             13.531823       5.934147       2.266534       2.583072      21.079735       7.027315      13.581586           0.000000
          310              C       8.312242      22.512000      39.951936      -0.157283      34.371731 0.43236281E+03  0.10129318E+05                                 9.187702                            6.929510       0.134521       2.016589                    0.999661      29.216411      83.266252       0.627749       0.416474      -1.066428      -0.000313       0.003433      -0.003817       0.005144      -0.008368      -0.001287      -0.023918       0.028671       0.025555      -0.033946       0.010695       0.023252             10.949940       5.502251       1.618676       2.177084      15.341028       4.587513      12.006542           0.000006
          311              C       8.554822      23.767044      40.512384       0.089935      27.280671 0.33169725E+03  0.73142916E+04                                 7.982241                            6.116660       0.177841       2.073060                    0.999662      26.126682      73.597086       0.656686       0.422978      -1.056267      -0.007487       0.025147      -0.036481       0.044937      -0.010677      -0.010259      -0.017578       0.044335       0.057099      -0.040525       0.012544       0.027982              9.293666       4.762392       1.027751       1.692857      12.960736       3.261449      10.157870           0.000005
          312              C       7.675643      21.203490      37.905856       0.375784      33.017793 0.30735149E+03  0.66337634E+04                                 9.345880                            6.038716      -0.161888       1.988720                    0.999269      23.547917      65.120014       0.637817       0.444923      -1.045469      -0.004986      -0.028247      -0.014507       0.032144       0.001067      -0.039063      -0.000186       0.131975      -0.107903      -0.048045      -0.047535       0.095580             12.872355       5.624000       1.795186       2.484249      19.871325       5.252835      13.121740          -0.000001
          313              C       7.100741      20.145426      36.015456       0.386817      32.904565 0.30256130E+03  0.65082435E+04                                 9.356922                            6.003666      -0.181270       1.985549                    0.999152      23.392595      64.693201       0.637389       0.446736      -1.043851       0.011905       0.000470       0.029201       0.031538       0.004712      -0.043883       0.000435       0.133924      -0.104067      -0.051343      -0.047523       0.098866             13.299046       6.552936      -0.194795       5.331397      10.436222      -1.258631      22.907981          -0.000000
          314              C       7.644794      18.957918      37.839136       0.378047      33.901583 0.31647764E+03  0.68890298E+04                                 9.594237                            6.166727      -0.160658       1.990394                    0.999255      23.699581      66.073144       0.624444       0.450607      -1.040925      -0.003414       0.027803      -0.015345       0.031940      -0.002516      -0.042223       0.001101       0.130169      -0.102643      -0.048249      -0.047696       0.095946             13.504070       5.693736      -1.411812       2.301336      21.388903      -6.401766      13.429571          -0.000002
          315              C       6.172484      21.580566      32.683904       0.100837      28.543460 0.32943140E+03  0.73001663E+04                                 8.374873                            6.173066       0.009792       2.024462                    0.999366      26.419321      76.239378       0.637192       0.433779      -1.042689      -0.006063      -0.041112      -0.007967       0.042314      -0.003542      -0.030482       0.015617       0.014590      -0.089683      -0.046953       0.007488       0.039465             10.207467       6.037630       0.974351       3.321731       9.039260      -0.929085      15.545512           0.000001
          316              C       6.642221      21.473634      33.969376      -0.147168      36.085041 0.44026299E+03  0.10415804E+05                                 9.677286                            7.091067       0.004977       1.978785                    0.999487      29.566508      86.143639       0.604482       0.428294      -1.053441       0.001260      -0.007643      -0.007422       0.010728      -0.003690      -0.016163       0.006002      -0.002106      -0.126232      -0.046394       0.018143       0.028251             12.146661       6.694890       0.433389       4.279306       9.397464      -1.992765      20.347629           0.000000
          317              C       6.635210      20.241102      34.618784       0.049348      40.171670 0.40773395E+03  0.93793272E+04                                10.340017                            6.754602      -0.080826       1.989618                    0.999228      26.356579      73.559184       0.634538       0.419618      -1.068278      -0.003205      -0.002477      -0.026772       0.027076      -0.007759      -0.008653       0.000895       0.022586      -0.030862      -0.013190      -0.007975       0.021165             14.714201       7.612214       0.644342       6.458168       9.767078      -1.024784      26.763310           0.000000
          318              C       6.158462      19.163340      33.898208      -0.147921      34.435869 0.42163528E+03  0.98309672E+04                                 9.246385                            6.869393       0.154130       2.027090                    0.999670      29.007860      82.882338       0.625916       0.419692      -1.062773       0.006718       0.011335      -0.008423       0.015639       0.001167      -0.020671       0.000696      -0.018237      -0.086184      -0.038517       0.014947       0.023570             11.398008       6.813791       0.853333       4.800876       9.032246       0.312546      18.347988           0.000000
          319              C       5.635442      19.343436      32.626080       0.090575      27.379865 0.32543819E+03  0.71464683E+04                                 7.995886                            6.041761       0.229047       2.093553                    0.999643      25.975266      73.161885       0.663122       0.420620      -1.057109       0.007810       0.041290      -0.005801       0.042420      -0.007339      -0.025502       0.013503      -0.016867      -0.069074      -0.039666       0.006596       0.033070              9.577308       5.894857       0.935765       3.470044       8.472834      -0.174333      14.364234           0.000001
          320              C       8.343090      16.366224      40.463456       0.098360      27.342665 0.32168808E+03  0.70689702E+04                                 8.085807                            6.080056       0.130455       2.064971                    0.999521      26.064805      74.304159       0.646805       0.430935      -1.046967      -0.015802      -0.027007      -0.032339       0.044998       0.013574      -0.022576       0.023622       0.072019      -0.022756      -0.052589       0.003545       0.049044              9.535223       5.085030      -0.876182       1.796810      13.050646      -2.898482      10.469992           0.000003
          321              C       8.129956      17.576244      39.849632      -0.144747      34.906390 0.42757689E+03  0.10045230E+05                                 9.437967                            6.983565       0.023334       1.985959                    0.999518      29.384409      85.404041       0.609521       0.427732      -1.053449      -0.011462      -0.012383      -0.004197       0.017388       0.008751      -0.008222       0.026950       0.047890       0.008041      -0.043747       0.018148       0.025599             11.509021       5.608451      -1.419825       1.921232      16.250690      -5.301727      12.667924           0.000004
          322              C       7.818667      17.652222      38.519680       0.054359      39.767063 0.40433315E+03  0.93133385E+04                                10.361730                            6.785462      -0.174163       1.962501                    0.999205      26.516228      74.882720       0.622715       0.427022      -1.059996      -0.005276      -0.019632       0.012621       0.023928      -0.001018      -0.006117      -0.000298       0.035557      -0.029939      -0.012935      -0.010963       0.023898             14.378143       5.886268      -1.840844       1.965215      23.333047      -7.536233      13.915114           0.000000
          323              C       7.716307      16.475970      37.834688      -0.143163      34.220372 0.42425443E+03  0.99321634E+04                                 9.293210                            6.945509       0.071411       2.004334                    0.999522      29.111591      84.030715       0.613586       0.426396      -1.055928      -0.001033      -0.004255       0.009406       0.010375       0.008283      -0.004257       0.024620       0.052953       0.020626      -0.043555       0.019212       0.024343             11.187068       5.264414      -1.075732       1.205577      17.806747      -3.569090      10.490042          -0.000000
          324              C       7.935050      15.274392      38.510784       0.102686      27.465368 0.32905748E+03  0.72627605E+04                                 8.095653                            6.136199       0.111454       2.058711                    0.999450      26.050959      74.120573       0.646722       0.429100      -1.049414       0.004784       0.016263       0.039301       0.042802       0.021135      -0.007374       0.020236       0.056824       0.007967      -0.046222       0.012122       0.034100              9.516418       4.782577      -0.801966       1.082466      14.122480      -2.351550       9.644197           0.000001
          325              C       7.176460      15.327858      20.447456       0.083444      27.251009 0.35004507E+03  0.78723143E+04                                 8.123541                            6.388530       0.007190       2.019644                    0.998666      26.909826      78.124824       0.622900       0.437229      -1.041055      -0.046990       0.008972       0.011022       0.049092       0.007108      -0.021258      -0.025756      -0.032237      -0.087585      -0.045976       0.001090       0.044886              9.234643      10.076016      -0.972491       2.495542       5.697693       1.650738      11.930219          -0.000002
          326              C       7.825678      15.628956      21.608384      -0.148688      34.475632 0.44922573E+03  0.10740069E+05                                 9.482477                            7.243910      -0.239392       1.904135                    0.998319      30.196850      90.036668       0.584859       0.438039      -1.041823      -0.011193      -0.000252       0.006018       0.012710       0.011260      -0.008035      -0.026875      -0.057800      -0.073747      -0.035042      -0.018271       0.053313             11.131763      11.062514      -0.434397       3.008880       6.566594       3.019645      15.766181          -0.000003
          327              C       7.147013      16.208640      22.653664       0.066183      37.850727 0.40635760E+03  0.93628426E+04                                 9.994773                            6.788216      -0.060173       2.001187                    0.999211      26.284422      74.011479       0.625133       0.425240      -1.062105      -0.013011      -0.014152      -0.015674       0.024804       0.005298      -0.009093      -0.021014      -0.031161      -0.036669      -0.024776      -0.008748       0.033524             13.322845      13.614470       0.621410       6.023794       7.185810       4.497383      19.168254           0.000000
          328              C       5.777064      16.447830      22.515776      -0.143736      34.386273 0.43964642E+03  0.10408230E+05                                 9.321681                            7.061368      -0.066926       1.956507                    0.999387      29.686052      86.811093       0.608313       0.425310      -1.054203       0.001747      -0.014377       0.003865       0.014990      -0.004626      -0.011726      -0.015551      -0.053071      -0.084215      -0.037606      -0.006401       0.044007             11.036758      12.899714      -0.207980       4.089679       5.857558       2.079868      14.353001          -0.000002
          329              C       5.186738      16.146732      21.314816       0.082160      27.367545 0.34048418E+03  0.75947325E+04                                 8.067071                            6.231176       0.075546       2.038035                    0.999460      26.761074      77.051944       0.642120       0.427636      -1.048186       0.031173      -0.036576      -0.015084       0.050370       0.001767      -0.025198      -0.015346      -0.045607      -0.093491      -0.048782       0.006027       0.042755              9.257246      10.620533      -0.574075       2.403855       5.081055       1.294408      12.070150          -0.000002
          330              C       7.860733      16.622298      23.881312       0.363252      33.728006 0.32340916E+03  0.71009656E+04                                 9.581054                            6.261255      -0.268159       1.950841                    0.998927      24.232414      68.568035       0.613676       0.454571      -1.035311       0.015944       0.001931       0.024304       0.029131       0.033136      -0.015457      -0.049958      -0.086025      -0.064890      -0.046730      -0.042937       0.089667             13.222419      13.337099       0.457853       5.770811       7.683752       5.153283      18.646405           0.000001
          331              C       9.753703      16.760184      25.060032       0.376120      33.845706 0.32333705E+03  0.71142032E+04                                 9.653479                            6.296061      -0.368346       1.917531                    0.998728      24.359032      69.482495       0.605511       0.459741      -1.030180      -0.029508       0.002054      -0.003950       0.029842       0.025216      -0.019425      -0.057997      -0.090415      -0.014429      -0.050998      -0.041488       0.092486             13.453518      22.437437      -3.951612       2.399922       7.869968       2.236394      10.053151           0.000000
          332              C       7.881766      17.674734      25.865120       0.372887      35.179719 0.33196017E+03  0.73381048E+04                                 9.879937                            6.357569      -0.343557       1.922744                    0.998828      24.409382      69.354233       0.606849       0.456591      -1.033927       0.010160      -0.019498      -0.018743       0.028891       0.028443      -0.009625      -0.056649      -0.096100      -0.040458      -0.052231      -0.041040       0.093271             14.017353      13.895189      -4.430683      -4.097014      11.031478       7.918879      17.125393           0.000001
          333              C      13.222746      15.412278      24.468448       0.093965      29.072204 0.34828929E+03  0.78383775E+04                                 8.549892                            6.408280      -0.069671       1.993595                    0.998979      27.035434      79.022990       0.615525       0.442155      -1.036105      -0.004200       0.005857       0.044440       0.045021       0.028634      -0.013922      -0.010534      -0.078728      -0.015176      -0.048552      -0.006145       0.054697             10.180052      14.617066      -3.150440       0.903030       6.027979       0.919435       9.895111          -0.000001
          334              C      11.900471      15.837192      24.214912      -0.148670      37.523347 0.48048080E+03  0.11670549E+05                                10.030699                            7.478054      -0.228183       1.899551                    0.998561      30.737545      92.078589       0.577775       0.436448      -1.043804       0.000901      -0.013286       0.010813       0.017154       0.026163      -0.001828      -0.015119      -0.065946      -0.027204      -0.037960      -0.012399       0.050358             12.231012      18.754584      -4.133346       0.657616       7.123352       1.115469      10.815099          -0.000002
          335              C      11.185349      16.397178      25.277984       0.056968      39.952489 0.41884218E+03  0.97537550E+04                                10.445885                            6.943956      -0.242325       1.940160                    0.998863      26.850395      76.776502       0.609242       0.431713      -1.054850       0.019458      -0.008649       0.013276       0.025094       0.012210      -0.006304      -0.003308      -0.053451      -0.046148      -0.024925      -0.012548       0.037473             14.363839      24.768684      -4.710451       2.801398       7.436568       1.124044      10.886265           0.000000
          336              C      11.813535      16.535064      26.483392      -0.130454      36.617892 0.44616297E+03  0.10658902E+05                                 9.918143                            7.247052      -0.250522       1.905786                    0.998225      29.957971      89.573181       0.580800       0.441429      -1.038813       0.001439      -0.004383      -0.009896       0.010918       0.027257      -0.013575      -0.014071      -0.053154       0.010361      -0.041030      -0.003524       0.044555             12.164856      18.427254      -3.499117       3.113078       7.414332       1.435066      10.652981           0.000000
          337              C      13.102157      16.104522      26.643520       0.092839      28.772413 0.34114265E+03  0.76190852E+04                                 8.435337                            6.303018       0.025576       2.028376                    0.999106      26.562057      76.724290       0.627982       0.436709      -1.041879       0.011654      -0.011121      -0.045264       0.048045       0.021385      -0.014878      -0.009993      -0.065126       0.045895      -0.048712       0.009035       0.039677             10.048337      14.342759      -3.210434       1.651486       6.602475       1.298873       9.199779           0.000000
          338              C       7.039044      19.633278      28.938688       0.098151      29.246062 0.33329478E+03  0.73905451E+04                                 8.519399                            6.212434       0.095610       2.055864                    0.999102      26.173231      74.995535       0.636109       0.434237      -1.044782      -0.039254      -0.005327      -0.027929       0.048470       0.012730       0.017085      -0.029729      -0.041112      -0.021897      -0.042673       0.000492       0.042181             10.496270      11.456725      -1.047632      -1.477158       7.910810       5.138709      12.121275           0.000001
          339              C       7.799036      18.980430      27.982368      -0.134128      36.501726 0.42933965E+03  0.10138266E+05                                 9.830835                            7.049771      -0.127690       1.948325                    0.998444      29.477038      87.043524       0.597535       0.434090      -1.045300      -0.005701      -0.002206       0.001705       0.006346       0.010423      -0.003548      -0.039988      -0.052152      -0.040204      -0.036771      -0.020613       0.057384             12.402248      12.288893      -1.638482      -2.071288      10.126151       7.029449      14.791700           0.000001
          340              C       7.151220      18.375420      26.963776       0.062515      40.576133 0.39988660E+03  0.91750312E+04                                10.475137                            6.726740      -0.078479       1.996732                    0.999123      26.176639      73.505546       0.629117       0.424330      -1.062884      -0.013147      -0.002948       0.022329       0.026078       0.004146       0.000192      -0.026532      -0.031372      -0.029315      -0.025512      -0.010712       0.036224             14.906945      14.672054      -4.020454      -4.984212      12.057300       9.128104      17.991482           0.000001
          341              C       5.757433      18.462654      26.945984      -0.139742      36.202462 0.42843532E+03  0.10091060E+05                                 9.708380                            6.999914      -0.074627       1.957785                    0.999280      29.490977      86.398150       0.606350       0.428876      -1.050595       0.009675      -0.007650       0.012570       0.017611       0.007622       0.021506      -0.035902      -0.048966      -0.021238      -0.048002      -0.002801       0.050804             12.110407      14.184906      -2.685256      -3.517246       8.911698       5.596865      13.234616           0.000001
          342              C       5.094193      19.073292      27.951232       0.103846      27.950211 0.30623009E+03  0.66602228E+04                                 8.234436                            5.934493       0.072535       2.052258                    0.999341      25.824573      73.719433       0.653002       0.431271      -1.044676       0.031250       0.004058       0.030398       0.043784       0.009819       0.016277      -0.046236      -0.044780      -0.043851      -0.053205      -0.005608       0.058813             10.079473      11.737784      -1.002153      -1.425072       7.479680       4.576265      11.020953           0.000001
          343              C       6.074330      17.359566      16.359744       0.101841      27.376498 0.31741480E+03  0.69445877E+04                                 8.033918                            5.995187       0.145578       2.070257                    0.999653      25.905866      73.440570       0.659291       0.424629      -1.051922      -0.015662       0.014118       0.038845       0.044199      -0.002485       0.014642       0.022729       0.083927       0.022419      -0.054696       0.010137       0.044560              9.424246       4.796113       0.860324      -1.823712      13.461676      -2.877476      10.014950          -0.000005
          344              C       6.298682      18.541446      15.710336      -0.143355      33.258442 0.40318092E+03  0.92797800E+04                                 8.982987                            6.670079       0.178457       2.038240                    0.999713      28.468844      80.355412       0.643095       0.413803      -1.068408      -0.005860      -0.000100       0.005653       0.008143      -0.009210       0.007865       0.022958       0.054429       0.005396      -0.042597       0.013819       0.028778             10.805375       5.222915       1.299932      -1.705301      16.848686      -4.007149      10.344523          -0.000006
          345              C       6.119201      19.728954      16.377536       0.055265      38.606432 0.40433751E+03  0.92694513E+04                                10.028472                            6.704425      -0.102417       1.981472                    0.999135      26.255249      72.834673       0.640893       0.416879      -1.071449      -0.006338      -0.023269       0.014027       0.027900       0.000806       0.007661       0.000150       0.031087      -0.023266      -0.011688      -0.009764       0.021452             13.531817       5.934132       2.266497      -2.583060      21.079784      -7.027188      13.581534          -0.000001
          346              C       5.709758      19.698000      17.711936      -0.157280      34.371730 0.43236197E+03  0.10129300E+05                                 9.187724                            6.929511       0.134543       2.016597                    0.999661      29.216375      83.266338       0.627748       0.416475      -1.066427       0.000313      -0.003435      -0.003816       0.005144      -0.008369       0.001287       0.023917       0.028674       0.025557      -0.033947       0.010696       0.023251             10.949962       5.502252       1.618667      -2.177094      15.341070      -4.587475      12.006565          -0.000008
          347              C       5.467178      18.442956      18.272384       0.089939      27.280586 0.33169471E+03  0.73142310E+04                                 7.982255                            6.116641       0.177828       2.073060                    0.999662      26.126625      73.597215       0.656685       0.422979      -1.056266       0.007487      -0.025146      -0.036480       0.044935      -0.010676       0.010263       0.017576       0.044335       0.057090      -0.040524       0.012541       0.027983              9.293682       4.762393       1.027739      -1.692893      12.960683      -3.261405      10.157971          -0.000004
          348              C       6.346357      21.006510      15.665856       0.375788      33.017628 0.30734993E+03  0.66337215E+04                                 9.345859                            6.038706      -0.161898       1.988717                    0.999269      23.547834      65.119748       0.637817       0.444924      -1.045469       0.004988       0.028246      -0.014508       0.032143       0.001066       0.039064       0.000188       0.131984      -0.107903      -0.048048      -0.047537       0.095585             12.872328       5.623980       1.795176      -2.484218      19.871384      -5.252798      13.121620          -0.000000
          349              C       6.921259      22.064574      13.775456       0.386815      32.904453 0.30256072E+03  0.65082260E+04                                 9.356880                            6.003648      -0.181248       1.985556                    0.999152      23.392592      64.693095       0.637392       0.446734      -1.043852      -0.011901      -0.000471       0.029198       0.031534       0.004712       0.043881      -0.000434       0.133929      -0.104055      -0.051343      -0.047523       0.098865             13.298961       6.552896      -0.194793      -5.331342      10.436218       1.258628      22.907769          -0.000002
          350              C       6.377206      23.252082      15.599136       0.378049      33.901559 0.31647695E+03  0.68890168E+04                                 9.594264                            6.166740      -0.160661       1.990394                    0.999255      23.699550      66.073253       0.624440       0.450610      -1.040923       0.003416      -0.027804      -0.015346       0.031941      -0.002515       0.042222      -0.001104       0.130176      -0.102639      -0.048254      -0.047694       0.095948             13.504118       5.693748      -1.411813      -2.301330      21.389048       6.401777      13.429559          -0.000001
          351              C       7.849516      20.629434      10.443904       0.100839      28.543161 0.32942718E+03  0.73000437E+04                                 8.374769                            6.172979       0.009866       2.024486                    0.999366      26.419183      76.238632       0.637204       0.433772      -1.042694       0.006066       0.041111      -0.007966       0.042313      -0.003539       0.030481      -0.015613       0.014589      -0.089687      -0.046952       0.007490       0.039461             10.207337       6.037542       0.974346      -3.321675       9.039187       0.929091      15.545281          -0.000002
          352              C       7.379779      20.736366      11.729376      -0.147165      36.084583 0.44025614E+03  0.10415602E+05                                 9.677184                            7.090981       0.005004       1.978797                    0.999487      29.566319      86.142931       0.604489       0.428291      -1.053443      -0.001256       0.007641      -0.007418       0.010724      -0.003688       0.016163      -0.006001      -0.002094      -0.126218      -0.046390       0.018142       0.028248             12.146522       6.694812       0.433417      -4.279257       9.397416       1.992683      20.347337          -0.000004
          353              C       7.386790      21.968898      12.378784       0.049356      40.171359 0.40773086E+03  0.93792378E+04                                10.339969                            6.754582      -0.080836       1.989616                    0.999228      26.356448      73.558738       0.634538       0.419619      -1.068277       0.003208       0.002476      -0.026768       0.027073      -0.007759       0.008657      -0.000895       0.022589      -0.030881      -0.013197      -0.007974       0.021171             14.714099       7.612162       0.644353      -6.458094       9.767096       1.024784      26.763038          -0.000002
          354              C       7.863538      23.046660      11.658208      -0.147917      34.435885 0.42163435E+03  0.98309489E+04                                 9.246409                            6.869393       0.154122       2.027089                    0.999670      29.007845      82.882549       0.625914       0.419693      -1.062771      -0.006712      -0.011335      -0.008418       0.015633       0.001166       0.020671      -0.000694      -0.018228      -0.086172      -0.038513       0.014950       0.023564             11.398045       6.813797       0.853329      -4.800888       9.032300      -0.312502      18.348037          -0.000005
          355              C       8.386558      22.866564      10.386080       0.090573      27.380012 0.32543973E+03  0.71465087E+04                                 7.995895                            6.041755       0.229079       2.093559                    0.999643      25.975392      73.162211       0.663126       0.420617      -1.057112      -0.007804      -0.041292      -0.005798       0.042421      -0.007336       0.025500      -0.013502      -0.016870      -0.069079      -0.039666       0.006599       0.033067              9.577326       5.894861       0.935767      -3.470056       8.472846       0.174345      14.364272          -0.000002
          356              C       5.678910      25.843776      18.223456       0.098368      27.342416 0.32168468E+03  0.70688788E+04                                 8.085772                            6.080031       0.130437       2.064969                    0.999521      26.064629      74.303636       0.646805       0.430936      -1.046966       0.015805       0.027007      -0.032337       0.044998       0.013575       0.022578      -0.023620       0.072022      -0.022768      -0.052590       0.003541       0.049049              9.535179       5.085011      -0.876179      -1.796812      13.050549       2.898474      10.469977          -0.000003
          357              C       5.892044      24.633756      17.609632      -0.144742      34.906183 0.42757425E+03  0.10045153E+05                                 9.437926                            6.983537       0.023349       1.985965                    0.999518      29.384318      85.403739       0.609524       0.427731      -1.053449       0.011464       0.012385      -0.004196       0.017390       0.008753       0.008221      -0.026950       0.047893       0.008042      -0.043748       0.018150       0.025598             11.508959       5.608424      -1.419809      -1.921227      16.250574       5.301661      12.667879          -0.000005
          358              C       6.203333      24.557778      16.279680       0.054357      39.767259 0.40433497E+03  0.93133980E+04                                10.361784                            6.785490      -0.174158       1.962503                    0.999205      26.516308      74.883204       0.622711       0.427024      -1.059995       0.005278       0.019632       0.012621       0.023929      -0.001018       0.006115       0.000300       0.035551      -0.029940      -0.012933      -0.010962       0.023895             14.378225       5.886292      -1.840845      -1.965229      23.333188       7.536236      13.915196          -0.000001
          359              C       6.305693      25.734030      15.594688      -0.143170      34.221227 0.42426460E+03  0.99324935E+04                                 9.293449                            6.945642       0.071374       2.004320                    0.999522      29.112042      84.033313       0.613572       0.426402      -1.055920       0.001036       0.004256       0.009409       0.010379       0.008284       0.004250      -0.024620       0.052945       0.020626      -0.043551       0.019213       0.024338             11.187393       5.264533      -1.075776      -1.205637      17.807226       3.569266      10.490421          -0.000005
          360              C       6.086950      26.935608      16.270784       0.102687      27.465610 0.32905964E+03  0.72628313E+04                                 8.095752                            6.136252       0.111428       2.058704                    0.999450      26.051073      74.121392       0.646713       0.429104      -1.049409      -0.004781      -0.016263       0.039303       0.042802       0.021136       0.007372      -0.020234       0.056824       0.007957      -0.046219       0.012118       0.034101              9.516564       4.782632      -0.801998      -1.082494      14.122701       2.351680       9.644357          -0.000002
          361              C       0.165460      26.882142      20.447456       0.083444      27.251011 0.35004509E+03  0.78723149E+04                                 8.123541                            6.388531       0.007190       2.019644                    0.998666      26.909827      78.124827       0.622900       0.437229      -1.041055      -0.046990      -0.008972       0.011022       0.049092      -0.007108      -0.021258       0.025756      -0.032237      -0.087585      -0.045976       0.001090       0.044886              9.234643      10.076016       0.972491       2.495542       5.697693      -1.650738      11.930219          -0.000002
          362              C       0.814678      26.581044      21.608384      -0.148688      34.475633 0.44922574E+03  0.10740069E+05                                 9.482477                            7.243910      -0.239392       1.904135                    0.998319      30.196851      90.036670       0.584859       0.438039      -1.041823      -0.011193       0.000252       0.006018       0.012710      -0.011260      -0.008035       0.026875      -0.057800      -0.073747      -0.035042      -0.018271       0.053313             11.131763      11.062514       0.434397       3.008880       6.566594      -3.019645      15.766181          -0.000003
          363              C       0.136013      26.001360      22.653664       0.066183      37.850729 0.40635762E+03  0.93628432E+04                                 9.994773                            6.788215      -0.060173       2.001187                    0.999211      26.284423      74.011480       0.625133       0.425240      -1.062105      -0.013011       0.014152      -0.015674       0.024804      -0.005298      -0.009093       0.021014      -0.031161      -0.036669      -0.024776      -0.008748       0.033524             13.322845      13.614471      -0.621410       6.023794       7.185810      -4.497383      19.168254           0.000000
          364              C      12.788064      25.762170      22.515776      -0.143736      34.386273 0.43964642E+03  0.10408230E+05                                 9.321681                            7.061369      -0.066926       1.956507                    0.999387      29.686052      86.811096       0.608313       0.425310      -1.054203       0.001747       0.014377       0.003865       0.014990       0.004626      -0.011726       0.015551      -0.053071      -0.084215      -0.037606      -0.006401       0.044007             11.036758      12.899715       0.207980       4.089679       5.857558      -2.079869      14.353002          -0.000002
          365              C      12.197738      26.063268      21.314816       0.082160      27.367545 0.34048417E+03  0.75947325E+04                                 8.067071                            6.231176       0.075546       2.038035                    0.999460      26.761074      77.051947       0.642120       0.427636      -1.048186       0.031173       0.036576      -0.015084       0.050370      -0.001767      -0.025198       0.015346      -0.045607      -0.093491      -0.048782       0.006027       0.042755              9.257247      10.620533       0.574075       2.403856       5.081056      -1.294408      12.070151          -0.000002
          366              C       0.849733      25.587702      23.881312       0.363252      33.728007 0.32340916E+03  0.71009656E+04                                 9.581054                            6.261255      -0.268159       1.950841                    0.998927      24.232414      68.568036       0.613676       0.454571      -1.035311       0.015944      -0.001931       0.024304       0.029131      -0.033136      -0.015457       0.049958      -0.086025      -0.064890      -0.046730      -0.042937       0.089667             13.222419      13.337100      -0.457853       5.770811       7.683752      -5.153283      18.646405           0.000001
          367              C       2.742703      25.449816      25.060032       0.376120      33.845707 0.32333705E+03  0.71142032E+04                                 9.653479                            6.296061      -0.368346       1.917531                    0.998728      24.359032      69.482496       0.605511       0.459741      -1.030180      -0.029508      -0.002054      -0.003950       0.029842      -0.025216      -0.019425       0.057997      -0.090415      -0.014429      -0.050998      -0.041488       0.092486             13.453519      22.437437       3.951612       2.399922       7.869968      -2.236394      10.053151           0.000000
          368              C       0.870766      24.535266      25.865120       0.372887      35.179719 0.33196017E+03  0.73381048E+04                                 9.879937                            6.357569      -0.343557       1.922744                    0.998828      24.409382      69.354232       0.606849       0.456591      -1.033927       0.010160       0.019498      -0.018743       0.028891      -0.028443      -0.009625       0.056649      -0.096100      -0.040458      -0.052231      -0.041040       0.093271             14.017353      13.895188       4.430683      -4.097014      11.031477      -7.918879      17.125393           0.000001
          369              C       6.211746      26.797722      24.468448       0.093965      29.072204 0.34828929E+03  0.78383776E+04                                 8.549892                            6.408280      -0.069671       1.993595                    0.998979      27.035434      79.022990       0.615525       0.442155      -1.036105      -0.004200      -0.005857       0.044440       0.045021      -0.028634      -0.013922       0.010534      -0.078728      -0.015176      -0.048552      -0.006145       0.054697             10.180052      14.617066       3.150440       0.903030       6.027979      -0.919435       9.895111          -0.000001
          370              C       4.889471      26.372808      24.214912      -0.148670      37.523348 0.48048082E+03  0.11670550E+05                                10.030699                            7.478054      -0.228183       1.899551                    0.998561      30.737546      92.078592       0.577775       0.436448      -1.043804       0.000901       0.013286       0.010813       0.017154      -0.026163      -0.001828       0.015119      -0.065946      -0.027204      -0.037960      -0.012399       0.050358             12.231012      18.754584       4.133346       0.657616       7.123353      -1.115469      10.815100          -0.000002
          371              C       4.174349      25.812822      25.277984       0.056968      39.952490 0.41884218E+03  0.97537550E+04                                10.445885                            6.943956      -0.242325       1.940160                    0.998863      26.850395      76.776503       0.609242       0.431713      -1.054850       0.019458       0.008649       0.013276       0.025094      -0.012210      -0.006304       0.003308      -0.053450      -0.046148      -0.024925      -0.012548       0.037473             14.363839      24.768685       4.710451       2.801399       7.436568      -1.124044      10.886265           0.000000
          372              C       4.802535      25.674936      26.483392      -0.130454      36.617892 0.44616297E+03  0.10658902E+05                                 9.918144                            7.247052      -0.250522       1.905785                    0.998225      29.957971      89.573182       0.580800       0.441429      -1.038813       0.001439       0.004383      -0.009896       0.010918      -0.027257      -0.013575       0.014071      -0.053154       0.010361      -0.041030      -0.003524       0.044555             12.164856      18.427254       3.499117       3.113078       7.414332      -1.435066      10.652981           0.000000
          373              C       6.091157      26.105478      26.643520       0.092839      28.772413 0.34114265E+03  0.76190853E+04                                 8.435337                            6.303018       0.025576       2.028376                    0.999106      26.562057      76.724291       0.627982       0.436709      -1.041879       0.011654       0.011121      -0.045264       0.048045      -0.021385      -0.014878       0.009993      -0.065126       0.045895      -0.048712       0.009035       0.039677             10.048338      14.342759       3.210435       1.651487       6.602475      -1.298873       9.199779           0.000001
          374              C       0.028044      22.576722      28.938688       0.098151      29.246062 0.33329478E+03  0.73905452E+04                                 8.519399                            6.212435       0.095610       2.055864                    0.999102      26.173231      74.995537       0.636109       0.434237      -1.044782      -0.039254       0.005327      -0.027929       0.048470      -0.012730       0.017085       0.029729      -0.041112      -0.021897      -0.042673       0.000492       0.042181             10.496271      11.456726       1.047632      -1.477158       7.910810      -5.138709      12.121276           0.000001
          375              C       0.788036      23.229570      27.982368      -0.134128      36.501728 0.42933967E+03  0.10138266E+05                                 9.830835                            7.049771      -0.127690       1.948325                    0.998444      29.477039      87.043527       0.597535       0.434090      -1.045300      -0.005701       0.002206       0.001705       0.006346      -0.010423      -0.003548       0.039988      -0.052152      -0.040204      -0.036771      -0.020613       0.057384             12.402248      12.288893       1.638482      -2.071288      10.126151      -7.029449      14.791700           0.000001
          376              C       0.140220      23.834580      26.963776       0.062515      40.576134 0.39988660E+03  0.91750312E+04                                10.475137                            6.726740      -0.078479       1.996732                    0.999123      26.176639      73.505547       0.629117       0.424330      -1.062884      -0.013147       0.002948       0.022329       0.026078      -0.004146       0.000192       0.026532      -0.031372      -0.029315      -0.025512      -0.010712       0.036224             14.906945      14.672054       4.020454      -4.984212      12.057300      -9.128104      17.991483           0.000001
          377              C      12.768433      23.747346      26.945984      -0.139742      36.202463 0.42843532E+03  0.10091060E+05                                 9.708380                            6.999914      -0.074627       1.957785                    0.999280      29.490977      86.398153       0.606350       0.428876      -1.050595       0.009675       0.007650       0.012570       0.017611      -0.007622       0.021506       0.035902      -0.048966      -0.021238      -0.048002      -0.002801       0.050804             12.110407      14.184906       2.685256      -3.517246       8.911698      -5.596865      13.234616           0.000001
          378              C      12.105193      23.136708      27.951232       0.103846      27.950212 0.30623010E+03  0.66602231E+04                                 8.234436                            5.934493       0.072535       2.052258                    0.999341      25.824574      73.719435       0.653002       0.431271      -1.044676       0.031250      -0.004058       0.030398       0.043784      -0.009819       0.016277       0.046236      -0.044780      -0.043851      -0.053205      -0.005608       0.058813             10.079473      11.737784       1.002153      -1.425073       7.479680      -4.576266      11.020954           0.000001
          379              C      13.085330      24.850434      16.359744       0.101841      27.376502 0.31741486E+03  0.69445890E+04                                 8.033918                            5.995187       0.145578       2.070256                    0.999653      25.905868      73.440576       0.659291       0.424629      -1.051922      -0.015662      -0.014118       0.038845       0.044199       0.002485       0.014642      -0.022729       0.083927       0.022419      -0.054696       0.010137       0.044560              9.424247       4.796113      -0.860324      -1.823713      13.461677       2.877477      10.014951          -0.000005
          380              C      13.309682      23.668554      15.710336      -0.143355      33.258442 0.40318092E+03  0.92797800E+04                                 8.982986                            6.670078       0.178457       2.038240                    0.999713      28.468844      80.355410       0.643095       0.413803      -1.068408      -0.005860       0.000100       0.005653       0.008143       0.009210       0.007865      -0.022958       0.054429       0.005396      -0.042597       0.013819       0.028778             10.805374       5.222915      -1.299932      -1.705301      16.848684       4.007149      10.344522          -0.000006
          381              C      13.130201      22.481046      16.377536       0.055265      38.606431 0.40433750E+03  0.92694511E+04                                10.028471                            6.704425      -0.102417       1.981472                    0.999135      26.255249      72.834671       0.640893       0.416879      -1.071450      -0.006338       0.023269       0.014027       0.027900      -0.000806       0.007661      -0.000150       0.031087      -0.023266      -0.011688      -0.009764       0.021452             13.531816       5.934132      -2.266497      -2.583060      21.079783       7.027187      13.581533          -0.000001
          382              C      12.720758      22.512000      17.711936      -0.157281      34.371732 0.43236199E+03  0.10129301E+05                                 9.187725                            6.929512       0.134543       2.016597                    0.999661      29.216375      83.266341       0.627748       0.416475      -1.066426       0.000313       0.003435      -0.003816       0.005144       0.008369       0.001287      -0.023917       0.028674       0.025557      -0.033947       0.010696       0.023251             10.949964       5.502252      -1.618668      -2.177094      15.341072       4.587476      12.006567          -0.000008
          383              C      12.478178      23.767044      18.272384       0.089939      27.280584 0.33169469E+03  0.73142305E+04                                 7.982255                            6.116641       0.177828       2.073060                    0.999662      26.126624      73.597214       0.656685       0.422979      -1.056266       0.007487       0.025146      -0.036480       0.044935       0.010676       0.010263      -0.017576       0.044335       0.057090      -0.040524       0.012541       0.027983              9.293682       4.762393      -1.027739      -1.692893      12.960682       3.261405      10.157972          -0.000004
          384              C      13.357357      21.203490      15.665856       0.375788      33.017629 0.30734993E+03  0.66337216E+04                                 9.345859                            6.038706      -0.161898       1.988717                    0.999269      23.547834      65.119749       0.637817       0.444924      -1.045468       0.004988      -0.028246      -0.014508       0.032143      -0.001066       0.039064      -0.000188       0.131984      -0.107903      -0.048048      -0.047537       0.095585             12.872329       5.623980      -1.795176      -2.484219      19.871385       5.252799      13.121621          -0.000000
          385              C      13.932259      20.145426      13.775456       0.386815      32.904453 0.30256073E+03  0.65082260E+04                                 9.356880                            6.003649      -0.181248       1.985556                    0.999152      23.392592      64.693096       0.637392       0.446734      -1.043852      -0.011901       0.000471       0.029198       0.031534      -0.004712       0.043881       0.000434       0.133929      -0.104055      -0.051343      -0.047523       0.098865             13.298961       6.552896       0.194793      -5.331343      10.436218      -1.258628      22.907770          -0.000002
          386              C      13.388206      18.957918      15.599136       0.378049      33.901560 0.31647695E+03  0.68890169E+04                                 9.594265                            6.166741      -0.160661       1.990394                    0.999255      23.699550      66.073254       0.624440       0.450610      -1.040923       0.003416       0.027804      -0.015346       0.031941       0.002515       0.042222       0.001104       0.130176      -0.102639      -0.048254      -0.047694       0.095948             13.504119       5.693748       1.411813      -2.301331      21.389049      -6.401778      13.429560          -0.000001
          387              C       0.838516      21.580566      10.443904       0.100839      28.543163 0.32942721E+03  0.73000447E+04                                 8.374769                            6.172979       0.009866       2.024486                    0.999366      26.419184      76.238634       0.637204       0.433772      -1.042694       0.006066      -0.041111      -0.007966       0.042313       0.003539       0.030481       0.015613       0.014589      -0.089687      -0.046952       0.007490       0.039461             10.207337       6.037542      -0.974346      -3.321676       9.039187      -0.929090      15.545282          -0.000002
          388              C       0.368779      21.473634      11.729376      -0.147165      36.084583 0.44025614E+03  0.10415602E+05                                 9.677184                            7.090982       0.005004       1.978797                    0.999487      29.566319      86.142931       0.604489       0.428291      -1.053443      -0.001256      -0.007641      -0.007418       0.010724       0.003688       0.016163       0.006001      -0.002094      -0.126218      -0.046390       0.018142       0.028248             12.146522       6.694812      -0.433417      -4.279257       9.397416      -1.992683      20.347337          -0.000004
          389              C       0.375790      20.241102      12.378784       0.049356      40.171359 0.40773086E+03  0.93792377E+04                                10.339969                            6.754582      -0.080836       1.989616                    0.999228      26.356448      73.558738       0.634538       0.419619      -1.068277       0.003208      -0.002476      -0.026768       0.027073       0.007759       0.008657       0.000895       0.022589      -0.030881      -0.013197      -0.007974       0.021171             14.714099       7.612162      -0.644353      -6.458095       9.767096      -1.024784      26.763038          -0.000002
          390              C       0.852538      19.163340      11.658208      -0.147917      34.435890 0.42163443E+03  0.98309510E+04                                 9.246410                            6.869394       0.154122       2.027089                    0.999670      29.007847      82.882556       0.625914       0.419693      -1.062771      -0.006712       0.011335      -0.008418       0.015633      -0.001166       0.020671       0.000694      -0.018228      -0.086172      -0.038513       0.014950       0.023564             11.398046       6.813798      -0.853329      -4.800889       9.032300       0.312502      18.348040          -0.000005
          391              C       1.375558      19.343436      10.386080       0.090573      27.380011 0.32543971E+03  0.71465081E+04                                 7.995895                            6.041755       0.229079       2.093559                    0.999643      25.975391      73.162208       0.663126       0.420617      -1.057112      -0.007804       0.041292      -0.005798       0.042421       0.007336       0.025500       0.013502      -0.016870      -0.069079      -0.039666       0.006599       0.033067              9.577326       5.894861      -0.935767      -3.470056       8.472845      -0.174345      14.364272          -0.000002
          392              C      12.689910      16.366224      18.223456       0.098368      27.342416 0.32168469E+03  0.70688791E+04                                 8.085772                            6.080031       0.130437       2.064969                    0.999521      26.064629      74.303636       0.646805       0.430936      -1.046966       0.015805      -0.027007      -0.032337       0.044998      -0.013575       0.022578       0.023620       0.072022      -0.022768      -0.052590       0.003541       0.049049              9.535179       5.085011       0.876179      -1.796812      13.050548      -2.898474      10.469977          -0.000003
          393              C      12.903044      17.576244      17.609632      -0.144742      34.906185 0.42757428E+03  0.10045154E+05                                 9.437926                            6.983537       0.023349       1.985965                    0.999518      29.384319      85.403741       0.609524       0.427731      -1.053449       0.011464      -0.012385      -0.004196       0.017390      -0.008753       0.008221       0.026950       0.047893       0.008042      -0.043748       0.018150       0.025598             11.508960       5.608424       1.419809      -1.921227      16.250574      -5.301662      12.667880          -0.000005
          394              C      13.214333      17.652222      16.279680       0.054357      39.767259 0.40433496E+03  0.93133978E+04                                10.361784                            6.785490      -0.174158       1.962503                    0.999205      26.516308      74.883204       0.622711       0.427024      -1.059995       0.005278      -0.019632       0.012621       0.023929       0.001018       0.006115      -0.000300       0.035551      -0.029940      -0.012933      -0.010962       0.023895             14.378226       5.886292       1.840845      -1.965229      23.333188      -7.536237      13.915196          -0.000001
          395              C      13.316693      16.475970      15.594688      -0.143170      34.221229 0.42426464E+03  0.99324947E+04                                 9.293450                            6.945643       0.071374       2.004320                    0.999522      29.112043      84.033316       0.613572       0.426402      -1.055920       0.001036      -0.004256       0.009409       0.010379      -0.008284       0.004250       0.024620       0.052945       0.020626      -0.043551       0.019213       0.024338             11.187394       5.264533       1.075776      -1.205637      17.807228      -3.569266      10.490421          -0.000005
          396              C      13.097950      15.274392      16.270784       0.102687      27.465610 0.32905964E+03  0.72628315E+04                                 8.095752                            6.136251       0.111428       2.058704                    0.999450      26.051073      74.121391       0.646713       0.429104      -1.049409      -0.004781       0.016263       0.039303       0.042802      -0.021136       0.007372       0.020234       0.056824       0.007957      -0.046219       0.012118       0.034101              9.516563       4.782632       0.801998      -1.082494      14.122701      -2.351679       9.644357          -0.000002
          397              C      13.856540      15.327858      42.687456       0.083445      27.250969 0.35004428E+03  0.78722919E+04                                 8.123536                            6.388524       0.007191       2.019645                    0.998666      26.909790      78.124693       0.622900       0.437229      -1.041055       0.046990       0.008975       0.011020       0.049092      -0.007109       0.021259      -0.025757      -0.032239      -0.087584      -0.045976       0.001088       0.044888              9.234641      10.076007       0.972488      -2.495534       5.697699       1.650754      11.930217           0.000002
          398              C      13.207322      15.628956      43.848384      -0.148686      34.475578 0.44922467E+03  0.10740035E+05                                 9.482463                            7.243898      -0.239382       1.904138                    0.998319      30.196816      90.036478       0.584860       0.438039      -1.041823       0.011192      -0.000249       0.006017       0.012709      -0.011260       0.008035      -0.026876      -0.057800      -0.073746      -0.035042      -0.018271       0.053313             11.131754      11.062492       0.434390      -3.008874       6.566597       3.019663      15.766174           0.000003
          399              C      13.885987      16.208640       0.413664       0.066185      37.850735 0.40635734E+03  0.93628355E+04                                 9.994778                            6.788215      -0.060176       2.001186                    0.999210      26.284410      74.011445       0.625133       0.425240      -1.062105       0.013011      -0.014150      -0.015675       0.024804      -0.005297       0.009093      -0.021014      -0.031162      -0.036670      -0.024777      -0.008748       0.033525             13.322865      13.614473      -0.621421      -6.023804       7.185829       4.497414      19.168294           0.000003
          400              C       1.233936      16.447830       0.275776      -0.143736      34.386217 0.43964566E+03  0.10408205E+05                                 9.321662                            7.061357      -0.066915       1.956511                    0.999387      29.686014      86.810865       0.608315       0.425309      -1.054204      -0.001748      -0.014373       0.003864       0.014986       0.004627       0.011726      -0.015552      -0.053073      -0.084215      -0.037606      -0.006402       0.044008             11.036737      12.899687       0.207973      -4.089672       5.857555       2.079879      14.352968           0.000006
          401              C       1.824262      16.146732      43.554816       0.082160      27.367536 0.34048395E+03  0.75947247E+04                                 8.067066                            6.231174       0.075546       2.038035                    0.999460      26.761069      77.051863       0.642120       0.427636      -1.048186      -0.031174      -0.036572      -0.015086       0.050367      -0.001765       0.025198      -0.015347      -0.045609      -0.093494      -0.048783       0.006027       0.042755              9.257240      10.620524       0.574073      -2.403851       5.081059       1.294422      12.070135           0.000004
          402              C      13.172267      16.622298       1.641312       0.363251      33.728097 0.32340987E+03  0.71009858E+04                                 9.581070                            6.261260      -0.268158       1.950841                    0.998927      24.232460      68.568206       0.613676       0.454571      -1.035311      -0.015945       0.001932       0.024303       0.029130      -0.033136       0.015456      -0.049958      -0.086025      -0.064888      -0.046730      -0.042936       0.089666             13.222455      13.337123      -0.457858      -5.770817       7.683780       5.153318      18.646461           0.000004
          403              C      11.279297      16.760184       2.820032       0.376120      33.845833 0.32333799E+03  0.71142307E+04                                 9.653509                            6.296072      -0.368346       1.917530                    0.998728      24.359087      69.482749       0.605509       0.459742      -1.030179       0.029508       0.002054      -0.003951       0.029842      -0.025216       0.019424      -0.057996      -0.090413      -0.014428      -0.050997      -0.041488       0.092485             13.453576      22.437550       3.951641      -2.399915       7.869998       2.236410      10.053180           0.000003
          404              C      13.151234      17.674734       3.625120       0.372888      35.179838 0.33196101E+03  0.73381304E+04                                 9.879968                            6.357583      -0.343557       1.922743                    0.998828      24.409427      69.354475       0.606847       0.456592      -1.033926      -0.010161      -0.019498      -0.018745       0.028893      -0.028444       0.009623      -0.056650      -0.096097      -0.040459      -0.052233      -0.041038       0.093271             14.017420      13.895258       4.430719       4.097060      11.031527       7.918929      17.125474           0.000002
          405              C       7.810254      15.412278       2.228448       0.093962      29.072389 0.34829156E+03  0.78384405E+04                                 8.549914                            6.408290      -0.069667       1.993594                    0.998979      27.035575      79.023432       0.615526       0.442153      -1.036106       0.004199       0.005860       0.044439       0.045020      -0.028632       0.013923      -0.010535      -0.078730      -0.015176      -0.048552      -0.006145       0.054697             10.180087      14.617129       3.150459      -0.903020       6.027999       0.919449       9.895134           0.000006
          406              C       9.132529      15.837192       1.974912      -0.148672      37.523591 0.48048389E+03  0.11670643E+05                                10.030733                            7.478071      -0.228187       1.899548                    0.998561      30.737689      92.079072       0.577775       0.436447      -1.043804      -0.000902      -0.013282       0.010813       0.017150      -0.026163       0.001828      -0.015120      -0.065943      -0.027202      -0.037959      -0.012398       0.050358             12.231068      18.754694       4.133379      -0.657601       7.123384       1.115485      10.815127           0.000007
          407              C       9.847651      16.397178       3.037984       0.056968      39.952641 0.41884331E+03  0.97537911E+04                                10.445922                            6.943971      -0.242326       1.940159                    0.998863      26.850443      76.776755       0.609240       0.431713      -1.054849      -0.019459      -0.008646       0.013275       0.025093      -0.012210       0.006304      -0.003307      -0.053449      -0.046147      -0.024925      -0.012547       0.037472             14.363908      24.768824       4.710484      -2.801395       7.436600       1.124059      10.886300           0.000003
          408              C       9.219465      16.535064       4.243392      -0.130453      36.617877 0.44616267E+03  0.10658896E+05                                 9.918155                            7.247059      -0.250545       1.905779                    0.998225      29.957953      89.573222       0.580798       0.441430      -1.038812      -0.001441      -0.004380      -0.009896       0.010917      -0.027258       0.013574      -0.014075      -0.053153       0.010366      -0.041030      -0.003526       0.044556             12.164873      18.427277       3.499121      -3.113069       7.414343       1.435081      10.653000           0.000003
          409              C       7.930843      16.104522       4.403520       0.092842      28.772290 0.34114094E+03  0.76190384E+04                                 8.435328                            6.303013       0.025560       2.028374                    0.999106      26.561945      76.723953       0.627980       0.436711      -1.041878      -0.011655      -0.011119      -0.045263       0.048044      -0.021384       0.014879      -0.009995      -0.065127       0.045895      -0.048713       0.009034       0.039679             10.048329      14.342750       3.210435      -1.651470       6.602471       1.298881       9.199767           0.000002
          410              C      -0.028044      19.633278       6.698688       0.098157      29.245952 0.33329323E+03  0.73905058E+04                                 8.519402                            6.212437       0.095578       2.055857                    0.999102      26.173137      74.995362       0.636106       0.434239      -1.044780       0.039254      -0.005328      -0.027927       0.048468      -0.012727      -0.017082      -0.029731      -0.041114      -0.021891      -0.042671       0.000487       0.042184             10.496279      11.456743       1.047636       1.477166       7.910806       5.138711      12.121289          -0.000000
          411              C      13.233964      18.980430       5.742368      -0.134124      36.501710 0.42933928E+03  0.10138257E+05                                 9.830835                            7.049767      -0.127694       1.948324                    0.998444      29.477036      87.043581       0.597535       0.434090      -1.045299       0.005702      -0.002206       0.001706       0.006347      -0.010423       0.003547      -0.039989      -0.052151      -0.040197      -0.036771      -0.020613       0.057384             12.402253      12.288925       1.638480       2.071287      10.126134       7.029442      14.791700           0.000002
          412              C      13.881780      18.375420       4.723776       0.062514      40.576354 0.39988868E+03  0.91750907E+04                                10.475169                            6.726752      -0.078461       1.996736                    0.999123      26.176725      73.505829       0.629118       0.424329      -1.062884       0.013147      -0.002947       0.022329       0.026079      -0.004145      -0.000191      -0.026530      -0.031369      -0.029311      -0.025508      -0.010712       0.036220             14.907011      14.672137       4.020476       4.984242      12.057335       9.128144      17.991559          -0.000001
          413              C       1.253567      18.462654       4.705984      -0.139741      36.202655 0.42843708E+03  0.10091116E+05                                 9.708415                            6.999924      -0.074623       1.957784                    0.999280      29.491110      86.398728       0.606350       0.428875      -1.050595      -0.009676      -0.007650       0.012571       0.017612      -0.007622      -0.021506      -0.035901      -0.048962      -0.021236      -0.048002      -0.002799       0.050801             12.110468      14.184968       2.685267       3.517263       8.911734       5.596911      13.234703           0.000004
          414              C       1.916807      19.073292       5.711232       0.103847      27.950367 0.30623156E+03  0.66602682E+04                                 8.234490                            5.934521       0.072508       2.052250                    0.999341      25.824665      73.719971       0.652998       0.431273      -1.044674      -0.031250       0.004057       0.030399       0.043784      -0.009819      -0.016276      -0.046237      -0.044783      -0.043847      -0.053205      -0.005611       0.058816             10.079552      11.737866       1.002170       1.425098       7.479733       4.576316      11.021058           0.000002
          415              C       0.936670      17.359566      38.599744       0.101836      27.376911 0.31742431E+03  0.69448254E+04                                 8.034018                            5.995351       0.145599       2.070258                    0.999653      25.905878      73.439989       0.659272       0.424639      -1.051919       0.015662       0.014119       0.038845       0.044199       0.002486      -0.014642       0.022735       0.083924       0.022436      -0.054701       0.010145       0.044557              9.424344       4.796220      -0.860420       1.823747      13.461643      -2.877773      10.015168           0.000001
          416              C       0.712318      18.541446      37.950336      -0.143356      33.258047 0.40317925E+03  0.92797133E+04                                 8.982853                            6.670053       0.178453       2.038238                    0.999713      28.468705      80.354368       0.643099       0.413801      -1.068411       0.005862      -0.000099       0.005653       0.008144       0.009209      -0.007866       0.022960       0.054428       0.005401      -0.042599       0.013822       0.028777             10.805146       5.222878      -1.299903       1.705268      16.848181      -4.007051      10.344380          -0.000000
          417              C       0.891799      19.728954      38.617536       0.055270      38.606370 0.40433698E+03  0.92694395E+04                                10.028470                            6.704434      -0.102434       1.981467                    0.999135      26.255215      72.834659       0.640891       0.416881      -1.071448       0.006339      -0.023271       0.014026       0.027901      -0.000805      -0.007662       0.000153       0.031090      -0.023264      -0.011690      -0.009764       0.021454             13.531823       5.934147      -2.266535       2.583072      21.079735      -7.027316      13.581586           0.000000
          418              C       1.301242      19.698000      39.951936      -0.157283      34.371732 0.43236283E+03  0.10129319E+05                                 9.187702                            6.929511       0.134521       2.016589                    0.999661      29.216411      83.266253       0.627749       0.416474      -1.066428      -0.000313      -0.003433      -0.003817       0.005144       0.008368      -0.001287       0.023918       0.028671       0.025555      -0.033946       0.010695       0.023252             10.949941       5.502252      -1.618676       2.177085      15.341029      -4.587514      12.006543           0.000006
          419              C       1.543822      18.442956      40.512384       0.089935      27.280669 0.33169721E+03  0.73142906E+04                                 7.982241                            6.116660       0.177841       2.073061                    0.999662      26.126681      73.597087       0.656686       0.422978      -1.056267      -0.007487      -0.025147      -0.036481       0.044937       0.010677      -0.010259       0.017578       0.044335       0.057099      -0.040525       0.012544       0.027982              9.293666       4.762392      -1.027751       1.692857      12.960735      -3.261449      10.157871           0.000005
          420              C       0.664643      21.006510      37.905856       0.375784      33.017793 0.30735149E+03  0.66337634E+04                                 9.345880                            6.038716      -0.161889       1.988720                    0.999269      23.547917      65.120014       0.637817       0.444923      -1.045469      -0.004986       0.028247      -0.014507       0.032144      -0.001067      -0.039063       0.000186       0.131975      -0.107903      -0.048045      -0.047535       0.095580             12.872356       5.624001      -1.795186       2.484249      19.871326      -5.252836      13.121741          -0.000001
          421              C       0.089741      22.064574      36.015456       0.386817      32.904565 0.30256130E+03  0.65082435E+04                                 9.356922                            6.003666      -0.181270       1.985549                    0.999152      23.392595      64.693200       0.637389       0.446736      -1.043851       0.011905      -0.000470       0.029201       0.031538      -0.004712      -0.043883      -0.000435       0.133924      -0.104067      -0.051343      -0.047523       0.098866             13.299046       6.552936       0.194795       5.331397      10.436222       1.258630      22.907980          -0.000000
          422              C       0.633794      23.252082      37.839136       0.378047      33.901585 0.31647766E+03  0.68890303E+04                                 9.594238                            6.166727      -0.160658       1.990394                    0.999255      23.699582      66.073146       0.624444       0.450607      -1.040925      -0.003414      -0.027803      -0.015345       0.031940       0.002516      -0.042223      -0.001101       0.130169      -0.102643      -0.048249      -0.047696       0.095946             13.504070       5.693736       1.411812       2.301336      21.388904       6.401766      13.429571          -0.000002
          423              C      13.183484      20.629434      32.683904       0.100837      28.543460 0.32943140E+03  0.73001665E+04                                 8.374873                            6.173067       0.009791       2.024462                    0.999366      26.419321      76.239378       0.637192       0.433779      -1.042689      -0.006063       0.041112      -0.007967       0.042314       0.003542      -0.030482      -0.015617       0.014590      -0.089683      -0.046953       0.007488       0.039465             10.207468       6.037631      -0.974351       3.321732       9.039260       0.929084      15.545513           0.000001
          424              C      13.653221      20.736366      33.969376      -0.147168      36.085042 0.44026302E+03  0.10415805E+05                                 9.677286                            7.091067       0.004977       1.978785                    0.999487      29.566508      86.143638       0.604482       0.428294      -1.053441       0.001260       0.007643      -0.007422       0.010728       0.003690      -0.016163      -0.006002      -0.002106      -0.126232      -0.046394       0.018143       0.028251             12.146661       6.694890      -0.433389       4.279306       9.397464       1.992765      20.347629           0.000000
          425              C      13.646210      21.968898      34.618784       0.049349      40.171668 0.40773393E+03  0.93793266E+04                                10.340017                            6.754601      -0.080826       1.989618                    0.999228      26.356578      73.559182       0.634538       0.419618      -1.068278      -0.003205       0.002477      -0.026772       0.027076       0.007759      -0.008653      -0.000895       0.022586      -0.030862      -0.013190      -0.007975       0.021165             14.714200       7.612214      -0.644342       6.458168       9.767077       1.024783      26.763310           0.000000
          426              C      13.169462      23.046660      33.898208      -0.147921      34.435871 0.42163532E+03  0.98309682E+04                                 9.246385                            6.869393       0.154130       2.027090                    0.999670      29.007861      82.882339       0.625916       0.419692      -1.062773       0.006718      -0.011335      -0.008423       0.015639      -0.001167      -0.020671      -0.000696      -0.018237      -0.086184      -0.038517       0.014947       0.023570             11.398008       6.813791      -0.853333       4.800876       9.032246      -0.312546      18.347989           0.000000
          427              C      12.646442      22.866564      32.626080       0.090575      27.379864 0.32543816E+03  0.71464676E+04                                 7.995886                            6.041761       0.229047       2.093553                    0.999643      25.975265      73.161883       0.663122       0.420620      -1.057109       0.007810      -0.041290      -0.005801       0.042420       0.007339      -0.025502      -0.013503      -0.016867      -0.069074      -0.039666       0.006596       0.033070              9.577308       5.894857      -0.935766       3.470044       8.472834       0.174333      14.364234           0.000001
          428              C       1.332090      25.843776      40.463456       0.098360      27.342663 0.32168806E+03  0.70689699E+04                                 8.085807                            6.080056       0.130455       2.064971                    0.999521      26.064804      74.304155       0.646805       0.430935      -1.046967      -0.015802       0.027007      -0.032339       0.044998      -0.013574      -0.022576      -0.023622       0.072019      -0.022756      -0.052589       0.003545       0.049044              9.535222       5.085030       0.876182       1.796810      13.050645       2.898481      10.469992           0.000003
          429              C       1.118956      24.633756      39.849632      -0.144747      34.906391 0.42757692E+03  0.10045231E+05                                 9.437967                            6.983566       0.023334       1.985959                    0.999518      29.384409      85.404039       0.609521       0.427732      -1.053449      -0.011462       0.012383      -0.004197       0.017388      -0.008751      -0.008222      -0.026950       0.047890       0.008041      -0.043747       0.018148       0.025599             11.509021       5.608451       1.419825       1.921232      16.250690       5.301728      12.667924           0.000004
          430              C       0.807667      24.557778      38.519680       0.054359      39.767064 0.40433315E+03  0.93133385E+04                                10.361730                            6.785462      -0.174164       1.962501                    0.999205      26.516228      74.882722       0.622715       0.427023      -1.059996      -0.005276       0.019632       0.012621       0.023928       0.001018      -0.006117       0.000298       0.035557      -0.029939      -0.012935      -0.010963       0.023898             14.378144       5.886268       1.840845       1.965215      23.333049       7.536233      13.915115           0.000000
          431              C       0.705307      25.734030      37.834688      -0.143163      34.220372 0.42425444E+03  0.99321636E+04                                 9.293210                            6.945509       0.071411       2.004334                    0.999522      29.111591      84.030713       0.613586       0.426396      -1.055928      -0.001033       0.004255       0.009406       0.010375      -0.008283      -0.004257      -0.024620       0.052953       0.020626      -0.043555       0.019212       0.024343             11.187067       5.264414       1.075732       1.205577      17.806747       3.569090      10.490041          -0.000000
          432              C       0.924050      26.935608      38.510784       0.102686      27.465367 0.32905746E+03  0.72627598E+04                                 8.095652                            6.136199       0.111454       2.058711                    0.999450      26.050958      74.120568       0.646722       0.429100      -1.049414       0.004784      -0.016263       0.039301       0.042802      -0.021135      -0.007374      -0.020236       0.056824       0.007967      -0.046222       0.012122       0.034100              9.516417       4.782577       0.801965       1.082466      14.122479       2.351550       9.644197           0.000001
          433              C       7.176460       1.257858       1.792544       0.083445      27.250970 0.35004430E+03  0.78722924E+04                                 8.123536                            6.388524       0.007191       2.019645                    0.998666      26.909790      78.124693       0.622900       0.437229      -1.041055      -0.046990       0.008975      -0.011020       0.049092       0.007109       0.021259       0.025757      -0.032239      -0.087584      -0.045976       0.001088       0.044888              9.234641      10.076007      -0.972488      -2.495534       5.697699      -1.650754      11.930217           0.000002
          434              C       7.825678       1.558956       0.631616      -0.148686      34.475578 0.44922468E+03  0.10740036E+05                                 9.482464                            7.243898      -0.239382       1.904138                    0.998319      30.196816      90.036482       0.584860       0.438039      -1.041823      -0.011192      -0.000249      -0.006017       0.012709       0.011260       0.008035       0.026876      -0.057800      -0.073746      -0.035042      -0.018271       0.053313             11.131755      11.062493      -0.434390      -3.008874       6.566598      -3.019664      15.766175           0.000003
          435              C       7.147013       2.138640      44.066336       0.066185      37.850737 0.40635737E+03  0.93628363E+04                                 9.994778                            6.788215      -0.060176       2.001186                    0.999210      26.284411      74.011449       0.625133       0.425240      -1.062105      -0.013012      -0.014150       0.015675       0.024804       0.005297       0.009093       0.021014      -0.031162      -0.036670      -0.024777      -0.008748       0.033525             13.322866      13.614473       0.621421      -6.023804       7.185829      -4.497414      19.168295           0.000003
          436              C       5.777064       2.377830      44.204224      -0.143736      34.386216 0.43964565E+03  0.10408204E+05                                 9.321662                            7.061357      -0.066914       1.956511                    0.999387      29.686013      86.810859       0.608315       0.425309      -1.054204       0.001748      -0.014373      -0.003864       0.014986      -0.004627       0.011726       0.015552      -0.053073      -0.084215      -0.037606      -0.006402       0.044008             11.036736      12.899687      -0.207973      -4.089672       5.857554      -2.079878      14.352966           0.000006
          437              C       5.186738       2.076732       0.925184       0.082160      27.367536 0.34048397E+03  0.75947251E+04                                 8.067066                            6.231174       0.075546       2.038035                    0.999460      26.761069      77.051860       0.642120       0.427636      -1.048186       0.031174      -0.036572       0.015086       0.050367       0.001765       0.025198       0.015347      -0.045609      -0.093494      -0.048783       0.006027       0.042755              9.257239      10.620524      -0.574073      -2.403851       5.081059      -1.294422      12.070134           0.000004
          438              C       7.860733       2.552298      42.838688       0.363252      33.728096 0.32340986E+03  0.71009853E+04                                 9.581070                            6.261260      -0.268158       1.950841                    0.998927      24.232459      68.568204       0.613676       0.454571      -1.035311       0.015945       0.001932      -0.024303       0.029130       0.033136       0.015456       0.049958      -0.086025      -0.064888      -0.046730      -0.042936       0.089666             13.222454      13.337123       0.457858      -5.770817       7.683779      -5.153318      18.646460           0.000003
          439              C       9.753703       2.690184      41.659968       0.376119      33.845834 0.32333800E+03  0.71142312E+04                                 9.653509                            6.296072      -0.368346       1.917530                    0.998728      24.359088      69.482750       0.605509       0.459742      -1.030179      -0.029508       0.002054       0.003951       0.029842       0.025216       0.019424       0.057996      -0.090413      -0.014428      -0.050997      -0.041488       0.092485             13.453576      22.437550      -3.951641      -2.399915       7.869998      -2.236410      10.053180           0.000003
          440              C       7.881766       3.604734      40.854880       0.372888      35.179835 0.33196099E+03  0.73381299E+04                                 9.879968                            6.357583      -0.343557       1.922743                    0.998828      24.409426      69.354471       0.606847       0.456592      -1.033926       0.010161      -0.019498       0.018745       0.028893       0.028444       0.009623       0.056650      -0.096097      -0.040459      -0.052233      -0.041038       0.093271             14.017419      13.895258      -4.430718       4.097060      11.031527      -7.918928      17.125473           0.000002
          441              C      13.222746       1.342278      42.251552       0.093962      29.072386 0.34829151E+03  0.78384391E+04                                 8.549913                            6.408290      -0.069667       1.993594                    0.998979      27.035573      79.023422       0.615526       0.442153      -1.036106      -0.004199       0.005860      -0.044439       0.045020       0.028632       0.013923       0.010535      -0.078730      -0.015176      -0.048552      -0.006145       0.054697             10.180086      14.617127      -3.150458      -0.903020       6.027999      -0.919449       9.895133           0.000006
          442              C      11.900471       1.767192      42.505088      -0.148672      37.523591 0.48048389E+03  0.11670642E+05                                10.030733                            7.478071      -0.228187       1.899548                    0.998561      30.737689      92.079069       0.577775       0.436447      -1.043804       0.000902      -0.013282      -0.010813       0.017150       0.026163       0.001828       0.015120      -0.065943      -0.027202      -0.037959      -0.012398       0.050358             12.231068      18.754693      -4.133378      -0.657601       7.123384      -1.115485      10.815126           0.000007
          443              C      11.185349       2.327178      41.442016       0.056968      39.952643 0.41884334E+03  0.97537919E+04                                10.445922                            6.943971      -0.242326       1.940159                    0.998863      26.850444      76.776759       0.609240       0.431713      -1.054849       0.019459      -0.008645      -0.013275       0.025093       0.012210       0.006304       0.003307      -0.053449      -0.046146      -0.024925      -0.012547       0.037472             14.363909      24.768825      -4.710484      -2.801396       7.436600      -1.124059      10.886300           0.000003
          444              C      11.813535       2.465064      40.236608      -0.130453      36.617877 0.44616267E+03  0.10658897E+05                                 9.918155                            7.247059      -0.250545       1.905779                    0.998225      29.957953      89.573224       0.580798       0.441430      -1.038812       0.001441      -0.004380       0.009896       0.010917       0.027258       0.013574       0.014075      -0.053153       0.010366      -0.041030      -0.003526       0.044556             12.164873      18.427277      -3.499122      -3.113069       7.414343      -1.435081      10.653000           0.000003
          445              C      13.102157       2.034522      40.076480       0.092842      28.772290 0.34114094E+03  0.76190385E+04                                 8.435328                            6.303013       0.025560       2.028374                    0.999106      26.561945      76.723953       0.627980       0.436711      -1.041878       0.011655      -0.011119       0.045263       0.048044       0.021384       0.014879       0.009995      -0.065127       0.045895      -0.048713       0.009034       0.039679             10.048329      14.342751      -3.210435      -1.651470       6.602471      -1.298881       9.199767           0.000002
          446              C       7.039044       5.563278      37.781312       0.098157      29.245950 0.33329321E+03  0.73905051E+04                                 8.519402                            6.212437       0.095579       2.055857                    0.999102      26.173136      74.995357       0.636106       0.434239      -1.044780      -0.039254      -0.005328       0.027927       0.048468       0.012727      -0.017082       0.029731      -0.041114      -0.021891      -0.042671       0.000487       0.042184             10.496278      11.456742      -1.047636       1.477166       7.910805      -5.138710      12.121288          -0.000000
          447              C       7.799036       4.910430      38.737632      -0.134124      36.501709 0.42933927E+03  0.10138257E+05                                 9.830834                            7.049766      -0.127694       1.948324                    0.998444      29.477036      87.043578       0.597535       0.434090      -1.045300      -0.005702      -0.002206      -0.001706       0.006347       0.010423       0.003547       0.039989      -0.052151      -0.040197      -0.036771      -0.020613       0.057384             12.402252      12.288924      -1.638480       2.071287      10.126133      -7.029441      14.791698           0.000002
          448              C       7.151220       4.305420      39.756224       0.062514      40.576350 0.39988865E+03  0.91750898E+04                                10.475168                            6.726751      -0.078461       1.996736                    0.999123      26.176724      73.505823       0.629118       0.424329      -1.062884      -0.013147      -0.002947      -0.022329       0.026079       0.004145      -0.000191       0.026530      -0.031369      -0.029311      -0.025508      -0.010712       0.036220             14.907009      14.672136      -4.020475       4.984241      12.057334      -9.128143      17.991557          -0.000001
          449              C       5.757433       4.392654      39.774016      -0.139741      36.202657 0.42843712E+03  0.10091117E+05                                 9.708415                            6.999924      -0.074623       1.957784                    0.999280      29.491111      86.398730       0.606350       0.428875      -1.050595       0.009676      -0.007650      -0.012571       0.017612       0.007622      -0.021506       0.035901      -0.048962      -0.021236      -0.048002      -0.002799       0.050801             12.110468      14.184967      -2.685267       3.517263       8.911734      -5.596911      13.234702           0.000004
          450              C       5.094193       5.003292      38.768768       0.103847      27.950365 0.30623154E+03  0.66602677E+04                                 8.234490                            5.934521       0.072508       2.052250                    0.999341      25.824664      73.719967       0.652998       0.431273      -1.044674       0.031250       0.004057      -0.030399       0.043784       0.009819      -0.016276       0.046237      -0.044783      -0.043847      -0.053205      -0.005611       0.058816             10.079552      11.737866      -1.002170       1.425098       7.479733      -4.576316      11.021057           0.000002
          451              C       6.074330       3.289566       5.880256       0.101836      27.376908 0.31742429E+03  0.69448246E+04                                 8.034018                            5.995351       0.145599       2.070259                    0.999653      25.905875      73.439975       0.659272       0.424639      -1.051919      -0.015662       0.014119      -0.038845       0.044199      -0.002486      -0.014642      -0.022735       0.083924       0.022437      -0.054701       0.010145       0.044557              9.424343       4.796220       0.860420       1.823747      13.461641       2.877773      10.015167           0.000001
          452              C       6.298682       4.471446       6.529664      -0.143356      33.258043 0.40317922E+03  0.92797123E+04                                 8.982853                            6.670053       0.178454       2.038238                    0.999713      28.468703      80.354359       0.643099       0.413801      -1.068411      -0.005862      -0.000099      -0.005653       0.008144      -0.009209      -0.007866      -0.022960       0.054429       0.005401      -0.042599       0.013822       0.028777             10.805145       5.222877       1.299902       1.705267      16.848179       4.007050      10.344379          -0.000000
          453              C       6.119201       5.658954       5.862464       0.055270      38.606363 0.40433692E+03  0.92694377E+04                                10.028468                            6.704433      -0.102434       1.981467                    0.999135      26.255213      72.834649       0.640891       0.416881      -1.071448      -0.006339      -0.023271      -0.014026       0.027901       0.000805      -0.007662      -0.000153       0.031090      -0.023264      -0.011690      -0.009764       0.021454             13.531820       5.934146       2.266534       2.583071      21.079731       7.027314      13.581583           0.000000
          454              C       5.709758       5.628000       4.528064      -0.157283      34.371732 0.43236285E+03  0.10129319E+05                                 9.187702                            6.929511       0.134521       2.016589                    0.999661      29.216411      83.266250       0.627749       0.416474      -1.066428       0.000313      -0.003433       0.003817       0.005144      -0.008368      -0.001287      -0.023918       0.028671       0.025555      -0.033946       0.010695       0.023252             10.949941       5.502252       1.618676       2.177084      15.341028       4.587514      12.006542           0.000006
          455              C       5.467178       4.372956       3.967616       0.089935      27.280669 0.33169724E+03  0.73142910E+04                                 7.982240                            6.116660       0.177842       2.073061                    0.999662      26.126681      73.597081       0.656686       0.422978      -1.056267       0.007487      -0.025147       0.036481       0.044937      -0.010677      -0.010259      -0.017578       0.044335       0.057099      -0.040525       0.012544       0.027982              9.293665       4.762392       1.027751       1.692856      12.960734       3.261449      10.157869           0.000005
          456              C       6.346357       6.936510       6.574144       0.375784      33.017797 0.30735153E+03  0.66337645E+04                                 9.345881                            6.038717      -0.161889       1.988720                    0.999269      23.547918      65.120019       0.637817       0.444923      -1.045469       0.004986       0.028247       0.014507       0.032144       0.001067      -0.039063      -0.000186       0.131975      -0.107903      -0.048045      -0.047535       0.095580             12.872357       5.624001       1.795186       2.484250      19.871328       5.252836      13.121742          -0.000001
          457              C       6.921259       7.994574       8.464544       0.386817      32.904570 0.30256135E+03  0.65082451E+04                                 9.356924                            6.003667      -0.181270       1.985549                    0.999152      23.392596      64.693207       0.637389       0.446736      -1.043851      -0.011905      -0.000470      -0.029201       0.031538       0.004712      -0.043883       0.000435       0.133924      -0.104067      -0.051343      -0.047523       0.098866             13.299048       6.552937      -0.194795       5.331397      10.436223      -1.258631      22.907984          -0.000001
          458              C       6.377206       9.182082       6.640864       0.378047      33.901595 0.31647777E+03  0.68890332E+04                                 9.594239                            6.166728      -0.160658       1.990394                    0.999255      23.699586      66.073157       0.624444       0.450607      -1.040925       0.003414      -0.027803       0.015345       0.031940      -0.002516      -0.042223       0.001101       0.130169      -0.102644      -0.048249      -0.047697       0.095946             13.504072       5.693737      -1.411812       2.301336      21.388906      -6.401767      13.429573          -0.000002
          459              C       7.849516       6.559434      11.796096       0.100837      28.543444 0.32943118E+03  0.73001602E+04                                 8.374869                            6.173063       0.009793       2.024462                    0.999366      26.419312      76.239335       0.637192       0.433778      -1.042689       0.006063       0.041112       0.007967       0.042314      -0.003542      -0.030482       0.015617       0.014590      -0.089683      -0.046953       0.007488       0.039465             10.207461       6.037627       0.974350       3.321729       9.039256      -0.929085      15.545502           0.000001
          460              C       7.379779       6.666366      10.510624      -0.147168      36.085033 0.44026290E+03  0.10415801E+05                                 9.677284                            7.091065       0.004977       1.978785                    0.999487      29.566504      86.143617       0.604482       0.428294      -1.053441      -0.001260       0.007643       0.007422       0.010728      -0.003690      -0.016163       0.006002      -0.002106      -0.126232      -0.046394       0.018143       0.028251             12.146658       6.694888       0.433389       4.279304       9.397462      -1.992765      20.347623           0.000000
          461              C       7.386790       7.898898       9.861216       0.049349      40.171660 0.40773388E+03  0.93793250E+04                                10.340015                            6.754601      -0.080826       1.989618                    0.999228      26.356576      73.559171       0.634538       0.419618      -1.068278       0.003205       0.002477       0.026771       0.027076      -0.007759      -0.008653       0.000895       0.022586      -0.030862      -0.013190      -0.007975       0.021166             14.714197       7.612212       0.644341       6.458166       9.767076      -1.024784      26.763304          -0.000000
          462              C       7.863538       8.976660      10.581792      -0.147921      34.435856 0.42163514E+03  0.98309624E+04                                 9.246381                            6.869391       0.154130       2.027090                    0.999670      29.007854      82.882300       0.625916       0.419692      -1.062773      -0.006718      -0.011335       0.008422       0.015638       0.001167      -0.020671       0.000696      -0.018236      -0.086184      -0.038517       0.014947       0.023570             11.398003       6.813788       0.853333       4.800874       9.032242       0.312547      18.347979           0.000000
          463              C       8.386558       8.796564      11.853920       0.090575      27.379851 0.32543801E+03  0.71464630E+04                                 7.995882                            6.041759       0.229048       2.093554                    0.999643      25.975258      73.161846       0.663122       0.420620      -1.057110      -0.007810      -0.041290       0.005801       0.042420      -0.007339      -0.025502       0.013503      -0.016868      -0.069074      -0.039666       0.006596       0.033070              9.577303       5.894854       0.935765       3.470042       8.472831      -0.174332      14.364224           0.000001
          464              C       5.678910      11.773776       4.016544       0.098361      27.342655 0.32168794E+03  0.70689664E+04                                 8.085804                            6.080054       0.130456       2.064971                    0.999521      26.064799      74.304133       0.646805       0.430935      -1.046967       0.015802       0.027007       0.032338       0.044998       0.013574      -0.022576       0.023622       0.072019      -0.022756      -0.052589       0.003545       0.049044              9.535219       5.085029      -0.876181       1.796810      13.050641      -2.898480      10.469989           0.000003
          465              C       5.892044      10.563756       4.630368      -0.144747      34.906389 0.42757690E+03  0.10045230E+05                                 9.437967                            6.983566       0.023334       1.985959                    0.999518      29.384408      85.404038       0.609521       0.427732      -1.053448       0.011462       0.012383       0.004197       0.017388       0.008751      -0.008222       0.026950       0.047890       0.008041      -0.043747       0.018148       0.025599             11.509022       5.608451      -1.419825       1.921232      16.250690      -5.301728      12.667924           0.000004
          466              C       6.203333      10.487778       5.960320       0.054359      39.767060 0.40433312E+03  0.93133375E+04                                10.361729                            6.785461      -0.174163       1.962501                    0.999205      26.516227      74.882715       0.622715       0.427022      -1.059996       0.005276       0.019632      -0.012621       0.023928      -0.001018      -0.006117      -0.000298       0.035557      -0.029939      -0.012935      -0.010963       0.023898             14.378142       5.886267      -1.840844       1.965214      23.333045      -7.536232      13.915112           0.000000
          467              C       6.305693      11.664030       6.645312      -0.143163      34.220369 0.42425444E+03  0.99321633E+04                                 9.293209                            6.945509       0.071411       2.004334                    0.999522      29.111589      84.030698       0.613586       0.426396      -1.055928       0.001033       0.004255      -0.009406       0.010375       0.008283      -0.004257       0.024620       0.052953       0.020626      -0.043555       0.019212       0.024343             11.187066       5.264413      -1.075732       1.205576      17.806746      -3.569089      10.490038          -0.000000
          468              C       6.086950      12.865608       5.969216       0.102686      27.465358 0.32905734E+03  0.72627565E+04                                 8.095650                            6.136197       0.111455       2.058711                    0.999450      26.050953      74.120543       0.646722       0.429100      -1.049414      -0.004784      -0.016263      -0.039301       0.042802       0.021135      -0.007374       0.020236       0.056824       0.007967      -0.046222       0.012122       0.034100              9.516414       4.782576      -0.801965       1.082465      14.122473      -2.351547       9.644193           0.000001
          469              C       6.845540      12.812142      24.032544       0.083444      27.251010 0.35004509E+03  0.78723147E+04                                 8.123541                            6.388530       0.007190       2.019644                    0.998666      26.909827      78.124826       0.622900       0.437229      -1.041055       0.046990      -0.008972      -0.011022       0.049092       0.007108      -0.021258      -0.025756      -0.032237      -0.087584      -0.045976       0.001090       0.044886              9.234643      10.076016      -0.972491       2.495542       5.697693       1.650738      11.930219          -0.000002
          470              C       6.196322      12.511044      22.871616      -0.148688      34.475633 0.44922575E+03  0.10740070E+05                                 9.482477                            7.243910      -0.239392       1.904135                    0.998319      30.196851      90.036669       0.584859       0.438039      -1.041823       0.011193       0.000252      -0.006018       0.012710       0.011260      -0.008035      -0.026875      -0.057800      -0.073747      -0.035042      -0.018271       0.053313             11.131763      11.062514      -0.434397       3.008880       6.566594       3.019645      15.766181          -0.000003
          471              C       6.874987      11.931360      21.826336       0.066183      37.850725 0.40635757E+03  0.93628416E+04                                 9.994772                            6.788215      -0.060173       2.001187                    0.999210      26.284421      74.011473       0.625133       0.425240      -1.062105       0.013011       0.014152       0.015674       0.024804       0.005298      -0.009093      -0.021014      -0.031161      -0.036669      -0.024776      -0.008748       0.033524             13.322844      13.614470       0.621410       6.023794       7.185810       4.497383      19.168252           0.000000
          472              C       8.244936      11.692170      21.964224      -0.143736      34.386272 0.43964640E+03  0.10408230E+05                                 9.321682                            7.061368      -0.066927       1.956507                    0.999387      29.686051      86.811095       0.608313       0.425310      -1.054203      -0.001747       0.014377      -0.003865       0.014990      -0.004626      -0.011726      -0.015551      -0.053071      -0.084215      -0.037606      -0.006402       0.044007             11.036758      12.899715      -0.207980       4.089679       5.857558       2.079869      14.353003          -0.000002
          473              C       8.835262      11.993268      23.165184       0.082160      27.367545 0.34048417E+03  0.75947323E+04                                 8.067071                            6.231176       0.075546       2.038035                    0.999460      26.761074      77.051946       0.642120       0.427636      -1.048186      -0.031173       0.036576       0.015084       0.050370       0.001767      -0.025198      -0.015346      -0.045607      -0.093491      -0.048782       0.006027       0.042755              9.257246      10.620533      -0.574075       2.403855       5.081055       1.294408      12.070151          -0.000002
          474              C       6.161267      11.517702      20.598688       0.363251      33.728009 0.32340918E+03  0.71009661E+04                                 9.581054                            6.261255      -0.268159       1.950841                    0.998927      24.232415      68.568039       0.613676       0.454571      -1.035311      -0.015944      -0.001931      -0.024304       0.029131       0.033136      -0.015457      -0.049958      -0.086025      -0.064890      -0.046730      -0.042937       0.089667             13.222420      13.337100       0.457853       5.770811       7.683753       5.153283      18.646406           0.000001
          475              C       4.268297      11.379816      19.419968       0.376120      33.845707 0.32333705E+03  0.71142031E+04                                 9.653479                            6.296061      -0.368346       1.917531                    0.998728      24.359032      69.482497       0.605511       0.459741      -1.030180       0.029508      -0.002054       0.003950       0.029842       0.025216      -0.019425      -0.057997      -0.090415      -0.014429      -0.050998      -0.041488       0.092486             13.453519      22.437438      -3.951613       2.399922       7.869968       2.236394      10.053151           0.000000
          476              C       6.140234      10.465266      18.614880       0.372887      35.179722 0.33196019E+03  0.73381054E+04                                 9.879938                            6.357570      -0.343557       1.922744                    0.998828      24.409383      69.354240       0.606849       0.456591      -1.033927      -0.010160       0.019498       0.018743       0.028891       0.028443      -0.009625      -0.056649      -0.096100      -0.040458      -0.052231      -0.041040       0.093271             14.017355      13.895190      -4.430683      -4.097015      11.031479       7.918880      17.125395           0.000001
          477              C       0.799254      12.727722      20.011552       0.093965      29.072207 0.34828932E+03  0.78383784E+04                                 8.549893                            6.408280      -0.069671       1.993595                    0.998979      27.035436      79.022999       0.615525       0.442155      -1.036105       0.004200      -0.005857      -0.044440       0.045021       0.028634      -0.013922      -0.010534      -0.078728      -0.015176      -0.048552      -0.006145       0.054697             10.180053      14.617068      -3.150440       0.903030       6.027980       0.919435       9.895112          -0.000001
          478              C       2.121529      12.302808      20.265088      -0.148670      37.523352 0.48048087E+03  0.11670552E+05                                10.030699                            7.478054      -0.228183       1.899551                    0.998561      30.737548      92.078599       0.577775       0.436448      -1.043804      -0.000901       0.013286      -0.010813       0.017154       0.026163      -0.001828      -0.015119      -0.065946      -0.027203      -0.037960      -0.012398       0.050358             12.231013      18.754585      -4.133346       0.657617       7.123353       1.115469      10.815100          -0.000002
          479              C       2.836651      11.742822      19.202016       0.056968      39.952491 0.41884218E+03  0.97537552E+04                                10.445886                            6.943956      -0.242325       1.940160                    0.998863      26.850395      76.776506       0.609242       0.431713      -1.054850      -0.019458       0.008649      -0.013276       0.025094       0.012210      -0.006304      -0.003308      -0.053451      -0.046148      -0.024925      -0.012548       0.037473             14.363840      24.768687      -4.710451       2.801399       7.436568       1.124044      10.886266           0.000000
          480              C       2.208465      11.604936      17.996608      -0.130454      36.617891 0.44616295E+03  0.10658902E+05                                 9.918143                            7.247052      -0.250522       1.905785                    0.998225      29.957970      89.573179       0.580800       0.441429      -1.038813      -0.001439       0.004383       0.009896       0.010918       0.027257      -0.013575      -0.014071      -0.053154       0.010361      -0.041030      -0.003524       0.044555             12.164856      18.427254      -3.499117       3.113078       7.414332       1.435066      10.652981           0.000000
          481              C       0.919843      12.035478      17.836480       0.092839      28.772414 0.34114265E+03  0.76190854E+04                                 8.435337                            6.303018       0.025576       2.028376                    0.999106      26.562057      76.724292       0.627982       0.436709      -1.041879      -0.011654       0.011121       0.045264       0.048045       0.021385      -0.014878      -0.009993      -0.065126       0.045895      -0.048712       0.009035       0.039677             10.048338      14.342760      -3.210435       1.651487       6.602475       1.298873       9.199779           0.000000
          482              C       6.982956       8.506722      15.541312       0.098151      29.246062 0.33329478E+03  0.73905451E+04                                 8.519399                            6.212435       0.095610       2.055864                    0.999102      26.173231      74.995536       0.636109       0.434237      -1.044782       0.039254       0.005327       0.027929       0.048470       0.012730       0.017085      -0.029729      -0.041112      -0.021897      -0.042673       0.000492       0.042181             10.496271      11.456726      -1.047633      -1.477158       7.910811       5.138709      12.121275           0.000001
          483              C       6.222964       9.159570      16.497632      -0.134128      36.501730 0.42933971E+03  0.10138267E+05                                 9.830835                            7.049771      -0.127690       1.948325                    0.998444      29.477040      87.043534       0.597535       0.434090      -1.045300       0.005701       0.002206      -0.001705       0.006346       0.010423      -0.003548      -0.039988      -0.052152      -0.040204      -0.036771      -0.020613       0.057384             12.402249      12.288895      -1.638482      -2.071288      10.126152       7.029449      14.791700           0.000001
          484              C       6.870780       9.764580      17.516224       0.062515      40.576140 0.39988665E+03  0.91750327E+04                                10.475138                            6.726741      -0.078479       1.996732                    0.999123      26.176641      73.505557       0.629117       0.424330      -1.062884       0.013147       0.002947      -0.022329       0.026078       0.004146       0.000192      -0.026532      -0.031372      -0.029315      -0.025512      -0.010712       0.036224             14.906947      14.672057      -4.020454      -4.984213      12.057302       9.128105      17.991484           0.000001
          485              C       8.264567       9.677346      17.534016      -0.139742      36.202467 0.42843537E+03  0.10091061E+05                                 9.708381                            6.999914      -0.074627       1.957785                    0.999280      29.490980      86.398165       0.606350       0.428876      -1.050595      -0.009675       0.007650      -0.012570       0.017611       0.007622       0.021506      -0.035902      -0.048966      -0.021238      -0.048002      -0.002801       0.050804             12.110408      14.184907      -2.685256      -3.517246       8.911699       5.596866      13.234617           0.000001
          486              C       8.927807       9.066708      16.528768       0.103846      27.950214 0.30623013E+03  0.66602238E+04                                 8.234437                            5.934493       0.072535       2.052258                    0.999341      25.824575      73.719440       0.653002       0.431271      -1.044676      -0.031250      -0.004058      -0.030398       0.043784       0.009819       0.016277      -0.046236      -0.044780      -0.043851      -0.053205      -0.005608       0.058813             10.079473      11.737785      -1.002154      -1.425073       7.479681       4.576266      11.020955           0.000001
          487              C       7.947670      10.780434      28.120256       0.101841      27.376501 0.31741485E+03  0.69445888E+04                                 8.033918                            5.995187       0.145578       2.070256                    0.999653      25.905867      73.440573       0.659291       0.424629      -1.051922       0.015662      -0.014118      -0.038845       0.044199      -0.002485       0.014642       0.022729       0.083927       0.022419      -0.054696       0.010137       0.044560              9.424247       4.796113       0.860324      -1.823713      13.461677      -2.877477      10.014951          -0.000005
          488              C       7.723318       9.598554      28.769664      -0.143355      33.258442 0.40318093E+03  0.92797800E+04                                 8.982986                            6.670079       0.178457       2.038240                    0.999713      28.468844      80.355409       0.643095       0.413803      -1.068408       0.005860       0.000100      -0.005653       0.008143      -0.009210       0.007865       0.022958       0.054429       0.005396      -0.042597       0.013819       0.028778             10.805374       5.222915       1.299932      -1.705301      16.848685      -4.007149      10.344522          -0.000006
          489              C       7.902799       8.411046      28.102464       0.055265      38.606429 0.40433748E+03  0.92694505E+04                                10.028471                            6.704425      -0.102417       1.981472                    0.999135      26.255248      72.834669       0.640893       0.416879      -1.071449       0.006338       0.023269      -0.014027       0.027900       0.000806       0.007661       0.000150       0.031087      -0.023266      -0.011688      -0.009764       0.021452             13.531816       5.934132       2.266497      -2.583060      21.079784      -7.027188      13.581532          -0.000001
          490              C       8.312242       8.442000      26.768064      -0.157280      34.371724 0.43236191E+03  0.10129298E+05                                 9.187723                            6.929511       0.134543       2.016597                    0.999661      29.216372      83.266321       0.627748       0.416475      -1.066427      -0.000313       0.003435       0.003816       0.005144      -0.008369       0.001287       0.023918       0.028674       0.025557      -0.033947       0.010696       0.023251             10.949961       5.502251       1.618667      -2.177093      15.341067      -4.587475      12.006564          -0.000008
          491              C       8.554822       9.697044      26.207616       0.089939      27.280582 0.33169468E+03  0.73142300E+04                                 7.982253                            6.116640       0.177828       2.073060                    0.999662      26.126623      73.597204       0.656685       0.422979      -1.056266      -0.007487       0.025146       0.036480       0.044935      -0.010676       0.010263       0.017576       0.044335       0.057090      -0.040524       0.012541       0.027983              9.293681       4.762392       1.027738      -1.692892      12.960680      -3.261404      10.157970          -0.000004
          492              C       7.675643       7.133490      28.814144       0.375787      33.017631 0.30734996E+03  0.66337222E+04                                 9.345859                            6.038706      -0.161898       1.988717                    0.999269      23.547835      65.119750       0.637817       0.444924      -1.045469      -0.004988      -0.028246       0.014508       0.032143       0.001066       0.039064       0.000188       0.131984      -0.107903      -0.048048      -0.047537       0.095585             12.872329       5.623980       1.795176      -2.484218      19.871386      -5.252798      13.121621          -0.000000
          493              C       7.100741       6.075426      30.704544       0.386815      32.904452 0.30256072E+03  0.65082257E+04                                 9.356880                            6.003649      -0.181249       1.985556                    0.999152      23.392591      64.693093       0.637392       0.446734      -1.043852       0.011901       0.000471      -0.029198       0.031534       0.004712       0.043881      -0.000434       0.133929      -0.104055      -0.051343      -0.047523       0.098865             13.298961       6.552896      -0.194793      -5.331343      10.436218       1.258628      22.907770          -0.000001
          494              C       7.644794       4.887918      28.880864       0.378048      33.901560 0.31647695E+03  0.68890168E+04                                 9.594265                            6.166740      -0.160661       1.990394                    0.999255      23.699550      66.073251       0.624440       0.450610      -1.040923      -0.003416       0.027804       0.015346       0.031941      -0.002515       0.042222      -0.001104       0.130176      -0.102639      -0.048254      -0.047694       0.095948             13.504119       5.693748      -1.411813      -2.301331      21.389049       6.401778      13.429559          -0.000001
          495              C       6.172484       7.510566      34.036096       0.100839      28.543163 0.32942723E+03  0.73000449E+04                                 8.374769                            6.172979       0.009866       2.024486                    0.999366      26.419184      76.238631       0.637204       0.433772      -1.042694      -0.006066      -0.041111       0.007966       0.042313      -0.003539       0.030481      -0.015613       0.014589      -0.089687      -0.046952       0.007490       0.039461             10.207336       6.037542       0.974346      -3.321675       9.039186       0.929090      15.545281          -0.000002
          496              C       6.642221       7.403634      32.750624      -0.147166      36.084582 0.44025614E+03  0.10415602E+05                                 9.677184                            7.090982       0.005004       1.978797                    0.999487      29.566318      86.142925       0.604489       0.428291      -1.053443       0.001256      -0.007641       0.007418       0.010724      -0.003688       0.016163      -0.006001      -0.002094      -0.126218      -0.046390       0.018142       0.028248             12.146522       6.694812       0.433417      -4.279257       9.397415       1.992683      20.347337          -0.000004
          497              C       6.635210       6.171102      32.101216       0.049356      40.171355 0.40773081E+03  0.93792364E+04                                10.339969                            6.754582      -0.080836       1.989616                    0.999228      26.356446      73.558733       0.634538       0.419619      -1.068277      -0.003208      -0.002476       0.026768       0.027073      -0.007759       0.008657      -0.000895       0.022589      -0.030881      -0.013197      -0.007974       0.021171             14.714098       7.612162       0.644352      -6.458094       9.767095       1.024785      26.763038          -0.000002
          498              C       6.158462       5.093340      32.821792      -0.147918      34.435887 0.42163442E+03  0.98309504E+04                                 9.246409                            6.869394       0.154122       2.027089                    0.999670      29.007845      82.882543       0.625914       0.419693      -1.062771       0.006712       0.011335       0.008418       0.015633       0.001166       0.020671      -0.000694      -0.018228      -0.086172      -0.038513       0.014950       0.023564             11.398045       6.813798       0.853329      -4.800888       9.032299      -0.312503      18.348038          -0.000005
          499              C       5.635442       5.273436      34.093920       0.090573      27.380012 0.32543975E+03  0.71465092E+04                                 7.995895                            6.041756       0.229078       2.093559                    0.999643      25.975391      73.162208       0.663125       0.420617      -1.057111       0.007804       0.041292       0.005798       0.042421      -0.007336       0.025500      -0.013502      -0.016870      -0.069079      -0.039666       0.006599       0.033067              9.577327       5.894862       0.935767      -3.470056       8.472846       0.174346      14.364273          -0.000002
          500              C       8.343090       2.296224      26.256544       0.098368      27.342413 0.32168464E+03  0.70688778E+04                                 8.085772                            6.080031       0.130437       2.064969                    0.999521      26.064627      74.303632       0.646805       0.430936      -1.046966      -0.015805      -0.027007       0.032337       0.044998       0.013575       0.022578      -0.023620       0.072022      -0.022768      -0.052590       0.003541       0.049049              9.535179       5.085011      -0.876179      -1.796812      13.050548       2.898474      10.469977          -0.000003
          501              C       8.129956       3.506244      26.870368      -0.144742      34.906180 0.42757422E+03  0.10045153E+05                                 9.437925                            6.983536       0.023349       1.985965                    0.999518      29.384316      85.403730       0.609524       0.427731      -1.053449      -0.011464      -0.012385       0.004196       0.017390       0.008753       0.008221      -0.026950       0.047893       0.008042      -0.043748       0.018150       0.025598             11.508959       5.608424      -1.419809      -1.921227      16.250573       5.301661      12.667878          -0.000005
          502              C       7.818667       3.582222      28.200320       0.054357      39.767257 0.40433494E+03  0.93133973E+04                                10.361784                            6.785490      -0.174158       1.962503                    0.999205      26.516307      74.883201       0.622711       0.427024      -1.059995      -0.005278      -0.019632      -0.012621       0.023929      -0.001018       0.006115       0.000300       0.035551      -0.029940      -0.012933      -0.010962       0.023895             14.378225       5.886292      -1.840845      -1.965229      23.333188       7.536237      13.915196          -0.000001
          503              C       7.716307       2.405970      28.885312      -0.143170      34.221226 0.42426461E+03  0.99324937E+04                                 9.293448                            6.945642       0.071374       2.004320                    0.999522      29.112041      84.033300       0.613572       0.426402      -1.055920      -0.001036      -0.004256      -0.009409       0.010379       0.008284       0.004250      -0.024620       0.052945       0.020626      -0.043551       0.019213       0.024338             11.187392       5.264533      -1.075775      -1.205637      17.807225       3.569265      10.490418          -0.000005
          504              C       7.935050       1.204392      28.209216       0.102687      27.465608 0.32905962E+03  0.72628307E+04                                 8.095751                            6.136251       0.111428       2.058704                    0.999450      26.051072      74.121383       0.646713       0.429104      -1.049409       0.004781       0.016263      -0.039303       0.042802       0.021136       0.007372      -0.020234       0.056824       0.007957      -0.046219       0.012118       0.034101              9.516562       4.782632      -0.801998      -1.082494      14.122699       2.351678       9.644356          -0.000002
          505              I       4.519150       1.613829      25.932285      -0.472036     461.499313 0.20340557E+05  0.11434918E+07                                36.846060                           35.615006       1.327529       1.788508                    0.999984     171.432571     568.735697       0.465909       0.233848      -1.344575       0.200029      -0.131671      -0.020764       0.240375      -0.004081       0.001657       0.048753       0.611816      -0.609326      -0.252514      -0.154979       0.407493             39.234356      60.803394      -3.122630       5.750764      31.478065       4.597804      25.421609          -0.000053
          506              I       0.792383      27.755608      27.421475      -0.438877     419.907067 0.18721525E+05  0.10322734E+07                                34.488064                           34.173083       1.415327       1.818590                    0.999828     168.754921     556.914097       0.474891       0.233915      -1.342658      -0.087290      -0.252861       0.111916       0.289971       0.197051      -0.158343      -0.205757      -0.269000      -0.250068      -0.246525      -0.166493       0.413018             35.080932      28.298942       4.301252      -3.423717      47.702136      -3.941923      29.241717          -0.000023
          507              I       4.271522       0.169121      20.722342      -0.449437     496.805388 0.19100849E+05  0.10528951E+07                                38.240345                           34.160330       1.768654       1.906316                    0.999828     166.175446     538.925465       0.485010       0.229099      -1.356823      -0.092771       0.031914       0.160834       0.188394       0.019220      -0.214603      -0.103306       0.230437       0.680500      -0.255213      -0.117570       0.372782             43.382073      53.483808       0.475025     -20.511863      26.533846      -1.223165      50.128564          -0.000053
          508              I       4.262828       2.104309      16.716918      -0.462513     516.208100 0.20551496E+05  0.11599963E+07                                39.884373                           35.955986       1.239002       1.766916                    0.999978     172.267686     575.342976       0.460005       0.235901      -1.339718      -0.130553       0.195984      -0.152800       0.280716      -0.172540       0.153001      -0.267607      -0.002702       0.038651      -0.265819      -0.135278       0.401097             44.935915      50.956601     -17.950765      10.290587      49.047187     -13.602737      34.803957          -0.000003
          509              I       2.210007       9.170826      14.932826      -0.460638     479.791560 0.19150044E+05  0.10615916E+07                                37.779945                           34.535392       1.488454       1.830474                    0.999929     170.209367     562.704916       0.473073       0.233556      -1.343555      -0.042756       0.190248       0.114182       0.225964      -0.034629       0.078684       0.260169      -0.361133      -0.647857      -0.352480      -0.046194       0.398675             41.793116      34.202055       5.397932       4.377019      54.032600      16.873460      37.144693           0.000005
          510              I       4.684189       5.683154      13.917792      -0.466319     495.358218 0.20494183E+05  0.11548359E+07                                38.660485                           35.823950       1.357113       1.794893                    0.999983     171.812864     571.536608       0.462880       0.234827      -1.342547       0.230258      -0.128324       0.110212       0.285714      -0.170680      -0.066117      -0.031218       0.345981      -0.679219      -0.253878      -0.106530       0.360408             41.794671      61.054466      -0.219282      -2.968936      31.345233      -2.133867      32.984313           0.000025
          511              I       9.502850      12.456171       3.692285      -0.471993     461.479212 0.20339391E+05  0.11434090E+07                                36.844797                           35.613804       1.327584       1.788526                    0.999984     171.430337     568.722581       0.465921       0.233846      -1.344580      -0.200033       0.131644      -0.020734       0.240361      -0.004076      -0.001665      -0.048753       0.611792      -0.609338      -0.252508      -0.154974       0.407482             39.232971      60.801072      -3.122541      -5.750560      31.477068      -4.597602      25.420773           0.000050
          512              I      13.229617      14.454392       5.181475      -0.438859     419.892001 0.18720652E+05  0.10322125E+07                                34.487056                           34.172132       1.415386       1.818607                    0.999828     168.753347     556.904349       0.474901       0.233913      -1.342662       0.087297       0.252859       0.111951       0.289986       0.197051       0.158349       0.205754      -0.269010      -0.249915      -0.246520      -0.166490       0.413010             35.079849      28.298100       4.301065       3.423621      47.700422       3.941947      29.241024           0.000005
          513              I       9.750478      13.900879      42.962342      -0.449409     496.799182 0.19100546E+05  0.10528739E+07                                38.239957                           34.159995       1.768674       1.906323                    0.999828     166.174936     538.922186       0.485014       0.229098      -1.356825       0.092771      -0.031907       0.160811       0.188374       0.019224       0.214607       0.103299       0.230421       0.680488      -0.255200      -0.117580       0.372780             43.381616      53.483215       0.475081      20.511613      26.533631       1.223258      50.128004           0.000013
          514              I       9.759172      11.965691      38.956918      -0.462514     516.203148 0.20551242E+05  0.11599781E+07                                39.884069                           35.955715       1.239014       1.766920                    0.999978     172.267279     575.340344       0.460008       0.235901      -1.339719       0.130542      -0.195993      -0.152854       0.280746      -0.172553      -0.153016       0.267600      -0.002715       0.038749      -0.265804      -0.135308       0.401112             44.935571      50.956186     -17.950642     -10.290544      49.046768      13.602672      34.803758           0.000008
          515              I      11.811993       4.899174      37.172826      -0.460649     479.801062 0.19150536E+05  0.10616258E+07                                37.780453                           34.535850       1.488455       1.830471                    0.999929     170.210900     562.712099       0.473069       0.233556      -1.343555       0.042764      -0.190244       0.114110       0.225926      -0.034630      -0.078695      -0.260162      -0.361160      -0.647798      -0.352468      -0.046208       0.398676             41.793668      34.202561       5.398019      -4.377110      54.033212     -16.873694      37.145231           0.000022
          516              I       9.337811       8.386846      36.157792      -0.466322     495.359390 0.20494242E+05  0.11548400E+07                                38.660528                           35.823985       1.357168       1.794906                    0.999983     171.813185     571.537785       0.462881       0.234827      -1.342547      -0.230261       0.128327       0.110138       0.285689      -0.170689       0.066123       0.031215       0.346010      -0.679178      -0.253871      -0.106548       0.360419             41.794735      61.054640      -0.219278       2.968980      31.345174       2.133847      32.984392           0.000022
          517              I      11.530150      26.526171      40.787715      -0.471992     461.479183 0.20339389E+05  0.11434088E+07                                36.844796                           35.613802       1.327584       1.788527                    0.999984     171.430332     568.722557       0.465921       0.233846      -1.344580       0.200033       0.131644       0.020734       0.240361       0.004076      -0.001665       0.048753       0.611792      -0.609337      -0.252508      -0.154974       0.407482             39.232969      60.801069       3.122540      -5.750561      31.477066       4.597602      25.420771           0.000050
          518              I       7.803383       0.384392      39.298525      -0.438858     419.892000 0.18720652E+05  0.10322125E+07                                34.487055                           34.172131       1.415386       1.818607                    0.999828     168.753350     556.904356       0.474901       0.233913      -1.342662      -0.087297       0.252859      -0.111951       0.289986      -0.197051       0.158349      -0.205754      -0.269010      -0.249914      -0.246520      -0.166490       0.413010             35.079848      28.298100      -4.301065       3.423621      47.700422      -3.941947      29.241023           0.000006
          519              I      11.282522      27.970879       1.517658      -0.449409     496.799179 0.19100546E+05  0.10528740E+07                                38.239956                           34.159995       1.768674       1.906323                    0.999828     166.174937     538.922189       0.485014       0.229098      -1.356825      -0.092771      -0.031907      -0.160811       0.188374      -0.019224       0.214607      -0.103299       0.230421       0.680488      -0.255200      -0.117580       0.372780             43.381616      53.483213      -0.475081      20.511612      26.533631      -1.223258      50.128003           0.000013
          520              I      11.273828      26.035691       5.523082      -0.462514     516.203125 0.20551241E+05  0.11599781E+07                                39.884068                           35.955714       1.239014       1.766920                    0.999978     172.267277     575.340332       0.460008       0.235901      -1.339719      -0.130541      -0.195993       0.152854       0.280746       0.172553      -0.153016      -0.267600      -0.002715       0.038749      -0.265804      -0.135308       0.401112             44.935569      50.956182      17.950640     -10.290543      49.046765     -13.602672      34.803759           0.000008
          521              I       9.221007      18.969174       7.307174      -0.460648     479.800972 0.19150531E+05  0.10616255E+07                                37.780447                           34.535845       1.488456       1.830471                    0.999929     170.210889     562.712040       0.473070       0.233556      -1.343555      -0.042764      -0.190244      -0.114109       0.225926       0.034630      -0.078694       0.260162      -0.361160      -0.647799      -0.352468      -0.046208       0.398676             41.793662      34.202556      -5.398019      -4.377110      54.033202      16.873692      37.145228           0.000022
          522              I      11.695189      22.456846       8.322208      -0.466322     495.359385 0.20494242E+05  0.11548400E+07                                38.660528                           35.823985       1.357169       1.794906                    0.999983     171.813181     571.537773       0.462881       0.234827      -1.342547       0.230261       0.128327      -0.110137       0.285689       0.170689       0.066123      -0.031215       0.346010      -0.679178      -0.253871      -0.106548       0.360419             41.794736      61.054641       0.219277       2.968979      31.345173      -2.133847      32.984393           0.000022
          523              I       2.491850      15.683829      18.547715      -0.472036     461.499392 0.20340562E+05  0.11434921E+07                                36.846065                           35.615011       1.327529       1.788508                    0.999984     171.432580     568.735748       0.465909       0.233848      -1.344575      -0.200028      -0.131671       0.020763       0.240374       0.004081       0.001657      -0.048753       0.611816      -0.609326      -0.252514      -0.154979       0.407493             39.234361      60.803402       3.122630       5.750765      31.478069      -4.597805      25.421612          -0.000054
          524              I       6.218617      13.685608      17.058525      -0.438877     419.907104 0.18721527E+05  0.10322735E+07                                34.488066                           34.173085       1.415327       1.818590                    0.999828     168.754927     556.914126       0.474891       0.233915      -1.342658       0.087290      -0.252860      -0.111916       0.289971      -0.197051      -0.158343       0.205757      -0.269000      -0.250068      -0.246525      -0.166493       0.413018             35.080934      28.298944      -4.301252      -3.423717      47.702142       3.941921      29.241717          -0.000023
          525              I       2.739478      14.239121      23.757658      -0.449437     496.805479 0.19100853E+05  0.10528954E+07                                38.240350                           34.160335       1.768654       1.906316                    0.999828     166.175459     538.925529       0.485010       0.229099      -1.356823       0.092771       0.031914      -0.160834       0.188395      -0.019220      -0.214603       0.103306       0.230437       0.680501      -0.255213      -0.117570       0.372782             43.382078      53.483814      -0.475025     -20.511866      26.533849       1.223165      50.128572          -0.000052
          526              I       2.748172      16.174309      27.763082      -0.462514     516.208127 0.20551498E+05  0.11599964E+07                                39.884375                           35.955987       1.239002       1.766916                    0.999978     172.267692     575.343000       0.460005       0.235901      -1.339718       0.130553       0.195983       0.152800       0.280716       0.172540       0.153001       0.267607      -0.002702       0.038650      -0.265819      -0.135278       0.401097             44.935916      50.956600      17.950764      10.290588      49.047188      13.602739      34.803961          -0.000003
          527              I       4.800993      23.240826      29.547174      -0.460638     479.791540 0.19150043E+05  0.10615915E+07                                37.779944                           34.535391       1.488455       1.830474                    0.999929     170.209366     562.704905       0.473073       0.233556      -1.343555       0.042756       0.190248      -0.114181       0.225964       0.034629       0.078685      -0.260169      -0.361133      -0.647857      -0.352481      -0.046194       0.398675             41.793115      34.202053      -5.397932       4.377019      54.032597     -16.873461      37.144694           0.000005
          528              I       2.326811      19.753154      30.562208      -0.466319     495.358218 0.20494183E+05  0.11548358E+07                                38.660484                           35.823950       1.357114       1.794893                    0.999983     171.812867     571.536614       0.462880       0.234827      -1.342547      -0.230258      -0.128323      -0.110212       0.285714       0.170680      -0.066117       0.031218       0.345981      -0.679218      -0.253878      -0.106530       0.360408             41.794670      61.054466       0.219281      -2.968935      31.345231       2.133867      32.984313           0.000025
          529              I       9.502850      26.526171      18.547715      -0.472036     461.499399 0.20340562E+05  0.11434921E+07                                36.846065                           35.615011       1.327529       1.788508                    0.999984     171.432581     568.735753       0.465909       0.233848      -1.344575      -0.200028       0.131671       0.020763       0.240374      -0.004081       0.001657       0.048753       0.611816      -0.609326      -0.252514      -0.154979       0.407493             39.234361      60.803402      -3.122630       5.750765      31.478070       4.597806      25.421612          -0.000054
          530              I      13.229617       0.384392      17.058525      -0.438877     419.907146 0.18721530E+05  0.10322737E+07                                34.488069                           34.173088       1.415327       1.818590                    0.999828     168.754931     556.914154       0.474891       0.233915      -1.342658       0.087290       0.252860      -0.111915       0.289971       0.197051      -0.158343      -0.205757      -0.269000      -0.250069      -0.246525      -0.166493       0.413018             35.080937      28.298947       4.301252      -3.423718      47.702146      -3.941922      29.241719          -0.000023
          531              I       9.750478      27.970879      23.757658      -0.449438     496.805470 0.19100853E+05  0.10528954E+07                                38.240350                           34.160334       1.768654       1.906316                    0.999828     166.175456     538.925517       0.485010       0.229099      -1.356823       0.092771      -0.031914      -0.160834       0.188395       0.019220      -0.214603      -0.103306       0.230437       0.680501      -0.255213      -0.117570       0.372782             43.382078      53.483813       0.475025     -20.511866      26.533849      -1.223166      50.128572          -0.000053
          532              I       9.759172      26.035691      27.763082      -0.462514     516.208172 0.20551500E+05  0.11599966E+07                                39.884377                           35.955989       1.239002       1.766916                    0.999978     172.267697     575.343027       0.460005       0.235901      -1.339718       0.130553      -0.195984       0.152800       0.280716      -0.172540       0.153001      -0.267607      -0.002702       0.038650      -0.265819      -0.135278       0.401097             44.935919      50.956603     -17.950765      10.290589      49.047191     -13.602740      34.803963          -0.000003
          533              I      11.811993      18.969174      29.547174      -0.460638     479.791536 0.19150043E+05  0.10615915E+07                                37.779943                           34.535390       1.488455       1.830474                    0.999929     170.209368     562.704909       0.473073       0.233556      -1.343555       0.042756      -0.190248      -0.114182       0.225964      -0.034629       0.078685       0.260168      -0.361133      -0.647857      -0.352480      -0.046194       0.398675             41.793114      34.202052       5.397932       4.377019      54.032596      16.873461      37.144693           0.000005
          534              I       9.337811      22.456846      30.562208      -0.466319     495.358253 0.20494184E+05  0.11548360E+07                                38.660487                           35.823952       1.357114       1.794893                    0.999983     171.812868     571.536628       0.462880       0.234827      -1.342547      -0.230258       0.128323      -0.110212       0.285714      -0.170680      -0.066117      -0.031218       0.345981      -0.679218      -0.253878      -0.106530       0.360408             41.794673      61.054471      -0.219281      -2.968936      31.345233      -2.133867      32.984316           0.000025
          535              I       4.519150      15.683829      40.787715      -0.471992     461.479158 0.20339388E+05  0.11434087E+07                                36.844794                           35.613801       1.327584       1.788527                    0.999984     171.430327     568.722532       0.465921       0.233846      -1.344580       0.200033      -0.131644       0.020734       0.240361      -0.004076      -0.001665      -0.048753       0.611792      -0.609337      -0.252508      -0.154974       0.407482             39.232968      60.801068      -3.122540      -5.750561      31.477065      -4.597602      25.420770           0.000050
          536              I       0.792383      13.685608      39.298525      -0.438859     419.892082 0.18720657E+05  0.10322129E+07                                34.487061                           34.172137       1.415386       1.818607                    0.999828     168.753360     556.904414       0.474901       0.233913      -1.342662      -0.087298      -0.252859      -0.111951       0.289986       0.197051       0.158349       0.205754      -0.269010      -0.249915      -0.246520      -0.166490       0.413010             35.079854      28.298104       4.301066       3.423621      47.700430       3.941947      29.241027           0.000006
          537              I       4.271522      14.239121       1.517658      -0.449409     496.799102 0.19100543E+05  0.10528737E+07                                38.239952                           34.159991       1.768675       1.906324                    0.999828     166.174927     538.922138       0.485014       0.229098      -1.356825      -0.092771       0.031907      -0.160811       0.188374       0.019224       0.214607       0.103299       0.230420       0.680488      -0.255200      -0.117580       0.372780             43.381611      53.483208       0.475081      20.511610      26.533628       1.223258      50.127997           0.000014
          538              I       4.262828      16.174309       5.523082      -0.462514     516.203143 0.20551242E+05  0.11599781E+07                                39.884069                           35.955715       1.239014       1.766920                    0.999978     172.267278     575.340340       0.460008       0.235901      -1.339719      -0.130542       0.195993       0.152854       0.280746      -0.172553      -0.153016       0.267600      -0.002715       0.038749      -0.265804      -0.135308       0.401112             44.935570      50.956185     -17.950641     -10.290544      49.046766      13.602673      34.803760           0.000008
          539              I       2.210007      23.240826       7.307174      -0.460649     479.801020 0.19150534E+05  0.10616257E+07                                37.780450                           34.535848       1.488455       1.830471                    0.999929     170.210895     562.712072       0.473069       0.233556      -1.343555      -0.042764       0.190244      -0.114109       0.225926      -0.034630      -0.078695      -0.260162      -0.361160      -0.647798      -0.352468      -0.046208       0.398676             41.793665      34.202559       5.398018      -4.377109      54.033207     -16.873693      37.145230           0.000022
          540              I       4.684189      19.753154       8.322208      -0.466322     495.359420 0.20494243E+05  0.11548401E+07                                38.660530                           35.823987       1.357169       1.794906                    0.999983     171.813184     571.537792       0.462881       0.234827      -1.342547       0.230261      -0.128327      -0.110137       0.285689      -0.170689       0.066123       0.031215       0.346010      -0.679178      -0.253871      -0.106548       0.360419             41.794738      61.054645      -0.219277       2.968980      31.345174       2.133847      32.984395           0.000022
          541              I       2.491850       1.613829       3.692285      -0.471993     461.479202 0.20339390E+05  0.11434089E+07                                36.844797                           35.613803       1.327584       1.788526                    0.999984     171.430336     568.722575       0.465921       0.233846      -1.344580      -0.200033      -0.131644      -0.020734       0.240361       0.004076      -0.001665       0.048753       0.611792      -0.609338      -0.252508      -0.154974       0.407482             39.232970      60.801071       3.122541      -5.750560      31.477067       4.597602      25.420772           0.000050
          542              I       6.218617      27.755608       5.181475      -0.438859     419.891980 0.18720651E+05  0.10322124E+07                                34.487055                           34.172130       1.415386       1.818607                    0.999828     168.753346     556.904338       0.474901       0.233913      -1.342662       0.087297      -0.252859       0.111951       0.289986      -0.197051       0.158349      -0.205754      -0.269010      -0.249914      -0.246520      -0.166490       0.413010             35.079847      28.298099      -4.301065       3.423621      47.700419      -3.941948      29.241023           0.000005
          543              I       2.739478       0.169121      42.962342      -0.449409     496.799133 0.19100544E+05  0.10528738E+07                                38.239954                           34.159993       1.768674       1.906323                    0.999828     166.174932     538.922162       0.485014       0.229098      -1.356825       0.092771       0.031907       0.160811       0.188374      -0.019224       0.214607      -0.103299       0.230421       0.680488      -0.255200      -0.117580       0.372780             43.381613      53.483210      -0.475080      20.511610      26.533629      -1.223258      50.127999           0.000014
          544              I       2.748172       2.104309      38.956918      -0.462514     516.203141 0.20551241E+05  0.11599781E+07                                39.884069                           35.955715       1.239014       1.766920                    0.999978     172.267279     575.340342       0.460008       0.235901      -1.339719       0.130541       0.195993      -0.152854       0.280747       0.172553      -0.153016      -0.267600      -0.002715       0.038749      -0.265804      -0.135308       0.401112             44.935570      50.956184      17.950641     -10.290543      49.046767     -13.602671      34.803758           0.000008
          545              I       4.800993       9.170826      37.172826      -0.460649     479.800973 0.19150531E+05  0.10616255E+07                                37.780447                           34.535845       1.488456       1.830471                    0.999929     170.210892     562.712047       0.473070       0.233556      -1.343555       0.042764       0.190244       0.114110       0.225926       0.034630      -0.078695       0.260162      -0.361160      -0.647798      -0.352468      -0.046208       0.398676             41.793662      34.202556      -5.398018      -4.377109      54.033204      16.873691      37.145226           0.000023
          546              I       2.326811       5.683154      36.157792      -0.466322     495.359406 0.20494243E+05  0.11548400E+07                                38.660529                           35.823986       1.357168       1.794906                    0.999983     171.813184     571.537788       0.462881       0.234827      -1.342547      -0.230261      -0.128327       0.110138       0.285689       0.170689       0.066123      -0.031215       0.346010      -0.679178      -0.253871      -0.106548       0.360419             41.794737      61.054642       0.219278       2.968979      31.345175      -2.133847      32.984393           0.000022
          547              I      11.530150      12.456171      25.932285      -0.472035     461.499310 0.20340557E+05  0.11434918E+07                                36.846060                           35.615006       1.327529       1.788508                    0.999984     171.432569     568.735691       0.465909       0.233848      -1.344575       0.200029       0.131671      -0.020764       0.240375       0.004081       0.001657      -0.048753       0.611817      -0.609326      -0.252514      -0.154979       0.407493             39.234356      60.803394       3.122629       5.750764      31.478064      -4.597804      25.421609          -0.000053
          548              I       7.803383      14.454392      27.421475      -0.438877     419.907073 0.18721526E+05  0.10322734E+07                                34.488065                           34.173084       1.415327       1.818590                    0.999828     168.754917     556.914089       0.474891       0.233915      -1.342658      -0.087290       0.252861       0.111916       0.289971      -0.197051      -0.158343       0.205757      -0.269000      -0.250068      -0.246525      -0.166493       0.413018             35.080933      28.298943      -4.301252      -3.423717      47.702139       3.941922      29.241717          -0.000023
          549              I      11.282522      13.900879      20.722342      -0.449438     496.805415 0.19100850E+05  0.10528952E+07                                38.240346                           34.160332       1.768654       1.906316                    0.999828     166.175450     538.925483       0.485010       0.229099      -1.356823      -0.092771      -0.031914       0.160834       0.188394      -0.019220      -0.214603       0.103306       0.230437       0.680500      -0.255213      -0.117570       0.372782             43.382074      53.483810      -0.475024     -20.511864      26.533847       1.223164      50.128566          -0.000054
          550              I      11.273828      11.965691      16.716918      -0.462514     516.208161 0.20551500E+05  0.11599965E+07                                39.884377                           35.955990       1.239002       1.766916                    0.999978     172.267691     575.343009       0.460005       0.235901      -1.339718      -0.130553      -0.195984      -0.152800       0.280716       0.172540       0.153001       0.267607      -0.002702       0.038650      -0.265819      -0.135278       0.401097             44.935919      50.956605      17.950766      10.290588      49.047192      13.602738      34.803961          -0.000003
          551              I       9.221007       4.899174      14.932826      -0.460638     479.791539 0.19150043E+05  0.10615915E+07                                37.779944                           34.535391       1.488455       1.830474                    0.999929     170.209363     562.704898       0.473073       0.233556      -1.343555      -0.042756      -0.190248       0.114181       0.225964       0.034629       0.078684      -0.260169      -0.361133      -0.647857      -0.352481      -0.046194       0.398674             41.793115      34.202053      -5.397932       4.377019      54.032599     -16.873460      37.144693           0.000005
          552              I      11.695189       8.386846      13.917792      -0.466319     495.358211 0.20494182E+05  0.11548358E+07                                38.660484                           35.823950       1.357114       1.794893                    0.999983     171.812865     571.536608       0.462880       0.234827      -1.342547       0.230258       0.128324       0.110212       0.285714       0.170680      -0.066117       0.031218       0.345981      -0.679218      -0.253878      -0.106530       0.360408             41.794670      61.054465       0.219282      -2.968936      31.345232       2.133866      32.984313           0.000025
          553              N       1.158217       1.542072      24.214912      -0.176802      34.663058 0.51823314E+03  0.12548591E+05                                 9.031323                            7.465898      -0.194760       1.980715                    0.997058      27.417344      76.317125       0.627142       0.403339      -1.088284      -0.047548       0.015394      -0.098386       0.110352       0.018645      -0.036508       0.013935       0.025227      -0.065995      -0.051456       0.005457       0.045998             10.149566      11.336010       1.653415       1.943109       6.269933      -0.432500      12.842755           0.000002
[truncated: 64,866 more chars]
