# Supplementary material for: A collection of forcefield precursors for metal–organic frameworks
Source: RSC Adv. 2019 Nov 13;9(63):36492–507. doi: 10.1039/c9ra07327b (PMC9075174; doi:10.1039/c9ra07327b)
Supplement: RA-009-C9RA07327B-s5058 [file RA-009-C9RA07327B-s5058.xyz]

  648
jmolscript: load "" {1 1 1} spacegroup "x,y,z" unitcell [{     14.012000     0.000000     0.000000 }, {      0.000000    28.280000     0.000000 }, {      0.000000     0.000000    44.907000 }]
Zn     4.642316    21.588952     8.130861     0.464603
Zn     5.144085    26.820186    41.094845     0.448667
Zn     1.638283    27.726278     3.811706     0.460830
Zn     9.369684    20.831048    30.584361     0.464602
Zn     8.867915    15.599814    18.641345     0.448667
Zn    12.373717    14.693722    26.265206     0.460830
Zn    11.648316     6.691048    14.322639     0.464603
Zn    12.150085     1.459814    26.265655     0.448667
Zn     8.644283     0.553722    18.641794     0.460830
Zn     2.363684     7.448952    36.776139     0.464602
Zn     1.861915    12.680186     3.812155     0.448667
Zn     5.367717    13.586278    41.095294     0.460830
Zn     9.369684     6.691048    36.776139     0.464602
Zn     8.867915     1.459814     3.812155     0.448667
Zn    12.373717     0.553722    41.095294     0.460830
Zn     4.642316     7.448952    14.322639     0.464603
Zn     5.144085    12.680186    26.265655     0.448667
Zn     1.638283    13.586278    18.641794     0.460830
Zn     2.363684    21.588952    30.584361     0.464602
Zn     1.861915    26.820186    18.641345     0.448667
Zn     5.367717    27.726278    26.265206     0.460830
Zn    11.648316    20.831048     8.130861     0.464603
Zn    12.150085    15.599814    41.094845     0.448667
Zn     8.644283    14.693722     3.811706     0.460830
H      4.162965    23.370592     5.855873     0.091334
H      5.295135    24.544212     4.198804     0.129085
H      8.767308    23.246160     5.833419     0.125778
H      7.531450    22.146068     7.432108     0.090477
H     13.607053    26.119408     5.272082     0.092464
H     11.432391    25.386956     5.047547     0.131929
H     11.478630    26.730256     1.239433     0.119419
H     13.647688    27.457052     1.571745     0.085911
H      4.293277    26.337164    43.995388     0.088732
H      5.288129    25.853576     1.145128     0.137050
H      8.863991    26.648244    44.354644     0.123524
H      7.775259    27.143144    42.387717     0.087733
H      8.684638    18.526228    19.377370     0.097172
H      8.306314    20.593496    18.353491     0.131955
H      7.317066    18.594100    14.994447     0.132687
H      7.663163    16.617328    16.112632     0.094461
H      8.283894    25.938416    19.332463     0.090141
H      7.925187    23.888116    18.290621     0.127939
H      7.625330    25.802672    14.760931     0.135376
H      7.993846    27.810552    15.892587     0.097750
H      5.480093    23.774996     9.996298     0.106092
H      6.337628    24.023860    12.151834     0.132613
H      6.842060    20.036380    12.313499     0.128887
H      6.034968    19.872356    10.157963     0.096922
H      9.849035    19.049408    28.309373     0.091334
H      8.716865    17.875788    26.652305     0.129085
H      5.244692    19.173840    28.286919     0.125779
H      6.480550    20.273932    29.885608     0.090478
H      0.404947    16.300592    27.725582     0.092464
H      2.579609    17.033044    27.501047     0.131929
H      2.533370    15.689744    23.692933     0.119419
H      0.364312    14.962948    24.025245     0.085911
H      9.718723    16.082836    21.541888     0.088732
H      8.723871    16.566424    23.598628     0.137050
H      5.148009    15.771756    21.901144     0.123524
H      6.236741    15.276856    19.934217     0.087733
H      5.327362    23.893772    41.830870     0.097172
H      5.705686    21.826504    40.806991     0.131956
H      6.694934    23.825900    37.447947     0.132687
H      6.348837    25.802672    38.566132     0.094460
H      5.728106    16.481584    41.785963     0.090141
H      6.086813    18.531884    40.744121     0.127940
H      6.386670    16.617328    37.214431     0.135374
H      6.018154    14.609448    38.346087     0.097748
H      8.531907    18.645004    32.449798     0.106093
H      7.674372    18.396140    34.605334     0.132613
H      7.169940    22.383620    34.766999     0.128887
H      7.977032    22.547644    32.611463     0.096922
H     11.168965     4.909408    16.597627     0.091334
H     12.301135     3.735788    18.254695     0.129085
H      1.761308     5.033840    16.620081     0.125779
H      0.525450     6.133932    15.021392     0.090478
H      6.601053     2.160592    17.181418     0.092464
H      4.426391     2.893044    17.405953     0.131929
H      4.472630     1.549744    21.214067     0.119419
H      6.641688     0.822948    20.881755     0.085911
H     11.299277     1.942836    23.365112     0.088732
H     12.294129     2.426424    21.308371     0.137050
H      1.857991     1.631756    23.005856     0.123524
H      0.769259     1.136856    24.972783     0.087732
H      1.678638     9.753772     3.076129     0.097172
H      1.300314     7.686504     4.100009     0.131955
H      0.311066     9.685900     7.459053     0.132687
H      0.657163    11.662672     6.340868     0.094460
H      1.277894     2.341584     3.121036     0.090141
H      0.919187     4.391884     4.162879     0.127939
H      0.619330     2.477328     7.692569     0.135375
H      0.987846     0.469448     6.560913     0.097749
H     12.486093     4.505004    12.457202     0.106092
H     13.343628     4.256140    10.301666     0.132613
H     13.848060     8.243620    10.140001     0.128887
H     13.040968     8.407644    12.295537     0.096922
H      2.843035     9.230592    39.051127     0.091334
H      1.710865    10.404212    40.708195     0.129085
H     12.250692     9.106160    39.073581     0.125779
H     13.486550     8.006068    37.474891     0.090477
H      7.410947    11.979408    39.634918     0.092464
H      9.585609    11.246956    39.859453     0.131929
H      9.539370    12.590256    43.667567     0.119419
H      7.370312    13.317052    43.335255     0.085911
H      2.712723    12.197164     0.911612     0.088732
H      1.717871    11.713576    43.761871     0.137050
H     12.154009    12.508244     0.552356     0.123524
H     13.242741    13.003144     2.519283     0.087733
H     12.333362     4.386228    25.529629     0.097172
H     12.711686     6.453496    26.553509     0.131956
H     13.700934     4.454100    29.912553     0.132687
H     13.354837     2.477328    28.794368     0.094461
H     12.734106    11.798416    25.574537     0.090141
H     13.092813     9.748116    26.616379     0.127940
H     13.392670    11.662672    30.146069     0.135377
H     13.024154    13.670552    29.014413     0.097750
H      1.525907     9.634996    34.910702     0.106091
H      0.668372     9.883860    32.755166     0.132613
H      0.163940     5.896380    32.593501     0.128887
H      0.971032     5.732356    34.749037     0.096922
H      9.849035     4.909408    39.051127     0.091334
H      8.716865     3.735788    40.708195     0.129085
H      5.244692     5.033840    39.073581     0.125779
H      6.480550     6.133932    37.474891     0.090477
H      0.404947     2.160592    39.634918     0.092464
H      2.579609     2.893044    39.859453     0.131929
H      2.533370     1.549744    43.667567     0.119419
H      0.364312     0.822948    43.335255     0.085911
H      9.718723     1.942836     0.911612     0.088732
H      8.723871     2.426424    43.761871     0.137050
H      5.148009     1.631756     0.552356     0.123524
H      6.236741     1.136856     2.519283     0.087733
H      5.327362     9.753772    25.529629     0.097172
H      5.705686     7.686504    26.553509     0.131956
H      6.694934     9.685900    29.912553     0.132687
H      6.348837    11.662672    28.794368     0.094461
H      5.728106     2.341584    25.574537     0.090141
H      6.086813     4.391884    26.616379     0.127940
H      6.386670     2.477328    30.146069     0.135376
H      6.018154     0.469448    29.014413     0.097750
H      8.531907     4.505004    34.910702     0.106091
H      7.674372     4.256140    32.755166     0.132613
H      7.169940     8.243620    32.593501     0.128887
H      7.977032     8.407644    34.749037     0.096922
H      4.162965     9.230592    16.597627     0.091334
H      5.295135    10.404212    18.254695     0.129085
H      8.767308     9.106160    16.620081     0.125779
H      7.531450     8.006068    15.021392     0.090478
H     13.607053    11.979408    17.181418     0.092464
H     11.432391    11.246956    17.405953     0.131929
H     11.478630    12.590256    21.214067     0.119419
H     13.647688    13.317052    20.881755     0.085911
H      4.293277    12.197164    23.365112     0.088732
H      5.288129    11.713576    21.308371     0.137050
H      8.863991    12.508244    23.005856     0.123524
H      7.775259    13.003144    24.972783     0.087732
H      8.684638     4.386228     3.076129     0.097172
H      8.306314     6.453496     4.100009     0.131955
H      7.317066     4.454100     7.459053     0.132687
H      7.663163     2.477328     6.340868     0.094460
H      8.283894    11.798416     3.121036     0.090141
H      7.925187     9.748116     4.162879     0.127939
H      7.625330    11.662672     7.692569     0.135375
H      7.993846    13.670552     6.560913     0.097749
H      5.480093     9.634996    12.457202     0.106092
H      6.337628     9.883860    10.301666     0.132613
H      6.842060     5.896380    10.140001     0.128887
H      6.034968     5.732356    12.295537     0.096922
H      2.843035    23.370592    28.309373     0.091334
H      1.710865    24.544212    26.652305     0.129085
H     12.250692    23.246160    28.286919     0.125779
H     13.486550    22.146068    29.885608     0.090478
H      7.410947    26.119408    27.725582     0.092464
H      9.585609    25.386956    27.501047     0.131929
H      9.539370    26.730256    23.692933     0.119419
H      7.370312    27.457052    24.025245     0.085911
H      2.712723    26.337164    21.541888     0.088732
H      1.717871    25.853576    23.598628     0.137050
H     12.154009    26.648244    21.901144     0.123524
H     13.242741    27.143144    19.934217     0.087733
H     12.333362    18.526228    41.830870     0.097172
H     12.711686    20.593496    40.806991     0.131956
H     13.700934    18.594100    37.447947     0.132687
H     13.354837    16.617328    38.566132     0.094460
H     12.734106    25.938416    41.785963     0.090141
H     13.092813    23.888116    40.744121     0.127940
H     13.392670    25.802672    37.214431     0.135374
H     13.024154    27.810552    38.346087     0.097748
H      1.525907    23.774996    32.449798     0.106093
H      0.668372    24.023860    34.605334     0.132613
H      0.163940    20.036380    34.766999     0.128887
H      0.971032    19.872356    32.611463     0.096922
H     11.168965    19.049408     5.855873     0.091334
H     12.301135    17.875788     4.198804     0.129085
H      1.761308    19.173840     5.833419     0.125778
H      0.525450    20.273932     7.432108     0.090477
H      6.601053    16.300592     5.272082     0.092464
H      4.426391    17.033044     5.047547     0.131929
H      4.472630    15.689744     1.239433     0.119419
H      6.641688    14.962948     1.571745     0.085911
H     11.299277    16.082836    43.995388     0.088732
H     12.294129    16.566424     1.145128     0.137050
H      1.857991    15.771756    44.354644     0.123524
H      0.769259    15.276856    42.387717     0.087733
H      1.678638    23.893772    19.377370     0.097172
H      1.300314    21.826504    18.353491     0.131955
H      0.311066    23.825900    14.994447     0.132687
H      0.657163    25.802672    16.112632     0.094460
H      1.277894    16.481584    19.332463     0.090141
H      0.919187    18.531884    18.290621     0.127939
H      0.619330    16.617328    14.760931     0.135376
H      0.987846    14.609448    15.892587     0.097750
H     12.486093    18.645004     9.996298     0.106091
H     13.343628    18.396140    12.151834     0.132613
H     13.848060    22.383620    12.313499     0.128887
H     13.040968    22.547644    10.157963     0.096922
C      5.112979    23.353624     5.847340     0.104735
C      5.778549    24.043656     4.842771    -0.140390
C      7.162934    23.987096     4.803253     0.061090
C      7.818696    23.280096     5.806475    -0.134225
C      7.076060    22.638140     6.759402     0.085319
C      7.905570    24.705408     3.725934     0.376652
C      9.787382    25.618852     2.938265     0.377123
C      7.895762    25.748940     1.732512     0.374011
C     13.160070    26.263636     4.448038     0.093310
C     11.868164    25.813984     4.320952    -0.126880
C     11.208199    25.994976     3.112055     0.058392
C     11.894787    26.608652     2.085481    -0.146494
C     13.185292    27.038508     2.288461     0.090031
C      5.239087    26.376756    44.066341     0.086758
C      5.823387    26.082644     0.395182    -0.148489
C      7.195162    26.133548     0.488588     0.068702
C      7.919582    26.554920    44.298061    -0.154337
C      7.263821    26.840548    43.126437     0.083143
C      8.404398    18.543196    18.471147     0.087914
C      8.191415    19.787516    17.862657    -0.153909
C      7.811690    19.812968    16.540146     0.058662
C      7.605714    18.608240    15.900671    -0.145879
C      7.818696    17.434620    16.568887     0.099741
C      7.609917    23.333828    15.732718     0.380827
C      7.611318    21.088396    15.808611     0.376714
C      7.085868    22.143240    13.887939     0.384293
C      8.164792    25.912964    18.389416     0.102290
C      7.953211    24.682784    17.773292    -0.146375
C      7.785067    24.629052    16.416652     0.053989
C      7.776660    25.805500    15.696793    -0.142752
C      7.993846    26.996088    16.382074     0.099261
C      5.761734    23.002952    10.475007     0.090675
C      6.261963    23.158492    11.766083    -0.149771
C      6.644490    22.044260    12.477410     0.052801
C      6.561820    20.819736    11.854101    -0.146036
C      6.078406    20.726412    10.572904     0.105235
C      8.899021    19.066376    28.300840     0.104735
C      8.233451    18.376344    27.296271    -0.140389
C      6.849066    18.432904    27.256753     0.061090
C      6.193304    19.139904    28.259975    -0.134226
C      6.935940    19.781860    29.212902     0.085319
C      6.106430    17.714592    26.179434     0.376652
C      4.224618    16.801148    25.391765     0.377123
C      6.116238    16.671060    24.186012     0.374011
C      0.851930    16.156364    26.901538     0.093310
C      2.143836    16.606016    26.774452    -0.126880
C      2.803801    16.425024    25.565555     0.058392
C      2.117213    15.811348    24.538981    -0.146494
C      0.826708    15.381492    24.741961     0.090030
C      8.772913    16.043244    21.612841     0.086758
C      8.188613    16.337356    22.848682    -0.148488
C      6.816838    16.286452    22.942088     0.068702
C      6.092418    15.865080    21.844561    -0.154338
C      6.748179    15.579452    20.672937     0.083143
C      5.607602    23.876804    40.924647     0.087914
C      5.820585    22.632484    40.316157    -0.153908
C      6.200310    22.607032    38.993646     0.058662
C      6.406286    23.811760    38.354171    -0.145879
C      6.193304    24.985380    39.022387     0.099741
C      6.402083    19.086172    38.186218     0.380828
C      6.400682    21.331604    38.262111     0.376714
C      6.926132    20.276760    36.341439     0.384292
C      5.847208    16.507036    40.842917     0.102290
C      6.058789    17.737216    40.226792    -0.146375
C      6.226933    17.790948    38.870152     0.053989
C      6.235340    16.614500    38.150293    -0.142752
C      6.018154    15.423912    38.835574     0.099261
C      8.250266    19.417048    32.928507     0.090674
C      7.750037    19.261508    34.219583    -0.149771
C      7.367510    20.375740    34.930910     0.052801
C      7.450180    21.600264    34.307601    -0.146036
C      7.933594    21.693588    33.026404     0.105234
C     12.118979     4.926376    16.606160     0.104735
C     12.784549     4.236344    17.610729    -0.140390
C      0.156934     4.292904    17.650247     0.061090
C      0.812696     4.999904    16.647025    -0.134226
C      0.070060     5.641860    15.694098     0.085320
C      0.899570     3.574592    18.727566     0.376652
C      2.781382     2.661148    19.515235     0.377124
C      0.889762     2.531060    20.720988     0.374011
C      6.154070     2.016364    18.005462     0.093309
C      4.862164     2.466016    18.132548    -0.126880
C      4.202199     2.285024    19.341445     0.058392
C      4.888787     1.671348    20.368019    -0.146494
C      6.179292     1.241492    20.165039     0.090030
C     12.245087     1.903244    23.294159     0.086758
C     12.829387     2.197356    22.058318    -0.148489
C      0.189162     2.146452    21.964912     0.068702
C      0.913582     1.725080    23.062439    -0.154338
C      0.257821     1.439452    24.234063     0.083144
C      1.398398     9.736804     3.982353     0.087913
C      1.185415     8.492484     4.590843    -0.153909
C      0.805690     8.467032     5.913354     0.058661
C      0.599714     9.671760     6.552829    -0.145879
C      0.812696    10.845380     5.884613     0.099741
C      0.603917     4.946172     6.720782     0.380827
C      0.605318     7.191604     6.644889     0.376714
C      0.079868     6.136760     8.565561     0.384292
C      1.158792     2.367036     4.064083     0.102290
C      0.947211     3.597216     4.680208    -0.146375
C      0.779067     3.650948     6.036848     0.053989
C      0.770660     2.474500     6.756707    -0.142752
C      0.987846     1.283912     6.071426     0.099261
C     12.767734     5.277048    11.978493     0.090674
C     13.267963     5.121508    10.687417    -0.149771
C     13.650490     6.235740     9.976090     0.052802
C     13.567820     7.460264    10.599399    -0.146036
C     13.084406     7.553588    11.880596     0.105234
C      1.893021     9.213624    39.059660     0.104735
C      1.227451     9.903656    40.064229    -0.140389
C     13.855066     9.847096    40.103747     0.061090
C     13.199304     9.140096    39.100525    -0.134225
C     13.941940     8.498140    38.147598     0.085319
C     13.112430    10.565408    41.181066     0.376652
C     11.230618    11.478852    41.968735     0.377123
C     13.122238    11.608940    43.174488     0.374011
C      7.857930    12.123636    40.458962     0.093310
C      9.149836    11.673984    40.586048    -0.126880
C      9.809801    11.854976    41.794945     0.058392
C      9.123213    12.468652    42.821519    -0.146494
C      7.832708    12.898508    42.618539     0.090030
C      1.766913    12.236756     0.840659     0.086759
C      1.182613    11.942644    44.511818    -0.148489
C     13.822838    11.993548    44.418412     0.068702
C     13.098418    12.414920     0.608939    -0.154338
C     13.754179    12.700548     1.780563     0.083143
C     12.613602     4.403196    26.435853     0.087914
C     12.826585     5.647516    27.044343    -0.153909
C     13.206310     5.672968    28.366854     0.058661
C     13.412286     4.468240    29.006329    -0.145879
C     13.199304     3.294620    28.338113     0.099740
C     13.408083     9.193828    29.174282     0.380827
C     13.406682     6.948396    29.098389     0.376714
C     13.932132     8.003240    31.019061     0.384292
C     12.853208    11.772964    26.517583     0.102290
C     13.064789    10.542784    27.133708    -0.146375
C     13.232933    10.489052    28.490348     0.053989
C     13.241340    11.665500    29.210207    -0.142751
C     13.024154    12.856088    28.524926     0.099261
C      1.244266     8.862952    34.431993     0.090675
C      0.744037     9.018492    33.140917    -0.149771
C      0.361510     7.904260    32.429590     0.052801
C      0.444180     6.679736    33.052899    -0.146036
C      0.927594     6.586412    34.334096     0.105234
C      8.899021     4.926376    39.059660     0.104735
C      8.233451     4.236344    40.064229    -0.140389
C      6.849066     4.292904    40.103747     0.061090
C      6.193304     4.999904    39.100525    -0.134225
C      6.935940     5.641860    38.147598     0.085319
C      6.106430     3.574592    41.181066     0.376652
C      4.224618     2.661148    41.968735     0.377123
C      6.116238     2.531060    43.174488     0.374011
C      0.851930     2.016364    40.458962     0.093310
C      2.143836     2.466016    40.586048    -0.126880
C      2.803801     2.285024    41.794945     0.058392
C      2.117213     1.671348    42.821519    -0.146494
C      0.826708     1.241492    42.618539     0.090030
C      8.772913     1.903244     0.840659     0.086759
C      8.188613     2.197356    44.511818    -0.148489
C      6.816838     2.146452    44.418412     0.068702
C      6.092418     1.725080     0.608939    -0.154338
C      6.748179     1.439452     1.780563     0.083143
C      5.607602     9.736804    26.435853     0.087914
C      5.820585     8.492484    27.044343    -0.153909
C      6.200310     8.467032    28.366854     0.058661
C      6.406286     9.671760    29.006329    -0.145879
C      6.193304    10.845380    28.338113     0.099740
C      6.402083     4.946172    29.174282     0.380827
C      6.400682     7.191604    29.098389     0.376714
C      6.926132     6.136760    31.019061     0.384292
C      5.847208     2.367036    26.517583     0.102290
C      6.058789     3.597216    27.133708    -0.146375
C      6.226933     3.650948    28.490348     0.053989
C      6.235340     2.474500    29.210207    -0.142751
C      6.018154     1.283912    28.524926     0.099261
C      8.250266     5.277048    34.431993     0.090675
C      7.750037     5.121508    33.140917    -0.149771
C      7.367510     6.235740    32.429590     0.052801
C      7.450180     7.460264    33.052899    -0.146036
C      7.933594     7.553588    34.334096     0.105234
C      5.112979     9.213624    16.606160     0.104735
C      5.778549     9.903656    17.610729    -0.140390
C      7.162934     9.847096    17.650247     0.061090
C      7.818696     9.140096    16.647025    -0.134226
C      7.076060     8.498140    15.694098     0.085319
C      7.905570    10.565408    18.727566     0.376652
C      9.787382    11.478852    19.515235     0.377124
C      7.895762    11.608940    20.720988     0.374011
C     13.160070    12.123636    18.005462     0.093309
C     11.868164    11.673984    18.132548    -0.126880
C     11.208199    11.854976    19.341445     0.058392
C     11.894787    12.468652    20.368019    -0.146494
C     13.185292    12.898508    20.165039     0.090030
C      5.239087    12.236756    23.294159     0.086758
C      5.823387    11.942644    22.058318    -0.148489
C      7.195162    11.993548    21.964912     0.068702
C      7.919582    12.414920    23.062439    -0.154338
C      7.263821    12.700548    24.234063     0.083144
C      8.404398     4.403196     3.982353     0.087914
C      8.191415     5.647516     4.590843    -0.153909
C      7.811690     5.672968     5.913354     0.058661
C      7.605714     4.468240     6.552829    -0.145879
C      7.818696     3.294620     5.884613     0.099741
C      7.609917     9.193828     6.720782     0.380827
C      7.611318     6.948396     6.644889     0.376714
C      7.085868     8.003240     8.565561     0.384292
C      8.164792    11.772964     4.064083     0.102290
C      7.953211    10.542784     4.680208    -0.146375
C      7.785067    10.489052     6.036848     0.053989
C      7.776660    11.665500     6.756707    -0.142752
C      7.993846    12.856088     6.071426     0.099261
C      5.761734     8.862952    11.978493     0.090674
C      6.261963     9.018492    10.687417    -0.149771
C      6.644490     7.904260     9.976090     0.052802
C      6.561820     6.679736    10.599399    -0.146036
C      6.078406     6.586412    11.880596     0.105234
C      1.893021    23.353624    28.300840     0.104735
C      1.227451    24.043656    27.296271    -0.140389
C     13.855066    23.987096    27.256753     0.061090
C     13.199304    23.280096    28.259975    -0.134226
C     13.941940    22.638140    29.212902     0.085319
C     13.112430    24.705408    26.179434     0.376652
C     11.230618    25.618852    25.391765     0.377123
C     13.122238    25.748940    24.186012     0.374011
C      7.857930    26.263636    26.901538     0.093310
C      9.149836    25.813984    26.774452    -0.126880
C      9.809801    25.994976    25.565555     0.058392
C      9.123213    26.608652    24.538981    -0.146494
C      7.832708    27.038508    24.741961     0.090030
C      1.766913    26.376756    21.612841     0.086758
C      1.182613    26.082644    22.848682    -0.148488
C     13.822838    26.133548    22.942088     0.068702
C     13.098418    26.554920    21.844561    -0.154338
C     13.754179    26.840548    20.672937     0.083143
C     12.613602    18.543196    40.924647     0.087914
C     12.826585    19.787516    40.316157    -0.153909
C     13.206310    19.812968    38.993646     0.058662
C     13.412286    18.608240    38.354171    -0.145879
C     13.199304    17.434620    39.022387     0.099741
C     13.408083    23.333828    38.186218     0.380828
C     13.406682    21.088396    38.262111     0.376714
C     13.932132    22.143240    36.341439     0.384292
C     12.853208    25.912964    40.842917     0.102290
C     13.064789    24.682784    40.226792    -0.146375
C     13.232933    24.629052    38.870152     0.053989
C     13.241340    25.805500    38.150293    -0.142752
C     13.024154    26.996088    38.835574     0.099261
C      1.244266    23.002952    32.928507     0.090674
C      0.744037    23.158492    34.219583    -0.149771
C      0.361510    22.044260    34.930910     0.052801
C      0.444180    20.819736    34.307601    -0.146036
C      0.927594    20.726412    33.026404     0.105234
C     12.118979    19.066376     5.847340     0.104735
C     12.784549    18.376344     4.842771    -0.140390
C      0.156934    18.432904     4.803253     0.061090
C      0.812696    19.139904     5.806475    -0.134225
C      0.070060    19.781860     6.759402     0.085319
C      0.899570    17.714592     3.725934     0.376652
C      2.781382    16.801148     2.938265     0.377123
C      0.889762    16.671060     1.732512     0.374011
C      6.154070    16.156364     4.448038     0.093310
C      4.862164    16.606016     4.320952    -0.126880
C      4.202199    16.425024     3.112055     0.058392
C      4.888787    15.811348     2.085481    -0.146494
C      6.179292    15.381492     2.288461     0.090031
C     12.245087    16.043244    44.066341     0.086758
C     12.829387    16.337356     0.395182    -0.148489
C      0.189162    16.286452     0.488588     0.068702
C      0.913582    15.865080    44.298061    -0.154337
C      0.257821    15.579452    43.126437     0.083143
C      1.398398    23.876804    18.471147     0.087914
C      1.185415    22.632484    17.862657    -0.153909
C      0.805690    22.607032    16.540146     0.058662
C      0.599714    23.811760    15.900671    -0.145879
C      0.812696    24.985380    16.568887     0.099741
C      0.603917    19.086172    15.732718     0.380827
C      0.605318    21.331604    15.808611     0.376714
C      0.079868    20.276760    13.887939     0.384293
C      1.158792    16.507036    18.389416     0.102290
C      0.947211    17.737216    17.773292    -0.146375
C      0.779067    17.790948    16.416652     0.053989
C      0.770660    16.614500    15.696793    -0.142752
C      0.987846    15.423912    16.382074     0.099261
C     12.767734    19.417048    10.475007     0.090675
C     13.267963    19.261508    11.766083    -0.149771
C     13.650490    20.375740    12.477410     0.052801
C     13.567820    21.600264    11.854101    -0.146036
C     13.084406    21.693588    10.572904     0.105235
I      2.367327    22.716758     8.422757    -0.478828
I      4.699064    19.152064     7.404266    -0.466545
I      2.622066    26.634952    41.213399    -0.471168
I      6.372377     0.341340    39.784459    -0.440912
I      2.697870    -0.025452     1.543454    -0.451266
I      2.841073    26.282584     5.490779    -0.459680
I     11.644673    19.703242    30.876257    -0.478828
I      9.312936    23.267936    29.857766    -0.466545
I     11.389934    15.785048    18.759899    -0.471167
I      7.639623    13.798660    17.330959    -0.440909
I     11.314130    14.165452    23.996954    -0.451266
I     11.170927    16.137416    27.944279    -0.459679
I      9.373327     5.563242    14.030743    -0.478828
I     11.705064     9.127936    15.049234    -0.466546
I      9.628066     1.645048    26.147101    -0.471168
I     13.378377    27.938660    27.576041    -0.440909
I      9.703870     0.025452    20.910046    -0.451266
I      9.847073     1.997416    16.962721    -0.459679
I      4.638673     8.576758    36.484243    -0.478828
I      2.306936     5.012064    37.502734    -0.466546
I      4.383934    12.494952     3.693601    -0.471169
I      0.633623    14.481340     5.122541    -0.440913
I      4.308130    14.114548    43.363546    -0.451267
I      4.164927    12.142584    39.416221    -0.459680
I     11.644673     5.563242    36.484243    -0.478828
I      9.312936     9.127936    37.502734    -0.466546
I     11.389934     1.645048     3.693601    -0.471169
I      7.639623    27.938660     5.122541    -0.440913
I     11.314130     0.025452    43.363546    -0.451267
I     11.170927     1.997416    39.416221    -0.459680
I      2.367327     8.576758    14.030743    -0.478828
I      4.699064     5.012064    15.049234    -0.466546
I      2.622066    12.494952    26.147101    -0.471168
I      6.372377    14.481340    27.576041    -0.440909
I      2.697870    14.114548    20.910046    -0.451266
I      2.841073    12.142584    16.962721    -0.459679
I      4.638673    22.716758    30.876257    -0.478828
I      2.306936    19.152064    29.857766    -0.466545
I      4.383934    26.634952    18.759899    -0.471167
I      0.633623     0.341340    17.330959    -0.440909
I      4.308130    -0.025452    23.996954    -0.451266
I      4.164927    26.282584    27.944279    -0.459679
I      9.373327    19.703242     8.422757    -0.478828
I     11.705064    23.267936     7.404266    -0.466545
I      9.628066    15.785048    41.213399    -0.471168
I     13.378377    13.798660    39.784459    -0.440912
I      9.703870    14.165452     1.543454    -0.451266
I      9.847073    16.137416     5.490779    -0.459680
N      5.733710    22.674904     6.788142    -0.169089
N      7.196563    25.095672     2.658943    -0.386695
N      9.208686    24.917508     3.911849    -0.364742
N      9.175058    26.054364     1.832655    -0.385572
N     13.818634    26.888624     3.469964    -0.171215
N      5.941088    26.713288    42.975101    -0.171248
N      8.234852    17.389372    17.841102    -0.160244
N      7.794876    22.222424    16.459314    -0.395335
N      7.249809    20.986588    14.526965    -0.393381
N      7.247006    23.345140    14.420985    -0.388253
N      8.205427    27.044164    17.707728    -0.153503
N      5.665052    21.798224     9.887623    -0.157985
N      8.278290    19.745096    29.241642    -0.169089
N      6.815437    17.324328    25.112443    -0.386695
N      4.803314    17.502492    26.365349    -0.364742
N      4.836942    16.365636    24.286155    -0.385572
N      0.193366    15.531376    25.923464    -0.171215
N      8.070912    15.706712    20.521601    -0.171248
N      5.777148    25.030628    40.294602    -0.160244
N      6.217124    20.197576    38.912814    -0.395335
N      6.762191    21.433412    36.980465    -0.393381
N      6.764994    19.074860    36.874485    -0.388253
N      5.806573    15.375836    40.161228    -0.153503
N      8.346948    20.621776    32.341123    -0.157986
N     12.739710     5.605096    15.665358    -0.169089
N      0.190563     3.184328    19.794557    -0.386694
N      2.202686     3.362492    18.541651    -0.364742
N      2.169058     2.225636    20.620845    -0.385572
N      6.812634     1.391376    18.983536    -0.171215
N     12.947088     1.566712    24.385399    -0.171248
N      1.228852    10.890628     4.612398    -0.160244
N      0.788876     6.057576     5.994186    -0.395334
N      0.243809     7.293412     7.926535    -0.393380
N      0.241006     4.934860     8.032515    -0.388253
N      1.199427     1.235836     4.745772    -0.153503
N     12.671052     6.481776    12.565877    -0.157986
N      1.272290     8.534904    38.118858    -0.169089
N     13.821437    10.955672    42.248057    -0.386695
N     11.809314    10.777508    40.995151    -0.364742
N     11.842942    11.914364    43.074345    -0.385571
N      7.199366    12.748624    41.437036    -0.171215
N      1.064912    12.573288     1.931899    -0.171248
N     12.783148     3.249372    27.065898    -0.160244
N     13.223124     8.082424    28.447686    -0.395335
N     13.768191     6.846588    30.380035    -0.393381
N     13.770994     9.205140    30.486015    -0.388253
N     12.812573    12.904164    27.199272    -0.153503
N      1.340948     7.658224    35.019377    -0.157985
N      8.278290     5.605096    38.118858    -0.169089
N      6.815437     3.184328    42.248057    -0.386695
N      4.803314     3.362492    40.995151    -0.364742
N      4.836942     2.225636    43.074345    -0.385571
N      0.193366     1.391376    41.437036    -0.171215
N      8.070912     1.566712     1.931899    -0.171248
N      5.777148    10.890628    27.065898    -0.160244
N      6.217124     6.057576    28.447686    -0.395335
N      6.762191     7.293412    30.380035    -0.393381
N      6.764994     4.934860    30.486015    -0.388253
N      5.806573     1.235836    27.199272    -0.153503
N      8.346948     6.481776    35.019377    -0.157985
N      5.733710     8.534904    15.665358    -0.169089
N      7.196563    10.955672    19.794557    -0.386694
N      9.208686    10.777508    18.541651    -0.364742
N      9.175058    11.914364    20.620845    -0.385572
N     13.818634    12.748624    18.983536    -0.171215
N      5.941088    12.573288    24.385399    -0.171248
N      8.234852     3.249372     4.612398    -0.160244
N      7.794876     8.082424     5.994186    -0.395334
N      7.249809     6.846588     7.926535    -0.393381
N      7.247006     9.205140     8.032515    -0.388253
N      8.205427    12.904164     4.745772    -0.153503
N      5.665052     7.658224    12.565877    -0.157986
N      1.272290    22.674904    29.241642    -0.169089
N     13.821437    25.095672    25.112443    -0.386695
N     11.809314    24.917508    26.365349    -0.364742
N     11.842942    26.054364    24.286155    -0.385572
N      7.199366    26.888624    25.923464    -0.171215
N      1.064912    26.713288    20.521601    -0.171248
N     12.783148    17.389372    40.294602    -0.160244
N     13.223124    22.222424    38.912814    -0.395335
N     13.768191    20.986588    36.980465    -0.393381
N     13.770994    23.345140    36.874485    -0.388253
N     12.812573    27.044164    40.161228    -0.153503
N      1.340948    21.798224    32.341123    -0.157986
N     12.739710    19.745096     6.788142    -0.169089
N      0.190563    17.324328     2.658943    -0.386695
N      2.202686    17.502492     3.911849    -0.364742
N      2.169058    16.365636     1.832655    -0.385572
N      6.812634    15.531376     3.469964    -0.171215
N     12.947088    15.706712    42.975101    -0.171248
N      1.228852    25.030628    17.841102    -0.160244
N      0.788876    20.197576    16.459314    -0.395335
N      0.243809    21.433412    14.526965    -0.393381
N      0.241006    19.074860    14.420985    -0.388253
N      1.199427    15.375836    17.707728    -0.153503
N     12.671052    20.621776     9.887623    -0.157985

The following XYZ coordinates are in angstroms. Other properties are in atomic units.
The sperically averaged electron density of each atom fit to a function of the form exp(a - br)
eigen_1, eigen_2 and eigen_3 are the three eigenvalues of traceless quadrupole moment tensor
  atom number  atomic symbol              X              Y              Z     net charge C6 coefficient C8 coefficient C10 coefficient fluctuating dipole atomic polarizability isotropic forcefield polarizability              a              b squared Pearson coefficient          <r^3>          <r^4>         wp_QDO          m_QDO          q_QDO       dipole_x       dipole_y       dipole_z         dipole            Qxy            Qxz            Qyz     Q(x^2-y^2)  Q(3z^2 - R^2)        eigen_1        eigen_2        eigen_3 static polarizability      alpha(xx)      alpha(xy)      alpha(xz)      alpha(yy)      alpha(yz)      alpha(zz) atomic spin moment
            1             Zn       4.642316      21.588952       8.130861       0.464603     140.290087 0.32291126E+04  0.11841548E+06                                22.017015                           18.535635       0.294374       1.851147                    0.998319      59.455382     177.363695       0.418618       0.398991      -1.138421      -0.003631      -0.007629      -0.011179       0.014012      -0.024154       0.030545      -0.008059       0.001124      -0.010770      -0.035071      -0.008326       0.043398             26.779800      24.928493       3.441285       0.335469      21.428554      -2.344905      33.982354           0.000001
            2             Zn       5.144085      26.820186      41.094845       0.448667     134.216820 0.33107099E+04  0.12221077E+06                                21.400121                           18.766241       0.313096       1.850859                    0.998564      60.150056     180.236529       0.415961       0.398901      -1.138083      -0.012784       0.013208       0.003489       0.018710      -0.012980      -0.014985       0.010401      -0.005151       0.019066      -0.018224      -0.007890       0.026114             24.704437      22.015926      -1.854933       2.966676      27.333653       5.883922      24.763733          -0.000000
            3             Zn       1.638283      27.726278       3.811706       0.460830     141.928355 0.32081032E+04  0.11750677E+06                                22.252126                           18.514274       0.305905       1.853466                    0.998231      59.601197     177.958968       0.417345       0.400679      -1.136702       0.000062       0.002807      -0.018587       0.018798      -0.011573      -0.018744      -0.017033       0.000145       0.084896      -0.035724      -0.002605       0.038329             27.174383      33.653205       0.073475      -0.361771      27.220901       3.519727      20.649042           0.000001
            4             Zn       9.369684      20.831048      30.584361       0.464602     140.290054 0.32291113E+04  0.11841542E+06                                22.017014                           18.535633       0.294374       1.851147                    0.998319      59.455367     177.363641       0.418618       0.398991      -1.138421       0.003631       0.007629      -0.011179       0.014012      -0.024154      -0.030545       0.008059       0.001124      -0.010770      -0.035071      -0.008326       0.043397             26.779797      24.928491       3.441282      -0.335471      21.428551       2.344906      33.982350          -0.000001
            5             Zn       8.867915      15.599814      18.641345       0.448667     134.216850 0.33107104E+04  0.12221080E+06                                21.400125                           18.766243       0.313096       1.850859                    0.998564      60.150058     180.236537       0.415961       0.398901      -1.138083       0.012784      -0.013208       0.003489       0.018710      -0.012980       0.014985      -0.010401      -0.005151       0.019067      -0.018224      -0.007890       0.026114             24.704444      22.015930      -1.854935      -2.966677      27.333680      -5.883926      24.763724          -0.000000
            6             Zn      12.373717      14.693722      26.265206       0.460830     141.928395 0.32081043E+04  0.11750682E+06                                22.252130                           18.514277       0.305905       1.853466                    0.998231      59.601205     177.958994       0.417345       0.400679      -1.136702      -0.000062      -0.002806      -0.018587       0.018798      -0.011573       0.018744       0.017033       0.000144       0.084896      -0.035724      -0.002605       0.038328             27.174386      33.653201       0.073472       0.361772      27.220911      -3.519728      20.649047           0.000001
            7             Zn      11.648316       6.691048      14.322639       0.464603     140.290033 0.32291107E+04  0.11841539E+06                                22.017012                           18.535631       0.294374       1.851147                    0.998319      59.455360     177.363610       0.418618       0.398991      -1.138421      -0.003631       0.007629       0.011178       0.014012       0.024154      -0.030545      -0.008060       0.001124      -0.010770      -0.035071      -0.008326       0.043397             26.779796      24.928486      -3.441283      -0.335469      21.428554      -2.344908      33.982347          -0.000001
            8             Zn      12.150085       1.459814      26.265655       0.448667     134.216865 0.33107103E+04  0.12221079E+06                                21.400127                           18.766242       0.313096       1.850859                    0.998564      60.150057     180.236526       0.415961       0.398901      -1.138083      -0.012784      -0.013208      -0.003489       0.018710       0.012980       0.014986       0.010401      -0.005151       0.019066      -0.018224      -0.007890       0.026114             24.704448      22.015930       1.854935      -2.966677      27.333682       5.883925      24.763731          -0.000000
            9             Zn       8.644283       0.553722      18.641794       0.460830     141.928432 0.32081047E+04  0.11750684E+06                                22.252134                           18.514278       0.305905       1.853466                    0.998231      59.601209     177.959016       0.417345       0.400679      -1.136702       0.000062      -0.002806       0.018587       0.018798       0.011573       0.018744      -0.017033       0.000144       0.084896      -0.035724      -0.002605       0.038328             27.174396      33.653216      -0.073473       0.361770      27.220926       3.519730      20.649046           0.000000
           10             Zn       2.363684       7.448952      36.776139       0.464602     140.290093 0.32291129E+04  0.11841549E+06                                22.017016                           18.535636       0.294374       1.851147                    0.998319      59.455385     177.363710       0.418618       0.398991      -1.138421       0.003631      -0.007629       0.011179       0.014012       0.024154       0.030545       0.008059       0.001124      -0.010770      -0.035071      -0.008326       0.043398             26.779800      24.928496      -3.441285       0.335470      21.428553       2.344902      33.982351           0.000000
           11             Zn       1.861915      12.680186       3.812155       0.448667     134.216791 0.33107089E+04  0.12221073E+06                                21.400118                           18.766238       0.313096       1.850859                    0.998564      60.150047     180.236493       0.415961       0.398901      -1.138083       0.012784       0.013208      -0.003489       0.018709       0.012980      -0.014985      -0.010401      -0.005151       0.019067      -0.018224      -0.007890       0.026114             24.704433      22.015922       1.854933       2.966676      27.333658      -5.883919      24.763720          -0.000000
           12             Zn       5.367717      13.586278      41.095294       0.460830     141.928337 0.32081027E+04  0.11750675E+06                                22.252124                           18.514272       0.305905       1.853466                    0.998231      59.601193     177.958952       0.417345       0.400679      -1.136702      -0.000062       0.002807       0.018587       0.018798       0.011573      -0.018744       0.017033       0.000145       0.084896      -0.035724      -0.002605       0.038328             27.174380      33.653198      -0.073474      -0.361772      27.220897      -3.519730      20.649044           0.000001
           13             Zn       9.369684       6.691048      36.776139       0.464602     140.290094 0.32291129E+04  0.11841549E+06                                22.017016                           18.535637       0.294374       1.851147                    0.998319      59.455385     177.363711       0.418618       0.398991      -1.138421       0.003631       0.007629       0.011179       0.014012      -0.024154       0.030545      -0.008060       0.001124      -0.010770      -0.035071      -0.008326       0.043398             26.779800      24.928496       3.441285       0.335470      21.428554      -2.344902      33.982351           0.000000
           14             Zn       8.867915       1.459814       3.812155       0.448667     134.216793 0.33107090E+04  0.12221073E+06                                21.400118                           18.766238       0.313096       1.850859                    0.998564      60.150048     180.236494       0.415961       0.398901      -1.138083       0.012784      -0.013208      -0.003489       0.018709      -0.012980      -0.014985       0.010401      -0.005151       0.019067      -0.018224      -0.007890       0.026114             24.704433      22.015922      -1.854933       2.966676      27.333658       5.883919      24.763719          -0.000000
           15             Zn      12.373717       0.553722      41.095294       0.460830     141.928339 0.32081028E+04  0.11750675E+06                                22.252124                           18.514273       0.305905       1.853466                    0.998231      59.601193     177.958955       0.417345       0.400679      -1.136702      -0.000062      -0.002807       0.018587       0.018798      -0.011573      -0.018744      -0.017033       0.000145       0.084896      -0.035724      -0.002605       0.038328             27.174381      33.653199       0.073474      -0.361772      27.220897       3.519730      20.649045           0.000001
           16             Zn       4.642316       7.448952      14.322639       0.464603     140.290039 0.32291108E+04  0.11841540E+06                                22.017012                           18.535631       0.294374       1.851147                    0.998319      59.455362     177.363615       0.418618       0.398991      -1.138421      -0.003631      -0.007629       0.011178       0.014012      -0.024154      -0.030545       0.008060       0.001124      -0.010770      -0.035071      -0.008326       0.043397             26.779796      24.928486       3.441284      -0.335469      21.428554       2.344908      33.982348          -0.000001
           17             Zn       5.144085      12.680186      26.265655       0.448667     134.216869 0.33107104E+04  0.12221080E+06                                21.400127                           18.766242       0.313096       1.850859                    0.998564      60.150058     180.236529       0.415961       0.398901      -1.138083      -0.012784       0.013208      -0.003489       0.018710      -0.012980       0.014986      -0.010401      -0.005151       0.019066      -0.018224      -0.007890       0.026114             24.704448      22.015930      -1.854935      -2.966677      27.333683      -5.883925      24.763732          -0.000000
           18             Zn       1.638283      13.586278      18.641794       0.460830     141.928428 0.32081046E+04  0.11750683E+06                                22.252134                           18.514278       0.305905       1.853466                    0.998231      59.601208     177.959014       0.417345       0.400679      -1.136702       0.000062       0.002806       0.018587       0.018798      -0.011573       0.018744       0.017033       0.000144       0.084896      -0.035724      -0.002605       0.038328             27.174396      33.653215       0.073473       0.361771      27.220926      -3.519730      20.649046           0.000000
           19             Zn       2.363684      21.588952      30.584361       0.464602     140.290054 0.32291113E+04  0.11841542E+06                                22.017014                           18.535633       0.294374       1.851147                    0.998319      59.455367     177.363641       0.418618       0.398991      -1.138421       0.003631      -0.007629      -0.011179       0.014012       0.024154      -0.030545      -0.008059       0.001124      -0.010770      -0.035071      -0.008326       0.043397             26.779797      24.928491      -3.441282      -0.335471      21.428551      -2.344906      33.982350          -0.000000
           20             Zn       1.861915      26.820186      18.641345       0.448667     134.216849 0.33107104E+04  0.12221080E+06                                21.400125                           18.766243       0.313096       1.850859                    0.998564      60.150058     180.236538       0.415961       0.398901      -1.138083       0.012784       0.013208       0.003489       0.018710       0.012980       0.014985       0.010401      -0.005151       0.019067      -0.018224      -0.007890       0.026114             24.704444      22.015930       1.854935      -2.966677      27.333679       5.883926      24.763724          -0.000000
           21             Zn       5.367717      27.726278      26.265206       0.460830     141.928397 0.32081044E+04  0.11750682E+06                                22.252130                           18.514277       0.305905       1.853466                    0.998231      59.601205     177.958997       0.417345       0.400679      -1.136702      -0.000062       0.002806      -0.018587       0.018798       0.011573       0.018744      -0.017033       0.000144       0.084896      -0.035724      -0.002605       0.038328             27.174387      33.653203      -0.073472       0.361772      27.220912       3.519728      20.649047           0.000001
           22             Zn      11.648316      20.831048       8.130861       0.464603     140.290085 0.32291125E+04  0.11841548E+06                                22.017015                           18.535635       0.294374       1.851147                    0.998319      59.455382     177.363692       0.418618       0.398991      -1.138421      -0.003631       0.007629      -0.011179       0.014012       0.024154       0.030545       0.008059       0.001124      -0.010770      -0.035071      -0.008326       0.043398             26.779799      24.928492      -3.441285       0.335469      21.428553       2.344904      33.982352           0.000001
           23             Zn      12.150085      15.599814      41.094845       0.448667     134.216820 0.33107099E+04  0.12221077E+06                                21.400122                           18.766241       0.313096       1.850859                    0.998564      60.150056     180.236531       0.415961       0.398901      -1.138083      -0.012784      -0.013208       0.003489       0.018710       0.012980      -0.014985      -0.010401      -0.005151       0.019066      -0.018224      -0.007890       0.026114             24.704438      22.015927       1.854933       2.966676      27.333653      -5.883922      24.763733          -0.000000
           24             Zn       8.644283      14.693722       3.811706       0.460830     141.928355 0.32081032E+04  0.11750677E+06                                22.252126                           18.514274       0.305905       1.853466                    0.998231      59.601197     177.958968       0.417345       0.400679      -1.136702       0.000062      -0.002807      -0.018587       0.018798       0.011573      -0.018744       0.017033       0.000145       0.084896      -0.035724      -0.002605       0.038329             27.174383      33.653205      -0.073475      -0.361771      27.220901      -3.519727      20.649043           0.000001
           25              H       4.162965      23.370592       5.855873       0.091334       1.602083 0.12009070E+02  0.13115928E+03                                 2.306993                            2.056099      -1.409788       2.198197                    0.992183       4.068434      12.213382       0.424821       1.320110      -0.699896      -0.048036       0.004756      -0.004267       0.048459      -0.000315       0.006341      -0.003751       0.013583      -0.005037      -0.008786      -0.002295       0.011081              2.472086       3.649003       0.044649      -0.145096       1.867084      -0.165247       1.900172           0.000002
           26              H       5.295135      24.544212       4.198804       0.129085       1.401268 0.10654972E+02  0.11295889E+03                                 2.100627                            1.932218      -1.555134       2.145043                    0.991898       3.910248      11.571067       0.439690       1.313987      -0.700601      -0.022117       0.020838      -0.023104       0.038173       0.001027       0.012363      -0.005562       0.006933      -0.007913      -0.014042      -0.000341       0.014382              2.201698       2.137890      -0.287676       0.264121       2.089554      -0.623220       2.377649           0.000002
           27              H       8.767308      23.246160       5.833419       0.125778       1.342585 0.10204641E+02  0.10788784E+03                                 2.096193                            1.930244      -1.568861       2.132668                    0.991627       4.087470      12.400645       0.423130       1.369172      -0.687873       0.035234      -0.002809       0.002085       0.035408      -0.005637       0.001656      -0.001175       0.009591      -0.002434      -0.007018      -0.001228       0.008247              2.182988       2.983932      -0.035075      -0.028275       1.749730      -0.219748       1.815301           0.000001
           28              H       7.531450      22.146068       7.432108       0.090477       1.351945 0.98297343E+01  0.10298608E+03                                 2.111493                            1.894854      -1.463837       2.171837                    0.991211       4.142679      12.523145       0.426804       1.369749      -0.687601       0.025342      -0.022704       0.028399       0.044319      -0.000126       0.000124      -0.010067       0.016035       0.001726      -0.014867       0.007091       0.007776              2.283995       2.030129      -0.353325       0.397791       2.111582      -0.759014       2.710274           0.000000
           29              H      13.607053      26.119408       5.272082       0.092464       1.448561 0.10832835E+02  0.11536992E+03                                 2.161406                            1.956639      -1.264114       2.267840                    0.994036       3.959119      11.758790       0.433955       1.325289      -0.698805       0.014709      -0.012131       0.043605       0.047591       0.005799      -0.002825      -0.006568       0.002673       0.042185      -0.013452      -0.003230       0.016682              2.282875       2.363656      -0.031332       0.739252       1.810328      -0.210162       2.674641           0.000001
           30              H      11.432391      25.386956       5.047547       0.131929       1.208012 0.89860790E+01  0.92304601E+02                                 1.983425                            1.834632      -1.427674       2.208663                    0.992628       3.930211      11.867052       0.424516       1.404620      -0.681472      -0.015134      -0.014889       0.032402       0.038738       0.001151      -0.001974      -0.005868       0.005092       0.048125      -0.011886      -0.005597       0.017483              2.057187       2.063517       0.323550      -0.281161       1.898687      -0.483033       2.209357           0.000000
           31              H      11.478630      26.730256       1.239433       0.119419       1.328408 0.10076608E+02  0.10610942E+03                                 2.070847                            1.909577      -1.568807       2.128149                    0.991609       4.114341      12.423166       0.428623       1.357036      -0.689985      -0.013924       0.006190      -0.031821       0.035282       0.000912       0.003818      -0.004204      -0.008338       0.023472      -0.009330      -0.000911       0.010241              2.153376       2.242692       0.025935       0.472894       1.626491      -0.136312       2.590946           0.000001
           32              H      13.647688      27.457052       1.571745       0.085911       1.510668 0.11321790E+02  0.12250699E+03                                 2.248075                            2.016500      -1.502019       2.150187                    0.991047       4.231655      12.870297       0.420288       1.346830      -0.692633       0.014506       0.018242      -0.037169       0.043872       0.004202       0.003316      -0.004789       0.004163       0.033126      -0.011699      -0.000837       0.012536              2.391752       2.562328       0.481806      -0.661619       1.994427      -0.460172       2.618502           0.000001
           33              H       4.293277      26.337164      43.995388       0.088732       1.691731 0.13235657E+02  0.14822973E+03                                 2.393196                            2.160662      -1.503151       2.148996                    0.991542       4.231022      12.894905       0.413482       1.322694      -0.699005      -0.045530       0.000755       0.004657       0.045774       0.002004      -0.006317      -0.009720       0.010353       0.004115      -0.012865      -0.000085       0.012950              2.539960       3.718617      -0.027011       0.311929       1.833903       0.037127       2.067361           0.000002
           34              H       5.288129      25.853576       1.145128       0.137050       1.374474 0.10635770E+02  0.11252184E+03                                 2.073860                            1.934290      -1.422742       2.215743                    0.993029       3.762220      11.062730       0.438867       1.319184      -0.701046      -0.024339      -0.009542       0.031147       0.040665       0.012796      -0.007382      -0.001459       0.015064       0.007171      -0.016380      -0.000763       0.017143              2.127942       2.146119       0.093229      -0.397251       1.702428      -0.281615       2.535278           0.000002
           35              H       8.863991      26.648244      44.354644       0.123524       1.342282 0.10351900E+02  0.10927589E+03                                 2.046257                            1.905409      -1.642318       2.092301                    0.991479       4.089773      12.192206       0.441178       1.315188      -0.698396       0.034336       0.005122       0.001519       0.034749       0.001770      -0.002773      -0.001494       0.009365      -0.021076      -0.007729      -0.001350       0.009079              2.123082       2.869864       0.095990       0.164452       1.619470      -0.042482       1.879910           0.000001
           36              H       7.775259      27.143144      42.387717       0.087733       1.510432 0.11948515E+02  0.13056027E+03                                 2.219325                            2.052844      -1.469910       2.165150                    0.991696       4.178865      12.619467       0.423819       1.322602      -0.698349       0.029940       0.015589      -0.030562       0.045535       0.002019      -0.003921       0.000218       0.017148       0.000056      -0.008873      -0.001391       0.010264              2.285020       2.158122       0.208639      -0.496272       1.883129      -0.318733       2.813810           0.000001
           37              H       8.684638      18.526228      19.377370       0.097172       1.451541 0.10910938E+02  0.11459605E+03                                 2.066610                            1.895053      -0.963759       2.418365                    0.997456       3.544428       9.931208       0.472483       1.234275      -0.722609       0.013109       0.004249       0.048178       0.050110       0.002131       0.007577       0.008467      -0.030050       0.041654      -0.023509       0.002294       0.021215              2.145727       1.655482      -0.059046       0.354310       1.808316      -0.359743       2.973384           0.000001
           38              H       8.306314      20.593496      18.353491       0.131955       1.169841 0.85761946E+01  0.83928830E+02                                 1.694249                            1.607111      -1.111291       2.353324                    0.997709       3.256539       8.511519       0.554193       1.129349      -0.746618       0.005650       0.031224       0.025209       0.040526       0.002255       0.007139       0.013676      -0.008393       0.042329      -0.013517      -0.009763       0.023280              1.702072       1.343460       0.051453       0.075788       2.152950       0.226741       1.609805          -0.000000
           39              H       7.317066      18.594100      14.994447       0.132687       1.130333 0.81052114E+01  0.78307903E+02                                 1.663784                            1.566781      -1.073770       2.369812                    0.998240       3.226512       8.414276       0.558189       1.135752      -0.744607      -0.011670      -0.008457      -0.036926       0.039639       0.004877       0.007721       0.015741      -0.007310       0.031614      -0.012516      -0.011358       0.023874              1.697161       1.381661      -0.041912       0.267026       1.536193      -0.165873       2.173628          -0.000002
           40              H       7.663163      16.617328      16.112632       0.094461       1.705068 0.13337739E+02  0.14881156E+03                                 2.374861                            2.149316      -1.327506       2.235169                    0.994078       4.001716      11.949089       0.422671       1.298822      -0.706199      -0.009509      -0.033138      -0.031444       0.046661      -0.000834       0.011513       0.004363      -0.003757       0.060772      -0.016284      -0.008128       0.024412              2.451303       1.781969       0.181034       0.124387       3.430492       0.453207       2.141448          -0.000003
           41              H       8.283894      25.938416      19.332463       0.090141       1.665056 0.12758395E+02  0.14040726E+03                                 2.303356                            2.074521      -1.313019       2.238891                    0.994007       3.994129      11.743796       0.439989       1.264943      -0.712748      -0.000376      -0.007855       0.045554       0.046228      -0.001588      -0.003602      -0.014538      -0.030260       0.018412      -0.019286      -0.004676       0.023963              2.423645       1.846827       0.061665       0.325597       1.979548       0.369571       3.444559           0.000000
           42              H       7.925187      23.888116      18.290621       0.127939       1.247837 0.93837186E+01  0.94691585E+02                                 1.835569                            1.734488      -1.109078       2.352864                    0.997758       3.385881       9.229489       0.504860       1.202261      -0.729048      -0.002699      -0.028512       0.027777       0.039897       0.002408       0.003902      -0.013829      -0.007420       0.052940      -0.016044      -0.008303       0.024347              1.851839       1.438834       0.040332       0.014208       2.346269      -0.233001       1.770413          -0.000000
           43              H       7.625330      25.802672      14.760931       0.135376       1.166928 0.84750640E+01  0.82936857E+02                                 1.718309                            1.619283      -1.085467       2.370356                    0.998022       3.223700       8.506821       0.539471       1.160202      -0.739428      -0.006603       0.007543      -0.039204       0.040465      -0.003366       0.002406      -0.014621      -0.010636       0.041427      -0.013493      -0.009552       0.023045              1.746758       1.366335       0.046910       0.144817       1.603029       0.138714       2.270909          -0.000003
           44              H       7.993846      27.810552      15.892587       0.097750       1.597132 0.12162673E+02  0.13201625E+03                                 2.247450                            2.034178      -1.113569       2.340853                    0.996490       3.756074      10.901811       0.442311       1.275793      -0.712545      -0.005599       0.038666      -0.032132       0.050585      -0.007324       0.007603      -0.004934      -0.015690       0.059550      -0.021372      -0.001573       0.022945              2.355311       1.728161       0.064214      -0.032099       3.268523      -0.490416       2.069248          -0.000002
           45              H       5.480093      23.774996       9.996298       0.106092       1.557928 0.11779329E+02  0.12620854E+03                                 2.188124                            1.987853      -1.000594       2.406580                    0.997275       3.539293      10.042298       0.454421       1.257996      -0.718605      -0.010744       0.045636      -0.022609       0.052050      -0.000298       0.004746      -0.000944      -0.045660       0.006194      -0.024704       0.002855       0.021849              2.305759       1.826436      -0.353675       0.338676       2.557242      -0.696157       2.533599          -0.000002
           46              H       6.337628      24.023860      12.151834       0.132613       1.186603 0.86829694E+01  0.85350614E+02                                 1.724398                            1.628015      -1.137126       2.344275                    0.997379       3.253821       8.560414       0.544362       1.144669      -0.743117       0.002209       0.037759       0.010240       0.039185      -0.003868       0.000973      -0.003184      -0.034866      -0.029874      -0.013018      -0.010142       0.023159              1.747363       1.378819       0.058772       0.122220       2.055514       0.336952       1.807757          -0.000003
           47              H       6.842060      20.036380      12.313499       0.128887       1.233590 0.91411109E+01  0.91858935E+02                                 1.837002                            1.722164      -1.082210       2.365519                    0.998035       3.403220       9.329396       0.500959       1.216694      -0.725154       0.011441      -0.035846       0.011166       0.039250      -0.003023       0.003750       0.000387      -0.033926      -0.040385      -0.016031      -0.007930       0.023961              1.882194       1.538544      -0.224505       0.244767       2.036953      -0.375101       2.071086          -0.000002
           48              H       6.034968      19.872356      10.157963       0.096922       1.705608 0.13220880E+02  0.14779362E+03                                 2.411607                            2.165887      -1.425836       2.195305                    0.992383       4.062431      12.307296       0.411783       1.330585      -0.699049       0.005059      -0.046582      -0.013865       0.048864      -0.010057       0.002094      -0.008415      -0.030773       0.000060      -0.018401      -0.003414       0.021815              2.541633       1.868142       0.121524       0.163207       3.107860       0.812084       2.648897          -0.000001
           49              H       9.849035      19.049408      28.309373       0.091334       1.602083 0.12009067E+02  0.13115923E+03                                 2.306991                            2.056098      -1.409788       2.198197                    0.992183       4.068433      12.213371       0.424822       1.320108      -0.699896       0.048036      -0.004756      -0.004267       0.048459      -0.000315      -0.006341       0.003751       0.013583      -0.005037      -0.008786      -0.002295       0.011081              2.472084       3.648999       0.044649       0.145096       1.867083       0.165247       1.900170           0.000001
           50              H       8.716865      17.875788      26.652305       0.129085       1.401265 0.10654938E+02  0.11295839E+03                                 2.100619                            1.932211      -1.555134       2.145043                    0.991898       3.910242      11.571023       0.439693       1.313982      -0.700602       0.022117      -0.020838      -0.023104       0.038173       0.001027      -0.012363       0.005562       0.006933      -0.007913      -0.014042      -0.000341       0.014382              2.201689       2.137882      -0.287675      -0.264120       2.089546       0.623216       2.377639           0.000001
           51              H       5.244692      19.173840      28.286919       0.125779       1.342585 0.10204636E+02  0.10788778E+03                                 2.096192                            1.930243      -1.568861       2.132668                    0.991627       4.087469      12.400641       0.423130       1.369171      -0.687873      -0.035234       0.002809       0.002085       0.035408      -0.005637      -0.001656       0.001175       0.009591      -0.002434      -0.007018      -0.001228       0.008247              2.182987       2.983930      -0.035074       0.028275       1.749729       0.219748       1.815300           0.000000
           52              H       6.480550      20.273932      29.885608       0.090478       1.351943 0.98297221E+01  0.10298592E+03                                 2.111491                            1.894852      -1.463837       2.171838                    0.991211       4.142676      12.523132       0.426804       1.369748      -0.687601      -0.025342       0.022704       0.028399       0.044319      -0.000126      -0.000124       0.010067       0.016035       0.001726      -0.014867       0.007091       0.007776              2.283992       2.030127      -0.353324      -0.397791       2.111580       0.759013       2.710271          -0.000000
           53              H       0.404947      16.300592      27.725582       0.092464       1.448561 0.10832840E+02  0.11536997E+03                                 2.161405                            1.956639      -1.264115       2.267840                    0.994036       3.959119      11.758787       0.433956       1.325288      -0.698805      -0.014709       0.012131       0.043605       0.047591       0.005799       0.002825       0.006568       0.002673       0.042185      -0.013452      -0.003230       0.016682              2.282875       2.363655      -0.031332      -0.739252       1.810328       0.210162       2.674641           0.000000
           54              H       2.579609      17.033044      27.501047       0.131929       1.208013 0.89860837E+01  0.92304663E+02                                 1.983426                            1.834632      -1.427676       2.208662                    0.992628       3.930212      11.867057       0.424516       1.404620      -0.681472       0.015134       0.014889       0.032402       0.038738       0.001151       0.001974       0.005868       0.005092       0.048125      -0.011886      -0.005597       0.017483              2.057188       2.063518       0.323550       0.281161       1.898688       0.483034       2.209358           0.000000
           55              H       2.533370      15.689744      23.692933       0.119419       1.328407 0.10076599E+02  0.10610931E+03                                 2.070846                            1.909577      -1.568807       2.128149                    0.991609       4.114339      12.423160       0.428623       1.357036      -0.689985       0.013924      -0.006190      -0.031821       0.035282       0.000912      -0.003818       0.004204      -0.008338       0.023472      -0.009330      -0.000911       0.010241              2.153376       2.242691       0.025935      -0.472894       1.626491       0.136312       2.590945           0.000000
           56              H       0.364312      14.962948      24.025245       0.085911       1.510668 0.11321784E+02  0.12250693E+03                                 2.248075                            2.016500      -1.502020       2.150187                    0.991047       4.231654      12.870294       0.420288       1.346830      -0.692633      -0.014506      -0.018242      -0.037169       0.043872       0.004202      -0.003316       0.004790       0.004163       0.033126      -0.011699      -0.000837       0.012536              2.391752       2.562328       0.481806       0.661619       1.994427       0.460172       2.618502           0.000001
           57              H       9.718723      16.082836      21.541888       0.088732       1.691730 0.13235642E+02  0.14822952E+03                                 2.393194                            2.160661      -1.503151       2.148996                    0.991542       4.231020      12.894897       0.413482       1.322694      -0.699005       0.045530      -0.000755       0.004657       0.045774       0.002004       0.006317       0.009720       0.010353       0.004115      -0.012865      -0.000085       0.012950              2.539959       3.718615      -0.027011      -0.311928       1.833903      -0.037127       2.067359           0.000001
           58              H       8.723871      16.566424      23.598628       0.137050       1.374471 0.10635730E+02  0.11252125E+03                                 2.073851                            1.934282      -1.422743       2.215743                    0.993029       3.762213      11.062681       0.438869       1.319178      -0.701047       0.024339       0.009543       0.031147       0.040665       0.012796       0.007382       0.001459       0.015064       0.007170      -0.016380      -0.000763       0.017143              2.127932       2.146109       0.093228       0.397249       1.702422       0.281613       2.535266           0.000001
           59              H       5.148009      15.771756      21.901144       0.123524       1.342282 0.10351901E+02  0.10927591E+03                                 2.046258                            1.905410      -1.642318       2.092302                    0.991479       4.089774      12.192213       0.441178       1.315189      -0.698396      -0.034336      -0.005122       0.001519       0.034749       0.001770       0.002773       0.001494       0.009365      -0.021076      -0.007729      -0.001350       0.009079              2.123082       2.869865       0.095990      -0.164452       1.619471       0.042482       1.879911           0.000000
           60              H       6.236741      15.276856      19.934217       0.087733       1.510431 0.11948509E+02  0.13056018E+03                                 2.219325                            2.052843      -1.469910       2.165150                    0.991696       4.178864      12.619464       0.423819       1.322602      -0.698349      -0.029940      -0.015589      -0.030562       0.045535       0.002019       0.003921      -0.000218       0.017148       0.000056      -0.008873      -0.001391       0.010264              2.285020       2.158122       0.208639       0.496271       1.883129       0.318733       2.813809           0.000000
           61              H       5.327362      23.893772      41.830870       0.097172       1.451531 0.10910838E+02  0.11459461E+03                                 2.066590                            1.895036      -0.963761       2.418364                    0.997456       3.544418       9.931129       0.472489       1.234264      -0.722611      -0.013109      -0.004248       0.048178       0.050110       0.002132      -0.007577      -0.008467      -0.030050       0.041654      -0.023508       0.002294       0.021215              2.145705       1.655468      -0.059045      -0.354305       1.808298       0.359736       2.973349           0.000003
           62              H       5.705686      21.826504      40.806991       0.131956       1.169826 0.85760454E+01  0.83926879E+02                                 1.694223                            1.607087      -1.111289       2.353325                    0.997709       3.256519       8.511400       0.554203       1.129335      -0.746621      -0.005650      -0.031224       0.025209       0.040526       0.002255      -0.007139      -0.013676      -0.008392       0.042329      -0.013517      -0.009764       0.023280              1.702045       1.343442       0.051452      -0.075786       2.152912      -0.226736       1.609781           0.000001
           63              H       6.694934      23.825900      37.447947       0.132687       1.130333 0.81052131E+01  0.78307926E+02                                 1.663785                            1.566781      -1.073771       2.369812                    0.998240       3.226512       8.414277       0.558189       1.135752      -0.744607       0.011670       0.008457      -0.036926       0.039639       0.004877      -0.007721      -0.015741      -0.007310       0.031614      -0.012516      -0.011358       0.023874              1.697161       1.381661      -0.041912      -0.267026       1.536193       0.165873       2.173628          -0.000002
           64              H       6.348837      25.802672      38.566132       0.094460       1.705084 0.13337900E+02  0.14881392E+03                                 2.374887                            2.149337      -1.327507       2.235168                    0.994078       4.001728      11.949179       0.422666       1.298832      -0.706197       0.009509       0.033138      -0.031444       0.046661      -0.000834      -0.011513      -0.004362      -0.003757       0.060772      -0.016284      -0.008128       0.024411              2.451330       1.781984       0.181037      -0.124389       3.430536      -0.453214       2.141470          -0.000002
           65              H       5.728106      16.481584      41.785963       0.090141       1.665054 0.12758366E+02  0.14040683E+03                                 2.303351                            2.074517      -1.313020       2.238890                    0.994007       3.994125      11.743768       0.439990       1.264941      -0.712749       0.000376       0.007855       0.045554       0.046228      -0.001588       0.003602       0.014538      -0.030260       0.018412      -0.019286      -0.004676       0.023963              2.423639       1.846823       0.061665      -0.325596       1.979543      -0.369569       3.444551           0.000001
           66              H       6.086813      18.531884      40.744121       0.127940       1.247826 0.93836089E+01  0.94690105E+02                                 1.835549                            1.734470      -1.109076       2.352864                    0.997758       3.385866       9.229399       0.504866       1.202251      -0.729050       0.002699       0.028512       0.027777       0.039897       0.002408      -0.003901       0.013829      -0.007420       0.052940      -0.016044      -0.008303       0.024348              1.851819       1.438821       0.040331      -0.014208       2.346240       0.232997       1.770394           0.000001
           67              H       6.386670      16.617328      37.214431       0.135374       1.166944 0.84752140E+01  0.82938782E+02                                 1.718334                            1.619305      -1.085470       2.370354                    0.998022       3.223718       8.506922       0.539462       1.160213      -0.739426       0.006603      -0.007543      -0.039204       0.040465      -0.003366      -0.002406       0.014621      -0.010636       0.041427      -0.013493      -0.009552       0.023045              1.746783       1.366352       0.046911      -0.144821       1.603052      -0.138718       2.270946          -0.000002
           68              H       6.018154      14.609448      38.346087       0.097748       1.597151 0.12162858E+02  0.13201891E+03                                 2.247481                            2.034204      -1.113570       2.340852                    0.996490       3.756093      10.901934       0.442304       1.275806      -0.712542       0.005599      -0.038666      -0.032131       0.050585      -0.007324      -0.007603       0.004934      -0.015691       0.059548      -0.021372      -0.001572       0.022944              2.355345       1.728181       0.064216       0.032100       3.268578       0.490426       2.069275          -0.000000
           69              H       8.531907      18.645004      32.449798       0.106093       1.557907 0.11779137E+02  0.12620586E+03                                 2.188095                            1.987829      -1.000590       2.406582                    0.997276       3.539277      10.042200       0.454427       1.257986      -0.718607       0.010744      -0.045636      -0.022609       0.052050      -0.000298      -0.004746       0.000944      -0.045661       0.006192      -0.024704       0.002855       0.021850              2.305726       1.826414      -0.353668      -0.338669       2.557204       0.696141       2.533561          -0.000002
           70              H       7.674372      18.396140      34.605334       0.132613       1.186603 0.86829708E+01  0.85350626E+02                                 1.724398                            1.628015      -1.137126       2.344275                    0.997379       3.253822       8.560415       0.544362       1.144668      -0.743117      -0.002209      -0.037759       0.010240       0.039185      -0.003868      -0.000973       0.003184      -0.034866      -0.029874      -0.013017      -0.010142       0.023159              1.747363       1.378819       0.058772      -0.122220       2.055515      -0.336952       1.807757          -0.000002
           71              H       7.169940      22.383620      34.766999       0.128887       1.233590 0.91411167E+01  0.91859010E+02                                 1.837003                            1.722165      -1.082210       2.365519                    0.998035       3.403221       9.329400       0.500959       1.216694      -0.725154      -0.011441       0.035846       0.011166       0.039250      -0.003023      -0.003750      -0.000387      -0.033926      -0.040385      -0.016031      -0.007930       0.023961              1.882195       1.538544      -0.224506      -0.244768       2.036954       0.375101       2.071086          -0.000002
           72              H       7.977032      22.547644      32.611463       0.096922       1.705610 0.13220903E+02  0.14779394E+03                                 2.411610                            2.165890      -1.425835       2.195306                    0.992383       4.062433      12.307308       0.411782       1.330586      -0.699048      -0.005059       0.046582      -0.013865       0.048864      -0.010057      -0.002094       0.008415      -0.030773       0.000060      -0.018401      -0.003414       0.021815              2.541636       1.868144       0.121525      -0.163207       3.107864      -0.812085       2.648900          -0.000001
           73              H      11.168965       4.909408      16.597627       0.091334       1.602084 0.12009074E+02  0.13115934E+03                                 2.306993                            2.056100      -1.409788       2.198197                    0.992183       4.068435      12.213386       0.424821       1.320110      -0.699896      -0.048036      -0.004756       0.004267       0.048459       0.000315      -0.006341      -0.003751       0.013583      -0.005037      -0.008786      -0.002295       0.011081              2.472087       3.649004      -0.044649       0.145096       1.867084      -0.165247       1.900172           0.000000
           74              H      12.301135       3.735788      18.254695       0.129085       1.401268 0.10654966E+02  0.11295883E+03                                 2.100627                            1.932217      -1.555134       2.145043                    0.991898       3.910248      11.571068       0.439690       1.313987      -0.700600      -0.022117      -0.020838       0.023104       0.038173      -0.001027      -0.012363      -0.005562       0.006933      -0.007913      -0.014041      -0.000341       0.014382              2.201697       2.137890       0.287677      -0.264121       2.089554      -0.623220       2.377648           0.000001
           75              H       1.761308       5.033840      16.620081       0.125779       1.342585 0.10204641E+02  0.10788784E+03                                 2.096193                            1.930244      -1.568860       2.132668                    0.991627       4.087471      12.400650       0.423130       1.369171      -0.687873       0.035234       0.002809      -0.002085       0.035408       0.005637      -0.001656      -0.001175       0.009591      -0.002434      -0.007018      -0.001228       0.008247              2.182987       2.983931       0.035075       0.028275       1.749730      -0.219748       1.815301           0.000000
           76              H       0.525450       6.133932      15.021392       0.090478       1.351943 0.98297229E+01  0.10298593E+03                                 2.111492                            1.894853      -1.463837       2.171838                    0.991211       4.142676      12.523133       0.426804       1.369749      -0.687601       0.025342       0.022704      -0.028399       0.044319       0.000126      -0.000124      -0.010067       0.016035       0.001726      -0.014867       0.007091       0.007776              2.283993       2.030127       0.353324      -0.397791       2.111580      -0.759013       2.710271          -0.000000
           77              H       6.601053       2.160592      17.181418       0.092464       1.448560 0.10832826E+02  0.11536980E+03                                 2.161405                            1.956638      -1.264115       2.267840                    0.994036       3.959117      11.758782       0.433955       1.325289      -0.698805       0.014709       0.012131      -0.043605       0.047591      -0.005799       0.002825      -0.006568       0.002673       0.042185      -0.013452      -0.003230       0.016682              2.282874       2.363654       0.031332      -0.739251       1.810327      -0.210162       2.674640          -0.000000
           78              H       4.426391       2.893044      17.405953       0.131929       1.208012 0.89860783E+01  0.92304594E+02                                 1.983425                            1.834632      -1.427675       2.208663                    0.992628       3.930211      11.867053       0.424516       1.404620      -0.681472      -0.015134       0.014889      -0.032402       0.038738      -0.001151       0.001974      -0.005868       0.005092       0.048125      -0.011886      -0.005597       0.017483              2.057187       2.063517      -0.323550       0.281161       1.898687      -0.483033       2.209357          -0.000000
           79              H       4.472630       1.549744      21.214067       0.119419       1.328408 0.10076609E+02  0.10610943E+03                                 2.070846                            1.909577      -1.568807       2.128149                    0.991609       4.114341      12.423164       0.428623       1.357035      -0.689985      -0.013924      -0.006190       0.031821       0.035282      -0.000912      -0.003818      -0.004204      -0.008338       0.023472      -0.009330      -0.000911       0.010241              2.153376       2.242691      -0.025935      -0.472894       1.626491      -0.136312       2.590946           0.000001
           80              H       6.641688       0.822948      20.881755       0.085911       1.510668 0.11321788E+02  0.12250698E+03                                 2.248076                            2.016501      -1.502019       2.150187                    0.991047       4.231655      12.870299       0.420288       1.346831      -0.692633       0.014506      -0.018242       0.037169       0.043872      -0.004202      -0.003316      -0.004789       0.004163       0.033126      -0.011699      -0.000837       0.012536              2.391753       2.562329      -0.481806       0.661619       1.994427      -0.460172       2.618502           0.000001
           81              H      11.299277       1.942836      23.365112       0.088732       1.691731 0.13235650E+02  0.14822963E+03                                 2.393196                            2.160662      -1.503151       2.148997                    0.991542       4.231021      12.894903       0.413482       1.322694      -0.699005      -0.045530      -0.000755      -0.004657       0.045774      -0.002004       0.006317      -0.009720       0.010353       0.004115      -0.012865      -0.000085       0.012950              2.539960       3.718617       0.027011      -0.311929       1.833903       0.037127       2.067360           0.000001
           82              H      12.294129       2.426424      21.308371       0.137050       1.374474 0.10635766E+02  0.11252178E+03                                 2.073859                            1.934289      -1.422743       2.215743                    0.993029       3.762218      11.062719       0.438867       1.319183      -0.701046      -0.024339       0.009543      -0.031147       0.040665      -0.012796       0.007382      -0.001459       0.015064       0.007171      -0.016380      -0.000763       0.017143              2.127940       2.146117      -0.093228       0.397251       1.702428      -0.281614       2.535277           0.000001
           83              H       1.857991       1.631756      23.005856       0.123524       1.342282 0.10351897E+02  0.10927585E+03                                 2.046257                            1.905409      -1.642319       2.092301                    0.991479       4.089772      12.192202       0.441178       1.315188      -0.698397       0.034336      -0.005122      -0.001519       0.034749      -0.001770       0.002773      -0.001494       0.009365      -0.021076      -0.007729      -0.001350       0.009079              2.123081       2.869864      -0.095990      -0.164452       1.619470      -0.042482       1.879910           0.000000
           84              H       0.769259       1.136856      24.972783       0.087732       1.510434 0.11948534E+02  0.13056052E+03                                 2.219327                            2.052845      -1.469911       2.165149                    0.991696       4.178868      12.619478       0.423818       1.322602      -0.698349       0.029940      -0.015589       0.030562       0.045535      -0.002019       0.003921       0.000218       0.017148       0.000056      -0.008873      -0.001391       0.010264              2.285022       2.158124      -0.208639       0.496272       1.883131      -0.318733       2.813812           0.000000
           85              H       1.678638       9.753772       3.076129       0.097172       1.451536 0.10910894E+02  0.11459541E+03                                 2.066600                            1.895045      -0.963760       2.418364                    0.997456       3.544422       9.931164       0.472486       1.234269      -0.722610       0.013109      -0.004249      -0.048178       0.050110      -0.002131      -0.007577       0.008467      -0.030050       0.041654      -0.023508       0.002294       0.021215              2.145716       1.655475       0.059045      -0.354307       1.808307      -0.359740       2.973367           0.000001
           86              H       1.300314       7.686504       4.100009       0.131955       1.169832 0.85761116E+01  0.83927749E+02                                 1.694235                            1.607098      -1.111289       2.353325                    0.997709       3.256527       8.511452       0.554199       1.129342      -0.746620       0.005650      -0.031224      -0.025209       0.040526      -0.002255      -0.007139       0.013676      -0.008392       0.042329      -0.013517      -0.009763       0.023280              1.702057       1.343450      -0.051453      -0.075787       2.152930       0.226738       1.609792          -0.000000
           87              H       0.311066       9.685900       7.459053       0.132687       1.130331 0.81051979E+01  0.78307728E+02                                 1.663782                            1.566779      -1.073770       2.369813                    0.998240       3.226510       8.414264       0.558190       1.135751      -0.744608      -0.011670       0.008457       0.036926       0.039639      -0.004877      -0.007721       0.015741      -0.007310       0.031614      -0.012516      -0.011358       0.023874              1.697158       1.381659       0.041912      -0.267025       1.536190      -0.165872       2.173624          -0.000003
           88              H       0.657163      11.662672       6.340868       0.094460       1.705075 0.13337807E+02  0.14881257E+03                                 2.374874                            2.149326      -1.327506       2.235169                    0.994078       4.001720      11.949129       0.422668       1.298828      -0.706198      -0.009509       0.033138       0.031444       0.046661       0.000834      -0.011513       0.004363      -0.003757       0.060772      -0.016284      -0.008128       0.024411              2.451316       1.781976      -0.181036      -0.124388       3.430514       0.453211       2.141459          -0.000003
           89              H       1.277894       2.341584       3.121036       0.090141       1.665055 0.12758384E+02  0.14040708E+03                                 2.303353                            2.074519      -1.313019       2.238891                    0.994007       3.994126      11.743777       0.439989       1.264942      -0.712748      -0.000376       0.007855      -0.045554       0.046228       0.001588       0.003602      -0.014538      -0.030260       0.018412      -0.019286      -0.004676       0.023963              2.423642       1.846825      -0.061665      -0.325597       1.979545       0.369570       3.444555           0.000001
           90              H       0.919187       4.391884       4.162879       0.127939       1.247830 0.93836494E+01  0.94690654E+02                                 1.835557                            1.734477      -1.109076       2.352865                    0.997758       3.385871       9.229432       0.504864       1.202255      -0.729049      -0.002699       0.028512      -0.027777       0.039897      -0.002408      -0.003902      -0.013829      -0.007420       0.052940      -0.016044      -0.008303       0.024347              1.851827       1.438827      -0.040331      -0.014208       2.346252      -0.232999       1.770402           0.000000
           91              H       0.619330       2.477328       7.692569       0.135375       1.166940 0.84751760E+01  0.82938294E+02                                 1.718328                            1.619299      -1.085470       2.370355                    0.998022       3.223713       8.506895       0.539465       1.160210      -0.739426      -0.006603      -0.007543       0.039204       0.040465       0.003366      -0.002406      -0.014621      -0.010636       0.041427      -0.013493      -0.009552       0.023045              1.746777       1.366347      -0.046911      -0.144820       1.603046       0.138716       2.270937          -0.000003
           92              H       0.987846       0.469448       6.560913       0.097749       1.597147 0.12162823E+02  0.13201841E+03                                 2.247475                            2.034199      -1.113570       2.340852                    0.996490       3.756089      10.901909       0.442306       1.275803      -0.712543      -0.005599      -0.038666       0.032131       0.050585       0.007324      -0.007603      -0.004934      -0.015690       0.059548      -0.021372      -0.001572       0.022944              2.355338       1.728177      -0.064216       0.032100       3.268567      -0.490424       2.069269          -0.000002
           93              H      12.486093       4.505004      12.457202       0.106092       1.557907 0.11779139E+02  0.12620587E+03                                 2.188094                            1.987828      -1.000591       2.406581                    0.997276       3.539278      10.042197       0.454427       1.257985      -0.718608      -0.010744      -0.045636       0.022609       0.052050       0.000298      -0.004746      -0.000944      -0.045661       0.006192      -0.024704       0.002855       0.021850              2.305725       1.826413       0.353667      -0.338668       2.557203      -0.696141       2.533559          -0.000004
           94              H      13.343628       4.256140      10.301666       0.132613       1.186599 0.86829300E+01  0.85350104E+02                                 1.724392                            1.628009      -1.137125       2.344275                    0.997379       3.253816       8.560386       0.544364       1.144666      -0.743117       0.002209      -0.037759      -0.010240       0.039185       0.003868      -0.000973      -0.003184      -0.034866      -0.029874      -0.013017      -0.010142       0.023159              1.747357       1.378814      -0.058772      -0.122219       2.055507       0.336950       1.807750          -0.000004
           95              H      13.848060       8.243620      10.140001       0.128887       1.233587 0.91410838E+01  0.91858567E+02                                 1.836997                            1.722160      -1.082209       2.365519                    0.998035       3.403216       9.329371       0.500961       1.216691      -0.725155       0.011441       0.035846      -0.011166       0.039250       0.003023      -0.003750       0.000388      -0.033926      -0.040385      -0.016031      -0.007931       0.023961              1.882189       1.538540       0.224504      -0.244766       2.036947      -0.375100       2.071079          -0.000003
           96              H      13.040968       8.407644      12.295537       0.096922       1.705603 0.13220836E+02  0.14779295E+03                                 2.411599                            2.165881      -1.425834       2.195306                    0.992383       4.062427      12.307264       0.411784       1.330582      -0.699049       0.005059       0.046582       0.013865       0.048864       0.010057      -0.002094      -0.008415      -0.030773       0.000060      -0.018401      -0.003414       0.021816              2.541624       1.868137      -0.121524      -0.163206       3.107848       0.812079       2.648887          -0.000003
           97              H       2.843035       9.230592      39.051127       0.091334       1.602083 0.12009065E+02  0.13115920E+03                                 2.306991                            2.056098      -1.409788       2.198197                    0.992183       4.068433      12.213373       0.424822       1.320109      -0.699896       0.048036       0.004756       0.004267       0.048459       0.000315       0.006341       0.003751       0.013583      -0.005037      -0.008786      -0.002295       0.011081              2.472084       3.649000      -0.044649      -0.145096       1.867083       0.165247       1.900170           0.000001
           98              H       1.710865      10.404212      40.708195       0.129085       1.401265 0.10654935E+02  0.11295837E+03                                 2.100621                            1.932212      -1.555134       2.145043                    0.991898       3.910242      11.571031       0.439692       1.313984      -0.700601       0.022117       0.020838       0.023104       0.038173      -0.001027       0.012363       0.005562       0.006933      -0.007913      -0.014042      -0.000341       0.014382              2.201691       2.137883       0.287675       0.264120       2.089548       0.623217       2.377641           0.000001
           99              H      12.250692       9.106160      39.073581       0.125779       1.342585 0.10204640E+02  0.10788781E+03                                 2.096192                            1.930243      -1.568861       2.132668                    0.991627       4.087469      12.400638       0.423130       1.369170      -0.687874      -0.035234      -0.002809      -0.002085       0.035408       0.005637       0.001656       0.001175       0.009591      -0.002434      -0.007018      -0.001228       0.008247              2.182986       2.983930       0.035075      -0.028275       1.749729       0.219748       1.815300           0.000001
          100              H      13.486550       8.006068      37.474891       0.090477       1.351945 0.98297406E+01  0.10298616E+03                                 2.111494                            1.894855      -1.463837       2.171837                    0.991211       4.142679      12.523145       0.426804       1.369749      -0.687601      -0.025342      -0.022704      -0.028399       0.044319       0.000126       0.000124       0.010067       0.016035       0.001726      -0.014867       0.007091       0.007776              2.283995       2.030129       0.353324       0.397792       2.111582       0.759014       2.710275           0.000000
          101              H       7.410947      11.979408      39.634918       0.092464       1.448560 0.10832834E+02  0.11536990E+03                                 2.161405                            1.956639      -1.264114       2.267840                    0.994036       3.959119      11.758788       0.433955       1.325289      -0.698805      -0.014709      -0.012130      -0.043605       0.047591      -0.005799      -0.002825       0.006568       0.002673       0.042185      -0.013452      -0.003230       0.016682              2.282874       2.363655       0.031332       0.739251       1.810327       0.210162       2.674641           0.000001
          102              H       9.585609      11.246956      39.859453       0.131929       1.208012 0.89860798E+01  0.92304616E+02                                 1.983426                            1.834632      -1.427674       2.208663                    0.992628       3.930211      11.867055       0.424516       1.404620      -0.681472       0.015134      -0.014889      -0.032402       0.038738      -0.001151      -0.001974       0.005868       0.005092       0.048125      -0.011886      -0.005597       0.017483              2.057188       2.063517      -0.323550      -0.281161       1.898688       0.483034       2.209358           0.000000
          103              H       9.539370      12.590256      43.667567       0.119419       1.328407 0.10076604E+02  0.10610939E+03                                 2.070847                            1.909578      -1.568807       2.128149                    0.991609       4.114341      12.423171       0.428622       1.357037      -0.689984       0.013924       0.006190       0.031821       0.035282      -0.000912       0.003818       0.004204      -0.008338       0.023472      -0.009330      -0.000911       0.010241              2.153377       2.242692      -0.025935       0.472894       1.626492       0.136312       2.590947           0.000001
          104              H       7.370312      13.317052      43.335255       0.085911       1.510667 0.11321775E+02  0.12250681E+03                                 2.248074                            2.016500      -1.502019       2.150187                    0.991047       4.231653      12.870292       0.420288       1.346831      -0.692633      -0.014506       0.018242       0.037169       0.043872      -0.004202       0.003316       0.004790       0.004163       0.033126      -0.011699      -0.000837       0.012537              2.391751       2.562327      -0.481806      -0.661619       1.994426       0.460172       2.618501           0.000001
          105              H       2.712723      12.197164       0.911612       0.088732       1.691731 0.13235652E+02  0.14822966E+03                                 2.393196                            2.160662      -1.503151       2.148996                    0.991542       4.231021      12.894904       0.413482       1.322694      -0.699004       0.045530       0.000755      -0.004657       0.045774      -0.002004      -0.006317       0.009720       0.010353       0.004115      -0.012865      -0.000085       0.012950              2.539961       3.718618       0.027011       0.311929       1.833904      -0.037127       2.067361           0.000001
          106              H       1.717871      11.713576      43.761871       0.137050       1.374474 0.10635762E+02  0.11252169E+03                                 2.073857                            1.934287      -1.422743       2.215743                    0.993029       3.762217      11.062707       0.438868       1.319181      -0.701046       0.024339      -0.009542      -0.031147       0.040665      -0.012796      -0.007382       0.001459       0.015064       0.007171      -0.016380      -0.000763       0.017143              2.127938       2.146115      -0.093228      -0.397250       1.702426       0.281614       2.535274           0.000002
          107              H      12.154009      12.508244       0.552356       0.123524       1.342282 0.10351904E+02  0.10927595E+03                                 2.046257                            1.905410      -1.642318       2.092301                    0.991479       4.089774      12.192210       0.441178       1.315188      -0.698396      -0.034336       0.005122      -0.001519       0.034749      -0.001770      -0.002773       0.001494       0.009365      -0.021076      -0.007729      -0.001350       0.009079              2.123082       2.869865      -0.095990       0.164452       1.619470       0.042482       1.879911           0.000000
          108              H      13.242741      13.003144       2.519283       0.087733       1.510431 0.11948511E+02  0.13056020E+03                                 2.219325                            2.052843      -1.469910       2.165150                    0.991696       4.178864      12.619463       0.423819       1.322602      -0.698349      -0.029940       0.015589       0.030562       0.045535      -0.002019      -0.003921      -0.000218       0.017148       0.000056      -0.008873      -0.001391       0.010264              2.285020       2.158122      -0.208639      -0.496271       1.883129       0.318733       2.813809           0.000000
          109              H      12.333362       4.386228      25.529629       0.097172       1.451536 0.10910891E+02  0.11459537E+03                                 2.066600                            1.895045      -0.963759       2.418365                    0.997456       3.544422       9.931164       0.472486       1.234269      -0.722610      -0.013109       0.004248      -0.048178       0.050110      -0.002131       0.007577      -0.008467      -0.030050       0.041654      -0.023508       0.002294       0.021215              2.145716       1.655475       0.059045       0.354307       1.808307       0.359740       2.973366           0.000001
          110              H      12.711686       6.453496      26.553509       0.131956       1.169831 0.85760997E+01  0.83927601E+02                                 1.694233                            1.607096      -1.111288       2.353326                    0.997709       3.256526       8.511447       0.554199       1.129342      -0.746620      -0.005650       0.031224      -0.025209       0.040526      -0.002255       0.007139      -0.013676      -0.008393       0.042329      -0.013517      -0.009763       0.023280              1.702055       1.343449      -0.051452       0.075787       2.152927      -0.226738       1.609791           0.000000
          111              H      13.700934       4.454100      29.912553       0.132687       1.130331 0.81051939E+01  0.78307680E+02                                 1.663782                            1.566778      -1.073769       2.369813                    0.998240       3.226509       8.414261       0.558190       1.135751      -0.744608       0.011670      -0.008457       0.036926       0.039639      -0.004877       0.007721      -0.015741      -0.007310       0.031614      -0.012516      -0.011358       0.023874              1.697158       1.381659       0.041912       0.267025       1.536190       0.165872       2.173624          -0.000001
          112              H      13.354837       2.477328      28.794368       0.094461       1.705046 0.13337534E+02  0.14880856E+03                                 2.374831                            2.149291      -1.327505       2.235169                    0.994078       4.001698      11.948970       0.422676       1.298812      -0.706201       0.009509      -0.033138       0.031445       0.046661       0.000834       0.011513      -0.004363      -0.003757       0.060773      -0.016284      -0.008128       0.024412              2.451270       1.781949      -0.181031       0.124385       3.430439      -0.453198       2.141421          -0.000001
          113              H      12.734106      11.798416      25.574537       0.090141       1.665055 0.12758376E+02  0.14040696E+03                                 2.303351                            2.074517      -1.313020       2.238890                    0.994007       3.994127      11.743775       0.439990       1.264940      -0.712749       0.000376      -0.007855      -0.045554       0.046228       0.001588      -0.003602       0.014538      -0.030260       0.018412      -0.019286      -0.004676       0.023963              2.423640       1.846824      -0.061665       0.325596       1.979544      -0.369569       3.444552           0.000001
          114              H      13.092813       9.748116      26.616379       0.127940       1.247828 0.93836265E+01  0.94690360E+02                                 1.835554                            1.734474      -1.109075       2.352865                    0.997758       3.385868       9.229419       0.504864       1.202254      -0.729049       0.002699      -0.028512      -0.027777       0.039897      -0.002408       0.003902       0.013829      -0.007420       0.052940      -0.016044      -0.008303       0.024348              1.851823       1.438825      -0.040331       0.014208       2.346247       0.232998       1.770399           0.000000
          115              H      13.392670      11.662672      30.146069       0.135377       1.166932 0.84750944E+01  0.82937248E+02                                 1.718314                            1.619287      -1.085468       2.370356                    0.998022       3.223703       8.506840       0.539469       1.160204      -0.739428       0.006603       0.007543       0.039204       0.040465       0.003366       0.002406       0.014621      -0.010636       0.041427      -0.013493      -0.009552       0.023045              1.746763       1.366338      -0.046910       0.144818       1.603034      -0.138715       2.270916          -0.000002
          116              H      13.024154      13.670552      29.014413       0.097750       1.597138 0.12162736E+02  0.13201715E+03                                 2.247460                            2.034186      -1.113570       2.340852                    0.996490       3.756080      10.901848       0.442309       1.275796      -0.712544       0.005599       0.038666       0.032131       0.050585       0.007324       0.007603       0.004934      -0.015690       0.059549      -0.021372      -0.001572       0.022944              2.355321       1.728167      -0.064215      -0.032099       3.268540       0.490419       2.069256          -0.000001
          117              H       1.525907       9.634996      34.910702       0.106091       1.557934 0.11779386E+02  0.12620935E+03                                 2.188133                            1.987860      -1.000593       2.406580                    0.997275       3.539298      10.042328       0.454419       1.257999      -0.718605       0.010744       0.045636       0.022609       0.052050       0.000298       0.004746       0.000944      -0.045660       0.006194      -0.024704       0.002855       0.021849              2.305769       1.826443       0.353677       0.338679       2.557253       0.696161       2.533610          -0.000001
          118              H       0.668372       9.883860      32.755166       0.132613       1.186605 0.86829867E+01  0.85350839E+02                                 1.724401                            1.628018      -1.137125       2.344275                    0.997379       3.253823       8.560426       0.544361       1.144670      -0.743116      -0.002209       0.037759      -0.010240       0.039185       0.003868       0.000973       0.003184      -0.034866      -0.029874      -0.013017      -0.010142       0.023159              1.747366       1.378821      -0.058772       0.122221       2.055518      -0.336953       1.807761          -0.000002
          119              H       0.163940       5.896380      32.593501       0.128887       1.233591 0.91411242E+01  0.91859120E+02                                 1.837005                            1.722167      -1.082208       2.365520                    0.998035       3.403222       9.329410       0.500958       1.216696      -0.725154      -0.011441      -0.035846      -0.011166       0.039250       0.003023       0.003750      -0.000387      -0.033926      -0.040385      -0.016031      -0.007930       0.023961              1.882197       1.538546       0.224506       0.244768       2.036957       0.375102       2.071089          -0.000001
          120              H       0.971032       5.732356      34.749037       0.096922       1.705608 0.13220883E+02  0.14779366E+03                                 2.411608                            2.165888      -1.425835       2.195306                    0.992383       4.062432      12.307303       0.411782       1.330586      -0.699049      -0.005059      -0.046582       0.013865       0.048864       0.010057       0.002094       0.008415      -0.030773       0.000060      -0.018401      -0.003414       0.021815              2.541634       1.868143      -0.121524       0.163207       3.107861      -0.812084       2.648898          -0.000001
          121              H       9.849035       4.909408      39.051127       0.091334       1.602083 0.12009065E+02  0.13115920E+03                                 2.306991                            2.056098      -1.409788       2.198197                    0.992183       4.068433      12.213373       0.424822       1.320109      -0.699896       0.048036      -0.004756       0.004267       0.048459      -0.000315       0.006341      -0.003751       0.013583      -0.005037      -0.008786      -0.002295       0.011081              2.472084       3.649000       0.044649      -0.145096       1.867083      -0.165247       1.900170           0.000001
          122              H       8.716865       3.735788      40.708195       0.129085       1.401265 0.10654935E+02  0.11295837E+03                                 2.100621                            1.932212      -1.555134       2.145043                    0.991898       3.910242      11.571031       0.439692       1.313984      -0.700601       0.022117      -0.020838       0.023104       0.038173       0.001027       0.012363      -0.005562       0.006933      -0.007913      -0.014042      -0.000341       0.014382              2.201691       2.137883      -0.287675       0.264120       2.089548      -0.623217       2.377641           0.000001
          123              H       5.244692       5.033840      39.073581       0.125779       1.342585 0.10204640E+02  0.10788781E+03                                 2.096192                            1.930243      -1.568861       2.132668                    0.991627       4.087469      12.400638       0.423130       1.369170      -0.687874      -0.035234       0.002809      -0.002085       0.035408      -0.005637       0.001656      -0.001175       0.009591      -0.002434      -0.007018      -0.001228       0.008247              2.182986       2.983930      -0.035075      -0.028275       1.749729      -0.219748       1.815300           0.000001
          124              H       6.480550       6.133932      37.474891       0.090477       1.351945 0.98297406E+01  0.10298616E+03                                 2.111494                            1.894855      -1.463838       2.171837                    0.991211       4.142679      12.523145       0.426804       1.369749      -0.687601      -0.025342       0.022704      -0.028399       0.044319      -0.000126       0.000124      -0.010067       0.016035       0.001726      -0.014867       0.007091       0.007776              2.283995       2.030129      -0.353324       0.397792       2.111582      -0.759014       2.710275           0.000000
          125              H       0.404947       2.160592      39.634918       0.092464       1.448560 0.10832834E+02  0.11536990E+03                                 2.161405                            1.956639      -1.264114       2.267840                    0.994036       3.959119      11.758789       0.433955       1.325289      -0.698805      -0.014709       0.012131      -0.043605       0.047591       0.005799      -0.002825      -0.006568       0.002673       0.042185      -0.013452      -0.003230       0.016682              2.282875       2.363655      -0.031332       0.739252       1.810328      -0.210162       2.674641           0.000001
          126              H       2.579609       2.893044      39.859453       0.131929       1.208012 0.89860798E+01  0.92304616E+02                                 1.983426                            1.834632      -1.427674       2.208663                    0.992628       3.930211      11.867055       0.424516       1.404620      -0.681472       0.015134       0.014889      -0.032402       0.038738       0.001151      -0.001974      -0.005868       0.005092       0.048125      -0.011886      -0.005597       0.017483              2.057188       2.063518       0.323550      -0.281161       1.898688      -0.483034       2.209358           0.000000
          127              H       2.533370       1.549744      43.667567       0.119419       1.328407 0.10076603E+02  0.10610938E+03                                 2.070847                            1.909578      -1.568807       2.128149                    0.991609       4.114341      12.423172       0.428622       1.357037      -0.689984       0.013924      -0.006190       0.031821       0.035282       0.000912       0.003818      -0.004204      -0.008338       0.023472      -0.009330      -0.000911       0.010241              2.153377       2.242693       0.025935       0.472894       1.626492      -0.136312       2.590947           0.000001
          128              H       0.364312       0.822948      43.335255       0.085911       1.510667 0.11321775E+02  0.12250681E+03                                 2.248074                            2.016500      -1.502019       2.150187                    0.991047       4.231653      12.870292       0.420288       1.346831      -0.692633      -0.014506      -0.018242       0.037169       0.043872       0.004202       0.003316      -0.004790       0.004163       0.033126      -0.011699      -0.000837       0.012537              2.391751       2.562327       0.481806      -0.661619       1.994426      -0.460172       2.618501           0.000001
          129              H       9.718723       1.942836       0.911612       0.088732       1.691731 0.13235652E+02  0.14822966E+03                                 2.393196                            2.160662      -1.503151       2.148996                    0.991542       4.231021      12.894904       0.413482       1.322694      -0.699004       0.045530      -0.000755      -0.004657       0.045774       0.002004      -0.006317      -0.009720       0.010353       0.004115      -0.012865      -0.000085       0.012950              2.539961       3.718618      -0.027011       0.311929       1.833904       0.037127       2.067361           0.000001
          130              H       8.723871       2.426424      43.761871       0.137050       1.374474 0.10635762E+02  0.11252169E+03                                 2.073857                            1.934287      -1.422743       2.215743                    0.993029       3.762217      11.062706       0.438868       1.319181      -0.701046       0.024339       0.009542      -0.031147       0.040665       0.012796      -0.007382      -0.001459       0.015064       0.007171      -0.016380      -0.000763       0.017143              2.127938       2.146115       0.093228      -0.397250       1.702426      -0.281614       2.535273           0.000002
          131              H       5.148009       1.631756       0.552356       0.123524       1.342282 0.10351904E+02  0.10927595E+03                                 2.046257                            1.905410      -1.642318       2.092301                    0.991479       4.089774      12.192210       0.441178       1.315188      -0.698396      -0.034336      -0.005122      -0.001519       0.034749       0.001770      -0.002773      -0.001494       0.009365      -0.021076      -0.007729      -0.001350       0.009079              2.123082       2.869865       0.095990       0.164452       1.619470      -0.042482       1.879911           0.000000
          132              H       6.236741       1.136856       2.519283       0.087733       1.510431 0.11948511E+02  0.13056020E+03                                 2.219325                            2.052843      -1.469910       2.165150                    0.991696       4.178864      12.619464       0.423819       1.322602      -0.698349      -0.029940      -0.015589       0.030562       0.045535       0.002019      -0.003921       0.000218       0.017148       0.000056      -0.008873      -0.001391       0.010264              2.285020       2.158122       0.208639      -0.496272       1.883129      -0.318733       2.813809           0.000000
          133              H       5.327362       9.753772      25.529629       0.097172       1.451536 0.10910889E+02  0.11459534E+03                                 2.066600                            1.895044      -0.963759       2.418365                    0.997456       3.544422       9.931163       0.472487       1.234269      -0.722610      -0.013109      -0.004248      -0.048178       0.050110       0.002131       0.007577       0.008467      -0.030050       0.041654      -0.023508       0.002294       0.021215              2.145715       1.655474      -0.059045       0.354307       1.808307      -0.359740       2.973366           0.000001
          134              H       5.705686       7.686504      26.553509       0.131956       1.169831 0.85760997E+01  0.83927601E+02                                 1.694233                            1.607096      -1.111288       2.353326                    0.997709       3.256526       8.511447       0.554199       1.129342      -0.746620      -0.005650      -0.031224      -0.025209       0.040526       0.002255       0.007139       0.013676      -0.008393       0.042329      -0.013517      -0.009763       0.023280              1.702055       1.343449       0.051452       0.075787       2.152927       0.226738       1.609791           0.000000
          135              H       6.694934       9.685900      29.912553       0.132687       1.130331 0.81051939E+01  0.78307680E+02                                 1.663782                            1.566778      -1.073769       2.369813                    0.998240       3.226509       8.414261       0.558190       1.135751      -0.744608       0.011670       0.008457       0.036926       0.039639       0.004877       0.007721       0.015741      -0.007310       0.031614      -0.012516      -0.011358       0.023874              1.697158       1.381659      -0.041912       0.267025       1.536190      -0.165872       2.173624          -0.000001
          136              H       6.348837      11.662672      28.794368       0.094461       1.705047 0.13337539E+02  0.14880861E+03                                 2.374830                            2.149291      -1.327505       2.235169                    0.994078       4.001699      11.948971       0.422676       1.298811      -0.706201       0.009509       0.033138       0.031445       0.046661      -0.000834       0.011513       0.004363      -0.003757       0.060773      -0.016284      -0.008128       0.024412              2.451270       1.781949       0.181031       0.124385       3.430438       0.453198       2.141421          -0.000001
          137              H       5.728106       2.341584      25.574537       0.090141       1.665055 0.12758376E+02  0.14040696E+03                                 2.303352                            2.074518      -1.313020       2.238890                    0.994007       3.994127      11.743776       0.439990       1.264941      -0.712749       0.000376       0.007855      -0.045554       0.046228      -0.001588      -0.003602      -0.014538      -0.030260       0.018412      -0.019286      -0.004676       0.023963              2.423640       1.846824       0.061665       0.325596       1.979544       0.369569       3.444552           0.000001
          138              H       6.086813       4.391884      26.616379       0.127940       1.247828 0.93836283E+01  0.94690385E+02                                 1.835554                            1.734475      -1.109075       2.352865                    0.997758       3.385868       9.229420       0.504864       1.202255      -0.729049       0.002699       0.028512      -0.027777       0.039897       0.002408       0.003902      -0.013829      -0.007420       0.052940      -0.016044      -0.008303       0.024348              1.851824       1.438825       0.040331       0.014208       2.346247      -0.232998       1.770399           0.000000
          139              H       6.386670       2.477328      30.146069       0.135376       1.166932 0.84750994E+01  0.82937306E+02                                 1.718315                            1.619288      -1.085468       2.370356                    0.998022       3.223704       8.506842       0.539469       1.160204      -0.739428       0.006603      -0.007543       0.039204       0.040465      -0.003366       0.002406      -0.014621      -0.010636       0.041427      -0.013493      -0.009552       0.023045              1.746763       1.366338       0.046910       0.144818       1.603034       0.138715       2.270917          -0.000002
          140              H       6.018154       0.469448      29.014413       0.097750       1.597138 0.12162736E+02  0.13201716E+03                                 2.247460                            2.034186      -1.113570       2.340852                    0.996490       3.756080      10.901849       0.442309       1.275797      -0.712544       0.005599      -0.038666       0.032131       0.050585      -0.007324       0.007603      -0.004934      -0.015690       0.059549      -0.021372      -0.001572       0.022944              2.355321       1.728168       0.064215      -0.032099       3.268540      -0.490419       2.069256          -0.000001
          141              H       8.531907       4.505004      34.910702       0.106091       1.557934 0.11779384E+02  0.12620931E+03                                 2.188132                            1.987860      -1.000594       2.406580                    0.997275       3.539298      10.042327       0.454420       1.257999      -0.718605       0.010744      -0.045636       0.022609       0.052050      -0.000298       0.004746      -0.000944      -0.045660       0.006194      -0.024704       0.002855       0.021849              2.305768       1.826443      -0.353677       0.338678       2.557253      -0.696161       2.533610          -0.000001
          142              H       7.674372       4.256140      32.755166       0.132613       1.186605 0.86829887E+01  0.85350865E+02                                 1.724401                            1.628018      -1.137125       2.344275                    0.997379       3.253823       8.560427       0.544361       1.144670      -0.743116      -0.002209      -0.037759      -0.010240       0.039185      -0.003868       0.000973      -0.003183      -0.034866      -0.029874      -0.013017      -0.010142       0.023159              1.747367       1.378821       0.058772       0.122221       2.055518       0.336953       1.807761          -0.000002
          143              H       7.169940       8.243620      32.593501       0.128887       1.233591 0.91411245E+01  0.91859126E+02                                 1.837005                            1.722167      -1.082208       2.365520                    0.998035       3.403222       9.329411       0.500958       1.216696      -0.725154      -0.011441       0.035846      -0.011166       0.039250      -0.003023       0.003750       0.000387      -0.033926      -0.040385      -0.016031      -0.007930       0.023961              1.882198       1.538546      -0.224506       0.244768       2.036957      -0.375102       2.071090          -0.000001
          144              H       7.977032       8.407644      34.749037       0.096922       1.705608 0.13220885E+02  0.14779369E+03                                 2.411609                            2.165888      -1.425835       2.195306                    0.992383       4.062432      12.307304       0.411782       1.330586      -0.699048      -0.005059       0.046582       0.013865       0.048864      -0.010057       0.002094      -0.008415      -0.030773       0.000060      -0.018401      -0.003414       0.021815              2.541634       1.868143       0.121524       0.163207       3.107862       0.812084       2.648898          -0.000001
          145              H       4.162965       9.230592      16.597627       0.091334       1.602084 0.12009074E+02  0.13115934E+03                                 2.306993                            2.056100      -1.409788       2.198197                    0.992183       4.068435      12.213386       0.424821       1.320110      -0.699896      -0.048036       0.004756       0.004267       0.048459      -0.000315      -0.006341       0.003751       0.013583      -0.005037      -0.008786      -0.002295       0.011081              2.472087       3.649004       0.044649       0.145096       1.867084       0.165247       1.900172           0.000000
          146              H       5.295135      10.404212      18.254695       0.129085       1.401268 0.10654966E+02  0.11295883E+03                                 2.100627                            1.932217      -1.555134       2.145043                    0.991898       3.910248      11.571068       0.439690       1.313987      -0.700600      -0.022117       0.020838       0.023104       0.038173       0.001027      -0.012363       0.005562       0.006933      -0.007913      -0.014041      -0.000341       0.014382              2.201697       2.137890      -0.287677      -0.264121       2.089554       0.623220       2.377648           0.000001
          147              H       8.767308       9.106160      16.620081       0.125779       1.342585 0.10204636E+02  0.10788779E+03                                 2.096193                            1.930244      -1.568860       2.132668                    0.991627       4.087470      12.400649       0.423129       1.369172      -0.687873       0.035234      -0.002809      -0.002085       0.035408      -0.005637      -0.001656       0.001175       0.009591      -0.002434      -0.007018      -0.001228       0.008247              2.182988       2.983932      -0.035075       0.028275       1.749730       0.219748       1.815301           0.000000
          148              H       7.531450       8.006068      15.021392       0.090478       1.351943 0.98297222E+01  0.10298592E+03                                 2.111491                            1.894852      -1.463837       2.171838                    0.991211       4.142676      12.523132       0.426804       1.369748      -0.687601       0.025342      -0.022704      -0.028399       0.044319      -0.000126      -0.000124       0.010067       0.016035       0.001726      -0.014867       0.007091       0.007776              2.283993       2.030127      -0.353324      -0.397791       2.111580       0.759013       2.710271          -0.000000
          149              H      13.607053      11.979408      17.181418       0.092464       1.448560 0.10832826E+02  0.11536980E+03                                 2.161405                            1.956638      -1.264115       2.267840                    0.994036       3.959117      11.758782       0.433955       1.325289      -0.698805       0.014709      -0.012131      -0.043605       0.047591       0.005799       0.002825       0.006568       0.002673       0.042185      -0.013452      -0.003230       0.016682              2.282874       2.363654      -0.031332      -0.739251       1.810327       0.210162       2.674640          -0.000000
          150              H      11.432391      11.246956      17.405953       0.131929       1.208012 0.89860776E+01  0.92304582E+02                                 1.983425                            1.834631      -1.427675       2.208663                    0.992628       3.930211      11.867052       0.424516       1.404620      -0.681472      -0.015134      -0.014889      -0.032402       0.038738       0.001151       0.001974       0.005868       0.005092       0.048125      -0.011886      -0.005597       0.017483              2.057187       2.063517       0.323550       0.281161       1.898687       0.483033       2.209357          -0.000000
          151              H      11.478630      12.590256      21.214067       0.119419       1.328407 0.10076605E+02  0.10610938E+03                                 2.070846                            1.909577      -1.568807       2.128148                    0.991609       4.114340      12.423162       0.428623       1.357036      -0.689985      -0.013924       0.006190       0.031821       0.035282       0.000912      -0.003818       0.004204      -0.008338       0.023472      -0.009330      -0.000911       0.010241              2.153376       2.242691       0.025935      -0.472894       1.626491       0.136312       2.590945           0.000001
          152              H      13.647688      13.317052      20.881755       0.085911       1.510668 0.11321789E+02  0.12250700E+03                                 2.248076                            2.016501      -1.502020       2.150187                    0.991047       4.231655      12.870300       0.420288       1.346831      -0.692633       0.014506       0.018242       0.037169       0.043872       0.004202      -0.003316       0.004789       0.004163       0.033126      -0.011699      -0.000837       0.012536              2.391753       2.562329       0.481806       0.661619       1.994427       0.460172       2.618503           0.000001
          153              H       4.293277      12.197164      23.365112       0.088732       1.691731 0.13235650E+02  0.14822963E+03                                 2.393196                            2.160662      -1.503151       2.148997                    0.991542       4.231021      12.894903       0.413482       1.322694      -0.699005      -0.045530       0.000755      -0.004657       0.045774       0.002004       0.006317       0.009720       0.010353       0.004115      -0.012865      -0.000085       0.012950              2.539960       3.718617      -0.027011      -0.311929       1.833903      -0.037127       2.067360           0.000001
          154              H       5.288129      11.713576      21.308371       0.137050       1.374474 0.10635766E+02  0.11252178E+03                                 2.073859                            1.934289      -1.422743       2.215743                    0.993029       3.762218      11.062720       0.438867       1.319183      -0.701046      -0.024339      -0.009542      -0.031147       0.040665       0.012796       0.007382       0.001459       0.015064       0.007171      -0.016380      -0.000763       0.017143              2.127941       2.146117       0.093228       0.397251       1.702428       0.281614       2.535277           0.000001
          155              H       8.863991      12.508244      23.005856       0.123524       1.342282 0.10351898E+02  0.10927586E+03                                 2.046257                            1.905409      -1.642319       2.092301                    0.991479       4.089772      12.192201       0.441178       1.315188      -0.698397       0.034336       0.005122      -0.001519       0.034749       0.001770       0.002773       0.001494       0.009365      -0.021076      -0.007729      -0.001350       0.009079              2.123081       2.869864       0.095990      -0.164452       1.619470       0.042482       1.879910           0.000000
          156              H       7.775259      13.003144      24.972783       0.087732       1.510434 0.11948534E+02  0.13056052E+03                                 2.219327                            2.052845      -1.469911       2.165149                    0.991696       4.178868      12.619478       0.423818       1.322602      -0.698349       0.029940       0.015589       0.030562       0.045535       0.002019       0.003921      -0.000218       0.017148       0.000056      -0.008873      -0.001391       0.010264              2.285022       2.158124       0.208639       0.496272       1.883131       0.318733       2.813812           0.000000
          157              H       8.684638       4.386228       3.076129       0.097172       1.451537 0.10910895E+02  0.11459542E+03                                 2.066601                            1.895045      -0.963760       2.418364                    0.997456       3.544422       9.931165       0.472486       1.234270      -0.722610       0.013109       0.004249      -0.048178       0.050110       0.002131      -0.007577      -0.008467      -0.030050       0.041654      -0.023508       0.002294       0.021215              2.145717       1.655475      -0.059045      -0.354307       1.808307       0.359740       2.973367           0.000001
          158              H       8.306314       6.453496       4.100009       0.131955       1.169832 0.85761124E+01  0.83927760E+02                                 1.694236                            1.607098      -1.111289       2.353325                    0.997709       3.256527       8.511453       0.554198       1.129343      -0.746619       0.005650       0.031224      -0.025209       0.040526       0.002255      -0.007139      -0.013676      -0.008392       0.042329      -0.013517      -0.009763       0.023280              1.702058       1.343450       0.051453      -0.075787       2.152930      -0.226738       1.609793          -0.000000
          159              H       7.317066       4.454100       7.459053       0.132687       1.130331 0.81051979E+01  0.78307728E+02                                 1.663782                            1.566779      -1.073770       2.369813                    0.998240       3.226510       8.414264       0.558190       1.135751      -0.744608      -0.011670      -0.008457       0.036926       0.039639       0.004877      -0.007721      -0.015741      -0.007310       0.031614      -0.012516      -0.011358       0.023874              1.697158       1.381659      -0.041912      -0.267025       1.536190       0.165872       2.173624          -0.000003
          160              H       7.663163       2.477328       6.340868       0.094460       1.705075 0.13337807E+02  0.14881256E+03                                 2.374874                            2.149326      -1.327506       2.235169                    0.994078       4.001720      11.949128       0.422668       1.298827      -0.706198      -0.009509      -0.033138       0.031444       0.046661      -0.000834      -0.011513      -0.004363      -0.003757       0.060772      -0.016284      -0.008128       0.024411              2.451316       1.781976       0.181036      -0.124388       3.430514      -0.453211       2.141458          -0.000003
          161              H       8.283894      11.798416       3.121036       0.090141       1.665055 0.12758382E+02  0.14040705E+03                                 2.303353                            2.074519      -1.313019       2.238891                    0.994007       3.994126      11.743775       0.439990       1.264941      -0.712748      -0.000376      -0.007855      -0.045554       0.046228      -0.001588       0.003602       0.014538      -0.030260       0.018412      -0.019286      -0.004676       0.023963              2.423641       1.846825       0.061665      -0.325596       1.979545      -0.369569       3.444554           0.000001
          162              H       7.925187       9.748116       4.162879       0.127939       1.247830 0.93836494E+01  0.94690654E+02                                 1.835557                            1.734477      -1.109076       2.352865                    0.997758       3.385871       9.229432       0.504864       1.202255      -0.729049      -0.002699      -0.028512      -0.027777       0.039897       0.002408      -0.003902       0.013829      -0.007420       0.052940      -0.016044      -0.008303       0.024347              1.851827       1.438827       0.040331      -0.014208       2.346252       0.232999       1.770402           0.000000
          163              H       7.625330      11.662672       7.692569       0.135375       1.166940 0.84751760E+01  0.82938294E+02                                 1.718328                            1.619299      -1.085470       2.370355                    0.998022       3.223713       8.506895       0.539465       1.160210      -0.739426      -0.006603       0.007543       0.039204       0.040465      -0.003366      -0.002406       0.014621      -0.010636       0.041427      -0.013493      -0.009552       0.023045              1.746777       1.366347       0.046911      -0.144820       1.603046      -0.138716       2.270936          -0.000004
          164              H       7.993846      13.670552       6.560913       0.097749       1.597148 0.12162829E+02  0.13201850E+03                                 2.247476                            2.034199      -1.113570       2.340852                    0.996490       3.756090      10.901913       0.442305       1.275803      -0.712543      -0.005599       0.038666       0.032131       0.050585      -0.007324      -0.007603       0.004934      -0.015690       0.059548      -0.021372      -0.001572       0.022944              2.355339       1.728178       0.064216       0.032100       3.268568       0.490424       2.069270          -0.000002
          165              H       5.480093       9.634996      12.457202       0.106092       1.557908 0.11779142E+02  0.12620592E+03                                 2.188095                            1.987829      -1.000591       2.406581                    0.997276       3.539278      10.042199       0.454427       1.257986      -0.718607      -0.010744       0.045636       0.022609       0.052050      -0.000298      -0.004746       0.000944      -0.045661       0.006192      -0.024704       0.002855       0.021850              2.305726       1.826414      -0.353668      -0.338668       2.557204       0.696141       2.533560          -0.000004
          166              H       6.337628       9.883860      10.301666       0.132613       1.186599 0.86829281E+01  0.85350078E+02                                 1.724391                            1.628009      -1.137124       2.344275                    0.997379       3.253816       8.560385       0.544364       1.144666      -0.743117       0.002209       0.037759      -0.010240       0.039185      -0.003868      -0.000973       0.003184      -0.034866      -0.029874      -0.013017      -0.010142       0.023159              1.747357       1.378814       0.058772      -0.122219       2.055506      -0.336950       1.807750          -0.000004
          167              H       6.842060       5.896380      10.140001       0.128887       1.233587 0.91410838E+01  0.91858567E+02                                 1.836997                            1.722160      -1.082209       2.365519                    0.998035       3.403216       9.329371       0.500961       1.216691      -0.725155       0.011441      -0.035846      -0.011166       0.039250      -0.003023      -0.003750      -0.000388      -0.033926      -0.040385      -0.016031      -0.007931       0.023961              1.882189       1.538540      -0.224504      -0.244766       2.036947       0.375100       2.071079          -0.000003
          168              H       6.034968       5.732356      12.295537       0.096922       1.705603 0.13220840E+02  0.14779301E+03                                 2.411600                            2.165882      -1.425834       2.195306                    0.992383       4.062427      12.307266       0.411784       1.330582      -0.699049       0.005059      -0.046582       0.013865       0.048864      -0.010057      -0.002094       0.008415      -0.030773       0.000060      -0.018401      -0.003414       0.021816              2.541625       1.868137       0.121524      -0.163206       3.107849      -0.812080       2.648888          -0.000003
          169              H       2.843035      23.370592      28.309373       0.091334       1.602083 0.12009069E+02  0.13115925E+03                                 2.306991                            2.056098      -1.409788       2.198197                    0.992183       4.068433      12.213372       0.424822       1.320109      -0.699896       0.048036       0.004756      -0.004267       0.048459       0.000315      -0.006341      -0.003751       0.013583      -0.005037      -0.008786      -0.002295       0.011081              2.472085       3.649000      -0.044649       0.145096       1.867083      -0.165247       1.900171           0.000001
          170              H       1.710865      24.544212      26.652305       0.129085       1.401265 0.10654939E+02  0.11295841E+03                                 2.100620                            1.932211      -1.555134       2.145043                    0.991898       3.910242      11.571024       0.439692       1.313982      -0.700601       0.022117       0.020838      -0.023104       0.038173      -0.001027      -0.012363      -0.005562       0.006933      -0.007913      -0.014042      -0.000341       0.014382              2.201689       2.137882       0.287675      -0.264120       2.089547      -0.623216       2.377639           0.000001
          171              H      12.250692      23.246160      28.286919       0.125779       1.342585 0.10204636E+02  0.10788778E+03                                 2.096192                            1.930243      -1.568861       2.132668                    0.991627       4.087469      12.400641       0.423130       1.369171      -0.687873      -0.035234      -0.002809       0.002085       0.035408       0.005637      -0.001656      -0.001175       0.009591      -0.002434      -0.007018      -0.001228       0.008247              2.182987       2.983930       0.035074       0.028275       1.749729      -0.219748       1.815300           0.000000
          172              H      13.486550      22.146068      29.885608       0.090478       1.351943 0.98297222E+01  0.10298592E+03                                 2.111491                            1.894852      -1.463837       2.171838                    0.991211       4.142676      12.523132       0.426804       1.369748      -0.687601      -0.025342      -0.022704       0.028399       0.044319       0.000126      -0.000124      -0.010067       0.016035       0.001726      -0.014867       0.007091       0.007776              2.283992       2.030127       0.353324      -0.397791       2.111580      -0.759013       2.710271          -0.000000
          173              H       7.410947      26.119408      27.725582       0.092464       1.448561 0.10832840E+02  0.11536997E+03                                 2.161405                            1.956639      -1.264115       2.267840                    0.994036       3.959119      11.758787       0.433956       1.325288      -0.698805      -0.014709      -0.012131       0.043605       0.047591      -0.005799       0.002825      -0.006568       0.002673       0.042185      -0.013452      -0.003230       0.016682              2.282875       2.363655       0.031332      -0.739252       1.810328      -0.210162       2.674641           0.000000
          174              H       9.585609      25.386956      27.501047       0.131929       1.208013 0.89860837E+01  0.92304664E+02                                 1.983426                            1.834632      -1.427676       2.208662                    0.992628       3.930212      11.867057       0.424516       1.404620      -0.681472       0.015134      -0.014889       0.032402       0.038738      -0.001151       0.001974      -0.005868       0.005092       0.048125      -0.011886      -0.005597       0.017483              2.057188       2.063518      -0.323550       0.281161       1.898688      -0.483034       2.209358           0.000000
          175              H       9.539370      26.730256      23.692933       0.119419       1.328407 0.10076603E+02  0.10610936E+03                                 2.070846                            1.909577      -1.568807       2.128149                    0.991609       4.114340      12.423162       0.428623       1.357036      -0.689985       0.013924       0.006190      -0.031821       0.035282      -0.000912      -0.003818      -0.004204      -0.008338       0.023472      -0.009330      -0.000911       0.010241              2.153376       2.242691      -0.025935      -0.472894       1.626491      -0.136312       2.590945           0.000000
          176              H       7.370312      27.457052      24.025245       0.085911       1.510667 0.11321783E+02  0.12250690E+03                                 2.248075                            2.016500      -1.502020       2.150187                    0.991047       4.231654      12.870294       0.420288       1.346830      -0.692633      -0.014506       0.018242      -0.037169       0.043872      -0.004202      -0.003316      -0.004790       0.004163       0.033126      -0.011699      -0.000837       0.012536              2.391752       2.562328      -0.481806       0.661619       1.994426      -0.460172       2.618501           0.000001
          177              H       2.712723      26.337164      21.541888       0.088732       1.691730 0.13235648E+02  0.14822959E+03                                 2.393194                            2.160661      -1.503151       2.148996                    0.991542       4.231021      12.894899       0.413483       1.322693      -0.699005       0.045530       0.000754       0.004657       0.045774      -0.002004       0.006317      -0.009720       0.010353       0.004115      -0.012865      -0.000085       0.012950              2.539959       3.718615       0.027011      -0.311928       1.833903       0.037127       2.067359           0.000001
          178              H       1.717871      25.853576      23.598628       0.137050       1.374471 0.10635730E+02  0.11252125E+03                                 2.073852                            1.934283      -1.422743       2.215743                    0.993029       3.762213      11.062684       0.438869       1.319179      -0.701047       0.024339      -0.009543       0.031147       0.040665      -0.012796       0.007382      -0.001459       0.015064       0.007170      -0.016380      -0.000763       0.017143              2.127933       2.146110      -0.093228       0.397249       1.702422      -0.281613       2.535267           0.000001
          179              H      12.154009      26.648244      21.901144       0.123524       1.342282 0.10351901E+02  0.10927591E+03                                 2.046258                            1.905410      -1.642318       2.092302                    0.991479       4.089774      12.192213       0.441178       1.315189      -0.698396      -0.034336       0.005122       0.001519       0.034749      -0.001770       0.002773      -0.001494       0.009365      -0.021076      -0.007729      -0.001350       0.009079              2.123082       2.869865      -0.095990      -0.164452       1.619471      -0.042482       1.879911           0.000000
          180              H      13.242741      27.143144      19.934217       0.087733       1.510431 0.11948507E+02  0.13056015E+03                                 2.219325                            2.052843      -1.469910       2.165150                    0.991696       4.178864      12.619464       0.423819       1.322602      -0.698349      -0.029940       0.015589      -0.030562       0.045535      -0.002019       0.003921       0.000218       0.017148       0.000056      -0.008873      -0.001391       0.010264              2.285020       2.158121      -0.208639       0.496271       1.883129      -0.318733       2.813808           0.000000
          181              H      12.333362      18.526228      41.830870       0.097172       1.451531 0.10910838E+02  0.11459461E+03                                 2.066590                            1.895036      -0.963761       2.418364                    0.997456       3.544418       9.931129       0.472489       1.234264      -0.722611      -0.013109       0.004248       0.048178       0.050110      -0.002132      -0.007577       0.008467      -0.030050       0.041654      -0.023508       0.002294       0.021215              2.145705       1.655468       0.059045      -0.354305       1.808298      -0.359736       2.973349           0.000003
          182              H      12.711686      20.593496      40.806991       0.131956       1.169825 0.85760428E+01  0.83926842E+02                                 1.694222                            1.607086      -1.111289       2.353325                    0.997709       3.256519       8.511398       0.554204       1.129335      -0.746621      -0.005650       0.031224       0.025209       0.040526      -0.002255      -0.007139       0.013676      -0.008392       0.042329      -0.013517      -0.009764       0.023280              1.702044       1.343441      -0.051452      -0.075786       2.152911       0.226736       1.609780           0.000001
          183              H      13.700934      18.594100      37.447947       0.132687       1.130333 0.81052125E+01  0.78307917E+02                                 1.663784                            1.566781      -1.073771       2.369812                    0.998240       3.226512       8.414276       0.558189       1.135752      -0.744607       0.011670      -0.008457      -0.036926       0.039639      -0.004877      -0.007721       0.015741      -0.007310       0.031614      -0.012516      -0.011358       0.023874              1.697160       1.381661       0.041912      -0.267026       1.536193      -0.165873       2.173628          -0.000002
          184              H      13.354837      16.617328      38.566132       0.094460       1.705084 0.13337896E+02  0.14881386E+03                                 2.374886                            2.149336      -1.327507       2.235168                    0.994078       4.001728      11.949177       0.422666       1.298831      -0.706197       0.009509      -0.033138      -0.031444       0.046661       0.000834      -0.011513       0.004362      -0.003757       0.060772      -0.016284      -0.008128       0.024411              2.451329       1.781984      -0.181037      -0.124389       3.430535       0.453214       2.141469          -0.000002
          185              H      12.734106      25.938416      41.785963       0.090141       1.665054 0.12758366E+02  0.14040683E+03                                 2.303351                            2.074517      -1.313020       2.238890                    0.994007       3.994125      11.743768       0.439990       1.264941      -0.712749       0.000376      -0.007855       0.045554       0.046228       0.001588       0.003602      -0.014538      -0.030260       0.018412      -0.019286      -0.004676       0.023963              2.423639       1.846823      -0.061665      -0.325596       1.979543       0.369569       3.444551           0.000001
          186              H      13.092813      23.888116      40.744121       0.127940       1.247826 0.93836089E+01  0.94690105E+02                                 1.835549                            1.734470      -1.109076       2.352864                    0.997758       3.385866       9.229399       0.504866       1.202251      -0.729050       0.002699      -0.028512       0.027777       0.039897      -0.002408      -0.003901      -0.013829      -0.007420       0.052940      -0.016044      -0.008303       0.024348              1.851819       1.438821      -0.040331      -0.014208       2.346240      -0.232997       1.770394           0.000001
          187              H      13.392670      25.802672      37.214431       0.135374       1.166944 0.84752134E+01  0.82938772E+02                                 1.718334                            1.619305      -1.085470       2.370354                    0.998022       3.223718       8.506921       0.539463       1.160213      -0.739426       0.006603       0.007543      -0.039204       0.040465       0.003366      -0.002406      -0.014621      -0.010636       0.041427      -0.013493      -0.009552       0.023045              1.746783       1.366351      -0.046911      -0.144821       1.603052       0.138717       2.270946          -0.000002
          188              H      13.024154      27.810552      38.346087       0.097748       1.597151 0.12162854E+02  0.13201886E+03                                 2.247481                            2.034204      -1.113571       2.340852                    0.996490       3.756092      10.901933       0.442304       1.275806      -0.712542       0.005599       0.038666      -0.032131       0.050585       0.007324      -0.007603      -0.004934      -0.015691       0.059548      -0.021372      -0.001572       0.022944              2.355345       1.728182      -0.064216       0.032100       3.268578      -0.490426       2.069275          -0.000000
          189              H       1.525907      23.774996      32.449798       0.106093       1.557907 0.11779136E+02  0.12620585E+03                                 2.188094                            1.987829      -1.000590       2.406582                    0.997276       3.539277      10.042199       0.454427       1.257986      -0.718607       0.010744       0.045636      -0.022609       0.052050       0.000298      -0.004746      -0.000944      -0.045661       0.006192      -0.024704       0.002855       0.021850              2.305726       1.826414       0.353667      -0.338668       2.557204      -0.696141       2.533560          -0.000002
          190              H       0.668372      24.023860      34.605334       0.132613       1.186603 0.86829715E+01  0.85350638E+02                                 1.724398                            1.628015      -1.137126       2.344274                    0.997379       3.253822       8.560416       0.544362       1.144668      -0.743117      -0.002209       0.037759       0.010240       0.039185       0.003868      -0.000973      -0.003184      -0.034866      -0.029874      -0.013017      -0.010142       0.023159              1.747364       1.378819      -0.058772      -0.122220       2.055515       0.336952       1.807757          -0.000002
          191              H       0.163940      20.036380      34.766999       0.128887       1.233590 0.91411167E+01  0.91859010E+02                                 1.837003                            1.722165      -1.082210       2.365519                    0.998035       3.403221       9.329400       0.500959       1.216694      -0.725154      -0.011441      -0.035846       0.011166       0.039250       0.003023      -0.003750       0.000387      -0.033926      -0.040385      -0.016031      -0.007930       0.023961              1.882195       1.538544       0.224506      -0.244768       2.036954      -0.375101       2.071086          -0.000002
          192              H       0.971032      19.872356      32.611463       0.096922       1.705610 0.13220903E+02  0.14779395E+03                                 2.411611                            2.165890      -1.425835       2.195306                    0.992383       4.062433      12.307309       0.411782       1.330586      -0.699048      -0.005059      -0.046582      -0.013865       0.048864       0.010057      -0.002094      -0.008415      -0.030773       0.000060      -0.018401      -0.003414       0.021815              2.541636       1.868144      -0.121525      -0.163207       3.107864       0.812085       2.648901          -0.000001
          193              H      11.168965      19.049408       5.855873       0.091334       1.602083 0.12009069E+02  0.13115928E+03                                 2.306993                            2.056100      -1.409788       2.198197                    0.992183       4.068434      12.213383       0.424821       1.320110      -0.699896      -0.048036      -0.004756      -0.004267       0.048459       0.000315       0.006341       0.003751       0.013583      -0.005037      -0.008786      -0.002295       0.011081              2.472087       3.649004      -0.044649      -0.145096       1.867084       0.165247       1.900172           0.000002
          194              H      12.301135      17.875788       4.198804       0.129085       1.401268 0.10654971E+02  0.11295889E+03                                 2.100627                            1.932218      -1.555134       2.145043                    0.991898       3.910248      11.571068       0.439690       1.313987      -0.700600      -0.022117      -0.020838      -0.023104       0.038173      -0.001027       0.012363       0.005562       0.006933      -0.007913      -0.014042      -0.000341       0.014382              2.201698       2.137890       0.287676       0.264121       2.089554       0.623220       2.377650           0.000002
          195              H       1.761308      19.173840       5.833419       0.125778       1.342585 0.10204642E+02  0.10788785E+03                                 2.096193                            1.930244      -1.568861       2.132668                    0.991627       4.087470      12.400644       0.423130       1.369171      -0.687873       0.035234       0.002809       0.002085       0.035408       0.005637       0.001656       0.001175       0.009591      -0.002434      -0.007018      -0.001228       0.008247              2.182987       2.983932       0.035075      -0.028275       1.749730       0.219748       1.815300           0.000001
          196              H       0.525450      20.273932       7.432108       0.090477       1.351945 0.98297335E+01  0.10298607E+03                                 2.111493                            1.894854      -1.463837       2.171837                    0.991211       4.142679      12.523146       0.426804       1.369749      -0.687601       0.025342       0.022704       0.028399       0.044319       0.000126       0.000124       0.010067       0.016035       0.001726      -0.014867       0.007091       0.007776              2.283995       2.030129       0.353325       0.397792       2.111582       0.759014       2.710274           0.000000
          197              H       6.601053      16.300592       5.272082       0.092464       1.448561 0.10832836E+02  0.11536992E+03                                 2.161405                            1.956639      -1.264114       2.267840                    0.994036       3.959119      11.758789       0.433955       1.325289      -0.698805       0.014709       0.012131       0.043605       0.047591      -0.005799      -0.002825       0.006568       0.002673       0.042185      -0.013452      -0.003230       0.016682              2.282875       2.363656       0.031332       0.739252       1.810328       0.210162       2.674641           0.000000
          198              H       4.426391      17.033044       5.047547       0.131929       1.208012 0.89860790E+01  0.92304601E+02                                 1.983425                            1.834632      -1.427674       2.208663                    0.992628       3.930211      11.867052       0.424516       1.404620      -0.681472      -0.015134       0.014889       0.032402       0.038738      -0.001151      -0.001974       0.005868       0.005092       0.048125      -0.011886      -0.005597       0.017483              2.057187       2.063517      -0.323550      -0.281161       1.898687       0.483033       2.209357           0.000000
          199              H       4.472630      15.689744       1.239433       0.119419       1.328408 0.10076608E+02  0.10610943E+03                                 2.070847                            1.909577      -1.568807       2.128149                    0.991609       4.114341      12.423165       0.428623       1.357036      -0.689985      -0.013924      -0.006190      -0.031821       0.035282      -0.000912       0.003818       0.004204      -0.008338       0.023472      -0.009330      -0.000911       0.010241              2.153376       2.242691      -0.025935       0.472894       1.626491       0.136312       2.590946           0.000001
          200              H       6.641688      14.962948       1.571745       0.085911       1.510668 0.11321791E+02  0.12250702E+03                                 2.248075                            2.016501      -1.502019       2.150187                    0.991047       4.231655      12.870297       0.420288       1.346830      -0.692633       0.014506      -0.018242      -0.037169       0.043872      -0.004202       0.003316       0.004789       0.004163       0.033126      -0.011699      -0.000837       0.012536              2.391753       2.562329      -0.481806      -0.661619       1.994427       0.460172       2.618502           0.000001
          201              H      11.299277      16.082836      43.995388       0.088732       1.691731 0.13235657E+02  0.14822973E+03                                 2.393196                            2.160662      -1.503151       2.148996                    0.991542       4.231022      12.894906       0.413482       1.322694      -0.699005      -0.045530      -0.000755       0.004657       0.045774      -0.002004      -0.006317       0.009720       0.010353       0.004115      -0.012865      -0.000085       0.012950              2.539961       3.718618       0.027011       0.311929       1.833904      -0.037127       2.067361           0.000002
          202              H      12.294129      16.566424       1.145128       0.137050       1.374474 0.10635770E+02  0.11252184E+03                                 2.073860                            1.934290      -1.422742       2.215743                    0.993029       3.762220      11.062731       0.438867       1.319184      -0.701046      -0.024339       0.009542       0.031147       0.040665      -0.012796      -0.007382       0.001459       0.015064       0.007171      -0.016380      -0.000763       0.017143              2.127942       2.146119      -0.093229      -0.397251       1.702428       0.281615       2.535278           0.000002
          203              H       1.857991      15.771756      44.354644       0.123524       1.342282 0.10351900E+02  0.10927589E+03                                 2.046257                            1.905409      -1.642318       2.092301                    0.991479       4.089773      12.192206       0.441178       1.315188      -0.698396       0.034336      -0.005122       0.001519       0.034749      -0.001770      -0.002773       0.001494       0.009365      -0.021076      -0.007729      -0.001350       0.009079              2.123082       2.869864      -0.095990       0.164452       1.619470       0.042482       1.879910           0.000001
          204              H       0.769259      15.276856      42.387717       0.087733       1.510432 0.11948515E+02  0.13056027E+03                                 2.219325                            2.052844      -1.469910       2.165150                    0.991696       4.178865      12.619467       0.423819       1.322602      -0.698349       0.029940      -0.015589      -0.030562       0.045535      -0.002019      -0.003921      -0.000218       0.017148       0.000056      -0.008873      -0.001391       0.010264              2.285020       2.158122      -0.208639      -0.496272       1.883129       0.318733       2.813810           0.000001
          205              H       1.678638      23.893772      19.377370       0.097172       1.451541 0.10910942E+02  0.11459610E+03                                 2.066610                            1.895053      -0.963759       2.418365                    0.997456       3.544429       9.931210       0.472484       1.234275      -0.722609       0.013109      -0.004249       0.048178       0.050110      -0.002131       0.007577      -0.008467      -0.030050       0.041654      -0.023509       0.002294       0.021215              2.145727       1.655482       0.059046       0.354310       1.808316       0.359743       2.973383           0.000001
          206              H       1.300314      21.826504      18.353491       0.131955       1.169840 0.85761939E+01  0.83928819E+02                                 1.694249                            1.607110      -1.111291       2.353325                    0.997709       3.256539       8.511518       0.554194       1.129349      -0.746618       0.005650      -0.031224       0.025209       0.040526      -0.002255       0.007139      -0.013676      -0.008393       0.042329      -0.013517      -0.009763       0.023280              1.702071       1.343459      -0.051453       0.075788       2.152950      -0.226741       1.609805          -0.000000
          207              H       0.311066      23.825900      14.994447       0.132687       1.130332 0.81052097E+01  0.78307881E+02                                 1.663784                            1.566781      -1.073770       2.369812                    0.998240       3.226512       8.414275       0.558189       1.135752      -0.744607      -0.011670       0.008457      -0.036926       0.039639      -0.004877       0.007721      -0.015741      -0.007310       0.031614      -0.012516      -0.011358       0.023874              1.697160       1.381660       0.041912       0.267026       1.536192       0.165873       2.173628          -0.000002
          208              H       0.657163      25.802672      16.112632       0.094460       1.705068 0.13337746E+02  0.14881166E+03                                 2.374863                            2.149318      -1.327506       2.235169                    0.994078       4.001716      11.949093       0.422670       1.298823      -0.706199      -0.009509       0.033138      -0.031444       0.046661       0.000834       0.011513      -0.004363      -0.003757       0.060772      -0.016284      -0.008128       0.024412              2.451305       1.781970      -0.181035       0.124387       3.430496      -0.453208       2.141450          -0.000003
          209              H       1.277894      16.481584      19.332463       0.090141       1.665056 0.12758395E+02  0.14040726E+03                                 2.303355                            2.074521      -1.313019       2.238891                    0.994007       3.994129      11.743794       0.439989       1.264943      -0.712748      -0.000376       0.007855       0.045554       0.046228       0.001588      -0.003602       0.014538      -0.030260       0.018412      -0.019286      -0.004676       0.023963              2.423644       1.846827      -0.061665       0.325597       1.979548      -0.369571       3.444558           0.000000
          210              H       0.919187      18.531884      18.290621       0.127939       1.247837 0.93837167E+01  0.94691559E+02                                 1.835568                            1.734487      -1.109078       2.352864                    0.997758       3.385881       9.229488       0.504860       1.202260      -0.729048      -0.002699       0.028512       0.027777       0.039897      -0.002408       0.003902       0.013829      -0.007420       0.052940      -0.016044      -0.008303       0.024347              1.851838       1.438834      -0.040332       0.014208       2.346269       0.233001       1.770413          -0.000000
          211              H       0.619330      16.617328      14.760931       0.135376       1.166928 0.84750595E+01  0.82936796E+02                                 1.718308                            1.619282      -1.085467       2.370356                    0.998022       3.223700       8.506818       0.539471       1.160202      -0.739428      -0.006603      -0.007543      -0.039204       0.040465       0.003366       0.002406       0.014621      -0.010636       0.041427      -0.013493      -0.009552       0.023045              1.746756       1.366334      -0.046910       0.144817       1.603028      -0.138713       2.270907          -0.000003
          212              H       0.987846      14.609448      15.892587       0.097750       1.597132 0.12162673E+02  0.13201624E+03                                 2.247450                            2.034178      -1.113569       2.340853                    0.996490       3.756074      10.901810       0.442311       1.275793      -0.712545      -0.005599      -0.038666      -0.032132       0.050585       0.007324       0.007603       0.004934      -0.015690       0.059550      -0.021372      -0.001573       0.022945              2.355310       1.728161      -0.064214      -0.032099       3.268523       0.490416       2.069247          -0.000002
          213              H      12.486093      18.645004       9.996298       0.106091       1.557928 0.11779336E+02  0.12620864E+03                                 2.188125                            1.987854      -1.000594       2.406580                    0.997275       3.539294      10.042302       0.454421       1.257996      -0.718605      -0.010744      -0.045636      -0.022609       0.052050       0.000298       0.004746       0.000944      -0.045660       0.006194      -0.024704       0.002855       0.021849              2.305760       1.826437       0.353675       0.338676       2.557243       0.696157       2.533600          -0.000002
          214              H      13.343628      18.396140      12.151834       0.132613       1.186603 0.86829687E+01  0.85350603E+02                                 1.724398                            1.628015      -1.137126       2.344275                    0.997379       3.253821       8.560413       0.544362       1.144669      -0.743117       0.002209      -0.037759       0.010240       0.039185       0.003868       0.000973       0.003184      -0.034866      -0.029874      -0.013018      -0.010142       0.023159              1.747363       1.378819      -0.058772       0.122220       2.055514      -0.336952       1.807757          -0.000003
          215              H      13.848060      22.383620      12.313499       0.128887       1.233589 0.91411092E+01  0.91858912E+02                                 1.837002                            1.722164      -1.082210       2.365519                    0.998035       3.403220       9.329395       0.500959       1.216694      -0.725154       0.011441       0.035846       0.011166       0.039250       0.003023       0.003750      -0.000387      -0.033926      -0.040385      -0.016031      -0.007930       0.023961              1.882194       1.538543       0.224505       0.244767       2.036953       0.375101       2.071085          -0.000002
          216              H      13.040968      22.547644      10.157963       0.096922       1.705608 0.13220880E+02  0.14779362E+03                                 2.411607                            2.165887      -1.425836       2.195305                    0.992383       4.062431      12.307296       0.411783       1.330585      -0.699049       0.005059       0.046582      -0.013865       0.048864       0.010057       0.002094       0.008415      -0.030773       0.000060      -0.018401      -0.003414       0.021815              2.541633       1.868142      -0.121524       0.163207       3.107860      -0.812084       2.648897          -0.000001
          217              C       5.112979      23.353624       5.847340       0.104735      28.959782 0.32365706E+03  0.71269221E+04                                 8.433364                            6.101314       0.078973       2.050261                    0.999308      26.068067      74.520731       0.644906       0.431313      -1.046175       0.032101      -0.009855       0.022591       0.040472      -0.007557       0.017029       0.046171      -0.041626      -0.047029      -0.053194      -0.004615       0.057809             10.376968      11.782692       0.883520      -1.565337       8.247355      -5.026542      11.100857           0.000002
          218              C       5.778549      24.043656       4.842771      -0.140390      37.027128 0.44426637E+03  0.10563082E+05                                 9.881155                            7.142073      -0.123950       1.940451                    0.999012      29.809852      87.848253       0.598305       0.430563      -1.049187       0.001661       0.007467       0.017325       0.018938       0.003530       0.018112       0.040131      -0.047740      -0.011897      -0.041284      -0.014774       0.056058             12.359207      14.470014       2.097249      -3.658862       9.692989      -5.915639      12.914619           0.000004
          219              C       7.162934      23.987096       4.803253       0.061090      41.588150 0.41074094E+03  0.94811258E+04                                10.635562                            6.810446      -0.088257       1.990952                    0.999124      26.340044      74.028207       0.626614       0.423462      -1.064130      -0.006488      -0.001750       0.022041       0.023043       0.000661       0.005444       0.026882      -0.031852      -0.006344      -0.023147      -0.013081       0.036228             15.216598      14.940216       3.653662      -5.303559      12.584929      -9.451462      18.124649           0.000002
          220              C       7.818696      23.280096       5.806475      -0.134225      37.304707 0.43852707E+03  0.10406696E+05                                 9.959184                            7.114917      -0.125130       1.945582                    0.998541      29.684538      87.778077       0.596232       0.432887      -1.046375      -0.009970       0.006156      -0.003888       0.012346      -0.010038       0.003063       0.036115      -0.044219      -0.025563      -0.034978      -0.014761       0.049739             12.619195      12.375314       1.313357      -2.270983      10.681362      -7.339022      14.800910           0.000003
          221              C       7.076060      22.638140       6.759402       0.085319      29.991871 0.34521479E+03  0.77294289E+04                                 8.693019                            6.351356       0.034698       2.032303                    0.998715      26.580243      76.759432       0.624271       0.438202      -1.041463      -0.047624       0.006013      -0.021194       0.052473      -0.011627       0.015966       0.028281      -0.028999      -0.031981      -0.040077       0.003283       0.036794             10.700489      11.762084       0.877956      -1.835948       8.241226      -5.250837      12.098156           0.000001
          222              C       7.905570      24.705408       3.725934       0.376652      35.056007 0.32790050E+03  0.72322621E+04                                 9.876259                            6.329461      -0.373534       1.914133                    0.998704      24.388886      69.411945       0.606110       0.458166      -1.032158       0.012529       0.019966      -0.017405       0.029301      -0.035631      -0.015932       0.056991      -0.099122      -0.052455      -0.053050      -0.046594       0.099643             14.082172      14.088854       4.672063      -4.312757      11.069063      -7.882810      17.088598           0.000003
          223              C       9.787382      25.618852       2.938265       0.377123      34.372944 0.32253559E+03  0.70918450E+04                                 9.754307                            6.290291      -0.373167       1.916931                    0.998698      24.309183      69.306934       0.605521       0.460039      -1.030060      -0.029070      -0.000748      -0.003818       0.029329      -0.025435      -0.015300       0.058516      -0.093177      -0.022680      -0.049317      -0.043858       0.093174             13.740861      23.230904       4.476881       2.071505       8.023613      -2.182493       9.968065           0.000003
          224              C       7.895762      25.748940       1.732512       0.374011      33.192137 0.31389808E+03  0.68491966E+04                                 9.507258                            6.187300      -0.315262       1.938252                    0.998796      24.068916      68.162458       0.613776       0.457346      -1.032484       0.011315      -0.001017       0.023987       0.026541      -0.038561      -0.016864       0.049105      -0.090020      -0.063765      -0.048936      -0.044462       0.093398             13.156049      13.123455      -0.358481       5.720463       7.547302      -5.047167      18.797390           0.000003
          225              C      13.160070      26.263636       4.448038       0.093310      28.347493 0.33560803E+03  0.74629145E+04                                 8.337071                            6.240869       0.076677       2.045731                    0.999286      26.453069      76.177548       0.632909       0.435200      -1.043057       0.009257       0.011650      -0.043230       0.045719      -0.025027      -0.013263       0.013733      -0.065297       0.044334      -0.049618       0.005468       0.044150              9.938435      14.221670       3.191114       1.629543       6.768860      -1.520361       8.824774           0.000002
          226              C      11.868164      25.813984       4.320952      -0.126880      36.430138 0.44712706E+03  0.10666631E+05                                 9.841753                            7.220839      -0.175180       1.931498                    0.998295      29.698079      88.162367       0.587130       0.437296      -1.043316       0.002405       0.006019      -0.008477       0.010671      -0.028253      -0.012848       0.014799      -0.042308       0.016892      -0.038713      -0.003656       0.042369             12.067372      18.209016       3.493867       2.940242       7.582488      -1.673657      10.410612           0.000002
          227              C      11.208199      25.994976       3.112055       0.058392      40.253518 0.41457656E+03  0.96249862E+04                                10.479835                            6.897963      -0.213623       1.950469                    0.998984      26.717256      76.156212       0.612975       0.430396      -1.056178       0.020414       0.012114       0.005100       0.024279      -0.013630      -0.004476       0.009290      -0.053157      -0.035070      -0.024450      -0.013322       0.037773             14.548754      25.225089       5.109642       2.492561       7.816090      -1.392433      10.605083           0.000002
          228              C      11.894787      26.608652       2.085481      -0.146494      37.509562 0.46215043E+03  0.11140717E+05                                10.066722                            7.358347      -0.305874       1.877886                    0.998598      30.612561      92.004562       0.578320       0.439348      -1.039830      -0.002368       0.009703       0.013050       0.016434      -0.031703      -0.004225       0.020741      -0.074175      -0.029773      -0.044177      -0.015843       0.060020             12.477155      19.446191       4.531935       0.604973       7.491667      -1.377584      10.493605           0.000004
          229              C      13.185292      27.038508       2.288461       0.090031      29.848592 0.35315741E+03  0.79745530E+04                                 8.707425                            6.455203      -0.076075       1.990525                    0.998870      27.116719      79.360299       0.613035       0.442469      -1.036052       0.000532      -0.006586       0.047363       0.047822      -0.031246      -0.007904       0.011632      -0.076041       0.000019      -0.049476      -0.003258       0.052734             10.511883      15.425368       3.399603       1.012076       6.298220      -1.025469       9.812060           0.000003
          230              C       5.239087      26.376756      44.066341       0.086758      27.491199 0.34319764E+03  0.76696617E+04                                 8.114465                            6.270189       0.096142       2.045836                    0.999476      26.724566      76.992841       0.638008       0.429584      -1.047105       0.039916       0.027132      -0.016825       0.051113      -0.000550      -0.020265       0.011209      -0.048388      -0.101658      -0.045886       0.002843       0.043043              9.341511      10.981795      -0.173519       1.896773       4.776072      -1.125957      12.266666           0.000002
          231              C       5.823387      26.082644       0.395182      -0.148489      34.435653 0.44523247E+03  0.10584358E+05                                 9.356322                            7.120032      -0.079926       1.951854                    0.999210      29.885535      87.862189       0.603421       0.426981      -1.052120       0.001204       0.009854       0.000224       0.009930       0.010669      -0.008236       0.013511      -0.054697      -0.066497      -0.032153      -0.010481       0.042633             11.080741      13.231240      -0.567157       3.631121       5.606840      -1.990830      14.404142           0.000004
          232              C       7.195162      26.133548       0.488588       0.068702      37.402748 0.39851424E+03  0.91400622E+04                                 9.921680                            6.722497      -0.052202       2.006121                    0.999237      26.149682      73.530735       0.627989       0.425254      -1.061798      -0.009359       0.011249      -0.016594       0.022125       0.000345      -0.006088       0.018091      -0.049123      -0.049662      -0.026044      -0.012757       0.038801             13.274566      13.776219      -1.208446       5.754416       6.603573      -4.162235      19.443907           0.000002
          233              C       7.919582      26.554920      44.298061      -0.154337      34.825799 0.45207799E+03  0.10814787E+05                                 9.512223                            7.237003      -0.164772       1.924492                    0.998599      30.252533      89.941955       0.589340       0.434446      -1.044992      -0.010685       0.004634       0.008186       0.014236      -0.010768      -0.008177       0.021164      -0.061568      -0.080390      -0.034305      -0.017981       0.052285             11.209341      11.398424       0.080360       2.745713       5.934854      -2.522334      16.294744           0.000002
          234              C       7.263821      26.840548      43.126437       0.083143      26.983265 0.34172996E+03  0.76439280E+04                                 8.068940                            6.306968      -0.003083       2.016458                    0.998815      26.840295      77.868096       0.627311       0.436505      -1.040850      -0.046146       0.001333       0.016044       0.048874      -0.003742      -0.020400       0.022462      -0.043311      -0.075655      -0.042851      -0.001013       0.043864              9.207947      10.373206       0.477623       2.238461       5.062690      -1.317962      12.187944           0.000001
          235              C       8.404398      18.543196      18.471147       0.087914      27.057430 0.32830134E+03  0.72194544E+04                                 7.929676                            6.078022       0.205890       2.083125                    0.999658      26.037896      73.201016       0.660072       0.421971      -1.057095      -0.007037      -0.023194      -0.034915       0.042503       0.007759      -0.009646       0.016067       0.044616       0.051105      -0.037782       0.011401       0.026380              9.229814       4.645541      -0.855781       1.556637      12.819317      -3.266849      10.224583          -0.000000
          236              C       8.191415      19.787516      17.862657      -0.153909      34.178359 0.42694010E+03  0.99756583E+04                                 9.166513                            6.893948       0.124639       2.014565                    0.999676      29.130970      83.045201       0.627959       0.417446      -1.065284       0.001116      -0.007199      -0.003350       0.008018       0.006172      -0.004144       0.023860       0.027208       0.010414      -0.032818       0.013105       0.019713             10.957803       5.396372      -1.402063       2.078320      15.290227      -4.764604      12.186809          -0.000001
          237              C       7.811690      19.812968      16.540146       0.058662      38.377425 0.39977364E+03  0.91428718E+04                                 9.999923                            6.672817      -0.108939       1.980634                    0.999200      26.178271      72.638343       0.641213       0.417672      -1.070470       0.004916      -0.022722       0.008875       0.024884      -0.001945      -0.008542       0.002646       0.028936      -0.029988      -0.013412      -0.008561       0.021974             13.518315       5.800375      -1.884015       2.394117      21.104377      -7.153448      13.650194          -0.000001
          238              C       7.605714      18.608240      15.900671      -0.145879      33.568923 0.40774465E+03  0.94132437E+04                                 9.048435                            6.715322       0.167675       2.033978                    0.999700      28.579431      80.845080       0.639703       0.414741      -1.067579       0.004111       0.001363       0.005031       0.006639       0.007291      -0.006629       0.025481       0.056057       0.013902      -0.045049       0.017426       0.027623             10.899944       5.243546      -1.072733       1.700087      16.994308      -4.109075      10.461977          -0.000003
          239              C       7.818696      17.434620      16.568887       0.099741      27.439664 0.31859202E+03  0.69787318E+04                                 8.054575                            6.010738       0.136415       2.066620                    0.999603      25.968241      73.728412       0.657525       0.425258      -1.051241       0.016634       0.015712       0.040256       0.046305       0.000833      -0.011695       0.022916       0.080983       0.020959      -0.053052       0.011428       0.041624              9.461054       4.774777      -0.733543       1.780628      13.515914      -2.923669      10.092471          -0.000002
          240              C       7.609917      23.333828      15.732718       0.380827      34.342002 0.31865025E+03  0.69456917E+04                                 9.672581                            6.187521      -0.172832       1.986283                    0.999216      23.675153      65.971856       0.623670       0.450558      -1.041329      -0.004982      -0.029838      -0.015797       0.034128       0.001613      -0.039716      -0.001898       0.129608      -0.106779      -0.048754      -0.045983       0.094737             13.650699       5.654621       1.505503       2.202851      21.612733       6.547890      13.684744          -0.000002
          241              C       7.611318      21.088396      15.808611       0.376714      32.836043 0.30600011E+03  0.65981699E+04                                 9.315541                            6.027709      -0.171336       1.985961                    0.999184      23.528165      65.060980       0.637955       0.445261      -1.045137      -0.002361       0.027255      -0.015875       0.031630      -0.001886      -0.037360      -0.002303       0.134525      -0.110987      -0.050926      -0.045320       0.096246             12.828574       5.502812      -1.518167       2.317629      19.771002      -5.286533      13.211908          -0.000002
          242              C       7.085868      22.143240      13.887939       0.384293      32.931493 0.30467737E+03  0.65654596E+04                                 9.366834                            6.026588      -0.186883       1.982480                    0.999182      23.465423      64.961200       0.635839       0.447027      -1.043638       0.010809       0.001528       0.027376       0.029472      -0.006405      -0.039788      -0.000572       0.137225      -0.110738      -0.052008      -0.046971       0.098979             13.316990       6.414227       0.307605       5.123313      10.363718       1.217560      23.173024          -0.000002
          243              C       8.164792      25.912964      18.389416       0.102290      27.448696 0.32726139E+03  0.72253362E+04                                 8.124866                            6.139255       0.100531       2.054786                    0.999449      26.190274      74.937364       0.642355       0.431885      -1.045964      -0.012179       0.023986      -0.034164       0.043484      -0.015960      -0.020975      -0.020986       0.072490      -0.027504      -0.050880       0.001560       0.049320              9.578085       4.907277       1.087853       1.186962      13.172945       2.978498      10.654033          -0.000000
          244              C       7.953211      24.682784      17.773292      -0.146375      35.075031 0.43435735E+03  0.10243563E+05                                 9.479089                            7.041311       0.022464       1.985409                    0.999446      29.484235      85.825614       0.606752       0.428047      -1.053376      -0.009131       0.011617       0.000541       0.014786      -0.006373      -0.004930      -0.025237       0.047617       0.012536      -0.041248       0.018235       0.023013             11.550684       5.443342       1.447271       1.309899      16.348245       5.310630      12.860467          -0.000001
          245              C       7.785067      24.629052      16.416652       0.053989      39.692292 0.40679474E+03  0.93807941E+04                                10.335812                            6.799443      -0.159274       1.966215                    0.999191      26.545599      74.918041       0.623217       0.426189      -1.060907      -0.002840       0.025122       0.012247       0.028093      -0.000078      -0.002292      -0.000598       0.031779      -0.036106      -0.012337      -0.009725       0.022062             14.285592       5.706772       1.934209       1.482894      23.073363       7.377404      14.076643          -0.000001
          246              C       7.776660      25.805500      15.696793      -0.142752      34.256433 0.42518678E+03  0.99487179E+04                                 9.270812                            6.936272       0.101709       2.013767                    0.999630      29.043119      83.516095       0.616900       0.424330      -1.058351      -0.003496       0.000761       0.005408       0.006484      -0.009927      -0.002778      -0.025488       0.043710       0.023220      -0.041193       0.018183       0.023010             11.144628       5.192291       1.420613       0.962728      17.621744       3.511654      10.619848          -0.000004
          247              C       7.993846      26.996088      16.382074       0.099261      27.665318 0.33137810E+03  0.73230336E+04                                 8.116171                            6.146440       0.139918       2.066200                    0.999582      26.112059      74.214274       0.648312       0.427518      -1.050929       0.003702      -0.014227       0.042405       0.044881      -0.021488      -0.003036      -0.021762       0.056047       0.015568      -0.046890       0.013393       0.033497              9.539841       4.696300       1.090118       0.772445      14.049086       2.395917       9.874137          -0.000002
          248              C       5.761734      23.002952      10.475007       0.090675      27.499320 0.32883103E+03  0.72366622E+04                                 8.023549                            6.078272       0.237725       2.096120                    0.999691      25.990780      73.183979       0.660575       0.421326      -1.057113       0.004974      -0.044521      -0.004452       0.045018       0.005094      -0.024468      -0.011281      -0.011142      -0.067536      -0.037641       0.008802       0.028839              9.626263       5.598816      -0.542549       3.347140       8.611018      -0.074157      14.668953          -0.000002
          249              C       6.261963      23.158492      11.766083      -0.149771      34.390823 0.42288939E+03  0.98674856E+04                                 9.241104                            6.879598       0.153398       2.026821                    0.999706      29.026180      82.964002       0.625455       0.419692      -1.062778       0.001839      -0.008309      -0.007362       0.011252       0.001005      -0.018167      -0.001433      -0.011908      -0.083599      -0.035479       0.015119       0.020361             11.391547       6.488340      -0.606866       4.510111       9.157480      -0.514538      18.528822          -0.000004
          250              C       6.644490      22.044260      12.477410       0.052801      39.389956 0.40190286E+03  0.92180112E+04                                10.224048                            6.715597      -0.082460       1.990592                    0.999184      26.288202      73.417780       0.634615       0.420804      -1.066823      -0.002272      -0.000504      -0.028153       0.028249       0.004693      -0.009188      -0.002452       0.031644      -0.027036      -0.012940      -0.010797       0.023737             14.483431       7.220811      -0.301890       6.069194       9.938029       1.015189      26.291453          -0.000002
          251              C       6.561820      20.819736      11.854101      -0.146036      35.553446 0.42980707E+03  0.10106641E+05                                 9.563808                            6.993078       0.030438       1.989108                    0.999534      29.363308      85.267098       0.610490       0.426672      -1.054532       0.004533       0.007901      -0.008494       0.012455       0.001955      -0.018208      -0.004636      -0.001234      -0.118060      -0.044801       0.018738       0.026063             11.983752       6.568820      -0.115016       4.367863       9.474839       1.860022      19.907598          -0.000003
          252              C       6.078406      20.726412      10.572904       0.105235      28.372021 0.32796322E+03  0.72552075E+04                                 8.328109                            6.147722       0.031152       2.032564                    0.999393      26.311963      75.717505       0.640688       0.432150      -1.044290      -0.003127       0.042767      -0.011541       0.044408      -0.002717      -0.030821      -0.011487       0.016225      -0.095479      -0.047910       0.010053       0.037856             10.150791       5.822887      -0.447655       3.445755       9.163937       0.728905      15.465549          -0.000001
          253              C       8.899021      19.066376      28.300840       0.104735      28.959792 0.32365725E+03  0.71269273E+04                                 8.433366                            6.101316       0.078972       2.050260                    0.999308      26.068075      74.520756       0.644906       0.431313      -1.046175      -0.032101       0.009855       0.022591       0.040472      -0.007557      -0.017029      -0.046171      -0.041626      -0.047029      -0.053194      -0.004615       0.057809             10.376968      11.782694       0.883520       1.565336       8.247355       5.026541      11.100856           0.000001
          254              C       8.233451      18.376344      27.296271      -0.140389      37.027087 0.44426590E+03  0.10563068E+05                                 9.881144                            7.142068      -0.123950       1.940451                    0.999012      29.809845      87.848189       0.598305       0.430562      -1.049187      -0.001661      -0.007467       0.017325       0.018938       0.003530      -0.018113      -0.040131      -0.047740      -0.011897      -0.041284      -0.014774       0.056058             12.359190      14.469999       2.097244       3.658856       9.692976       5.915627      12.914596           0.000002
          255              C       6.849066      18.432904      27.256753       0.061090      41.588144 0.41074100E+03  0.94811266E+04                                10.635558                            6.810444      -0.088257       1.990952                    0.999124      26.340046      74.028195       0.626614       0.423462      -1.064130       0.006488       0.001750       0.022041       0.023043       0.000661      -0.005444      -0.026882      -0.031852      -0.006344      -0.023147      -0.013081       0.036228             15.216588      14.940208       3.653659       5.303556      12.584920       9.451454      18.124637           0.000001
          256              C       6.193304      19.139904      28.259975      -0.134226      37.304734 0.43852749E+03  0.10406709E+05                                 9.959189                            7.114921      -0.125133       1.945581                    0.998541      29.684553      87.778139       0.596231       0.432887      -1.046375       0.009970      -0.006156      -0.003888       0.012346      -0.010038      -0.003063      -0.036115      -0.044219      -0.025562      -0.034978      -0.014761       0.049739             12.619201      12.375321       1.313358       2.270985      10.681366       7.339025      14.800916           0.000001
          257              C       6.935940      19.781860      29.212902       0.085319      29.991874 0.34521484E+03  0.77294304E+04                                 8.693020                            6.351357       0.034697       2.032303                    0.998715      26.580244      76.759441       0.624271       0.438203      -1.041463       0.047624      -0.006013      -0.021194       0.052473      -0.011627      -0.015966      -0.028281      -0.028999      -0.031981      -0.040077       0.003283       0.036794             10.700489      11.762087       0.877956       1.835949       8.241225       5.250836      12.098155           0.000000
          258              C       6.106430      17.714592      26.179434       0.376652      35.055988 0.32790041E+03  0.72322586E+04                                 9.876252                            6.329458      -0.373534       1.914133                    0.998704      24.388878      69.411885       0.606110       0.458165      -1.032158      -0.012529      -0.019965      -0.017405       0.029301      -0.035631       0.015932      -0.056991      -0.099122      -0.052456      -0.053050      -0.046594       0.099643             14.082158      14.088838       4.672056       4.312750      11.069052       7.882801      17.088583           0.000001
          259              C       4.224618      16.801148      25.391765       0.377123      34.372928 0.32253552E+03  0.70918424E+04                                 9.754300                            6.290288      -0.373166       1.916931                    0.998698      24.309178      69.306889       0.605522       0.460039      -1.030060       0.029070       0.000748      -0.003818       0.029329      -0.025435       0.015300      -0.058516      -0.093177      -0.022680      -0.049317      -0.043858       0.093175             13.740847      23.230874       4.476874      -2.071504       8.023606       2.182492       9.968060           0.000002
          260              C       6.116238      16.671060      24.186012       0.374011      33.192124 0.31389803E+03  0.68491946E+04                                 9.507252                            6.187298      -0.315261       1.938253                    0.998796      24.068910      68.162412       0.613777       0.457346      -1.032484      -0.011315       0.001017       0.023987       0.026541      -0.038561       0.016864      -0.049105      -0.090020      -0.063766      -0.048936      -0.044462       0.093398             13.156038      13.123443      -0.358479      -5.720456       7.547297       5.047162      18.797376           0.000002
          261              C       0.851930      16.156364      26.901538       0.093310      28.347495 0.33560807E+03  0.74629154E+04                                 8.337071                            6.240869       0.076676       2.045731                    0.999286      26.453071      76.177550       0.632909       0.435200      -1.043057      -0.009257      -0.011650      -0.043230       0.045719      -0.025027       0.013263      -0.013733      -0.065297       0.044334      -0.049618       0.005468       0.044151              9.938434      14.221667       3.191114      -1.629542       6.768860       1.520361       8.824775           0.000001
          262              C       2.143836      16.606016      26.774452      -0.126880      36.430144 0.44712717E+03  0.10666634E+05                                 9.841752                            7.220839      -0.175181       1.931498                    0.998295      29.698084      88.162379       0.587130       0.437296      -1.043316      -0.002405      -0.006019      -0.008477       0.010671      -0.028253       0.012848      -0.014799      -0.042308       0.016892      -0.038713      -0.003656       0.042369             12.067371      18.209011       3.493866      -2.940240       7.582488       1.673658      10.410613           0.000001
          263              C       2.803801      16.425024      25.565555       0.058392      40.253489 0.41457637E+03  0.96249795E+04                                10.479825                            6.897958      -0.213622       1.950469                    0.998984      26.717249      76.156155       0.612975       0.430396      -1.056178      -0.020414      -0.012114       0.005099       0.024279      -0.013630       0.004476      -0.009290      -0.053157      -0.035071      -0.024450      -0.013323       0.037773             14.548736      25.225051       5.109633      -2.492558       7.816082       1.392432      10.605076           0.000001
          264              C       2.117213      15.811348      24.538981      -0.146494      37.509544 0.46215023E+03  0.11140711E+05                                10.066716                            7.358344      -0.305873       1.877886                    0.998598      30.612553      92.004511       0.578320       0.439348      -1.039830       0.002368      -0.009703       0.013050       0.016434      -0.031703       0.004225      -0.020741      -0.074175      -0.029774      -0.044177      -0.015843       0.060020             12.477145      19.446172       4.531930      -0.604973       7.491663       1.377583      10.493601           0.000002
          265              C       0.826708      15.381492      24.741961       0.090030      29.848597 0.35315752E+03  0.79745557E+04                                 8.707425                            6.455204      -0.076076       1.990525                    0.998870      27.116722      79.360302       0.613035       0.442469      -1.036052      -0.000532       0.006586       0.047363       0.047822      -0.031247       0.007904      -0.011632      -0.076042       0.000018      -0.049476      -0.003258       0.052734             10.511882      15.425364       3.399602      -1.012077       6.298220       1.025469       9.812061           0.000002
          266              C       8.772913      16.043244      21.612841       0.086758      27.491192 0.34319762E+03  0.76696607E+04                                 8.114462                            6.270188       0.096143       2.045836                    0.999476      26.724562      76.992816       0.638008       0.429584      -1.047105      -0.039916      -0.027131      -0.016825       0.051112      -0.000550       0.020265      -0.011209      -0.048388      -0.101658      -0.045886       0.002843       0.043043              9.341506      10.981792      -0.173518      -1.896770       4.776071       1.125953      12.266656           0.000001
          267              C       8.188613      16.337356      22.848682      -0.148488      34.435617 0.44523202E+03  0.10584343E+05                                 9.356314                            7.120028      -0.079924       1.951855                    0.999210      29.885514      87.862075       0.603421       0.426981      -1.052120      -0.001204      -0.009854       0.000224       0.009930       0.010669       0.008236      -0.013511      -0.054697      -0.066498      -0.032153      -0.010481       0.042634             11.080728      13.231227      -0.567155      -3.631118       5.606836       1.990825      14.404122           0.000002
          268              C       6.816838      16.286452      22.942088       0.068702      37.402727 0.39851410E+03  0.91400576E+04                                 9.921674                            6.722495      -0.052202       2.006121                    0.999237      26.149676      73.530698       0.627989       0.425254      -1.061798       0.009359      -0.011249      -0.016594       0.022124       0.000345       0.006088      -0.018092      -0.049124      -0.049663      -0.026044      -0.012757       0.038801             13.274555      13.776207      -1.208444      -5.754411       6.603568       4.162229      19.443890           0.000001
          269              C       6.092418      15.865080      21.844561      -0.154338      34.825810 0.45207820E+03  0.10814794E+05                                 9.512227                            7.237005      -0.164773       1.924492                    0.998599      30.252539      89.941991       0.589340       0.434446      -1.044992       0.010685      -0.004634       0.008186       0.014236      -0.010768       0.008177      -0.021164      -0.061568      -0.080390      -0.034305      -0.017981       0.052285             11.209344      11.398429       0.080361      -2.745717       5.934856       2.522333      16.294748           0.000001
          270              C       6.748179      15.579452      20.672937       0.083143      26.983266 0.34173000E+03  0.76439290E+04                                 8.068940                            6.306968      -0.003084       2.016458                    0.998815      26.840296      77.868101       0.627311       0.436505      -1.040850       0.046146      -0.001333       0.016044       0.048874      -0.003742       0.020400      -0.022462      -0.043311      -0.075655      -0.042851      -0.001013       0.043864              9.207947      10.373208       0.477623      -2.238463       5.062690       1.317960      12.187942           0.000001
          271              C       5.607602      23.876804      40.924647       0.087914      27.057420 0.32830141E+03  0.72194546E+04                                 7.929670                            6.078022       0.205888       2.083124                    0.999658      26.037888      73.200933       0.660072       0.421972      -1.057095       0.007037       0.023194      -0.034915       0.042503       0.007759       0.009646      -0.016067       0.044615       0.051105      -0.037782       0.011401       0.026380              9.229803       4.645540      -0.855778      -1.556633      12.819300       3.266839      10.224570           0.000002
          272              C       5.820585      22.632484      40.316157      -0.153908      34.178272 0.42693921E+03  0.99756275E+04                                 9.166483                            6.893932       0.124642       2.014565                    0.999676      29.130938      83.044929       0.627961       0.417445      -1.065285      -0.001116       0.007199      -0.003350       0.008018       0.006172       0.004144      -0.023861       0.027209       0.010414      -0.032819       0.013105       0.019714             10.957760       5.396358      -1.402057      -2.078311      15.290156       4.764586      12.186765           0.000001
          273              C       6.200310      22.607032      38.993646       0.058662      38.377431 0.39977376E+03  0.91428743E+04                                 9.999922                            6.672817      -0.108940       1.980634                    0.999200      26.178275      72.638334       0.641213       0.417672      -1.070470      -0.004916       0.022722       0.008875       0.024884      -0.001945       0.008542      -0.002645       0.028936      -0.029988      -0.013412      -0.008561       0.021974             13.518314       5.800374      -1.884015      -2.394112      21.104391       7.153448      13.650178          -0.000001
          274              C       6.406286      23.811760      38.354171      -0.145879      33.568903 0.40774430E+03  0.94132330E+04                                 9.048431                            6.715318       0.167677       2.033979                    0.999700      28.579420      80.845021       0.639703       0.414741      -1.067579      -0.004111      -0.001363       0.005031       0.006639       0.007291       0.006629      -0.025481       0.056057       0.013903      -0.045049       0.017426       0.027623             10.899941       5.243542      -1.072734      -1.700084      16.994317       4.109077      10.461964          -0.000003
          275              C       6.193304      24.985380      39.022387       0.099741      27.439640 0.31859160E+03  0.69787207E+04                                 8.054568                            6.010730       0.136415       2.066620                    0.999603      25.968237      73.728407       0.657526       0.425257      -1.051242      -0.016634      -0.015712       0.040256       0.046305       0.000833       0.011695      -0.022916       0.080983       0.020959      -0.053052       0.011428       0.041624              9.461046       4.774772      -0.733540      -1.780625      13.515911       2.923657      10.092456          -0.000002
          276              C       6.402083      19.086172      38.186218       0.380828      34.341992 0.31865017E+03  0.69456895E+04                                 9.672579                            6.187520      -0.172833       1.986283                    0.999216      23.675148      65.971835       0.623670       0.450558      -1.041329       0.004982       0.029838      -0.015797       0.034128       0.001613       0.039716       0.001898       0.129608      -0.106779      -0.048754      -0.045983       0.094737             13.650697       5.654619       1.505503      -2.202849      21.612741      -6.547886      13.684731          -0.000001
          277              C       6.400682      21.331604      38.262111       0.376714      32.836038 0.30600008E+03  0.65981688E+04                                 9.315539                            6.027708      -0.171338       1.985961                    0.999184      23.528163      65.060961       0.637955       0.445260      -1.045137       0.002361      -0.027255      -0.015875       0.031630      -0.001886       0.037360       0.002303       0.134525      -0.110986      -0.050926      -0.045320       0.096246             12.828570       5.502810      -1.518165      -2.317625      19.771007       5.286526      13.211893          -0.000002
          278              C       6.926132      20.276760      36.341439       0.384292      32.931492 0.30467741E+03  0.65654604E+04                                 9.366832                            6.026588      -0.186883       1.982480                    0.999182      23.465425      64.961199       0.635839       0.447027      -1.043638      -0.010809      -0.001528       0.027376       0.029472      -0.006405       0.039788       0.000572       0.137225      -0.110737      -0.052008      -0.046971       0.098979             13.316984       6.414224       0.307606      -5.123309      10.363722      -1.217565      23.173005          -0.000002
          279              C       5.847208      16.507036      40.842917       0.102290      27.448677 0.32726127E+03  0.72253329E+04                                 8.124863                            6.139255       0.100528       2.054786                    0.999449      26.190271      74.937347       0.642355       0.431885      -1.045964       0.012179      -0.023986      -0.034164       0.043484      -0.015960       0.020975       0.020986       0.072490      -0.027504      -0.050880       0.001560       0.049320              9.578077       4.907276       1.087850      -1.186962      13.172916      -2.978492      10.654039           0.000001
          280              C       6.058789      17.737216      40.226792      -0.146375      35.075063 0.43435804E+03  0.10243581E+05                                 9.479094                            7.041317       0.022464       1.985409                    0.999446      29.484241      85.825598       0.606752       0.428047      -1.053376       0.009131      -0.011617       0.000541       0.014786      -0.006373       0.004930       0.025237       0.047617       0.012537      -0.041248       0.018235       0.023013             11.550688       5.443347       1.447270      -1.309901      16.348233      -5.310642      12.860485           0.000001
          281              C       6.226933      17.790948      38.870152       0.053989      39.692293 0.40679476E+03  0.93807945E+04                                10.335811                            6.799442      -0.159274       1.966215                    0.999191      26.545601      74.918043       0.623217       0.426189      -1.060907       0.002840      -0.025122       0.012248       0.028093      -0.000078       0.002292       0.000598       0.031779      -0.036106      -0.012337      -0.009725       0.022062             14.285591       5.706771       1.934208      -1.482893      23.073367      -7.377393      14.076635          -0.000001
          282              C       6.235340      16.614500      38.150293      -0.142752      34.256438 0.42518650E+03  0.99487125E+04                                 9.270819                            6.936272       0.101708       2.013767                    0.999630      29.043125      83.516191       0.616900       0.424330      -1.058351       0.003496      -0.000761       0.005408       0.006484      -0.009927       0.002778       0.025488       0.043710       0.023220      -0.041193       0.018183       0.023010             11.144641       5.192292       1.420615      -0.962731      17.621762      -3.511661      10.619868          -0.000002
          283              C       6.018154      15.423912      38.835574       0.099261      27.665293 0.33137748E+03  0.73230180E+04                                 8.116168                            6.146432       0.139920       2.066201                    0.999582      26.112050      74.214286       0.648313       0.427518      -1.050929      -0.003702       0.014227       0.042405       0.044881      -0.021488       0.003036       0.021762       0.056047       0.015566      -0.046890       0.013393       0.033497              9.539841       4.696296       1.090119      -0.772445      14.049092      -2.395913       9.874134          -0.000000
          284              C       8.250266      19.417048      32.928507       0.090674      27.499364 0.32883185E+03  0.72366839E+04                                 8.023559                            6.078283       0.237724       2.096119                    0.999691      25.990795      73.184015       0.660573       0.421327      -1.057112      -0.004974       0.044521      -0.004452       0.045019       0.005094       0.024468       0.011281      -0.011142      -0.067537      -0.037641       0.008802       0.028839              9.626273       5.598823      -0.542542      -3.347143       8.611020       0.074139      14.668976          -0.000002
          285              C       7.750037      19.261508      34.219583      -0.149771      34.390810 0.42288931E+03  0.98674832E+04                                 9.241100                            6.879596       0.153397       2.026821                    0.999706      29.026180      82.963996       0.625455       0.419692      -1.062778      -0.001839       0.008309      -0.007362       0.011253       0.001005       0.018167       0.001433      -0.011908      -0.083599      -0.035479       0.015119       0.020361             11.391537       6.488335      -0.606862      -4.510102       9.157480       0.514526      18.528797          -0.000004
          286              C       7.367510      20.375740      34.930910       0.052801      39.389942 0.40190280E+03  0.92180095E+04                                10.224045                            6.715596      -0.082460       1.990591                    0.999184      26.288200      73.417770       0.634615       0.420804      -1.066824       0.002272       0.000504      -0.028153       0.028249       0.004693       0.009188       0.002452       0.031644      -0.027037      -0.012940      -0.010797       0.023737             14.483421       7.220807      -0.301888      -6.069187       9.938027      -1.015197      26.291430          -0.000002
          287              C       7.450180      21.600264      34.307601      -0.146036      35.553441 0.42980700E+03  0.10106640E+05                                 9.563808                            6.993078       0.030438       1.989108                    0.999534      29.363306      85.267092       0.610490       0.426672      -1.054532      -0.004533      -0.007901      -0.008494       0.012455       0.001954       0.018208       0.004636      -0.001234      -0.118060      -0.044801       0.018738       0.026063             11.983751       6.568819      -0.115014      -4.367862       9.474840      -1.860025      19.907593          -0.000003
          288              C       7.933594      21.693588      33.026404       0.105234      28.372009 0.32796308E+03  0.72552037E+04                                 8.328106                            6.147720       0.031153       2.032565                    0.999393      26.311959      75.717489       0.640689       0.432150      -1.044290       0.003127      -0.042768      -0.011541       0.044408      -0.002717       0.030821       0.011487       0.016225      -0.095479      -0.047910       0.010053       0.037856             10.150786       5.822884      -0.447653      -3.445753       9.163934      -0.728908      15.465541          -0.000002
          289              C      12.118979       4.926376      16.606160       0.104735      28.959790 0.32365718E+03  0.71269256E+04                                 8.433367                            6.101316       0.078972       2.050261                    0.999308      26.068072      74.520759       0.644905       0.431314      -1.046175       0.032101       0.009855      -0.022591       0.040472       0.007557      -0.017029       0.046171      -0.041626      -0.047029      -0.053194      -0.004615       0.057809             10.376971      11.782696      -0.883521       1.565338       8.247358      -5.026544      11.100860           0.000001
          290              C      12.784549       4.236344      17.610729      -0.140390      37.027117 0.44426625E+03  0.10563079E+05                                 9.881152                            7.142072      -0.123950       1.940451                    0.999012      29.809859      87.848279       0.598305       0.430563      -1.049187       0.001661      -0.007466      -0.017325       0.018938      -0.003530      -0.018112       0.040131      -0.047740      -0.011897      -0.041284      -0.014774       0.056058             12.359203      14.470013      -2.097246       3.658859       9.692986      -5.915635      12.914610           0.000002
          291              C       0.156934       4.292904      17.650247       0.061090      41.588163 0.41074109E+03  0.94811302E+04                                10.635564                            6.810447      -0.088257       1.990952                    0.999124      26.340050      74.028230       0.626614       0.423462      -1.064130      -0.006488       0.001750      -0.022041       0.023043      -0.000661      -0.005444       0.026882      -0.031852      -0.006344      -0.023147      -0.013081       0.036228             15.216599      14.940221      -3.653662       5.303560      12.584929      -9.451461      18.124647           0.000001
          292              C       0.812696       4.999904      16.647025      -0.134226      37.304738 0.43852751E+03  0.10406710E+05                                 9.959191                            7.114922      -0.125132       1.945582                    0.998541      29.684553      87.778151       0.596231       0.432887      -1.046375      -0.009970      -0.006156       0.003888       0.012346       0.010038      -0.003063       0.036115      -0.044219      -0.025562      -0.034978      -0.014761       0.049739             12.619205      12.375324      -1.313358       2.270984      10.681370      -7.339028      14.800919           0.000001
          293              C       0.070060       5.641860      15.694098       0.085320      29.991863 0.34521468E+03  0.77294260E+04                                 8.693018                            6.351355       0.034697       2.032303                    0.998715      26.580237      76.759414       0.624271       0.438202      -1.041463      -0.047624      -0.006012       0.021194       0.052473       0.011627      -0.015966       0.028281      -0.028999      -0.031980      -0.040077       0.003283       0.036794             10.700487      11.762083      -0.877956       1.835948       8.241225      -5.250836      12.098153          -0.000000
          294              C       0.899570       3.574592      18.727566       0.376652      35.056004 0.32790049E+03  0.72322616E+04                                 9.876258                            6.329461      -0.373534       1.914133                    0.998704      24.388884      69.411931       0.606110       0.458166      -1.032158       0.012529      -0.019965       0.017405       0.029301       0.035631       0.015932       0.056991      -0.099122      -0.052455      -0.053050      -0.046594       0.099643             14.082168      14.088851      -4.672061       4.312755      11.069061      -7.882807      17.088593           0.000001
          295              C       2.781382       2.661148      19.515235       0.377124      34.372932 0.32253552E+03  0.70918427E+04                                 9.754302                            6.290289      -0.373166       1.916931                    0.998698      24.309179      69.306903       0.605522       0.460039      -1.030060      -0.029070       0.000748       0.003818       0.029329       0.025435       0.015300       0.058516      -0.093177      -0.022680      -0.049317      -0.043858       0.093174             13.740852      23.230888      -4.476878      -2.071503       8.023609      -2.182492       9.968060           0.000002
          296              C       0.889762       2.531060      20.720988       0.374011      33.192123 0.31389800E+03  0.68491937E+04                                 9.507252                            6.187298      -0.315261       1.938253                    0.998796      24.068910      68.162417       0.613777       0.457346      -1.032484       0.011315       0.001017      -0.023987       0.026541       0.038561       0.016864       0.049105      -0.090020      -0.063765      -0.048937      -0.044462       0.093398             13.156039      13.123446       0.358479      -5.720457       7.547297      -5.047162      18.797375           0.000002
          297              C       6.154070       2.016364      18.005462       0.093309      28.347503 0.33560817E+03  0.74629188E+04                                 8.337075                            6.240872       0.076676       2.045730                    0.999286      26.453074      76.177579       0.632908       0.435200      -1.043057       0.009257      -0.011650       0.043230       0.045719       0.025027       0.013263       0.013733      -0.065297       0.044334      -0.049618       0.005468       0.044150              9.938439      14.221677      -3.191116      -1.629543       6.768864      -1.520362       8.824778           0.000001
          298              C       4.862164       2.466016      18.132548      -0.126880      36.430143 0.44712714E+03  0.10666633E+05                                 9.841754                            7.220840      -0.175181       1.931498                    0.998295      29.698082      88.162383       0.587130       0.437296      -1.043316       0.002405      -0.006019       0.008477       0.010671       0.028253       0.012848       0.014799      -0.042308       0.016892      -0.038713      -0.003656       0.042369             12.067373      18.209017      -3.493868      -2.940240       7.582489      -1.673658      10.410613           0.000001
          299              C       4.202199       2.285024      19.341445       0.058392      40.253505 0.41457645E+03  0.96249829E+04                                10.479832                            6.897962      -0.213622       1.950469                    0.998984      26.717252      76.156191       0.612975       0.430396      -1.056178       0.020414      -0.012114      -0.005099       0.024279       0.013630       0.004476       0.009290      -0.053157      -0.035070      -0.024450      -0.013322       0.037773             14.548748      25.225077      -5.109640      -2.492559       7.816088      -1.392433      10.605080           0.000001
          300              C       4.888787       1.671348      20.368019      -0.146494      37.509560 0.46215041E+03  0.11140717E+05                                10.066721                            7.358347      -0.305873       1.877886                    0.998598      30.612561      92.004558       0.578320       0.439348      -1.039830      -0.002368      -0.009703      -0.013050       0.016433       0.031703       0.004225       0.020741      -0.074175      -0.029773      -0.044177      -0.015843       0.060020             12.477153      19.446188      -4.531934      -0.604973       7.491667      -1.377583      10.493604           0.000002
          301              C       6.179292       1.241492      20.165039       0.090030      29.848601 0.35315754E+03  0.79745568E+04                                 8.707427                            6.455205      -0.076076       1.990525                    0.998870      27.116724      79.360324       0.613035       0.442469      -1.036052       0.000532       0.006586      -0.047363       0.047822       0.031246       0.007904       0.011632      -0.076041       0.000019      -0.049476      -0.003258       0.052734             10.511885      15.425372      -3.399605      -1.012076       6.298222      -1.025469       9.812063           0.000002
          302              C      12.245087       1.903244      23.294159       0.086758      27.491193 0.34319757E+03  0.76696594E+04                                 8.114464                            6.270188       0.096142       2.045836                    0.999476      26.724562      76.992823       0.638008       0.429584      -1.047105       0.039916      -0.027132       0.016825       0.051112       0.000550       0.020265       0.011209      -0.048388      -0.101658      -0.045886       0.002843       0.043043              9.341508      10.981793       0.173518      -1.896771       4.776071      -1.125955      12.266661           0.000001
          303              C      12.829387       2.197356      22.058318      -0.148489      34.435667 0.44523272E+03  0.10584365E+05                                 9.356324                            7.120033      -0.079926       1.951854                    0.999210      29.885531      87.862162       0.603421       0.426981      -1.052120       0.001204      -0.009854      -0.000224       0.009930      -0.010669       0.008236       0.013511      -0.054697      -0.066497      -0.032153      -0.010481       0.042633             11.080742      13.231238       0.567157      -3.631121       5.606841      -1.990829      14.404146           0.000002
          304              C       0.189162       2.146452      21.964912       0.068702      37.402732 0.39851415E+03  0.91400593E+04                                 9.921675                            6.722495      -0.052202       2.006121                    0.999237      26.149679      73.530709       0.627989       0.425254      -1.061798      -0.009359      -0.011249       0.016594       0.022125      -0.000345       0.006088       0.018091      -0.049123      -0.049663      -0.026044      -0.012757       0.038801             13.274557      13.776210       1.208444      -5.754411       6.603569      -4.162231      19.443892           0.000002
          305              C       0.913582       1.725080      23.062439      -0.154338      34.825792 0.45207791E+03  0.10814785E+05                                 9.512221                            7.237001      -0.164772       1.924492                    0.998600      30.252530      89.941933       0.589340       0.434445      -1.044993      -0.010685      -0.004634      -0.008186       0.014236       0.010768       0.008177       0.021164      -0.061568      -0.080390      -0.034305      -0.017981       0.052285             11.209337      11.398421      -0.080361      -2.745712       5.934853      -2.522332      16.294738           0.000002
          306              C       0.257821       1.439452      24.234063       0.083144      26.983257 0.34172984E+03  0.76439243E+04                                 8.068938                            6.306966      -0.003083       2.016458                    0.998815      26.840291      77.868078       0.627312       0.436505      -1.040850      -0.046146      -0.001333      -0.016044       0.048874       0.003742       0.020400       0.022462      -0.043311      -0.075655      -0.042851      -0.001013       0.043864              9.207944      10.373203      -0.477624      -2.238459       5.062689      -1.317961      12.187939           0.000001
          307              C       1.398398       9.736804       3.982353       0.087913      27.057438 0.32830159E+03  0.72194598E+04                                 7.929675                            6.078024       0.205889       2.083124                    0.999658      26.037888      73.200954       0.660072       0.421971      -1.057095      -0.007037       0.023194       0.034915       0.042503      -0.007759       0.009646       0.016067       0.044616       0.051105      -0.037782       0.011401       0.026380              9.229811       4.645541       0.855779      -1.556635      12.819312      -3.266845      10.224579          -0.000000
          308              C       1.185415       8.492484       4.590843      -0.153909      34.178298 0.42693943E+03  0.99756360E+04                                 9.166494                            6.893938       0.124640       2.014565                    0.999676      29.130946      83.045027       0.627960       0.417445      -1.065284       0.001116       0.007199       0.003350       0.008018      -0.006172       0.004144       0.023861       0.027209       0.010413      -0.032819       0.013105       0.019713             10.957776       5.396363       1.402058      -2.078314      15.290184      -4.764592      12.186781          -0.000001
          309              C       0.805690       8.467032       5.913354       0.058661      38.377415 0.39977359E+03  0.91428697E+04                                 9.999920                            6.672816      -0.108939       1.980634                    0.999200      26.178269      72.638317       0.641213       0.417672      -1.070470       0.004916       0.022722      -0.008875       0.024884       0.001945       0.008542       0.002646       0.028936      -0.029988      -0.013412      -0.008561       0.021974             13.518310       5.800373       1.884014      -2.394113      21.104377      -7.153445      13.650181          -0.000002
          310              C       0.599714       9.671760       6.552829      -0.145879      33.568900 0.40774434E+03  0.94132340E+04                                 9.048430                            6.715319       0.167676       2.033978                    0.999700      28.579418      80.845014       0.639703       0.414741      -1.067579       0.004111      -0.001363      -0.005031       0.006639      -0.007291       0.006629       0.025481       0.056058       0.013902      -0.045049       0.017426       0.027623             10.899938       5.243543       1.072733      -1.700084      16.994308      -4.109073      10.461965          -0.000005
          311              C       0.812696      10.845380       5.884613       0.099741      27.439637 0.31859164E+03  0.69787213E+04                                 8.054568                            6.010732       0.136415       2.066620                    0.999603      25.968229      73.728370       0.657526       0.425257      -1.051241       0.016634      -0.015712      -0.040256       0.046305      -0.000833       0.011695       0.022916       0.080984       0.020959      -0.053052       0.011428       0.041624              9.461046       4.774773       0.733540      -1.780626      13.515906      -2.923659      10.092458          -0.000003
          312              C       0.603917       4.946172       6.720782       0.380827      34.341990 0.31865017E+03  0.69456896E+04                                 9.672579                            6.187520      -0.172832       1.986283                    0.999216      23.675147      65.971837       0.623669       0.450558      -1.041329      -0.004982       0.029838       0.015797       0.034128      -0.001613       0.039716      -0.001898       0.129608      -0.106779      -0.048754      -0.045983       0.094737             13.650696       5.654619      -1.505503      -2.202849      21.612738       6.547884      13.684732          -0.000002
          313              C       0.605318       7.191604       6.644889       0.376714      32.836034 0.30600005E+03  0.65981682E+04                                 9.315540                            6.027708      -0.171337       1.985961                    0.999184      23.528160      65.060960       0.637955       0.445261      -1.045137      -0.002361      -0.027255       0.015875       0.031630       0.001886       0.037360      -0.002303       0.134525      -0.110987      -0.050926      -0.045320       0.096246             12.828571       5.502810       1.518165      -2.317626      19.771004      -5.286528      13.211898          -0.000003
          314              C       0.079868       6.136760       8.565561       0.384292      32.931478 0.30467727E+03  0.65654568E+04                                 9.366831                            6.026588      -0.186883       1.982480                    0.999182      23.465417      64.961177       0.635839       0.447027      -1.043638       0.010809      -0.001528      -0.027376       0.029472       0.006405       0.039788      -0.000572       0.137226      -0.110738      -0.052008      -0.046971       0.098979             13.316982       6.414223      -0.307606      -5.123308      10.363719       1.217563      23.173004          -0.000003
          315              C       1.158792       2.367036       4.064083       0.102290      27.448687 0.32726143E+03  0.72253368E+04                                 8.124864                            6.139255       0.100531       2.054786                    0.999449      26.190264      74.937312       0.642355       0.431885      -1.045964      -0.012179      -0.023986       0.034164       0.043484       0.015961       0.020976      -0.020986       0.072490      -0.027504      -0.050880       0.001560       0.049320              9.578078       4.907276      -1.087850      -1.186962      13.172921       2.978492      10.654038           0.000000
          316              C       0.947211       3.597216       4.680208      -0.146375      35.075027 0.43435750E+03  0.10243566E+05                                 9.479087                            7.041312       0.022465       1.985409                    0.999446      29.484227      85.825552       0.606752       0.428047      -1.053376      -0.009131      -0.011617      -0.000541       0.014786       0.006373       0.004931      -0.025237       0.047617       0.012536      -0.041248       0.018235       0.023013             11.550679       5.443342      -1.447268      -1.309899      16.348223       5.310631      12.860471          -0.000001
          317              C       0.779067       3.650948       6.036848       0.053989      39.692279 0.40679463E+03  0.93807908E+04                                10.335809                            6.799442      -0.159273       1.966215                    0.999191      26.545595      74.918021       0.623217       0.426189      -1.060907      -0.002840      -0.025122      -0.012247       0.028093       0.000078       0.002292      -0.000598       0.031779      -0.036106      -0.012337      -0.009725       0.022062             14.285586       5.706769      -1.934207      -1.482892      23.073357       7.377389      14.076632          -0.000002
          318              C       0.770660       2.474500       6.756707      -0.142752      34.256432 0.42518650E+03  0.99487117E+04                                 9.270816                            6.936271       0.101708       2.013767                    0.999630      29.043121      83.516154       0.616900       0.424330      -1.058351      -0.003496      -0.000761      -0.005408       0.006484       0.009927       0.002778      -0.025488       0.043710       0.023220      -0.041193       0.018183       0.023010             11.144636       5.192291      -1.420614      -0.962730      17.621757       3.511657      10.619861          -0.000005
          319              C       0.987846       1.283912       6.071426       0.099261      27.665296 0.33137757E+03  0.73230201E+04                                 8.116167                            6.146433       0.139920       2.066201                    0.999582      26.112051      74.214274       0.648313       0.427518      -1.050929       0.003702       0.014227      -0.042405       0.044881       0.021488       0.003036      -0.021762       0.056047       0.015567      -0.046890       0.013393       0.033497              9.539839       4.696296      -1.090118      -0.772444      14.049088       2.395912       9.874133          -0.000002
          320              C      12.767734       5.277048      11.978493       0.090674      27.499354 0.32883172E+03  0.72366803E+04                                 8.023557                            6.078282       0.237725       2.096120                    0.999691      25.990790      73.183988       0.660574       0.421327      -1.057113       0.004974       0.044521       0.004452       0.045018      -0.005094       0.024468      -0.011281      -0.011143      -0.067537      -0.037641       0.008802       0.028839              9.626269       5.598822       0.542542      -3.347141       8.611017      -0.074140      14.668970          -0.000003
          321              C      13.267963       5.121508      10.687417      -0.149771      34.390790 0.42288911E+03  0.98674764E+04                                 9.241094                            6.879593       0.153398       2.026821                    0.999706      29.026169      82.963928       0.625455       0.419692      -1.062778       0.001839       0.008309       0.007361       0.011252      -0.001005       0.018167      -0.001433      -0.011908      -0.083599      -0.035480       0.015119       0.020361             11.391530       6.488332       0.606863      -4.510100       9.157471      -0.514530      18.528787          -0.000006
          322              C      13.650490       6.235740       9.976090       0.052802      39.389917 0.40190256E+03  0.92180021E+04                                10.224040                            6.715593      -0.082459       1.990592                    0.999184      26.288190      73.417727       0.634616       0.420803      -1.066824      -0.002272       0.000504       0.028153       0.028249      -0.004693       0.009188      -0.002452       0.031644      -0.027037      -0.012940      -0.010797       0.023737             14.483415       7.220804       0.301888      -6.069185       9.938019       1.015194      26.291421          -0.000003
          323              C      13.567820       7.460264      10.599399      -0.146036      35.553431 0.42980696E+03  0.10106638E+05                                 9.563805                            6.993078       0.030438       1.989108                    0.999534      29.363299      85.267052       0.610490       0.426672      -1.054532       0.004533      -0.007901       0.008494       0.012455      -0.001955       0.018208      -0.004636      -0.001234      -0.118060      -0.044801       0.018738       0.026063             11.983747       6.568818       0.115014      -4.367860       9.474835       1.860024      19.907587          -0.000005
          324              C      13.084406       7.553588      11.880596       0.105234      28.372012 0.32796318E+03  0.72552058E+04                                 8.328106                            6.147722       0.031154       2.032565                    0.999393      26.311956      75.717466       0.640688       0.432150      -1.044290      -0.003128      -0.042767       0.011541       0.044408       0.002717       0.030821      -0.011487       0.016225      -0.095479      -0.047910       0.010053       0.037856             10.150787       5.822886       0.447654      -3.445754       9.163931       0.728904      15.465545          -0.000003
          325              C       1.893021       9.213624      39.059660       0.104735      28.959780 0.32365710E+03  0.71269228E+04                                 8.433363                            6.101314       0.078973       2.050261                    0.999308      26.068068      74.520723       0.644906       0.431313      -1.046175      -0.032101      -0.009855      -0.022591       0.040472       0.007557       0.017029      -0.046171      -0.041626      -0.047029      -0.053194      -0.004615       0.057809             10.376965      11.782689      -0.883519      -1.565335       8.247353       5.026540      11.100853           0.000002
          326              C       1.227451       9.903656      40.064229      -0.140389      37.027090 0.44426595E+03  0.10563069E+05                                 9.881145                            7.142068      -0.123950       1.940451                    0.999012      29.809845      87.848193       0.598305       0.430562      -1.049187      -0.001661       0.007467      -0.017325       0.018938      -0.003530       0.018112      -0.040131      -0.047740      -0.011897      -0.041284      -0.014775       0.056058             12.359192      14.469999      -2.097245      -3.658857       9.692978       5.915629      12.914600           0.000003
          327              C      13.855066       9.847096      40.103747       0.061090      41.588139 0.41074092E+03  0.94811242E+04                                10.635557                            6.810443      -0.088258       1.990952                    0.999124      26.340043      74.028180       0.626614       0.423462      -1.064130       0.006488      -0.001750      -0.022041       0.023043      -0.000661       0.005444      -0.026882      -0.031852      -0.006344      -0.023147      -0.013081       0.036229             15.216588      14.940206      -3.653659      -5.303556      12.584921       9.451455      18.124638           0.000001
          328              C      13.199304       9.140096      39.100525      -0.134225      37.304714 0.43852717E+03  0.10406699E+05                                 9.959184                            7.114918      -0.125131       1.945582                    0.998541      29.684543      87.778089       0.596232       0.432887      -1.046375       0.009970       0.006156       0.003888       0.012346       0.010038       0.003063      -0.036115      -0.044219      -0.025562      -0.034978      -0.014761       0.049739             12.619196      12.375315      -1.313358      -2.270984      10.681361       7.339022      14.800910           0.000002
          329              C      13.941940       8.498140      38.147598       0.085319      29.991897 0.34521514E+03  0.77294385E+04                                 8.693023                            6.351359       0.034698       2.032303                    0.998715      26.580249      76.759455       0.624271       0.438202      -1.041463       0.047624       0.006013       0.021194       0.052473       0.011627       0.015966      -0.028281      -0.028999      -0.031981      -0.040077       0.003283       0.036794             10.700495      11.762090      -0.877958      -1.835951       8.241229       5.250841      12.098166           0.000001
          330              C      13.112430      10.565408      41.181066       0.376652      35.055996 0.32790047E+03  0.72322604E+04                                 9.876254                            6.329459      -0.373534       1.914133                    0.998704      24.388882      69.411905       0.606110       0.458166      -1.032158      -0.012529       0.019966       0.017405       0.029301       0.035631      -0.015932      -0.056991      -0.099122      -0.052455      -0.053050      -0.046594       0.099643             14.082162      14.088842      -4.672057      -4.312752      11.069056       7.882804      17.088588           0.000002
          331              C      11.230618      11.478852      41.968735       0.377123      34.372936 0.32253557E+03  0.70918440E+04                                 9.754303                            6.290289      -0.373167       1.916931                    0.998698      24.309181      69.306911       0.605522       0.460039      -1.030060       0.029070      -0.000748       0.003818       0.029329       0.025435      -0.015300      -0.058516      -0.093177      -0.022680      -0.049317      -0.043858       0.093174             13.740853      23.230888      -4.476877       2.071505       8.023609       2.182493       9.968063           0.000002
          332              C      13.122238      11.608940      43.174488       0.374011      33.192133 0.31389809E+03  0.68491964E+04                                 9.507256                            6.187299      -0.315262       1.938252                    0.998796      24.068914      68.162442       0.613777       0.457346      -1.032484      -0.011315      -0.001017      -0.023987       0.026541       0.038561      -0.016864      -0.049105      -0.090020      -0.063766      -0.048936      -0.044462       0.093398             13.156045      13.123451       0.358480       5.720460       7.547300       5.047165      18.797385           0.000002
          333              C       7.857930      12.123636      40.458962       0.093310      28.347489 0.33560800E+03  0.74629135E+04                                 8.337070                            6.240868       0.076677       2.045731                    0.999286      26.453067      76.177536       0.632909       0.435200      -1.043057      -0.009257       0.011650       0.043230       0.045719       0.025027      -0.013263      -0.013733      -0.065297       0.044334      -0.049618       0.005468       0.044150              9.938433      14.221666      -3.191113       1.629543       6.768859       1.520360       8.824774           0.000002
          334              C       9.149836      11.673984      40.586048      -0.126880      36.430135 0.44712704E+03  0.10666630E+05                                 9.841750                            7.220838      -0.175180       1.931499                    0.998295      29.698079      88.162357       0.587130       0.437296      -1.043316      -0.002405       0.006019       0.008477       0.010671       0.028253      -0.012848      -0.014799      -0.042308       0.016892      -0.038713      -0.003656       0.042369             12.067368      18.209007      -3.493866       2.940240       7.582486       1.673658      10.410611           0.000002
          335              C       9.809801      11.854976      41.794945       0.058392      40.253501 0.41457644E+03  0.96249823E+04                                10.479830                            6.897961      -0.213622       1.950469                    0.998984      26.717252      76.156183       0.612975       0.430396      -1.056178      -0.020414       0.012114      -0.005100       0.024279       0.013630      -0.004476      -0.009290      -0.053157      -0.035071      -0.024450      -0.013323       0.037773             14.548744      25.225068      -5.109637       2.492560       7.816085       1.392433      10.605080           0.000002
          336              C       9.123213      12.468652      42.821519      -0.146494      37.509571 0.46215059E+03  0.11140722E+05                                10.066723                            7.358348      -0.305875       1.877885                    0.998598      30.612566      92.004584       0.578319       0.439348      -1.039830       0.002368       0.009703      -0.013050       0.016434       0.031703      -0.004225      -0.020741      -0.074175      -0.029773      -0.044177      -0.015843       0.060020             12.477156      19.446192      -4.531934       0.604974       7.491668       1.377584      10.493608           0.000003
          337              C       7.832708      12.898508      42.618539       0.090030      29.848601 0.35315755E+03  0.79745572E+04                                 8.707428                            6.455205      -0.076077       1.990525                    0.998870      27.116723      79.360322       0.613035       0.442469      -1.036052      -0.000532      -0.006586      -0.047363       0.047822       0.031246      -0.007904      -0.011632      -0.076041       0.000019      -0.049476      -0.003258       0.052734             10.511886      15.425373      -3.399604       1.012078       6.298222       1.025468       9.812064           0.000002
          338              C       1.766913      12.236756       0.840659       0.086759      27.491187 0.34319749E+03  0.76696574E+04                                 8.114462                            6.270187       0.096142       2.045836                    0.999476      26.724558      76.992808       0.638008       0.429584      -1.047105      -0.039916       0.027131       0.016825       0.051112       0.000550      -0.020265      -0.011209      -0.048388      -0.101658      -0.045886       0.002843       0.043043              9.341506      10.981792       0.173518       1.896771       4.776070       1.125955      12.266656           0.000002
          339              C       1.182613      11.942644      44.511818      -0.148489      34.435649 0.44523244E+03  0.10584356E+05                                 9.356320                            7.120031      -0.079924       1.951855                    0.999210      29.885521      87.862113       0.603421       0.426981      -1.052120      -0.001204       0.009854      -0.000224       0.009930      -0.010669      -0.008236      -0.013511      -0.054697      -0.066497      -0.032153      -0.010481       0.042634             11.080737      13.231234       0.567157       3.631120       5.606839       1.990828      14.404138           0.000003
          340              C      13.822838      11.993548      44.418412       0.068702      37.402738 0.39851421E+03  0.91400611E+04                                 9.921678                            6.722496      -0.052202       2.006121                    0.999237      26.149681      73.530725       0.627989       0.425254      -1.061798       0.009359       0.011249       0.016594       0.022124      -0.000345      -0.006088      -0.018091      -0.049123      -0.049662      -0.026044      -0.012757       0.038801             13.274561      13.776213       1.208445       5.754414       6.603571       4.162233      19.443899           0.000002
          341              C      13.098418      12.414920       0.608939      -0.154338      34.825806 0.45207813E+03  0.10814792E+05                                 9.512225                            7.237004      -0.164772       1.924492                    0.998600      30.252538      89.941977       0.589340       0.434446      -1.044992       0.010685       0.004634      -0.008186       0.014236       0.010768      -0.008177      -0.021164      -0.061568      -0.080390      -0.034305      -0.017981       0.052285             11.209342      11.398426      -0.080360       2.745715       5.934855       2.522334      16.294746           0.000002
          342              C      13.754179      12.700548       1.780563       0.083143      26.983256 0.34172984E+03  0.76439244E+04                                 8.068938                            6.306966      -0.003083       2.016458                    0.998815      26.840289      77.868071       0.627311       0.436505      -1.040850       0.046146       0.001333      -0.016044       0.048874       0.003742      -0.020400      -0.022462      -0.043311      -0.075655      -0.042851      -0.001013       0.043864              9.207944      10.373204      -0.477623       2.238461       5.062689       1.317961      12.187939           0.000001
          343              C      12.613602       4.403196      26.435853       0.087914      27.057434 0.32830155E+03  0.72194589E+04                                 7.929674                            6.078023       0.205889       2.083124                    0.999658      26.037887      73.200951       0.660072       0.421971      -1.057095       0.007037      -0.023194       0.034915       0.042503      -0.007759      -0.009646      -0.016067       0.044616       0.051105      -0.037782       0.011401       0.026380              9.229810       4.645541       0.855781       1.556635      12.819310       3.266850      10.224580           0.000001
          344              C      12.826585       5.647516      27.044343      -0.153909      34.178332 0.42693992E+03  0.99756507E+04                                 9.166502                            6.893943       0.124640       2.014565                    0.999676      29.130960      83.045091       0.627960       0.417446      -1.065284      -0.001116      -0.007199       0.003350       0.008018      -0.006172      -0.004144      -0.023861       0.027209       0.010414      -0.032819       0.013105       0.019713             10.957788       5.396368       1.402062       2.078318      15.290197       4.764605      12.186798           0.000000
          345              C      13.206310       5.672968      28.366854       0.058661      38.377433 0.39977370E+03  0.91428736E+04                                 9.999925                            6.672818      -0.108940       1.980634                    0.999200      26.178272      72.638351       0.641212       0.417672      -1.070470      -0.004916      -0.022722      -0.008875       0.024884       0.001945      -0.008542      -0.002646       0.028936      -0.029988      -0.013412      -0.008561       0.021974             13.518321       5.800377       1.884019       2.394117      21.104388       7.153460      13.650198          -0.000001
          346              C      13.412286       4.468240      29.006329      -0.145879      33.568902 0.40774445E+03  0.94132377E+04                                 9.048430                            6.715320       0.167675       2.033978                    0.999700      28.579423      80.845044       0.639703       0.414741      -1.067579      -0.004111       0.001363      -0.005031       0.006639      -0.007291      -0.006629      -0.025481       0.056057       0.013902      -0.045049       0.017426       0.027623             10.899936       5.243545       1.072734       1.700088      16.994286       4.109076      10.461977          -0.000002
          347              C      13.199304       3.294620      28.338113       0.099740      27.439698 0.31859262E+03  0.69787475E+04                                 8.054585                            6.010749       0.136414       2.066619                    0.999603      25.968248      73.728424       0.657524       0.425258      -1.051241      -0.016634       0.015712      -0.040256       0.046305      -0.000833      -0.011695      -0.022917       0.080984       0.020960      -0.053052       0.011428       0.041624              9.461067       4.774785       0.733550       1.780632      13.515923       2.923691      10.092492          -0.000001
          348              C      13.408083       9.193828      29.174282       0.380827      34.342011 0.31865030E+03  0.69456934E+04                                 9.672584                            6.187522      -0.172832       1.986283                    0.999216      23.675156      65.971875       0.623669       0.450558      -1.041329       0.004982      -0.029839       0.015797       0.034128      -0.001613      -0.039716       0.001898       0.129608      -0.106779      -0.048754      -0.045983       0.094737             13.650705       5.654622      -1.505505       2.202852      21.612745      -6.547894      13.684747          -0.000001
          349              C      13.406682       6.948396      29.098389       0.376714      32.836050 0.30600013E+03  0.65981708E+04                                 9.315544                            6.027710      -0.171337       1.985961                    0.999184      23.528167      65.060998       0.637955       0.445261      -1.045137       0.002361       0.027256       0.015875       0.031630       0.001886      -0.037360       0.002303       0.134525      -0.110987      -0.050926      -0.045320       0.096246             12.828578       5.502813       1.518168       2.317630      19.771009       5.286536      13.211913          -0.000002
          350              C      13.932132       8.003240      31.019061       0.384292      32.931503 0.30467742E+03  0.65654612E+04                                 9.366837                            6.026590      -0.186883       1.982480                    0.999182      23.465427      64.961226       0.635839       0.447028      -1.043638      -0.010809       0.001528      -0.027376       0.029473       0.006405      -0.039788       0.000572       0.137225      -0.110737      -0.052008      -0.046971       0.098979             13.316996       6.414229      -0.307605       5.123317      10.363723      -1.217561      23.173036          -0.000002
          351              C      12.853208      11.772964      26.517583       0.102290      27.448678 0.32726127E+03  0.72253329E+04                                 8.124863                            6.139255       0.100529       2.054786                    0.999449      26.190272      74.937349       0.642355       0.431885      -1.045964       0.012179       0.023986       0.034164       0.043484       0.015961      -0.020975       0.020986       0.072490      -0.027504      -0.050880       0.001561       0.049320              9.578078       4.907276      -1.087851       1.186962      13.172923      -2.978496      10.654036           0.000001
          352              C      13.064789      10.542784      27.133708      -0.146375      35.075048 0.43435778E+03  0.10243574E+05                                 9.479091                            7.041314       0.022465       1.985409                    0.999446      29.484234      85.825576       0.606752       0.428047      -1.053376       0.009131       0.011617      -0.000541       0.014786       0.006373      -0.004930       0.025237       0.047617       0.012537      -0.041248       0.018235       0.023013             11.550686       5.443345      -1.447271       1.309901      16.348234      -5.310643      12.860480           0.000000
          353              C      13.232933      10.489052      28.490348       0.053989      39.692307 0.40679484E+03  0.93807971E+04                                10.335814                            6.799444      -0.159275       1.966214                    0.999191      26.545603      74.918053       0.623217       0.426189      -1.060907       0.002840       0.025122      -0.012248       0.028093       0.000078      -0.002292       0.000598       0.031780      -0.036106      -0.012337      -0.009725       0.022062             14.285598       5.706773      -1.934210       1.482895      23.073375      -7.377408      14.076644          -0.000001
          354              C      13.241340      11.665500      29.210207      -0.142751      34.256410 0.42518635E+03  0.99487052E+04                                 9.270806                            6.936267       0.101710       2.013768                    0.999630      29.043110      83.516053       0.616901       0.424330      -1.058352       0.003496       0.000761      -0.005408       0.006484       0.009927      -0.002778       0.025488       0.043710       0.023220      -0.041193       0.018183       0.023010             11.144622       5.192288      -1.420612       0.962728      17.621736      -3.511653      10.619843          -0.000002
          355              C      13.024154      12.856088      28.524926       0.099261      27.665311 0.33137790E+03  0.73230284E+04                                 8.116169                            6.146437       0.139919       2.066200                    0.999582      26.112057      74.214269       0.648312       0.427518      -1.050929      -0.003702      -0.014227      -0.042405       0.044881       0.021488      -0.003036       0.021762       0.056047       0.015567      -0.046890       0.013393       0.033497              9.539840       4.696298      -1.090118       0.772445      14.049086      -2.395916       9.874134          -0.000000
          356              C       1.244266       8.862952      34.431993       0.090675      27.499315 0.32883090E+03  0.72366588E+04                                 8.023548                            6.078269       0.237725       2.096120                    0.999691      25.990781      73.183987       0.660575       0.421326      -1.057113      -0.004974      -0.044521       0.004452       0.045019      -0.005094      -0.024468       0.011281      -0.011142      -0.067536      -0.037641       0.008802       0.028839              9.626261       5.598815       0.542550       3.347140       8.611020       0.074161      14.668950          -0.000001
          357              C       0.744037       9.018492      33.140917      -0.149771      34.390837 0.42288951E+03  0.98674897E+04                                 9.241108                            6.879599       0.153398       2.026821                    0.999706      29.026186      82.964036       0.625454       0.419692      -1.062778      -0.001839      -0.008309       0.007361       0.011252      -0.001005      -0.018167       0.001433      -0.011908      -0.083599      -0.035479       0.015119       0.020361             11.391553       6.488343       0.606867       4.510115       9.157484       0.514540      18.528833          -0.000003
          358              C       0.361510       7.904260      32.429590       0.052801      39.389970 0.40190293E+03  0.92180137E+04                                10.224053                            6.715598      -0.082460       1.990592                    0.999184      26.288204      73.417801       0.634615       0.420804      -1.066823       0.002272      -0.000505       0.028153       0.028249      -0.004693      -0.009188       0.002452       0.031645      -0.027037      -0.012940      -0.010797       0.023737             14.483439       7.220814       0.301891       6.069198       9.938035      -1.015189      26.291468          -0.000002
          359              C       0.444180       6.679736      33.052899      -0.146036      35.553460 0.42980721E+03  0.10106646E+05                                 9.563813                            6.993080       0.030437       1.989107                    0.999534      29.363314      85.267140       0.610489       0.426672      -1.054532      -0.004533       0.007901       0.008494       0.012455      -0.001954      -0.018208       0.004636      -0.001234      -0.118060      -0.044801       0.018738       0.026063             11.983759       6.568823       0.115016       4.367866       9.474845      -1.860022      19.907608          -0.000002
          360              C       0.927594       6.586412      34.334096       0.105234      28.372024 0.32796322E+03  0.72552077E+04                                 8.328111                            6.147723       0.031152       2.032564                    0.999393      26.311963      75.717518       0.640688       0.432150      -1.044290       0.003128       0.042768       0.011541       0.044408       0.002717      -0.030821       0.011487       0.016225      -0.095479      -0.047910       0.010053       0.037856             10.150795       5.822888       0.447655       3.445757       9.163941      -0.728905      15.465555          -0.000001
          361              C       8.899021       4.926376      39.059660       0.104735      28.959782 0.32365711E+03  0.71269232E+04                                 8.433362                            6.101314       0.078973       2.050261                    0.999308      26.068069      74.520724       0.644906       0.431313      -1.046175      -0.032101       0.009855      -0.022591       0.040472      -0.007557       0.017029       0.046171      -0.041626      -0.047029      -0.053194      -0.004615       0.057809             10.376965      11.782689       0.883519      -1.565335       8.247352      -5.026540      11.100853           0.000002
          362              C       8.233451       4.236344      40.064229      -0.140389      37.027091 0.44426595E+03  0.10563069E+05                                 9.881145                            7.142068      -0.123950       1.940451                    0.999012      29.809845      87.848195       0.598305       0.430562      -1.049187      -0.001661      -0.007467      -0.017325       0.018938       0.003530       0.018112       0.040131      -0.047740      -0.011897      -0.041284      -0.014775       0.056058             12.359193      14.470000       2.097245      -3.658857       9.692978      -5.915629      12.914600           0.000003
          363              C       6.849066       4.292904      40.103747       0.061090      41.588140 0.41074092E+03  0.94811242E+04                                10.635557                            6.810443      -0.088258       1.990952                    0.999124      26.340043      74.028181       0.626614       0.423462      -1.064130       0.006488       0.001750      -0.022041       0.023043       0.000661       0.005444       0.026882      -0.031852      -0.006344      -0.023147      -0.013081       0.036229             15.216589      14.940206       3.653659      -5.303556      12.584921      -9.451456      18.124639           0.000002
          364              C       6.193304       4.999904      39.100525      -0.134225      37.304714 0.43852718E+03  0.10406699E+05                                 9.959184                            7.114918      -0.125131       1.945582                    0.998541      29.684543      87.778090       0.596232       0.432887      -1.046375       0.009970      -0.006156       0.003888       0.012346      -0.010038       0.003063       0.036115      -0.044219      -0.025562      -0.034978      -0.014761       0.049739             12.619196      12.375315       1.313358      -2.270984      10.681362      -7.339022      14.800911           0.000003
          365              C       6.935940       5.641860      38.147598       0.085319      29.991897 0.34521514E+03  0.77294384E+04                                 8.693023                            6.351359       0.034698       2.032303                    0.998715      26.580249      76.759454       0.624271       0.438202      -1.041463       0.047624      -0.006013       0.021194       0.052473      -0.011627       0.015966       0.028281      -0.028999      -0.031981      -0.040077       0.003283       0.036794             10.700495      11.762089       0.877958      -1.835951       8.241229      -5.250841      12.098166           0.000001
          366              C       6.106430       3.574592      41.181066       0.376652      35.055999 0.32790049E+03  0.72322609E+04                                 9.876254                            6.329459      -0.373534       1.914133                    0.998704      24.388883      69.411908       0.606110       0.458166      -1.032158      -0.012529      -0.019966       0.017405       0.029301      -0.035631      -0.015932       0.056991      -0.099122      -0.052455      -0.053050      -0.046594       0.099643             14.082163      14.088843       4.672058      -4.312752      11.069056      -7.882805      17.088589           0.000002
          367              C       4.224618       2.661148      41.968735       0.377123      34.372937 0.32253557E+03  0.70918441E+04                                 9.754304                            6.290290      -0.373167       1.916931                    0.998698      24.309181      69.306914       0.605522       0.460039      -1.030060       0.029070       0.000748       0.003818       0.029329      -0.025435      -0.015300       0.058516      -0.093177      -0.022680      -0.049317      -0.043858       0.093174             13.740854      23.230890       4.476877       2.071505       8.023610      -2.182493       9.968063           0.000002
          368              C       6.116238       2.531060      43.174488       0.374011      33.192134 0.31389808E+03  0.68491965E+04                                 9.507257                            6.187300      -0.315262       1.938252                    0.998796      24.068914      68.162445       0.613776       0.457346      -1.032484      -0.011315       0.001017      -0.023987       0.026541      -0.038561      -0.016864       0.049105      -0.090020      -0.063766      -0.048936      -0.044462       0.093398             13.156046      13.123452      -0.358480       5.720461       7.547300      -5.047166      18.797386           0.000002
          369              C       0.851930       2.016364      40.458962       0.093310      28.347489 0.33560800E+03  0.74629136E+04                                 8.337070                            6.240868       0.076677       2.045731                    0.999286      26.453067      76.177537       0.632909       0.435200      -1.043057      -0.009257      -0.011650       0.043230       0.045719      -0.025027      -0.013263       0.013733      -0.065297       0.044334      -0.049618       0.005468       0.044150              9.938433      14.221666       3.191113       1.629543       6.768859      -1.520360       8.824774           0.000002
          370              C       2.143836       2.466016      40.586048      -0.126880      36.430133 0.44712702E+03  0.10666629E+05                                 9.841751                            7.220838      -0.175180       1.931499                    0.998295      29.698078      88.162356       0.587130       0.437296      -1.043316      -0.002405      -0.006019       0.008477       0.010671      -0.028253      -0.012848       0.014799      -0.042308       0.016892      -0.038713      -0.003656       0.042369             12.067369      18.209008       3.493866       2.940240       7.582486      -1.673658      10.410612           0.000002
          371              C       2.803801       2.285024      41.794945       0.058392      40.253502 0.41457644E+03  0.96249823E+04                                10.479830                            6.897961      -0.213622       1.950469                    0.998984      26.717252      76.156185       0.612975       0.430396      -1.056178      -0.020414      -0.012114      -0.005100       0.024279      -0.013630      -0.004476       0.009290      -0.053157      -0.035071      -0.024450      -0.013323       0.037773             14.548745      25.225070       5.109637       2.492560       7.816086      -1.392433      10.605080           0.000002
          372              C       2.117213       1.671348      42.821519      -0.146494      37.509572 0.46215059E+03  0.11140723E+05                                10.066724                            7.358349      -0.305875       1.877885                    0.998598      30.612566      92.004587       0.578319       0.439348      -1.039830       0.002368      -0.009703      -0.013050       0.016434      -0.031703      -0.004225       0.020741      -0.074175      -0.029773      -0.044177      -0.015843       0.060020             12.477157      19.446193       4.531935       0.604974       7.491668      -1.377584      10.493608           0.000003
          373              C       0.826708       1.241492      42.618539       0.090030      29.848602 0.35315757E+03  0.79745577E+04                                 8.707428                            6.455205      -0.076077       1.990525                    0.998870      27.116724      79.360324       0.613035       0.442469      -1.036052      -0.000532       0.006586      -0.047363       0.047822      -0.031246      -0.007904       0.011632      -0.076041       0.000019      -0.049476      -0.003258       0.052734             10.511886      15.425373       3.399604       1.012078       6.298222      -1.025468       9.812064           0.000002
          374              C       8.772913       1.903244       0.840659       0.086759      27.491187 0.34319749E+03  0.76696573E+04                                 8.114462                            6.270187       0.096142       2.045836                    0.999476      26.724558      76.992807       0.638008       0.429584      -1.047105      -0.039916      -0.027131       0.016825       0.051112      -0.000550      -0.020265       0.011209      -0.048388      -0.101658      -0.045886       0.002843       0.043043              9.341506      10.981792      -0.173518       1.896771       4.776070      -1.125955      12.266656           0.000002
          375              C       8.188613       2.197356      44.511818      -0.148489      34.435649 0.44523246E+03  0.10584356E+05                                 9.356320                            7.120031      -0.079924       1.951855                    0.999210      29.885522      87.862113       0.603421       0.426981      -1.052120      -0.001204      -0.009854      -0.000224       0.009930       0.010669      -0.008236       0.013511      -0.054697      -0.066497      -0.032153      -0.010481       0.042634             11.080737      13.231234      -0.567157       3.631120       5.606839      -1.990828      14.404137           0.000003
          376              C       6.816838       2.146452      44.418412       0.068702      37.402740 0.39851423E+03  0.91400617E+04                                 9.921678                            6.722496      -0.052202       2.006121                    0.999237      26.149682      73.530727       0.627989       0.425254      -1.061798       0.009359      -0.011249       0.016594       0.022124       0.000345      -0.006088       0.018091      -0.049123      -0.049662      -0.026044      -0.012757       0.038801             13.274561      13.776213      -1.208445       5.754414       6.603571      -4.162233      19.443899           0.000002
          377              C       6.092418       1.725080       0.608939      -0.154338      34.825807 0.45207814E+03  0.10814792E+05                                 9.512226                            7.237004      -0.164772       1.924492                    0.998600      30.252538      89.941980       0.589340       0.434446      -1.044992       0.010685      -0.004634      -0.008186       0.014236      -0.010768      -0.008177       0.021164      -0.061568      -0.080390      -0.034305      -0.017981       0.052285             11.209343      11.398427       0.080360       2.745715       5.934856      -2.522334      16.294747           0.000002
          378              C       6.748179       1.439452       1.780563       0.083143      26.983256 0.34172984E+03  0.76439244E+04                                 8.068938                            6.306966      -0.003083       2.016458                    0.998815      26.840289      77.868072       0.627311       0.436505      -1.040850       0.046146      -0.001333      -0.016043       0.048874      -0.003742      -0.020400       0.022462      -0.043311      -0.075655      -0.042851      -0.001013       0.043864              9.207944      10.373204       0.477623       2.238461       5.062689      -1.317961      12.187940           0.000001
          379              C       5.607602       9.736804      26.435853       0.087914      27.057435 0.32830156E+03  0.72194591E+04                                 7.929674                            6.078024       0.205889       2.083124                    0.999658      26.037887      73.200952       0.660072       0.421971      -1.057095       0.007037       0.023194       0.034915       0.042503       0.007759      -0.009646       0.016067       0.044616       0.051105      -0.037782       0.011401       0.026380              9.229811       4.645541      -0.855781       1.556635      12.819311      -3.266850      10.224581           0.000001
          380              C       5.820585       8.492484      27.044343      -0.153909      34.178331 0.42693991E+03  0.99756502E+04                                 9.166502                            6.893943       0.124640       2.014565                    0.999676      29.130960      83.045089       0.627960       0.417446      -1.065284      -0.001116       0.007199       0.003350       0.008018       0.006172      -0.004144       0.023861       0.027209       0.010414      -0.032819       0.013105       0.019713             10.957787       5.396368      -1.402062       2.078318      15.290196      -4.764604      12.186797           0.000000
          381              C       6.200310       8.467032      28.366854       0.058661      38.377435 0.39977373E+03  0.91428743E+04                                 9.999925                            6.672818      -0.108940       1.980634                    0.999200      26.178273      72.638353       0.641212       0.417672      -1.070470      -0.004916       0.022722      -0.008875       0.024884      -0.001945      -0.008542       0.002646       0.028936      -0.029988      -0.013412      -0.008561       0.021974             13.518321       5.800377      -1.884019       2.394117      21.104387      -7.153460      13.650198          -0.000001
          382              C       6.406286       9.671760      29.006329      -0.145879      33.568902 0.40774446E+03  0.94132377E+04                                 9.048430                            6.715320       0.167675       2.033978                    0.999700      28.579423      80.845044       0.639703       0.414741      -1.067579      -0.004111      -0.001363      -0.005031       0.006639       0.007291      -0.006629       0.025481       0.056057       0.013902      -0.045049       0.017426       0.027623             10.899936       5.243545      -1.072734       1.700088      16.994286      -4.109076      10.461977          -0.000002
          383              C       6.193304      10.845380      28.338113       0.099740      27.439696 0.31859259E+03  0.69787466E+04                                 8.054585                            6.010749       0.136414       2.066619                    0.999603      25.968247      73.728420       0.657524       0.425258      -1.051241      -0.016634      -0.015712      -0.040256       0.046305       0.000833      -0.011695       0.022917       0.080984       0.020960      -0.053052       0.011428       0.041624              9.461066       4.774785      -0.733550       1.780632      13.515922      -2.923691      10.092492          -0.000001
          384              C       6.402083       4.946172      29.174282       0.380827      34.342009 0.31865028E+03  0.69456929E+04                                 9.672584                            6.187522      -0.172832       1.986283                    0.999216      23.675155      65.971873       0.623669       0.450558      -1.041329       0.004982       0.029839       0.015797       0.034128       0.001613      -0.039716      -0.001898       0.129608      -0.106779      -0.048754      -0.045983       0.094737             13.650705       5.654622       1.505505       2.202852      21.612744       6.547894      13.684747          -0.000001
          385              C       6.400682       7.191604      29.098389       0.376714      32.836049 0.30600011E+03  0.65981704E+04                                 9.315544                            6.027710      -0.171337       1.985961                    0.999184      23.528166      65.060997       0.637955       0.445261      -1.045137       0.002361      -0.027256       0.015875       0.031630      -0.001886      -0.037360      -0.002303       0.134525      -0.110987      -0.050926      -0.045320       0.096246             12.828579       5.502813      -1.518168       2.317630      19.771010      -5.286536      13.211913          -0.000002
          386              C       6.926132       6.136760      31.019061       0.384292      32.931502 0.30467742E+03  0.65654612E+04                                 9.366837                            6.026590      -0.186883       1.982480                    0.999182      23.465427      64.961225       0.635839       0.447028      -1.043638      -0.010809      -0.001528      -0.027376       0.029473      -0.006405      -0.039788      -0.000572       0.137225      -0.110737      -0.052008      -0.046971       0.098979             13.316996       6.414229       0.307605       5.123316      10.363722       1.217561      23.173035          -0.000002
          387              C       5.847208       2.367036      26.517583       0.102290      27.448676 0.32726125E+03  0.72253324E+04                                 8.124863                            6.139255       0.100529       2.054786                    0.999449      26.190271      74.937348       0.642355       0.431885      -1.045964       0.012179      -0.023986       0.034164       0.043484      -0.015961      -0.020975      -0.020986       0.072490      -0.027504      -0.050880       0.001561       0.049320              9.578078       4.907276       1.087851       1.186962      13.172923       2.978496      10.654037           0.000001
          388              C       6.058789       3.597216      27.133708      -0.146375      35.075047 0.43435776E+03  0.10243573E+05                                 9.479091                            7.041314       0.022465       1.985409                    0.999446      29.484234      85.825574       0.606752       0.428047      -1.053376       0.009131      -0.011617      -0.000541       0.014786      -0.006373      -0.004930      -0.025237       0.047617       0.012537      -0.041248       0.018235       0.023013             11.550686       5.443345       1.447271       1.309901      16.348233       5.310642      12.860479           0.000000
          389              C       6.226933       3.650948      28.490348       0.053989      39.692305 0.40679482E+03  0.93807964E+04                                10.335814                            6.799443      -0.159275       1.966214                    0.999191      26.545602      74.918049       0.623217       0.426189      -1.060907       0.002840      -0.025122      -0.012248       0.028093      -0.000078      -0.002292      -0.000598       0.031780      -0.036106      -0.012337      -0.009725       0.022062             14.285597       5.706773       1.934210       1.482895      23.073374       7.377407      14.076644          -0.000001
          390              C       6.235340       2.474500      29.210207      -0.142751      34.256407 0.42518630E+03  0.99487039E+04                                 9.270806                            6.936266       0.101710       2.013768                    0.999630      29.043109      83.516050       0.616901       0.424330      -1.058352       0.003496      -0.000761      -0.005408       0.006484      -0.009927      -0.002778      -0.025488       0.043711       0.023220      -0.041193       0.018183       0.023010             11.144622       5.192287       1.420612       0.962728      17.621735       3.511653      10.619843          -0.000002
          391              C       6.018154       1.283912      28.524926       0.099261      27.665312 0.33137792E+03  0.73230289E+04                                 8.116168                            6.146437       0.139919       2.066200                    0.999582      26.112058      74.214270       0.648313       0.427518      -1.050929      -0.003702       0.014227      -0.042405       0.044881      -0.021488      -0.003036      -0.021762       0.056047       0.015567      -0.046890       0.013393       0.033497              9.539839       4.696298       1.090118       0.772445      14.049086       2.395916       9.874134          -0.000000
          392              C       8.250266       5.277048      34.431993       0.090675      27.499317 0.32883093E+03  0.72366597E+04                                 8.023548                            6.078269       0.237725       2.096120                    0.999691      25.990782      73.183991       0.660575       0.421326      -1.057113      -0.004974       0.044521       0.004452       0.045019       0.005094      -0.024468      -0.011281      -0.011142      -0.067536      -0.037641       0.008802       0.028839              9.626262       5.598815      -0.542550       3.347141       8.611020      -0.074161      14.668951          -0.000001
          393              C       7.750037       5.121508      33.140917      -0.149771      34.390836 0.42288951E+03  0.98674896E+04                                 9.241107                            6.879599       0.153398       2.026821                    0.999706      29.026187      82.964037       0.625455       0.419692      -1.062778      -0.001839       0.008309       0.007361       0.011252       0.001005      -0.018167      -0.001433      -0.011908      -0.083599      -0.035479       0.015119       0.020361             11.391552       6.488342      -0.606867       4.510114       9.157484      -0.514539      18.528831          -0.000003
          394              C       7.367510       6.235740      32.429590       0.052801      39.389970 0.40190293E+03  0.92180138E+04                                10.224053                            6.715598      -0.082460       1.990592                    0.999184      26.288204      73.417802       0.634615       0.420804      -1.066823       0.002272       0.000505       0.028153       0.028249       0.004693      -0.009188      -0.002452       0.031645      -0.027037      -0.012940      -0.010797       0.023737             14.483439       7.220814      -0.301891       6.069198       9.938035       1.015189      26.291468          -0.000002
          395              C       7.450180       7.460264      33.052899      -0.146036      35.553458 0.42980719E+03  0.10106646E+05                                 9.563813                            6.993080       0.030437       1.989107                    0.999534      29.363313      85.267138       0.610489       0.426672      -1.054532      -0.004533      -0.007901       0.008494       0.012455       0.001954      -0.018208      -0.004636      -0.001234      -0.118060      -0.044801       0.018738       0.026063             11.983759       6.568823      -0.115016       4.367866       9.474845       1.860022      19.907608          -0.000002
          396              C       7.933594       7.553588      34.334096       0.105234      28.372023 0.32796321E+03  0.72552076E+04                                 8.328111                            6.147723       0.031152       2.032564                    0.999393      26.311963      75.717518       0.640688       0.432150      -1.044290       0.003128      -0.042768       0.011541       0.044408      -0.002717      -0.030821      -0.011487       0.016225      -0.095479      -0.047910       0.010053       0.037856             10.150795       5.822888      -0.447655       3.445756       9.163941       0.728906      15.465555          -0.000001
          397              C       5.112979       9.213624      16.606160       0.104735      28.959790 0.32365717E+03  0.71269255E+04                                 8.433367                            6.101316       0.078972       2.050261                    0.999308      26.068072      74.520758       0.644905       0.431314      -1.046175       0.032101      -0.009855      -0.022591       0.040472      -0.007557      -0.017029      -0.046171      -0.041626      -0.047029      -0.053194      -0.004615       0.057809             10.376971      11.782696       0.883521       1.565338       8.247358       5.026544      11.100859           0.000001
          398              C       5.778549       9.903656      17.610729      -0.140390      37.027118 0.44426626E+03  0.10563079E+05                                 9.881153                            7.142072      -0.123950       1.940451                    0.999012      29.809859      87.848282       0.598305       0.430563      -1.049187       0.001661       0.007466      -0.017325       0.018938       0.003530      -0.018112      -0.040131      -0.047740      -0.011897      -0.041284      -0.014774       0.056058             12.359204      14.470014       2.097246       3.658859       9.692987       5.915636      12.914611           0.000002
          399              C       7.162934       9.847096      17.650247       0.061090      41.588161 0.41074107E+03  0.94811295E+04                                10.635564                            6.810447      -0.088257       1.990952                    0.999124      26.340049      74.028229       0.626614       0.423462      -1.064130      -0.006488      -0.001750      -0.022041       0.023043       0.000661      -0.005444      -0.026882      -0.031852      -0.006344      -0.023147      -0.013081       0.036228             15.216599      14.940221       3.653662       5.303560      12.584929       9.451461      18.124647           0.000001
          400              C       7.818696       9.140096      16.647025      -0.134226      37.304737 0.43852751E+03  0.10406710E+05                                 9.959191                            7.114922      -0.125132       1.945582                    0.998541      29.684552      87.778149       0.596231       0.432887      -1.046375      -0.009970       0.006156       0.003888       0.012346      -0.010038      -0.003063      -0.036115      -0.044219      -0.025562      -0.034978      -0.014761       0.049739             12.619204      12.375324       1.313358       2.270984      10.681370       7.339027      14.800919           0.000001
          401              C       7.076060       8.498140      15.694098       0.085319      29.991863 0.34521468E+03  0.77294259E+04                                 8.693018                            6.351356       0.034697       2.032303                    0.998715      26.580237      76.759414       0.624271       0.438203      -1.041463      -0.047624       0.006012       0.021194       0.052473      -0.011627      -0.015966      -0.028281      -0.028999      -0.031981      -0.040077       0.003283       0.036794             10.700487      11.762083       0.877956       1.835948       8.241225       5.250836      12.098153          -0.000000
          402              C       7.905570      10.565408      18.727566       0.376652      35.056004 0.32790049E+03  0.72322616E+04                                 9.876258                            6.329461      -0.373534       1.914133                    0.998704      24.388884      69.411930       0.606110       0.458166      -1.032158       0.012529       0.019966       0.017405       0.029301      -0.035631       0.015932      -0.056991      -0.099122      -0.052455      -0.053050      -0.046594       0.099643             14.082168      14.088851       4.672061       4.312755      11.069060       7.882807      17.088593           0.000001
          403              C       9.787382      11.478852      19.515235       0.377124      34.372930 0.32253550E+03  0.70918421E+04                                 9.754301                            6.290288      -0.373166       1.916931                    0.998698      24.309178      69.306897       0.605522       0.460039      -1.030060      -0.029070      -0.000748       0.003818       0.029329      -0.025435       0.015300      -0.058516      -0.093177      -0.022680      -0.049317      -0.043858       0.093174             13.740851      23.230885       4.476878      -2.071502       8.023609       2.182492       9.968060           0.000002
          404              C       7.895762      11.608940      20.720988       0.374011      33.192122 0.31389800E+03  0.68491937E+04                                 9.507252                            6.187297      -0.315261       1.938253                    0.998796      24.068910      68.162413       0.613777       0.457346      -1.032484       0.011315      -0.001017      -0.023987       0.026541      -0.038561       0.016864      -0.049105      -0.090020      -0.063765      -0.048937      -0.044462       0.093398             13.156038      13.123445      -0.358479      -5.720456       7.547297       5.047162      18.797373           0.000002
          405              C      13.160070      12.123636      18.005462       0.093309      28.347505 0.33560820E+03  0.74629194E+04                                 8.337075                            6.240872       0.076676       2.045730                    0.999286      26.453075      76.177582       0.632908       0.435200      -1.043057       0.009257       0.011650       0.043230       0.045719      -0.025027       0.013263      -0.013733      -0.065297       0.044334      -0.049618       0.005468       0.044150              9.938440      14.221677       3.191116      -1.629542       6.768864       1.520362       8.824778           0.000001
          406              C      11.868164      11.673984      18.132548      -0.126880      36.430143 0.44712715E+03  0.10666633E+05                                 9.841754                            7.220840      -0.175181       1.931498                    0.998295      29.698082      88.162383       0.587130       0.437296      -1.043316       0.002405       0.006019       0.008477       0.010671      -0.028253       0.012848      -0.014799      -0.042308       0.016892      -0.038713      -0.003656       0.042369             12.067373      18.209017       3.493868      -2.940240       7.582490       1.673658      10.410613           0.000001
          407              C      11.208199      11.854976      19.341445       0.058392      40.253503 0.41457645E+03  0.96249827E+04                                10.479831                            6.897961      -0.213622       1.950469                    0.998984      26.717252      76.156186       0.612975       0.430396      -1.056178       0.020414       0.012114      -0.005099       0.024279      -0.013630       0.004476      -0.009290      -0.053157      -0.035070      -0.024450      -0.013322       0.037773             14.548747      25.225074       5.109639      -2.492558       7.816087       1.392433      10.605079           0.000001
          408              C      11.894787      12.468652      20.368019      -0.146494      37.509558 0.46215040E+03  0.11140716E+05                                10.066720                            7.358346      -0.305873       1.877886                    0.998598      30.612560      92.004550       0.578320       0.439348      -1.039830      -0.002368       0.009703      -0.013050       0.016433      -0.031703       0.004225      -0.020741      -0.074175      -0.029774      -0.044177      -0.015843       0.060020             12.477152      19.446185       4.531934      -0.604973       7.491666       1.377583      10.493603           0.000002
          409              C      13.185292      12.898508      20.165039       0.090030      29.848600 0.35315754E+03  0.79745566E+04                                 8.707427                            6.455204      -0.076076       1.990525                    0.998870      27.116724      79.360321       0.613035       0.442469      -1.036052       0.000532      -0.006586      -0.047363       0.047822      -0.031246       0.007904      -0.011632      -0.076041       0.000019      -0.049476      -0.003258       0.052734             10.511885      15.425370       3.399604      -1.012076       6.298222       1.025469       9.812062           0.000002
          410              C       5.239087      12.236756      23.294159       0.086758      27.491193 0.34319757E+03  0.76696594E+04                                 8.114464                            6.270188       0.096142       2.045836                    0.999476      26.724562      76.992824       0.638008       0.429584      -1.047105       0.039916       0.027132       0.016825       0.051112      -0.000550       0.020265      -0.011209      -0.048388      -0.101658      -0.045886       0.002843       0.043043              9.341508      10.981793      -0.173518      -1.896771       4.776071       1.125955      12.266661           0.000002
          411              C       5.823387      11.942644      22.058318      -0.148489      34.435667 0.44523272E+03  0.10584365E+05                                 9.356324                            7.120033      -0.079926       1.951854                    0.999210      29.885531      87.862163       0.603421       0.426981      -1.052120       0.001204       0.009854      -0.000224       0.009930       0.010669       0.008236      -0.013511      -0.054697      -0.066497      -0.032153      -0.010481       0.042633             11.080742      13.231238      -0.567157      -3.631121       5.606841       1.990829      14.404146           0.000002
          412              C       7.195162      11.993548      21.964912       0.068702      37.402731 0.39851415E+03  0.91400592E+04                                 9.921675                            6.722495      -0.052202       2.006121                    0.999237      26.149679      73.530707       0.627989       0.425254      -1.061798      -0.009359       0.011249       0.016594       0.022125       0.000345       0.006088      -0.018091      -0.049123      -0.049663      -0.026044      -0.012757       0.038801             13.274556      13.776209      -1.208444      -5.754410       6.603569       4.162230      19.443891           0.000002
          413              C       7.919582      12.414920      23.062439      -0.154338      34.825791 0.45207789E+03  0.10814784E+05                                 9.512221                            7.237001      -0.164772       1.924492                    0.998600      30.252529      89.941930       0.589340       0.434445      -1.044993      -0.010685       0.004634      -0.008186       0.014236      -0.010768       0.008177      -0.021164      -0.061568      -0.080390      -0.034305      -0.017981       0.052285             11.209337      11.398420       0.080361      -2.745712       5.934853       2.522332      16.294738           0.000002
          414              C       7.263821      12.700548      24.234063       0.083144      26.983256 0.34172983E+03  0.76439242E+04                                 8.068937                            6.306966      -0.003083       2.016458                    0.998815      26.840291      77.868076       0.627312       0.436505      -1.040850      -0.046146       0.001334      -0.016044       0.048874      -0.003742       0.020400      -0.022462      -0.043311      -0.075655      -0.042851      -0.001013       0.043864              9.207943      10.373202       0.477624      -2.238459       5.062688       1.317961      12.187939           0.000001
          415              C       8.404398       4.403196       3.982353       0.087914      27.057437 0.32830157E+03  0.72194594E+04                                 7.929675                            6.078024       0.205889       2.083124                    0.999658      26.037887      73.200953       0.660072       0.421971      -1.057095      -0.007037      -0.023194       0.034915       0.042503       0.007759       0.009646      -0.016067       0.044616       0.051105      -0.037782       0.011401       0.026380              9.229811       4.645541      -0.855779      -1.556635      12.819312       3.266845      10.224579           0.000000
          416              C       8.191415       5.647516       4.590843      -0.153909      34.178299 0.42693945E+03  0.99756367E+04                                 9.166494                            6.893938       0.124640       2.014565                    0.999676      29.130947      83.045031       0.627960       0.417445      -1.065284       0.001116      -0.007199       0.003350       0.008018       0.006172       0.004144      -0.023861       0.027209       0.010413      -0.032819       0.013105       0.019713             10.957776       5.396363      -1.402058      -2.078314      15.290184       4.764592      12.186781          -0.000001
          417              C       7.811690       5.672968       5.913354       0.058661      38.377414 0.39977358E+03  0.91428693E+04                                 9.999920                            6.672816      -0.108939       1.980634                    0.999200      26.178268      72.638317       0.641213       0.417672      -1.070470       0.004916      -0.022722      -0.008875       0.024884      -0.001945       0.008542      -0.002646       0.028936      -0.029988      -0.013412      -0.008561       0.021974             13.518311       5.800373      -1.884014      -2.394113      21.104378       7.153445      13.650182          -0.000002
          418              C       7.605714       4.468240       6.552829      -0.145879      33.568899 0.40774433E+03  0.94132338E+04                                 9.048430                            6.715318       0.167677       2.033978                    0.999700      28.579418      80.845013       0.639703       0.414741      -1.067579       0.004111       0.001363      -0.005031       0.006639       0.007291       0.006629      -0.025481       0.056058       0.013902      -0.045049       0.017426       0.027623             10.899938       5.243542      -1.072733      -1.700084      16.994307       4.109072      10.461964          -0.000005
          419              C       7.818696       3.294620       5.884613       0.099741      27.439637 0.31859164E+03  0.69787212E+04                                 8.054568                            6.010732       0.136415       2.066620                    0.999603      25.968229      73.728368       0.657526       0.425257      -1.051241       0.016634       0.015712      -0.040256       0.046305       0.000833       0.011695      -0.022916       0.080984       0.020959      -0.053052       0.011428       0.041624              9.461045       4.774772      -0.733540      -1.780626      13.515905       2.923659      10.092458          -0.000003
          420              C       7.609917       9.193828       6.720782       0.380827      34.341989 0.31865017E+03  0.69456896E+04                                 9.672579                            6.187520      -0.172832       1.986283                    0.999216      23.675147      65.971835       0.623670       0.450558      -1.041329      -0.004982      -0.029838       0.015797       0.034128       0.001613       0.039716       0.001898       0.129608      -0.106779      -0.048754      -0.045983       0.094737             13.650696       5.654619       1.505503      -2.202849      21.612737      -6.547884      13.684731          -0.000002
          421              C       7.611318       6.948396       6.644889       0.376714      32.836034 0.30600005E+03  0.65981682E+04                                 9.315540                            6.027708      -0.171337       1.985961                    0.999184      23.528160      65.060959       0.637955       0.445261      -1.045137      -0.002361       0.027255       0.015875       0.031630      -0.001886       0.037360       0.002303       0.134525      -0.110987      -0.050926      -0.045320       0.096246             12.828570       5.502810      -1.518165      -2.317626      19.771003       5.286528      13.211898          -0.000003
          422              C       7.085868       8.003240       8.565561       0.384292      32.931478 0.30467727E+03  0.65654568E+04                                 9.366831                            6.026587      -0.186883       1.982480                    0.999182      23.465417      64.961175       0.635839       0.447027      -1.043638       0.010809       0.001528      -0.027376       0.029472      -0.006405       0.039788       0.000572       0.137226      -0.110738      -0.052008      -0.046971       0.098979             13.316982       6.414223       0.307606      -5.123308      10.363719      -1.217563      23.173003          -0.000003
          423              C       8.164792      11.772964       4.064083       0.102290      27.448686 0.32726141E+03  0.72253364E+04                                 8.124864                            6.139256       0.100531       2.054786                    0.999449      26.190263      74.937310       0.642355       0.431885      -1.045964      -0.012179       0.023986       0.034164       0.043484      -0.015961       0.020976       0.020986       0.072490      -0.027504      -0.050880       0.001560       0.049320              9.578079       4.907276       1.087851      -1.186962      13.172922      -2.978492      10.654038           0.000000
          424              C       7.953211      10.542784       4.680208      -0.146375      35.075027 0.43435751E+03  0.10243566E+05                                 9.479087                            7.041312       0.022465       1.985409                    0.999446      29.484227      85.825554       0.606752       0.428047      -1.053376      -0.009131       0.011617      -0.000541       0.014786      -0.006373       0.004931       0.025237       0.047617       0.012536      -0.041248       0.018235       0.023013             11.550679       5.443342       1.447268      -1.309899      16.348223      -5.310630      12.860471          -0.000001
          425              C       7.785067      10.489052       6.036848       0.053989      39.692278 0.40679463E+03  0.93807907E+04                                10.335808                            6.799442      -0.159273       1.966215                    0.999191      26.545595      74.918021       0.623217       0.426189      -1.060907      -0.002840       0.025122      -0.012247       0.028093      -0.000078       0.002292       0.000598       0.031779      -0.036106      -0.012337      -0.009725       0.022062             14.285586       5.706769       1.934207      -1.482892      23.073357      -7.377389      14.076631          -0.000002
          426              C       7.776660      11.665500       6.756707      -0.142752      34.256435 0.42518654E+03  0.99487127E+04                                 9.270817                            6.936272       0.101708       2.013767                    0.999630      29.043122      83.516159       0.616900       0.424330      -1.058351      -0.003496       0.000761      -0.005408       0.006484      -0.009927       0.002778       0.025488       0.043710       0.023220      -0.041193       0.018183       0.023010             11.144637       5.192292       1.420614      -0.962730      17.621759      -3.511657      10.619861          -0.000005
          427              C       7.993846      12.856088       6.071426       0.099261      27.665296 0.33137756E+03  0.73230199E+04                                 8.116167                            6.146433       0.139920       2.066201                    0.999582      26.112051      74.214278       0.648313       0.427518      -1.050929       0.003702      -0.014227      -0.042405       0.044881      -0.021488       0.003036       0.021762       0.056047       0.015567      -0.046890       0.013393       0.033497              9.539839       4.696296       1.090118      -0.772444      14.049089      -2.395912       9.874133          -0.000002
          428              C       5.761734       8.862952      11.978493       0.090674      27.499354 0.32883172E+03  0.72366804E+04                                 8.023557                            6.078282       0.237724       2.096120                    0.999691      25.990790      73.183992       0.660574       0.421327      -1.057113       0.004974      -0.044521       0.004452       0.045018       0.005094       0.024468       0.011281      -0.011143      -0.067537      -0.037641       0.008802       0.028839              9.626270       5.598822      -0.542542      -3.347141       8.611018       0.074141      14.668970          -0.000003
          429              C       6.261963       9.018492      10.687417      -0.149771      34.390790 0.42288910E+03  0.98674760E+04                                 9.241094                            6.879594       0.153398       2.026821                    0.999706      29.026168      82.963925       0.625455       0.419692      -1.062778       0.001839      -0.008309       0.007361       0.011252       0.001005       0.018167       0.001433      -0.011908      -0.083599      -0.035480       0.015119       0.020361             11.391530       6.488332      -0.606863      -4.510100       9.157471       0.514530      18.528787          -0.000006
          430              C       6.644490       7.904260       9.976090       0.052802      39.389916 0.40190255E+03  0.92180020E+04                                10.224040                            6.715593      -0.082459       1.990592                    0.999184      26.288190      73.417726       0.634616       0.420803      -1.066824      -0.002272      -0.000504       0.028153       0.028249       0.004693       0.009188       0.002452       0.031644      -0.027037      -0.012940      -0.010797       0.023737             14.483414       7.220804      -0.301888      -6.069185       9.938018      -1.015194      26.291421          -0.000003
          431              C       6.561820       6.679736      10.599399      -0.146036      35.553433 0.42980698E+03  0.10106638E+05                                 9.563805                            6.993078       0.030438       1.989108                    0.999534      29.363300      85.267054       0.610490       0.426672      -1.054532       0.004533       0.007901       0.008494       0.012455       0.001955       0.018208       0.004636      -0.001234      -0.118060      -0.044801       0.018738       0.026063             11.983747       6.568818      -0.115014      -4.367860       9.474835      -1.860024      19.907588          -0.000005
          432              C       6.078406       6.586412      11.880596       0.105234      28.372011 0.32796317E+03  0.72552055E+04                                 8.328106                            6.147722       0.031154       2.032565                    0.999393      26.311956      75.717466       0.640688       0.432150      -1.044290      -0.003128       0.042767       0.011541       0.044408      -0.002717       0.030821       0.011487       0.016225      -0.095479      -0.047910       0.010053       0.037856             10.150787       5.822885      -0.447654      -3.445753       9.163931      -0.728904      15.465544          -0.000003
          433              C       1.893021      23.353624      28.300840       0.104735      28.959794 0.32365727E+03  0.71269278E+04                                 8.433366                            6.101316       0.078971       2.050260                    0.999308      26.068076      74.520758       0.644906       0.431313      -1.046175      -0.032101      -0.009855       0.022591       0.040472       0.007557      -0.017029       0.046171      -0.041626      -0.047029      -0.053194      -0.004615       0.057809             10.376968      11.782694      -0.883520       1.565336       8.247355      -5.026541      11.100856           0.000001
          434              C       1.227451      24.043656      27.296271      -0.140389      37.027088 0.44426592E+03  0.10563068E+05                                 9.881144                            7.142068      -0.123950       1.940451                    0.999012      29.809846      87.848192       0.598305       0.430562      -1.049187      -0.001661       0.007467       0.017325       0.018938      -0.003530      -0.018113       0.040131      -0.047740      -0.011897      -0.041284      -0.014774       0.056058             12.359190      14.469999      -2.097244       3.658856       9.692976      -5.915627      12.914596           0.000002
          435              C      13.855066      23.987096      27.256753       0.061090      41.588144 0.41074099E+03  0.94811265E+04                                10.635558                            6.810444      -0.088257       1.990952                    0.999124      26.340046      74.028194       0.626614       0.423462      -1.064130       0.006488      -0.001750       0.022041       0.023043      -0.000661      -0.005444       0.026882      -0.031852      -0.006344      -0.023147      -0.013081       0.036228             15.216588      14.940208      -3.653659       5.303556      12.584920      -9.451454      18.124637           0.000001
          436              C      13.199304      23.280096      28.259975      -0.134226      37.304734 0.43852749E+03  0.10406709E+05                                 9.959189                            7.114921      -0.125133       1.945581                    0.998541      29.684553      87.778138       0.596231       0.432887      -1.046375       0.009970       0.006156      -0.003888       0.012346       0.010038      -0.003063       0.036115      -0.044219      -0.025562      -0.034978      -0.014761       0.049739             12.619201      12.375321      -1.313358       2.270985      10.681366      -7.339024      14.800915           0.000001
          437              C      13.941940      22.638140      29.212902       0.085319      29.991873 0.34521482E+03  0.77294299E+04                                 8.693020                            6.351357       0.034697       2.032303                    0.998715      26.580243      76.759439       0.624271       0.438203      -1.041463       0.047624       0.006013      -0.021194       0.052473       0.011627      -0.015966       0.028281      -0.028999      -0.031981      -0.040077       0.003283       0.036794             10.700489      11.762087      -0.877956       1.835949       8.241225      -5.250836      12.098155           0.000000
          438              C      13.112430      24.705408      26.179434       0.376652      35.055988 0.32790041E+03  0.72322585E+04                                 9.876252                            6.329458      -0.373534       1.914133                    0.998704      24.388878      69.411885       0.606110       0.458165      -1.032158      -0.012529       0.019965      -0.017405       0.029301       0.035631       0.015932       0.056991      -0.099122      -0.052456      -0.053050      -0.046594       0.099643             14.082158      14.088838      -4.672056       4.312750      11.069052      -7.882801      17.088583           0.000001
          439              C      11.230618      25.618852      25.391765       0.377123      34.372928 0.32253552E+03  0.70918424E+04                                 9.754300                            6.290288      -0.373166       1.916931                    0.998698      24.309178      69.306891       0.605522       0.460039      -1.030060       0.029070      -0.000748      -0.003818       0.029329       0.025435       0.015300       0.058516      -0.093177      -0.022680      -0.049317      -0.043858       0.093175             13.740848      23.230876      -4.476874      -2.071504       8.023607      -2.182492       9.968061           0.000002
          440              C      13.122238      25.748940      24.186012       0.374011      33.192126 0.31389805E+03  0.68491951E+04                                 9.507252                            6.187298      -0.315261       1.938253                    0.998796      24.068911      68.162415       0.613777       0.457346      -1.032484      -0.011315      -0.001017       0.023987       0.026541       0.038561       0.016864       0.049105      -0.090020      -0.063766      -0.048936      -0.044462       0.093398             13.156039      13.123444       0.358479      -5.720456       7.547297      -5.047163      18.797376           0.000002
          441              C       7.857930      26.263636      26.901538       0.093310      28.347495 0.33560807E+03  0.74629155E+04                                 8.337071                            6.240869       0.076676       2.045731                    0.999286      26.453071      76.177551       0.632909       0.435200      -1.043057      -0.009257       0.011650      -0.043230       0.045719       0.025027       0.013263       0.013733      -0.065297       0.044334      -0.049618       0.005468       0.044151              9.938434      14.221667      -3.191114      -1.629542       6.768860      -1.520361       8.824775           0.000001
          442              C       9.149836      25.813984      26.774452      -0.126880      36.430144 0.44712717E+03  0.10666634E+05                                 9.841752                            7.220839      -0.175181       1.931498                    0.998295      29.698084      88.162378       0.587130       0.437296      -1.043316      -0.002405       0.006019      -0.008477       0.010671       0.028253       0.012848       0.014799      -0.042308       0.016892      -0.038713      -0.003656       0.042369             12.067370      18.209010      -3.493866      -2.940240       7.582488      -1.673658      10.410613           0.000001
          443              C       9.809801      25.994976      25.565555       0.058392      40.253490 0.41457637E+03  0.96249797E+04                                10.479826                            6.897959      -0.213622       1.950469                    0.998984      26.717249      76.156159       0.612975       0.430396      -1.056178      -0.020414       0.012114       0.005099       0.024279       0.013630       0.004476       0.009290      -0.053157      -0.035071      -0.024450      -0.013323       0.037773             14.548737      25.225053      -5.109634      -2.492558       7.816082      -1.392433      10.605076           0.000001
          444              C       9.123213      26.608652      24.538981      -0.146494      37.509545 0.46215024E+03  0.11140711E+05                                10.066717                            7.358344      -0.305873       1.877886                    0.998598      30.612554      92.004518       0.578320       0.439348      -1.039830       0.002368       0.009703       0.013050       0.016434       0.031703       0.004225       0.020741      -0.074175      -0.029774      -0.044177      -0.015843       0.060020             12.477146      19.446174      -4.531930      -0.604973       7.491663      -1.377583      10.493601           0.000002
          445              C       7.832708      27.038508      24.741961       0.090030      29.848599 0.35315754E+03  0.79745565E+04                                 8.707425                            6.455204      -0.076076       1.990525                    0.998870      27.116723      79.360306       0.613035       0.442469      -1.036052      -0.000532      -0.006586       0.047363       0.047822       0.031247       0.007904       0.011632      -0.076042       0.000018      -0.049476      -0.003258       0.052734             10.511882      15.425365      -3.399602      -1.012077       6.298220      -1.025469       9.812061           0.000002
          446              C       1.766913      26.376756      21.612841       0.086758      27.491192 0.34319761E+03  0.76696603E+04                                 8.114463                            6.270188       0.096143       2.045836                    0.999476      26.724562      76.992817       0.638008       0.429584      -1.047105      -0.039916       0.027131      -0.016825       0.051112       0.000550       0.020265       0.011209      -0.048388      -0.101658      -0.045886       0.002843       0.043043              9.341506      10.981792       0.173518      -1.896770       4.776071      -1.125954      12.266656           0.000001
          447              C       1.182613      26.082644      22.848682      -0.148488      34.435619 0.44523205E+03  0.10584344E+05                                 9.356314                            7.120028      -0.079924       1.951855                    0.999210      29.885515      87.862078       0.603421       0.426981      -1.052120      -0.001204       0.009854       0.000224       0.009930      -0.010669       0.008236       0.013511      -0.054697      -0.066498      -0.032153      -0.010481       0.042634             11.080728      13.231227       0.567155      -3.631117       5.606835      -1.990825      14.404122           0.000002
          448              C      13.822838      26.133548      22.942088       0.068702      37.402727 0.39851410E+03  0.91400577E+04                                 9.921675                            6.722495      -0.052202       2.006121                    0.999237      26.149676      73.530700       0.627989       0.425254      -1.061798       0.009359       0.011249      -0.016594       0.022124      -0.000345       0.006088       0.018092      -0.049124      -0.049663      -0.026044      -0.012757       0.038801             13.274556      13.776208       1.208444      -5.754411       6.603569      -4.162230      19.443891           0.000001
          449              C      13.098418      26.554920      21.844561      -0.154338      34.825811 0.45207821E+03  0.10814794E+05                                 9.512227                            7.237006      -0.164773       1.924492                    0.998599      30.252539      89.941994       0.589340       0.434446      -1.044992       0.010685       0.004634       0.008186       0.014236       0.010768       0.008177       0.021164      -0.061568      -0.080390      -0.034305      -0.017981       0.052285             11.209345      11.398429      -0.080361      -2.745717       5.934856      -2.522333      16.294749           0.000001
          450              C      13.754179      26.840548      20.672937       0.083143      26.983266 0.34173000E+03  0.76439291E+04                                 8.068940                            6.306968      -0.003084       2.016458                    0.998815      26.840296      77.868101       0.627311       0.436505      -1.040850       0.046146       0.001333       0.016044       0.048874       0.003742       0.020400       0.022462      -0.043311      -0.075655      -0.042851      -0.001013       0.043864              9.207947      10.373208      -0.477623      -2.238463       5.062690      -1.317960      12.187942           0.000001
          451              C      12.613602      18.543196      40.924647       0.087914      27.057420 0.32830141E+03  0.72194544E+04                                 7.929670                            6.078022       0.205888       2.083124                    0.999658      26.037888      73.200931       0.660072       0.421971      -1.057095       0.007037      -0.023194      -0.034915       0.042503      -0.007759       0.009646       0.016067       0.044615       0.051105      -0.037782       0.011401       0.026380              9.229803       4.645539       0.855778      -1.556633      12.819299      -3.266839      10.224569           0.000002
          452              C      12.826585      19.787516      40.316157      -0.153909      34.178271 0.42693921E+03  0.99756273E+04                                 9.166483                            6.893932       0.124642       2.014565                    0.999676      29.130938      83.044925       0.627961       0.417445      -1.065285      -0.001116      -0.007199      -0.003350       0.008018      -0.006172       0.004144       0.023861       0.027209       0.010414      -0.032819       0.013105       0.019714             10.957760       5.396358       1.402057      -2.078311      15.290156      -4.764587      12.186765           0.000001
          453              C      13.206310      19.812968      38.993646       0.058662      38.377431 0.39977376E+03  0.91428743E+04                                 9.999922                            6.672817      -0.108940       1.980634                    0.999200      26.178275      72.638334       0.641213       0.417672      -1.070470      -0.004916      -0.022722       0.008875       0.024884       0.001945       0.008542       0.002645       0.028936      -0.029988      -0.013412      -0.008561       0.021974             13.518314       5.800374       1.884015      -2.394112      21.104391      -7.153449      13.650178          -0.000001
          454              C      13.412286      18.608240      38.354171      -0.145879      33.568902 0.40774429E+03  0.94132327E+04                                 9.048430                            6.715317       0.167677       2.033979                    0.999700      28.579420      80.845018       0.639704       0.414741      -1.067580      -0.004111       0.001363       0.005031       0.006639      -0.007291       0.006629       0.025481       0.056057       0.013903      -0.045049       0.017426       0.027623             10.899941       5.243542       1.072734      -1.700084      16.994316      -4.109077      10.461964          -0.000003
          455              C      13.199304      17.434620      39.022387       0.099741      27.439639 0.31859159E+03  0.69787204E+04                                 8.054568                            6.010730       0.136415       2.066620                    0.999603      25.968236      73.728403       0.657526       0.425257      -1.051242      -0.016634       0.015712       0.040256       0.046305      -0.000833       0.011695       0.022916       0.080983       0.020959      -0.053052       0.011428       0.041624              9.461046       4.774772       0.733540      -1.780625      13.515910      -2.923657      10.092456          -0.000002
          456              C      13.408083      23.333828      38.186218       0.380828      34.341991 0.31865017E+03  0.69456894E+04                                 9.672578                            6.187520      -0.172833       1.986283                    0.999216      23.675148      65.971834       0.623670       0.450558      -1.041329       0.004982      -0.029838      -0.015797       0.034128      -0.001613       0.039716      -0.001898       0.129608      -0.106779      -0.048754      -0.045983       0.094737             13.650697       5.654619      -1.505503      -2.202849      21.612740       6.547886      13.684731          -0.000001
          457              C      13.406682      21.088396      38.262111       0.376714      32.836039 0.30600008E+03  0.65981689E+04                                 9.315540                            6.027708      -0.171338       1.985961                    0.999184      23.528163      65.060962       0.637955       0.445260      -1.045137       0.002361       0.027255      -0.015875       0.031630       0.001886       0.037360      -0.002303       0.134525      -0.110986      -0.050926      -0.045320       0.096246             12.828570       5.502810       1.518165      -2.317625      19.771007      -5.286526      13.211894          -0.000002
          458              C      13.932132      22.143240      36.341439       0.384292      32.931492 0.30467741E+03  0.65654604E+04                                 9.366832                            6.026588      -0.186883       1.982480                    0.999182      23.465425      64.961199       0.635839       0.447027      -1.043638      -0.010809       0.001528       0.027376       0.029472       0.006405       0.039788      -0.000572       0.137225      -0.110737      -0.052008      -0.046971       0.098979             13.316983       6.414224      -0.307606      -5.123309      10.363722       1.217565      23.173005          -0.000002
          459              C      12.853208      25.912964      40.842917       0.102290      27.448676 0.32726127E+03  0.72253329E+04                                 8.124863                            6.139255       0.100528       2.054786                    0.999449      26.190271      74.937347       0.642355       0.431885      -1.045964       0.012179       0.023986      -0.034164       0.043484       0.015960       0.020975      -0.020986       0.072490      -0.027504      -0.050880       0.001560       0.049320              9.578077       4.907276      -1.087850      -1.186962      13.172916       2.978492      10.654039           0.000001
          460              C      13.064789      24.682784      40.226792      -0.146375      35.075062 0.43435804E+03  0.10243581E+05                                 9.479094                            7.041317       0.022464       1.985409                    0.999446      29.484241      85.825597       0.606752       0.428047      -1.053376       0.009131       0.011617       0.000541       0.014786       0.006373       0.004930      -0.025237       0.047617       0.012537      -0.041248       0.018235       0.023013             11.550688       5.443347      -1.447270      -1.309901      16.348233       5.310642      12.860485           0.000001
          461              C      13.232933      24.629052      38.870152       0.053989      39.692292 0.40679473E+03  0.93807939E+04                                10.335811                            6.799443      -0.159274       1.966215                    0.999191      26.545600      74.918042       0.623217       0.426189      -1.060907       0.002840       0.025122       0.012248       0.028093       0.000078       0.002292      -0.000598       0.031779      -0.036106      -0.012337      -0.009725       0.022062             14.285591       5.706771      -1.934208      -1.482893      23.073368       7.377393      14.076635          -0.000001
          462              C      13.241340      25.805500      38.150293      -0.142752      34.256438 0.42518651E+03  0.99487127E+04                                 9.270819                            6.936272       0.101708       2.013767                    0.999630      29.043125      83.516191       0.616900       0.424330      -1.058351       0.003496       0.000761       0.005408       0.006484       0.009927       0.002778      -0.025488       0.043710       0.023220      -0.041193       0.018183       0.023010             11.144641       5.192292      -1.420615      -0.962731      17.621763       3.511661      10.619868          -0.000002
          463              C      13.024154      26.996088      38.835574       0.099261      27.665294 0.33137749E+03  0.73230183E+04                                 8.116168                            6.146433       0.139920       2.066201                    0.999582      26.112050      74.214288       0.648313       0.427518      -1.050929      -0.003702      -0.014227       0.042405       0.044881       0.021488       0.003036      -0.021762       0.056047       0.015566      -0.046890       0.013393       0.033497              9.539841       4.696296      -1.090119      -0.772445      14.049092       2.395913       9.874134          -0.000000
          464              C       1.244266      23.002952      32.928507       0.090674      27.499365 0.32883185E+03  0.72366840E+04                                 8.023560                            6.078283       0.237724       2.096119                    0.999691      25.990795      73.184015       0.660573       0.421327      -1.057112      -0.004974      -0.044521      -0.004452       0.045019      -0.005094       0.024468      -0.011281      -0.011142      -0.067537      -0.037641       0.008802       0.028839              9.626273       5.598823       0.542542      -3.347143       8.611020      -0.074138      14.668977          -0.000002
          465              C       0.744037      23.158492      34.219583      -0.149771      34.390809 0.42288929E+03  0.98674826E+04                                 9.241099                            6.879596       0.153397       2.026821                    0.999706      29.026180      82.963994       0.625455       0.419692      -1.062778      -0.001839      -0.008309      -0.007362       0.011253      -0.001005       0.018167      -0.001433      -0.011908      -0.083599      -0.035479       0.015119       0.020361             11.391536       6.488335       0.606862      -4.510102       9.157479      -0.514525      18.528795          -0.000003
          466              C       0.361510      22.044260      34.930910       0.052801      39.389944 0.40190283E+03  0.92180101E+04                                10.224045                            6.715596      -0.082460       1.990591                    0.999184      26.288201      73.417771       0.634615       0.420803      -1.066824       0.002272      -0.000504      -0.028153       0.028249      -0.004693       0.009188      -0.002452       0.031644      -0.027037      -0.012940      -0.010797       0.023737             14.483421       7.220807       0.301888      -6.069187       9.938027       1.015197      26.291429          -0.000002
          467              C       0.444180      20.819736      34.307601      -0.146036      35.553440 0.42980699E+03  0.10106639E+05                                 9.563807                            6.993077       0.030438       1.989108                    0.999534      29.363306      85.267089       0.610490       0.426672      -1.054532      -0.004533       0.007901      -0.008494       0.012455      -0.001954       0.018208      -0.004636      -0.001234      -0.118060      -0.044801       0.018738       0.026063             11.983750       6.568819       0.115014      -4.367861       9.474839       1.860025      19.907591          -0.000003
          468              C       0.927594      20.726412      33.026404       0.105234      28.372008 0.32796306E+03  0.72552032E+04                                 8.328105                            6.147720       0.031153       2.032565                    0.999393      26.311958      75.717487       0.640689       0.432150      -1.044290       0.003127       0.042768      -0.011541       0.044408       0.002717       0.030821      -0.011487       0.016225      -0.095479      -0.047910       0.010053       0.037856             10.150786       5.822884       0.447653      -3.445753       9.163934       0.728908      15.465541          -0.000002
          469              C      12.118979      19.066376       5.847340       0.104735      28.959781 0.32365706E+03  0.71269221E+04                                 8.433364                            6.101314       0.078973       2.050261                    0.999308      26.068067      74.520730       0.644906       0.431313      -1.046175       0.032101       0.009855       0.022591       0.040472       0.007557       0.017029      -0.046171      -0.041626      -0.047029      -0.053194      -0.004615       0.057809             10.376968      11.782692      -0.883520      -1.565337       8.247355       5.026542      11.100857           0.000002
          470              C      12.784549      18.376344       4.842771      -0.140390      37.027128 0.44426637E+03  0.10563082E+05                                 9.881155                            7.142073      -0.123950       1.940451                    0.999012      29.809852      87.848253       0.598305       0.430563      -1.049187       0.001661      -0.007467       0.017325       0.018938      -0.003530       0.018112      -0.040131      -0.047740      -0.011897      -0.041284      -0.014774       0.056058             12.359207      14.470013      -2.097249      -3.658862       9.692989       5.915639      12.914619           0.000004
          471              C       0.156934      18.432904       4.803253       0.061090      41.588150 0.41074094E+03  0.94811257E+04                                10.635562                            6.810446      -0.088257       1.990952                    0.999124      26.340044      74.028206       0.626614       0.423462      -1.064130      -0.006488       0.001750       0.022041       0.023043      -0.000661       0.005444      -0.026882      -0.031852      -0.006344      -0.023147      -0.013081       0.036228             15.216598      14.940216      -3.653662      -5.303559      12.584928       9.451462      18.124648           0.000002
          472              C       0.812696      19.139904       5.806475      -0.134225      37.304706 0.43852707E+03  0.10406696E+05                                 9.959183                            7.114917      -0.125130       1.945582                    0.998541      29.684538      87.778076       0.596232       0.432887      -1.046375      -0.009970      -0.006156      -0.003888       0.012346       0.010038       0.003063      -0.036115      -0.044219      -0.025563      -0.034978      -0.014761       0.049739             12.619195      12.375314      -1.313357      -2.270983      10.681362       7.339022      14.800910           0.000003
          473              C       0.070060      19.781860       6.759402       0.085319      29.991871 0.34521479E+03  0.77294290E+04                                 8.693019                            6.351356       0.034698       2.032303                    0.998715      26.580243      76.759432       0.624271       0.438202      -1.041463      -0.047624      -0.006013      -0.021194       0.052473       0.011627       0.015966      -0.028281      -0.028999      -0.031981      -0.040077       0.003283       0.036794             10.700489      11.762084      -0.877956      -1.835948       8.241226       5.250837      12.098156           0.000001
          474              C       0.899570      17.714592       3.725934       0.376652      35.056007 0.32790050E+03  0.72322621E+04                                 9.876259                            6.329461      -0.373534       1.914133                    0.998704      24.388886      69.411945       0.606110       0.458166      -1.032158       0.012529      -0.019966      -0.017405       0.029301       0.035631      -0.015932      -0.056991      -0.099122      -0.052455      -0.053050      -0.046594       0.099643             14.082172      14.088854      -4.672063      -4.312757      11.069063       7.882810      17.088598           0.000003
          475              C       2.781382      16.801148       2.938265       0.377123      34.372944 0.32253559E+03  0.70918450E+04                                 9.754307                            6.290291      -0.373167       1.916931                    0.998698      24.309183      69.306935       0.605521       0.460039      -1.030059      -0.029070       0.000748      -0.003818       0.029329       0.025435      -0.015300      -0.058516      -0.093177      -0.022680      -0.049317      -0.043858       0.093174             13.740861      23.230905      -4.476881       2.071505       8.023613       2.182493       9.968065           0.000003
          476              C       0.889762      16.671060       1.732512       0.374011      33.192137 0.31389808E+03  0.68491966E+04                                 9.507258                            6.187300      -0.315262       1.938252                    0.998796      24.068916      68.162458       0.613776       0.457346      -1.032484       0.011315       0.001017       0.023987       0.026541       0.038561      -0.016864      -0.049105      -0.090020      -0.063765      -0.048936      -0.044462       0.093398             13.156049      13.123455       0.358481       5.720463       7.547302       5.047167      18.797390           0.000003
          477              C       6.154070      16.156364       4.448038       0.093310      28.347494 0.33560805E+03  0.74629151E+04                                 8.337071                            6.240869       0.076677       2.045731                    0.999286      26.453070      76.177552       0.632909       0.435200      -1.043057       0.009257      -0.011650      -0.043230       0.045719       0.025027      -0.013263      -0.013733      -0.065297       0.044334      -0.049618       0.005468       0.044150              9.938435      14.221671      -3.191114       1.629543       6.768860       1.520361       8.824775           0.000002
          478              C       4.862164      16.606016       4.320952      -0.126880      36.430138 0.44712705E+03  0.10666631E+05                                 9.841753                            7.220839      -0.175180       1.931498                    0.998295      29.698079      88.162367       0.587130       0.437296      -1.043316       0.002405      -0.006019      -0.008477       0.010671       0.028253      -0.012848      -0.014799      -0.042308       0.016892      -0.038713      -0.003656       0.042369             12.067372      18.209016      -3.493867       2.940242       7.582488       1.673657      10.410612           0.000002
          479              C       4.202199      16.425024       3.112055       0.058392      40.253518 0.41457656E+03  0.96249862E+04                                10.479835                            6.897963      -0.213623       1.950469                    0.998984      26.717256      76.156211       0.612975       0.430396      -1.056178       0.020414      -0.012114       0.005100       0.024279       0.013630      -0.004476      -0.009290      -0.053157      -0.035070      -0.024450      -0.013322       0.037773             14.548754      25.225089      -5.109642       2.492561       7.816090       1.392433      10.605083           0.000002
          480              C       4.888787      15.811348       2.085481      -0.146494      37.509562 0.46215042E+03  0.11140717E+05                                10.066721                            7.358347      -0.305874       1.877886                    0.998598      30.612561      92.004559       0.578320       0.439348      -1.039830      -0.002368      -0.009703       0.013050       0.016434       0.031703      -0.004225      -0.020741      -0.074175      -0.029773      -0.044177      -0.015843       0.060020             12.477154      19.446190      -4.531935       0.604973       7.491667       1.377584      10.493605           0.000004
          481              C       6.179292      15.381492       2.288461       0.090031      29.848592 0.35315741E+03  0.79745528E+04                                 8.707425                            6.455203      -0.076075       1.990525                    0.998870      27.116719      79.360297       0.613035       0.442469      -1.036052       0.000532       0.006586       0.047363       0.047822       0.031246      -0.007904      -0.011632      -0.076041       0.000019      -0.049476      -0.003258       0.052734             10.511882      15.425367      -3.399603       1.012076       6.298220       1.025469       9.812060           0.000003
          482              C      12.245087      16.043244      44.066341       0.086758      27.491199 0.34319764E+03  0.76696618E+04                                 8.114466                            6.270189       0.096142       2.045835                    0.999476      26.724566      76.992844       0.638008       0.429584      -1.047105       0.039916      -0.027132      -0.016825       0.051113       0.000550      -0.020265      -0.011209      -0.048388      -0.101658      -0.045886       0.002843       0.043043              9.341511      10.981795       0.173519       1.896773       4.776072       1.125957      12.266666           0.000002
          483              C      12.829387      16.337356       0.395182      -0.148489      34.435654 0.44523250E+03  0.10584359E+05                                 9.356323                            7.120032      -0.079926       1.951854                    0.999210      29.885536      87.862194       0.603421       0.426981      -1.052120       0.001204      -0.009854       0.000224       0.009930      -0.010669      -0.008236      -0.013511      -0.054697      -0.066497      -0.032153      -0.010481       0.042633             11.080741      13.231240       0.567157       3.631121       5.606841       1.990831      14.404143           0.000004
          484              C       0.189162      16.286452       0.488588       0.068702      37.402748 0.39851424E+03  0.91400621E+04                                 9.921680                            6.722497      -0.052203       2.006121                    0.999237      26.149682      73.530735       0.627989       0.425254      -1.061798      -0.009359      -0.011249      -0.016594       0.022125      -0.000345      -0.006088      -0.018091      -0.049123      -0.049662      -0.026044      -0.012757       0.038801             13.274566      13.776219       1.208446       5.754416       6.603573       4.162235      19.443907           0.000002
          485              C       0.913582      15.865080      44.298061      -0.154337      34.825799 0.45207799E+03  0.10814787E+05                                 9.512223                            7.237002      -0.164773       1.924492                    0.998599      30.252533      89.941954       0.589340       0.434446      -1.044992      -0.010685      -0.004634       0.008186       0.014236       0.010768      -0.008177      -0.021164      -0.061568      -0.080390      -0.034305      -0.017981       0.052285             11.209340      11.398423      -0.080361       2.745713       5.934854       2.522334      16.294744           0.000002
          486              C       0.257821      15.579452      43.126437       0.083143      26.983264 0.34172996E+03  0.76439279E+04                                 8.068940                            6.306968      -0.003083       2.016458                    0.998815      26.840295      77.868095       0.627311       0.436505      -1.040850      -0.046146      -0.001333       0.016044       0.048874       0.003742      -0.020400      -0.022462      -0.043311      -0.075655      -0.042851      -0.001013       0.043864              9.207946      10.373206      -0.477623       2.238461       5.062689       1.317962      12.187944           0.000001
          487              C       1.398398      23.876804      18.471147       0.087914      27.057428 0.32830131E+03  0.72194535E+04                                 7.929675                            6.078022       0.205890       2.083125                    0.999658      26.037895      73.201012       0.660072       0.421972      -1.057095      -0.007037       0.023194      -0.034915       0.042503      -0.007759      -0.009646      -0.016067       0.044615       0.051105      -0.037782       0.011401       0.026380              9.229813       4.645541       0.855781       1.556637      12.819316       3.266848      10.224583          -0.000000
          488              C       1.185415      22.632484      17.862657      -0.153909      34.178360 0.42694011E+03  0.99756588E+04                                 9.166514                            6.893949       0.124639       2.014565                    0.999676      29.130970      83.045202       0.627959       0.417446      -1.065284       0.001116       0.007199      -0.003350       0.008018      -0.006172      -0.004144      -0.023860       0.027208       0.010414      -0.032818       0.013105       0.019713             10.957803       5.396373       1.402063       2.078320      15.290228       4.764605      12.186809          -0.000001
          489              C       0.805690      22.607032      16.540146       0.058662      38.377425 0.39977364E+03  0.91428717E+04                                 9.999923                            6.672817      -0.108939       1.980634                    0.999200      26.178271      72.638342       0.641213       0.417672      -1.070470       0.004916       0.022722       0.008875       0.024884       0.001945      -0.008542      -0.002646       0.028936      -0.029988      -0.013412      -0.008561       0.021974             13.518315       5.800375       1.884015       2.394117      21.104377       7.153448      13.650194          -0.000001
          490              C       0.599714      23.811760      15.900671      -0.145879      33.568923 0.40774465E+03  0.94132437E+04                                 9.048436                            6.715322       0.167675       2.033978                    0.999700      28.579430      80.845079       0.639703       0.414741      -1.067579       0.004111      -0.001363       0.005031       0.006639      -0.007291      -0.006629      -0.025481       0.056057       0.013902      -0.045049       0.017426       0.027623             10.899945       5.243546       1.072733       1.700087      16.994311       4.109075      10.461977          -0.000003
          491              C       0.812696      24.985380      16.568887       0.099741      27.439662 0.31859199E+03  0.69787309E+04                                 8.054575                            6.010738       0.136415       2.066620                    0.999603      25.968240      73.728411       0.657525       0.425257      -1.051241       0.016634      -0.015712       0.040256       0.046305      -0.000833      -0.011695      -0.022916       0.080983       0.020959      -0.053052       0.011428       0.041624              9.461054       4.774777       0.733543       1.780628      13.515914       2.923667      10.092470          -0.000002
          492              C       0.603917      19.086172      15.732718       0.380827      34.342002 0.31865025E+03  0.69456918E+04                                 9.672581                            6.187521      -0.172832       1.986283                    0.999216      23.675153      65.971856       0.623670       0.450558      -1.041329      -0.004982       0.029838      -0.015797       0.034128      -0.001613      -0.039716       0.001898       0.129608      -0.106779      -0.048754      -0.045983       0.094737             13.650699       5.654621      -1.505504       2.202851      21.612734      -6.547890      13.684744          -0.000002
          493              C       0.605318      21.331604      15.808611       0.376714      32.836044 0.30600011E+03  0.65981700E+04                                 9.315542                            6.027709      -0.171336       1.985961                    0.999184      23.528165      65.060981       0.637955       0.445261      -1.045137      -0.002361      -0.027255      -0.015875       0.031630       0.001886      -0.037360       0.002303       0.134525      -0.110986      -0.050926      -0.045320       0.096246             12.828574       5.502812       1.518167       2.317629      19.771003       5.286533      13.211909          -0.000002
          494              C       0.079868      20.276760      13.887939       0.384293      32.931493 0.30467737E+03  0.65654596E+04                                 9.366834                            6.026588      -0.186883       1.982480                    0.999182      23.465423      64.961200       0.635839       0.447027      -1.043638       0.010809      -0.001528       0.027376       0.029472       0.006405      -0.039788       0.000572       0.137225      -0.110738      -0.052008      -0.046971       0.098979             13.316990       6.414227      -0.307605       5.123314      10.363718      -1.217560      23.173024          -0.000002
          495              C       1.158792      16.507036      18.389416       0.102290      27.448696 0.32726139E+03  0.72253362E+04                                 8.124867                            6.139256       0.100530       2.054786                    0.999449      26.190274      74.937365       0.642355       0.431885      -1.045964      -0.012179      -0.023986      -0.034164       0.043484       0.015960      -0.020976       0.020986       0.072490      -0.027504      -0.050880       0.001560       0.049320              9.578085       4.907277      -1.087853       1.186962      13.172946      -2.978498      10.654033           0.000000
          496              C       0.947211      17.737216      17.773292      -0.146375      35.075034 0.43435739E+03  0.10243564E+05                                 9.479090                            7.041311       0.022464       1.985409                    0.999446      29.484236      85.825617       0.606752       0.428047      -1.053376      -0.009131      -0.011617       0.000541       0.014786       0.006373      -0.004930       0.025237       0.047617       0.012536      -0.041248       0.018235       0.023013             11.550685       5.443342      -1.447271       1.309899      16.348245      -5.310631      12.860467          -0.000001
          497              C       0.779067      17.790948      16.416652       0.053989      39.692293 0.40679474E+03  0.93807942E+04                                10.335812                            6.799443      -0.159274       1.966215                    0.999191      26.545599      74.918043       0.623217       0.426189      -1.060907      -0.002840      -0.025122       0.012247       0.028093       0.000078      -0.002292       0.000598       0.031779      -0.036106      -0.012337      -0.009725       0.022062             14.285593       5.706772      -1.934209       1.482894      23.073364      -7.377405      14.076643          -0.000001
          498              C       0.770660      16.614500      15.696793      -0.142752      34.256433 0.42518679E+03  0.99487182E+04                                 9.270812                            6.936272       0.101709       2.013767                    0.999630      29.043119      83.516092       0.616900       0.424330      -1.058351      -0.003496      -0.000761       0.005408       0.006484       0.009927      -0.002778       0.025488       0.043710       0.023220      -0.041193       0.018183       0.023010             11.144628       5.192291      -1.420613       0.962728      17.621745      -3.511653      10.619847          -0.000004
          499              C       0.987846      15.423912      16.382074       0.099261      27.665317 0.33137808E+03  0.73230331E+04                                 8.116171                            6.146440       0.139918       2.066200                    0.999582      26.112058      74.214273       0.648312       0.427518      -1.050929       0.003702       0.014227       0.042405       0.044881       0.021488      -0.003036       0.021762       0.056047       0.015568      -0.046890       0.013393       0.033497              9.539841       4.696300      -1.090118       0.772444      14.049086      -2.395917       9.874137          -0.000002
          500              C      12.767734      19.417048      10.475007       0.090675      27.499317 0.32883099E+03  0.72366610E+04                                 8.023549                            6.078271       0.237725       2.096120                    0.999691      25.990779      73.183976       0.660575       0.421326      -1.057113       0.004974       0.044521      -0.004452       0.045018      -0.005094      -0.024468       0.011281      -0.011142      -0.067536      -0.037641       0.008802       0.028839              9.626262       5.598816       0.542549       3.347140       8.611018       0.074158      14.668952          -0.000002
          501              C      13.267963      19.261508      11.766083      -0.149771      34.390824 0.42288940E+03  0.98674860E+04                                 9.241105                            6.879598       0.153398       2.026821                    0.999706      29.026180      82.964003       0.625455       0.419692      -1.062778       0.001839       0.008309      -0.007362       0.011252      -0.001005      -0.018167       0.001433      -0.011908      -0.083599      -0.035479       0.015119       0.020361             11.391548       6.488341       0.606866       4.510111       9.157480       0.514539      18.528824          -0.000004
          502              C      13.650490      20.375740      12.477410       0.052801      39.389956 0.40190286E+03  0.92180112E+04                                10.224048                            6.715597      -0.082460       1.990592                    0.999184      26.288202      73.417780       0.634615       0.420804      -1.066823      -0.002272       0.000504      -0.028153       0.028249      -0.004693      -0.009188       0.002452       0.031644      -0.027036      -0.012940      -0.010797       0.023737             14.483431       7.220811       0.301891       6.069194       9.938029      -1.015189      26.291454          -0.000002
          503              C      13.567820      21.600264      11.854101      -0.146036      35.553448 0.42980710E+03  0.10106642E+05                                 9.563808                            6.993078       0.030437       1.989107                    0.999534      29.363309      85.267100       0.610490       0.426672      -1.054532       0.004533      -0.007901      -0.008494       0.012455      -0.001955      -0.018208       0.004636      -0.001234      -0.118060      -0.044801       0.018738       0.026063             11.983753       6.568820       0.115016       4.367863       9.474839      -1.860022      19.907598          -0.000003
          504              C      13.084406      21.693588      10.572904       0.105235      28.372021 0.32796322E+03  0.72552074E+04                                 8.328109                            6.147722       0.031152       2.032564                    0.999393      26.311963      75.717505       0.640688       0.432150      -1.044290      -0.003127      -0.042767      -0.011541       0.044408       0.002717      -0.030821       0.011487       0.016225      -0.095479      -0.047910       0.010053       0.037856             10.150791       5.822887       0.447655       3.445755       9.163937      -0.728905      15.465549          -0.000001
          505              I       2.367327      22.716758       8.422757      -0.478828     493.935419 0.20784900E+05  0.11761440E+07                                38.635692                           36.136905       1.301460       1.778843                    0.999990     173.137892     578.429994       0.459418       0.235605      -1.340530      -0.235880       0.132187      -0.103695       0.289596      -0.190694      -0.067335      -0.026374       0.334067      -0.680125      -0.254328      -0.116822       0.371151             41.342555      59.092881      -0.931033      -2.950085      31.891050      -2.251507      33.043734           0.000019
          506              I       4.699064      19.152064       7.404266      -0.466545     479.702141 0.19196592E+05  0.10648402E+07                                37.758335                           34.569900       1.486481       1.829211                    0.999926     170.481400     563.819487       0.472980       0.233455      -1.343672       0.027738      -0.184483      -0.115518       0.219426      -0.018724       0.089008       0.252227      -0.347737      -0.646865      -0.349365      -0.038506       0.387871             41.730427      34.771707       6.373181       4.875020      53.595539      16.328347      36.824035           0.000007
          507              I       2.622066      26.634952      41.213399      -0.471168     459.778197 0.20218242E+05  0.11351453E+07                                36.756692                           35.509941       1.344944       1.793254                    0.999982     171.341621     568.462543       0.466456       0.233877      -1.344247      -0.195075       0.130967       0.014554       0.235411      -0.006264       0.007767       0.052503       0.607422      -0.608793      -0.255242      -0.150086       0.405328             39.117795      60.561666      -2.985903       5.741201      31.487538       4.606405      25.304181          -0.000015
          508              I       6.372377       0.341340      39.784459      -0.440912     422.533821 0.18831961E+05  0.10397750E+07                                34.641808                           34.276629       1.399003       1.814462                    0.999855     168.846959     557.394262       0.474166       0.233955      -1.342751       0.101727       0.250316      -0.106714       0.290507       0.204496      -0.157887      -0.192862      -0.258346      -0.278623      -0.245854      -0.163018       0.408872             35.378847      28.864803       4.697928      -3.595812      48.363497      -3.747038      28.908242          -0.000001
          509              I       2.697870      -0.025452       1.543454      -0.451266     502.043298 0.19124468E+05  0.10546702E+07                                38.525450                           34.195357       1.762848       1.905020                    0.999825     166.288972     539.660885       0.484398       0.229285      -1.356358       0.103691      -0.036189      -0.155920       0.190716       0.025797      -0.210117      -0.104818       0.235876       0.693102      -0.258089      -0.115467       0.373556             44.001132      54.150731       0.782331     -20.908322      26.612211      -1.366225      51.240453           0.000007
          510              I       2.841073      26.282584       5.490779      -0.459680     518.436686 0.20382730E+05  0.11477221E+07                                39.960879                           35.774078       1.272769       1.776487                    0.999977     171.628686     571.906089       0.461983       0.235454      -1.340797       0.149224      -0.187945       0.140705       0.278189      -0.184565       0.155287      -0.255095       0.030593      -0.040724      -0.268293      -0.129743       0.398036             45.379683      53.491119     -18.822038      10.304780      48.545561     -12.775000      34.102368           0.000002
          511              I      11.644673      19.703242      30.876257      -0.478828     493.934846 0.20784869E+05  0.11761418E+07                                38.635654                           36.136872       1.301462       1.778843                    0.999990     173.137857     578.429712       0.459419       0.235605      -1.340530       0.235880      -0.132185      -0.103693       0.289594      -0.190694       0.067336       0.026374       0.334070      -0.680120      -0.254328      -0.116823       0.371151             41.342511      59.092811      -0.931034       2.950083      31.891020       2.251503      33.043701           0.000015
          512              I       9.312936      23.267936      29.857766      -0.466545     479.701611 0.19196565E+05  0.10648383E+07                                37.758298                           34.569868       1.486483       1.829211                    0.999926     170.481380     563.819249       0.472980       0.233455      -1.343672      -0.027738       0.184482      -0.115516       0.219424      -0.018723      -0.089008      -0.252226      -0.347740      -0.646861      -0.349363      -0.038508       0.387871             41.730384      34.771669       6.373173      -4.875015      53.595480     -16.328327      36.824002           0.000002
          513              I      11.389934      15.785048      18.759899      -0.471167     459.778264 0.20218246E+05  0.11351456E+07                                36.756697                           35.509945       1.344945       1.793254                    0.999982     171.341609     568.462510       0.466455       0.233877      -1.344247       0.195075      -0.130965       0.014554       0.235410      -0.006264      -0.007766      -0.052504       0.607422      -0.608795      -0.255243      -0.150085       0.405328             39.117801      60.561674      -2.985909      -5.741195      31.487550      -4.606410      25.304180          -0.000018
          514              I       7.639623      13.798660      17.330959      -0.440909     422.532727 0.18831895E+05  0.10397704E+07                                34.641733                           34.276556       1.399006       1.814463                    0.999855     168.846852     557.393547       0.474167       0.233955      -1.342751      -0.101726      -0.250316      -0.106715       0.290507       0.204496       0.157886       0.192863      -0.258346      -0.278613      -0.245852      -0.163019       0.408871             35.378770      28.864738       4.697917       3.595801      48.363394       3.747029      28.908178          -0.000005
          515              I      11.314130      14.165452      23.996954      -0.451266     502.043413 0.19124474E+05  0.10546706E+07                                38.525458                           34.195363       1.762844       1.905019                    0.999825     166.288986     539.660968       0.484398       0.229285      -1.356358      -0.103692       0.036189      -0.155921       0.190717       0.025797       0.210118       0.104819       0.235876       0.693103      -0.258090      -0.115467       0.373557             44.001139      54.150734       0.782330      20.908325      26.612216       1.366218      51.240467           0.000004
          516              I      11.170927      16.137416      27.944279      -0.459679     518.435760 0.20382684E+05  0.11477188E+07                                39.960815                           35.774023       1.272768       1.776486                    0.999977     171.628664     571.905743       0.461984       0.235454      -1.340797      -0.149223       0.187946       0.140704       0.278189      -0.184565      -0.155288       0.255093       0.030592      -0.040717      -0.268290      -0.129745       0.398036             45.379605      53.491015     -18.822000     -10.304763      48.545481      12.774978      34.102318           0.000001
          517              I       9.373327       5.563242      14.030743      -0.478828     493.934528 0.20784852E+05  0.11761405E+07                                38.635633                           36.136852       1.301463       1.778843                    0.999990     173.137836     578.429545       0.459419       0.235605      -1.340530      -0.235881      -0.132185       0.103693       0.289594       0.190694       0.067335      -0.026373       0.334068      -0.680121      -0.254327      -0.116823       0.371150             41.342488      59.092772       0.931033       2.950083      31.891007      -2.251501      33.043686           0.000011
          518              I      11.705064       9.127936      15.049234      -0.466546     479.701810 0.19196575E+05  0.10648390E+07                                37.758310                           34.569880       1.486481       1.829211                    0.999926     170.481398     563.819367       0.472980       0.233455      -1.343672       0.027738       0.184482       0.115516       0.219424       0.018724      -0.089007       0.252225      -0.347738      -0.646861      -0.349363      -0.038507       0.387870             41.730398      34.771681      -6.373176      -4.875014      53.595504      16.328328      36.824008          -0.000003
          519              I       9.628066       1.645048      26.147101      -0.471168     459.778266 0.20218245E+05  0.11351455E+07                                36.756696                           35.509943       1.344943       1.793254                    0.999982     171.341631     568.462583       0.466456       0.233877      -1.344247      -0.195075      -0.130966      -0.014555       0.235410       0.006265      -0.007766       0.052504       0.607422      -0.608793      -0.255242      -0.150085       0.405327             39.117800      60.561666       2.985909      -5.741198      31.487548       4.606409      25.304184          -0.000016
          520              I      13.378377      27.938660      27.576041      -0.440909     422.532591 0.18831888E+05  0.10397699E+07                                34.641721                           34.276545       1.399003       1.814462                    0.999855     168.846867     557.393544       0.474167       0.233955      -1.342751       0.101727      -0.250317       0.106714       0.290508      -0.204496       0.157886      -0.192863      -0.258346      -0.278607      -0.245852      -0.163019       0.408871             35.378754      28.864730      -4.697914       3.595802      48.363356      -3.747035      28.908176          -0.000005
          521              I       9.703870       0.025452      20.910046      -0.451266     502.043424 0.19124475E+05  0.10546706E+07                                38.525458                           34.195364       1.762848       1.905020                    0.999825     166.288989     539.660977       0.484398       0.229285      -1.356358       0.103691       0.036189       0.155921       0.190716      -0.025797       0.210117      -0.104819       0.235875       0.693102      -0.258089      -0.115467       0.373556             44.001140      54.150744      -0.782327      20.908326      26.612218      -1.366215      51.240457           0.000005
          522              I       9.847073       1.997416      16.962721      -0.459679     518.436040 0.20382697E+05  0.11477197E+07                                39.960835                           35.774039       1.272768       1.776486                    0.999977     171.628665     571.905833       0.461983       0.235454      -1.340797       0.149223       0.187947      -0.140705       0.278189       0.184565      -0.155287      -0.255094       0.030592      -0.040717      -0.268291      -0.129745       0.398036             45.379631      53.491056      18.822015     -10.304768      48.545507     -12.774983      34.102331          -0.000003
          523              I       4.638673       8.576758      36.484243      -0.478828     493.935432 0.20784901E+05  0.11761440E+07                                38.635694                           36.136907       1.301460       1.778843                    0.999990     173.137882     578.429971       0.459418       0.235605      -1.340530       0.235880       0.132187       0.103695       0.289595       0.190694      -0.067335       0.026375       0.334069      -0.680124      -0.254329      -0.116823       0.371151             41.342558      59.092887       0.931034      -2.950082      31.891053       2.251508      33.043733           0.000019
          524              I       2.306936       5.012064      37.502734      -0.466546     479.702214 0.19196595E+05  0.10648404E+07                                37.758341                           34.569905       1.486481       1.829211                    0.999926     170.481399     563.819509       0.472980       0.233455      -1.343672      -0.027738      -0.184483       0.115517       0.219426       0.018724       0.089008      -0.252228      -0.347738      -0.646863      -0.349365      -0.038507       0.387872             41.730435      34.771713      -6.373182       4.875020      53.595550     -16.328353      36.824042           0.000008
          525              I       4.383934      12.494952       3.693601      -0.471169     459.778401 0.20218254E+05  0.11351462E+07                                36.756706                           35.509953       1.344944       1.793254                    0.999982     171.341638     568.462655       0.466455       0.233877      -1.344247       0.195075       0.130965      -0.014554       0.235411       0.006264       0.007766      -0.052504       0.607421      -0.608795      -0.255242      -0.150085       0.405328             39.117809      60.561687       2.985906       5.741201      31.487553      -4.606407      25.304187          -0.000017
          526              I       0.633623      14.481340       5.122541      -0.440913     422.533609 0.18831949E+05  0.10397741E+07                                34.641795                           34.276618       1.399002       1.814462                    0.999855     168.846924     557.394094       0.474166       0.233955      -1.342751      -0.101727       0.250316       0.106716       0.290508      -0.204496      -0.157887       0.192862      -0.258347      -0.278622      -0.245854      -0.163017       0.408872             35.378833      28.864793      -4.697927      -3.595811      48.363477       3.747036      28.908230          -0.000001
          527              I       4.308130      14.114548      43.363546      -0.451267     502.043389 0.19124472E+05  0.10546704E+07                                38.525457                           34.195362       1.762846       1.905020                    0.999825     166.288976     539.660923       0.484398       0.229285      -1.356358      -0.103691      -0.036189       0.155921       0.190717      -0.025797      -0.210117       0.104818       0.235875       0.693103      -0.258090      -0.115467       0.373556             44.001140      54.150737      -0.782333     -20.908328      26.612214       1.366226      51.240469           0.000007
          528              I       4.164927      12.142584      39.416221      -0.459680     518.436942 0.20382743E+05  0.11477230E+07                                39.960893                           35.774090       1.272768       1.776486                    0.999977     171.628717     571.906248       0.461983       0.235454      -1.340797      -0.149223      -0.187944      -0.140705       0.278188       0.184565       0.155286       0.255095       0.030593      -0.040723      -0.268293      -0.129743       0.398036             45.379699      53.491131      18.822044      10.304784      48.545583      12.775008      34.102383           0.000003
          529              I      11.644673       5.563242      36.484243      -0.478828     493.935405 0.20784899E+05  0.11761439E+07                                38.635692                           36.136906       1.301460       1.778843                    0.999990     173.137881     578.429959       0.459418       0.235605      -1.340530       0.235880      -0.132187       0.103695       0.289595      -0.190694      -0.067335      -0.026374       0.334069      -0.680124      -0.254329      -0.116822       0.371151             41.342556      59.092884      -0.931034      -2.950082      31.891051      -2.251508      33.043732           0.000019
          530              I       9.312936       9.127936      37.502734      -0.466546     479.702196 0.19196594E+05  0.10648404E+07                                37.758340                           34.569904       1.486481       1.829211                    0.999926     170.481396     563.819495       0.472980       0.233455      -1.343672      -0.027738       0.184483       0.115517       0.219426      -0.018724       0.089007       0.252228      -0.347738      -0.646863      -0.349365      -0.038507       0.387872             41.730434      34.771712       6.373182       4.875020      53.595548      16.328353      36.824041           0.000007
          531              I      11.389934       1.645048       3.693601      -0.471169     459.778404 0.20218254E+05  0.11351462E+07                                36.756706                           35.509954       1.344944       1.793254                    0.999982     171.341638     568.462656       0.466455       0.233877      -1.344247       0.195075      -0.130965      -0.014554       0.235411      -0.006264       0.007766       0.052504       0.607421      -0.608795      -0.255242      -0.150085       0.405327             39.117809      60.561688      -2.985906       5.741200      31.487553       4.606407      25.304187          -0.000017
          532              I       7.639623      27.938660       5.122541      -0.440913     422.533610 0.18831949E+05  0.10397742E+07                                34.641795                           34.276618       1.399002       1.814462                    0.999855     168.846925     557.394097       0.474166       0.233955      -1.342751      -0.101727      -0.250316       0.106716       0.290508       0.204496      -0.157887      -0.192862      -0.258347      -0.278622      -0.245854      -0.163017       0.408872             35.378833      28.864793       4.697927      -3.595811      48.363477      -3.747036      28.908230          -0.000000
          533              I      11.314130       0.025452      43.363546      -0.451267     502.043410 0.19124473E+05  0.10546705E+07                                38.525458                           34.195363       1.762846       1.905020                    0.999825     166.288978     539.660935       0.484398       0.229285      -1.356358      -0.103691       0.036189       0.155921       0.190717       0.025797      -0.210117      -0.104818       0.235875       0.693103      -0.258090      -0.115467       0.373557             44.001141      54.150739       0.782333     -20.908329      26.612214      -1.366226      51.240471           0.000007
          534              I      11.170927       1.997416      39.416221      -0.459680     518.436912 0.20382741E+05  0.11477229E+07                                39.960891                           35.774088       1.272768       1.776486                    0.999977     171.628714     571.906231       0.461983       0.235454      -1.340797      -0.149223       0.187944      -0.140705       0.278188      -0.184565       0.155286      -0.255095       0.030593      -0.040723      -0.268293      -0.129743       0.398036             45.379697      53.491130     -18.822043      10.304783      48.545580     -12.775007      34.102381           0.000003
          535              I       2.367327       8.576758      14.030743      -0.478828     493.934540 0.20784853E+05  0.11761405E+07                                38.635634                           36.136853       1.301463       1.778843                    0.999990     173.137835     578.429547       0.459419       0.235605      -1.340530      -0.235881       0.132185       0.103693       0.289595      -0.190694       0.067335       0.026373       0.334068      -0.680121      -0.254327      -0.116823       0.371150             41.342489      59.092773      -0.931033       2.950083      31.891008       2.251501      33.043687           0.000011
          536              I       4.699064       5.012064      15.049234      -0.466546     479.701819 0.19196576E+05  0.10648391E+07                                37.758311                           34.569880       1.486481       1.829211                    0.999926     170.481399     563.819372       0.472980       0.233455      -1.343672       0.027738      -0.184482       0.115516       0.219424      -0.018724      -0.089007      -0.252225      -0.347738      -0.646861      -0.349363      -0.038507       0.387870             41.730398      34.771681       6.373176      -4.875015      53.595505     -16.328329      36.824009          -0.000002
          537              I       2.622066      12.494952      26.147101      -0.471168     459.778265 0.20218245E+05  0.11351455E+07                                36.756696                           35.509943       1.344943       1.793254                    0.999982     171.341632     568.462585       0.466456       0.233877      -1.344247      -0.195075       0.130966      -0.014555       0.235410      -0.006265      -0.007766      -0.052504       0.607422      -0.608793      -0.255242      -0.150085       0.405327             39.117799      60.561666      -2.985909      -5.741198      31.487548      -4.606409      25.304184          -0.000016
          538              I       6.372377      14.481340      27.576041      -0.440909     422.532615 0.18831889E+05  0.10397700E+07                                34.641722                           34.276547       1.399003       1.814462                    0.999855     168.846870     557.393561       0.474167       0.233955      -1.342751       0.101727       0.250317       0.106714       0.290508       0.204496       0.157886       0.192863      -0.258346      -0.278607      -0.245852      -0.163019       0.408871             35.378756      28.864731       4.697914       3.595802      48.363359       3.747036      28.908177          -0.000005
          539              I       2.697870      14.114548      20.910046      -0.451266     502.043445 0.19124476E+05  0.10546707E+07                                38.525459                           34.195365       1.762847       1.905020                    0.999825     166.288992     539.660992       0.484398       0.229285      -1.356358       0.103691      -0.036189       0.155921       0.190716       0.025797       0.210117       0.104819       0.235875       0.693103      -0.258089      -0.115467       0.373556             44.001141      54.150745       0.782327      20.908326      26.612219       1.366215      51.240459           0.000005
          540              I       2.841073      12.142584      16.962721      -0.459679     518.436069 0.20382699E+05  0.11477198E+07                                39.960837                           35.774040       1.272768       1.776486                    0.999977     171.628668     571.905850       0.461983       0.235454      -1.340797       0.149223      -0.187947      -0.140705       0.278189      -0.184565      -0.155287       0.255094       0.030592      -0.040718      -0.268291      -0.129745       0.398036             45.379633      53.491057     -18.822016     -10.304769      48.545510      12.774984      34.102332          -0.000003
          541              I       4.638673      22.716758      30.876257      -0.478828     493.934808 0.20784867E+05  0.11761416E+07                                38.635651                           36.136869       1.301462       1.778843                    0.999990     173.137854     578.429691       0.459419       0.235605      -1.340530       0.235880       0.132185      -0.103693       0.289594       0.190694       0.067336      -0.026374       0.334070      -0.680120      -0.254328      -0.116823       0.371151             41.342508      59.092807       0.931034       2.950083      31.891018      -2.251503      33.043699           0.000015
          542              I       2.306936      19.152064      29.857766      -0.466545     479.701615 0.19196565E+05  0.10648383E+07                                37.758298                           34.569868       1.486483       1.829211                    0.999926     170.481378     563.819246       0.472980       0.233455      -1.343672      -0.027738      -0.184482      -0.115516       0.219424       0.018723      -0.089007       0.252226      -0.347740      -0.646861      -0.349363      -0.038508       0.387871             41.730384      34.771669      -6.373174      -4.875015      53.595481      16.328328      36.824002           0.000002
          543              I       4.383934      26.634952      18.759899      -0.471167     459.778272 0.20218246E+05  0.11351456E+07                                36.756698                           35.509946       1.344945       1.793254                    0.999982     171.341610     568.462515       0.466455       0.233877      -1.344247       0.195075       0.130965       0.014554       0.235410       0.006264      -0.007766       0.052504       0.607422      -0.608795      -0.255243      -0.150085       0.405328             39.117802      60.561674       2.985909      -5.741195      31.487550       4.606410      25.304180          -0.000018
          544              I       0.633623       0.341340      17.330959      -0.440909     422.532739 0.18831896E+05  0.10397704E+07                                34.641734                           34.276557       1.399006       1.814463                    0.999855     168.846852     557.393552       0.474167       0.233955      -1.342751      -0.101726       0.250316      -0.106715       0.290507      -0.204496       0.157886      -0.192863      -0.258346      -0.278613      -0.245853      -0.163019       0.408871             35.378771      28.864738      -4.697917       3.595801      48.363396      -3.747029      28.908178          -0.000005
          545              I       4.308130      -0.025452      23.996954      -0.451266     502.043383 0.19124473E+05  0.10546705E+07                                38.525456                           34.195362       1.762844       1.905019                    0.999825     166.288981     539.660945       0.484398       0.229285      -1.356358      -0.103691      -0.036189      -0.155921       0.190717      -0.025797       0.210117      -0.104819       0.235876       0.693103      -0.258090      -0.115467       0.373557             44.001137      54.150732      -0.782330      20.908325      26.612215      -1.366218      51.240465           0.000004
          546              I       4.164927      26.282584      27.944279      -0.459679     518.435700 0.20382681E+05  0.11477186E+07                                39.960811                           35.774019       1.272768       1.776486                    0.999977     171.628658     571.905708       0.461984       0.235454      -1.340797      -0.149223      -0.187946       0.140704       0.278189       0.184565      -0.155288      -0.255093       0.030592      -0.040717      -0.268290      -0.129746       0.398036             45.379601      53.491011      18.821999     -10.304762      48.545476     -12.774977      34.102315           0.000001
          547              I       9.373327      19.703242       8.422757      -0.478828     493.935448 0.20784902E+05  0.11761441E+07                                38.635694                           36.136907       1.301460       1.778843                    0.999990     173.137894     578.430009       0.459418       0.235605      -1.340530      -0.235880      -0.132187      -0.103695       0.289596       0.190694      -0.067335       0.026374       0.334068      -0.680125      -0.254328      -0.116822       0.371151             41.342557      59.092883       0.931033      -2.950085      31.891052       2.251507      33.043736           0.000019
          548              I      11.705064      23.267936       7.404266      -0.466545     479.702143 0.19196592E+05  0.10648402E+07                                37.758335                           34.569900       1.486481       1.829211                    0.999926     170.481401     563.819490       0.472980       0.233455      -1.343672       0.027738       0.184483      -0.115518       0.219426       0.018724       0.089008      -0.252227      -0.347737      -0.646865      -0.349365      -0.038506       0.387871             41.730427      34.771707      -6.373181       4.875020      53.595539     -16.328347      36.824036           0.000007
          549              I       9.628066      15.785048      41.213399      -0.471168     459.778195 0.20218242E+05  0.11351453E+07                                36.756692                           35.509940       1.344943       1.793254                    0.999982     171.341621     568.462542       0.466456       0.233877      -1.344247      -0.195075      -0.130967       0.014554       0.235411       0.006264       0.007767      -0.052503       0.607422      -0.608793      -0.255242      -0.150086       0.405328             39.117795      60.561666       2.985903       5.741201      31.487537      -4.606405      25.304181          -0.000015
          550              I      13.378377      13.798660      39.784459      -0.440912     422.533853 0.18831963E+05  0.10397751E+07                                34.641810                           34.276631       1.399003       1.814462                    0.999855     168.846965     557.394290       0.474166       0.233955      -1.342751       0.101727      -0.250316      -0.106714       0.290507      -0.204496      -0.157887       0.192862      -0.258346      -0.278623      -0.245854      -0.163018       0.408872             35.378849      28.864805      -4.697929      -3.595813      48.363499       3.747039      28.908244          -0.000001
          551              I       9.703870      14.165452       1.543454      -0.451266     502.043212 0.19124464E+05  0.10546699E+07                                38.525446                           34.195353       1.762848       1.905020                    0.999825     166.288961     539.660830       0.484398       0.229285      -1.356358       0.103691       0.036189      -0.155920       0.190716      -0.025797      -0.210117       0.104818       0.235875       0.693102      -0.258089      -0.115467       0.373556             44.001126      54.150724      -0.782331     -20.908320      26.612207       1.366224      51.240447           0.000007
          552              I       9.847073      16.137416       5.490779      -0.459680     518.436723 0.20382732E+05  0.11477222E+07                                39.960881                           35.774080       1.272769       1.776487                    0.999977     171.628687     571.906103       0.461983       0.235454      -1.340797       0.149224       0.187945       0.140705       0.278189       0.184565       0.155287       0.255095       0.030593      -0.040724      -0.268293      -0.129743       0.398036             45.379686      53.491123      18.822040      10.304780      48.545564      12.775001      34.102370           0.000002
          553              N       5.733710      22.674904       6.788142      -0.169089      36.609591 0.47510221E+03  0.11259016E+05                                 9.366285                            7.119477      -0.087482       2.017840                    0.998242      26.892923      74.098865       0.646030       0.400074      -1.090301       0.058283       0.045719      -0.081952       0.110468      -0.021322       0.031139       0.015974       0.012688      -0.067573      -0.050401       0.011239       0.039163             11.439939      12.944324       0.353519      -0.832968       8.736258      -5.265361      12.639236           0.000001
[truncated: 64,867 more chars]
