# Supplementary material for: A collection of forcefield precursors for metal–organic frameworks
Source: RSC Adv. 2019 Nov 13;9(63):36492–507. doi: 10.1039/c9ra07327b (PMC9075174; doi:10.1039/c9ra07327b)
Supplement: RA-009-C9RA07327B-s5059 [file RA-009-C9RA07327B-s5059.xyz]

  136
jmolscript: load "" {1 1 1} spacegroup "x,y,z" unitcell [{      9.941000     0.000000     0.000000 }, {      0.000000    13.627000     0.000000 }, {      0.000000    -0.842991    17.665898 }]
Mg     0.683146    11.394808    17.033282     1.426180
Mg     9.241054     8.137934    17.250749     1.472965
Mg     5.653646     0.967705     9.465565     1.426180
Mg     4.270554     4.224579     9.248098     1.472965
Mg     9.257854     1.389201     0.632616     1.426180
Mg     0.699946     4.646075     0.415149     1.472965
Mg     4.287354    11.816304     8.200333     1.426180
Mg     5.670446     8.559430     8.417800     1.472965
H      8.029346    12.696406    13.933094     0.118628
H      6.935836    -0.535555    11.908582     0.117327
H      6.221078     9.114891    11.512866     0.111078
H      7.162491     8.741698    13.622174     0.127522
H      2.810321    10.433442    13.351886     0.114721
H      3.751733     9.525781    11.412170     0.110387
H      2.871955     5.809439    12.788344     0.114398
H      1.969312     6.710034    14.733359     0.119962
H      3.058846    -0.333893    12.565753     0.118628
H      1.965336    -0.728931    14.590265     0.117327
H      1.250578     3.247622    14.985981     0.111078
H      2.191991     3.620815    12.876673     0.127523
H      7.780821     1.929071    13.146961     0.114721
H      8.722233     2.836733    15.086677     0.110387
H      7.842455     6.553075    13.710503     0.114398
H      6.939812     5.652480    11.765488     0.119962
H      1.911654     0.087603     3.732804     0.118628
H      3.005164    -0.307436     5.757316     0.117327
H      3.719922     3.669118     6.153032     0.111078
H      2.778510     4.042311     4.043724     0.127522
H      7.130679     2.350567     4.314012     0.114721
H      6.189267     3.258228     6.253728     0.110387
H      7.069045     6.974570     4.877554     0.114398
H      7.971688     6.073975     2.932539     0.119962
H      6.882154    13.117902     5.100145     0.118628
H      7.975664    -0.114060     3.075633     0.117327
H      8.690422     9.536387     2.679917     0.111078
H      7.749009     9.163194     4.789225     0.127523
H      2.160179    10.854938     4.518937     0.114721
H      1.218767     9.947276     2.579221     0.110387
H      2.098545     6.230934     3.955395     0.114398
H      3.001188     7.131529     5.900410     0.119962
C      8.407104    10.425706    15.284535     0.643575
C      7.703281    10.682603    13.956059    -0.002656
C      7.640653    11.975386    13.450815    -0.103257
C      7.008405    12.204747    12.242467    -0.090933
C      6.479544    11.144036    11.511099    -0.049416
C      6.563048     9.844355    12.018110    -0.101073
C      7.144597     9.617733    13.254723    -0.097316
C      5.819461    11.399836    10.205589     0.648928
C      1.690964     9.276191    15.471793     0.644610
C      2.308300     8.669261    14.226348    -0.023210
C      2.833185     9.490482    13.237057    -0.109852
C      3.388887     8.956928    12.081708    -0.114438
C      3.406781     7.561102    11.919181    -0.031502
C      2.866984     6.750783    12.908472    -0.103414
C      2.325200     7.280418    14.060288    -0.099455
C      4.003241     6.963276    10.654303     0.675302
C      3.436604     1.936807    11.214312     0.643575
C      2.732781     1.679911    12.542788    -0.002656
C      2.670153     0.387128    13.048032    -0.103256
C      2.037905     0.157767    14.256380    -0.090933
C      1.509044     1.218478    14.987748    -0.049416
C      1.592548     2.518159    14.480737    -0.101073
C      2.174097     2.744780    13.244124    -0.097316
C      0.848961     0.962677    16.293258     0.648928
C      6.661464     3.086323    11.027054     0.644610
C      7.278800     3.693252    12.272499    -0.023210
C      7.803685     2.872031    13.261790    -0.109852
C      8.359387     3.405586    14.417139    -0.114438
C      8.377281     4.801411    14.579666    -0.031502
C      7.837484     5.611731    13.590375    -0.103413
C      7.295700     5.082096    12.438559    -0.099455
C      8.973741     5.399237    15.844544     0.675302
C      1.533896     2.358303     2.381363     0.643575
C      2.237719     2.101406     3.709839    -0.002656
C      2.300347     0.808623     4.215083    -0.103257
C      2.932595     0.579262     5.423431    -0.090933
C      3.461456     1.639973     6.154799    -0.049416
C      3.377952     2.939654     5.647788    -0.101073
C      2.796403     3.166276     4.411175    -0.097316
C      4.121539     1.384173     7.460309     0.648928
C      8.250036     3.507818     2.194105     0.644610
C      7.632700     4.114748     3.439550    -0.023210
C      7.107815     3.293527     4.428841    -0.109852
C      6.552113     3.827081     5.584190    -0.114438
C      6.534219     5.222907     5.746717    -0.031502
C      7.074016     6.033226     4.757426    -0.103414
C      7.615800     5.503591     3.605610    -0.099455
C      5.937759     5.820733     7.011595     0.675302
C      6.504396    10.847202     6.451586     0.643575
C      7.208219    11.104098     5.123110    -0.002656
C      7.270847    12.396881     4.617866    -0.103256
C      7.903095    12.626242     3.409518    -0.090933
C      8.431956    11.565531     2.678150    -0.049416
C      8.348452    10.265850     3.185161    -0.101073
C      7.766903    10.039229     4.421774    -0.097316
C      9.092039    11.821332     1.372640     0.648928
C      3.279536     9.697686     6.638844     0.644610
C      2.662200     9.090757     5.393399    -0.023210
C      2.137315     9.911978     4.404108    -0.109852
C      1.581613     9.378423     3.248759    -0.114438
C      1.563719     7.982598     3.086232    -0.031502
C      2.103516     7.172278     4.075523    -0.103413
C      2.645300     7.701913     5.227339    -0.099455
C      0.967259     7.384772     1.821354     0.675302
O      9.126832    11.356808    15.704983    -0.686559
O      8.213254     9.322198    15.849844    -0.665041
O      5.767768    12.592580     9.769242    -0.706335
O      5.286624    10.468441     9.534285    -0.709856
O      1.881831    10.511920    15.676718    -0.687705
O      1.029888     8.536452    16.238493    -0.684416
O      3.739804     5.773528    10.428180    -0.665282
O      4.750804     7.708845     9.965333    -0.713870
O      4.156332     1.005706    10.793864    -0.686559
O      3.242754     3.040316    10.649003    -0.665041
O      0.797268    -0.230067    16.729605    -0.706335
O      0.316124     1.894073    16.964562    -0.709856
O      6.852331     1.850594    10.822129    -0.687705
O      6.000388     3.826062    10.260354    -0.684416
O      8.710304     6.588986    16.070667    -0.665282
O      9.721304     4.653669    16.533514    -0.713870
O      0.814168     1.427201     1.960915    -0.686559
O      1.727746     3.461811     1.816054    -0.665041
O      4.173232     0.191429     7.896656    -0.706335
O      4.654376     2.315568     8.131613    -0.709856
O      8.059169     2.272089     1.989180    -0.687705
O      8.911112     4.247557     1.427405    -0.684416
O      6.201196     7.010481     7.237718    -0.665282
O      5.190196     5.075164     7.700565    -0.713870
O      5.784668    11.778303     6.872034    -0.686559
O      6.698246     9.743693     7.016895    -0.665041
O      9.143732    13.014076     0.936293    -0.706335
O      9.624876    10.889936     0.701336    -0.709856
O      3.088669    10.933415     6.843769    -0.687705
O      3.940612     8.957947     7.405544    -0.684416
O      1.230696     6.195023     1.595231    -0.665282
O      0.219696     8.130340     1.132384    -0.713870

The following XYZ coordinates are in angstroms. Other properties are in atomic units.
The sperically averaged electron density of each atom fit to a function of the form exp(a - br)
eigen_1, eigen_2 and eigen_3 are the three eigenvalues of traceless quadrupole moment tensor
  atom number  atomic symbol              X              Y              Z     net charge C6 coefficient C8 coefficient C10 coefficient fluctuating dipole atomic polarizability isotropic forcefield polarizability              a              b squared Pearson coefficient          <r^3>          <r^4>         wp_QDO          m_QDO          q_QDO       dipole_x       dipole_y       dipole_z         dipole            Qxy            Qxz            Qyz     Q(x^2-y^2)  Q(3z^2 - R^2)        eigen_1        eigen_2        eigen_3 static polarizability      alpha(xx)      alpha(xy)      alpha(xz)      alpha(yy)      alpha(yz)      alpha(zz) atomic spin moment
            1             Mg       0.683146      11.394808      17.033282       1.426180      28.327355 0.43506524E+03  0.10294165E+05                                10.558295                            9.078756      -1.055226       1.790706                    0.998962      18.648443      54.889478       0.364368       0.710443      -0.925375       0.068045       0.034577       0.056542       0.094988       0.025574       0.086654      -0.006417       0.070954       0.121260      -0.081657      -0.034585       0.116242             12.172460       9.548581      -0.019971      -1.778637      13.487620       1.232595      13.481178           0.000005
            2             Mg       9.241054       8.137934      17.250749       1.472965      31.286501 0.41157377E+03  0.96464939E+04                                11.414710                            8.994896      -1.248210       1.741355                    0.999084      18.238543      54.203057       0.354494       0.737184      -0.912840      -0.054942       0.005746       0.039726       0.068042       0.008468      -0.059452       0.020544       0.182015       0.015847      -0.100238      -0.019133       0.119371             13.867374       9.396611      -0.569630       1.911671      15.592452      -0.499432      16.613058           0.000008
            3             Mg       5.653646       0.967705       9.465565       1.426180      28.327350 0.43506512E+03  0.10294161E+05                                10.558293                            9.078754      -1.055225       1.790706                    0.998962      18.648441      54.889466       0.364368       0.710443      -0.925375       0.068045      -0.034577      -0.056542       0.094988      -0.025574      -0.086654      -0.006417       0.070954       0.121260      -0.081657      -0.034585       0.116242             12.172458       9.548580       0.019968       1.778634      13.487618       1.232594      13.481175           0.000005
            4             Mg       4.270554       4.224579       9.248098       1.472965      31.286499 0.41157378E+03  0.96464942E+04                                11.414710                            8.994897      -1.248210       1.741355                    0.999084      18.238543      54.203058       0.354494       0.737184      -0.912839      -0.054942      -0.005746      -0.039726       0.068042      -0.008468       0.059452       0.020544       0.182015       0.015847      -0.100238      -0.019133       0.119371             13.867374       9.396613       0.569633      -1.911671      15.592449      -0.499436      16.613060           0.000008
            5             Mg       9.257854       1.389201       0.632616       1.426180      28.327350 0.43506515E+03  0.10294162E+05                                10.558293                            9.078754      -1.055226       1.790706                    0.998962      18.648442      54.889470       0.364368       0.710443      -0.925375      -0.068045      -0.034577      -0.056542       0.094988       0.025574       0.086654      -0.006417       0.070954       0.121260      -0.081657      -0.034585       0.116242             12.172457       9.548579      -0.019971      -1.778636      13.487617       1.232595      13.481176           0.000005
            6             Mg       0.699946       4.646075       0.415149       1.472965      31.286502 0.41157380E+03  0.96464947E+04                                11.414710                            8.994897      -1.248210       1.741355                    0.999084      18.238543      54.203058       0.354494       0.737184      -0.912839       0.054942      -0.005746      -0.039726       0.068042       0.008468      -0.059452       0.020544       0.182015       0.015847      -0.100238      -0.019133       0.119371             13.867374       9.396611      -0.569629       1.911671      15.592453      -0.499432      16.613059           0.000008
            7             Mg       4.287354      11.816304       8.200333       1.426180      28.327351 0.43506512E+03  0.10294162E+05                                10.558294                            9.078754      -1.055226       1.790706                    0.998962      18.648441      54.889467       0.364368       0.710443      -0.925375      -0.068045       0.034577       0.056542       0.094988      -0.025574      -0.086654      -0.006417       0.070954       0.121260      -0.081657      -0.034585       0.116242             12.172458       9.548580       0.019968       1.778635      13.487619       1.232594      13.481176           0.000005
            8             Mg       5.670446       8.559430       8.417800       1.472965      31.286503 0.41157384E+03  0.96464960E+04                                11.414711                            8.994897      -1.248210       1.741355                    0.999084      18.238544      54.203062       0.354494       0.737184      -0.912839       0.054942       0.005746       0.039726       0.068042      -0.008468       0.059452       0.020544       0.182015       0.015847      -0.100238      -0.019133       0.119371             13.867375       9.396613       0.569633      -1.911671      15.592450      -0.499435      16.613061           0.000008
            9              H       8.029346      12.696406      13.933094       0.118628       1.109987 0.79957890E+01  0.77961580E+02                                 1.726469                            1.619233      -0.957727       2.420917                    0.998562       3.394616       9.265692       0.510856       1.229670      -0.720854       0.017889       0.031071       0.018952       0.040554       0.006548       0.006694       0.003668      -0.025026      -0.006010      -0.015605      -0.001034       0.016639              1.772234       1.603483       0.304168       0.328683       2.009255       0.305720       1.703963          -0.000001
           10              H       6.935836      -0.535555      11.908582       0.117327       1.117127 0.78986248E+01  0.77676185E+02                                 1.798654                            1.654804      -1.254248       2.282131                    0.994762       3.693435      10.516085       0.479068       1.300088      -0.702678      -0.002454       0.037672      -0.009920       0.039033       0.002085       0.005512       0.000993      -0.015233      -0.004297      -0.010404       0.001449       0.008955              1.872954       1.469799      -0.108040       0.165943       2.500217      -0.358456       1.648846           0.000001
           11              H       6.221078       9.114891      11.512866       0.111078       1.169590 0.85022417E+01  0.85049372E+02                                 1.842179                            1.708083      -1.306383       2.248072                    0.994697       3.772175      10.783881       0.475831       1.286814      -0.705448      -0.014154      -0.032301      -0.014369       0.038081      -0.000557       0.004189      -0.003149      -0.025593      -0.004350      -0.013535      -0.000697       0.014231              1.912306       1.748350       0.352078       0.330463       2.121870       0.377424       1.866697           0.000000
           12              H       7.162491       8.741698      13.622174       0.127522       1.039954 0.73808672E+01  0.71232197E+02                                 1.718605                            1.604973      -0.991516       2.417279                    0.997981       3.433754       9.626644       0.484928       1.308758      -0.702815      -0.002999      -0.035797       0.016214       0.039412       0.005150       0.005835      -0.001814      -0.021157      -0.009972      -0.013689       0.000248       0.013441              1.770609       1.419657      -0.085680       0.140640       2.322782      -0.338943       1.569389           0.000000
           13              H       2.810321      10.433442      13.351886       0.114721       1.043100 0.75193451E+01  0.72698781E+02                                 1.700318                            1.603574      -0.856176       2.469712                    0.998918       3.455034       9.604986       0.494003       1.282416      -0.708417       0.000801       0.039510       0.004642       0.039790       0.001718      -0.008008      -0.002278      -0.028240      -0.011522      -0.017056       0.000495       0.016561              1.737889       1.408404      -0.071451      -0.121967       2.351555       0.154786       1.453707           0.000000
           14              H       3.751733       9.525781      11.412170       0.110387       1.203871 0.87776693E+01  0.88479755E+02                                 1.878033                            1.736082      -1.314150       2.248446                    0.993827       3.780185      10.837292       0.471899       1.287634      -0.705554       0.015021       0.023916      -0.027423       0.039366       0.001938      -0.006357      -0.004303      -0.025777       0.004108      -0.015916       0.001616       0.014300              1.955515       1.803400       0.308014      -0.442084       1.928496      -0.417019       2.134649           0.000000
           15              H       2.871955       5.809439      12.788344       0.114398       1.067182 0.75458029E+01  0.73187717E+02                                 1.736567                            1.612221      -1.039211       2.382882                    0.997159       3.548870       9.956524       0.488876       1.291740      -0.705502      -0.000656      -0.037705      -0.005108       0.038055       0.002347      -0.008186      -0.001647      -0.020675      -0.006773      -0.014669       0.002382       0.012287              1.795085       1.403292       0.022971      -0.110526       2.518829       0.128138       1.463135          -0.000000
           16              H       1.969312       6.710034      14.733359       0.119962       1.151061 0.84153563E+01  0.83437932E+02                                 1.802180                            1.688048      -0.961453       2.427181                    0.998162       3.448058       9.614184       0.486504       1.269780      -0.712268      -0.016567      -0.025366       0.028070       0.041302       0.004648      -0.007109      -0.004504      -0.022131       0.004379      -0.015144       0.000904       0.014240              1.848964       1.652019       0.251189      -0.405215       1.890980      -0.360656       2.003893          -0.000000
           17              H       3.058846      -0.333893      12.565753       0.118628       1.109987 0.79957941E+01  0.77961638E+02                                 1.726469                            1.619233      -0.957727       2.420917                    0.998562       3.394616       9.265691       0.510856       1.229670      -0.720854       0.017889      -0.031071      -0.018952       0.040554      -0.006548      -0.006694       0.003668      -0.025026      -0.006009      -0.015605      -0.001034       0.016639              1.772234       1.603483      -0.304168      -0.328682       2.009256       0.305720       1.703963          -0.000001
           18              H       1.965336      -0.728931      14.590265       0.117327       1.117126 0.78986241E+01  0.77676182E+02                                 1.798655                            1.654804      -1.254248       2.282131                    0.994762       3.693435      10.516088       0.479067       1.300089      -0.702678      -0.002454      -0.037672       0.009920       0.039033      -0.002085      -0.005512       0.000993      -0.015233      -0.004297      -0.010404       0.001449       0.008955              1.872954       1.469799       0.108040      -0.165943       2.500218      -0.358456       1.648846           0.000001
           19              H       1.250578       3.247622      14.985981       0.111078       1.169589 0.85022352E+01  0.85049301E+02                                 1.842179                            1.708083      -1.306383       2.248072                    0.994697       3.772175      10.783885       0.475830       1.286815      -0.705448      -0.014154       0.032301       0.014369       0.038081       0.000557      -0.004189      -0.003149      -0.025593      -0.004350      -0.013535      -0.000697       0.014231              1.912306       1.748350      -0.352078      -0.330463       2.121870       0.377424       1.866698           0.000000
           20              H       2.191991       3.620815      12.876673       0.127523       1.039954 0.73808673E+01  0.71232197E+02                                 1.718605                            1.604973      -0.991516       2.417279                    0.997981       3.433754       9.626643       0.484929       1.308758      -0.702816      -0.002999       0.035797      -0.016214       0.039412      -0.005150      -0.005835      -0.001814      -0.021157      -0.009972      -0.013689       0.000248       0.013441              1.770609       1.419657       0.085680      -0.140640       2.322781      -0.338943       1.569389           0.000000
           21              H       7.780821       1.929071      13.146961       0.114721       1.043100 0.75193447E+01  0.72698772E+02                                 1.700317                            1.603573      -0.856176       2.469712                    0.998918       3.455034       9.604984       0.494004       1.282416      -0.708417       0.000801      -0.039510      -0.004642       0.039790      -0.001718       0.008008      -0.002278      -0.028240      -0.011522      -0.017056       0.000495       0.016561              1.737888       1.408404       0.071451       0.121967       2.351554       0.154785       1.453706           0.000000
           22              H       8.722233       2.836733      15.086677       0.110387       1.203871 0.87776700E+01  0.88479762E+02                                 1.878033                            1.736082      -1.314150       2.248446                    0.993827       3.780185      10.837291       0.471899       1.287634      -0.705554       0.015021      -0.023916       0.027423       0.039366      -0.001938       0.006357      -0.004303      -0.025777       0.004108      -0.015916       0.001616       0.014300              1.955515       1.803400      -0.308014       0.442084       1.928496      -0.417019       2.134649           0.000000
           23              H       7.842455       6.553075      13.710503       0.114398       1.067181 0.75457991E+01  0.73187669E+02                                 1.736567                            1.612221      -1.039211       2.382883                    0.997159       3.548869       9.956520       0.488876       1.291740      -0.705502      -0.000656       0.037705       0.005108       0.038055      -0.002347       0.008186      -0.001647      -0.020675      -0.006773      -0.014669       0.002382       0.012287              1.795085       1.403291      -0.022971       0.110526       2.518828       0.128137       1.463135           0.000000
           24              H       6.939812       5.652480      11.765488       0.119962       1.151061 0.84153553E+01  0.83437911E+02                                 1.802179                            1.688047      -0.961454       2.427181                    0.998162       3.448058       9.614180       0.486505       1.269778      -0.712268      -0.016567       0.025366      -0.028070       0.041302      -0.004647       0.007109      -0.004504      -0.022131       0.004379      -0.015144       0.000904       0.014240              1.848963       1.652018      -0.251189       0.405215       1.890979      -0.360655       2.003892          -0.000000
           25              H       1.911654       0.087603       3.732804       0.118628       1.109987 0.79957890E+01  0.77961580E+02                                 1.726469                            1.619233      -0.957727       2.420917                    0.998562       3.394616       9.265692       0.510856       1.229670      -0.720854      -0.017889      -0.031071      -0.018952       0.040554       0.006548       0.006694       0.003668      -0.025026      -0.006010      -0.015605      -0.001034       0.016639              1.772234       1.603483       0.304168       0.328683       2.009256       0.305720       1.703963          -0.000001
           26              H       3.005164      -0.307436       5.757316       0.117327       1.117126 0.78986203E+01  0.77676134E+02                                 1.798654                            1.654804      -1.254247       2.282131                    0.994762       3.693434      10.516084       0.479067       1.300089      -0.702678       0.002454      -0.037672       0.009920       0.039033       0.002085       0.005512       0.000993      -0.015233      -0.004297      -0.010404       0.001449       0.008955              1.872954       1.469799      -0.108040       0.165943       2.500217      -0.358456       1.648846           0.000001
           27              H       3.719922       3.669118       6.153032       0.111078       1.169590 0.85022450E+01  0.85049418E+02                                 1.842180                            1.708084      -1.306383       2.248072                    0.994697       3.772176      10.783886       0.475831       1.286815      -0.705448       0.014154       0.032301       0.014369       0.038081      -0.000557       0.004189      -0.003149      -0.025593      -0.004350      -0.013535      -0.000697       0.014231              1.912306       1.748350       0.352078       0.330463       2.121870       0.377424       1.866698           0.000000
           28              H       2.778510       4.042311       4.043724       0.127522       1.039954 0.73808676E+01  0.71232200E+02                                 1.718605                            1.604973      -0.991516       2.417279                    0.997981       3.433754       9.626643       0.484929       1.308758      -0.702816       0.002999       0.035797      -0.016214       0.039412       0.005150       0.005835      -0.001814      -0.021157      -0.009972      -0.013689       0.000248       0.013441              1.770609       1.419657      -0.085679       0.140640       2.322782      -0.338943       1.569389           0.000000
           29              H       7.130679       2.350567       4.314012       0.114721       1.043100 0.75193439E+01  0.72698767E+02                                 1.700317                            1.603574      -0.856176       2.469712                    0.998918       3.455034       9.604986       0.494003       1.282417      -0.708417      -0.000800      -0.039510      -0.004642       0.039790       0.001718      -0.008008      -0.002278      -0.028240      -0.011522      -0.017056       0.000495       0.016561              1.737888       1.408404      -0.071451      -0.121967       2.351555       0.154786       1.453707           0.000000
           30              H       6.189267       3.258228       6.253728       0.110387       1.203871 0.87776679E+01  0.88479738E+02                                 1.878033                            1.736082      -1.314150       2.248446                    0.993827       3.780185      10.837292       0.471899       1.287635      -0.705554      -0.015021      -0.023916       0.027423       0.039366       0.001938      -0.006357      -0.004303      -0.025777       0.004108      -0.015916       0.001616       0.014300              1.955515       1.803400       0.308014      -0.442084       1.928496      -0.417019       2.134649           0.000000
           31              H       7.069045       6.974570       4.877554       0.114398       1.067182 0.75458029E+01  0.73187717E+02                                 1.736567                            1.612221      -1.039211       2.382883                    0.997159       3.548870       9.956524       0.488876       1.291740      -0.705502       0.000656       0.037705       0.005108       0.038055       0.002347      -0.008186      -0.001647      -0.020675      -0.006773      -0.014669       0.002382       0.012287              1.795085       1.403292       0.022971      -0.110526       2.518829       0.128137       1.463135           0.000000
           32              H       7.971688       6.073975       2.932539       0.119962       1.151062 0.84153597E+01  0.83437966E+02                                 1.802180                            1.688048      -0.961454       2.427181                    0.998162       3.448059       9.614184       0.486505       1.269779      -0.712268       0.016567       0.025366      -0.028070       0.041302       0.004648      -0.007109      -0.004504      -0.022131       0.004379      -0.015144       0.000904       0.014240              1.848964       1.652019       0.251189      -0.405215       1.890980      -0.360656       2.003893          -0.000000
           33              H       6.882154      13.117902       5.100145       0.118628       1.109987 0.79957952E+01  0.77961654E+02                                 1.726469                            1.619233      -0.957728       2.420917                    0.998562       3.394616       9.265692       0.510856       1.229670      -0.720854      -0.017889       0.031071       0.018952       0.040554      -0.006548      -0.006694       0.003668      -0.025026      -0.006009      -0.015605      -0.001034       0.016639              1.772234       1.603483      -0.304168      -0.328682       2.009257       0.305720       1.703963          -0.000001
           34              H       7.975664      -0.114060       3.075633       0.117327       1.117127 0.78986254E+01  0.77676194E+02                                 1.798655                            1.654804      -1.254248       2.282131                    0.994762       3.693435      10.516086       0.479068       1.300088      -0.702678       0.002454       0.037672      -0.009920       0.039033      -0.002085      -0.005512       0.000993      -0.015233      -0.004297      -0.010404       0.001449       0.008955              1.872954       1.469799       0.108040      -0.165943       2.500217      -0.358456       1.648846           0.000001
           35              H       8.690422       9.536387       2.679917       0.111078       1.169590 0.85022364E+01  0.85049307E+02                                 1.842179                            1.708083      -1.306383       2.248073                    0.994697       3.772175      10.783881       0.475831       1.286814      -0.705448       0.014154      -0.032301      -0.014369       0.038081       0.000557      -0.004189      -0.003149      -0.025593      -0.004350      -0.013535      -0.000697       0.014231              1.912305       1.748350      -0.352078      -0.330463       2.121869       0.377424       1.866697           0.000000
           36              H       7.749009       9.163194       4.789225       0.127523       1.039954 0.73808673E+01  0.71232196E+02                                 1.718605                            1.604973      -0.991516       2.417279                    0.997981       3.433754       9.626643       0.484929       1.308758      -0.702816       0.002999      -0.035797       0.016214       0.039412      -0.005150      -0.005835      -0.001814      -0.021157      -0.009972      -0.013689       0.000248       0.013441              1.770609       1.419657       0.085680      -0.140640       2.322781      -0.338943       1.569389           0.000000
           37              H       2.160179      10.854938       4.518937       0.114721       1.043099 0.75193408E+01  0.72698730E+02                                 1.700317                            1.603573      -0.856176       2.469712                    0.998918       3.455033       9.604983       0.494003       1.282417      -0.708417      -0.000801       0.039510       0.004642       0.039790      -0.001718       0.008008      -0.002278      -0.028240      -0.011522      -0.017056       0.000495       0.016561              1.737888       1.408404       0.071451       0.121967       2.351555       0.154785       1.453707           0.000000
           38              H       1.218767       9.947276       2.579221       0.110387       1.203871 0.87776687E+01  0.88479745E+02                                 1.878032                            1.736082      -1.314150       2.248446                    0.993827       3.780185      10.837291       0.471899       1.287634      -0.705554      -0.015021       0.023916      -0.027423       0.039366      -0.001938       0.006357      -0.004303      -0.025777       0.004108      -0.015916       0.001616       0.014300              1.955515       1.803400      -0.308014       0.442084       1.928496      -0.417019       2.134649           0.000000
           39              H       2.098545       6.230934       3.955395       0.114398       1.067181 0.75457985E+01  0.73187664E+02                                 1.736567                            1.612221      -1.039211       2.382883                    0.997159       3.548869       9.956521       0.488876       1.291740      -0.705502       0.000656      -0.037705      -0.005108       0.038055      -0.002347       0.008186      -0.001647      -0.020675      -0.006773      -0.014669       0.002382       0.012287              1.795085       1.403291      -0.022971       0.110526       2.518828       0.128138       1.463135           0.000000
           40              H       3.001188       7.131529       5.900410       0.119962       1.151061 0.84153561E+01  0.83437928E+02                                 1.802180                            1.688048      -0.961454       2.427181                    0.998162       3.448058       9.614183       0.486504       1.269779      -0.712268       0.016567      -0.025366       0.028070       0.041302      -0.004648       0.007109      -0.004504      -0.022131       0.004379      -0.015144       0.000904       0.014240              1.848964       1.652019      -0.251189       0.405215       1.890980      -0.360656       2.003893          -0.000000
           41              C       8.407104      10.425706      15.284535       0.643575      23.293765 0.24342917E+03  0.50137937E+04                                 7.608587                            5.584279      -0.145470       2.017153                    0.999092      21.980852      61.648710       0.619041       0.480389      -1.013910       0.030636      -0.010484       0.058316       0.066703      -0.043880      -0.084575       0.043465       0.047214      -0.098262      -0.090767      -0.033042       0.123809              9.117560       7.631866       0.987588       4.245077       8.868030      -1.304457      10.852782           0.000002
           42              C       7.703281      10.682603      13.956059      -0.002656      37.047423 0.43109991E+03  0.10021091E+05                                 9.643693                            6.876173       0.039136       2.022220                    0.999176      26.776541      74.275853       0.640652       0.411289      -1.077380      -0.019285       0.006560      -0.042206       0.046865       0.009131      -0.014545      -0.001100       0.022973      -0.032276      -0.017698      -0.007883       0.025581             11.940147       9.483046       0.048154       6.891395      11.044786      -1.483432      15.292609           0.000001
           43              C       7.640653      11.975386      13.450815      -0.103257      33.447608 0.42216734E+03  0.98550305E+04                                 9.026499                            6.861100       0.075085       1.998182                    0.999677      29.000743      83.146560       0.627478       0.418152      -1.062827      -0.003291      -0.013513      -0.014642       0.020194       0.011194       0.000809       0.013231      -0.001347      -0.033778      -0.019352      -0.001080       0.020432             10.385292       7.959552      -0.271613       5.022314      10.766346      -1.896224      12.429978           0.000001
           44              C       7.008405      12.204747      12.242467      -0.090933      34.838498 0.43260597E+03  0.10188069E+05                                 9.378576                            7.021913       0.008022       1.980533                    0.999562      29.200291      84.834091       0.608495       0.427415      -1.054167       0.001328      -0.027118       0.014357       0.030713       0.000877      -0.016283      -0.007132      -0.010157      -0.063127      -0.029607       0.010657       0.018950             10.897534       8.297263       0.224831       5.373863      11.227028      -0.679475      13.168310           0.000004
           45              C       6.479544      11.144036      11.511099      -0.049416      37.934850 0.43892117E+03  0.10257961E+05                                 9.740251                            6.921495       0.143114       2.051414                    0.999374      27.256772      76.031724       0.640305       0.409303      -1.077728       0.018591      -0.004586       0.051826       0.055251       0.004619       0.005376      -0.005128      -0.008154      -0.000190      -0.010843       0.003189       0.007654             12.063467       8.399999       0.128961       6.040648      11.755756      -1.777023      16.034646           0.000003
           46              C       6.563048       9.844355      12.018110      -0.101073      34.820951 0.44488185E+03  0.10556409E+05                                 9.385670                            7.122530      -0.077420       1.947232                    0.999500      29.646673      86.608383       0.603642       0.427617      -1.053475       0.001537       0.020484       0.025884       0.033045       0.008356      -0.007003       0.012582      -0.012587      -0.061151      -0.027044       0.004585       0.022459             10.906550       8.295259       0.231711       4.975663      11.241282      -1.718059      13.183109           0.000003
           47              C       7.144597       9.617733      13.254723      -0.097316      33.471997 0.42460648E+03  0.99320961E+04                                 9.076808                            6.906377       0.137187       2.024775                    0.999736      28.806536      82.832571       0.621594       0.421255      -1.060240      -0.012974       0.020033      -0.007754       0.025095      -0.000969      -0.008600      -0.007499      -0.009135      -0.045261      -0.020193       0.005988       0.014205             10.481382       8.409714       0.645963       5.323280      10.323644      -0.525377      12.710788           0.000002
           48              C       5.819461      11.399836      10.205589       0.648928      24.963956 0.23895493E+03  0.48970155E+04                                 7.931885                            5.499318       0.003103       2.063512                    0.999650      21.853693      61.063082       0.629735       0.474606      -1.017369      -0.025431       0.016507      -0.066148       0.072765      -0.003597      -0.099231       0.020954       0.077448      -0.143887      -0.109068      -0.013303       0.122371              9.874002       6.285690       0.107790       4.071083      10.465181      -0.942797      12.871134           0.000003
           49              C       1.690964       9.276191      15.471793       0.644610      23.878792 0.24999532E+03  0.51789040E+04                                 7.708700                            5.642729      -0.174415       2.001199                    0.999348      22.155625      62.142088       0.619045       0.477615      -1.016262      -0.017468       0.027739       0.053771       0.062976      -0.018464       0.089369      -0.050725       0.074795      -0.081240      -0.100913      -0.021736       0.122649              9.193504       7.320668      -0.222536      -4.279744       9.748342       1.693168      10.511504           0.000003
           50              C       2.308300       8.669261      14.226348      -0.023210      36.887121 0.43792860E+03  0.10219414E+05                                 9.584768                            6.919347       0.066215       2.027986                    0.999191      27.040350      75.141609       0.640214       0.409976      -1.078293       0.021332      -0.019996      -0.041549       0.050806       0.008045       0.000619       0.002565      -0.001420      -0.020109      -0.007559      -0.004160       0.011719             11.670585       8.695557      -1.257349      -6.156238      11.840558       2.486654      14.475641           0.000003
           51              C       2.833185       9.490482      13.237057      -0.109852      33.854160 0.43742300E+03  0.10308987E+05                                 9.116803                            6.992875       0.078802       1.994118                    0.999651      29.412263      84.912360       0.619941       0.419219      -1.061449       0.006851      -0.025964      -0.001815       0.026914       0.001755       0.007150       0.005919      -0.038751      -0.066099      -0.025498      -0.005720       0.031218             10.420277       8.202509      -0.450300      -5.299898      10.257237       1.090159      12.801086           0.000004
           52              C       3.388887       8.956928      12.081708      -0.114438      34.721693 0.45405142E+03  0.10830208E+05                                 9.355284                            7.188984      -0.040051       1.954958                    0.999572      29.979891      87.839856       0.601607       0.426836      -1.053847      -0.004685      -0.014389       0.019511       0.024692       0.010919      -0.001698      -0.020518      -0.000505       0.018943      -0.022489      -0.002676       0.025164             10.713190       8.069531      -0.303349      -4.725408      11.695365       1.631926      12.374674           0.000003
           53              C       3.406781       7.561102      11.919181      -0.031502      37.023061 0.44483848E+03  0.10425269E+05                                 9.601780                            6.974910       0.101312       2.037118                    0.999298      27.220716      75.897877       0.637258       0.410115      -1.077798      -0.023134       0.017936       0.045501       0.054103       0.011531       0.009733       0.003718       0.006525      -0.036730      -0.016010      -0.005123       0.021133             11.618151       8.019439      -0.564473      -5.472586      12.353637       2.140054      14.481376           0.000001
           54              C       2.866984       6.750783      12.908472      -0.103414      34.141282 0.43319930E+03  0.10191805E+05                                 9.189126                            6.982190       0.048742       1.987183                    0.999683      29.304317      84.720100       0.616902       0.422014      -1.058949      -0.004271       0.030078       0.000783       0.030390       0.004121       0.008832       0.004529      -0.031874      -0.060680      -0.024531      -0.002735       0.027266             10.508467       7.750082      -0.212438      -4.916736      11.135538       1.033656      12.639781           0.000001
           55              C       2.325200       7.280418      14.060288      -0.099455      32.609014 0.42229492E+03  0.98634148E+04                                 8.866748                            6.858002       0.127801       2.014548                    0.999664      29.035388      83.397384       0.627891       0.417648      -1.062645       0.003654       0.012382      -0.016935       0.021295       0.014299      -0.004882      -0.019949       0.003288      -0.000757      -0.023135      -0.003517       0.026653             10.020801       7.205569      -0.779896      -4.263429      11.401760       1.917001      11.455072           0.000000
           56              C       4.003241       6.963276      10.654303       0.675302      24.237468 0.23477255E+03  0.47969510E+04                                 7.816976                            5.503350      -0.213398       2.000268                    0.998791      21.668686      60.738187       0.619655       0.483769      -1.011073       0.028582      -0.024400      -0.067185       0.076981      -0.033227       0.075390      -0.049404       0.071193      -0.052091      -0.081522      -0.034985       0.116507              9.437006       6.489063       0.882064      -3.308515      11.583058       1.278303      10.238898           0.000002
           57              C       3.436604       1.936807      11.214312       0.643575      23.293773 0.24342920E+03  0.50137945E+04                                 7.608590                            5.584279      -0.145471       2.017153                    0.999092      21.980853      61.648715       0.619041       0.480389      -1.013910       0.030637       0.010484      -0.058316       0.066703       0.043880       0.084575       0.043465       0.047214      -0.098262      -0.090767      -0.033042       0.123809              9.117563       7.631873      -0.987591      -4.245084       8.868028      -1.304451      10.852789           0.000002
           58              C       2.732781       1.679911      12.542788      -0.002656      37.047425 0.43109970E+03  0.10021085E+05                                 9.643693                            6.876171       0.039135       2.022220                    0.999176      26.776542      74.275857       0.640652       0.411289      -1.077380      -0.019285      -0.006560       0.042206       0.046865      -0.009131       0.014544      -0.001100       0.022973      -0.032276      -0.017698      -0.007883       0.025581             11.940149       9.483050      -0.048158      -6.891400      11.044782      -1.483425      15.292616           0.000002
           59              C       2.670153       0.387128      13.048032      -0.103256      33.447616 0.42216755E+03  0.98550365E+04                                 9.026500                            6.861102       0.075086       1.998182                    0.999677      29.000741      83.146550       0.627478       0.418152      -1.062827      -0.003291       0.013513       0.014642       0.020194      -0.011194      -0.000809       0.013232      -0.001346      -0.033778      -0.019352      -0.001080       0.020432             10.385293       7.959552       0.271613      -5.022313      10.766350      -1.896225      12.429977           0.000001
           60              C       2.037905       0.157767      14.256380      -0.090933      34.838488 0.43260592E+03  0.10188068E+05                                 9.378574                            7.021913       0.008022       1.980533                    0.999562      29.200290      84.834088       0.608495       0.427415      -1.054167       0.001328       0.027118      -0.014357       0.030713      -0.000877       0.016283      -0.007132      -0.010157      -0.063127      -0.029607       0.010657       0.018950             10.897531       8.297261      -0.224830      -5.373861      11.227026      -0.679477      13.168307           0.000004
           61              C       1.509044       1.218478      14.987748      -0.049416      37.934851 0.43892130E+03  0.10257965E+05                                 9.740253                            6.921497       0.143114       2.051414                    0.999374      27.256775      76.031742       0.640305       0.409303      -1.077728       0.018591       0.004586      -0.051826       0.055251      -0.004619      -0.005376      -0.005128      -0.008154      -0.000190      -0.010843       0.003189       0.007654             12.063468       8.399999      -0.128958      -6.040648      11.755760      -1.777028      16.034646           0.000003
           62              C       1.592548       2.518159      14.480737      -0.101073      34.820947 0.44488167E+03  0.10556404E+05                                 9.385670                            7.122529      -0.077420       1.947232                    0.999500      29.646678      86.608407       0.603642       0.427617      -1.053475       0.001537      -0.020484      -0.025884       0.033045      -0.008356       0.007003       0.012582      -0.012587      -0.061151      -0.027044       0.004585       0.022459             10.906551       8.295262      -0.231715      -4.975667      11.241278      -1.718053      13.183113           0.000003
           63              C       2.174097       2.744780      13.244124      -0.097316      33.472005 0.42460631E+03  0.99320915E+04                                 9.076809                            6.906376       0.137187       2.024775                    0.999736      28.806539      82.832584       0.621594       0.421255      -1.060240      -0.012974      -0.020033       0.007754       0.025095       0.000969       0.008600      -0.007499      -0.009135      -0.045261      -0.020193       0.005988       0.014205             10.481386       8.409719      -0.645967      -5.323286      10.323643      -0.525371      12.710797           0.000002
           64              C       0.848961       0.962677      16.293258       0.648928      24.963965 0.23895508E+03  0.48970192E+04                                 7.931887                            5.499320       0.003103       2.063512                    0.999650      21.853692      61.063079       0.629735       0.474606      -1.017369      -0.025431      -0.016507       0.066148       0.072765       0.003597       0.099231       0.020954       0.077448      -0.143887      -0.109068      -0.013303       0.122371              9.874005       6.285691      -0.107787      -4.071083      10.465189      -0.942802      12.871134           0.000003
           65              C       6.661464       3.086323      11.027054       0.644610      23.878789 0.24999525E+03  0.51789022E+04                                 7.708699                            5.642728      -0.174415       2.001199                    0.999348      22.155623      62.142080       0.619045       0.477615      -1.016262      -0.017468      -0.027739      -0.053771       0.062976       0.018464      -0.089369      -0.050725       0.074795      -0.081240      -0.100913      -0.021736       0.122649              9.193503       7.320668       0.222534       4.279745       9.748337       1.693164      10.511505           0.000003
           66              C       7.278800       3.693252      12.272499      -0.023210      36.887128 0.43792876E+03  0.10219418E+05                                 9.584769                            6.919349       0.066215       2.027986                    0.999191      27.040349      75.141605       0.640214       0.409976      -1.078293       0.021332       0.019996       0.041549       0.050806      -0.008045      -0.000619       0.002565      -0.001420      -0.020109      -0.007559      -0.004160       0.011719             11.670587       8.695560       1.257348       6.156242      11.840551       2.486652      14.475648           0.000003
           67              C       7.803685       2.872031      13.261790      -0.109852      33.854169 0.43742316E+03  0.10308992E+05                                 9.116805                            6.992877       0.078802       1.994118                    0.999651      29.412264      84.912366       0.619941       0.419219      -1.061449       0.006851       0.025964       0.001815       0.026914      -0.001755      -0.007150       0.005919      -0.038751      -0.066099      -0.025498      -0.005720       0.031218             10.420280       8.202511       0.450302       5.299899      10.257242       1.090163      12.801088           0.000004
           68              C       8.359387       3.405586      14.417139      -0.114438      34.721695 0.45405130E+03  0.10830205E+05                                 9.355285                            7.188984      -0.040051       1.954958                    0.999572      29.979893      87.839871       0.601607       0.426836      -1.053847      -0.004685       0.014389      -0.019511       0.024692      -0.010919       0.001698      -0.020518      -0.000505       0.018943      -0.022489      -0.002676       0.025164             10.713193       8.069531       0.303353       4.725406      11.695374       1.631933      12.374673           0.000003
           69              C       8.377281       4.801411      14.579666      -0.031502      37.023060 0.44483839E+03  0.10425267E+05                                 9.601780                            6.974910       0.101313       2.037118                    0.999298      27.220716      75.897883       0.637258       0.410116      -1.077798      -0.023134      -0.017936      -0.045501       0.054103      -0.011531      -0.009733       0.003718       0.006525      -0.036730      -0.016010      -0.005123       0.021133             11.618151       8.019437       0.564473       5.472583      12.353646       2.140054      14.481370           0.000001
           70              C       7.837484       5.611731      13.590375      -0.103413      34.141279 0.43319939E+03  0.10191807E+05                                 9.189126                            6.982191       0.048743       1.987183                    0.999683      29.304313      84.720083       0.616902       0.422014      -1.058949      -0.004271      -0.030078      -0.000783       0.030390      -0.004121      -0.008832       0.004529      -0.031874      -0.060680      -0.024531      -0.002735       0.027266             10.508465       7.750081       0.212436       4.916733      11.135541       1.033652      12.639775           0.000001
           71              C       7.295700       5.082096      12.438559      -0.099455      32.609013 0.42229513E+03  0.98634204E+04                                 8.866747                            6.858004       0.127801       2.014548                    0.999664      29.035386      83.397370       0.627891       0.417648      -1.062645       0.003654      -0.012382       0.016935       0.021295      -0.014299       0.004882      -0.019949       0.003288      -0.000757      -0.023135      -0.003517       0.026653             10.020799       7.205569       0.779896       4.263428      11.401756       1.917000      11.455071           0.000000
           72              C       8.973741       5.399237      15.844544       0.675302      24.237474 0.23477263E+03  0.47969530E+04                                 7.816977                            5.503351      -0.213397       2.000268                    0.998791      21.668686      60.738187       0.619655       0.483769      -1.011073       0.028582       0.024400       0.067185       0.076981       0.033227      -0.075390      -0.049404       0.071193      -0.052091      -0.081522      -0.034985       0.116507              9.437008       6.489066      -0.882063       3.308518      11.583057       1.278304      10.238903           0.000001
           73              C       1.533896       2.358303       2.381363       0.643575      23.293765 0.24342917E+03  0.50137936E+04                                 7.608587                            5.584279      -0.145470       2.017153                    0.999092      21.980851      61.648705       0.619041       0.480389      -1.013910      -0.030636       0.010484      -0.058316       0.066703      -0.043880      -0.084575       0.043465       0.047214      -0.098262      -0.090767      -0.033042       0.123809              9.117559       7.631866       0.987588       4.245077       8.868030      -1.304457      10.852782           0.000002
           74              C       2.237719       2.101406       3.709839      -0.002656      37.047426 0.43109993E+03  0.10021092E+05                                 9.643693                            6.876173       0.039135       2.022220                    0.999176      26.776542      74.275856       0.640652       0.411289      -1.077380       0.019285      -0.006560       0.042206       0.046865       0.009131      -0.014544      -0.001100       0.022973      -0.032276      -0.017698      -0.007883       0.025581             11.940148       9.483047       0.048155       6.891395      11.044786      -1.483432      15.292610           0.000001
           75              C       2.300347       0.808623       4.215083      -0.103257      33.447608 0.42216735E+03  0.98550307E+04                                 9.026499                            6.861101       0.075085       1.998182                    0.999677      29.000743      83.146562       0.627478       0.418152      -1.062827       0.003291       0.013513       0.014642       0.020194       0.011194       0.000809       0.013232      -0.001347      -0.033778      -0.019352      -0.001080       0.020432             10.385292       7.959553      -0.271613       5.022314      10.766346      -1.896224      12.429979           0.000001
           76              C       2.932595       0.579262       5.423431      -0.090933      34.838497 0.43260596E+03  0.10188069E+05                                 9.378575                            7.021913       0.008022       1.980533                    0.999562      29.200290      84.834088       0.608495       0.427415      -1.054167      -0.001328       0.027118      -0.014357       0.030713       0.000877      -0.016283      -0.007132      -0.010157      -0.063128      -0.029607       0.010657       0.018950             10.897533       8.297263       0.224831       5.373863      11.227028      -0.679475      13.168310           0.000004
           77              C       3.461456       1.639973       6.154799      -0.049416      37.934854 0.43892121E+03  0.10257962E+05                                 9.740253                            6.921496       0.143114       2.051414                    0.999374      27.256773      76.031736       0.640305       0.409303      -1.077728      -0.018591       0.004586      -0.051826       0.055251       0.004619       0.005376      -0.005128      -0.008154      -0.000190      -0.010843       0.003189       0.007654             12.063469       8.400000       0.128961       6.040650      11.755759      -1.777023      16.034649           0.000003
           78              C       3.377952       2.939654       5.647788      -0.101073      34.820961 0.44488201E+03  0.10556414E+05                                 9.385672                            7.122532      -0.077420       1.947232                    0.999500      29.646679      86.608411       0.603642       0.427617      -1.053475      -0.001537      -0.020484      -0.025884       0.033045       0.008356      -0.007003       0.012582      -0.012587      -0.061151      -0.027044       0.004585       0.022459             10.906553       8.295261       0.231711       4.975664      11.241285      -1.718060      13.183112           0.000003
           79              C       2.796403       3.166276       4.411175      -0.097316      33.471999 0.42460652E+03  0.99320973E+04                                 9.076808                            6.906378       0.137187       2.024775                    0.999736      28.806538      82.832579       0.621594       0.421255      -1.060240       0.012974      -0.020033       0.007754       0.025095      -0.000969      -0.008600      -0.007499      -0.009135      -0.045261      -0.020193       0.005988       0.014205             10.481382       8.409714       0.645966       5.323279      10.323645      -0.525376      12.710788           0.000003
           80              C       4.121539       1.384173       7.460309       0.648928      24.963956 0.23895493E+03  0.48970155E+04                                 7.931886                            5.499318       0.003103       2.063512                    0.999650      21.853693      61.063085       0.629735       0.474606      -1.017369       0.025431      -0.016507       0.066148       0.072765      -0.003597      -0.099231       0.020954       0.077448      -0.143887      -0.109068      -0.013303       0.122371              9.874003       6.285691       0.107790       4.071084      10.465182      -0.942797      12.871135           0.000003
           81              C       8.250036       3.507818       2.194105       0.644610      23.878790 0.24999530E+03  0.51789033E+04                                 7.708700                            5.642729      -0.174415       2.001200                    0.999348      22.155623      62.142080       0.619045       0.477615      -1.016262       0.017468      -0.027739      -0.053771       0.062976      -0.018464       0.089369      -0.050725       0.074795      -0.081240      -0.100913      -0.021736       0.122649              9.193504       7.320667      -0.222536      -4.279744       9.748341       1.693168      10.511504           0.000003
           82              C       7.632700       4.114748       3.439550      -0.023210      36.887123 0.43792863E+03  0.10219414E+05                                 9.584768                            6.919348       0.066215       2.027986                    0.999191      27.040351      75.141612       0.640214       0.409976      -1.078293      -0.021332       0.019996       0.041549       0.050806       0.008045       0.000619       0.002565      -0.001420      -0.020109      -0.007559      -0.004160       0.011719             11.670586       8.695557      -1.257349      -6.156238      11.840558       2.486654      14.475642           0.000003
           83              C       7.107815       3.293527       4.428841      -0.109852      33.854159 0.43742299E+03  0.10308987E+05                                 9.116803                            6.992876       0.078802       1.994118                    0.999651      29.412262      84.912361       0.619941       0.419219      -1.061449      -0.006851       0.025964       0.001815       0.026914       0.001755       0.007149       0.005919      -0.038751      -0.066099      -0.025498      -0.005720       0.031218             10.420278       8.202509      -0.450300      -5.299898      10.257238       1.090159      12.801087           0.000004
           84              C       6.552113       3.827081       5.584190      -0.114438      34.721699 0.45405152E+03  0.10830211E+05                                 9.355286                            7.188986      -0.040051       1.954958                    0.999572      29.979894      87.839875       0.601607       0.426836      -1.053847       0.004685       0.014389      -0.019511       0.024692       0.010919      -0.001698      -0.020518      -0.000505       0.018943      -0.022488      -0.002676       0.025164             10.713192       8.069533      -0.303350      -4.725409      11.695367       1.631927      12.374677           0.000003
           85              C       6.534219       5.222907       5.746717      -0.031502      37.023068 0.44483855E+03  0.10425271E+05                                 9.601782                            6.974911       0.101312       2.037118                    0.999298      27.220718      75.897892       0.637257       0.410116      -1.077798       0.023134      -0.017936      -0.045501       0.054103       0.011531       0.009733       0.003718       0.006525      -0.036730      -0.016010      -0.005123       0.021133             11.618153       8.019441      -0.564473      -5.472587      12.353640       2.140055      14.481380           0.000001
           86              C       7.074016       6.033226       4.757426      -0.103414      34.141283 0.43319931E+03  0.10191805E+05                                 9.189127                            6.982191       0.048742       1.987183                    0.999683      29.304317      84.720105       0.616901       0.422014      -1.058949       0.004271      -0.030078      -0.000783       0.030390       0.004121       0.008832       0.004529      -0.031874      -0.060680      -0.024531      -0.002735       0.027266             10.508468       7.750083      -0.212438      -4.916737      11.135539       1.033656      12.639782           0.000001
           87              C       7.615800       5.503591       3.605610      -0.099455      32.609015 0.42229493E+03  0.98634151E+04                                 8.866748                            6.858002       0.127800       2.014548                    0.999664      29.035389      83.397386       0.627891       0.417648      -1.062645      -0.003654      -0.012382       0.016935       0.021295       0.014299      -0.004882      -0.019949       0.003288      -0.000757      -0.023135      -0.003518       0.026653             10.020801       7.205570      -0.779896      -4.263429      11.401760       1.917001      11.455073           0.000000
           88              C       5.937759       5.820733       7.011595       0.675302      24.237471 0.23477257E+03  0.47969517E+04                                 7.816976                            5.503350      -0.213398       2.000268                    0.998791      21.668688      60.738196       0.619655       0.483769      -1.011073      -0.028582       0.024400       0.067185       0.076981      -0.033227       0.075390      -0.049404       0.071193      -0.052091      -0.081522      -0.034985       0.116507              9.437007       6.489064       0.882064      -3.308515      11.583059       1.278304      10.238899           0.000002
           89              C       6.504396      10.847202       6.451586       0.643575      23.293773 0.24342920E+03  0.50137945E+04                                 7.608589                            5.584279      -0.145470       2.017153                    0.999092      21.980853      61.648713       0.619041       0.480389      -1.013910      -0.030636      -0.010484       0.058316       0.066703       0.043880       0.084575       0.043465       0.047214      -0.098262      -0.090767      -0.033042       0.123809              9.117563       7.631872      -0.987590      -4.245083       8.868028      -1.304451      10.852788           0.000002
           90              C       7.208219      11.104098       5.123110      -0.002656      37.047422 0.43109967E+03  0.10021084E+05                                 9.643693                            6.876171       0.039135       2.022220                    0.999176      26.776541      74.275852       0.640652       0.411289      -1.077380       0.019285       0.006560      -0.042206       0.046865      -0.009131       0.014545      -0.001100       0.022973      -0.032276      -0.017698      -0.007883       0.025581             11.940148       9.483049      -0.048158      -6.891399      11.044781      -1.483425      15.292613           0.000002
           91              C       7.270847      12.396881       4.617866      -0.103256      33.447615 0.42216753E+03  0.98550359E+04                                 9.026500                            6.861102       0.075086       1.998182                    0.999677      29.000740      83.146549       0.627478       0.418152      -1.062827       0.003291      -0.013513      -0.014642       0.020194      -0.011194      -0.000809       0.013231      -0.001347      -0.033778      -0.019352      -0.001080       0.020432             10.385293       7.959552       0.271613      -5.022313      10.766350      -1.896225      12.429977           0.000001
           92              C       7.903095      12.626242       3.409518      -0.090933      34.838487 0.43260590E+03  0.10188067E+05                                 9.378574                            7.021913       0.008022       1.980533                    0.999562      29.200289      84.834086       0.608495       0.427415      -1.054167      -0.001328      -0.027118       0.014357       0.030713      -0.000877       0.016283      -0.007132      -0.010157      -0.063127      -0.029607       0.010657       0.018950             10.897531       8.297261      -0.224830      -5.373861      11.227025      -0.679477      13.168308           0.000004
           93              C       8.431956      11.565531       2.678150      -0.049416      37.934844 0.43892122E+03  0.10257962E+05                                 9.740251                            6.921496       0.143114       2.051414                    0.999374      27.256772      76.031727       0.640305       0.409303      -1.077728      -0.018591      -0.004586       0.051826       0.055251      -0.004619      -0.005376      -0.005128      -0.008154      -0.000190      -0.010843       0.003189       0.007654             12.063466       8.399998      -0.128958      -6.040646      11.755758      -1.777027      16.034643           0.000003
           94              C       8.348452      10.265850       3.185161      -0.101073      34.820936 0.44488150E+03  0.10556399E+05                                 9.385668                            7.122528      -0.077420       1.947232                    0.999500      29.646672      86.608380       0.603642       0.427617      -1.053475      -0.001537       0.020484       0.025884       0.033045      -0.008356       0.007003       0.012582      -0.012587      -0.061151      -0.027044       0.004585       0.022459             10.906548       8.295260      -0.231714      -4.975665      11.241275      -1.718052      13.183110           0.000003
           95              C       7.766903      10.039229       4.421774      -0.097316      33.472003 0.42460629E+03  0.99320907E+04                                 9.076808                            6.906376       0.137187       2.024775                    0.999736      28.806538      82.832577       0.621594       0.421255      -1.060240       0.012974       0.020033      -0.007754       0.025095       0.000969       0.008600      -0.007499      -0.009135      -0.045261      -0.020193       0.005988       0.014205             10.481385       8.409718      -0.645967      -5.323285      10.323642      -0.525371      12.710795           0.000002
           96              C       9.092039      11.821332       1.372640       0.648928      24.963964 0.23895509E+03  0.48970192E+04                                 7.931887                            5.499320       0.003103       2.063512                    0.999650      21.853692      61.063078       0.629735       0.474606      -1.017369       0.025431       0.016507      -0.066148       0.072765       0.003597       0.099231       0.020954       0.077448      -0.143887      -0.109068      -0.013303       0.122371              9.874004       6.285691      -0.107787      -4.071083      10.465188      -0.942801      12.871133           0.000003
           97              C       3.279536       9.697686       6.638844       0.644610      23.878788 0.24999524E+03  0.51789020E+04                                 7.708699                            5.642728      -0.174415       2.001200                    0.999348      22.155623      62.142083       0.619045       0.477615      -1.016262       0.017468       0.027739       0.053771       0.062976       0.018464      -0.089369      -0.050725       0.074795      -0.081240      -0.100913      -0.021736       0.122649              9.193504       7.320668       0.222534       4.279745       9.748337       1.693164      10.511505           0.000003
           98              C       2.662200       9.090757       5.393399      -0.023210      36.887129 0.43792877E+03  0.10219418E+05                                 9.584770                            6.919349       0.066215       2.027986                    0.999191      27.040349      75.141607       0.640214       0.409976      -1.078293      -0.021332      -0.019996      -0.041549       0.050806      -0.008045      -0.000619       0.002565      -0.001420      -0.020109      -0.007559      -0.004160       0.011719             11.670587       8.695561       1.257348       6.156242      11.840552       2.486652      14.475649           0.000003
           99              C       2.137315       9.911978       4.404108      -0.109852      33.854170 0.43742317E+03  0.10308992E+05                                 9.116805                            6.992877       0.078802       1.994118                    0.999651      29.412264      84.912366       0.619941       0.419219      -1.061449      -0.006851      -0.025964      -0.001815       0.026914      -0.001755      -0.007150       0.005919      -0.038751      -0.066099      -0.025498      -0.005720       0.031218             10.420280       8.202511       0.450302       5.299899      10.257242       1.090163      12.801088           0.000004
          100              C       1.581613       9.378423       3.248759      -0.114438      34.721695 0.45405130E+03  0.10830205E+05                                 9.355285                            7.188984      -0.040051       1.954958                    0.999572      29.979893      87.839869       0.601607       0.426836      -1.053847       0.004685      -0.014389       0.019511       0.024692      -0.010919       0.001698      -0.020518      -0.000505       0.018943      -0.022489      -0.002676       0.025164             10.713192       8.069530       0.303353       4.725406      11.695373       1.631933      12.374673           0.000003
          101              C       1.563719       7.982598       3.086232      -0.031502      37.023063 0.44483842E+03  0.10425267E+05                                 9.601781                            6.974910       0.101312       2.037118                    0.999298      27.220717      75.897888       0.637257       0.410116      -1.077798       0.023134       0.017936       0.045501       0.054103      -0.011531      -0.009733       0.003718       0.006525      -0.036730      -0.016010      -0.005123       0.021133             11.618152       8.019438       0.564473       5.472584      12.353647       2.140054      14.481372           0.000001
          102              C       2.103516       7.172278       4.075523      -0.103413      34.141279 0.43319939E+03  0.10191807E+05                                 9.189126                            6.982191       0.048743       1.987183                    0.999683      29.304313      84.720083       0.616902       0.422014      -1.058949       0.004271       0.030078       0.000783       0.030390      -0.004121      -0.008832       0.004529      -0.031874      -0.060680      -0.024531      -0.002735       0.027266             10.508465       7.750081       0.212436       4.916733      11.135540       1.033652      12.639775           0.000001
          103              C       2.645300       7.701913       5.227339      -0.099455      32.609017 0.42229518E+03  0.98634221E+04                                 8.866748                            6.858004       0.127800       2.014548                    0.999664      29.035388      83.397380       0.627891       0.417648      -1.062645      -0.003654       0.012382      -0.016935       0.021295      -0.014299       0.004882      -0.019949       0.003288      -0.000757      -0.023135      -0.003517       0.026653             10.020800       7.205570       0.779896       4.263429      11.401757       1.917000      11.455072           0.000000
          104              C       0.967259       7.384772       1.821354       0.675302      24.237475 0.23477264E+03  0.47969534E+04                                 7.816977                            5.503351      -0.213398       2.000268                    0.998791      21.668687      60.738191       0.619655       0.483769      -1.011073      -0.028583      -0.024400      -0.067185       0.076981       0.033227      -0.075390      -0.049404       0.071193      -0.052091      -0.081522      -0.034985       0.116507              9.437009       6.489066      -0.882062       3.308518      11.583057       1.278304      10.238904           0.000002
          105              O       9.126832      11.356808      15.704983      -0.686559      42.086304 0.63560557E+03  0.15933463E+05                                 9.584028                            7.780854       0.222300       2.088805                    0.997605      29.597393      79.458831       0.684046       0.357189      -1.140376      -0.062156      -0.013737      -0.056456       0.085084       0.014654      -0.061861       0.046904       0.025868      -0.134782      -0.099871       0.028911       0.070959             11.038927      11.213702       4.030518       5.084817      10.713836       3.115691      11.189244           0.000001
          106              O       8.213254       9.322198      15.849844      -0.665041      36.260845 0.53415740E+03  0.12811309E+05                                 8.641722                            7.065611       0.556094       2.203631                    0.998524      28.749858      75.315553       0.728652       0.350479      -1.146637      -0.027327       0.035343      -0.066283       0.079934      -0.014675      -0.083745       0.001852      -0.057249      -0.112748      -0.109014       0.040448       0.068567              9.835759       6.618213      -0.872679       1.782453      13.053560      -4.483587       9.835505           0.000005
          107              O       5.767768      12.592580       9.769242      -0.706335      46.418252 0.61532029E+03  0.15277567E+05                                10.249987                            7.596354       0.289919       2.116806                    0.997001      29.344219      78.020762       0.701476       0.351674      -1.146530       0.050543      -0.061451       0.062573       0.101223      -0.016456      -0.076544      -0.016852       0.031158      -0.098216      -0.089434       0.006487       0.082947             12.494438       6.686234      -2.052834       1.792339      20.430382      -3.369206      10.366699           0.000002
          108              O       5.286624      10.468441       9.534285      -0.709856      49.500510 0.71223813E+03  0.18317911E+05                                10.666644                            8.192394       0.186758       2.067046                    0.998152      30.151183      81.233600       0.673950       0.353368      -1.146692       0.025489      -0.003780       0.082030       0.085982       0.041337      -0.042436       0.032991       0.085939      -0.112031      -0.087810       0.002584       0.085225             12.911936       7.986398       2.860150       3.335343      15.140595       4.162368      15.608815          -0.000000
          109              O       1.881831      10.511920      15.676718      -0.687705      34.554393 0.52012861E+03  0.12378662E+05                                 8.288790                            6.911327       0.557761       2.205019                    0.997555      28.735411      74.721406       0.747308       0.344384      -1.152928       0.036388      -0.045376      -0.084175       0.102316      -0.005603       0.059921      -0.009979      -0.060301      -0.157104      -0.092969       0.032168       0.060801              9.255905       6.770530      -0.895273      -1.636173      13.630045       2.788916       7.367141           0.000005
          110              O       1.029888       8.536452      16.238493      -0.684416      42.924050 0.63487265E+03  0.15928483E+05                                 9.745805                            7.809810       0.231496       2.089884                    0.997321      29.777422      80.271433       0.677630       0.360268      -1.136647       0.082648      -0.008653      -0.040766       0.092560       0.002238       0.060740      -0.064122       0.063389       0.021919      -0.094615       0.001084       0.093530             11.215890      10.789311       2.599483      -5.781553       9.585584      -3.121016      13.272775           0.000003
          111              O       3.739804       5.773528      10.428180      -0.665282      41.673395 0.54168827E+03  0.13043522E+05                                 9.546041                            7.128434       0.378066       2.151791                    0.997537      28.642244      75.296280       0.723087       0.351779      -1.145045      -0.006218       0.058366       0.066772       0.088904       0.007119       0.071286      -0.035223      -0.013400      -0.146822      -0.102753       0.034178       0.068575             11.430622       6.328345      -0.139051      -0.979711      19.620002       3.997312       8.343520           0.000002
          112              O       4.750804       7.708845       9.965333      -0.713870      49.884986 0.66914341E+03  0.16950097E+05                                10.750228                            7.938007       0.353147       2.131760                    0.996724      29.717944      79.567399       0.684728       0.353130      -1.146414      -0.073430      -0.037583       0.066776       0.106130       0.004681       0.051950      -0.046297       0.052682      -0.109459      -0.086636       0.012870       0.073765             13.065615       9.848423       4.135299      -5.416242      13.086738      -5.355409      16.261683          -0.000000
          113              O       4.156332       1.005706      10.793864      -0.686559      42.086296 0.63560512E+03  0.15933449E+05                                 9.584027                            7.780851       0.222300       2.088805                    0.997605      29.597392      79.458828       0.684047       0.357189      -1.140376      -0.062156       0.013737       0.056456       0.085084      -0.014654       0.061861       0.046904       0.025868      -0.134782      -0.099871       0.028911       0.070959             11.038927      11.213703      -4.030519      -5.084820      10.713832       3.115693      11.189247           0.000001
          114              O       3.242754       3.040316      10.649003      -0.665041      36.260858 0.53415777E+03  0.12811320E+05                                 8.641725                            7.065614       0.556094       2.203631                    0.998524      28.749856      75.315550       0.728652       0.350479      -1.146637      -0.027327      -0.035343       0.066283       0.079934       0.014675       0.083745       0.001852      -0.057249      -0.112748      -0.109014       0.040448       0.068567              9.835763       6.618216       0.872681      -1.782455      13.053564      -4.483587       9.835508           0.000005
          115              O       0.797268      -0.230067      16.729605      -0.706335      46.418258 0.61532035E+03  0.15277569E+05                                10.249988                            7.596354       0.289920       2.116806                    0.997001      29.344220      78.020766       0.701476       0.351674      -1.146530       0.050543       0.061451      -0.062573       0.101223       0.016456       0.076544      -0.016852       0.031158      -0.098216      -0.089434       0.006487       0.082947             12.494440       6.686235       2.052835      -1.792339      20.430386      -3.369207      10.366699           0.000002
          116              O       0.316124       1.894073      16.964562      -0.709856      49.500517 0.71223851E+03  0.18317922E+05                                10.666645                            8.192396       0.186759       2.067046                    0.998152      30.151183      81.233595       0.673950       0.353368      -1.146692       0.025489       0.003780      -0.082030       0.085982      -0.041337       0.042436       0.032991       0.085939      -0.112031      -0.087810       0.002584       0.085226             12.911936       7.986398      -2.860149      -3.335341      15.140597       4.162366      15.608814          -0.000000
          117              O       6.852331       1.850594      10.822129      -0.687705      34.554378 0.52012837E+03  0.12378655E+05                                 8.288787                            6.911325       0.557762       2.205019                    0.997555      28.735408      74.721389       0.747308       0.344384      -1.152928       0.036388       0.045376       0.084175       0.102316       0.005602      -0.059921      -0.009979      -0.060301      -0.157104      -0.092969       0.032168       0.060801              9.255902       6.770527       0.895273       1.636172      13.630039       2.788915       7.367138           0.000005
          118              O       6.000388       3.826062      10.260354      -0.684416      42.924052 0.63487258E+03  0.15928481E+05                                 9.745805                            7.809810       0.231496       2.089884                    0.997321      29.777421      80.271428       0.677630       0.360268      -1.136647       0.082648       0.008653       0.040766       0.092560      -0.002238      -0.060740      -0.064122       0.063389       0.021919      -0.094615       0.001084       0.093530             11.215891      10.789312      -2.599483       5.781555       9.585583      -3.121017      13.272777           0.000003
          119              O       8.710304       6.588986      16.070667      -0.665282      41.673416 0.54168869E+03  0.13043534E+05                                 9.546045                            7.128437       0.378066       2.151791                    0.997537      28.642242      75.296278       0.723087       0.351779      -1.145045      -0.006218      -0.058366      -0.066772       0.088903      -0.007119      -0.071286      -0.035223      -0.013400      -0.146822      -0.102753       0.034178       0.068575             11.430628       6.328348       0.139053       0.979712      19.620012       3.997314       8.343525           0.000002
          120              O       9.721304       4.653669      16.533514      -0.713870      49.884967 0.66914310E+03  0.16950087E+05                                10.750225                            7.938005       0.353147       2.131760                    0.996724      29.717945      79.567402       0.684728       0.353130      -1.146414      -0.073430       0.037583      -0.066776       0.106130      -0.004681      -0.051950      -0.046297       0.052682      -0.109459      -0.086636       0.012870       0.073765             13.065610       9.848422      -4.135296       5.416242      13.086729      -5.355405      16.261681          -0.000000
          121              O       0.814168       1.427201       1.960915      -0.686559      42.086301 0.63560551E+03  0.15933461E+05                                 9.584027                            7.780853       0.222300       2.088805                    0.997605      29.597392      79.458826       0.684046       0.357189      -1.140376       0.062156       0.013737       0.056456       0.085084       0.014654      -0.061861       0.046904       0.025868      -0.134782      -0.099871       0.028911       0.070959             11.038927      11.213701       4.030518       5.084817      10.713835       3.115691      11.189244           0.000001
          122              O       1.727746       3.461811       1.816054      -0.665041      36.260825 0.53415703E+03  0.12811298E+05                                 8.641719                            7.065609       0.556095       2.203631                    0.998524      28.749850      75.315523       0.728652       0.350479      -1.146637       0.027327      -0.035343       0.066283       0.079934      -0.014675      -0.083745       0.001852      -0.057249      -0.112748      -0.109014       0.040448       0.068567              9.835755       6.618210      -0.872679       1.782452      13.053555      -4.483585       9.835501           0.000005
          123              O       4.173232       0.191429       7.896656      -0.706335      46.418249 0.61532024E+03  0.15277566E+05                                10.249986                            7.596353       0.289920       2.116806                    0.997001      29.344218      78.020758       0.701476       0.351674      -1.146530      -0.050543       0.061451      -0.062573       0.101223      -0.016455      -0.076544      -0.016852       0.031158      -0.098216      -0.089434       0.006487       0.082947             12.494438       6.686234      -2.052834       1.792339      20.430381      -3.369206      10.366698           0.000002
          124              O       4.654376       2.315568       8.131613      -0.709856      49.500510 0.71223814E+03  0.18317911E+05                                10.666644                            8.192394       0.186759       2.067046                    0.998152      30.151183      81.233601       0.673950       0.353368      -1.146692      -0.025489       0.003780      -0.082030       0.085982       0.041337      -0.042436       0.032991       0.085939      -0.112031      -0.087810       0.002584       0.085226             12.911936       7.986398       2.860150       3.335343      15.140595       4.162367      15.608815          -0.000000
          125              O       8.059169       2.272089       1.989180      -0.687705      34.554377 0.52012831E+03  0.12378654E+05                                 8.288787                            6.911325       0.557762       2.205019                    0.997555      28.735406      74.721384       0.747308       0.344384      -1.152928      -0.036388       0.045376       0.084175       0.102316      -0.005603       0.059921      -0.009979      -0.060300      -0.157104      -0.092969       0.032168       0.060801              9.255902       6.770528      -0.895273      -1.636172      13.630040       2.788915       7.367138           0.000005
          126              O       8.911112       4.247557       1.427405      -0.684416      42.924051 0.63487266E+03  0.15928484E+05                                 9.745805                            7.809810       0.231496       2.089884                    0.997321      29.777423      80.271435       0.677630       0.360268      -1.136647      -0.082648       0.008653       0.040766       0.092560       0.002238       0.060740      -0.064122       0.063389       0.021919      -0.094615       0.001085       0.093530             11.215890      10.789311       2.599483      -5.781554       9.585583      -3.121016      13.272775           0.000003
          127              O       6.201196       7.010481       7.237718      -0.665282      41.673405 0.54168840E+03  0.13043526E+05                                 9.546043                            7.128435       0.378065       2.151791                    0.997537      28.642244      75.296287       0.723087       0.351779      -1.145045       0.006218      -0.058366      -0.066772       0.088903       0.007119       0.071286      -0.035223      -0.013400      -0.146821      -0.102753       0.034178       0.068575             11.430625       6.328346      -0.139052      -0.979711      19.620008       3.997314       8.343523           0.000002
          128              O       5.190196       5.075164       7.700565      -0.713870      49.884990 0.66914346E+03  0.16950098E+05                                10.750228                            7.938007       0.353147       2.131760                    0.996724      29.717945      79.567402       0.684728       0.353130      -1.146414       0.073430       0.037583      -0.066776       0.106130       0.004681       0.051950      -0.046297       0.052682      -0.109459      -0.086636       0.012870       0.073765             13.065615       9.848423       4.135299      -5.416242      13.086739      -5.355409      16.261684          -0.000000
          129              O       5.784668      11.778303       6.872034      -0.686559      42.086294 0.63560508E+03  0.15933448E+05                                 9.584026                            7.780851       0.222300       2.088805                    0.997605      29.597391      79.458825       0.684047       0.357189      -1.140376       0.062156      -0.013737      -0.056456       0.085084      -0.014654       0.061861       0.046904       0.025868      -0.134782      -0.099871       0.028911       0.070959             11.038927      11.213702      -4.030519      -5.084820      10.713832       3.115693      11.189246           0.000001
          130              O       6.698246       9.743693       7.016895      -0.665041      36.260857 0.53415774E+03  0.12811320E+05                                 8.641725                            7.065614       0.556094       2.203631                    0.998524      28.749856      75.315549       0.728652       0.350479      -1.146637       0.027327       0.035343      -0.066283       0.079934       0.014675       0.083745       0.001852      -0.057249      -0.112748      -0.109014       0.040448       0.068567              9.835762       6.618216       0.872681      -1.782455      13.053564      -4.483587       9.835507           0.000005
          131              O       9.143732      13.014076       0.936293      -0.706335      46.418257 0.61532035E+03  0.15277569E+05                                10.249987                            7.596354       0.289919       2.116806                    0.997001      29.344220      78.020766       0.701476       0.351674      -1.146530      -0.050543      -0.061451       0.062573       0.101223       0.016456       0.076544      -0.016852       0.031158      -0.098216      -0.089434       0.006487       0.082947             12.494440       6.686235       2.052835      -1.792339      20.430385      -3.369206      10.366699           0.000002
          132              O       9.624876      10.889936       0.701336      -0.709856      49.500522 0.71223859E+03  0.18317925E+05                                10.666646                            8.192397       0.186759       2.067046                    0.998152      30.151184      81.233601       0.673950       0.353368      -1.146692      -0.025489      -0.003780       0.082030       0.085982      -0.041337       0.042436       0.032991       0.085939      -0.112031      -0.087810       0.002584       0.085226             12.911937       7.986398      -2.860149      -3.335342      15.140598       4.162366      15.608816          -0.000000
          133              O       3.088669      10.933415       6.843769      -0.687705      34.554386 0.52012850E+03  0.12378659E+05                                 8.288789                            6.911326       0.557762       2.205019                    0.997555      28.735409      74.721397       0.747308       0.344384      -1.152928      -0.036388      -0.045376      -0.084175       0.102316       0.005602      -0.059921      -0.009979      -0.060301      -0.157104      -0.092969       0.032168       0.060801              9.255904       6.770529       0.895273       1.636172      13.630042       2.788916       7.367140           0.000005
          134              O       3.940612       8.957947       7.405544      -0.684416      42.924056 0.63487265E+03  0.15928483E+05                                 9.745805                            7.809810       0.231496       2.089884                    0.997321      29.777423      80.271434       0.677630       0.360268      -1.136647      -0.082648      -0.008653      -0.040766       0.092560      -0.002238      -0.060740      -0.064122       0.063389       0.021919      -0.094615       0.001084       0.093530             11.215891      10.789313      -2.599484       5.781555       9.585583      -3.121017      13.272777           0.000003
          135              O       1.230696       6.195023       1.595231      -0.665282      41.673418 0.54168872E+03  0.13043535E+05                                 9.546045                            7.128437       0.378066       2.151791                    0.997537      28.642243      75.296281       0.723087       0.351779      -1.145045       0.006218       0.058366       0.066772       0.088903      -0.007120      -0.071286      -0.035223      -0.013400      -0.146822      -0.102753       0.034178       0.068575             11.430628       6.328348       0.139053       0.979712      19.620012       3.997314       8.343525           0.000002
          136              O       0.219696       8.130340       1.132384      -0.713870      49.884969 0.66914312E+03  0.16950088E+05                                10.750225                            7.938005       0.353147       2.131760                    0.996724      29.717945      79.567404       0.684728       0.353130      -1.146414       0.073430      -0.037583       0.066776       0.106130      -0.004681      -0.051950      -0.046297       0.052682      -0.109459      -0.086636       0.012870       0.073765             13.065611       9.848422      -4.135296       5.416243      13.086729      -5.355405      16.261682          -0.000000

******************************************************
Auxiliary information for the entire system
The total spin magnetic moment of the unit cell is   0.000263
The total net atomic charge of the unit cell is   -0.000006
Accuracy of reproducing the electrostatic potential in the unit cell:
  The inner radius (bohr) =    5.0000
  The outer radius (bohr) =   12.0000
  Valid grid points have density less than (e/(bohr^3)) =    0.0001
  The number of valid grid points were=       120744
  The rms potential error without charges in kcal/mol is=      5.57881
  The rms potential error with partial charges in kcal/mol is=      0.54803
  The RRMSE value at monopole order=      0.09823
  The rms potential error with partial charges and cloud penetration in kcal/mol is=      0.54251
  The RRMSE value at monopole order with cloud penetration is=      0.09724
  The rms potential error with partial charges and atomic dipoles in kcal/mol is=      0.56936
  The RRMSE value at dipole order=      0.10206
  The rms potential error with partial charges, atomic dipoles and cloud penetration in kcal/mol is=      0.56873
  The RRMSE value at dipole order with cloud penetration=      0.10194

******************************************************
The electron densities and ab initio electrostatic potential were computed in VASP using the PBE functional and
projector augmented wave method. See the main text of the journal article for a description of computational details.
The atomic charges, dipoles, and quadrupoles were computed with the DDEC6 method as described in
(a) T. A. Manz and N. Gabaldon Limas, RSC Adv. 6 (2016) 47771-47801 DOI: 10.1039/c6ra04656h
(b) N. Gabaldon Limas and T. A. Manz, RSC Adv. 8 (2018) 2678-2707 DOI: 10.1039/c7ra11829e.
For each atom in the material, the electron cloud parameters were fit to the spherically averaged atom-in-material
electron density using radial positions for which this density was between 10^-4 and 10^-2 electrons per cubic bohr.
The polarizabilities, dispersion coefficients, and quantum Drude oscillator (QDO) parameters were fit using the MCLF method.
The magnetic structure of the system was optimized in VASP from the default ferromagnetic initial guess using spin polarization.
The atomic spin moments (ASMs) were computed on this optimized magnetic structure using the DDEC6 partition as inputs
to the method of T. A. Manz and D. S. Sholl, J. Chem. Theory Comput. 7 (2011) 4146-4164 DOI: 10.1021/ct200539n.
The RMSE and RRMSE were computed using a uniform grid with Ewald summation.
