# Supplementary material for: A collection of forcefield precursors for metal–organic frameworks
Source: RSC Adv. 2019 Nov 13;9(63):36492–507. doi: 10.1039/c9ra07327b (PMC9075174; doi:10.1039/c9ra07327b)
Supplement: RA-009-C9RA07327B-s5060 [file RA-009-C9RA07327B-s5060.xyz]

  172
jmolscript: load "" {1 1 1} spacegroup "x,y,z" unitcell [{     10.429900     0.000000     0.000000 }, {      0.000000    13.521900     0.000000 }, {     -4.199187     0.000000    31.384525 }]
Eu     7.285420    12.222716    16.916259     1.369723
Eu    -3.154301     5.461766    30.160529     1.370057
Eu    -1.054707     1.299184    14.468266     1.369922
Eu     9.385014     8.060134     1.223996     1.370171
H      6.646493     0.265029    11.135229     0.116351
H      5.378971    13.104073     9.305512     0.116381
H      3.245098    10.651201    11.612274     0.115818
H      4.534889    11.301604    13.501623     0.112652
H      4.216486     2.836895    27.543059     0.120278
H      3.083319     2.012059    25.691372     0.122353
H      5.506398     4.137701    23.281041     0.119184
H      6.734491     4.882758    25.117035     0.127339
H     -0.660067    10.029193    16.423522     0.119368
H      0.557006     8.007669    16.775029     0.124552
H      3.019234     9.067786    13.721314     0.122385
H      1.777454    11.041984    13.476515     0.112739
H      1.683813     7.025979     4.557033     0.116183
H      2.951336     6.343123     6.386751     0.116334
H      5.085209     3.890251     4.079988     0.115841
H      3.795418     4.540654     2.190640     0.112555
H     -0.085366     9.597845    19.533728     0.120389
H      1.047800     8.773009    21.385415     0.122428
H     -1.375279    10.898651    23.795747     0.119185
H     -2.603371    11.643708    21.959752     0.127444
H      4.791187     3.268243    30.653266     0.119334
H      3.574114     1.246719    30.301759     0.124572
H      5.311073     2.306836     1.970948     0.122402
H      6.552853     4.281034     2.215747     0.112731
H     -0.415780    13.256871    20.249296     0.116160
H      0.851742     0.417827    22.079013     0.116368
H      2.985615     2.870699    19.772251     0.115965
H      1.695824     2.220296    17.882902     0.112644
H      2.014227    10.685005     3.841466     0.120415
H      3.147394    11.509841     5.693153     0.122447
H      0.724315     9.384199     8.103484     0.119269
H     -0.503778     8.639142     6.267490     0.127494
H      6.890780     3.492707    14.961003     0.119433
H      5.673707     5.514231    14.609496     0.124565
H      3.211479     4.454114    17.663211     0.122388
H      4.453259     2.479916    17.908010     0.112786
H      4.546900     6.495921    26.827492     0.116258
H      3.279377     7.178777    24.997774     0.116491
H      1.145504     9.631649    27.304537     0.115985
H      2.435295     8.981246    29.193885     0.112675
H      6.316079     3.924055    11.850797     0.120377
H      5.182913     4.748891     9.999110     0.122398
H      7.605992     2.623249     7.588778     0.119188
H      8.834084     1.878192     9.424773     0.127421
H      1.439526    10.253657     0.731259     0.119364
H      2.656599    12.275181     1.082766     0.124587
H      0.919640    11.215064    29.413577     0.122376
H     -0.322140     9.240866    29.168778     0.112705
C     -0.305090     0.542228    17.691457     0.605613
C      0.536814     0.942476    18.890346    -0.004024
C      0.271225     0.382670    20.142588    -0.084953
C      1.026454     0.789679    21.225354    -0.137438
C      2.004061     1.696998    21.090401     0.166357
C      3.947112    11.284026    11.518121    -0.132040
C      4.713772    11.676161    12.647964    -0.104633
C      2.760048     2.190548    22.261044    -0.087241
C      6.462936     4.294555    27.715674     0.558192
C      5.665257     3.832106    26.513647     0.002362
C      4.516789     3.057302    26.670569    -0.096970
C      3.813927     2.607022    25.578388    -0.133692
C      4.184465     3.034314    24.297899     0.156976
C      5.258244     3.853741    24.153530    -0.135478
C      6.004709     4.286442    25.239435    -0.098740
C      3.433246     2.566457    23.161779    -0.093105
C     -0.292724    11.973642    14.738173     0.590881
C      0.462223    10.694471    14.942172     0.004124
C      0.101155     9.838534    15.886847    -0.087790
C      0.839185     8.628324    16.115954    -0.133638
C      1.934544     8.390339    15.381556     0.156520
C      2.295518     9.267910    14.305066    -0.146475
C      1.536561    10.421328    14.154421    -0.095003
C      2.763937     7.255852    15.613801    -0.096485
C      4.436210     7.303178    29.385331     0.605683
C      3.594306     7.703426    28.186442    -0.003943
C      3.859894     7.143620    26.934199    -0.084659
C      3.104666     7.550629    25.851433    -0.137295
C      2.127058     8.457948    25.986387     0.166236
C      4.383195     4.523076     4.174142    -0.132452
C      3.616534     4.915211     3.044299    -0.104434
C      1.371072     8.951498    24.815744    -0.086545
C     -2.331817    11.055505    19.361113     0.558034
C     -1.534138    10.593056    20.563141     0.003171
C     -0.385670     9.818252    20.406218    -0.096806
C      0.317192     9.367972    21.498400    -0.133429
C     -0.053346     9.795264    22.778888     0.156924
C     -1.127125    10.614692    22.923257    -0.135292
C     -1.873589    11.047392    21.837352    -0.098532
C      0.697873     9.327407    23.915008    -0.092359
C      8.623031     5.212692     0.954090     0.590897
C      7.868083     3.933521     0.750090     0.003792
C      4.029964     3.077584    31.189941    -0.087670
C      3.291935     1.867374    30.960834    -0.133795
C      6.395762     1.629389     0.310707     0.156538
C      6.034788     2.506960     1.387196    -0.146488
C      6.793746     3.660378     1.537842    -0.095218
C      5.566370     0.494902     0.078461    -0.096838
C      6.535803    12.979672    13.693068     0.606762
C      5.693899    12.579424    12.494179    -0.002208
C      5.959488    13.139230    11.241937    -0.083972
C      5.204259    12.732221    10.159171    -0.137868
C      4.226652    11.824902    10.294124     0.166107
C      2.283601     2.237874    19.866404    -0.132539
C      1.516941     1.845739    18.736561    -0.103904
C      3.470665    11.331352     9.123481    -0.085807
C     -0.232223     9.227345     3.668851     0.558294
C      0.565456     9.689794     4.870878     0.003290
C      1.713924    10.464598     4.713956    -0.096739
C      2.416786    10.914878     5.806137    -0.133319
C      2.046248    10.487586     7.086626     0.157032
C      0.972469     9.668159     7.230995    -0.135091
C      0.226004     9.235458     6.145090    -0.098472
C      2.797467    10.955443     8.222746    -0.092335
C      6.523437     1.548258    16.646352     0.590640
C      5.768490     2.827429    16.442353     0.004232
C      6.129558     3.683366    15.497678    -0.087727
C      5.391528     4.893576    15.268571    -0.133622
C      4.296169     5.131561    16.002969     0.156522
C      3.935195     4.253990    17.079459    -0.146529
C      4.694152     3.100572    17.230104    -0.094935
C      3.466776     6.266048    15.770724    -0.096389
C      1.794503     6.218722     1.999194     0.606363
C      2.636407     5.818474     3.198083    -0.003199
C      2.370819     6.378280     4.450326    -0.084518
C      3.126047     5.971271     5.533092    -0.137770
C      4.103655     5.063952     5.398138     0.166283
C      1.847518     8.998824    27.210383    -0.132306
C      2.614179     8.606689    28.340226    -0.103947
C      4.859641     4.570402     6.568781    -0.086691
C      8.562530     2.466395    12.023412     0.558165
C      7.764851     2.928844    10.821384     0.003102
C      6.616383     3.703648    10.978307    -0.096768
C      5.913521     4.153928     9.886125    -0.133512
C      6.284059     3.726636     8.605637     0.156990
C      7.357838     2.907209     8.461268    -0.135369
C      8.104302     2.474508     9.547173    -0.098569
C      5.532840     4.194493     7.469517    -0.092704
C     -2.392318     8.309208    30.430435     0.590655
C     -1.637370     9.588379    30.634435     0.003751
C      2.200749    10.444316     0.194584    -0.087797
C      2.938778    11.654526     0.423691    -0.133725
C     -0.165049    11.892511    31.073818     0.156570
C      0.195925    11.014940    29.997329    -0.146711
C     -0.563033     9.861522    29.846683    -0.095094
C      0.664343    13.026998    31.306064    -0.096807
O     -1.350608    13.397499    17.959794    -0.515097
O      6.185638    12.597002    14.813496    -0.588985
O     -3.066551     5.136970    27.596413    -0.526300
O      6.134065     3.794245    28.817271    -0.588943
O     -1.340052    12.192697    15.409802    -0.607691
O      0.148776    12.805239    13.893929    -0.544354
O      5.481727     6.636549    29.116993    -0.515814
O      2.144668     5.836052     0.878767    -0.589651
O      7.197671    11.897920    19.480375    -0.526881
O     -2.002945    10.555195    18.259517    -0.589454
O      9.670358     5.431747     0.282461    -0.609540
O      8.181531     6.044289     1.798333    -0.542123
O      7.581321     0.124401    13.424731    -0.528892
O      0.045075     0.924898    16.571029    -0.588827
O      9.297264     8.384930     3.788112    -0.525802
O      0.096648     9.727655     2.567254    -0.589078
O      7.570765     1.329203    15.974723    -0.605655
O      6.081937     0.716661    17.490596    -0.545912
O      0.748986     6.885351     2.267532    -0.523704
O      4.086045     7.685848    30.505758    -0.588372
O     -0.966958     1.623980    11.904150    -0.525195
O      8.233658     2.966705    13.125008    -0.588523
O     -3.439645     8.090153    31.102064    -0.605941
O     -1.950818     7.477611    29.586192    -0.544353

The following XYZ coordinates are in angstroms. Other properties are in atomic units.
The sperically averaged electron density of each atom fit to a function of the form exp(a - br)
eigen_1, eigen_2 and eigen_3 are the three eigenvalues of traceless quadrupole moment tensor
  atom number  atomic symbol              X              Y              Z     net charge C6 coefficient C8 coefficient C10 coefficient fluctuating dipole atomic polarizability isotropic forcefield polarizability              a              b squared Pearson coefficient          <r^3>          <r^4>         wp_QDO          m_QDO          q_QDO       dipole_x       dipole_y       dipole_z         dipole            Qxy            Qxz            Qyz     Q(x^2-y^2)  Q(3z^2 - R^2)        eigen_1        eigen_2        eigen_3 static polarizability      alpha(xx)      alpha(xy)      alpha(xz)      alpha(yy)      alpha(yz)      alpha(zz) atomic spin moment
            1             Eu       7.285420      12.222716      16.916259       1.369723     197.414801 0.50680277E+04  0.19920653E+06                                23.777241                           20.366168       0.535222       1.863545                    0.999079      92.798213     248.813722       0.507727       0.306910      -1.269377      -0.002611       0.005064      -0.006903       0.008951       0.125669      -0.029194       0.082181       0.068860      -0.308305      -0.175879      -0.008524       0.184403             28.703491      27.946465      -4.577740       8.508014      24.363895      -5.587976      33.800112           0.003488
            2             Eu      -3.154301       5.461766      30.160529       1.370057     197.350266 0.50656561E+04  0.19908841E+06                                23.771402                           20.360690       0.535241       1.863638                    0.999077      92.785273     248.756911       0.507826       0.306888      -1.269410       0.002337       0.004757       0.007354       0.009065      -0.125737      -0.028790      -0.082811       0.069022      -0.308680      -0.176278      -0.008412       0.184690             28.697530      27.942781       4.575410       8.506511      24.356779       5.585488      33.793029           0.007668
            3             Eu      -1.054707       1.299184      14.468266       1.369922     197.289379 0.50633593E+04  0.19897490E+06                                23.765589                           20.355091       0.536794       1.864132                    0.999075      92.778285     248.720886       0.507935       0.306859      -1.269445       0.000813      -0.006486       0.005679       0.008659       0.124405      -0.028053       0.082963       0.069824      -0.306215      -0.175285      -0.007938       0.183223             28.690782      27.948294      -4.560645       8.515373      24.350012      -5.573798      33.774041           0.004644
            4             Eu       9.385014       8.060134       1.223996       1.370171     197.229807 0.50620810E+04  0.19891024E+06                                23.760171                           20.352058       0.537200       1.864263                    0.999076      92.771116     248.685017       0.507995       0.306845      -1.269471      -0.001248      -0.005714      -0.006263       0.008570      -0.125123      -0.028232      -0.083209       0.070209      -0.309046      -0.176238      -0.008178       0.184416             28.682017      27.935453       4.561564       8.507681      24.346313       5.576447      33.764285           0.005966
            5              H       6.646493       0.265029      11.135229       0.116351       1.156335 0.82852200E+01  0.82407153E+02                                 1.836914                            1.691798      -1.288222       2.265268                    0.994443       3.728541      10.655247       0.475358       1.295461      -0.703732       0.030430       0.024502      -0.004532       0.039330       0.010147      -0.002630      -0.001240       0.006564       0.005757      -0.011647       0.001005       0.010642              1.923444       2.047419       0.679302       0.023106       2.121816      -0.087632       1.601096           0.000030
            6              H       5.378971      13.104073       9.305512       0.116381       1.304376 0.97708369E+01  0.99550546E+02                                 1.895741                            1.773425      -0.874675       2.463571                    0.998849       3.399972       9.297601       0.498045       1.207050      -0.728682       0.007344       0.015436      -0.032203       0.036458       0.010482       0.000342      -0.005605       0.002831       0.026927      -0.015878       0.004097       0.011781              1.930999       1.606901       0.207422      -0.119176       1.763866      -0.358400       2.422230          -0.000169
            7              H       3.245098      10.651201      11.612274       0.115818       1.278672 0.93161569E+01  0.94474201E+02                                 1.912409                            1.758941      -1.000355       2.404550                    0.997114       3.529541       9.859326       0.484990       1.245366      -0.717805      -0.030823      -0.024013       0.004280       0.039306       0.014035       0.000897      -0.004537       0.003834       0.004938      -0.015913       0.002112       0.013801              1.990596       2.152998       0.583864      -0.174887       1.946802      -0.142651       1.871988           0.000051
            8              H       4.534889      11.301604      13.501623       0.112652       1.251564 0.92678510E+01  0.93879266E+02                                 1.865883                            1.736715      -1.283064       2.261791                    0.994235       3.682598      10.287203       0.495457       1.220421      -0.721315      -0.007385      -0.011947       0.034387       0.037144       0.005805      -0.003075      -0.008223      -0.000723       0.012259      -0.009245      -0.003080       0.012325              1.940105       1.729090       0.260745      -0.159110       1.697624      -0.356910       2.393600           0.000070
            9              H       4.216486       2.836895      27.543059       0.120278       1.103079 0.78541385E+01  0.76213841E+02                                 1.718374                            1.602811      -0.962456       2.423660                    0.998436       3.371781       9.171416       0.514604       1.226584      -0.721545      -0.015001      -0.006487       0.036700       0.040175       0.010975      -0.006626      -0.002714       0.005773       0.021237      -0.015067       0.000650       0.014417              1.788934       1.469357       0.114821      -0.203410       1.449614      -0.160784       2.447832           0.000331
           10              H       3.083319       2.012059      25.691372       0.122353       1.230411 0.90892634E+01  0.90307366E+02                                 1.774729                            1.674205      -0.869712       2.470534                    0.999007       3.230357       8.524528       0.533079       1.156431      -0.741747      -0.028717      -0.026181       0.007513       0.039580       0.015462      -0.003817      -0.003833       0.004245       0.020261      -0.018990       0.003446       0.015544              1.792180       1.943207       0.481567      -0.026490       1.817585      -0.030102       1.615748          -0.000152
           11              H       5.506398       4.137701      23.281041       0.119184       1.216436 0.88585136E+01  0.87132106E+02                                 1.733194                            1.629267      -0.864860       2.469273                    0.998991       3.203570       8.311656       0.554158       1.123712      -0.749821       0.013040       0.011003      -0.034382       0.038383       0.014384      -0.003153      -0.003958       0.006338       0.026779      -0.019237       0.004643       0.014594              1.763864       1.530809       0.123565      -0.192771       1.479603      -0.161627       2.281180           0.000146
           12              H       6.734491       4.882758      25.117035       0.127339       1.198800 0.87510258E+01  0.86140143E+02                                 1.740781                            1.637214      -1.008912       2.406462                    0.998110       3.225540       8.476676       0.541722       1.148637      -0.742883       0.031239       0.027951      -0.007003       0.042499       0.013529      -0.005414      -0.007643       0.003140       0.007653      -0.015196      -0.002644       0.017840              1.780369       2.035576       0.473371      -0.047485       1.754495       0.000887       1.551036           0.000345
           13              H      -0.660067      10.029193      16.423522       0.119368       1.176127 0.82221129E+01  0.81299343E+02                                 1.827455                            1.660819      -1.318534       2.246962                    0.994813       3.681191      10.353632       0.492391       1.258034      -0.711734      -0.030202       0.007984       0.023582       0.039141       0.000850      -0.008094      -0.004317       0.004149      -0.014217      -0.010505       0.000430       0.010075              1.946870       2.187431      -0.358449      -0.590805       1.685293       0.176455       1.967885           0.000200
           14              H       0.557006       8.007669      16.775029       0.124552       1.236505 0.90762603E+01  0.90342428E+02                                 1.797130                            1.685039      -0.835047       2.487435                    0.999297       3.243378       8.627836       0.524538       1.173125      -0.737487      -0.014905      -0.025784       0.025580       0.039260      -0.002529      -0.012331      -0.011097      -0.000796      -0.007494      -0.018503       0.003806       0.014697              1.833876       1.617888       0.090529      -0.262164       1.963253      -0.391124       1.920486           0.000351
           15              H       3.019234       9.067786      13.721314       0.122385       1.325522 0.98074952E+01  0.10045647E+03                                 1.944002                            1.796068      -1.011287       2.404349                    0.997174       3.481640       9.683760       0.484806       1.233441      -0.721586       0.029523      -0.007455      -0.026321       0.040249      -0.006860      -0.013731      -0.004444       0.001023       0.003620      -0.017214       0.002737       0.014477              2.021259       2.219291      -0.173499      -0.576548       1.825478      -0.020084       2.019008           0.000206
           16              H       1.777454      11.041984      13.476515       0.112739       1.197416 0.86924475E+01  0.86976366E+02                                 1.838033                            1.700189      -1.290658       2.261335                    0.994079       3.689634      10.369974       0.490867       1.247049      -0.714749       0.008832       0.026431      -0.025751       0.037944       0.001041      -0.006947      -0.007478       0.001638       0.013806      -0.009077      -0.003209       0.012286              1.924693       1.765628       0.082695      -0.367875       1.955300      -0.489947       2.053152          -0.000056
           17              H       1.683813       7.025979       4.557033       0.116183       1.156357 0.82855778E+01  0.82413380E+02                                 1.837162                            1.692015      -1.286904       2.265903                    0.994437       3.728769      10.656822       0.475242       1.295737      -0.703679      -0.030421       0.024487       0.004530       0.039314      -0.010174      -0.002537       0.001221       0.006597       0.005980      -0.011711       0.001119       0.010592              1.923721       2.047717      -0.679433       0.023127       2.122139       0.087621       1.601306          -0.000222
           18              H       2.951336       6.343123       6.386751       0.116334       1.304288 0.97700682E+01  0.99540433E+02                                 1.895627                            1.773338      -0.874433       2.463665                    0.998851       3.399938       9.297303       0.498067       1.207026      -0.728688      -0.007331       0.015399       0.032220       0.036456      -0.010480       0.000344       0.005597       0.002832       0.026968      -0.015880       0.004099       0.011781              1.930872       1.606846      -0.207419      -0.119141       1.763778       0.358326       2.421993           0.000158
           19              H       5.085209       3.890251       4.079988       0.115841       1.278558 0.93155358E+01  0.94468355E+02                                 1.912447                            1.758997      -1.000618       2.404431                    0.997111       3.529785       9.860722       0.484925       1.245528      -0.717767       0.030804      -0.024022      -0.004237       0.039293      -0.014034       0.000901       0.004531       0.003833       0.005002      -0.015920       0.002132       0.013788              1.990628       2.152960      -0.583800      -0.174876       1.946798       0.142666       1.872125          -0.000071
           20              H       3.795418       4.540654       2.190640       0.112555       1.251487 0.92669551E+01  0.93866971E+02                                 1.865731                            1.736574      -1.282708       2.261891                    0.994241       3.682592      10.286669       0.495507       1.220339      -0.721334       0.007390      -0.011967      -0.034397       0.037161      -0.005812      -0.003072       0.008228      -0.000743       0.012309      -0.009256      -0.003081       0.012337              1.939963       1.728945      -0.260701      -0.159055       1.697494       0.356862       2.393451          -0.000051
           21              H      -0.085366       9.597845      19.533728       0.120389       1.102627 0.78498757E+01  0.76159200E+02                                 1.717642                            1.602175      -0.962425       2.423753                    0.998440       3.370525       9.166046       0.514823       1.226276      -0.721618       0.015008      -0.006476      -0.036707       0.040182      -0.010961      -0.006651       0.002711       0.005741       0.021191      -0.015046       0.000624       0.014422              1.788121       1.468779      -0.114750      -0.203339       1.449051       0.160717       2.446534           0.000225
           22              H       1.047800       8.773009      21.385415       0.122428       1.229253 0.90779752E+01  0.90162138E+02                                 1.773190                            1.672825      -0.869175       2.470850                    0.999011       3.228656       8.516917       0.533492       1.155962      -0.741864       0.028743      -0.026177      -0.007550       0.039603      -0.015455      -0.003826       0.003845       0.004255       0.020186      -0.018971       0.003416       0.015555              1.790608       1.941502      -0.480989      -0.026486       1.816029       0.030075       1.614292           0.000048
           23              H      -1.375279      10.898651      23.795747       0.119185       1.216189 0.88560776E+01  0.87101075E+02                                 1.732890                            1.628990      -0.864690       2.469380                    0.998993       3.203076       8.309700       0.554240       1.123638      -0.749842      -0.013057       0.011043       0.034375       0.038394      -0.014378      -0.003166       0.003971       0.006321       0.026736      -0.019222       0.004616       0.014606              1.763550       1.530518      -0.123515      -0.192751       1.479342       0.161607       2.280791          -0.000370
           24              H      -2.603371      11.643708      21.959752       0.127444       1.198584 0.87490606E+01  0.86116250E+02                                 1.740611                            1.637063      -1.009270       2.406372                    0.998110       3.225032       8.475209       0.541729       1.148684      -0.742873      -0.031249       0.027956       0.007009       0.042511      -0.013502      -0.005440       0.007679       0.003150       0.007542      -0.015158      -0.002706       0.017864              1.780179       2.035358      -0.473312      -0.047510       1.754320      -0.000866       1.550860           0.000046
           25              H       4.791187       3.268243      30.653266       0.119334       1.176054 0.82215274E+01  0.81292442E+02                                 1.827417                            1.660791      -1.318174       2.247097                    0.994819       3.681186      10.353687       0.492379       1.258082      -0.711724       0.030205       0.007979      -0.023595       0.039150      -0.000858      -0.008090       0.004333       0.004158      -0.014149      -0.010495       0.000414       0.010081              1.946845       2.187384       0.358475      -0.590750       1.685312      -0.176450       1.967837           0.000178
           26              H       3.574114       1.246719      30.301759       0.124572       1.237029 0.90815840E+01  0.90414344E+02                                 1.798154                            1.685944      -0.835104       2.487426                    0.999297       3.244100       8.632429       0.524173       1.173696      -0.737351       0.014882      -0.025781      -0.025583       0.039251       0.002552      -0.012328       0.011090      -0.000789      -0.007482      -0.018506       0.003826       0.014679              1.834944       1.618805      -0.090572      -0.262408       1.964405       0.391417       1.921623          -0.000116
           27              H       5.311073       2.306836       1.970948       0.122402       1.325467 0.98073212E+01  0.10045803E+03                                 1.944261                            1.796294      -1.011153       2.404428                    0.997175       3.481861       9.685729       0.484659       1.233774      -0.721511      -0.029523      -0.007466       0.026320       0.040251       0.006864      -0.013728       0.004447       0.001015       0.003613      -0.017217       0.002744       0.014473              2.021539       2.219565       0.173509      -0.576641       1.825737       0.020137       2.019316          -0.000051
           28              H       6.552853       4.281034       2.215747       0.112731       1.196869 0.86875688E+01  0.86915560E+02                                 1.837561                            1.699788      -1.289405       2.261989                    0.994084       3.688571      10.366353       0.490890       1.247161      -0.714731      -0.008829       0.026439       0.025770       0.037961      -0.000977      -0.006929       0.007513       0.001556       0.013674      -0.009125      -0.003128       0.012253              1.924184       1.765165      -0.082663      -0.367720       1.954773       0.489753       2.052614           0.000360
           29              H      -0.415780      13.256871      20.249296       0.116160       1.156263 0.82848631E+01  0.82405310E+02                                 1.837172                            1.692029      -1.286151       2.266307                    0.994427       3.728591      10.656596       0.475198       1.295871      -0.703654      -0.030406      -0.024495       0.004583       0.039313       0.010164      -0.002430      -0.001229       0.006699       0.006152      -0.011741       0.001211       0.010530              1.923718       2.047717       0.679436       0.023094       2.122150      -0.087634       1.601286          -0.000360
           30              H       0.851742       0.417827      22.079013       0.116368       1.303984 0.97673998E+01  0.99507852E+02                                 1.895457                            1.773198      -0.873924       2.463934                    0.998856       3.399564       9.296456       0.498036       1.207166      -0.728657      -0.007307      -0.015398       0.032235       0.036464       0.010470       0.000350      -0.005595       0.002830       0.026994      -0.015875       0.004097       0.011778              1.930682       1.606720       0.207403      -0.119137       1.763623      -0.358271       2.421702          -0.000041
           31              H       2.985615       2.870699      19.772251       0.115965       1.277957 0.93102709E+01  0.94401603E+02                                 1.911874                            1.758523      -1.000337       2.404655                    0.997116       3.528752       9.857133       0.484980       1.245561      -0.717762       0.030835       0.024005      -0.004203       0.039302       0.014036       0.000913      -0.004522       0.003837       0.005019      -0.015924       0.002143       0.013782              1.989990       2.152230       0.583487      -0.174823       1.946182      -0.142615       1.871559          -0.000018
           32              H       1.695824       2.220296      17.882902       0.112644       1.250142 0.92540664E+01  0.93698964E+02                                 1.864083                            1.735132      -1.281088       2.262724                    0.994268       3.679707      10.274821       0.495838       1.220011      -0.721420       0.007436       0.011973      -0.034446       0.037218       0.005784      -0.003071      -0.008232      -0.000748       0.012433      -0.009248      -0.003091       0.012339              1.938191       1.727394       0.260288      -0.158845       1.696019      -0.356407       2.391159           0.000012
           33              H       2.014227      10.685005       3.841466       0.120415       1.102418 0.78482230E+01  0.76140939E+02                                 1.717620                            1.602162      -0.961952       2.423996                    0.998445       3.370257       9.165883       0.514738       1.226515      -0.721566       0.015022       0.006454      -0.036708       0.040184       0.010961      -0.006656      -0.002703       0.005718       0.021204      -0.015048       0.000627       0.014421              1.788096       1.468755       0.114747      -0.203341       1.449030      -0.160719       2.446503           0.000165
           34              H       3.147394      11.509841       5.693153       0.122447       1.229421 0.90796831E+01  0.90185575E+02                                 1.773574                            1.673163      -0.869152       2.470886                    0.999012       3.228733       8.518115       0.533338       1.156210      -0.741806       0.028747       0.026187      -0.007549       0.039612       0.015458      -0.003830      -0.003842       0.004246       0.020144      -0.018966       0.003408       0.015558              1.791002       1.941944       0.481161      -0.026488       1.816431      -0.030082       1.614630          -0.000224
           35              H       0.724315       9.384199       8.103484       0.119269       1.215186 0.88467202E+01  0.86983820E+02                                 1.731763                            1.627991      -0.864118       2.469731                    0.998998       3.201632       8.304054       0.554494       1.123448      -0.749893      -0.013065      -0.011042       0.034400       0.038418       0.014363      -0.003176      -0.003974       0.006305       0.026777      -0.019213       0.004603       0.014609              1.762385       1.529570       0.123380      -0.192583       1.478458      -0.161469       2.279126          -0.000003
           36              H      -0.503778       8.639142       6.267490       0.127494       1.198018 0.87437546E+01  0.86049554E+02                                 1.739959                            1.636487      -1.008567       2.406740                    0.998116       3.224113       8.471626       0.541872       1.148573      -0.742904      -0.031233      -0.027978       0.007011       0.042514       0.013509      -0.005442      -0.007654       0.003124       0.007529      -0.015154      -0.002701       0.017855              1.779495       2.034537       0.473045      -0.047523       1.753666       0.000840       1.550282           0.000274
           37              H       6.890780       3.492707      14.961003       0.119433       1.175397 0.82160341E+01  0.81224939E+02                                 1.826841                            1.660323      -1.317203       2.247701                    0.994823       3.679752      10.348975       0.492408       1.258213      -0.711702       0.030164      -0.008052      -0.023608       0.039141       0.000810      -0.008077      -0.004303       0.004042      -0.014332      -0.010523       0.000512       0.010011              1.946162       2.186588      -0.358223      -0.590495       1.684705       0.176359       1.967194           0.000129
           38              H       5.673707       5.514231      14.609496       0.124565       1.236411 0.90753762E+01  0.90331628E+02                                 1.797070                            1.684984      -0.834917       2.487519                    0.999299       3.243175       8.627263       0.524533       1.173162      -0.737479       0.014898       0.025789      -0.025590       0.039266      -0.002526      -0.012329      -0.011097      -0.000813      -0.007495      -0.018501       0.003803       0.014698              1.833815       1.617833       0.090540      -0.262160       1.963178      -0.391114       1.920434           0.000386
           39              H       3.211479       4.454114      17.663211       0.122388       1.325604 0.98081846E+01  0.10046409E+03                                 1.943970                            1.796041      -1.011511       2.404233                    0.997171       3.481715       9.683618       0.484851       1.233319      -0.721613      -0.029514       0.007464       0.026324       0.040246      -0.006857      -0.013728      -0.004441       0.001015       0.003632      -0.017208       0.002735       0.014473              2.021218       2.219220      -0.173523      -0.576522       1.825430      -0.020077       2.019003           0.000217
           40              H       4.453259       2.479916      17.908010       0.112786       1.196930 0.86881243E+01  0.86922074E+02                                 1.837527                            1.699759      -1.290333       2.261516                    0.994084       3.688911      10.367197       0.490933       1.247039      -0.714753      -0.008820      -0.026454       0.025755       0.037959       0.001027      -0.006936      -0.007487       0.001624       0.013809      -0.009085      -0.003195       0.012280              1.924141       1.765084       0.082614      -0.367679       1.954768      -0.489742       2.052571          -0.000027
           41              H       4.546900       6.495921      26.827492       0.116258       1.155965 0.82821778E+01  0.82371753E+02                                 1.836854                            1.691755      -1.286221       2.266338                    0.994429       3.727857      10.653983       0.475237       1.295871      -0.703656       0.030401      -0.024518      -0.004594       0.039325      -0.010156      -0.002449       0.001218       0.006732       0.006133      -0.011736       0.001201       0.010535              1.923366       2.047310      -0.679259       0.023028       2.121784       0.087671       1.601004           0.000344
           42              H       3.279377       7.178777      24.997774       0.116491       1.303221 0.97601018E+01  0.99414217E+02                                 1.894715                            1.772537      -0.873484       2.464255                    0.998862       3.398179       9.291552       0.498132       1.207167      -0.728662       0.007323      -0.015431      -0.032254       0.036498      -0.010454       0.000342       0.005601       0.002811       0.027013      -0.015861       0.004073       0.011788              1.929919       1.606097      -0.207255      -0.119114       1.762947       0.358121       2.420714          -0.000166
           43              H       1.145504       9.631649      27.304537       0.115985       1.277833 0.93089014E+01  0.94382985E+02                                 1.911663                            1.758327      -1.000324       2.404689                    0.997116       3.528298       9.855188       0.485041       1.245466      -0.717785      -0.030824       0.024041       0.004221       0.039318      -0.014033       0.000903       0.004519       0.003814       0.004951      -0.015906       0.002116       0.013790              1.989770       2.152021      -0.583461      -0.174808       1.946021       0.142599       1.871269          -0.000036
           44              H       2.435295       8.981246      29.193885       0.112675       1.249918 0.92520841E+01  0.93674057E+02                                 1.863889                            1.734972      -1.280947       2.262817                    0.994270       3.679308      10.273507       0.495849       1.220047      -0.721414      -0.007428       0.011984       0.034443       0.037217      -0.005788      -0.003058       0.008226      -0.000755       0.012471      -0.009255      -0.003078       0.012333              1.937967       1.727218      -0.260266      -0.158860       1.695880       0.356376       2.390804           0.000031
           45              H       6.316079       3.924055      11.850797       0.120377       1.102529 0.78489338E+01  0.76146925E+02                                 1.717461                            1.602017      -0.962063       2.423903                    0.998443       3.370325       9.164978       0.514884       1.226182      -0.721640      -0.015025       0.006439       0.036702       0.040178      -0.010956      -0.006656       0.002703       0.005724       0.021188      -0.015041       0.000623       0.014418              1.787938       1.468624      -0.114726      -0.203299       1.448908       0.160687       2.446281           0.000503
           46              H       5.182913       4.748891       9.999110       0.122398       1.229445 0.90797900E+01  0.90184266E+02                                 1.773313                            1.672941      -0.869431       2.470696                    0.999009       3.229053       8.518034       0.533500       1.155891      -0.741879      -0.028737       0.026175       0.007539       0.039595      -0.015458      -0.003830       0.003838       0.004259       0.020203      -0.018977       0.003422       0.015555              1.790734       1.941608      -0.481007      -0.026484       1.816139       0.030084       1.614455           0.000327
           47              H       7.605992       2.623249       7.588778       0.119188       1.216580 0.88597957E+01  0.87148341E+02                                 1.733386                            1.629430      -0.864866       2.469269                    0.998991       3.203638       8.312152       0.554105       1.123774      -0.749806       0.013051      -0.011024      -0.034374       0.038385      -0.014381      -0.003163       0.003961       0.006326       0.026752      -0.019228       0.004627       0.014600              1.764068       1.530953      -0.123587      -0.192817       1.479736       0.161659       2.281515          -0.000014
           48              H       8.834084       1.878192       9.424773       0.127421       1.198614 0.87493899E+01  0.86120563E+02                                 1.740667                            1.637117      -1.008836       2.406555                    0.998113       3.225094       8.475509       0.541706       1.148717      -0.742866       0.031218      -0.027980      -0.006993       0.042501      -0.013514      -0.005438       0.007638       0.003117       0.007560      -0.015160      -0.002684       0.017844              1.780243       2.035438      -0.473342      -0.047490       1.754376      -0.000886       1.550914           0.000389
           49              H       1.439526      10.253657       0.731259       0.119364       1.175596 0.82178124E+01  0.81248153E+02                                 1.827155                            1.660586      -1.317110       2.247697                    0.994821       3.680375      10.351601       0.492324       1.258339      -0.711673      -0.030180      -0.008027       0.023615       0.039153      -0.000798      -0.008077       0.004331       0.004071      -0.014294      -0.010532       0.000511       0.010020              1.946527       2.187011       0.358360      -0.590618       1.685050      -0.176415       1.967518           0.000333
           50              H       2.656599      12.275181       1.082766       0.124587       1.236822 0.90796419E+01  0.90389686E+02                                 1.797910                            1.685731      -0.834915       2.487521                    0.999299       3.243820       8.631277       0.524224       1.173651      -0.737362      -0.014881       0.025797       0.025578       0.039257       0.002543      -0.012326       0.011093      -0.000817      -0.007498      -0.018504       0.003822       0.014683              1.834686       1.618593      -0.090563      -0.262349       1.964134       0.391346       1.921332          -0.000073
           51              H       0.919640      11.215064      29.413577       0.122376       1.325583 0.98083273E+01  0.10046861E+03                                 1.944165                            1.796222      -1.011398       2.404276                    0.997172       3.481995       9.685392       0.484746       1.233549      -0.721560       0.029505       0.007493      -0.026317       0.040240       0.006864      -0.013731       0.004446       0.000996       0.003624      -0.017221       0.002749       0.014472              2.021424       2.219418       0.173530      -0.576557       1.825657       0.020108       2.019197          -0.000124
           52              H      -0.322140       9.240866      29.168778       0.112705       1.196978 0.86884947E+01  0.86925842E+02                                 1.837525                            1.699760      -1.289543       2.261856                    0.994087       3.688853      10.366701       0.490953       1.246987      -0.714767       0.008811      -0.026449      -0.025764       0.037960      -0.000981      -0.006929       0.007520       0.001594       0.013735      -0.009131      -0.003137       0.012268              1.924142       1.765091      -0.082611      -0.367656       1.954787       0.489731       2.052547           0.000285
           53              C      -0.305090       0.542228      17.691457       0.605613      22.787733 0.24536257E+03  0.50501639E+04                                 7.431783                            5.560093      -0.028491       2.055144                    0.999229      21.931549      60.957293       0.629828       0.472484      -1.020837      -0.035201      -0.019710      -0.059795       0.072132      -0.069784      -0.018757       0.019421      -0.072792      -0.173197      -0.064242      -0.047427       0.111670              9.032742       9.322233       2.868295       3.075981       6.011156       0.865804      11.764836           0.002575
           54              C       0.536814       0.942476      18.890346      -0.004024      36.659705 0.41034315E+03  0.94268429E+04                                 9.539153                            6.683710       0.032614       2.020528                    0.999263      26.569594      73.401015       0.653082       0.408243      -1.078788       0.023776       0.011153       0.039453       0.047395      -0.025676      -0.015306       0.002983       0.010634      -0.032121      -0.025552      -0.010181       0.035733             12.381288      12.391696       5.093743       5.141009       8.855024       1.348604      15.897144          -0.011018
           55              C       0.271225       0.382670      20.142588      -0.084953      34.796519 0.42915116E+03  0.10081107E+05                                 9.384862                            6.984564       0.018481       1.985234                    0.999593      29.029116      84.083745       0.611658       0.426285      -1.055427       0.013521       0.020459      -0.001185       0.024552      -0.008215      -0.011822       0.003140       0.013820      -0.066370      -0.025377       0.000483       0.024893             11.319997      10.225685       4.376012       3.658911       9.028745       0.671489      14.705562          -0.002903
           56              C       1.026454       0.789679      21.225354      -0.137438      34.800726 0.40218489E+03  0.92979354E+04                                 9.308969                            6.693099       0.196880       2.041404                    0.999750      29.032291      83.492418       0.634286       0.417696      -1.060545      -0.007072      -0.003282      -0.021477       0.022849      -0.014449      -0.010566      -0.010443      -0.000216       0.046652      -0.027367       0.006674       0.020693             11.497709      11.412936       5.439121       4.063474       9.701874       1.831505      13.378318           0.000703
           57              C       2.004061       1.696998      21.090401       0.166357      42.000969 0.36426775E+03  0.81857476E+04                                10.658151                            6.468926      -0.313223       1.929618                    0.998829      25.449583      71.309974       0.632694       0.430799      -1.056202       0.017170       0.004338       0.024501       0.030231      -0.000254       0.025200       0.018196       0.017936       0.050956      -0.030229      -0.008920       0.039149             15.381632      13.516287       6.212869       7.226330      10.650785       3.971344      21.977824          -0.003345
           58              C       3.947112      11.284026      11.518121      -0.132040      36.550132 0.43350971E+03  0.10203054E+05                                 9.669812                            6.977179       0.172793       2.032617                    0.999502      29.353276      84.935673       0.617992       0.421107      -1.059299       0.010453       0.022049       0.020492       0.031865       0.007674      -0.004716       0.008726       0.011457      -0.082653      -0.030394       0.007040       0.023354             12.088053      10.168015       3.662996       2.833804       7.983386       0.271450      18.112757           0.015329
           59              C       4.713772      11.676161      12.647964      -0.104633      35.282820 0.42759577E+03  0.10050862E+05                                 9.488478                            6.985518      -0.045943       1.959758                    0.999565      29.457895      85.781214       0.608893       0.427952      -1.052781      -0.012384       0.011546      -0.022799       0.028399      -0.025039      -0.008765      -0.002715       0.004641       0.017915      -0.029897       0.006412       0.023486             11.594641      12.010365       5.161978       3.183225       8.988715       0.798839      13.784843          -0.001331
           60              C       2.760048       2.190548      22.261044      -0.087241      84.070083 0.49051820E+03  0.11784637E+05                                15.845478                            7.375917       0.379711       2.072426                    0.999745      29.776793      84.164402       0.612967       0.415918      -1.073616      -0.066075      -0.042088      -0.096220       0.124079      -0.019508      -0.053616      -0.034842      -0.022467      -0.113576      -0.086890       0.040633       0.046257             25.866997      21.281224       8.766828      20.391565      14.531209      14.062161      41.788556          -0.002180
           61              C       6.462936       4.294555      27.715674       0.558192      24.757771 0.27019582E+03  0.56954699E+04                                 7.839032                            5.821370      -0.182518       1.983388                    0.999320      23.049954      64.778602       0.617806       0.470330      -1.022271       0.018228       0.011299       0.042740       0.047819      -0.072387      -0.031643       0.004982      -0.013018      -0.160582      -0.072316      -0.031185       0.103501              9.522534       8.106799       2.866993       2.559809       7.336185       1.619240      13.124619          -0.003025
           62              C       5.665257       3.832106      26.513647       0.002362      36.525631 0.43698854E+03  0.10220433E+05                                 9.627359                            6.997224      -0.062482       1.992431                    0.999457      26.997024      75.792190       0.623296       0.420158      -1.068719      -0.024936      -0.019677      -0.029338       0.043240      -0.013784      -0.010210      -0.003450      -0.021369      -0.019348      -0.021718       0.000971       0.020746             12.133536      10.292678       3.717992       4.110540       8.200514       2.794763      17.907415           0.001301
           63              C       4.516789       3.057302      26.670569      -0.096970      33.697479 0.42428843E+03  0.99292406E+04                                 9.132986                            6.918998       0.055657       1.992363                    0.999674      29.086817      83.835392       0.618578       0.423113      -1.058387       0.002379       0.010209      -0.018311       0.021099      -0.002384      -0.016269      -0.006579      -0.010444       0.020451      -0.020328       0.002051       0.018277             10.927673       9.530560       3.607656       2.946213       7.933968       2.313939      15.318492           0.001817
           64              C       3.813927       2.607022      25.578388      -0.133692      34.748347 0.41981728E+03  0.97846643E+04                                 9.276201                            6.830473       0.198118       2.037579                    0.999772      29.136282      83.417810       0.630591       0.416747      -1.063922       0.013917       0.006365       0.009429       0.017975       0.015755      -0.013182      -0.001751       0.006820      -0.039913      -0.020581      -0.005575       0.026157             11.449920       8.714086       3.064250       3.192082       7.655278       2.120564      17.980396          -0.001342
           65              C       4.184465       3.034314      24.297899       0.156976      42.976853 0.37894082E+03  0.86019575E+04                                10.828814                            6.616263      -0.344736       1.915811                    0.998701      25.784454      72.669187       0.622866       0.433197      -1.054493      -0.013319      -0.010793      -0.019864       0.026239       0.003293       0.021680       0.016272       0.007846       0.055823      -0.023375      -0.013030       0.036405             15.651540      13.208581       5.598023       7.718290      10.034926       5.463233      23.711112          -0.000047
           66              C       5.258244       3.853741      24.153530      -0.135478      34.059834 0.40802157E+03  0.94336612E+04                                 9.104224                            6.707733       0.233957       2.049667                    0.999797      28.895021      82.151563       0.640633       0.413523      -1.066957       0.012931       0.001032       0.023857       0.027156      -0.001542      -0.017189      -0.006676      -0.014054       0.049236      -0.023544      -0.001571       0.025115             11.052831      10.719521       4.334150       3.601725       8.317010       2.789263      14.121963          -0.001457
           67              C       6.004709       4.286442      25.239435      -0.098740      33.044555 0.41562792E+03  0.96574369E+04                                 8.956063                            6.810984       0.150085       2.024226                    0.999707      28.792554      82.159561       0.629800       0.418549      -1.063361      -0.016919      -0.007731      -0.006749       0.019789       0.005131      -0.012076      -0.002439      -0.008234      -0.053646      -0.023105       0.005679       0.017426             10.608818       9.206361       3.098638       2.497242       7.439811       1.945418      15.180281           0.001311
           68              C       3.433246       2.566457      23.161779      -0.093105      84.541106 0.48418462E+03  0.11610482E+05                                15.884665                            7.334178       0.339498       2.058564                    0.999741      29.889081      84.776767       0.613117       0.416604      -1.071719       0.074238       0.036211       0.096086       0.126708      -0.018757      -0.060501      -0.032220      -0.015556      -0.099102      -0.088392       0.035865       0.052526             25.849251      20.893645       8.650037      20.193750      14.601697      14.307763      42.052412          -0.005641
           69              C      -0.292724      11.973642      14.738173       0.590881      24.062846 0.25497003E+03  0.52982606E+04                                 7.712483                            5.661875      -0.074091       2.034644                    0.999219      22.265915      62.171978       0.625172       0.471479      -1.021435      -0.037529       0.050488      -0.008374       0.063463       0.039535       0.060397       0.048177       0.046963       0.147896      -0.073007      -0.040362       0.113370              9.717236      10.398942      -5.129753      -1.577842      12.091125      -1.016786       6.661640           0.001913
           70              C       0.462223      10.694471      14.942172       0.004124      35.515969 0.38322550E+03  0.86726431E+04                                 9.375165                            6.480430       0.049360       2.034968                    0.999316      26.116685      72.097112       0.658604       0.410946      -1.074778       0.028353      -0.025859       0.000937       0.038385       0.019725       0.016657       0.019228       0.017009       0.034803      -0.029034      -0.009510       0.038544             12.495995      12.951988      -6.945835      -2.614261      15.909072      -1.636773       8.626926          -0.003911
           71              C       0.101155       9.838534      15.886847      -0.087790      34.948998 0.41802786E+03  0.97584738E+04                                 9.438452                            6.906076      -0.021316       1.975189                    0.999554      28.845002      83.370600       0.613254       0.427847      -1.054146       0.030948      -0.018887       0.000220       0.036257       0.011830       0.006584       0.026201       0.015353       0.003209      -0.030847       0.000729       0.030118             11.849125      11.180408      -5.561904      -2.277296      15.367952      -1.989575       8.999015           0.000310
           72              C       0.839185       8.628324      16.115954      -0.133638      35.812752 0.41438143E+03  0.96224484E+04                                 9.466384                            6.775651       0.230779       2.052440                    0.999727      28.909716      82.501715       0.634874       0.415464      -1.065197      -0.020673       0.025501      -0.004238       0.033100       0.006569      -0.000543      -0.015189      -0.020747       0.004994      -0.014793      -0.007426       0.022219             12.239868      13.044793      -6.696212      -2.627854      15.594915      -0.884333       8.079897          -0.002720
           73              C       1.934544       8.390339      15.381556       0.156520      44.417969 0.37790741E+03  0.85728941E+04                                11.034461                            6.586530      -0.378405       1.902485                    0.998528      25.900850      72.980323       0.627198       0.430486      -1.056119       0.019057      -0.013017      -0.001460       0.023125      -0.019487       0.011874      -0.006866      -0.035458      -0.050814      -0.026509      -0.010627       0.037136             16.716340      16.381819     -11.188512      -1.102325      24.258198      -3.572780       9.509003          -0.002254
           74              C       2.295518       9.267910      14.305066      -0.146475      37.329305 0.45029801E+03  0.10687348E+05                                 9.768190                            7.084863       0.186626       2.030553                    0.999546      29.774640      86.200466       0.617365       0.418017      -1.062441      -0.011560       0.002460       0.006994       0.013734      -0.004464      -0.016873       0.006177       0.016038      -0.009026      -0.015574      -0.007444       0.023018             12.387661      10.716397      -4.683787      -1.806420      16.751222      -3.921170       9.695363          -0.002922
           75              C       1.536561      10.421328      14.154421      -0.095003      36.268802 0.42451059E+03  0.99624834E+04                                 9.679896                            6.966931      -0.051526       1.959800                    0.999677      29.294278      85.298109       0.608697       0.428771      -1.052046      -0.011036      -0.010301       0.027749       0.031589       0.024849       0.016458       0.000814      -0.005275       0.034011      -0.033862       0.005423       0.028438             12.226188      13.390421      -5.629504      -3.520563      14.097576      -1.401127       9.190566           0.000445
           76              C       2.763937       7.255852      15.613801      -0.096485      91.422129 0.51161880E+03  0.12424622E+05                                16.635188                            7.509271       0.348542       2.053970                    0.999824      30.357910      86.336770       0.610224       0.413314      -1.075049      -0.065056       0.093303      -0.015749       0.114830       0.063728      -0.012297       0.017376       0.040659       0.130196      -0.091938       0.045130       0.046809             28.684822      26.463116     -26.175341       3.777529      49.512006      -6.097293      10.079343          -0.007026
           77              C       4.436210       7.303178      29.385331       0.605683      22.784383 0.24533085E+03  0.50493170E+04                                 7.430940                            5.559697      -0.028241       2.055267                    0.999229      21.929576      60.949427       0.629860       0.472478      -1.020847       0.035213      -0.019765       0.059873       0.072217       0.069771      -0.018773      -0.019416      -0.073051      -0.173323      -0.064306      -0.047430       0.111736              9.031215       9.320588      -2.867835       3.074725       6.010692      -0.865242      11.762366          -0.002998
           78              C       3.594306       7.703426      28.186442      -0.003943      36.652556 0.41027804E+03  0.94249220E+04                                 9.537856                            6.683197       0.032862       2.020650                    0.999262      26.566809      73.390358       0.653108       0.408246      -1.078793      -0.023715       0.011248      -0.039563       0.047477       0.025824      -0.015352      -0.002867       0.010620      -0.032687      -0.025745      -0.010169       0.035914             12.378537      12.389285      -5.093070       5.138415       8.854253      -1.347483      15.892072           0.029461
           79              C       3.859894       7.143620      26.934199      -0.084659      34.781847 0.42897132E+03  0.10075762E+05                                 9.382340                            6.983246       0.018452       1.985345                    0.999592      29.021202      84.054406       0.611700       0.426302      -1.055422      -0.013534       0.020388       0.001216       0.024501       0.008360      -0.011841      -0.003146       0.013660      -0.066284      -0.025364       0.000422       0.024941             11.315986      10.221765      -4.374244       3.656126       9.026421      -0.670055      14.699770           0.004487
           80              C       3.104666       7.550629      25.851433      -0.137295      34.786058 0.40204128E+03  0.92936182E+04                                 9.306030                            6.691772       0.197589       2.041720                    0.999750      29.025281      83.462869       0.634379       0.417679      -1.060574       0.007056      -0.003328       0.021468       0.022841       0.014497      -0.010617       0.010446      -0.000356       0.046303      -0.027395       0.006781       0.020614             11.492740      11.407655      -5.436350       4.059846       9.698513      -1.829232      13.372052           0.004000
           81              C       2.127058       8.457948      25.986387       0.166236      41.990163 0.36425704E+03  0.81852112E+04                                10.655442                            6.468340      -0.312432       1.929852                    0.998831      25.448103      71.297834       0.632813       0.430734      -1.056273      -0.017097       0.004305      -0.024434       0.030130       0.000291       0.025199      -0.018196       0.017826       0.051010      -0.030234      -0.008901       0.039135             15.375526      13.511032      -6.210365       7.221130      10.647796      -3.968086      21.967750           0.011365
           82              C       4.383195       4.523076       4.174142      -0.132452      36.566538 0.43371012E+03  0.10209046E+05                                 9.672852                            6.978852       0.172634       2.032486                    0.999501      29.360671      84.964971       0.617904       0.421114      -1.059285      -0.010477       0.021937      -0.020449       0.031767      -0.007870      -0.004581      -0.008790       0.011474      -0.082288      -0.030296       0.006842       0.023454             12.092997      10.171135      -3.663994       2.836358       7.985616      -0.272198      18.122239          -0.002852
           83              C       3.616534       4.915211       3.044299      -0.104434      35.287594 0.42765564E+03  0.10052748E+05                                 9.489723                            6.986270      -0.046911       1.959381                    0.999565      29.460647      85.794786       0.608818       0.427984      -1.052748       0.012296       0.011589       0.022879       0.028442       0.024914      -0.008798       0.002804       0.004530       0.018327      -0.029872       0.006579       0.023294             11.596650      12.011636      -5.162443       3.184440       8.989830      -0.799167      13.788483          -0.001006
           84              C       1.371072       8.951498      24.815744      -0.086545      83.945251 0.48989216E+03  0.11765452E+05                                15.830151                            7.370813       0.380768       2.072997                    0.999745      29.756573      84.083388       0.613248       0.415874      -1.073680       0.066082      -0.041996       0.096016       0.123894       0.019930      -0.053618       0.034664      -0.022519      -0.114257      -0.087047       0.041170       0.045877             25.838109      21.258414      -8.756670      20.366932      14.516584     -14.045421      41.739331           0.030597
           85              C      -2.331817      11.055505      19.361113       0.558034      24.754606 0.27017155E+03  0.56947684E+04                                 7.837843                            5.820752      -0.182053       1.983556                    0.999319      23.049785      64.774742       0.617902       0.470273      -1.022314      -0.018213       0.011324      -0.042845       0.047913       0.072509      -0.031433      -0.005081      -0.012770      -0.160765      -0.072140      -0.031479       0.103619              9.520437       8.105211      -2.866287       2.558422       7.335020      -1.618222      13.121082          -0.003632
           86              C      -1.534138      10.593056      20.563141       0.003171      36.504803 0.43672362E+03  0.10212788E+05                                 9.624764                            6.995922      -0.063793       1.992184                    0.999456      26.986018      75.758318       0.623238       0.420257      -1.068646       0.025057      -0.019532       0.029345       0.043249       0.014174      -0.010520       0.003316      -0.021895      -0.020330      -0.022241       0.000833       0.021409             12.129043      10.289062      -3.716338       4.107822       8.198079      -2.792953      17.899989           0.028560
           87              C      -0.385670       9.818252      20.406218      -0.096806      33.678862 0.42405310E+03  0.99221174E+04                                 9.129215                            6.916908       0.056150       1.992670                    0.999674      29.076485      83.792176       0.618710       0.423092      -1.058426      -0.002394       0.010172       0.018217       0.021001       0.002528      -0.016228       0.006466      -0.010469       0.019773      -0.020314       0.002281       0.018033             10.921909       9.526169      -3.605682       2.943386       7.930690      -2.311927      15.308867           0.000199
           88              C       0.317192       9.367972      21.498400      -0.133429      34.726823 0.41958129E+03  0.97774283E+04                                 9.271543                            6.828122       0.199156       2.038003                    0.999773      29.126025      83.370979       0.630783       0.416694      -1.063994      -0.013910       0.006373      -0.009435       0.017975      -0.015548      -0.013243       0.001875       0.006869      -0.040183      -0.020570      -0.005516       0.026085             11.442408       8.709094      -3.062118       3.188414       7.651458      -2.118212      17.966673           0.013076
           89              C      -0.053346       9.795264      22.778888       0.156924      42.964605 0.37892007E+03  0.86011561E+04                                10.826199                            6.615814      -0.344091       1.916023                    0.998702      25.782069      72.655203       0.622941       0.433162      -1.054541       0.013287      -0.010700       0.019747       0.026095      -0.003215       0.021676      -0.016299       0.007806       0.055627      -0.023437      -0.012919       0.036355             15.645512      13.204190      -5.595945       7.713626      10.032290      -5.460274      23.700055           0.013146
           90              C      -1.127125      10.614692      22.923257      -0.135292      34.045538 0.40786826E+03  0.94290647E+04                                 9.101261                            6.706249       0.234732       2.049979                    0.999798      28.888572      82.123929       0.640747       0.413495      -1.066994      -0.012839       0.001140      -0.023861       0.027119       0.001627      -0.017268       0.006709      -0.014173       0.048601      -0.023631      -0.001380       0.025010             11.048070      10.714798      -4.331760       3.598718       8.313883      -2.787151      14.115529           0.010749
           91              C      -1.873589      11.047392      21.837352      -0.098532      33.028875 0.41541863E+03  0.96512524E+04                                 8.953203                            6.809278       0.150374       2.024465                    0.999707      28.783408      82.124883       0.629884       0.418550      -1.063372       0.016914      -0.007592       0.006697       0.019712      -0.004820      -0.012073       0.002466      -0.008281      -0.053743      -0.023134       0.005951       0.017183             10.604626       9.202767      -3.097096       2.495343       7.437272      -1.944103      15.173838           0.000968
           92              C       0.697873       9.327407      23.915008      -0.092359      84.414407 0.48356028E+03  0.11591374E+05                                15.869129                            7.329020       0.340785       2.059206                    0.999740      29.868234      84.693035       0.613408       0.416555      -1.071787      -0.074061       0.036163      -0.095962       0.126497       0.019132      -0.060504       0.032072      -0.015706      -0.099893      -0.088573       0.036240       0.052333             25.820186      20.871532      -8.640206      20.169386      14.587083     -14.290771      42.001945           0.027041
           93              C       8.623031       5.212692       0.954090       0.590897      24.065875 0.25499543E+03  0.52988968E+04                                 7.713076                            5.662124      -0.074183       2.034576                    0.999220      22.266360      62.172961       0.625166       0.471474      -1.021442       0.037464       0.050450       0.008363       0.063393      -0.039659       0.060205      -0.048202       0.046837       0.148046      -0.073097      -0.040187       0.113284              9.718446      10.399959       5.130811      -1.577792      12.093314       1.016983       6.662065          -0.002415
           94              C       7.868083       3.933521       0.750090       0.003792      35.525032 0.38332371E+03  0.86753908E+04                                 9.376387                            6.480956       0.049912       2.035080                    0.999317      26.121112      72.110691       0.658626       0.410907      -1.074807      -0.028236      -0.025897      -0.000990       0.038327      -0.019446       0.016481      -0.019075       0.016978       0.034437      -0.028742      -0.009397       0.038139             12.498524      12.955295       6.948479      -2.614842      15.912369       1.636276       8.627908           0.009703
           95              C       4.029964       3.077584      31.189941      -0.087670      34.953538 0.41807257E+03  0.97599174E+04                                 9.439853                            6.906802      -0.021939       1.974970                    0.999554      28.846491      83.380492       0.613166       0.427891      -1.054104      -0.030995      -0.018882      -0.000197       0.036294      -0.011779       0.006521      -0.026148       0.015436       0.003345      -0.030818       0.000808       0.030009             11.851773      11.182943       5.564395      -2.277265      15.372197       1.989861       9.000178           0.000949
           96              C       3.291935       1.867374      30.960834      -0.133795      35.823240 0.41448774E+03  0.96257461E+04                                 9.468769                            6.776773       0.230736       2.052405                    0.999727      28.913998      82.523425       0.634772       0.415495      -1.065153       0.020654       0.025517       0.004167       0.033092      -0.006436      -0.000593       0.015259      -0.020840       0.004925      -0.014703      -0.007584       0.022287             12.243980      13.049244       6.699425      -2.628707      15.600571       0.884540       8.082124           0.005525
           97              C       6.395762       1.629389       0.310707       0.156538      44.425963 0.37792791E+03  0.85736382E+04                                11.036304                            6.586987      -0.378613       1.902419                    0.998527      25.902437      72.990510       0.627125       0.430523      -1.056076      -0.019118      -0.013098       0.001427       0.023218       0.019520       0.011820       0.006917      -0.035470      -0.050742      -0.026447      -0.010715       0.037163             16.720466      16.386092      11.192396      -1.102475      24.264597       3.573450       9.510708           0.004372
           98              C       6.034788       2.506960       1.387196      -0.146488      37.336783 0.45037858E+03  0.10689932E+05                                 9.770154                            7.085909       0.186148       2.030404                    0.999545      29.776902      86.214817       0.617254       0.418066      -1.062391       0.011567       0.002489      -0.006964       0.013729       0.004556      -0.016905      -0.006143       0.016001      -0.009113      -0.015571      -0.007491       0.023062             12.390897      10.718818       4.685460      -1.806572      16.756050       3.922737       9.697824           0.006737
           99              C       6.793746       3.660378       1.537842      -0.095218      36.276525 0.42461038E+03  0.99653998E+04                                 9.681147                            6.967656      -0.050905       1.959944                    0.999677      29.297987      85.311063       0.608678       0.428760      -1.052055       0.010990      -0.010400      -0.027715       0.031576      -0.024798       0.016337      -0.000617      -0.005374       0.034122      -0.033854       0.005663       0.028191             12.228200      13.392719       5.630777      -3.521285      14.099761       1.401179       9.192119          -0.000611
          100              C       5.566370       0.494902       0.078461      -0.096838      91.496764 0.51196397E+03  0.12435401E+05                                16.644379                            7.512241       0.348021       2.053701                    0.999824      30.368298      86.381454       0.610035       0.413362      -1.074991       0.065136       0.093417       0.015756       0.114968      -0.063632      -0.012493      -0.017220       0.040713       0.130241      -0.091862       0.045100       0.046762             28.703017      26.480272      26.193539       3.779724      49.544107       6.100793      10.084671           0.013490
          101              C       6.535803      12.979672      13.693068       0.606762      22.770065 0.24512597E+03  0.50444079E+04                                 7.428020                            5.557270      -0.028590       2.055042                    0.999230      21.933193      60.969561       0.629971       0.472460      -1.020783       0.035466       0.019672       0.059939       0.072371      -0.070139      -0.018401       0.019547      -0.072920      -0.172870      -0.063916      -0.048017       0.111933              9.027790       9.317130       2.866446       3.073321       6.008662       0.864878      11.757579          -0.001198
          102              C       5.693899      12.579424      12.494179      -0.002208      36.638622 0.40994574E+03  0.94159580E+04                                 9.538779                            6.682585       0.028915       2.019657                    0.999257      26.551802      73.358404       0.652791       0.408502      -1.078557      -0.023418      -0.011003      -0.039775       0.047450      -0.026571      -0.015985       0.003097       0.010063      -0.035396      -0.026540      -0.010659       0.037199             12.381789      12.395594       5.096570       5.141974       8.856189       1.349858      15.893583           0.018756
          103              C       5.959488      13.139230      11.241937      -0.083972      34.771489 0.42875433E+03  0.10069458E+05                                 9.381089                            6.981811       0.016439       1.984784                    0.999592      29.012633      84.026361       0.611716       0.426343      -1.055390      -0.013183      -0.020484       0.001553       0.024409      -0.008963      -0.011814       0.003324       0.013386      -0.066415      -0.025399       0.000071       0.025328             11.315432      10.221784       4.373750       3.658384       9.024342       0.671389      14.700170           0.002993
          104              C       5.204259      12.732221      10.159171      -0.137868      34.805939 0.40229353E+03  0.93008684E+04                                 9.308653                            6.693201       0.198228       2.041686                    0.999753      29.037971      83.504579       0.634410       0.417596      -1.060632       0.007010       0.003207       0.021408       0.022753      -0.014410      -0.010664      -0.010605      -0.000235       0.046056      -0.027380       0.006734       0.020645             11.496514      11.411051       5.437745       4.061808       9.700694       1.829735      13.377795           0.003791
          105              C       4.226652      11.824902      10.294124       0.166107      42.001399 0.36435926E+03  0.81881472E+04                                10.657525                            6.469364      -0.312626       1.929727                    0.998832      25.452235      71.314039       0.632740       0.430749      -1.056255      -0.016964      -0.004210      -0.024254       0.029896      -0.000377       0.025248       0.018237       0.017910       0.051158      -0.030362      -0.008841       0.039203             15.379431      13.514480       6.211917       7.223503      10.649875       3.969177      21.973940           0.009107
          106              C       2.283601       2.237874      19.866404      -0.132539      36.561105 0.43366062E+03  0.10207426E+05                                 9.671524                            6.978236       0.173012       2.032669                    0.999498      29.357845      84.950462       0.617970       0.421088      -1.059318      -0.010372      -0.021958      -0.020499       0.031780       0.007969      -0.004421       0.008856       0.011635      -0.081906      -0.030186       0.006668       0.023518             12.091051      10.168985       3.662764       2.835511       7.984120       0.272080      18.120048          -0.005650
          107              C       1.516941       1.845739      18.736561      -0.103904      35.268353 0.42742749E+03  0.10045756E+05                                 9.485784                            6.984145      -0.047011       1.959426                    0.999565      29.450633      85.750647       0.608963       0.427952      -1.052798       0.012379      -0.011732       0.022940       0.028585      -0.024919      -0.008919      -0.002862       0.004460       0.018592      -0.029967       0.006679       0.023288             11.591096      12.005429       5.159085       3.182579       8.985536       0.798701      13.782322          -0.000816
          108              C       3.470665      11.331352       9.123481      -0.085807      83.884101 0.48950914E+03  0.11753865E+05                                15.823241                            7.367933       0.381392       2.073334                    0.999744      29.743840      84.036799       0.613373       0.415874      -1.073688       0.065907       0.041926       0.095829       0.123631      -0.020148      -0.053680      -0.034650      -0.022684      -0.115031      -0.087290       0.041485       0.045806             25.827422      21.249922       8.752757      20.358517      14.510309      14.039070      41.722035           0.025247
          109              C      -0.232223       9.227345       3.668851       0.558294      24.755312 0.27019701E+03  0.56955634E+04                                 7.838894                            5.821731      -0.183570       1.983109                    0.999316      23.049474      64.779961       0.617725       0.470387      -1.022230      -0.017913      -0.011665      -0.042934       0.047961      -0.072545      -0.031552       0.005108      -0.012961      -0.160820      -0.072260      -0.031438       0.103698              9.521376       8.105789       2.866430       2.557978       7.336362       1.618690      13.121976          -0.003717
          110              C       0.565456       9.689794       4.870878       0.003290      36.497990 0.43665368E+03  0.10210809E+05                                 9.623995                            6.995687      -0.064235       1.992125                    0.999454      26.983004      75.750171       0.623201       0.420296      -1.068614       0.025195       0.019414       0.029348       0.043278      -0.014292      -0.010620      -0.003276      -0.022064      -0.020548      -0.022408       0.000808       0.021600             12.127472      10.287683       3.715865       4.106512       8.197588       2.792644      17.897146           0.023967
          111              C       1.713924      10.464598       4.713956      -0.096739      33.674250 0.42399416E+03  0.99204109E+04                                 9.128612                            6.916562       0.056656       1.992889                    0.999674      29.073424      83.782448       0.618706       0.423109      -1.058414      -0.002332      -0.010322       0.018182       0.021038      -0.002509      -0.016248      -0.006371      -0.010622       0.019694      -0.020342       0.002356       0.017986             10.921052       9.525431       3.605511       2.943092       7.930352       2.311881      15.307373           0.000341
          112              C       2.416786      10.914878       5.806137      -0.133319      34.722189 0.41952234E+03  0.97757391E+04                                 9.270898                            6.827725       0.199221       2.038064                    0.999773      29.123511      83.363215       0.630788       0.416705      -1.063985      -0.013888      -0.006392      -0.009414       0.017954       0.015494      -0.013291      -0.001825       0.006735      -0.040295      -0.020648      -0.005390       0.026038             11.441528       8.708549       3.062016       3.188077       7.651074       2.118060      17.964961           0.010297
          113              C       2.046248      10.487586       7.086626       0.157032      42.955704 0.37886314E+03  0.85994453E+04                                10.824549                            6.615188      -0.343685       1.916174                    0.998704      25.779252      72.642864       0.622995       0.433145      -1.054563       0.013241       0.010684       0.019708       0.026036       0.003145       0.021621       0.016303       0.007716       0.055502      -0.023446      -0.012822       0.036267             15.642797      13.201576       5.594522       7.711768      10.030470       5.458938      23.696346           0.010924
          114              C       0.972469       9.668159       7.230995      -0.135091      34.032460 0.40771425E+03  0.94244301E+04                                 9.098727                            6.704889       0.235192       2.050220                    0.999798      28.881048      82.092622       0.640838       0.413484      -1.067022      -0.012831      -0.001128      -0.023835       0.027093      -0.001715      -0.017306      -0.006661      -0.014244       0.048401      -0.023691      -0.001261       0.024952             11.044533      10.711546       4.330196       3.597091       8.311556       2.786037      14.110496           0.008971
          115              C       0.226004       9.235458       6.145090      -0.098472      33.020496 0.41532253E+03  0.96483165E+04                                 8.951418                            6.808344       0.150967       2.024713                    0.999707      28.778793      82.104690       0.629957       0.418532      -1.063399       0.016957       0.007499       0.006685       0.019710       0.004797      -0.012131      -0.002384      -0.008433      -0.053662      -0.023166       0.006005       0.017161             10.602060       9.200560       3.096112       2.493897       7.435748       1.943279      15.169871           0.001146
          116              C       2.797467      10.955443       8.222746      -0.092335      84.393467 0.48344731E+03  0.11587931E+05                                15.867023                            7.328279       0.341063       2.059376                    0.999741      29.863577      84.675758       0.613428       0.416568      -1.071784      -0.074066      -0.036104      -0.095819       0.126375      -0.019335      -0.060422      -0.031964      -0.015844      -0.100144      -0.088568       0.036431       0.052137             25.817367      20.868902       8.638775      20.167101      14.585034      14.288858      41.998165           0.021608
          117              C       6.523437       1.548258      16.646352       0.590640      24.070134 0.25505882E+03  0.53006244E+04                                 7.714080                            5.662896      -0.074512       2.034423                    0.999220      22.271159      62.191865       0.625103       0.471485      -1.021421       0.037010      -0.050595       0.007942       0.063187       0.039587       0.060015       0.048320       0.046588       0.149100      -0.073184      -0.040101       0.113286              9.719260      10.399980      -5.130622      -1.578892      12.094280      -1.016530       6.663520           0.001513
          118              C       5.768490       2.827429      16.442353       0.004232      35.510084 0.38316147E+03  0.86708447E+04                                 9.374361                            6.480061       0.049654       2.035133                    0.999316      26.113922      72.088387       0.658596       0.410968      -1.074762      -0.028489       0.025678      -0.001012       0.038367       0.019667       0.016553       0.019200       0.016769       0.035081      -0.028967      -0.009452       0.038420             12.494647      12.948612      -6.944682      -2.613368      15.909115      -1.637135       8.626213          -0.004054
          119              C       6.129558       3.683366      15.497678      -0.087727      34.939095 0.41791063E+03  0.97549278E+04                                 9.436463                            6.904963      -0.020266       1.975610                    0.999555      28.839514      83.347781       0.613331       0.427829      -1.054170      -0.031095       0.018745      -0.000425       0.036310       0.011747       0.006525       0.026317       0.015068       0.003112      -0.030868       0.000735       0.030133             11.846149      11.176562      -5.559634      -2.276545      15.364601      -1.989498       8.997283           0.000769
          120              C       5.391528       4.893576      15.268571      -0.133622      35.809526 0.41435354E+03  0.96215933E+04                                 9.465698                            6.775360       0.230785       2.052460                    0.999727      28.908456      82.495957       0.634900       0.415456      -1.065207       0.020612      -0.025550       0.004158       0.033090       0.006562      -0.000567      -0.015149      -0.020909       0.004967      -0.014789      -0.007444       0.022233             12.238669      13.043031      -6.695037      -2.627651      15.593472      -0.884387       8.079505          -0.002857
          121              C       4.296169       5.131561      16.002969       0.156522      44.417541 0.37791134E+03  0.85729762E+04                                11.034306                            6.586516      -0.378441       1.902467                    0.998528      25.900863      72.979512       0.627208       0.430480      -1.056126      -0.019076       0.013016       0.001443       0.023138      -0.019479       0.011865      -0.006861      -0.035509      -0.050708      -0.026501      -0.010626       0.037127             16.716073      16.381136     -11.188289      -1.102088      24.258044      -3.572960       9.509039          -0.001986
          122              C       3.935195       4.253990      17.079459      -0.146529      37.329776 0.45030801E+03  0.10687569E+05                                 9.767954                            7.084724       0.186604       2.030519                    0.999547      29.775451      86.200744       0.617404       0.417992      -1.062465       0.011563      -0.002444      -0.006986       0.013729      -0.004482      -0.016883       0.006199       0.015953      -0.008921      -0.015575      -0.007439       0.023014             12.387388      10.715784      -4.684059      -1.806070      16.750955      -3.921136       9.695424          -0.002404
          123              C       4.694152       3.100572      17.230104      -0.094935      36.265084 0.42447048E+03  0.99612166E+04                                 9.679078                            6.966490      -0.051565       1.959807                    0.999677      29.292027      85.287638       0.608737       0.428758      -1.052064       0.011036       0.010227      -0.027800       0.031611       0.024779       0.016440       0.000822      -0.005464       0.034122      -0.033822       0.005446       0.028377             12.225157      13.388231      -5.629865      -3.519589      14.097548      -1.400777       9.189694           0.000182
          124              C       3.466776       6.266048      15.770724      -0.096389      91.408035 0.51154521E+03  0.12422326E+05                                16.633319                            7.508563       0.348750       2.054057                    0.999824      30.356021      86.328239       0.610276       0.413296      -1.075066       0.065090      -0.093291       0.015695       0.114831       0.063716      -0.012289       0.017353       0.040613       0.130240      -0.091921       0.045108       0.046813             28.681360      26.459869     -26.171991       3.777151      49.505894      -6.096659      10.078316          -0.007321
          125              C       1.794503       6.218722       1.999194       0.606363      22.769446 0.24511863E+03  0.50441351E+04                                 7.428156                            5.557383      -0.028760       2.055131                    0.999229      21.928248      60.951761       0.629941       0.472493      -1.020782      -0.035365       0.019576      -0.059957       0.072311       0.069881      -0.018488      -0.019406      -0.072847      -0.172823      -0.063966      -0.047695       0.111661              9.028211       9.317555      -2.866644       3.073889       6.008849      -0.865035      11.758227           0.002019
          126              C       2.636407       5.818474       3.198083      -0.003199      36.655633 0.41019456E+03  0.94230085E+04                                 9.540766                            6.683963       0.029912       2.019818                    0.999259      26.562214      73.389985       0.652825       0.408422      -1.078621       0.023480      -0.011236       0.039747       0.047512       0.026188      -0.015690      -0.002946       0.010433      -0.034140      -0.026163      -0.010406       0.036568             12.384644      12.397156      -5.096972       5.143495       8.857766      -1.350091      15.899012          -0.005258
          127              C       2.370819       6.378280       4.450326      -0.084518      34.789193 0.42901226E+03  0.10077134E+05                                 9.384210                            6.983857       0.017100       1.984867                    0.999593      29.023169      84.066457       0.611627       0.426336      -1.055383       0.013250      -0.020543      -0.001428       0.024487       0.008535      -0.011756      -0.003270       0.013564      -0.066315      -0.025338       0.000312       0.025026             11.319623      10.225585      -4.375842       3.659801       9.027974      -0.671942      14.705311          -0.002157
          128              C       3.126047       5.971271       5.533092      -0.137770      34.809855 0.40231254E+03  0.93015715E+04                                 9.310072                            6.693809       0.197393       2.041449                    0.999752      29.038362      83.511391       0.634306       0.417652      -1.060579      -0.007062       0.003151      -0.021401       0.022756       0.014418      -0.010621       0.010537      -0.000211       0.046494      -0.027387       0.006669       0.020717             11.499142      11.414004      -5.439528       4.063910       9.702821      -1.831335      13.380599           0.001333
          129              C       4.103655       5.063952       5.398138       0.166283      42.005327 0.36432492E+03  0.81873590E+04                                10.658862                            6.469414      -0.313339       1.929530                    0.998830      25.451844      71.317887       0.632672       0.430797      -1.056203       0.017009      -0.004312       0.024378       0.030036       0.000342       0.025223      -0.018209       0.017883       0.051038      -0.030298      -0.008860       0.039158             15.382854      13.517263      -6.213298       7.226813      10.651514      -3.971235      21.979784          -0.002060
          130              C       1.847518       8.998824      27.210383      -0.132306      36.548898 0.43353252E+03  0.10203578E+05                                 9.669243                            6.977203       0.173107       2.032753                    0.999499      29.352718      84.930006       0.618021       0.421087      -1.059327       0.010425      -0.021931       0.020503       0.031781      -0.007854      -0.004517      -0.008848       0.011395      -0.082192      -0.030277       0.006875       0.023402             12.086845      10.166202      -3.662017       2.832912       7.982690      -0.270952      18.111643           0.020635
          131              C       2.614179       8.606689      28.340226      -0.103947      35.264083 0.42739174E+03  0.10044643E+05                                 9.484894                            6.983821      -0.046599       1.959590                    0.999565      29.448568      85.741724       0.608985       0.427948      -1.052807      -0.012356      -0.011698      -0.022926       0.028550       0.024902      -0.008873       0.002846       0.004380       0.018479      -0.029913       0.006647       0.023267             11.589222      12.003882      -5.158769       3.180807       8.985194      -0.797866      13.778591          -0.001182
          132              C       4.859641       4.570402       6.568781      -0.086691      84.004897 0.49014393E+03  0.11773221E+05                                15.837796                            7.372948       0.380306       2.072759                    0.999745      29.764465      84.116759       0.613119       0.415901      -1.073643      -0.066052       0.041972      -0.095984       0.123844       0.019771      -0.053620       0.034787      -0.022605      -0.114184      -0.087055       0.040969       0.046085             25.854345      21.271425      -8.762450      20.381419      14.524272     -14.054697      41.767338           0.001171
          133              C       8.562530       2.466395      12.023412       0.558165      24.760479 0.27025616E+03  0.56971417E+04                                 7.840096                            5.822415      -0.184409       1.982806                    0.999315      23.051746      64.788956       0.617679       0.470394      -1.022222       0.017738      -0.011829       0.042981       0.047978       0.072418      -0.031542      -0.005233      -0.013211      -0.160303      -0.072092      -0.031436       0.103527              9.523431       8.106866      -2.866907       2.559151       7.337668      -1.620044      13.125759          -0.003019
          134              C       7.764851       2.928844      10.821384       0.003102      36.508081 0.43676230E+03  0.10214038E+05                                 9.625761                            6.996478      -0.064576       1.991969                    0.999453      26.987295      75.766071       0.623173       0.420286      -1.068614      -0.025193       0.019401      -0.029345       0.043270       0.014231      -0.010531       0.003329      -0.021936      -0.020382      -0.022294       0.000820       0.021474             12.130908      10.289651      -3.716853       4.108658       8.199266      -2.794429      17.903806           0.003227
          135              C       6.616383       3.703648      10.978307      -0.096768      33.678790 0.42404252E+03  0.99218166E+04                                 9.129289                            6.916850       0.056379       1.992751                    0.999674      29.076125      83.791149       0.618708       0.423096      -1.058423       0.002274      -0.010405      -0.018206       0.021093       0.002498      -0.016278       0.006386      -0.010656       0.019813      -0.020379       0.002342       0.018037             10.922529       9.526202      -3.605895       2.944055       7.931006      -2.312586      15.310380           0.002127
          136              C       5.913521       4.153928       9.886125      -0.133512      34.733617 0.41965339E+03  0.97795791E+04                                 9.272916                            6.828774       0.198852       2.037871                    0.999773      29.128931      83.382710       0.630740       0.416702      -1.063984       0.013860      -0.006438       0.009424       0.017954      -0.015619      -0.013278       0.001771       0.006771      -0.040096      -0.020653      -0.005451       0.026104             11.445090       8.710524      -3.062703       3.189975       7.652623      -2.119242      17.972124           0.000634
          137              C       6.284059       3.726636       8.605637       0.156990      42.970194 0.37892338E+03  0.86013404E+04                                10.827439                            6.615959      -0.344328       1.915945                    0.998702      25.782860      72.660385       0.622911       0.433177      -1.054521      -0.013296       0.010701      -0.019758       0.026109      -0.003223       0.021658      -0.016305       0.007771       0.055645      -0.023423      -0.012925       0.036348             15.648993      13.206835      -5.597282       7.716663      10.033861      -5.462263      23.706284           0.001389
          138              C       7.357838       2.907209       8.461268      -0.135369      34.052620 0.40793884E+03  0.94312013E+04                                 9.102772                            6.706922       0.234442       2.049851                    0.999798      28.891757      82.137944       0.640695       0.413507      -1.066975       0.012833      -0.001120       0.023865       0.027120       0.001604      -0.017272       0.006651      -0.014158       0.048805      -0.023627      -0.001417       0.025044             11.050791      10.717222      -4.333067       3.600503       8.315520      -2.788517      14.119632          -0.000273
          139              C       8.104302       2.474508       9.547173      -0.098569      33.032563 0.41545861E+03  0.96524649E+04                                 8.954020                            6.809658       0.150454       2.024475                    0.999707      28.785123      82.132412       0.629856       0.418557      -1.063362      -0.017007       0.007489      -0.006670       0.019743      -0.004906      -0.012140       0.002329      -0.008444      -0.053673      -0.023174       0.005934       0.017241             10.606181       9.203744      -3.097621       2.496212       7.438017      -1.945032      15.176784           0.001453
          140              C       5.532840       4.194493       7.469517      -0.092704      84.481118 0.48386507E+03  0.11600735E+05                                15.877670                            7.331672       0.340069       2.058879                    0.999741      29.878014      84.733704       0.613242       0.416594      -1.071741       0.074083      -0.036170       0.095963       0.126512       0.019016      -0.060452       0.032137      -0.015759      -0.099690      -0.088499       0.036180       0.052319             25.837520      20.885062      -8.646299      20.184392      14.595621     -14.300924      42.031878          -0.002392
          141              C      -2.392318       8.309208      30.430435       0.590655      24.072880 0.25508148E+03  0.53011673E+04                                 7.714631                            5.663116      -0.074467       2.034418                    0.999221      22.270706      62.189274       0.625101       0.471480      -1.021432      -0.037088      -0.050552      -0.008015       0.063208      -0.039680       0.059874      -0.048327       0.046502       0.148953      -0.073213      -0.039973       0.113185              9.720540      10.401385       5.132005      -1.578690      12.096554       1.016666       6.663681          -0.002126
          142              C      -1.637370       9.588379      30.634435       0.003751      35.523603 0.38331683E+03  0.86752200E+04                                 9.376214                            6.480987       0.050096       2.035171                    0.999317      26.120909      72.110708       0.658609       0.410919      -1.074796       0.028458       0.025749       0.001012       0.038391      -0.019408       0.016402      -0.019017       0.016713       0.034641      -0.028654      -0.009366       0.038020             12.498005      12.952534       6.947623      -2.613889      15.913858       1.637111       8.627624           0.009991
          143              C       2.200749      10.444316       0.194584      -0.087797      34.950951 0.41805282E+03  0.97592788E+04                                 9.439177                            6.906502      -0.020783       1.975374                    0.999554      28.845306      83.374563       0.613201       0.427874      -1.054121       0.031117       0.018830       0.000357       0.036372      -0.011693       0.006404      -0.026225       0.015259       0.003148      -0.030844       0.000898       0.029947             11.850500      11.180976       5.562971      -2.277104      15.371073       1.989839       8.999451           0.000368
          144              C       2.938778      11.654526       0.423691      -0.133725      35.820214 0.41445798E+03  0.96248635E+04                                 9.468267                            6.776579       0.230577       2.052377                    0.999727      28.912491      82.517772       0.634776       0.415501      -1.065151      -0.020640      -0.025543      -0.004162       0.033103      -0.006464      -0.000604       0.015218      -0.021039       0.004814      -0.014733      -0.007584       0.022317             12.243116      13.047981       6.698732      -2.628386      15.599902       0.884539       8.081466           0.005927
          145              C      -0.165049      11.892511      31.073818       0.156570      44.425141 0.37792396E+03  0.85735159E+04                                11.036154                            6.586941      -0.378743       1.902378                    0.998527      25.902281      72.989642       0.627129       0.430521      -1.056079       0.019109       0.013119      -0.001458       0.023225       0.019516       0.011802       0.006898      -0.035531      -0.050697      -0.026442      -0.010720       0.037161             16.720269      16.385486      11.192430      -1.102099      24.264963       3.573506       9.510359           0.004003
          146              C       0.195925      11.014940      29.997329      -0.146711      37.342741 0.45046591E+03  0.10692428E+05                                 9.770654                            7.086244       0.186293       2.030371                    0.999546      29.780964      86.225761       0.617291       0.418024      -1.062427      -0.011589      -0.002409       0.006953       0.013728       0.004629      -0.016970      -0.006180       0.015879      -0.009095      -0.015626      -0.007496       0.023123             12.391638      10.719110       4.686427      -1.806156      16.757878       3.922773       9.697927           0.005909
          147              C      -0.563033       9.861522      29.846683      -0.095094      36.276158 0.42460878E+03  0.99653397E+04                                 9.680985                            6.967585      -0.051398       1.959759                    0.999677      29.298310      85.311532       0.608690       0.428753      -1.052060      -0.011059       0.010318       0.027801       0.031649      -0.024741       0.016328      -0.000633      -0.005543       0.034286      -0.033834       0.005681       0.028152             12.228056      13.391425       5.631589      -3.520245      14.101331       1.401151       9.191412          -0.000308
          148              C       0.664343      13.026998      31.306064      -0.096807      91.489995 0.51192863E+03  0.12434276E+05                                16.643371                            7.511823       0.348176       2.053762                    0.999824      30.367542      86.377189       0.610074       0.413345      -1.075007      -0.065217      -0.093367      -0.015770       0.114976      -0.063617      -0.012481      -0.017191       0.040632       0.130224      -0.091823       0.045076       0.046747             28.701221      26.478458      26.191790       3.779538      49.541118       6.100465      10.084087           0.013926
          149              O      -1.350608      13.397499      17.959794      -0.515097      36.759052 0.57585373E+03  0.14092087E+05                                 8.891775                            7.544389       0.106357       2.091639                    0.996430      27.460424      72.981710       0.675267       0.370653      -1.129201       0.031653       0.026944       0.000832       0.041576      -0.002103      -0.032006      -0.003374      -0.003595      -0.065491      -0.042194       0.013000       0.029194             10.080174      13.103524       4.231410       1.849884       9.029772       0.107091       8.107227          -0.147620
          150              O       6.185638      12.597002      14.813496      -0.588985      32.387274 0.49255822E+03  0.11555969E+05                                 7.953643                            6.775909       0.495327       2.201712                    0.998574      27.451465      70.713647       0.746876       0.349550      -1.149441       0.008561       0.040909      -0.043857       0.060583      -0.043382      -0.029894      -0.009526      -0.052401       0.036575      -0.068518       0.022291       0.046228              9.004209       6.908643       0.478709       1.508890       5.891166      -0.644588      14.212819           0.023169
          151              O      -3.066551       5.136970      27.596413      -0.526300      28.062120 0.41725623E+03  0.94144065E+04                                 7.221924                            6.229313       0.595428       2.238789                    0.998790      26.848249      68.362893       0.778408       0.348746      -1.147312      -0.028741       0.005988      -0.017297       0.034075       0.011142      -0.007109       0.003534      -0.039559      -0.187682      -0.063422       0.009417       0.054005              7.956922       9.192110       3.143721       0.615910       7.868711       1.193367       6.809946           0.102979
          152              O       6.134065       3.794245      28.817271      -0.588943      32.132687 0.47654483E+03  0.11105614E+05                                 7.950161                            6.668457       0.540609       2.211885                    0.998282      27.656438      71.366622       0.751085       0.349928      -1.147337      -0.030068       0.003392      -0.042105       0.051849      -0.016625      -0.044747      -0.027709       0.005327       0.071304      -0.060141       0.002419       0.057721              9.002321       6.155384       0.940839      -0.699196       6.967229      -1.162511      13.884350           0.076833
          153              O      -1.340052      12.192697      15.409802      -0.607691      43.294491 0.66659947E+03  0.16938881E+05                                 9.921500                            8.099481      -0.052944       2.009147                    0.996370      29.292879      79.611772       0.653139       0.369046      -1.129210       0.048886      -0.004474      -0.032338       0.058784       0.011118       0.016658       0.036379       0.083691       0.091473      -0.070476       0.014079       0.056397             12.000027      15.933370      -5.296703      -3.586642      10.141959       1.852367       9.924750          -0.034219
          154              O       0.148776      12.805239      13.893929      -0.544354      28.476376 0.44491984E+03  0.10175659E+05                                 7.261168                            6.425756       0.593025       2.246829                    0.998322      26.724897      67.958076       0.769533       0.348015      -1.150770      -0.010514      -0.034701      -0.008446       0.037229       0.044535       0.019313      -0.026661      -0.026573       0.069483      -0.068888       0.025124       0.043764              7.888361       6.767342      -1.048823      -0.791278       9.355894      -2.553135       7.541849          -0.036768
          155              O       5.481727       6.636549      29.116993      -0.515814      36.779260 0.57625458E+03  0.14104351E+05                                 8.894705                            7.546790       0.106353       2.091492                    0.996424      27.470660      73.015299       0.675190       0.370631      -1.129218      -0.031764       0.026760      -0.000953       0.041544       0.002365      -0.032283       0.003524      -0.003834      -0.067091      -0.042820       0.013420       0.029400             10.083577      13.107194      -4.232788       1.850687       9.033254      -0.107056       8.110284           0.150490
          156              O       2.144668       5.836052       0.878767      -0.589651      32.387957 0.49257412E+03  0.11556467E+05                                 7.954137                            6.776283       0.495640       2.201932                    0.998563      27.450873      70.713119       0.746810       0.349577      -1.149415      -0.007888       0.040434       0.043523       0.059928       0.043892      -0.030893       0.010079      -0.052596       0.036255      -0.069671       0.022874       0.046797              9.005231       6.909493      -0.478374       1.510732       5.891580       0.643974      14.214620          -0.021850
          157              O       7.197671      11.897920      19.480375      -0.526881      28.075389 0.41750682E+03  0.94215012E+04                                 7.224158                            6.231197       0.595205       2.238629                    0.998789      26.855347      68.386832       0.778285       0.348747      -1.147308       0.028597       0.006118       0.016862       0.033757      -0.010819      -0.006210      -0.002735      -0.039491      -0.190506      -0.064123       0.009847       0.054276              7.959280       9.194700      -3.144643       0.615806       7.871049      -1.193644       6.812091           0.088938
          158              O      -2.002945      10.555195      18.259517      -0.589454      32.144852 0.47677824E+03  0.11112384E+05                                 7.951756                            6.669791       0.541017       2.211852                    0.998287      27.664490      71.391040       0.751062       0.349896      -1.147365       0.029907       0.003557       0.042019       0.051698       0.016605      -0.044897       0.027670       0.004447       0.071702      -0.060267       0.002449       0.057818              9.003882       6.156602      -0.941225      -0.699769       6.968887       1.162925      13.886157           0.074802
          159              O       9.670358       5.431747       0.282461      -0.609540      43.356489 0.66775787E+03  0.16975936E+05                                 9.930878                            8.106536      -0.053480       2.008649                    0.996359      29.317987      79.701754       0.652843       0.369048      -1.129192      -0.048695      -0.004749       0.031924       0.058420      -0.011737       0.016425      -0.037250       0.083957       0.090274      -0.071079       0.014390       0.056688             12.012617      15.950142       5.304449      -3.589904      10.154228      -1.854648       9.933482           0.035676
          160              O       8.181531       6.044289       1.798333      -0.542123      28.418400 0.44377121E+03  0.10142683E+05                                 7.251374                            6.417477       0.593357       2.247397                    0.998328      26.694571      67.855274       0.770037       0.348017      -1.150785       0.010321      -0.035300       0.008429       0.037732      -0.042991       0.018047       0.026251      -0.026738       0.068468      -0.066678       0.023444       0.043235              7.877219       6.757156       1.045426      -0.790441       9.342318       2.549587       7.532183           0.071224
          161              O       7.581321       0.124401      13.424731      -0.528892      37.167294 0.58373190E+03  0.14333499E+05                                 8.951567                            7.591354       0.111502       2.090444                    0.996393      27.651020      73.613413       0.673769       0.370217      -1.129533      -0.030324      -0.026522       0.000103       0.040287      -0.003793      -0.034429      -0.003488      -0.005422      -0.091992      -0.050039       0.018197       0.031843             10.152455      13.198723       4.265824       1.872139       9.091292       0.110347       8.167349           0.036453
          162              O       0.045075       0.924898      16.571029      -0.588827      32.345474 0.49180077E+03  0.11533576E+05                                 7.946807                            6.770641       0.494438       2.201887                    0.998556      27.433980      70.650769       0.747188       0.349544      -1.149464      -0.007198      -0.039979       0.042768       0.058985      -0.044274      -0.031634      -0.010397      -0.054682       0.036535      -0.071024       0.023490       0.047534              8.996519       6.902668       0.477398       1.509849       5.886170      -0.642167      14.200719          -0.029329
          163              O       9.297264       8.384930       3.788112      -0.525802      28.056786 0.41718259E+03  0.94123064E+04                                 7.220758                            6.228601       0.594522       2.238555                    0.998788      26.847056      68.357710       0.778485       0.348727      -1.147330       0.029178      -0.006415       0.016969       0.034357       0.010727      -0.006498       0.002744      -0.039660      -0.189992      -0.064005       0.009785       0.054220              7.955118       9.190460       3.142262       0.614333       7.867200       1.192467       6.807694           0.095599
          164              O       0.096648       9.727655       2.567254      -0.589078      32.137528 0.47667286E+03  0.11109283E+05                                 7.950452                            6.669011       0.541428       2.212105                    0.998281      27.661338      71.380203       0.751116       0.349892      -1.147372       0.030312      -0.003928       0.042089       0.052017      -0.016902      -0.045120      -0.027723       0.004506       0.071248      -0.060645       0.002759       0.057886              9.002059       6.155432       0.940624      -0.700080       6.968397      -1.162979      13.882348           0.077697
          165              O       7.570765       1.329203      15.974723      -0.605655      43.224011 0.66525992E+03  0.16896209E+05                                 9.911203                            8.091610      -0.053064       2.009441                    0.996384      29.264563      79.512448       0.653429       0.369071      -1.129200      -0.049862       0.004224       0.030941       0.058833       0.011037       0.016322       0.035728       0.081688       0.089721      -0.068991       0.013665       0.055327             11.986252      15.912304      -5.287791      -3.584667      10.130056       1.852333       9.916395          -0.046066
          166              O       6.081937       0.716661      17.490596      -0.545912      28.529492 0.44595492E+03  0.10205468E+05                                 7.270271                            6.433280       0.590511       2.245505                    0.998321      26.752501      68.053286       0.769058       0.348021      -1.150741       0.009776       0.034630       0.008572       0.036990       0.045022       0.018756      -0.026544      -0.028171       0.072128      -0.069472       0.024963       0.044509              7.898826       6.775172      -1.051692      -0.792347       9.369814      -2.556635       7.551492          -0.023966
          167              O       0.748986       6.885351       2.267532      -0.523704      37.005723 0.58059521E+03  0.14238030E+05                                 8.930772                            7.574945       0.107223       2.090255                    0.996404      27.569378      73.361058       0.673927       0.370610      -1.129174       0.031105      -0.026636       0.000439       0.040953       0.003178      -0.032824       0.004168      -0.004699      -0.077531      -0.045616       0.015689       0.029927             10.127536      13.165576      -4.254204       1.864531       9.070620      -0.109182       8.146412          -0.106270
          168              O       4.086045       7.685848      30.505758      -0.588372      32.325084 0.49143588E+03  0.11522769E+05                                 7.943187                            6.767945       0.495344       2.202309                    0.998558      27.425917      70.620883       0.747374       0.349525      -1.149491       0.007164      -0.040031      -0.042942       0.059142       0.043977      -0.031557       0.010370      -0.054140       0.036060      -0.070577       0.023344       0.047233              8.991751       6.899141      -0.477140       1.507663       5.884097       0.642617      14.192013           0.041231
          169              O      -0.966958       1.623980      11.904150      -0.525195      28.046556 0.41698484E+03  0.94068278E+04                                 7.219680                            6.227672       0.593191       2.238296                    0.998785      26.838283      68.334006       0.778432       0.348789      -1.147268      -0.029366      -0.006636      -0.016842       0.034497      -0.011039      -0.006938      -0.003261      -0.039560      -0.187299      -0.063241       0.009355       0.053886              7.954059       9.189044      -3.141645       0.614562       7.866152      -1.192905       6.806981           0.097517
          170              O       8.233658       2.966705      13.125008      -0.588523      32.124841 0.47643920E+03  0.11102603E+05                                 7.949061                            6.667913       0.540269       2.211898                    0.998272      27.653040      71.357473       0.751078       0.349948      -1.147313      -0.030390      -0.004175      -0.042054       0.052053       0.016643      -0.045011       0.027563       0.004246       0.070945      -0.060301       0.002592       0.057709              9.000590       6.154127      -0.940134      -0.699624       6.967311       1.162390      13.880331           0.074259
          171              O      -3.439645       8.090153      31.102064      -0.605941      43.232474 0.66539896E+03  0.16900726E+05                                 9.912812                            8.092689      -0.054334       2.009056                    0.996370      29.267163      79.523405       0.653353       0.369092      -1.129177       0.049710       0.004371      -0.031003       0.058748      -0.011496       0.015940      -0.036068       0.080686       0.087411      -0.068569       0.013666       0.054903             11.988966      15.916452       5.290483      -3.584671      10.133643      -1.852521       9.916803           0.055252
          172              O      -1.950818       7.477611      29.586192      -0.544353      28.485929 0.44509385E+03  0.10180741E+05                                 7.263029                            6.427166       0.590887       2.246019                    0.998320      26.729458      67.975691       0.769413       0.348032      -1.150744      -0.009673       0.035074      -0.008798       0.037432      -0.044162       0.017788       0.025959      -0.028761       0.072833      -0.068200       0.024050       0.044150              7.890720       6.767927       1.049590      -0.791306       9.360120       2.554004       7.544113           0.058821

******************************************************
Auxiliary information for the entire system
The total spin magnetic moment of the unit cell is   1.080850
The total net atomic charge of the unit cell is   -0.000002
Accuracy of reproducing the electrostatic potential in the unit cell:
  The inner radius (bohr) =    5.0000
  The outer radius (bohr) =   12.0000
  Valid grid points have density less than (e/(bohr^3)) =    0.0001
  The number of valid grid points were=       403785
  The rms potential error without charges in kcal/mol is=      4.73071
  The rms potential error with partial charges in kcal/mol is=      0.55917
  The RRMSE value at monopole order=      0.11820
  The rms potential error with partial charges and cloud penetration in kcal/mol is=      0.56279
  The RRMSE value at monopole order with cloud penetration is=      0.11897
  The rms potential error with partial charges and atomic dipoles in kcal/mol is=      0.38941
  The RRMSE value at dipole order=      0.08232
  The rms potential error with partial charges, atomic dipoles and cloud penetration in kcal/mol is=      0.37006
  The RRMSE value at dipole order with cloud penetration=      0.07823

******************************************************
The electron densities and ab initio electrostatic potential were computed in VASP using the PBE functional and
projector augmented wave method. See the main text of the journal article for a description of computational details.
The atomic charges, dipoles, and quadrupoles were computed with the DDEC6 method as described in
(a) T. A. Manz and N. Gabaldon Limas, RSC Adv. 6 (2016) 47771-47801 DOI: 10.1039/c6ra04656h
(b) N. Gabaldon Limas and T. A. Manz, RSC Adv. 8 (2018) 2678-2707 DOI: 10.1039/c7ra11829e.
For each atom in the material, the electron cloud parameters were fit to the spherically averaged atom-in-material
electron density using radial positions for which this density was between 10^-4 and 10^-2 electrons per cubic bohr.
The polarizabilities, dispersion coefficients, and quantum Drude oscillator (QDO) parameters were fit using the MCLF method.
The magnetic structure of the system was optimized in VASP from the default ferromagnetic initial guess using spin polarization.
The atomic spin moments (ASMs) were computed on this optimized magnetic structure using the DDEC6 partition as inputs
to the method of T. A. Manz and D. S. Sholl, J. Chem. Theory Comput. 7 (2011) 4146-4164 DOI: 10.1021/ct200539n.
The RMSE and RRMSE were computed using a uniform grid with Ewald summation.
