# Supplementary material for: A collection of forcefield precursors for metal–organic frameworks
Source: RSC Adv. 2019 Nov 13;9(63):36492–507. doi: 10.1039/c9ra07327b (PMC9075174; doi:10.1039/c9ra07327b)
Supplement: RA-009-C9RA07327B-s5061 [file RA-009-C9RA07327B-s5061.xyz]

  232
jmolscript: load "" {1 1 1} spacegroup "x,y,z" unitcell [{      9.297400     0.000000     0.000000 }, {      0.000000    15.881600     0.000000 }, {      0.000000     0.000000    25.287000 }]
Zn     0.962560     9.054735    25.060934     1.059560
Zn     8.334840    14.767665    12.417434     1.059560
Zn     8.334840     6.826865     0.226066     1.059560
Zn     0.962560     1.113935    12.869566     1.059560
Zn     5.611260     6.826865    12.869566     1.059560
Zn     3.686140     1.113935     0.226066     1.059560
Zn     3.686140     9.054735    12.417434     1.059560
Zn     5.611260    14.767665    25.060934     1.059560
H      5.744863    15.578261    15.892879     0.111887
H      4.478558     0.484389    17.683199     0.117169
H      7.190609     3.417720    18.300202     0.112123
H      8.471791     2.585524    16.540227     0.120503
H      3.087667     6.987904    22.085666     0.116478
H      4.288891     5.750727    20.538101     0.114206
H      2.630234     2.348889    21.946587     0.116132
H      1.362069     3.601947    23.461279     0.116558
H      3.552537     8.244139     3.249379     0.111887
H      4.818842     7.456411     5.039699     0.117169
H      2.106791     4.523080     5.656702     0.112123
H      0.825609     5.355276     3.896727     0.120503
H      6.209733     0.952896     9.442166     0.116478
H      5.008509     2.190073     7.894601     0.114206
H      6.667166     5.591911     9.303087     0.116132
H      7.935331     4.338853    10.817779     0.116558
H      3.552537     0.303339     9.394120     0.111886
H      4.818842    15.397211     7.603801     0.117171
H      2.106791    12.463880     6.986798     0.112123
H      0.825609    13.296076     8.746773     0.120503
H      6.209733     8.893696     3.201334     0.116480
H      5.008509    10.130873     4.748899     0.114206
H      6.667166    13.532711     3.340413     0.116132
H      7.935331    12.279653     1.825721     0.116558
H      5.744863     7.637461    22.037621     0.111887
H      4.478558     8.425189    20.247301     0.117171
H      7.190609    11.358520    19.630298     0.112123
H      8.471791    10.526324    21.390273     0.120503
H      3.087667    14.928704    15.844834     0.116480
H      4.288891    13.691527    17.392399     0.114206
H      2.630234    10.289689    15.983913     0.116132
H      1.362069    11.542747    14.469221     0.116558
H      1.096163     0.303339    22.037621     0.111886
H      9.127258    15.397211    20.247301     0.117169
H      2.541909    12.463880    19.630298     0.112124
H      3.823091    13.296076    21.390273     0.120503
H      7.736367     8.893696    15.844834     0.116478
H      8.937591    10.130873    17.392399     0.114206
H      7.278934    13.532711    15.983913     0.116132
H      6.010769    12.279653    14.469221     0.116558
H      8.201237     7.637461     9.394120     0.111886
H      0.170142     8.425189     7.603801     0.117169
H      6.755491    11.358520     6.986798     0.112124
H      5.474309    10.526324     8.746773     0.120503
H      1.561033    14.928704     3.201334     0.116478
H      0.359809    13.691527     4.748899     0.114206
H      2.018466    10.289689     3.340413     0.116131
H      3.286631    11.542747     1.825721     0.116558
H      8.201237    15.578261     3.249379     0.111886
H      0.170142     0.484389     5.039699     0.117171
H      6.755491     3.417720     5.656702     0.112124
H      5.474309     2.585524     3.896727     0.120504
H      1.561033     6.987904     9.442166     0.116480
H      0.359809     5.750727     7.894601     0.114207
H      2.018466     2.348889     9.303087     0.116132
H      3.286631     3.601947    10.817779     0.116558
H      1.096163     8.244139    15.892879     0.111886
H      9.127258     7.456411    17.683199     0.117171
H      2.541909     4.523080    18.300202     0.112124
H      3.823091     5.355276    16.540227     0.120504
H      7.736367     0.952896    22.085666     0.116480
H      8.937591     2.190073    20.538101     0.114207
H      7.278934     5.591911    21.946587     0.116132
H      6.010769     4.338853    23.461279     0.116558
C      7.989256     0.649557    14.795424     0.627693
C      7.202696     1.087890    16.009200    -0.033448
C      6.037732     0.460566    16.373332    -0.104205
C      5.281853     0.930662    17.442973    -0.147559
C      5.690939     2.051903    18.161123     0.156955
C      6.887514     2.660168    17.812163    -0.136060
C      7.644322     2.172603    16.755166    -0.098526
C      4.914606     2.610935    19.225706    -0.106079
C      1.290479     6.235116    23.891410     0.630954
C      2.090056     5.418802    22.903700    -0.027185
C      2.976098     6.046125    22.045207    -0.099619
C      3.695717     5.307631    21.134875    -0.142205
C      3.567412     3.929108    21.072163     0.153327
C      2.708333     3.295432    21.959231    -0.131111
C      1.960822     4.038691    22.867034    -0.100957
C      4.307485     3.174732    20.087993    -0.101230
C      1.308144     7.291243     2.151924     0.627693
C      2.094704     6.852910     3.365700    -0.033448
C      3.259668     7.480234     3.729832    -0.104205
C      4.015547     7.010138     4.799473    -0.147559
C      3.606461     5.888897     5.517623     0.156955
C      2.409886     5.280632     5.168663    -0.136060
C      1.653078     5.768197     4.111666    -0.098526
C      4.382794     5.329865     6.582206    -0.106079
C      8.006921     1.705684    11.247910     0.630954
C      7.207344     2.521998    10.260200    -0.027185
C      6.321302     1.894675     9.401707    -0.099619
C      5.601684     2.633169     8.491375    -0.142205
C      5.729988     4.011692     8.428663     0.153327
C      6.589067     4.645368     9.315731    -0.131111
C      7.336578     3.902109    10.223534    -0.100957
C      4.989915     4.766068     7.444493    -0.101230
C      1.308144    15.232043    10.491576     0.627693
C      2.094704    14.793710     9.277800    -0.033448
C      3.259668    15.421034     8.913667    -0.104205
C      4.015547    14.950938     7.844027    -0.147559
C      3.606461    13.829697     7.125877     0.156955
C      2.409886    13.221432     7.474837    -0.136060
C      1.653078    13.708997     8.531834    -0.098526
C      4.382794    13.270665     6.061294    -0.106079
C      8.006921     9.646484     1.395590     0.630954
C      7.207344    10.462798     2.383300    -0.027185
C      6.321302     9.835475     3.241793    -0.099619
C      5.601684    10.573969     4.152125    -0.142205
C      5.729988    11.952492     4.214837     0.153327
C      6.589067    12.586168     3.327769    -0.131111
C      7.336578    11.842909     2.419966    -0.100957
C      4.989915    12.706868     5.199007    -0.101230
C      7.989256     8.590357    23.135076     0.627692
C      7.202696     9.028690    21.921300    -0.033448
C      6.037732     8.401366    21.557167    -0.104205
C      5.281853     8.871462    20.487527    -0.147559
C      5.690939     9.992703    19.769377     0.156955
C      6.887514    10.600968    20.118337    -0.136060
C      7.644322    10.113403    21.175334    -0.098526
C      4.914606    10.551735    18.704794    -0.106079
C      1.290479    14.175916    14.039090     0.630953
C      2.090056    13.359602    15.026800    -0.027185
C      2.976098    13.986925    15.885293    -0.099619
C      3.695717    13.248431    16.795625    -0.142205
C      3.567412    11.869908    16.858337     0.153327
C      2.708333    11.236232    15.971269    -0.131111
C      1.960822    11.979491    15.063466    -0.100957
C      4.307485    11.115532    17.842507    -0.101230
C      3.340556    15.232043    23.135076     0.627693
C      2.553996    14.793710    21.921300    -0.033448
C      1.389032    15.421034    21.557167    -0.104205
C      0.633153    14.950938    20.487527    -0.147558
C      1.042239    13.829697    19.769377     0.156955
C      2.238814    13.221432    20.118337    -0.136060
C      2.995622    13.708997    21.175334    -0.098526
C      0.265906    13.270665    18.704794    -0.106079
C      5.939179     9.646484    14.039090     0.630954
C      6.738756    10.462798    15.026800    -0.027185
C      7.624798     9.835475    15.885293    -0.099619
C      8.344417    10.573969    16.795625    -0.142206
C      8.216112    11.952492    16.858337     0.153327
C      7.357033    12.586168    15.971269    -0.131112
C      6.609522    11.842909    15.063466    -0.100957
C      8.956185    12.706868    17.842507    -0.101231
C      5.956844     8.590357    10.491576     0.627693
C      6.743404     9.028690     9.277800    -0.033448
C      7.908368     8.401366     8.913667    -0.104205
C      8.664247     8.871462     7.844027    -0.147558
C      8.255161     9.992703     7.125877     0.156955
C      7.058586    10.600968     7.474837    -0.136060
C      6.301778    10.113403     8.531834    -0.098526
C      9.031494    10.551735     6.061294    -0.106078
C      3.358221    14.175916     1.395590     0.630954
C      2.558644    13.359602     2.383300    -0.027185
C      1.672602    13.986925     3.241793    -0.099619
C      0.952984    13.248431     4.152125    -0.142206
C      1.081288    11.869908     4.214837     0.153327
C      1.940367    11.236232     3.327769    -0.131111
C      2.687878    11.979491     2.419966    -0.100957
C      0.341215    11.115532     5.199007    -0.101231
C      5.956844     0.649557     2.151924     0.627693
C      6.743404     1.087890     3.365700    -0.033448
C      7.908368     0.460566     3.729832    -0.104205
C      8.664247     0.930662     4.799473    -0.147559
C      8.255161     2.051903     5.517623     0.156955
C      7.058586     2.660168     5.168663    -0.136060
C      6.301778     2.172603     4.111666    -0.098526
C      9.031494     2.610935     6.582206    -0.106079
C      3.358221     6.235116    11.247910     0.630954
C      2.558644     5.418802    10.260200    -0.027185
C      1.672602     6.046125     9.401707    -0.099619
C      0.952984     5.307631     8.491375    -0.142205
C      1.081288     3.929108     8.428663     0.153327
C      1.940367     3.295432     9.315731    -0.131112
C      2.687878     4.038691    10.223534    -0.100957
C      0.341215     3.174732     7.444493    -0.101231
C      3.340556     7.291243    14.795424     0.627692
C      2.553996     6.852910    16.009200    -0.033448
C      1.389032     7.480234    16.373332    -0.104205
C      0.633153     7.010138    17.442973    -0.147559
C      1.042239     5.888897    18.161123     0.156955
C      2.238814     5.280632    17.812163    -0.136060
C      2.995622     5.768197    16.755166    -0.098526
C      0.265906     5.329865    19.225706    -0.106079
C      5.939179     1.705684    23.891410     0.630954
C      6.738756     2.521998    22.903700    -0.027185
C      7.624798     1.894675    22.045207    -0.099619
C      8.344417     2.633169    21.134875    -0.142205
C      8.216112     4.011692    21.072163     0.153327
C      7.357033     4.645368    21.959231    -0.131112
C      6.609522     3.902109    22.867034    -0.100957
C      8.956185     4.766068    20.087993    -0.101231
O      9.024986     1.310232    14.521565    -0.586669
O      7.545770    15.563968    14.145042    -0.577031
O      0.303095     5.695142    24.438621    -0.568802
O      1.667024     7.413531    24.068419    -0.592859
O      0.272414     6.630568     1.878065    -0.586669
O      1.751630     8.258432     1.501542    -0.577031
O      8.994305     2.245658    11.795121    -0.568802
O      7.630376     0.527269    11.424919    -0.592860
O      0.272414    14.571368    10.765435    -0.586669
O      1.751630     0.317632    11.141958    -0.577031
O      8.994305    10.186458     0.848379    -0.568802
O      7.630376     8.468069     1.218581    -0.592860
O      9.024986     9.251032    23.408935    -0.586669
O      7.545770     7.623168    23.785458    -0.577031
O      0.303095    13.635942    13.491879    -0.568802
O      1.667024    15.354331    13.862081    -0.592860
O      4.376286    14.571368    23.408935    -0.586669
O      2.897070     0.317632    23.785458    -0.577031
O      4.951795    10.186458    13.491879    -0.568802
O      6.315724     8.468069    13.862081    -0.592860
O      4.921114     9.251032    10.765435    -0.586669
O      6.400330     7.623168    11.141958    -0.577031
O      4.345605    13.635942     0.848379    -0.568802
O      2.981676    15.354331     1.218581    -0.592860
O      4.921114     1.310232     1.878065    -0.586669
O      6.400330    15.563968     1.501542    -0.577031
O      4.345605     5.695142    11.795121    -0.568802
O      2.981676     7.413531    11.424919    -0.592860
O      4.376286     6.630568    14.521565    -0.586669
O      2.897070     8.258432    14.145042    -0.577031
O      4.951795     2.245658    24.438621    -0.568802
O      6.315724     0.527269    24.068419    -0.592860

The following XYZ coordinates are in angstroms. Other properties are in atomic units.
The sperically averaged electron density of each atom fit to a function of the form exp(a - br)
eigen_1, eigen_2 and eigen_3 are the three eigenvalues of traceless quadrupole moment tensor
  atom number  atomic symbol              X              Y              Z     net charge C6 coefficient C8 coefficient C10 coefficient fluctuating dipole atomic polarizability isotropic forcefield polarizability              a              b squared Pearson coefficient          <r^3>          <r^4>         wp_QDO          m_QDO          q_QDO       dipole_x       dipole_y       dipole_z         dipole            Qxy            Qxz            Qyz     Q(x^2-y^2)  Q(3z^2 - R^2)        eigen_1        eigen_2        eigen_3 static polarizability      alpha(xx)      alpha(xy)      alpha(xz)      alpha(yy)      alpha(yz)      alpha(zz) atomic spin moment
            1             Zn       0.962560       9.054735      25.060934       1.059560      70.553269 0.12949742E+04  0.37599745E+05                                14.285632                           11.985199       0.379319       2.034617                    0.996835      41.117486     107.355993       0.507133       0.415969      -1.132334       0.162503       0.142211      -0.060962       0.224382       0.105458      -0.054654      -0.045004       0.043948      -0.175694      -0.081558      -0.078385       0.159944             16.994794      14.368580      -4.448320       1.108782      14.921983       4.092491      21.693817           0.000014
            2             Zn       8.334840      14.767665      12.417434       1.059560      70.553261 0.12949740E+04  0.37599738E+05                                14.285632                           11.985198       0.379319       2.034617                    0.996835      41.117483     107.355983       0.507133       0.415969      -1.132334      -0.162503      -0.142211      -0.060961       0.224382       0.105458       0.054654       0.045004       0.043947      -0.175695      -0.081558      -0.078385       0.159944             16.994793      14.368579      -4.448320      -1.108781      14.921984      -4.092492      21.693816           0.000014
            3             Zn       8.334840       6.826865       0.226066       1.059560      70.553258 0.12949738E+04  0.37599733E+05                                14.285631                           11.985197       0.379320       2.034617                    0.996835      41.117483     107.355980       0.507133       0.415969      -1.132334      -0.162503      -0.142211       0.060962       0.224382       0.105458      -0.054654      -0.045003       0.043947      -0.175695      -0.081558      -0.078385       0.159944             16.994792      14.368578      -4.448320       1.108781      14.921983       4.092492      21.693815           0.000014
            4             Zn       0.962560       1.113935      12.869566       1.059560      70.553259 0.12949739E+04  0.37599735E+05                                14.285632                           11.985198       0.379319       2.034617                    0.996835      41.117481     107.355978       0.507133       0.415969      -1.132334       0.162503       0.142211       0.060962       0.224382       0.105458       0.054654       0.045004       0.043947      -0.175695      -0.081558      -0.078385       0.159944             16.994793      14.368579      -4.448320      -1.108780      14.921984      -4.092492      21.693816           0.000014
            5             Zn       5.611260       6.826865      12.869566       1.059560      70.553274 0.12949742E+04  0.37599748E+05                                14.285634                           11.985199       0.379319       2.034617                    0.996835      41.117485     107.355994       0.507133       0.415969      -1.132334       0.162503      -0.142211       0.060961       0.224382      -0.105458       0.054654      -0.045003       0.043947      -0.175695      -0.081558      -0.078385       0.159944             16.994796      14.368581       4.448321      -1.108781      14.921986       4.092492      21.693820           0.000014
            6             Zn       3.686140       1.113935       0.226066       1.059560      70.553260 0.12949740E+04  0.37599738E+05                                14.285632                           11.985198       0.379319       2.034617                    0.996835      41.117483     107.355983       0.507133       0.415969      -1.132334      -0.162503       0.142211       0.060962       0.224383      -0.105458      -0.054654       0.045004       0.043947      -0.175695      -0.081558      -0.078385       0.159944             16.994792      14.368579       4.448320       1.108781      14.921983      -4.092491      21.693815           0.000014
            7             Zn       3.686140       9.054735      12.417434       1.059560      70.553260 0.12949740E+04  0.37599738E+05                                14.285631                           11.985198       0.379319       2.034617                    0.996835      41.117483     107.355983       0.507133       0.415969      -1.132334      -0.162503       0.142211      -0.060962       0.224383      -0.105458       0.054654      -0.045004       0.043947      -0.175695      -0.081559      -0.078385       0.159944             16.994792      14.368579       4.448320      -1.108781      14.921983       4.092491      21.693815           0.000014
            8             Zn       5.611260      14.767665      25.060934       1.059560      70.553241 0.12949735E+04  0.37599721E+05                                14.285629                           11.985195       0.379320       2.034617                    0.996835      41.117478     107.355963       0.507133       0.415969      -1.132334       0.162503      -0.142211      -0.060961       0.224382      -0.105458      -0.054654       0.045004       0.043947      -0.175695      -0.081559      -0.078385       0.159944             16.994789      14.368576       4.448319       1.108780      14.921981      -4.092491      21.693811           0.000014
            9              H       5.744863      15.578261      15.892879       0.111887       1.153008 0.83840875E+01  0.83573699E+02                                 1.832196                            1.702139      -1.212161       2.301713                    0.994559       3.699583      10.557464       0.474162       1.295881      -0.704218      -0.011842      -0.031476      -0.021006       0.039651       0.008805      -0.001422       0.009730      -0.005566      -0.009040      -0.013414      -0.000629       0.014044              1.895992       1.686454       0.258326       0.013071       2.282340       0.435073       1.719183           0.000001
           10              H       4.478558       0.484389      17.683199       0.117169       1.155245 0.84597579E+01  0.83988710E+02                                 1.805760                            1.691272      -0.927502       2.440821                    0.998128       3.471663       9.686421       0.486567       1.267945      -0.712524      -0.033239      -0.018083       0.009772       0.039081       0.011234      -0.008304       0.007434       0.006281      -0.012550      -0.018201       0.004103       0.014097              1.845892       2.154604       0.454248      -0.218384       1.844396       0.024448       1.538676          -0.000000
           11              H       7.190609       3.417720      18.300202       0.112123       1.260331 0.94947867E+01  0.97491412E+02                                 1.930076                            1.801772      -1.351483       2.233019                    0.992800       3.813629      10.992294       0.465242       1.282171      -0.707134       0.011608       0.029783       0.017219       0.036307       0.003664      -0.008213       0.007836       0.000467      -0.011593      -0.014197       0.005555       0.008641              1.976074       1.763435       0.327090       0.185609       2.211143       0.547240       1.953644          -0.000001
           12              H       8.471791       2.585524      16.540227       0.120503       1.141120 0.85162026E+01  0.84189749E+02                                 1.744419                            1.661304      -1.031758       2.390445                    0.997751       3.423365       9.348750       0.509811       1.215300      -0.724395       0.036115       0.017924      -0.007344       0.040982       0.011255      -0.002068       0.005229       0.005662      -0.023255      -0.013180      -0.002415       0.015595              1.759758       2.094474       0.324175      -0.249454       1.608741       0.015869       1.576060           0.000003
           13              H       3.087667       6.987904      22.085666       0.116478       1.137569 0.84176633E+01  0.83516510E+02                                 1.782403                            1.682348      -1.076392       2.367383                    0.996510       3.542400       9.899873       0.489614       1.260873      -0.713095       0.004613       0.039003       0.001740       0.039313       0.003603      -0.006223      -0.001787      -0.017426      -0.024105      -0.012833      -0.001048       0.013881              1.819360       1.575349       0.117129      -0.129101       2.392015       0.097970       1.490716           0.000001
           14              H       4.288891       5.750727      20.538101       0.114206       1.168421 0.88707042E+01  0.89686981E+02                                 1.862977                            1.766577      -1.033490       2.391131                    0.996502       3.623841      10.417391       0.459194       1.319285      -0.701022       0.023258       0.017273      -0.022802       0.036868       0.004138      -0.014399       0.000177      -0.010383      -0.006100      -0.017958       0.005421       0.012537              1.895456       1.953216       0.298264      -0.356997       1.886414      -0.214130       1.846739          -0.000002
           15              H       2.630234       2.348889      21.946587       0.116132       1.025889 0.73816051E+01  0.72060618E+02                                 1.767590                            1.653121      -1.211135       2.305118                    0.994467       3.763572      11.015922       0.451928       1.388321      -0.684646      -0.001249      -0.037404       0.001726       0.037465      -0.000014      -0.010163       0.001848      -0.012484      -0.016891      -0.014830       0.005293       0.009537              1.826865       1.506986       0.095749      -0.026909       2.534178      -0.039737       1.439430          -0.000002
           16              H       1.362069       3.601947      23.461279       0.116558       1.203541 0.91942902E+01  0.93050592E+02                                 1.845708                            1.757726      -1.003042       2.404418                    0.997675       3.509611       9.834682       0.480275       1.260130      -0.714781      -0.028238      -0.019996       0.024598       0.042453       0.007052      -0.012067      -0.006331      -0.012120      -0.003955      -0.015688      -0.001583       0.017270              1.876444       1.952153       0.199836      -0.393982       1.797667      -0.186193       1.879510           0.000002
           17              H       3.552537       8.244139       3.249379       0.111887       1.153008 0.83840830E+01  0.83573644E+02                                 1.832196                            1.702138      -1.212161       2.301713                    0.994559       3.699582      10.557461       0.474162       1.295882      -0.704218       0.011842       0.031476      -0.021006       0.039651       0.008805       0.001422      -0.009730      -0.005566      -0.009040      -0.013414      -0.000629       0.014044              1.895992       1.686454       0.258326      -0.013071       2.282340      -0.435073       1.719183           0.000001
           18              H       4.818842       7.456411       5.039699       0.117169       1.155245 0.84597589E+01  0.83988726E+02                                 1.805760                            1.691273      -0.927503       2.440821                    0.998128       3.471663       9.686423       0.486567       1.267945      -0.712524       0.033239       0.018083       0.009772       0.039081       0.011234       0.008304      -0.007434       0.006281      -0.012550      -0.018201       0.004103       0.014097              1.845893       2.154605       0.454248       0.218384       1.844397      -0.024448       1.538676          -0.000000
           19              H       2.106791       4.523080       5.656702       0.112123       1.260331 0.94947908E+01  0.97491459E+02                                 1.930076                            1.801772      -1.351483       2.233019                    0.992800       3.813630      10.992295       0.465242       1.282170      -0.707135      -0.011608      -0.029783       0.017219       0.036307       0.003664       0.008213      -0.007836       0.000467      -0.011593      -0.014197       0.005555       0.008641              1.976074       1.763435       0.327090      -0.185609       2.211142      -0.547240       1.953644          -0.000001
           20              H       0.825609       5.355276       3.896727       0.120503       1.141120 0.85162026E+01  0.84189751E+02                                 1.744419                            1.661304      -1.031758       2.390445                    0.997751       3.423365       9.348751       0.509811       1.215300      -0.724395      -0.036115      -0.017924      -0.007344       0.040982       0.011255       0.002068      -0.005229       0.005662      -0.023255      -0.013180      -0.002415       0.015595              1.759759       2.094474       0.324175       0.249455       1.608741      -0.015869       1.576060           0.000003
           21              H       6.209733       0.952896       9.442166       0.116478       1.137569 0.84176635E+01  0.83516512E+02                                 1.782403                            1.682348      -1.076392       2.367383                    0.996510       3.542400       9.899873       0.489614       1.260873      -0.713095      -0.004613      -0.039003       0.001740       0.039313       0.003603       0.006223       0.001787      -0.017426      -0.024105      -0.012833      -0.001048       0.013881              1.819360       1.575349       0.117129       0.129101       2.392016      -0.097970       1.490716           0.000001
           22              H       5.008509       2.190073       7.894601       0.114206       1.168422 0.88707080E+01  0.89687025E+02                                 1.862977                            1.766578      -1.033490       2.391131                    0.996502       3.623841      10.417390       0.459194       1.319284      -0.701022      -0.023258      -0.017273      -0.022802       0.036868       0.004138       0.014399      -0.000177      -0.010383      -0.006100      -0.017958       0.005421       0.012537              1.895456       1.953216       0.298264       0.356998       1.886414       0.214129       1.846739          -0.000002
           23              H       6.667166       5.591911       9.303087       0.116132       1.025888 0.73816006E+01  0.72060564E+02                                 1.767590                            1.653121      -1.211135       2.305118                    0.994467       3.763571      11.015919       0.451928       1.388321      -0.684646       0.001249       0.037404       0.001726       0.037465      -0.000014       0.010163      -0.001848      -0.012484      -0.016891      -0.014830       0.005293       0.009537              1.826864       1.506985       0.095748       0.026909       2.534178       0.039737       1.439430          -0.000002
           24              H       7.935331       4.338853      10.817779       0.116558       1.203540 0.91942860E+01  0.93050539E+02                                 1.845708                            1.757726      -1.003041       2.404419                    0.997675       3.509610       9.834679       0.480275       1.260130      -0.714781       0.028238       0.019996       0.024598       0.042453       0.007052       0.012067       0.006331      -0.012120      -0.003955      -0.015688      -0.001583       0.017270              1.876443       1.952153       0.199836       0.393982       1.797667       0.186193       1.879510           0.000002
           25              H       3.552537       0.303339       9.394120       0.111886       1.153009 0.83840919E+01  0.83573750E+02                                 1.832197                            1.702139      -1.212161       2.301713                    0.994559       3.699584      10.557466       0.474162       1.295881      -0.704218       0.011842       0.031476       0.021006       0.039651       0.008805      -0.001422       0.009730      -0.005566      -0.009040      -0.013414      -0.000629       0.014044              1.895993       1.686454       0.258326       0.013071       2.282341       0.435074       1.719183           0.000001
           26              H       4.818842      15.397211       7.603801       0.117171       1.155243 0.84597374E+01  0.83988448E+02                                 1.805757                            1.691269      -0.927500       2.440822                    0.998128       3.471659       9.686404       0.486568       1.267944      -0.712525       0.033239       0.018083      -0.009772       0.039081       0.011234      -0.008304       0.007434       0.006281      -0.012550      -0.018201       0.004103       0.014097              1.845889       2.154600       0.454246      -0.218383       1.844392       0.024448       1.538673          -0.000000
           27              H       2.106791      12.463880       6.986798       0.112123       1.260331 0.94947913E+01  0.97491471E+02                                 1.930076                            1.801772      -1.351483       2.233019                    0.992800       3.813630      10.992297       0.465242       1.282170      -0.707134      -0.011608      -0.029783      -0.017219       0.036307       0.003664      -0.008213       0.007836       0.000467      -0.011593      -0.014197       0.005556       0.008641              1.976074       1.763435       0.327090       0.185609       2.211143       0.547240       1.953645          -0.000001
           28              H       0.825609      13.296076       8.746773       0.120503       1.141120 0.85162026E+01  0.84189751E+02                                 1.744419                            1.661304      -1.031758       2.390445                    0.997751       3.423365       9.348751       0.509811       1.215300      -0.724395      -0.036115      -0.017924       0.007344       0.040982       0.011255      -0.002068       0.005229       0.005662      -0.023255      -0.013180      -0.002415       0.015595              1.759758       2.094474       0.324175      -0.249455       1.608741       0.015869       1.576060           0.000003
           29              H       6.209733       8.893696       3.201334       0.116480       1.137567 0.84176428E+01  0.83516253E+02                                 1.782400                            1.682345      -1.076390       2.367384                    0.996510       3.542396       9.899858       0.489615       1.260872      -0.713095      -0.004613      -0.039003      -0.001740       0.039313       0.003603      -0.006223      -0.001787      -0.017426      -0.024105      -0.012833      -0.001048       0.013881              1.819357       1.575347       0.117129      -0.129101       2.392011       0.097970       1.490714           0.000001
           30              H       5.008509      10.130873       4.748899       0.114206       1.168421 0.88706977E+01  0.89686898E+02                                 1.862976                            1.766577      -1.033489       2.391132                    0.996502       3.623839      10.417384       0.459194       1.319285      -0.701022      -0.023258      -0.017273       0.022802       0.036868       0.004138      -0.014399       0.000177      -0.010383      -0.006100      -0.017958       0.005421       0.012537              1.895456       1.953216       0.298263      -0.356997       1.886413      -0.214129       1.846738          -0.000002
           31              H       6.667166      13.532711       3.340413       0.116132       1.025889 0.73816018E+01  0.72060579E+02                                 1.767590                            1.653121      -1.211135       2.305118                    0.994467       3.763571      11.015919       0.451928       1.388321      -0.684646       0.001249       0.037404      -0.001726       0.037465      -0.000014      -0.010163       0.001848      -0.012484      -0.016891      -0.014830       0.005293       0.009537              1.826864       1.506986       0.095748      -0.026909       2.534178      -0.039737       1.439430          -0.000002
           32              H       7.935331      12.279653       1.825721       0.116558       1.203540 0.91942831E+01  0.93050496E+02                                 1.845707                            1.757725      -1.003041       2.404419                    0.997675       3.509610       9.834676       0.480275       1.260129      -0.714781       0.028238       0.019996      -0.024598       0.042453       0.007052      -0.012067      -0.006331      -0.012120      -0.003955      -0.015688      -0.001583       0.017270              1.876442       1.952152       0.199836      -0.393982       1.797666      -0.186193       1.879509           0.000002
           33              H       5.744863       7.637461      22.037621       0.111887       1.153009 0.83840924E+01  0.83573753E+02                                 1.832196                            1.702139      -1.212161       2.301713                    0.994559       3.699583      10.557462       0.474162       1.295881      -0.704218      -0.011842      -0.031476       0.021006       0.039651       0.008805       0.001422      -0.009730      -0.005566      -0.009040      -0.013414      -0.000629       0.014044              1.895992       1.686454       0.258326      -0.013071       2.282340      -0.435074       1.719184           0.000001
           34              H       4.478558       8.425189      20.247301       0.117171       1.155242 0.84597341E+01  0.83988413E+02                                 1.805757                            1.691270      -0.927500       2.440822                    0.998128       3.471658       9.686403       0.486568       1.267944      -0.712524      -0.033239      -0.018083      -0.009772       0.039081       0.011234       0.008304      -0.007434       0.006281      -0.012550      -0.018201       0.004103       0.014097              1.845889       2.154600       0.454247       0.218383       1.844393      -0.024448       1.538674          -0.000000
           35              H       7.190609      11.358520      19.630298       0.112123       1.260331 0.94947866E+01  0.97491404E+02                                 1.930075                            1.801772      -1.351483       2.233019                    0.992800       3.813629      10.992291       0.465243       1.282170      -0.707135       0.011608       0.029783      -0.017219       0.036307       0.003664       0.008213      -0.007836       0.000467      -0.011593      -0.014197       0.005555       0.008641              1.976073       1.763434       0.327090      -0.185609       2.211142      -0.547240       1.953644          -0.000001
           36              H       8.471791      10.526324      21.390273       0.120503       1.141120 0.85162026E+01  0.84189751E+02                                 1.744419                            1.661304      -1.031758       2.390445                    0.997751       3.423365       9.348751       0.509811       1.215300      -0.724395       0.036115       0.017924       0.007344       0.040982       0.011255       0.002068      -0.005229       0.005662      -0.023255      -0.013180      -0.002415       0.015595              1.759758       2.094474       0.324175       0.249455       1.608741      -0.015869       1.576060           0.000003
           37              H       3.087667      14.928704      15.844834       0.116480       1.137567 0.84176427E+01  0.83516251E+02                                 1.782400                            1.682345      -1.076390       2.367384                    0.996510       3.542396       9.899858       0.489615       1.260872      -0.713095       0.004613       0.039003      -0.001740       0.039313       0.003603       0.006223       0.001787      -0.017426      -0.024105      -0.012833      -0.001048       0.013881              1.819357       1.575347       0.117129       0.129101       2.392010      -0.097970       1.490714           0.000001
           38              H       4.288891      13.691527      17.392399       0.114206       1.168421 0.88706976E+01  0.89686895E+02                                 1.862976                            1.766577      -1.033489       2.391131                    0.996502       3.623840      10.417386       0.459194       1.319284      -0.701022       0.023258       0.017273       0.022802       0.036868       0.004138       0.014399      -0.000177      -0.010383      -0.006100      -0.017958       0.005421       0.012537              1.895455       1.953215       0.298263       0.356997       1.886413       0.214130       1.846738          -0.000002
           39              H       2.630234      10.289689      15.983913       0.116132       1.025889 0.73816059E+01  0.72060626E+02                                 1.767590                            1.653121      -1.211135       2.305118                    0.994467       3.763572      11.015921       0.451928       1.388320      -0.684646      -0.001249      -0.037404      -0.001726       0.037465      -0.000014       0.010163      -0.001848      -0.012484      -0.016891      -0.014830       0.005293       0.009537              1.826865       1.506986       0.095748       0.026909       2.534178       0.039737       1.439430          -0.000002
           40              H       1.362069      11.542747      14.469221       0.116558       1.203540 0.91942846E+01  0.93050514E+02                                 1.845707                            1.757725      -1.003041       2.404419                    0.997675       3.509610       9.834676       0.480275       1.260129      -0.714781      -0.028238      -0.019996      -0.024598       0.042453       0.007052       0.012067       0.006331      -0.012120      -0.003955      -0.015688      -0.001583       0.017270              1.876442       1.952152       0.199836       0.393982       1.797666       0.186193       1.879509           0.000002
           41              H       1.096163       0.303339      22.037621       0.111886       1.153009 0.83840962E+01  0.83573804E+02                                 1.832197                            1.702139      -1.212162       2.301712                    0.994559       3.699584      10.557467       0.474162       1.295882      -0.704218      -0.011842       0.031476       0.021006       0.039651      -0.008805       0.001422       0.009730      -0.005566      -0.009040      -0.013414      -0.000629       0.014044              1.895994       1.686455      -0.258326      -0.013071       2.282341       0.435074       1.719184           0.000001
           42              H       9.127258      15.397211      20.247301       0.117169       1.155245 0.84597596E+01  0.83988729E+02                                 1.805760                            1.691272      -0.927502       2.440821                    0.998128       3.471663       9.686421       0.486567       1.267945      -0.712524      -0.033239       0.018083      -0.009772       0.039081      -0.011234       0.008304       0.007434       0.006281      -0.012550      -0.018201       0.004103       0.014097              1.845892       2.154605      -0.454248       0.218384       1.844396       0.024448       1.538676          -0.000000
           43              H       2.541909      12.463880      19.630298       0.112124       1.260329 0.94947686E+01  0.97491181E+02                                 1.930074                            1.801770      -1.351481       2.233020                    0.992800       3.813626      10.992283       0.465243       1.282170      -0.707134       0.011608      -0.029783      -0.017219       0.036307      -0.003664       0.008213       0.007836       0.000467      -0.011593      -0.014197       0.005555       0.008641              1.976072       1.763433      -0.327089      -0.185608       2.211140       0.547239       1.953642          -0.000001
           44              H       3.823091      13.296076      21.390273       0.120503       1.141119 0.85161930E+01  0.84189631E+02                                 1.744418                            1.661303      -1.031757       2.390445                    0.997751       3.423363       9.348744       0.509811       1.215300      -0.724395       0.036115      -0.017924       0.007344       0.040982      -0.011255       0.002068       0.005229       0.005662      -0.023255      -0.013180      -0.002415       0.015595              1.759758       2.094473      -0.324175       0.249454       1.608740       0.015869       1.576059           0.000003
           45              H       7.736367       8.893696      15.844834       0.116478       1.137569 0.84176647E+01  0.83516526E+02                                 1.782403                            1.682348      -1.076392       2.367383                    0.996510       3.542400       9.899873       0.489614       1.260873      -0.713095       0.004613      -0.039003      -0.001740       0.039313      -0.003603       0.006223      -0.001787      -0.017426      -0.024105      -0.012833      -0.001048       0.013881              1.819360       1.575349      -0.117129       0.129101       2.392015       0.097970       1.490716           0.000001
           46              H       8.937591      10.130873      17.392399       0.114206       1.168421 0.88706980E+01  0.89686897E+02                                 1.862976                            1.766576      -1.033490       2.391131                    0.996502       3.623840      10.417385       0.459194       1.319284      -0.701022       0.023258      -0.017273       0.022802       0.036868      -0.004138       0.014399       0.000177      -0.010383      -0.006100      -0.017958       0.005421       0.012537              1.895455       1.953214      -0.298263       0.356997       1.886413      -0.214129       1.846738          -0.000002
           47              H       7.278934      13.532711      15.983913       0.116132       1.025889 0.73816051E+01  0.72060618E+02                                 1.767590                            1.653121      -1.211135       2.305118                    0.994467       3.763572      11.015922       0.451928       1.388321      -0.684646      -0.001249       0.037404      -0.001726       0.037465       0.000014       0.010163       0.001848      -0.012484      -0.016891      -0.014830       0.005293       0.009537              1.826865       1.506986      -0.095748       0.026909       2.534178      -0.039737       1.439430          -0.000002
           48              H       6.010769      12.279653      14.469221       0.116558       1.203540 0.91942831E+01  0.93050499E+02                                 1.845707                            1.757725      -1.003041       2.404419                    0.997675       3.509610       9.834677       0.480275       1.260130      -0.714781      -0.028238       0.019996      -0.024598       0.042453      -0.007052       0.012067      -0.006331      -0.012120      -0.003955      -0.015688      -0.001583       0.017270              1.876443       1.952152      -0.199836       0.393982       1.797666      -0.186193       1.879509           0.000002
           49              H       8.201237       7.637461       9.394120       0.111886       1.153009 0.83840921E+01  0.83573756E+02                                 1.832197                            1.702139      -1.212162       2.301712                    0.994559       3.699584      10.557468       0.474162       1.295882      -0.704218       0.011842      -0.031476       0.021006       0.039651      -0.008805      -0.001422      -0.009730      -0.005566      -0.009040      -0.013414      -0.000629       0.014044              1.895993       1.686455      -0.258326       0.013071       2.282342      -0.435074       1.719184           0.000001
           50              H       0.170142       8.425189       7.603801       0.117169       1.155245 0.84597582E+01  0.83988713E+02                                 1.805760                            1.691272      -0.927502       2.440821                    0.998128       3.471663       9.686421       0.486567       1.267945      -0.712524       0.033239      -0.018083      -0.009772       0.039081      -0.011234      -0.008304      -0.007434       0.006281      -0.012550      -0.018201       0.004103       0.014097              1.845892       2.154604      -0.454248      -0.218384       1.844396      -0.024448       1.538676          -0.000000
           51              H       6.755491      11.358520       6.986798       0.112124       1.260329 0.94947687E+01  0.97491182E+02                                 1.930074                            1.801770      -1.351481       2.233020                    0.992800       3.813626      10.992283       0.465243       1.282170      -0.707134      -0.011608       0.029783      -0.017219       0.036307      -0.003664      -0.008213      -0.007836       0.000467      -0.011593      -0.014197       0.005555       0.008641              1.976072       1.763433      -0.327089       0.185608       2.211140      -0.547239       1.953642          -0.000001
           52              H       5.474309      10.526324       8.746773       0.120503       1.141119 0.85161916E+01  0.84189615E+02                                 1.744418                            1.661303      -1.031757       2.390445                    0.997751       3.423363       9.348744       0.509811       1.215300      -0.724395      -0.036115       0.017924       0.007344       0.040982      -0.011255      -0.002068      -0.005229       0.005662      -0.023255      -0.013180      -0.002415       0.015595              1.759757       2.094473      -0.324175      -0.249454       1.608740      -0.015869       1.576059           0.000003
           53              H       1.561033      14.928704       3.201334       0.116478       1.137569 0.84176643E+01  0.83516525E+02                                 1.782404                            1.682348      -1.076393       2.367382                    0.996510       3.542400       9.899875       0.489614       1.260873      -0.713095      -0.004613       0.039003      -0.001740       0.039313      -0.003603      -0.006223       0.001787      -0.017426      -0.024105      -0.012833      -0.001048       0.013881              1.819361       1.575350      -0.117129      -0.129101       2.392016      -0.097970       1.490717           0.000001
           54              H       0.359809      13.691527       4.748899       0.114206       1.168421 0.88707021E+01  0.89686952E+02                                 1.862976                            1.766577      -1.033490       2.391131                    0.996502       3.623840      10.417387       0.459194       1.319285      -0.701022      -0.023258       0.017273       0.022802       0.036868      -0.004138      -0.014399      -0.000177      -0.010383      -0.006100      -0.017958       0.005421       0.012537              1.895456       1.953216      -0.298263      -0.356997       1.886413       0.214129       1.846738          -0.000002
           55              H       2.018466      10.289689       3.340413       0.116131       1.025890 0.73816092E+01  0.72060665E+02                                 1.767590                            1.653121      -1.211135       2.305118                    0.994467       3.763573      11.015924       0.451928       1.388321      -0.684646       0.001249      -0.037404      -0.001726       0.037465       0.000014      -0.010163      -0.001848      -0.012484      -0.016891      -0.014830       0.005293       0.009537              1.826865       1.506986      -0.095749      -0.026909       2.534179       0.039737       1.439430          -0.000002
           56              H       3.286631      11.542747       1.825721       0.116558       1.203540 0.91942845E+01  0.93050519E+02                                 1.845707                            1.757725      -1.003041       2.404419                    0.997675       3.509610       9.834678       0.480275       1.260130      -0.714781       0.028238      -0.019996      -0.024598       0.042453      -0.007052      -0.012067       0.006331      -0.012120      -0.003955      -0.015688      -0.001583       0.017270              1.876443       1.952152      -0.199836      -0.393982       1.797667       0.186193       1.879510           0.000002
           57              H       8.201237      15.578261       3.249379       0.111886       1.153009 0.83840970E+01  0.83573814E+02                                 1.832197                            1.702139      -1.212162       2.301712                    0.994559       3.699585      10.557470       0.474162       1.295881      -0.704218       0.011842      -0.031476      -0.021006       0.039651      -0.008805       0.001422       0.009730      -0.005566      -0.009040      -0.013414      -0.000629       0.014044              1.895994       1.686455      -0.258327      -0.013071       2.282342       0.435074       1.719184           0.000001
           58              H       0.170142       0.484389       5.039699       0.117171       1.155243 0.84597381E+01  0.83988462E+02                                 1.805757                            1.691270      -0.927500       2.440822                    0.998128       3.471659       9.686406       0.486568       1.267944      -0.712524       0.033239      -0.018083       0.009772       0.039081      -0.011234       0.008304       0.007434       0.006281      -0.012550      -0.018201       0.004103       0.014097              1.845889       2.154600      -0.454247       0.218383       1.844393       0.024448       1.538674          -0.000000
           59              H       6.755491       3.417720       5.656702       0.112124       1.260329 0.94947733E+01  0.97491240E+02                                 1.930074                            1.801771      -1.351482       2.233020                    0.992800       3.813627      10.992286       0.465243       1.282170      -0.707134      -0.011608       0.029783       0.017219       0.036307      -0.003664       0.008213       0.007836       0.000467      -0.011593      -0.014197       0.005555       0.008641              1.976072       1.763433      -0.327090      -0.185608       2.211140       0.547239       1.953642          -0.000001
           60              H       5.474309       2.585524       3.896727       0.120504       1.141120 0.85161960E+01  0.84189664E+02                                 1.744418                            1.661303      -1.031757       2.390445                    0.997751       3.423364       9.348745       0.509812       1.215299      -0.724396      -0.036115       0.017924      -0.007344       0.040982      -0.011255       0.002068       0.005229       0.005662      -0.023255      -0.013180      -0.002415       0.015595              1.759757       2.094472      -0.324175       0.249454       1.608740       0.015869       1.576059           0.000003
           61              H       1.561033       6.987904       9.442166       0.116480       1.137567 0.84176393E+01  0.83516214E+02                                 1.782401                            1.682345      -1.076390       2.367384                    0.996510       3.542395       9.899857       0.489615       1.260873      -0.713095      -0.004613       0.039003       0.001740       0.039313      -0.003603       0.006223      -0.001787      -0.017426      -0.024105      -0.012833      -0.001048       0.013881              1.819358       1.575347      -0.117129       0.129101       2.392011       0.097970       1.490714           0.000001
           62              H       0.359809       5.750727       7.894601       0.114207       1.168421 0.88706979E+01  0.89686894E+02                                 1.862975                            1.766576      -1.033489       2.391132                    0.996502       3.623839      10.417381       0.459195       1.319284      -0.701023      -0.023258       0.017273      -0.022802       0.036868      -0.004138       0.014399       0.000177      -0.010383      -0.006100      -0.017958       0.005421       0.012537              1.895455       1.953215      -0.298263       0.356997       1.886412      -0.214129       1.846737          -0.000002
           63              H       2.018466       2.348889       9.303087       0.116132       1.025889 0.73816092E+01  0.72060665E+02                                 1.767590                            1.653121      -1.211135       2.305118                    0.994467       3.763573      11.015924       0.451928       1.388320      -0.684647       0.001249      -0.037404       0.001726       0.037465       0.000014       0.010163       0.001848      -0.012484      -0.016891      -0.014830       0.005293       0.009537              1.826865       1.506986      -0.095749       0.026909       2.534179      -0.039737       1.439430          -0.000002
           64              H       3.286631       3.601947      10.817779       0.116558       1.203540 0.91942845E+01  0.93050521E+02                                 1.845707                            1.757725      -1.003041       2.404419                    0.997675       3.509610       9.834679       0.480275       1.260130      -0.714781       0.028238      -0.019996       0.024598       0.042453      -0.007052       0.012067      -0.006331      -0.012120      -0.003955      -0.015688      -0.001583       0.017270              1.876443       1.952152      -0.199836       0.393982       1.797667      -0.186193       1.879510           0.000002
           65              H       1.096163       8.244139      15.892879       0.111886       1.153010 0.83840984E+01  0.83573830E+02                                 1.832197                            1.702140      -1.212162       2.301712                    0.994559       3.699585      10.557470       0.474162       1.295881      -0.704218      -0.011842       0.031476      -0.021006       0.039651      -0.008805      -0.001422      -0.009730      -0.005566      -0.009040      -0.013414      -0.000629       0.014044              1.895994       1.686455      -0.258327       0.013071       2.282342      -0.435074       1.719184           0.000001
           66              H       9.127258       7.456411      17.683199       0.117171       1.155242 0.84597341E+01  0.83988410E+02                                 1.805757                            1.691269      -0.927500       2.440822                    0.998128       3.471658       9.686402       0.486568       1.267944      -0.712524      -0.033239       0.018083       0.009772       0.039080      -0.011234      -0.008304      -0.007434       0.006281      -0.012550      -0.018201       0.004103       0.014097              1.845888       2.154599      -0.454246      -0.218383       1.844392      -0.024448       1.538673          -0.000000
           67              H       2.541909       4.523080      18.300202       0.112124       1.260330 0.94947737E+01  0.97491243E+02                                 1.930074                            1.801770      -1.351482       2.233020                    0.992800       3.813627      10.992285       0.465243       1.282170      -0.707135       0.011608      -0.029783       0.017219       0.036307      -0.003664      -0.008213      -0.007836       0.000467      -0.011593      -0.014197       0.005555       0.008641              1.976072       1.763433      -0.327090       0.185608       2.211140      -0.547239       1.953642          -0.000001
           68              H       3.823091       5.355276      16.540227       0.120504       1.141120 0.85161960E+01  0.84189664E+02                                 1.744418                            1.661303      -1.031757       2.390445                    0.997751       3.423364       9.348745       0.509812       1.215299      -0.724396       0.036115      -0.017924      -0.007344       0.040982      -0.011255      -0.002068      -0.005229       0.005662      -0.023255      -0.013180      -0.002415       0.015595              1.759757       2.094472      -0.324175      -0.249454       1.608740      -0.015869       1.576059           0.000003
           69              H       7.736367       0.952896      22.085666       0.116480       1.137567 0.84176450E+01  0.83516282E+02                                 1.782401                            1.682346      -1.076390       2.367384                    0.996510       3.542396       9.899859       0.489615       1.260872      -0.713095       0.004613      -0.039003       0.001740       0.039313      -0.003603      -0.006223       0.001787      -0.017426      -0.024105      -0.012833      -0.001048       0.013881              1.819358       1.575347      -0.117129      -0.129101       2.392011      -0.097970       1.490714           0.000001
           70              H       8.937591       2.190073      20.538101       0.114207       1.168420 0.88706938E+01  0.89686847E+02                                 1.862975                            1.766576      -1.033489       2.391132                    0.996502       3.623839      10.417383       0.459194       1.319284      -0.701022       0.023258      -0.017273      -0.022802       0.036868      -0.004138      -0.014399      -0.000177      -0.010383      -0.006100      -0.017958       0.005421       0.012537              1.895455       1.953214      -0.298263      -0.356997       1.886412       0.214129       1.846737          -0.000002
           71              H       7.278934       5.591911      21.946587       0.116132       1.025889 0.73816051E+01  0.72060618E+02                                 1.767590                            1.653121      -1.211135       2.305118                    0.994467       3.763572      11.015922       0.451928       1.388321      -0.684646      -0.001249       0.037404       0.001726       0.037465       0.000014      -0.010163      -0.001848      -0.012484      -0.016891      -0.014830       0.005293       0.009537              1.826865       1.506986      -0.095749      -0.026909       2.534178       0.039737       1.439430          -0.000002
           72              H       6.010769       4.338853      23.461279       0.116558       1.203540 0.91942803E+01  0.93050464E+02                                 1.845707                            1.757725      -1.003041       2.404419                    0.997675       3.509609       9.834674       0.480275       1.260130      -0.714781      -0.028238       0.019996       0.024598       0.042453      -0.007052      -0.012067       0.006331      -0.012120      -0.003954      -0.015688      -0.001583       0.017270              1.876442       1.952152      -0.199836      -0.393982       1.797666       0.186193       1.879509           0.000002
           73              C       7.989256       0.649557      14.795424       0.627693      22.103283 0.25020892E+03  0.51826249E+04                                 7.369640                            5.664642      -0.044169       2.049411                    0.999553      22.047441      61.763940       0.614873       0.480921      -1.014866       0.032769      -0.016990      -0.053075       0.064649      -0.042031       0.070298      -0.061993      -0.019435      -0.078659      -0.089286      -0.027347       0.116633              8.646685       8.262664      -0.046806      -4.173312       6.939221       2.439380      10.738170           0.000002
           74              C       7.202696       1.087890      16.009200      -0.033448      37.752199 0.43334755E+03  0.10094894E+05                                 9.716789                            6.870754       0.033587       2.014878                    0.999309      27.180983      75.685143       0.643631       0.408511      -1.078304      -0.024748       0.016610       0.035007       0.045977      -0.000370       0.004877       0.000547      -0.000202      -0.009651      -0.006328       0.001764       0.004564             12.132776      11.720875      -0.050987      -6.153133       9.812882       4.631931      14.864570           0.000004
           75              C       6.037732       0.460566      16.373332      -0.104205      34.984428 0.44170122E+03  0.10468845E+05                                 9.416115                            7.094676      -0.047269       1.954956                    0.999596      29.768816      87.096733       0.604739       0.427334      -1.052976       0.002456       0.024690       0.015992       0.029519       0.005792       0.018117       0.007243      -0.027365       0.007914      -0.026362       0.003939       0.022423             11.001662      11.620455       0.654149      -4.817183      10.108944       3.424885      11.275586           0.000004
           76              C       5.281853       0.930662      17.442973      -0.147559      36.673742 0.44332188E+03  0.10479330E+05                                 9.606827                            7.013134       0.187662       2.030166                    0.999671      29.646523      85.617352       0.622810       0.416041      -1.063848       0.017939      -0.001408      -0.017326       0.024980       0.015014      -0.014370      -0.009525       0.030965      -0.035234      -0.020287      -0.013460       0.033747             11.574187      10.120546       0.250217      -3.667727      12.286049       5.780828      12.315966           0.000002
           77              C       5.690939       2.051903      18.161123       0.156955      40.137835 0.38171131E+03  0.86762679E+04                                10.281680                            6.614029      -0.310154       1.924771                    0.998754      25.804066      72.652667       0.627018       0.429762      -1.057127      -0.018221       0.012222       0.024323       0.032756      -0.010536      -0.023927       0.014188       0.006072       0.040645      -0.020583      -0.016428       0.037011             13.640680      12.862301      -1.825432      -6.408954      12.491137       7.318964      15.568604           0.000003
           78              C       6.887514       2.660168      17.812163      -0.136060      34.738333 0.44541778E+03  0.10571003E+05                                 9.340874                            7.094518       0.008394       1.977909                    0.999021      29.754958      86.897414       0.609043       0.423750      -1.056001       0.006112      -0.009898      -0.017653       0.021141      -0.003295       0.006926       0.010588      -0.023460      -0.016046      -0.017183      -0.001827       0.019010             10.851767      11.603556       0.364362      -4.259496       8.997768       3.989660      11.953977           0.000001
           79              C       7.644322       2.172603      16.755166      -0.098526      33.698295 0.42839292E+03  0.10048021E+05                                 9.103813                            6.931800       0.017884       1.977250                    0.999650      29.260850      84.393243       0.620850       0.420611      -1.060109      -0.020735      -0.008395       0.009484       0.024297       0.012167       0.005933      -0.015043       0.015588      -0.036878      -0.026515       0.005752       0.020763             10.516258       9.555094      -0.009875      -3.712395       9.656781       4.857056      12.336898           0.000005
           80              C       4.914606       2.610935      19.225706      -0.106079      70.539288 0.49935572E+03  0.12061904E+05                                14.140390                            7.443042       0.526635       2.116386                    0.999511      30.008685      85.309258       0.609506       0.416028      -1.072542       0.074272      -0.057223      -0.086067       0.127272       0.043760       0.060805      -0.024218      -0.016995      -0.101566      -0.094509       0.026481       0.068028             20.452536      18.545652      -9.545929     -14.141054      15.991652      12.876596      26.820303          -0.000003
           81              C       1.290479       6.235116      23.891410       0.630954      22.098264 0.24709438E+03  0.51056485E+04                                 7.393328                            5.638852      -0.061388       2.046802                    0.999494      21.976024      61.628244       0.614283       0.482558      -1.013301      -0.033229       0.034167       0.043213       0.064334      -0.005235       0.084337      -0.062419       0.026646       0.109232      -0.094959      -0.026312       0.121271              8.848661       8.235730      -1.753653      -3.713935       9.620976       3.805439       8.689277           0.000003
           82              C       2.090056       5.418802      22.903700      -0.027185      37.217482 0.44025773E+03  0.10308196E+05                                 9.687571                            6.959925       0.000420       2.006931                    0.999253      27.222066      76.274750       0.634011       0.412604      -1.074400       0.021591      -0.020926      -0.036020       0.046920       0.006088       0.005156       0.005702       0.008498      -0.023438      -0.011076      -0.002708       0.013783             12.241117      10.769934      -2.990135      -6.199514      13.815270       4.535037      12.138148           0.000001
           83              C       2.976098       6.046125      22.045207      -0.099619      32.782913 0.43185519E+03  0.10173750E+05                                 9.003366                            7.005870       0.045326       1.988436                    0.999702      29.403095      85.651087       0.610023       0.426204      -1.054109      -0.003433      -0.027150      -0.004655       0.027759       0.000715       0.018750      -0.002323      -0.021717      -0.032122      -0.027150       0.010653       0.016497             10.363390       9.899832      -1.023530      -5.095319      10.921529       2.304151      10.268810           0.000001
           84              C       3.695717       5.307631      21.134875      -0.142205      33.900066 0.45412807E+03  0.10840904E+05                                 9.209838                            7.176594       0.043021       1.989866                    0.998530      29.918291      87.917858       0.603294       0.425294      -1.053982      -0.016165       0.003131       0.016870       0.023574       0.011419      -0.007517      -0.010160       0.026357       0.026052      -0.023416       0.001263       0.022154             10.705846       9.070122      -1.560211      -3.904810      13.347104       2.962330       9.700313          -0.000005
           85              C       3.567412       3.929108      21.072163       0.153327      38.121060 0.39710093E+03  0.91584627E+04                                10.097812                            6.852895      -0.380467       1.905119                    0.998257      26.306289      75.757087       0.598833       0.443485      -1.043956       0.019666      -0.016281      -0.017622       0.031023      -0.018240      -0.020825       0.017060      -0.005713       0.022031      -0.023854      -0.014135       0.037990             13.050826      11.650744      -2.929591      -6.875223      13.680991       4.162036      13.820742          -0.000000
           86              C       2.708333       3.295432      21.959231      -0.131111      34.737001 0.46313772E+03  0.11111085E+05                                 9.419754                            7.283743       0.000271       1.980401                    0.998350      29.829055      87.891127       0.594332       0.429566      -1.051288      -0.004036       0.016968       0.019974       0.026517      -0.005290       0.016034       0.002172      -0.016229      -0.040452      -0.025146       0.008361       0.016785             11.011650      10.453251      -1.122779      -5.085144      11.910335       1.259391      10.671363          -0.000006
           87              C       1.960822       4.038691      22.867034      -0.100957      32.798029 0.44758841E+03  0.10651760E+05                                 9.044876                            7.161172      -0.082552       1.946361                    0.999361      29.830567      87.676190       0.599022       0.429656      -1.050740       0.013974       0.002924      -0.021547       0.025847       0.010652      -0.002695      -0.019166       0.019920       0.005106      -0.026191       0.004437       0.021754             10.385846       9.065331      -1.884305      -3.854398      12.870194       2.664906       9.222013           0.000002
           88              C       4.307485       3.174732      20.087993      -0.101230      68.743297 0.51186655E+03  0.12448426E+05                                13.960871                            7.565747       0.493292       2.107527                    0.999789      30.101024      86.034486       0.600579       0.419351      -1.069757      -0.055202       0.058194       0.098366       0.126924       0.037569       0.027533      -0.066560      -0.015379      -0.049282      -0.090991       0.019965       0.071026             19.922785      18.264029      -9.808499     -13.166874      16.451776      12.354224      25.052550          -0.000001
           89              C       1.308144       7.291243       2.151924       0.627693      22.103285 0.25020895E+03  0.51826257E+04                                 7.369641                            5.664642      -0.044169       2.049411                    0.999553      22.047443      61.763948       0.614873       0.480921      -1.014866      -0.032769       0.016990      -0.053075       0.064649      -0.042031      -0.070298       0.061993      -0.019435      -0.078659      -0.089286      -0.027347       0.116633              8.646685       8.262665      -0.046807       4.173312       6.939221      -2.439380      10.738170           0.000002
           90              C       2.094704       6.852910       3.365700      -0.033448      37.752187 0.43334740E+03  0.10094889E+05                                 9.716786                            6.870752       0.033587       2.014878                    0.999309      27.180978      75.685120       0.643631       0.408511      -1.078304       0.024748      -0.016610       0.035007       0.045977      -0.000370      -0.004877      -0.000547      -0.000202      -0.009651      -0.006328       0.001764       0.004564             12.132772      11.720872      -0.050987       6.153131       9.812880      -4.631929      14.864565           0.000004
           91              C       3.259668       7.480234       3.729832      -0.104205      34.984427 0.44170122E+03  0.10468845E+05                                 9.416115                            7.094676      -0.047268       1.954956                    0.999596      29.768815      87.096728       0.604739       0.427334      -1.052976      -0.002456      -0.024690       0.015992       0.029519       0.005792      -0.018117      -0.007243      -0.027365       0.007914      -0.026362       0.003939       0.022423             11.001661      11.620455       0.654149       4.817183      10.108943      -3.424885      11.275586           0.000004
           92              C       4.015547       7.010138       4.799473      -0.147559      36.673745 0.44332193E+03  0.10479331E+05                                 9.606826                            7.013134       0.187663       2.030166                    0.999671      29.646526      85.617358       0.622810       0.416041      -1.063848      -0.017939       0.001408      -0.017326       0.024980       0.015015       0.014370       0.009525       0.030965      -0.035234      -0.020287      -0.013460       0.033747             11.574186      10.120546       0.250217       3.667727      12.286048      -5.780827      12.315965           0.000002
           93              C       3.606461       5.888897       5.517623       0.156955      40.137833 0.38171128E+03  0.86762672E+04                                10.281680                            6.614029      -0.310154       1.924771                    0.998754      25.804065      72.652665       0.627018       0.429762      -1.057127       0.018221      -0.012222       0.024323       0.032756      -0.010536       0.023927      -0.014188       0.006072       0.040645      -0.020583      -0.016428       0.037011             13.640680      12.862301      -1.825432       6.408954      12.491137      -7.318964      15.568603           0.000003
           94              C       2.409886       5.280632       5.168663      -0.136060      34.738338 0.44541786E+03  0.10571006E+05                                 9.340876                            7.094519       0.008393       1.977909                    0.999021      29.754961      86.897429       0.609043       0.423750      -1.056000      -0.006112       0.009898      -0.017653       0.021141      -0.003295      -0.006926      -0.010588      -0.023460      -0.016046      -0.017183      -0.001827       0.019009             10.851769      11.603558       0.364362       4.259498       8.997770      -3.989660      11.953979           0.000001
           95              C       1.653078       5.768197       4.111666      -0.098526      33.698293 0.42839288E+03  0.10048019E+05                                 9.103812                            6.931799       0.017885       1.977250                    0.999650      29.260849      84.393235       0.620850       0.420611      -1.060109       0.020735       0.008395       0.009484       0.024297       0.012167      -0.005933       0.015043       0.015588      -0.036878      -0.026515       0.005752       0.020763             10.516257       9.555094      -0.009875       3.712395       9.656780      -4.857056      12.336896           0.000004
           96              C       4.382794       5.329865       6.582206      -0.106079      70.539285 0.49935568E+03  0.12061903E+05                                14.140390                            7.443041       0.526635       2.116386                    0.999511      30.008684      85.309253       0.609506       0.416028      -1.072542      -0.074272       0.057223      -0.086067       0.127272       0.043760      -0.060805       0.024218      -0.016995      -0.101566      -0.094509       0.026481       0.068028             20.452535      18.545652      -9.545929      14.141053      15.991652     -12.876596      26.820302          -0.000003
           97              C       8.006921       1.705684      11.247910       0.630954      22.098266 0.24709440E+03  0.51056493E+04                                 7.393329                            5.638853      -0.061388       2.046802                    0.999494      21.976026      61.628258       0.614282       0.482558      -1.013301       0.033229      -0.034167       0.043213       0.064334      -0.005236      -0.084337       0.062419       0.026646       0.109232      -0.094959      -0.026312       0.121271              8.848663       8.235732      -1.753654       3.713937       9.620978      -3.805441       8.689280           0.000003
           98              C       7.207344       2.521998      10.260200      -0.027185      37.217484 0.44025773E+03  0.10308196E+05                                 9.687572                            6.959925       0.000420       2.006931                    0.999253      27.222066      76.274751       0.634011       0.412604      -1.074400      -0.021591       0.020926      -0.036020       0.046920       0.006088      -0.005156      -0.005702       0.008498      -0.023438      -0.011076      -0.002708       0.013783             12.241119      10.769935      -2.990136       6.199516      13.815271      -4.535039      12.138150           0.000001
           99              C       6.321302       1.894675       9.401707      -0.099619      32.782913 0.43185508E+03  0.10173746E+05                                 9.003366                            7.005869       0.045326       1.988435                    0.999702      29.403097      85.651096       0.610023       0.426204      -1.054109       0.003433       0.027150      -0.004655       0.027759       0.000715      -0.018750       0.002323      -0.021717      -0.032122      -0.027150       0.010653       0.016497             10.363391       9.899830      -1.023531       5.095319      10.921532      -2.304154      10.268811           0.000001
          100              C       5.601684       2.633169       8.491375      -0.142205      33.900079 0.45412811E+03  0.10840905E+05                                 9.209841                            7.176594       0.043021       1.989866                    0.998530      29.918291      87.917859       0.603294       0.425294      -1.053982       0.016165      -0.003131       0.016870       0.023574       0.011419       0.007517       0.010160       0.026357       0.026052      -0.023416       0.001263       0.022154             10.705851       9.070125      -1.560215       3.904814      13.347109      -2.962335       9.700319          -0.000005
          101              C       5.729988       4.011692       8.428663       0.153327      38.121062 0.39710090E+03  0.91584620E+04                                10.097812                            6.852895      -0.380467       1.905119                    0.998257      26.306289      75.757087       0.598833       0.443485      -1.043956      -0.019666       0.016281      -0.017622       0.031023      -0.018240       0.020825      -0.017060      -0.005713       0.022031      -0.023854      -0.014135       0.037990             13.050827      11.650745      -2.929596       6.875224      13.680994      -4.162039      13.820743          -0.000000
          102              C       6.589067       4.645368       9.315731      -0.131111      34.736999 0.46313774E+03  0.11111086E+05                                 9.419754                            7.283743       0.000271       1.980401                    0.998350      29.829055      87.891129       0.594332       0.429566      -1.051288       0.004036      -0.016968       0.019974       0.026517      -0.005290      -0.016034      -0.002172      -0.016229      -0.040451      -0.025146       0.008361       0.016785             11.011649      10.453250      -1.122780       5.085143      11.910336      -1.259391      10.671362          -0.000006
          103              C       7.336578       3.902109      10.223534      -0.100957      32.798029 0.44758843E+03  0.10651761E+05                                 9.044877                            7.161173      -0.082552       1.946361                    0.999361      29.830567      87.676194       0.599022       0.429656      -1.050740      -0.013974      -0.002924      -0.021547       0.025847       0.010652       0.002695       0.019166       0.019920       0.005107      -0.026191       0.004437       0.021754             10.385846       9.065332      -1.884305       3.854398      12.870194      -2.664906       9.222013           0.000002
          104              C       4.989915       4.766068       7.444493      -0.101230      68.743306 0.51186656E+03  0.12448426E+05                                13.960872                            7.565747       0.493292       2.107527                    0.999789      30.101024      86.034486       0.600579       0.419351      -1.069757       0.055202      -0.058194       0.098366       0.126924       0.037569      -0.027533       0.066560      -0.015379      -0.049282      -0.090991       0.019965       0.071026             19.922788      18.264033      -9.808501      13.166876      16.451779     -12.354226      25.052552          -0.000001
          105              C       1.308144      15.232043      10.491576       0.627693      22.103287 0.25020895E+03  0.51826259E+04                                 7.369642                            5.664642      -0.044169       2.049411                    0.999553      22.047443      61.763949       0.614873       0.480921      -1.014866      -0.032769       0.016990       0.053075       0.064649      -0.042031       0.070298      -0.061993      -0.019435      -0.078659      -0.089286      -0.027347       0.116633              8.646687       8.262665      -0.046807      -4.173312       6.939222       2.439381      10.738173           0.000002
          106              C       2.094704      14.793710       9.277800      -0.033448      37.752206 0.43334760E+03  0.10094895E+05                                 9.716790                            6.870754       0.033587       2.014878                    0.999309      27.180982      75.685139       0.643631       0.408511      -1.078304       0.024748      -0.016611      -0.035007       0.045977      -0.000370       0.004877       0.000548      -0.000202      -0.009651      -0.006328       0.001764       0.004564             12.132778      11.720878      -0.050989      -6.153138       9.812882       4.631931      14.864576           0.000004
          107              C       3.259668      15.421034       8.913667      -0.104205      34.984423 0.44170098E+03  0.10468838E+05                                 9.416114                            7.094674      -0.047269       1.954956                    0.999596      29.768814      87.096729       0.604739       0.427334      -1.052976      -0.002456      -0.024691      -0.015992       0.029519       0.005792       0.018117       0.007243      -0.027365       0.007914      -0.026362       0.003939       0.022423             11.001662      11.620454       0.654146      -4.817185      10.108945       3.424888      11.275587           0.000004
          108              C       4.015547      14.950938       7.844027      -0.147559      36.673764 0.44332206E+03  0.10479335E+05                                 9.606831                            7.013136       0.187662       2.030165                    0.999671      29.646534      85.617395       0.622810       0.416041      -1.063848      -0.017939       0.001407       0.017326       0.024980       0.015014      -0.014370      -0.009525       0.030965      -0.035234      -0.020288      -0.013460       0.033747             11.574193      10.120550       0.250213      -3.667731      12.286056       5.780834      12.315974           0.000002
          109              C       3.606461      13.829697       7.125877       0.156955      40.137835 0.38171125E+03  0.86762663E+04                                10.281681                            6.614029      -0.310154       1.924771                    0.998754      25.804064      72.652663       0.627018       0.429762      -1.057127       0.018221      -0.012222      -0.024323       0.032756      -0.010536      -0.023927       0.014188       0.006072       0.040645      -0.020583      -0.016428       0.037011             13.640682      12.862301      -1.825434      -6.408956      12.491139       7.318967      15.568607           0.000004
          110              C       2.409886      13.221432       7.474837      -0.136060      34.738331 0.44541777E+03  0.10571003E+05                                 9.340874                            7.094519       0.008394       1.977909                    0.999021      29.754958      86.897419       0.609043       0.423750      -1.056000      -0.006112       0.009898       0.017653       0.021141      -0.003295       0.006926       0.010588      -0.023460      -0.016046      -0.017183      -0.001827       0.019010             10.851767      11.603556       0.364362      -4.259496       8.997769       3.989660      11.953977           0.000001
          111              C       1.653078      13.708997       8.531834      -0.098526      33.698301 0.42839305E+03  0.10048025E+05                                 9.103815                            6.931801       0.017883       1.977250                    0.999650      29.260855      84.393264       0.620850       0.420611      -1.060109       0.020735       0.008394      -0.009484       0.024297       0.012167       0.005933      -0.015043       0.015588      -0.036878      -0.026515       0.005752       0.020763             10.516259       9.555096      -0.009875      -3.712396       9.656782       4.857057      12.336899           0.000004
          112              C       4.382794      13.270665       6.061294      -0.106079      70.539296 0.49935571E+03  0.12061904E+05                                14.140391                            7.443041       0.526635       2.116386                    0.999511      30.008685      85.309256       0.609506       0.416028      -1.072542      -0.074272       0.057223       0.086067       0.127272       0.043760       0.060805      -0.024218      -0.016995      -0.101566      -0.094509       0.026481       0.068028             20.452538      18.545655      -9.545931     -14.141056      15.991654      12.876599      26.820306          -0.000003
          113              C       8.006921       9.646484       1.395590       0.630954      22.098269 0.24709442E+03  0.51056499E+04                                 7.393330                            5.638854      -0.061388       2.046802                    0.999494      21.976027      61.628262       0.614282       0.482558      -1.013301       0.033229      -0.034167      -0.043213       0.064334      -0.005236       0.084337      -0.062419       0.026646       0.109232      -0.094959      -0.026312       0.121271              8.848664       8.235733      -1.753654      -3.713938       9.620979       3.805441       8.689281           0.000003
          114              C       7.207344      10.462798       2.383300      -0.027185      37.217482 0.44025769E+03  0.10308195E+05                                 9.687572                            6.959925       0.000420       2.006931                    0.999253      27.222065      76.274751       0.634011       0.412604      -1.074400      -0.021591       0.020926       0.036020       0.046920       0.006088       0.005156       0.005702       0.008498      -0.023438      -0.011076      -0.002708       0.013783             12.241119      10.769936      -2.990137      -6.199516      13.815271       4.535040      12.138151           0.000000
          115              C       6.321302       9.835475       3.241793      -0.099619      32.782933 0.43185542E+03  0.10173757E+05                                 9.003371                            7.005873       0.045326       1.988435                    0.999702      29.403106      85.651135       0.610022       0.426204      -1.054109       0.003433       0.027150       0.004655       0.027759       0.000715       0.018750      -0.002323      -0.021717      -0.032122      -0.027150       0.010653       0.016497             10.363397       9.899837      -1.023532      -5.095323      10.921535       2.304156      10.268818           0.000001
          116              C       5.601684      10.573969       4.152125      -0.142205      33.900080 0.45412814E+03  0.10840906E+05                                 9.209841                            7.176594       0.043021       1.989866                    0.998530      29.918291      87.917860       0.603294       0.425294      -1.053982       0.016165      -0.003131      -0.016871       0.023574       0.011419      -0.007517      -0.010160       0.026357       0.026052      -0.023416       0.001263       0.022154             10.705851       9.070125      -1.560215      -3.904814      13.347108       2.962335       9.700319          -0.000005
          117              C       5.729988      11.952492       4.214837       0.153327      38.121061 0.39710088E+03  0.91584612E+04                                10.097812                            6.852895      -0.380467       1.905119                    0.998257      26.306288      75.757084       0.598833       0.443485      -1.043956      -0.019667       0.016281       0.017622       0.031023      -0.018240      -0.020825       0.017060      -0.005713       0.022031      -0.023854      -0.014135       0.037990             13.050827      11.650745      -2.929597      -6.875224      13.680993       4.162039      13.820744          -0.000000
          118              C       6.589067      12.586168       3.327769      -0.131111      34.736993 0.46313766E+03  0.11111083E+05                                 9.419753                            7.283743       0.000271       1.980401                    0.998350      29.829052      87.891117       0.594332       0.429566      -1.051288       0.004036      -0.016968      -0.019974       0.026517      -0.005290       0.016034       0.002172      -0.016229      -0.040451      -0.025146       0.008361       0.016785             11.011648      10.453249      -1.122779      -5.085142      11.910335       1.259391      10.671361          -0.000006
          119              C       7.336578      11.842909       2.419966      -0.100957      32.798028 0.44758843E+03  0.10651760E+05                                 9.044876                            7.161172      -0.082551       1.946361                    0.999361      29.830566      87.676184       0.599022       0.429656      -1.050740      -0.013974      -0.002924       0.021547       0.025847       0.010652      -0.002695      -0.019166       0.019920       0.005107      -0.026191       0.004437       0.021754             10.385845       9.065331      -1.884305      -3.854398      12.870194       2.664906       9.222012           0.000002
          120              C       4.989915      12.706868       5.199007      -0.101230      68.743310 0.51186656E+03  0.12448427E+05                                13.960873                            7.565747       0.493292       2.107527                    0.999789      30.101024      86.034487       0.600579       0.419351      -1.069757       0.055202      -0.058194      -0.098366       0.126924       0.037569       0.027533      -0.066560      -0.015379      -0.049282      -0.090991       0.019965       0.071026             19.922789      18.264034      -9.808502     -13.166878      16.451780      12.354227      25.052555          -0.000001
          121              C       7.989256       8.590357      23.135076       0.627692      22.103290 0.25020900E+03  0.51826271E+04                                 7.369643                            5.664643      -0.044170       2.049411                    0.999553      22.047446      61.763961       0.614873       0.480921      -1.014866       0.032769      -0.016990       0.053075       0.064649      -0.042031      -0.070298       0.061993      -0.019435      -0.078659      -0.089286      -0.027347       0.116634              8.646688       8.262666      -0.046807       4.173313       6.939223      -2.439381      10.738174           0.000002
          122              C       7.202696       9.028690      21.921300      -0.033448      37.752191 0.43334742E+03  0.10094890E+05                                 9.716787                            6.870752       0.033587       2.014878                    0.999309      27.180976      75.685115       0.643631       0.408511      -1.078304      -0.024748       0.016610      -0.035007       0.045977      -0.000370      -0.004877      -0.000547      -0.000202      -0.009651      -0.006328       0.001764       0.004564             12.132775      11.720874      -0.050989       6.153136       9.812879      -4.631929      14.864571           0.000004
          123              C       6.037732       8.401366      21.557167      -0.104205      34.984437 0.44170120E+03  0.10468844E+05                                 9.416117                            7.094676      -0.047269       1.954956                    0.999596      29.768814      87.096727       0.604739       0.427334      -1.052976       0.002456       0.024691      -0.015992       0.029519       0.005792      -0.018117      -0.007243      -0.027364       0.007914      -0.026362       0.003939       0.022423             11.001665      11.620456       0.654144       4.817187      10.108946      -3.424890      11.275593           0.000004
          124              C       5.281853       8.871462      20.487527      -0.147559      36.673760 0.44332201E+03  0.10479334E+05                                 9.606830                            7.013135       0.187662       2.030165                    0.999671      29.646532      85.617387       0.622810       0.416041      -1.063848       0.017939      -0.001408       0.017326       0.024980       0.015014       0.014370       0.009525       0.030965      -0.035233      -0.020287      -0.013460       0.033747             11.574192      10.120549       0.250213       3.667731      12.286054      -5.780832      12.315972           0.000002
          125              C       5.690939       9.992703      19.769377       0.156955      40.137827 0.38171118E+03  0.86762643E+04                                10.281679                            6.614028      -0.310154       1.924771                    0.998754      25.804061      72.652648       0.627018       0.429762      -1.057127      -0.018221       0.012222      -0.024323       0.032756      -0.010536       0.023926      -0.014188       0.006072       0.040645      -0.020583      -0.016428       0.037011             13.640680      12.862298      -1.825433       6.408954      12.491136      -7.318965      15.568604           0.000003
          126              C       6.887514      10.600968      20.118337      -0.136060      34.738328 0.44541774E+03  0.10571002E+05                                 9.340873                            7.094518       0.008394       1.977909                    0.999021      29.754956      86.897407       0.609043       0.423750      -1.056000       0.006113      -0.009898       0.017653       0.021141      -0.003295      -0.006926      -0.010588      -0.023460      -0.016046      -0.017183      -0.001827       0.019009             10.851766      11.603555       0.364362       4.259496       8.997768      -3.989659      11.953976           0.000001
          127              C       7.644322      10.113403      21.175334      -0.098526      33.698293 0.42839295E+03  0.10048022E+05                                 9.103813                            6.931800       0.017884       1.977250                    0.999650      29.260851      84.393247       0.620850       0.420611      -1.060109      -0.020735      -0.008395      -0.009484       0.024297       0.012167      -0.005933       0.015043       0.015588      -0.036878      -0.026515       0.005752       0.020763             10.516257       9.555094      -0.009875       3.712395       9.656780      -4.857055      12.336896           0.000004
          128              C       4.914606      10.551735      18.704794      -0.106079      70.539275 0.49935558E+03  0.12061900E+05                                14.140388                            7.443040       0.526635       2.116386                    0.999511      30.008681      85.309240       0.609506       0.416028      -1.072542       0.074272      -0.057223       0.086067       0.127272       0.043760      -0.060805       0.024218      -0.016995      -0.101566      -0.094509       0.026481       0.068028             20.452534      18.545650      -9.545928      14.141052      15.991650     -12.876595      26.820301          -0.000003
          129              C       1.290479      14.175916      14.039090       0.630953      22.098269 0.24709443E+03  0.51056499E+04                                 7.393330                            5.638853      -0.061388       2.046802                    0.999494      21.976027      61.628259       0.614282       0.482558      -1.013301      -0.033229       0.034167      -0.043213       0.064334      -0.005236      -0.084337       0.062419       0.026646       0.109232      -0.094959      -0.026312       0.121271              8.848664       8.235732      -1.753654       3.713937       9.620979      -3.805441       8.689280           0.000004
          130              C       2.090056      13.359602      15.026800      -0.027185      37.217474 0.44025760E+03  0.10308192E+05                                 9.687570                            6.959924       0.000420       2.006932                    0.999253      27.222062      76.274737       0.634011       0.412604      -1.074400       0.021591      -0.020926       0.036020       0.046920       0.006088      -0.005156      -0.005702       0.008498      -0.023438      -0.011076      -0.002708       0.013783             12.241116      10.769933      -2.990136       6.199514      13.815269      -4.535038      12.138147           0.000001
          131              C       2.976098      13.986925      15.885293      -0.099619      32.782936 0.43185559E+03  0.10173761E+05                                 9.003371                            7.005874       0.045326       1.988435                    0.999702      29.403106      85.651132       0.610022       0.426204      -1.054109      -0.003433      -0.027150       0.004655       0.027759       0.000715      -0.018750       0.002323      -0.021717      -0.032122      -0.027150       0.010653       0.016497             10.363397       9.899840      -1.023531       5.095324      10.921533      -2.304153      10.268817           0.000001
          132              C       3.695717      13.248431      16.795625      -0.142205      33.900068 0.45412811E+03  0.10840905E+05                                 9.209839                            7.176594       0.043021       1.989866                    0.998530      29.918292      87.917862       0.603294       0.425294      -1.053982      -0.016165       0.003131      -0.016871       0.023574       0.011419       0.007517       0.010160       0.026357       0.026052      -0.023416       0.001263       0.022154             10.705847       9.070123      -1.560211       3.904810      13.347104      -2.962330       9.700314          -0.000005
          133              C       3.567412      11.869908      16.858337       0.153327      38.121059 0.39710093E+03  0.91584627E+04                                10.097812                            6.852895      -0.380467       1.905119                    0.998257      26.306289      75.757086       0.598833       0.443485      -1.043956       0.019666      -0.016281       0.017622       0.031023      -0.018240       0.020825      -0.017060      -0.005713       0.022031      -0.023854      -0.014135       0.037990             13.050825      11.650743      -2.929592       6.875223      13.680990      -4.162036      13.820742          -0.000000
          134              C       2.708333      11.236232      15.971269      -0.131111      34.736998 0.46313769E+03  0.11111084E+05                                 9.419754                            7.283743       0.000270       1.980401                    0.998350      29.829054      87.891126       0.594332       0.429566      -1.051288      -0.004036       0.016968      -0.019974       0.026517      -0.005290      -0.016034      -0.002172      -0.016229      -0.040451      -0.025146       0.008361       0.016785             11.011650      10.453251      -1.122779       5.085144      11.910335      -1.259391      10.671363          -0.000006
          135              C       1.960822      11.979491      15.063466      -0.100957      32.798028 0.44758840E+03  0.10651760E+05                                 9.044876                            7.161172      -0.082551       1.946361                    0.999361      29.830565      87.676182       0.599022       0.429656      -1.050740       0.013974       0.002924       0.021547       0.025847       0.010652       0.002695       0.019166       0.019920       0.005107      -0.026191       0.004437       0.021754             10.385846       9.065331      -1.884305       3.854398      12.870194      -2.664907       9.222012           0.000002
          136              C       4.307485      11.115532      17.842507      -0.101230      68.743303 0.51186659E+03  0.12448427E+05                                13.960872                            7.565747       0.493292       2.107527                    0.999789      30.101025      86.034490       0.600579       0.419351      -1.069757      -0.055202       0.058194      -0.098366       0.126924       0.037569      -0.027533       0.066560      -0.015379      -0.049282      -0.090991       0.019965       0.071026             19.922787      18.264030      -9.808500      13.166875      16.451777     -12.354226      25.052553          -0.000001
          137              C       3.340556      15.232043      23.135076       0.627693      22.103282 0.25020890E+03  0.51826245E+04                                 7.369640                            5.664641      -0.044169       2.049411                    0.999553      22.047440      61.763937       0.614873       0.480921      -1.014866       0.032769       0.016990       0.053075       0.064649       0.042031      -0.070298      -0.061993      -0.019435      -0.078659      -0.089286      -0.027347       0.116633              8.646685       8.262664       0.046806       4.173311       6.939221       2.439380      10.738170           0.000002
          138              C       2.553996      14.793710      21.921300      -0.033448      37.752197 0.43334752E+03  0.10094893E+05                                 9.716789                            6.870753       0.033587       2.014878                    0.999309      27.180979      75.685126       0.643631       0.408511      -1.078304      -0.024748      -0.016611      -0.035007       0.045977       0.000370      -0.004877       0.000547      -0.000202      -0.009651      -0.006328       0.001764       0.004564             12.132776      11.720875       0.050989       6.153136       9.812880       4.631930      14.864572           0.000004
          139              C       1.389032      15.421034      21.557167      -0.104205      34.984432 0.44170113E+03  0.10468842E+05                                 9.416115                            7.094675      -0.047268       1.954956                    0.999596      29.768812      87.096714       0.604739       0.427334      -1.052976       0.002456      -0.024691      -0.015992       0.029519      -0.005792      -0.018117       0.007243      -0.027365       0.007914      -0.026362       0.003939       0.022423             11.001663      11.620454      -0.654144       4.817186      10.108944       3.424889      11.275591           0.000004
          140              C       0.633153      14.950938      20.487527      -0.147558      36.673728 0.44332154E+03  0.10479319E+05                                 9.606823                            7.013130       0.187663       2.030166                    0.999671      29.646520      85.617333       0.622810       0.416041      -1.063848       0.017939       0.001408       0.017326       0.024980      -0.015014       0.014370      -0.009525       0.030965      -0.035234      -0.020287      -0.013460       0.033747             11.574182      10.120543      -0.250216       3.667727      12.286043       5.780825      12.315960           0.000002
          141              C       1.042239      13.829697      19.769377       0.156955      40.137837 0.38171129E+03  0.86762674E+04                                10.281681                            6.614029      -0.310154       1.924771                    0.998754      25.804065      72.652663       0.627018       0.429762      -1.057127      -0.018221      -0.012222      -0.024323       0.032756       0.010536       0.023927       0.014188       0.006072       0.040645      -0.020583      -0.016428       0.037011             13.640682      12.862301       1.825434       6.408955      12.491139       7.318967      15.568606           0.000003
          142              C       2.238814      13.221432      20.118337      -0.136060      34.738354 0.44541818E+03  0.10571015E+05                                 9.340879                            7.094522       0.008393       1.977908                    0.999021      29.754969      86.897463       0.609043       0.423750      -1.056000       0.006112       0.009897       0.017653       0.021141       0.003295      -0.006926       0.010588      -0.023460      -0.016046      -0.017183      -0.001827       0.019009             10.851773      11.603563      -0.364362       4.259500       8.997772       3.989661      11.953984           0.000001
          143              C       2.995622      13.708997      21.175334      -0.098526      33.698288 0.42839288E+03  0.10048019E+05                                 9.103812                            6.931799       0.017884       1.977250                    0.999650      29.260848      84.393234       0.620850       0.420611      -1.060109      -0.020735       0.008395      -0.009484       0.024297      -0.012167      -0.005933      -0.015043       0.015588      -0.036878      -0.026515       0.005752       0.020763             10.516256       9.555093       0.009875       3.712395       9.656779       4.857054      12.336895           0.000004
          144              C       0.265906      13.270665      18.704794      -0.106079      70.539260 0.49935546E+03  0.12061896E+05                                14.140386                            7.443039       0.526636       2.116387                    0.999511      30.008678      85.309227       0.609506       0.416028      -1.072542       0.074272       0.057223       0.086067       0.127272      -0.043760      -0.060805      -0.024218      -0.016995      -0.101566      -0.094509       0.026481       0.068028             20.452530      18.545646       9.545927      14.141049      15.991648      12.876593      26.820296          -0.000003
          145              C       5.939179       9.646484      14.039090       0.630954      22.098267 0.24709441E+03  0.51056495E+04                                 7.393329                            5.638853      -0.061388       2.046802                    0.999494      21.976026      61.628255       0.614282       0.482558      -1.013301      -0.033229      -0.034167      -0.043213       0.064334       0.005236      -0.084337      -0.062419       0.026646       0.109232      -0.094959      -0.026312       0.121271              8.848663       8.235732       1.753653       3.713936       9.620978       3.805440       8.689279           0.000004
          146              C       6.738756      10.462798      15.026800      -0.027185      37.217491 0.44025784E+03  0.10308200E+05                                 9.687573                            6.959925       0.000420       2.006931                    0.999253      27.222070      76.274766       0.634011       0.412604      -1.074400       0.021591       0.020926       0.036020       0.046920      -0.006088      -0.005156       0.005702       0.008498      -0.023438      -0.011076      -0.002708       0.013783             12.241120      10.769936       2.990136       6.199516      13.815273       4.535039      12.138151           0.000001
          147              C       7.624798       9.835475      15.885293      -0.099619      32.782906 0.43185506E+03  0.10173746E+05                                 9.003365                            7.005869       0.045326       1.988436                    0.999702      29.403091      85.651074       0.610023       0.426204      -1.054109      -0.003434       0.027150       0.004655       0.027759      -0.000715      -0.018750      -0.002323      -0.021717      -0.032122      -0.027150       0.010653       0.016497             10.363389       9.899831       1.023530       5.095318      10.921528       2.304151      10.268808           0.000001
          148              C       8.344417      10.573969      16.795625      -0.142206      33.900083 0.45412834E+03  0.10840912E+05                                 9.209842                            7.176597       0.043021       1.989866                    0.998530      29.918300      87.917896       0.603294       0.425294      -1.053982      -0.016165      -0.003131      -0.016870       0.023574      -0.011419       0.007517      -0.010160       0.026357       0.026052      -0.023416       0.001263       0.022154             10.705851       9.070126       1.560213       3.904812      13.347111       2.962333       9.700318          -0.000005
          149              C       8.216112      11.952492      16.858337       0.153327      38.121056 0.39710088E+03  0.91584613E+04                                10.097811                            6.852894      -0.380467       1.905119                    0.998257      26.306288      75.757082       0.598833       0.443485      -1.043956       0.019666       0.016281       0.017622       0.031023       0.018240       0.020825       0.017060      -0.005713       0.022031      -0.023854      -0.014135       0.037990             13.050824      11.650743       2.929591       6.875222      13.680989       4.162036      13.820741          -0.000000
          150              C       7.357033      12.586168      15.971269      -0.131112      34.736999 0.46313768E+03  0.11111084E+05                                 9.419754                            7.283743       0.000270       1.980401                    0.998350      29.829054      87.891124       0.594332       0.429566      -1.051288      -0.004036      -0.016968      -0.019974       0.026517       0.005290      -0.016034       0.002172      -0.016229      -0.040451      -0.025146       0.008361       0.016785             11.011650      10.453251       1.122779       5.085144      11.910335       1.259391      10.671363          -0.000006
          151              C       6.609522      11.842909      15.063466      -0.100957      32.798034 0.44758850E+03  0.10651763E+05                                 9.044878                            7.161174      -0.082552       1.946360                    0.999361      29.830569      87.676204       0.599022       0.429656      -1.050740       0.013974      -0.002924       0.021547       0.025847      -0.010652       0.002695      -0.019166       0.019920       0.005107      -0.026191       0.004437       0.021754             10.385848       9.065333       1.884306       3.854399      12.870198       2.664908       9.222014           0.000003
          152              C       8.956185      12.706868      17.842507      -0.101231      68.743332 0.51186680E+03  0.12448434E+05                                13.960876                            7.565749       0.493291       2.107527                    0.999789      30.101031      86.034515       0.600579       0.419351      -1.069757      -0.055202      -0.058194      -0.098366       0.126924      -0.037569      -0.027533      -0.066560      -0.015379      -0.049282      -0.090991       0.019965       0.071026             19.922794      18.264036       9.808504      13.166879      16.451783      12.354230      25.052561          -0.000001
          153              C       5.956844       8.590357      10.491576       0.627693      22.103286 0.25020894E+03  0.51826257E+04                                 7.369642                            5.664642      -0.044169       2.049411                    0.999553      22.047443      61.763950       0.614873       0.480921      -1.014866      -0.032769      -0.016990       0.053075       0.064649       0.042031       0.070298       0.061993      -0.019435      -0.078659      -0.089286      -0.027347       0.116633              8.646686       8.262665       0.046807      -4.173312       6.939222      -2.439381      10.738172           0.000002
          154              C       6.743404       9.028690       9.277800      -0.033448      37.752198 0.43334749E+03  0.10094892E+05                                 9.716789                            6.870753       0.033587       2.014878                    0.999309      27.180978      75.685121       0.643631       0.408511      -1.078304       0.024748       0.016611      -0.035007       0.045977       0.000370       0.004877      -0.000547      -0.000202      -0.009651      -0.006328       0.001764       0.004564             12.132776      11.720876       0.050989      -6.153137       9.812880      -4.631929      14.864573           0.000004
          155              C       7.908368       8.401366       8.913667      -0.104205      34.984422 0.44170098E+03  0.10468838E+05                                 9.416114                            7.094674      -0.047268       1.954956                    0.999596      29.768813      87.096723       0.604739       0.427334      -1.052976      -0.002456       0.024691      -0.015992       0.029519      -0.005792       0.018117      -0.007243      -0.027365       0.007914      -0.026362       0.003939       0.022423             11.001662      11.620454      -0.654146      -4.817186      10.108944      -3.424887      11.275587           0.000004
          156              C       8.664247       8.871462       7.844027      -0.147558      36.673732 0.44332160E+03  0.10479321E+05                                 9.606824                            7.013131       0.187663       2.030166                    0.999671      29.646522      85.617342       0.622810       0.416041      -1.063848      -0.017939      -0.001408       0.017326       0.024980      -0.015015      -0.014370       0.009525       0.030965      -0.035234      -0.020287      -0.013460       0.033747             11.574184      10.120544      -0.250215      -3.667728      12.286045      -5.780827      12.315962           0.000002
          157              C       8.255161       9.992703       7.125877       0.156955      40.137845 0.38171137E+03  0.86762696E+04                                10.281682                            6.614029      -0.310154       1.924771                    0.998754      25.804068      72.652675       0.627018       0.429762      -1.057127       0.018221       0.012222      -0.024323       0.032756       0.010536      -0.023927      -0.014188       0.006072       0.040645      -0.020583      -0.016428       0.037011             13.640684      12.862303       1.825435      -6.408956      12.491141      -7.318969      15.568609           0.000003
          158              C       7.058586      10.600968       7.474837      -0.136060      34.738353 0.44541815E+03  0.10571014E+05                                 9.340879                            7.094522       0.008393       1.977908                    0.999021      29.754968      86.897460       0.609043       0.423750      -1.056000      -0.006113      -0.009898       0.017653       0.021141       0.003295       0.006926      -0.010588      -0.023460      -0.016046      -0.017183      -0.001827       0.019009             10.851773      11.603562      -0.364361      -4.259500       8.997772      -3.989661      11.953983           0.000001
          159              C       6.301778      10.113403       8.531834      -0.098526      33.698289 0.42839288E+03  0.10048019E+05                                 9.103812                            6.931799       0.017885       1.977250                    0.999650      29.260848      84.393231       0.620850       0.420611      -1.060109       0.020735      -0.008394      -0.009484       0.024297      -0.012166       0.005933       0.015043       0.015588      -0.036878      -0.026515       0.005752       0.020763             10.516255       9.555093       0.009875      -3.712395       9.656779      -4.857054      12.336894           0.000005
          160              C       9.031494      10.551735       6.061294      -0.106078      70.539261 0.49935545E+03  0.12061896E+05                                14.140385                            7.443039       0.526636       2.116387                    0.999511      30.008678      85.309226       0.609506       0.416027      -1.072542      -0.074272      -0.057223       0.086067       0.127272      -0.043760       0.060805       0.024218      -0.016995      -0.101566      -0.094509       0.026481       0.068028             20.452530      18.545647       9.545927     -14.141049      15.991649     -12.876593      26.820295          -0.000003
          161              C       3.358221      14.175916       1.395590       0.630954      22.098267 0.24709441E+03  0.51056496E+04                                 7.393329                            5.638853      -0.061388       2.046802                    0.999494      21.976026      61.628253       0.614283       0.482558      -1.013301       0.033229       0.034167      -0.043213       0.064334       0.005236       0.084337       0.062419       0.026646       0.109232      -0.094959      -0.026312       0.121271              8.848662       8.235731       1.753653      -3.713936       9.620977      -3.805440       8.689279           0.000003
          162              C       2.558644      13.359602       2.383300      -0.027185      37.217484 0.44025773E+03  0.10308196E+05                                 9.687571                            6.959924       0.000420       2.006932                    0.999253      27.222066      76.274750       0.634011       0.412604      -1.074400      -0.021591      -0.020926       0.036020       0.046920      -0.006088       0.005156      -0.005702       0.008498      -0.023438      -0.011076      -0.002708       0.013783             12.241118      10.769935       2.990136      -6.199516      13.815270      -4.535038      12.138150           0.000002
          163              C       1.672602      13.986925       3.241793      -0.099619      32.782900 0.43185487E+03  0.10173740E+05                                 9.003363                            7.005867       0.045327       1.988436                    0.999702      29.403090      85.651068       0.610023       0.426204      -1.054109       0.003433      -0.027150       0.004655       0.027759      -0.000715       0.018750       0.002323      -0.021717      -0.032122      -0.027150       0.010653       0.016497             10.363388       9.899826       1.023530      -5.095316      10.921530      -2.304153      10.268808           0.000001
          164              C       0.952984      13.248431       4.152125      -0.142206      33.900099 0.45412844E+03  0.10840915E+05                                 9.209845                            7.176597       0.043020       1.989866                    0.998530      29.918302      87.917904       0.603294       0.425294      -1.053982       0.016165       0.003131      -0.016870       0.023574      -0.011419      -0.007517       0.010160       0.026357       0.026052      -0.023416       0.001263       0.022154             10.705856       9.070128       1.560217      -3.904815      13.347116      -2.962338       9.700323          -0.000005
          165              C       1.081288      11.869908       4.214837       0.153327      38.121059 0.39710084E+03  0.91584603E+04                                10.097812                            6.852895      -0.380468       1.905119                    0.998257      26.306288      75.757087       0.598833       0.443485      -1.043956      -0.019666      -0.016281       0.017622       0.031023       0.018240      -0.020825      -0.017060      -0.005713       0.022031      -0.023854      -0.014135       0.037990             13.050827      11.650744       2.929596      -6.875223      13.680994      -4.162039      13.820743          -0.000000
          166              C       1.940367      11.236232       3.327769      -0.131111      34.736992 0.46313761E+03  0.11111082E+05                                 9.419752                            7.283742       0.000271       1.980401                    0.998350      29.829052      87.891115       0.594332       0.429566      -1.051288       0.004036       0.016968      -0.019974       0.026517       0.005290       0.016034      -0.002172      -0.016229      -0.040452      -0.025146       0.008361       0.016785             11.011648      10.453248       1.122779      -5.085142      11.910334      -1.259390      10.671360          -0.000006
          167              C       2.687878      11.979491       2.419966      -0.100957      32.798036 0.44758856E+03  0.10651765E+05                                 9.044878                            7.161174      -0.082552       1.946360                    0.999361      29.830571      87.676210       0.599022       0.429656      -1.050740      -0.013974       0.002924       0.021547       0.025847      -0.010652      -0.002695       0.019166       0.019920       0.005107      -0.026191       0.004437       0.021754             10.385848       9.065333       1.884306      -3.854399      12.870197      -2.664907       9.222015           0.000002
          168              C       0.341215      11.115532       5.199007      -0.101231      68.743346 0.51186685E+03  0.12448436E+05                                13.960878                            7.565750       0.493291       2.107527                    0.999789      30.101032      86.034521       0.600579       0.419351      -1.069757       0.055202       0.058194      -0.098366       0.126924      -0.037569       0.027533       0.066560      -0.015379      -0.049282      -0.090991       0.019965       0.071026             19.922798      18.264041       9.808507     -13.166883      16.451787     -12.354233      25.052565          -0.000001
          169              C       5.956844       0.649557       2.151924       0.627693      22.103284 0.25020894E+03  0.51826255E+04                                 7.369641                            5.664642      -0.044169       2.049411                    0.999553      22.047442      61.763946       0.614873       0.480921      -1.014866      -0.032769      -0.016990      -0.053075       0.064649       0.042031      -0.070298      -0.061993      -0.019435      -0.078659      -0.089286      -0.027347       0.116634              8.646686       8.262665       0.046806       4.173312       6.939221       2.439380      10.738171           0.000002
          170              C       6.743404       1.087890       3.365700      -0.033448      37.752186 0.43334738E+03  0.10094889E+05                                 9.716787                            6.870752       0.033587       2.014878                    0.999309      27.180977      75.685120       0.643631       0.408511      -1.078304       0.024748       0.016611       0.035007       0.045977       0.000370      -0.004877       0.000547      -0.000202      -0.009651      -0.006328       0.001764       0.004564             12.132773      11.720872       0.050987       6.153131       9.812880       4.631930      14.864566           0.000004
          171              C       7.908368       0.460566       3.729832      -0.104205      34.984415 0.44170102E+03  0.10468839E+05                                 9.416112                            7.094674      -0.047269       1.954956                    0.999596      29.768811      87.096713       0.604739       0.427334      -1.052976      -0.002456       0.024691       0.015992       0.029519      -0.005792      -0.018117       0.007243      -0.027365       0.007914      -0.026362       0.003939       0.022423             11.001658      11.620450      -0.654149       4.817180      10.108943       3.424886      11.275582           0.000004
          172              C       8.664247       0.930662       4.799473      -0.147559      36.673767 0.44332227E+03  0.10479341E+05                                 9.606831                            7.013137       0.187662       2.030165                    0.999671      29.646534      85.617390       0.622810       0.416041      -1.063848      -0.017939      -0.001407      -0.017326       0.024980      -0.015014       0.014370      -0.009525       0.030965      -0.035234      -0.020288      -0.013460       0.033747             11.574192      10.120548      -0.250215       3.667729      12.286056       5.780833      12.315973           0.000002
          173              C       8.255161       2.051903       5.517623       0.156955      40.137835 0.38171128E+03  0.86762673E+04                                10.281681                            6.614029      -0.310155       1.924771                    0.998754      25.804066      72.652670       0.627018       0.429762      -1.057127       0.018221       0.012222       0.024323       0.032756       0.010536       0.023927       0.014188       0.006072       0.040645      -0.020583      -0.016428       0.037011             13.640681      12.862302       1.825434       6.408956      12.491137       7.318966      15.568606           0.000003
          174              C       7.058586       2.660168       5.168663      -0.136060      34.738357 0.44541819E+03  0.10571016E+05                                 9.340880                            7.094523       0.008392       1.977908                    0.999021      29.754970      86.897472       0.609043       0.423750      -1.056000      -0.006112      -0.009898      -0.017653       0.021141       0.003295      -0.006926       0.010588      -0.023460      -0.016046      -0.017183      -0.001827       0.019009             10.851774      11.603564      -0.364361       4.259501       8.997773       3.989662      11.953985           0.000001
          175              C       6.301778       2.172603       4.111666      -0.098526      33.698300 0.42839299E+03  0.10048023E+05                                 9.103814                            6.931801       0.017884       1.977250                    0.999650      29.260852      84.393250       0.620850       0.420611      -1.060109       0.020735      -0.008395       0.009484       0.024297      -0.012166      -0.005933      -0.015043       0.015588      -0.036878      -0.026515       0.005752       0.020763             10.516259       9.555095       0.009876       3.712396       9.656782       4.857057      12.336899           0.000004
          176              C       9.031494       2.610935       6.582206      -0.106079      70.539269 0.49935552E+03  0.12061898E+05                                14.140387                            7.443039       0.526635       2.116387                    0.999511      30.008680      85.309234       0.609506       0.416028      -1.072542      -0.074272      -0.057223      -0.086067       0.127272      -0.043760      -0.060805      -0.024218      -0.016995      -0.101566      -0.094509       0.026481       0.068028             20.452532      18.545650       9.545928      14.141051      15.991649      12.876594      26.820298          -0.000003
          177              C       3.358221       6.235116      11.247910       0.630954      22.098269 0.24709443E+03  0.51056500E+04                                 7.393329                            5.638853      -0.061388       2.046802                    0.999494      21.976027      61.628257       0.614283       0.482558      -1.013301       0.033229       0.034167       0.043213       0.064334       0.005236      -0.084337      -0.062419       0.026646       0.109232      -0.094959      -0.026312       0.121271              8.848663       8.235732       1.753654       3.713937       9.620978       3.805441       8.689280           0.000004
          178              C       2.558644       5.418802      10.260200      -0.027185      37.217484 0.44025772E+03  0.10308196E+05                                 9.687572                            6.959925       0.000420       2.006931                    0.999253      27.222066      76.274755       0.634011       0.412604      -1.074400      -0.021591      -0.020926      -0.036020       0.046920      -0.006088      -0.005156       0.005702       0.008498      -0.023438      -0.011076      -0.002708       0.013783             12.241120      10.769936       2.990137       6.199517      13.815272       4.535040      12.138152           0.000001
          179              C       1.672602       6.046125       9.401707      -0.099619      32.782917 0.43185518E+03  0.10173749E+05                                 9.003367                            7.005870       0.045326       1.988436                    0.999702      29.403097      85.651099       0.610023       0.426204      -1.054109       0.003433      -0.027150      -0.004655       0.027759      -0.000715      -0.018750      -0.002323      -0.021717      -0.032122      -0.027150       0.010653       0.016497             10.363393       9.899833       1.023531       5.095320      10.921532       2.304155      10.268814           0.000001
          180              C       0.952984       5.307631       8.491375      -0.142205      33.900094 0.45412837E+03  0.10840913E+05                                 9.209844                            7.176597       0.043020       1.989866                    0.998530      29.918299      87.917895       0.603294       0.425294      -1.053982       0.016165       0.003131       0.016871       0.023574      -0.011419       0.007517      -0.010160       0.026357       0.026052      -0.023416       0.001263       0.022154             10.705855       9.070128       1.560217       3.904815      13.347114       2.962337       9.700323          -0.000005
          181              C       1.081288       3.929108       8.428663       0.153327      38.121056 0.39710082E+03  0.91584597E+04                                10.097812                            6.852894      -0.380467       1.905119                    0.998257      26.306287      75.757082       0.598833       0.443485      -1.043956      -0.019666      -0.016281      -0.017622       0.031023       0.018240       0.020825       0.017060      -0.005713       0.022031      -0.023854      -0.014135       0.037990             13.050826      11.650744       2.929596       6.875223      13.680992       4.162039      13.820743          -0.000000
          182              C       1.940367       3.295432       9.315731      -0.131112      34.736994 0.46313763E+03  0.11111083E+05                                 9.419754                            7.283743       0.000270       1.980401                    0.998350      29.829053      87.891124       0.594332       0.429567      -1.051288       0.004036       0.016968       0.019974       0.026517       0.005290      -0.016034       0.002172      -0.016229      -0.040451      -0.025146       0.008361       0.016785             11.011649      10.453250       1.122779       5.085143      11.910336       1.259391      10.671362          -0.000006
          183              C       2.687878       4.038691      10.223534      -0.100957      32.798034 0.44758853E+03  0.10651764E+05                                 9.044878                            7.161174      -0.082552       1.946361                    0.999361      29.830570      87.676206       0.599022       0.429656      -1.050740      -0.013974       0.002924      -0.021547       0.025847      -0.010652       0.002695      -0.019166       0.019920       0.005107      -0.026191       0.004437       0.021754             10.385848       9.065333       1.884306       3.854399      12.870196       2.664907       9.222014           0.000002
          184              C       0.341215       3.174732       7.444493      -0.101231      68.743345 0.51186684E+03  0.12448435E+05                                13.960878                            7.565749       0.493291       2.107527                    0.999789      30.101032      86.034521       0.600579       0.419351      -1.069757       0.055202       0.058194       0.098366       0.126924      -0.037569      -0.027533      -0.066560      -0.015379      -0.049282      -0.090991       0.019965       0.071026             19.922797      18.264042       9.808506      13.166883      16.451786      12.354232      25.052565          -0.000001
          185              C       3.340556       7.291243      14.795424       0.627692      22.103287 0.25020898E+03  0.51826266E+04                                 7.369642                            5.664642      -0.044169       2.049411                    0.999553      22.047445      61.763955       0.614873       0.480921      -1.014866       0.032769       0.016990      -0.053075       0.064649       0.042031       0.070298       0.061993      -0.019435      -0.078659      -0.089286      -0.027347       0.116634              8.646686       8.262665       0.046806      -4.173312       6.939222      -2.439380      10.738171           0.000002
          186              C       2.553996       6.852910      16.009200      -0.033448      37.752176 0.43334726E+03  0.10094885E+05                                 9.716784                            6.870751       0.033588       2.014878                    0.999309      27.180973      75.685098       0.643631       0.408511      -1.078304      -0.024748      -0.016610       0.035007       0.045977       0.000370       0.004877      -0.000547      -0.000202      -0.009651      -0.006328       0.001764       0.004564             12.132769      11.720869       0.050986      -6.153129       9.812877      -4.631928      14.864561           0.000004
          187              C       1.389032       7.480234      16.373332      -0.104205      34.984405 0.44170087E+03  0.10468834E+05                                 9.416110                            7.094673      -0.047268       1.954956                    0.999596      29.768805      87.096687       0.604739       0.427334      -1.052976       0.002456      -0.024691       0.015992       0.029519      -0.005792       0.018117      -0.007243      -0.027365       0.007914      -0.026362       0.003939       0.022423             11.001656      11.620447      -0.654150      -4.817178      10.108941      -3.424885      11.275579           0.000004
          188              C       0.633153       7.010138      17.442973      -0.147559      36.673751 0.44332207E+03  0.10479335E+05                                 9.606828                            7.013135       0.187663       2.030166                    0.999671      29.646526      85.617355       0.622810       0.416041      -1.063848       0.017939       0.001408      -0.017326       0.024980      -0.015014      -0.014370       0.009525       0.030965      -0.035233      -0.020287      -0.013460       0.033747             11.574188      10.120544      -0.250215      -3.667727      12.286051      -5.780830      12.315968           0.000003
          189              C       1.042239       5.888897      18.161123       0.156955      40.137828 0.38171122E+03  0.86762656E+04                                10.281680                            6.614028      -0.310154       1.924771                    0.998754      25.804063      72.652659       0.627018       0.429762      -1.057127      -0.018221      -0.012222       0.024323       0.032756       0.010536      -0.023927      -0.014188       0.006072       0.040645      -0.020583      -0.016428       0.037011             13.640679      12.862300       1.825433      -6.408954      12.491135      -7.318964      15.568603           0.000003
          190              C       2.238814       5.280632      17.812163      -0.136060      34.738351 0.44541810E+03  0.10571013E+05                                 9.340878                            7.094522       0.008393       1.977909                    0.999021      29.754967      86.897455       0.609043       0.423750      -1.056000       0.006113       0.009898      -0.017653       0.021141       0.003295       0.006926      -0.010588      -0.023460      -0.016046      -0.017183      -0.001827       0.019009             10.851772      11.603562      -0.364361      -4.259500       8.997771      -3.989661      11.953983           0.000001
          191              C       2.995622       5.768197      16.755166      -0.098526      33.698298 0.42839297E+03  0.10048022E+05                                 9.103814                            6.931800       0.017884       1.977250                    0.999650      29.260851      84.393243       0.620850       0.420611      -1.060109      -0.020735       0.008395       0.009484       0.024297      -0.012166       0.005933       0.015043       0.015588      -0.036878      -0.026515       0.005752       0.020763             10.516258       9.555094       0.009876      -3.712396       9.656782      -4.857057      12.336899           0.000005
          192              C       0.265906       5.329865      19.225706      -0.106079      70.539247 0.49935540E+03  0.12061894E+05                                14.140384                            7.443039       0.526636       2.116387                    0.999511      30.008676      85.309219       0.609506       0.416028      -1.072542       0.074272       0.057223      -0.086067       0.127272      -0.043760       0.060805       0.024218      -0.016995      -0.101566      -0.094509       0.026481       0.068028             20.452527      18.545645       9.545925     -14.141047      15.991645     -12.876590      26.820292          -0.000003
          193              C       5.939179       1.705684      23.891410       0.630954      22.098270 0.24709445E+03  0.51056505E+04                                 7.393330                            5.638854      -0.061388       2.046802                    0.999494      21.976028      61.628263       0.614282       0.482558      -1.013301      -0.033229      -0.034167       0.043213       0.064334       0.005236       0.084337       0.062419       0.026646       0.109232      -0.094959      -0.026312       0.121271              8.848664       8.235733       1.753654      -3.713937       9.620979      -3.805441       8.689280           0.000003
          194              C       6.738756       2.521998      22.903700      -0.027185      37.217485 0.44025774E+03  0.10308197E+05                                 9.687572                            6.959925       0.000419       2.006931                    0.999253      27.222067      76.274758       0.634011       0.412604      -1.074400       0.021591       0.020926      -0.036020       0.046921      -0.006088       0.005156      -0.005702       0.008498      -0.023438      -0.011076      -0.002708       0.013783             12.241119      10.769935       2.990137      -6.199515      13.815272      -4.535039      12.138150           0.000001
          195              C       7.624798       1.894675      22.045207      -0.099619      32.782928 0.43185545E+03  0.10173757E+05                                 9.003369                            7.005873       0.045326       1.988435                    0.999702      29.403102      85.651117       0.610022       0.426204      -1.054109      -0.003433       0.027150      -0.004655       0.027759      -0.000715       0.018750       0.002323      -0.021717      -0.032122      -0.027150       0.010653       0.016497             10.363394       9.899837       1.023531      -5.095322      10.921531      -2.304153      10.268815           0.000001
          196              C       8.344417       2.633169      21.134875      -0.142205      33.900080 0.45412832E+03  0.10840912E+05                                 9.209842                            7.176596       0.043020       1.989866                    0.998530      29.918299      87.917895       0.603294       0.425294      -1.053982      -0.016165      -0.003131       0.016871       0.023574      -0.011419      -0.007516       0.010160       0.026357       0.026052      -0.023416       0.001263       0.022154             10.705851       9.070126       1.560212      -3.904812      13.347109      -2.962332       9.700317          -0.000005
          197              C       8.216112       4.011692      21.072163       0.153327      38.121051 0.39710083E+03  0.91584599E+04                                10.097810                            6.852894      -0.380467       1.905119                    0.998257      26.306286      75.757076       0.598833       0.443485      -1.043956       0.019666       0.016281      -0.017622       0.031023       0.018240      -0.020825      -0.017060      -0.005713       0.022031      -0.023854      -0.014136       0.037990             13.050823      11.650742       2.929591      -6.875221      13.680988      -4.162035      13.820740          -0.000000
          198              C       7.357033       4.645368      21.959231      -0.131112      34.736995 0.46313764E+03  0.11111083E+05                                 9.419754                            7.283743       0.000271       1.980401                    0.998350      29.829052      87.891119       0.594332       0.429567      -1.051288      -0.004036      -0.016968       0.019974       0.026517       0.005290       0.016034      -0.002172      -0.016229      -0.040451      -0.025146       0.008361       0.016785             11.011649      10.453251       1.122779      -5.085143      11.910335      -1.259391      10.671362          -0.000006
          199              C       6.609522       3.902109      22.867034      -0.100957      32.798031 0.44758846E+03  0.10651762E+05                                 9.044877                            7.161173      -0.082552       1.946361                    0.999361      29.830567      87.676191       0.599022       0.429656      -1.050740       0.013974      -0.002924      -0.021547       0.025847      -0.010652      -0.002695       0.019166       0.019920       0.005107      -0.026191       0.004437       0.021754             10.385846       9.065331       1.884305      -3.854398      12.870195      -2.664907       9.222013           0.000002
          200              C       8.956185       4.766068      20.087993      -0.101231      68.743321 0.51186675E+03  0.12448432E+05                                13.960875                            7.565749       0.493291       2.107527                    0.999789      30.101029      86.034508       0.600579       0.419351      -1.069757      -0.055202      -0.058194       0.098366       0.126924      -0.037569       0.027533       0.066560      -0.015379      -0.049283      -0.090991       0.019965       0.071026             19.922791      18.264035       9.808502     -13.166878      16.451781     -12.354228      25.052558          -0.000001
          201              O       9.024986       1.310232      14.521565      -0.586669      31.528890 0.49311776E+03  0.11567269E+05                                 7.789211                            6.748406       0.547389       2.215553                    0.999055      27.511692      70.761002       0.753950       0.346324      -1.152617      -0.021726      -0.011325       0.022401       0.033197       0.002776       0.004367      -0.066283       0.060372      -0.113143      -0.092291       0.042999       0.049292              8.546685       9.933742       0.912694      -4.145769       6.099038      -0.388990       9.607274           0.000002
          202              O       7.545770      15.563968      14.145042      -0.577031      31.578455 0.50591414E+03  0.11958638E+05                                 7.839514                            6.894233       0.572024       2.233850                    0.998350      27.379083      70.979373       0.735487       0.352311      -1.146254      -0.000139       0.023655       0.023189       0.033126      -0.018236       0.059082       0.010747      -0.076613      -0.002648      -0.084871       0.040325       0.044546              8.463403       6.185097      -0.317167      -1.604663       8.808949       2.791043      10.396164           0.000001
          203              O       0.303095       5.695142      24.438621      -0.568802      30.326128 0.48918825E+03  0.11475207E+05                                 7.626185                            6.770644       0.496112       2.207943                    0.998472      27.332510      70.763596       0.743030       0.351411      -1.146117       0.029567      -0.001921      -0.012112       0.032010       0.004691      -0.003831      -0.042999       0.102930       0.047968      -0.078997       0.032740       0.046257              8.241387       9.508050      -0.606195      -3.210011       6.816216       1.444151       8.399896           0.000004
          204              O       1.667024       7.413531      24.068419      -0.592859      33.827272 0.51347613E+03  0.12177622E+05                                 8.219674                            6.911411       0.495678       2.196324                    0.998862      27.753218      71.974454       0.740320       0.348855      -1.149542       0.005863      -0.031046      -0.017981       0.036353       0.008149       0.076170      -0.012771      -0.087064       0.009473      -0.102263       0.041612       0.060652              9.379906       6.551763      -1.565268      -1.299942      12.991937       4.654876       8.596018           0.000003
          205              O       0.272414       6.630568       1.878065      -0.586669      31.528905 0.49311805E+03  0.11567278E+05                                 7.789214                            6.748409       0.547388       2.215553                    0.999055      27.511697      70.761025       0.753950       0.346324      -1.152617       0.021726       0.011325       0.022401       0.033197       0.002776      -0.004367       0.066283       0.060372      -0.113143      -0.092291       0.042999       0.049292              8.546688       9.933746       0.912694       4.145771       6.099040       0.388990       9.607278           0.000002
          206              O       1.751630       8.258432       1.501542      -0.577031      31.578452 0.50591408E+03  0.11958637E+05                                 7.839513                            6.894233       0.572023       2.233850                    0.998350      27.379082      70.979370       0.735487       0.352311      -1.146254       0.000139      -0.023656       0.023190       0.033126      -0.018236      -0.059082      -0.010747      -0.076613      -0.002648      -0.084871       0.040325       0.044546              8.463403       6.185097      -0.317167       1.604663       8.808949      -2.791043      10.396163           0.000001
          207              O       8.994305       2.245658      11.795121      -0.568802      30.326124 0.48918817E+03  0.11475205E+05                                 7.626185                            6.770644       0.496112       2.207943                    0.998472      27.332508      70.763589       0.743030       0.351411      -1.146117      -0.029567       0.001921      -0.012112       0.032010       0.004691       0.003831       0.042999       0.102930       0.047968      -0.078997       0.032740       0.046257              8.241386       9.508049      -0.606194       3.210011       6.816215      -1.444151       8.399895           0.000004
          208              O       7.630376       0.527269      11.424919      -0.592860      33.827288 0.51347640E+03  0.12177630E+05                                 8.219678                            6.911413       0.495677       2.196323                    0.998862      27.753222      71.974474       0.740320       0.348855      -1.149542      -0.005863       0.031046      -0.017981       0.036353       0.008149      -0.076170       0.012771      -0.087064       0.009473      -0.102263       0.041612       0.060652              9.379910       6.551765      -1.565269       1.299943      12.991943      -4.654880       8.596023           0.000003
          209              O       0.272414      14.571368      10.765435      -0.586669      31.528886 0.49311767E+03  0.11567267E+05                                 7.789211                            6.748406       0.547389       2.215553                    0.999055      27.511690      70.760995       0.753950       0.346324      -1.152617       0.021726       0.011325      -0.022401       0.033197       0.002776       0.004367      -0.066283       0.060372      -0.113143      -0.092291       0.042999       0.049292              8.546684       9.933741       0.912694      -4.145768       6.099037      -0.388990       9.607273           0.000002
          210              O       1.751630       0.317632      11.141958      -0.577031      31.578461 0.50591424E+03  0.11958641E+05                                 7.839515                            6.894234       0.572024       2.233850                    0.998350      27.379085      70.979382       0.735487       0.352311      -1.146254       0.000139      -0.023656      -0.023189       0.033126      -0.018237       0.059082       0.010747      -0.076613      -0.002648      -0.084871       0.040325       0.044546              8.463404       6.185097      -0.317167      -1.604663       8.808951       2.791044      10.396165           0.000001
          211              O       8.994305      10.186458       0.848379      -0.568802      30.326118 0.48918806E+03  0.11475202E+05                                 7.626183                            6.770642       0.496113       2.207944                    0.998472      27.332508      70.763583       0.743030       0.351411      -1.146117      -0.029567       0.001921       0.012112       0.032010       0.004691      -0.003831      -0.042999       0.102930       0.047968      -0.078997       0.032740       0.046256              8.241385       9.508047      -0.606194      -3.210010       6.816214       1.444150       8.399893           0.000004
          212              O       7.630376       8.468069       1.218581      -0.592860      33.827293 0.51347650E+03  0.12177633E+05                                 8.219679                            6.911414       0.495677       2.196323                    0.998862      27.753225      71.974484       0.740320       0.348855      -1.149542      -0.005863       0.031046       0.017981       0.036353       0.008149       0.076170      -0.012771      -0.087064       0.009473      -0.102263       0.041612       0.060652              9.379912       6.551766      -1.565270      -1.299943      12.991945       4.654880       8.596024           0.000003
          213              O       9.024986       9.251032      23.408935      -0.586669      31.528902 0.49311799E+03  0.11567276E+05                                 7.789214                            6.748409       0.547388       2.215553                    0.999055      27.511695      70.761020       0.753950       0.346324      -1.152617      -0.021726      -0.011325      -0.022401       0.033197       0.002776      -0.004367       0.066283       0.060372      -0.113143      -0.092291       0.042999       0.049292              8.546688       9.933746       0.912694       4.145771       6.099040       0.388990       9.607278           0.000002
          214              O       7.545770       7.623168      23.785458      -0.577031      31.578456 0.50591414E+03  0.11958638E+05                                 7.839514                            6.894233       0.572024       2.233850                    0.998350      27.379084      70.979375       0.735487       0.352311      -1.146254      -0.000139       0.023656      -0.023190       0.033126      -0.018236      -0.059082      -0.010747      -0.076613      -0.002648      -0.084871       0.040325       0.044546              8.463403       6.185097      -0.317167       1.604663       8.808949      -2.791043      10.396163           0.000001
          215              O       0.303095      13.635942      13.491879      -0.568802      30.326115 0.48918799E+03  0.11475199E+05                                 7.626183                            6.770642       0.496113       2.207944                    0.998472      27.332505      70.763575       0.743030       0.351411      -1.146117       0.029567      -0.001921       0.012112       0.032010       0.004691       0.003831       0.042999       0.102930       0.047968      -0.078997       0.032740       0.046256              8.241384       9.508047      -0.606194       3.210010       6.816214      -1.444150       8.399892           0.000004
          216              O       1.667024      15.354331      13.862081      -0.592860      33.827291 0.51347646E+03  0.12177632E+05                                 8.219678                            6.911413       0.495677       2.196323                    0.998862      27.753224      71.974480       0.740320       0.348855      -1.149542       0.005863      -0.031046       0.017981       0.036353       0.008149      -0.076170       0.012771      -0.087064       0.009473      -0.102263       0.041612       0.060652              9.379911       6.551766      -1.565269       1.299943      12.991943      -4.654880       8.596023           0.000003
          217              O       4.376286      14.571368      23.408935      -0.586669      31.528891 0.49311777E+03  0.11567270E+05                                 7.789211                            6.748406       0.547388       2.215553                    0.999055      27.511693      70.761005       0.753950       0.346324      -1.152617      -0.021726       0.011325      -0.022401       0.033197      -0.002776      -0.004367      -0.066283       0.060372      -0.113143      -0.092291       0.042999       0.049292              8.546685       9.933742      -0.912694       4.145768       6.099038      -0.388990       9.607274           0.000002
          218              O       2.897070       0.317632      23.785458      -0.577031      31.578456 0.50591414E+03  0.11958638E+05                                 7.839514                            6.894233       0.572024       2.233850                    0.998350      27.379084      70.979375       0.735487       0.352311      -1.146254      -0.000139      -0.023656      -0.023189       0.033126       0.018236      -0.059082       0.010747      -0.076613      -0.002648      -0.084871       0.040325       0.044546              8.463403       6.185097       0.317167       1.604663       8.808949       2.791043      10.396163           0.000001
          219              O       4.951795      10.186458      13.491879      -0.568802      30.326116 0.48918801E+03  0.11475200E+05                                 7.626183                            6.770642       0.496113       2.207944                    0.998472      27.332506      70.763577       0.743030       0.351411      -1.146117       0.029567       0.001921       0.012112       0.032010      -0.004691       0.003831      -0.042999       0.102930       0.047968      -0.078997       0.032740       0.046257              8.241384       9.508047       0.606194       3.210010       6.816214       1.444150       8.399893           0.000004
          220              O       6.315724       8.468069      13.862081      -0.592860      33.827287 0.51347638E+03  0.12177630E+05                                 8.219677                            6.911413       0.495677       2.196323                    0.998862      27.753222      71.974473       0.740320       0.348855      -1.149542       0.005863       0.031046       0.017981       0.036353      -0.008149      -0.076170      -0.012771      -0.087064       0.009473      -0.102263       0.041612       0.060652              9.379910       6.551765       1.565269       1.299943      12.991942       4.654879       8.596022           0.000003
          221              O       4.921114       9.251032      10.765435      -0.586669      31.528901 0.49311796E+03  0.11567275E+05                                 7.789214                            6.748408       0.547388       2.215553                    0.999055      27.511695      70.761018       0.753950       0.346324      -1.152617       0.021726      -0.011325      -0.022401       0.033197      -0.002776       0.004367       0.066283       0.060372      -0.113144      -0.092291       0.042999       0.049292              8.546687       9.933745      -0.912694      -4.145770       6.099040       0.388990       9.607277           0.000002
          222              O       6.400330       7.623168      11.141958      -0.577031      31.578459 0.50591420E+03  0.11958640E+05                                 7.839514                            6.894234       0.572024       2.233850                    0.998350      27.379085      70.979379       0.735487       0.352311      -1.146254       0.000139       0.023656      -0.023189       0.033126       0.018237       0.059082      -0.010747      -0.076613      -0.002648      -0.084871       0.040325       0.044546              8.463403       6.185097       0.317167      -1.604663       8.808950      -2.791043      10.396164           0.000001
          223              O       4.345605      13.635942       0.848379      -0.568802      30.326120 0.48918808E+03  0.11475202E+05                                 7.626184                            6.770643       0.496112       2.207944                    0.998472      27.332507      70.763583       0.743030       0.351411      -1.146117      -0.029567      -0.001921       0.012112       0.032010      -0.004691      -0.003831       0.042999       0.102930       0.047968      -0.078997       0.032740       0.046257              8.241385       9.508048       0.606194      -3.210011       6.816214      -1.444150       8.399894           0.000004
          224              O       2.981676      15.354331       1.218581      -0.592860      33.827278 0.51347622E+03  0.12177625E+05                                 8.219676                            6.911412       0.495677       2.196323                    0.998862      27.753219      71.974461       0.740320       0.348855      -1.149542      -0.005863      -0.031046       0.017981       0.036353      -0.008149       0.076170       0.012771      -0.087064       0.009473      -0.102263       0.041612       0.060652              9.379908       6.551764       1.565268      -1.299942      12.991940      -4.654878       8.596021           0.000003
          225              O       4.921114       1.310232       1.878065      -0.586669      31.528892 0.49311779E+03  0.11567270E+05                                 7.789212                            6.748407       0.547388       2.215553                    0.999055      27.511693      70.761006       0.753950       0.346324      -1.152617       0.021726      -0.011325       0.022401       0.033197      -0.002776      -0.004367      -0.066283       0.060372      -0.113143      -0.092291       0.042999       0.049292              8.546685       9.933743      -0.912694       4.145769       6.099038      -0.388990       9.607274           0.000002
          226              O       6.400330      15.563968       1.501542      -0.577031      31.578454 0.50591413E+03  0.11958638E+05                                 7.839514                            6.894233       0.572024       2.233850                    0.998350      27.379083      70.979373       0.735487       0.352311      -1.146254       0.000139       0.023656       0.023189       0.033126       0.018236      -0.059082       0.010747      -0.076613      -0.002648      -0.084871       0.040325       0.044546              8.463403       6.185097       0.317167       1.604663       8.808949       2.791043      10.396163           0.000001
          227              O       4.345605       5.695142      11.795121      -0.568802      30.326120 0.48918809E+03  0.11475203E+05                                 7.626184                            6.770643       0.496112       2.207944                    0.998472      27.332507      70.763583       0.743030       0.351411      -1.146117      -0.029567      -0.001921      -0.012112       0.032010      -0.004691       0.003831      -0.042999       0.102930       0.047968      -0.078997       0.032740       0.046257              8.241386       9.508048       0.606194       3.210011       6.816215       1.444150       8.399894           0.000004
          228              O       2.981676       7.413531      11.424919      -0.592860      33.827280 0.51347626E+03  0.12177626E+05                                 8.219677                            6.911412       0.495677       2.196323                    0.998862      27.753219      71.974463       0.740320       0.348855      -1.149542      -0.005863      -0.031046      -0.017981       0.036353      -0.008149      -0.076170      -0.012771      -0.087064       0.009473      -0.102263       0.041612       0.060652              9.379909       6.551764       1.565269       1.299942      12.991941       4.654879       8.596021           0.000003
          229              O       4.376286       6.630568      14.521565      -0.586669      31.528906 0.49311807E+03  0.11567279E+05                                 7.789215                            6.748409       0.547388       2.215553                    0.999055      27.511697      70.761027       0.753950       0.346324      -1.152617      -0.021726       0.011325       0.022401       0.033197      -0.002776       0.004367       0.066283       0.060372      -0.113143      -0.092291       0.042999       0.049292              8.546688       9.933746      -0.912694      -4.145771       6.099041       0.388990       9.607278           0.000002
          230              O       2.897070       8.258432      14.145042      -0.577031      31.578453 0.50591411E+03  0.11958637E+05                                 7.839513                            6.894233       0.572024       2.233850                    0.998350      27.379083      70.979373       0.735487       0.352311      -1.146254      -0.000139      -0.023656       0.023189       0.033126       0.018237       0.059082      -0.010747      -0.076613      -0.002648      -0.084871       0.040325       0.044546              8.463402       6.185097       0.317167      -1.604663       8.808948      -2.791042      10.396162           0.000001
          231              O       4.951795       2.245658      24.438621      -0.568802      30.326115 0.48918799E+03  0.11475200E+05                                 7.626183                            6.770642       0.496113       2.207944                    0.998472      27.332506      70.763577       0.743030       0.351411      -1.146117       0.029567       0.001921      -0.012112       0.032010      -0.004691      -0.003831       0.042999       0.102930       0.047968      -0.078997       0.032740       0.046256              8.241384       9.508047       0.606194      -3.210010       6.816213      -1.444150       8.399892           0.000004
          232              O       6.315724       0.527269      24.068419      -0.592860      33.827286 0.51347637E+03  0.12177629E+05                                 8.219678                            6.911413       0.495677       2.196323                    0.998862      27.753222      71.974474       0.740320       0.348855      -1.149542       0.005863       0.031046      -0.017981       0.036353      -0.008149       0.076170       0.012770      -0.087064       0.009473      -0.102263       0.041612       0.060652              9.379910       6.551765       1.565269      -1.299943      12.991943      -4.654879       8.596022           0.000003

******************************************************
Auxiliary information for the entire system
The total spin magnetic moment of the unit cell is   0.000320
The total net atomic charge of the unit cell is   0.000002
Accuracy of reproducing the electrostatic potential in the unit cell:
  The inner radius (bohr) =    5.0000
  The outer radius (bohr) =   12.0000
  Valid grid points have density less than (e/(bohr^3)) =    0.0001
  The number of valid grid points were=        82748
  The rms potential error without charges in kcal/mol is=      4.50017
  The rms potential error with partial charges in kcal/mol is=      1.02312
  The RRMSE value at monopole order=      0.22735
  The rms potential error with partial charges and cloud penetration in kcal/mol is=      1.02492
  The RRMSE value at monopole order with cloud penetration is=      0.22775
  The rms potential error with partial charges and atomic dipoles in kcal/mol is=      0.61323
  The RRMSE value at dipole order=      0.13627
  The rms potential error with partial charges, atomic dipoles and cloud penetration in kcal/mol is=      0.60219
  The RRMSE value at dipole order with cloud penetration=      0.13382

******************************************************
The electron densities and ab initio electrostatic potential were computed in VASP using the PBE functional and
projector augmented wave method. See the main text of the journal article for a description of computational details.
The atomic charges, dipoles, and quadrupoles were computed with the DDEC6 method as described in
(a) T. A. Manz and N. Gabaldon Limas, RSC Adv. 6 (2016) 47771-47801 DOI: 10.1039/c6ra04656h
(b) N. Gabaldon Limas and T. A. Manz, RSC Adv. 8 (2018) 2678-2707 DOI: 10.1039/c7ra11829e.
For each atom in the material, the electron cloud parameters were fit to the spherically averaged atom-in-material
electron density using radial positions for which this density was between 10^-4 and 10^-2 electrons per cubic bohr.
The polarizabilities, dispersion coefficients, and quantum Drude oscillator (QDO) parameters were fit using the MCLF method.
The magnetic structure of the system was optimized in VASP from the default ferromagnetic initial guess using spin polarization.
The atomic spin moments (ASMs) were computed on this optimized magnetic structure using the DDEC6 partition as inputs
to the method of T. A. Manz and D. S. Sholl, J. Chem. Theory Comput. 7 (2011) 4146-4164 DOI: 10.1021/ct200539n.
The RMSE and RRMSE were computed using a uniform grid with Ewald summation.
