# Supplementary material for: A collection of forcefield precursors for metal–organic frameworks
Source: RSC Adv. 2019 Nov 13;9(63):36492–507. doi: 10.1039/c9ra07327b (PMC9075174; doi:10.1039/c9ra07327b)
Supplement: RA-009-C9RA07327B-s5062 [file RA-009-C9RA07327B-s5062.xyz]

   82
jmolscript: load "" {1 1 1} spacegroup "x,y,z" unitcell [{      9.295000     0.000000     0.000000 }, {     -4.647500     8.049706     0.000000 }, {      0.000000     0.000000    17.689000 }]
Eu     0.000000     0.000000     0.000000     1.185688
Eu     0.000000     0.000000     8.844500     1.185693
La     0.000000     5.366417    13.266750     2.009741
La     4.647500     2.683289     4.422250     2.009741
H      2.544971     4.816944    16.224351     0.129933
H      1.588051     5.444016    17.257388     0.117302
H     -1.748389     3.437224    16.224351     0.129934
H     -0.726869     3.952406    17.257388     0.117302
H     -0.796582     7.845243    16.224351     0.129936
H     -0.861182     6.702990    17.257388     0.117302
H      2.544971     4.816944    10.309149     0.129935
H      1.588051     5.444016     9.276112     0.117303
H     -1.748389     3.437224    10.309149     0.129936
H     -0.726869     3.952406     9.276112     0.117303
H     -0.796582     7.845243    10.309149     0.129936
H     -0.861182     6.702990     9.276112     0.117303
H      7.192471     3.232762     1.464649     0.129935
H      6.235551     2.605690     0.431612     0.117302
H      2.899111     4.612482     1.464649     0.129934
H      3.920631     4.097300     0.431612     0.117302
H      3.850918     0.204463     1.464649     0.129937
H      3.786318     1.346716     0.431612     0.117303
H      7.192471     3.232762     7.379851     0.129935
H      6.235551     2.605690     8.412888     0.117303
H      2.899111     4.612482     7.379851     0.129936
H      3.920631     4.097300     8.412888     0.117304
H      3.850918     0.204463     7.379851     0.129938
H      3.786318     1.346716     8.412888     0.117304
C      2.190832     6.760143    15.831655     0.679591
C      2.375802     5.589716    16.749714    -0.199292
C      0.111540     2.772319    15.831655     0.679592
C     -0.994565     3.197343    16.749714    -0.199294
C     -2.302371     6.566950    15.831655     0.679594
C     -1.381237     7.312353    16.749714    -0.199291
C      2.190832     6.760143    10.701845     0.679593
C      2.375802     5.589716     9.783786    -0.199294
C      0.111540     2.772319    10.701845     0.679590
C     -0.994565     3.197343     9.783786    -0.199297
C     -2.302371     6.566950    10.701845     0.679596
C     -1.381237     7.312353     9.783786    -0.199292
C      6.838331     1.289563     1.857345     0.679591
C      7.023302     2.459990     0.939286    -0.199292
C      4.759040     5.277387     1.857345     0.679592
C      3.652935     4.852363     0.939286    -0.199294
C      2.345128     1.482756     1.857345     0.679598
C      3.266263     0.737353     0.939286    -0.199291
C      6.838331     1.289563     6.987155     0.679593
C      7.023302     2.459990     7.905214    -0.199294
C      4.759040     5.277387     6.987155     0.679591
C      3.652935     4.852363     7.905214    -0.199298
C      2.345128     1.482756     6.987155     0.679596
C      3.266263     0.737353     7.905214    -0.199293
O      1.348240     6.654692    14.934823    -0.672885
O      2.886562     7.780041    16.040385    -0.494567
O      0.441512     3.554750    14.934823    -0.672858
O      0.646932     1.659849    16.040385    -0.494582
O     -1.789752     5.889970    14.934823    -0.672884
O     -3.533494     6.659522    16.040385    -0.494563
O      1.348240     6.654692    11.598677    -0.672884
O      2.886562     7.780041    10.493115    -0.494564
O      0.441512     3.554750    11.598677    -0.672858
O      0.646932     1.659849    10.493115    -0.494576
O     -1.789752     5.889970    11.598677    -0.672886
O     -3.533494     6.659522    10.493115    -0.494571
O      5.995740     1.395014     2.754177    -0.672883
O      7.534062     0.269665     1.648615    -0.494563
O      5.089012     4.494956     2.754177    -0.672858
O      5.294432     6.389857     1.648615    -0.494585
O      2.857748     2.159736     2.754177    -0.672885
O      1.114006     1.390184     1.648615    -0.494574
O      5.995740     1.395014     6.090323    -0.672884
O      7.534062     0.269665     7.195885    -0.494570
O      5.089012     4.494956     6.090323    -0.672857
O      5.294432     6.389857     7.195885    -0.494579
O      2.857748     2.159736     6.090323    -0.672886
O      1.114006     1.390184     7.195885    -0.494571
O      3.403364     5.894800     0.000000    -0.185322
O     -1.244136     2.154906     0.000000    -0.185323
O      2.488272     0.000000     0.000000    -0.185323
O      3.403364     5.894800     8.844500    -0.185324
O     -1.244136     2.154906     8.844500    -0.185324
O      2.488272     0.000000     8.844500    -0.185326

The following XYZ coordinates are in angstroms. Other properties are in atomic units.
The sperically averaged electron density of each atom fit to a function of the form exp(a - br)
eigen_1, eigen_2 and eigen_3 are the three eigenvalues of traceless quadrupole moment tensor
  atom number  atomic symbol              X              Y              Z     net charge C6 coefficient C8 coefficient C10 coefficient fluctuating dipole atomic polarizability isotropic forcefield polarizability              a              b squared Pearson coefficient          <r^3>          <r^4>         wp_QDO          m_QDO          q_QDO       dipole_x       dipole_y       dipole_z         dipole            Qxy            Qxz            Qyz     Q(x^2-y^2)  Q(3z^2 - R^2)        eigen_1        eigen_2        eigen_3 static polarizability      alpha(xx)      alpha(xy)      alpha(xz)      alpha(yy)      alpha(yz)      alpha(zz) atomic spin moment
            1             Eu       0.000000       0.000000       0.000000       1.185688     192.277534 0.51310381E+04  0.20405328E+06                                25.386158                           22.438705       0.607357       1.832474                    0.999804     100.407383     278.501989       0.418549       0.367978      -1.202696       0.000004      -0.000005      -0.000002       0.000007       0.000000      -0.000002       0.000000      -0.000003       0.557242      -0.092875      -0.092872       0.185747             28.116816      31.538919       0.000021       0.000026      31.539054      -0.000066      21.272475           0.048030
            2             Eu       0.000000       0.000000       8.844500       1.185693     192.277453 0.51310332E+04  0.20405303E+06                                25.386148                           22.438692       0.607362       1.832476                    0.999804     100.407359     278.501860       0.418549       0.367978      -1.202696       0.000007      -0.000003       0.000011       0.000013      -0.000001       0.000002       0.000002      -0.000006       0.557239      -0.092876      -0.092870       0.185746             28.116812      31.538928       0.000022      -0.000011      31.539055       0.000048      21.272452           0.048033
            3             La       0.000000       5.366417      13.266750       2.009741     245.917263 0.55009350E+04  0.22063401E+06                                27.633642                           21.603139       1.454715       2.054166                    0.999482     100.783857     272.705048       0.480000       0.318147      -1.258387      -0.000004       0.000071       0.000001       0.000071       0.000024      -0.000000      -0.000000       0.000144      -0.881033      -0.293678       0.146763       0.146915             34.198835      24.338657      -0.000106      -0.000002      24.339448      -0.000011      53.918400           0.005616
            4             La       4.647500       2.683289       4.422250       2.009741     245.917321 0.55009350E+04  0.22063401E+06                                27.633644                           21.603137       1.454717       2.054167                    0.999482     100.783867     272.705059       0.480001       0.318147      -1.258387      -0.000002      -0.000072      -0.000001       0.000072      -0.000022       0.000001      -0.000001       0.000146      -0.881033      -0.293678       0.146763       0.146915             34.198840      24.338686       0.000132      -0.000001      24.339429      -0.000006      53.918404           0.005619
            5              H       2.544971       4.816944      16.224351       0.129933       1.119297 0.88876021E+01  0.89179411E+02                                 1.774215                            1.739392      -0.833110       2.493504                    0.999206       3.369690       9.399575       0.478172       1.276561      -0.712531       0.008947      -0.024498      -0.018517       0.031986      -0.005604      -0.001927       0.004984       0.005280      -0.001126      -0.007688      -0.000921       0.008609              1.773306       1.535382      -0.065435       0.006405       2.050868       0.359518       1.733668           0.000207
            6              H       1.588051       5.444016      17.257388       0.117302       1.019346 0.79120497E+01  0.77475298E+02                                 1.684879                            1.651461      -0.798002       2.499918                    0.999092       3.452226       9.658437       0.483897       1.292644      -0.707012      -0.016639      -0.003128       0.023615       0.029057      -0.000609      -0.003577       0.002605       0.005116       0.028681      -0.007731      -0.003220       0.010952              1.695733       2.118717       0.094147      -0.232621       1.447641      -0.067961       1.520841           0.000788
            7              H      -1.748389       3.437224      16.224351       0.129934       1.119279 0.88874046E+01  0.89176806E+02                                 1.774185                            1.739363      -0.833098       2.493511                    0.999206       3.369658       9.399409       0.478181       1.276547      -0.712534      -0.025691       0.004501      -0.018517       0.031987       0.005088       0.005282      -0.000824       0.007067      -0.001126      -0.007689      -0.000920       0.008610              1.773276       1.978629      -0.190488       0.308141       1.607558      -0.185299       1.733639           0.000207
            8              H      -0.726869       3.952406      17.257388       0.117302       1.019349 0.79120811E+01  0.77475660E+02                                 1.684880                            1.651462      -0.798002       2.499917                    0.999092       3.452231       9.658445       0.483898       1.292640      -0.707012       0.005610       0.015973       0.023616       0.029057       0.002519       0.004045       0.001795      -0.001503       0.028681      -0.007732      -0.003220       0.010952              1.695734       1.533877       0.243511       0.057453       2.032483       0.235437       1.520842           0.000788
            9              H      -0.796582       7.845243      16.224351       0.129936       1.119267 0.88872914E+01  0.89175458E+02                                 1.774181                            1.739360      -0.833075       2.493524                    0.999206       3.369629       9.399342       0.478178       1.276558      -0.712532       0.016744       0.019997      -0.018519       0.031987       0.000516      -0.003354      -0.004162      -0.012346      -0.001124      -0.007690      -0.000920       0.008610              1.773272       1.865291       0.255922      -0.314544       1.720891      -0.174208       1.733635           0.000207
           10              H      -0.861182       6.702990      17.257388       0.117302       1.019339 0.79119835E+01  0.77474535E+02                                 1.684877                            1.651459      -0.797995       2.499921                    0.999092       3.452207       9.658396       0.483895       1.292652      -0.707010       0.011028      -0.012845       0.023615       0.029057      -0.001911      -0.000468      -0.004400      -0.003612       0.028682      -0.007732      -0.003220       0.010952              1.695732       1.696943      -0.337658       0.175167       1.869412      -0.167474       1.520839           0.000788
           11              H       2.544971       4.816944      10.309149       0.129935       1.119297 0.88876075E+01  0.89179519E+02                                 1.774218                            1.739395      -0.833114       2.493503                    0.999206       3.369692       9.399597       0.478171       1.276564      -0.712531       0.008947      -0.024498       0.018517       0.031986      -0.005604       0.001927      -0.004984       0.005280      -0.001126      -0.007688      -0.000920       0.008609              1.773309       1.535385      -0.065435      -0.006405       2.050872      -0.359519       1.733671           0.000208
           12              H       1.588051       5.444016       9.276112       0.117303       1.019344 0.79120277E+01  0.77475039E+02                                 1.684877                            1.651459      -0.798002       2.499918                    0.999092       3.452223       9.658430       0.483897       1.292645      -0.707011      -0.016638      -0.003128      -0.023615       0.029057      -0.000609       0.003576      -0.002605       0.005115       0.028681      -0.007731      -0.003220       0.010951              1.695731       2.118715       0.094147       0.232621       1.447639       0.067961       1.520840           0.000789
           13              H      -1.748389       3.437224      10.309149       0.129936       1.119278 0.88874021E+01  0.89176812E+02                                 1.774187                            1.739365      -0.833102       2.493510                    0.999206       3.369660       9.399429       0.478179       1.276551      -0.712534      -0.025691       0.004502       0.018517       0.031987       0.005088      -0.005281       0.000824       0.007066      -0.001126      -0.007689      -0.000920       0.008609              1.773278       1.978631      -0.190489      -0.308141       1.607561       0.185300       1.733641           0.000208
           14              H      -0.726869       3.952406       9.276112       0.117303       1.019346 0.79120527E+01  0.77475328E+02                                 1.684878                            1.651460      -0.798004       2.499917                    0.999092       3.452227       9.658437       0.483898       1.292642      -0.707012       0.005610       0.015973      -0.023616       0.029057       0.002519      -0.004045      -0.001795      -0.001503       0.028681      -0.007731      -0.003220       0.010952              1.695732       1.533875       0.243510      -0.057453       2.032481      -0.235436       1.520841           0.000789
           15              H      -0.796582       7.845243      10.309149       0.129936       1.119267 0.88872848E+01  0.89175398E+02                                 1.774182                            1.739361      -0.833076       2.493525                    0.999206       3.369629       9.399350       0.478177       1.276561      -0.712532       0.016744       0.019997       0.018519       0.031987       0.000515       0.003354       0.004162      -0.012346      -0.001124      -0.007690      -0.000919       0.008609              1.773273       1.865292       0.255923       0.314544       1.720892       0.174209       1.733636           0.000208
           16              H      -0.861182       6.702990       9.276112       0.117303       1.019339 0.79119837E+01  0.77474542E+02                                 1.684878                            1.651459      -0.797995       2.499921                    0.999092       3.452208       9.658401       0.483895       1.292652      -0.707010       0.011028      -0.012845      -0.023615       0.029056      -0.001911       0.000468       0.004400      -0.003612       0.028681      -0.007731      -0.003220       0.010952              1.695732       1.696943      -0.337658      -0.175167       1.869412       0.167474       1.520839           0.000789
           17              H       7.192471       3.232762       1.464649       0.129935       1.119279 0.88874157E+01  0.89177017E+02                                 1.774192                            1.739370      -0.833100       2.493510                    0.999206       3.369658       9.399439       0.478177       1.276556      -0.712533       0.008947       0.024499       0.018518       0.031987       0.005605       0.001928       0.004985       0.005280      -0.001124      -0.007689      -0.000921       0.008610              1.773283       1.535364       0.065434      -0.006404       2.050838       0.359511       1.733646           0.000207
           18              H       6.235551       2.605690       0.431612       0.117302       1.019342 0.79120163E+01  0.77474954E+02                                 1.684882                            1.651464      -0.798002       2.499917                    0.999092       3.452216       9.658434       0.483894       1.292653      -0.707010      -0.016638       0.003128      -0.023615       0.029057       0.000609       0.003577       0.002605       0.005116       0.028681      -0.007731      -0.003220       0.010952              1.695736       2.118721      -0.094148       0.232621       1.447643      -0.067962       1.520843           0.000788
           19              H       2.899111       4.612482       1.464649       0.129934       1.119287 0.88874955E+01  0.89178047E+02                                 1.774202                            1.739380      -0.833108       2.493506                    0.999206       3.369672       9.399500       0.478175       1.276558      -0.712532      -0.025690      -0.004502       0.018517       0.031987      -0.005088      -0.005281      -0.000824       0.007065      -0.001127      -0.007689      -0.000920       0.008609              1.773293       1.978650       0.190492      -0.308145       1.607574      -0.185303       1.733656           0.000207
           20              H       3.920631       4.097300       0.431612       0.117302       1.019345 0.79120367E+01  0.77475125E+02                                 1.684876                            1.651458      -0.797998       2.499919                    0.999092       3.452223       9.658420       0.483898       1.292642      -0.707012       0.005610      -0.015973      -0.023616       0.029057      -0.002519      -0.004045       0.001795      -0.001503       0.028681      -0.007731      -0.003220       0.010952              1.695730       1.533874      -0.243510      -0.057453       2.032478       0.235436       1.520839           0.000788
           21              H       3.850918       0.204463       1.464649       0.129937       1.119271 0.88873281E+01  0.89175875E+02                                 1.774180                            1.739359      -0.833072       2.493526                    0.999206       3.369638       9.399354       0.478180       1.276552      -0.712534       0.016744      -0.019997       0.018519       0.031987      -0.000516       0.003354      -0.004162      -0.012346      -0.001124      -0.007690      -0.000919       0.008609              1.773271       1.865290      -0.255922       0.314544       1.720890      -0.174208       1.733634           0.000207
           22              H       3.786318       1.346716       0.431612       0.117303       1.019345 0.79120356E+01  0.77475085E+02                                 1.684874                            1.651456      -0.797993       2.499922                    0.999092       3.452219       9.658396       0.483900       1.292638      -0.707013       0.011028       0.012845      -0.023615       0.029057       0.001911       0.000468      -0.004400      -0.003613       0.028682      -0.007732      -0.003220       0.010952              1.695728       1.696940       0.337657      -0.175167       1.869408      -0.167474       1.520837           0.000788
           23              H       7.192471       3.232762       7.379851       0.129935       1.119281 0.88874403E+01  0.89177348E+02                                 1.774196                            1.739374      -0.833103       2.493509                    0.999206       3.369663       9.399465       0.478176       1.276558      -0.712532       0.008948       0.024498      -0.018518       0.031986       0.005605      -0.001928      -0.004985       0.005280      -0.001124      -0.007689      -0.000921       0.008610              1.773287       1.535368       0.065434       0.006404       2.050844      -0.359512       1.733650           0.000208
           24              H       6.235551       2.605690       8.412888       0.117303       1.019341 0.79120113E+01  0.77474914E+02                                 1.684883                            1.651464      -0.798005       2.499916                    0.999092       3.452217       9.658446       0.483893       1.292656      -0.707009      -0.016638       0.003128       0.023615       0.029057       0.000609      -0.003576      -0.002605       0.005116       0.028680      -0.007731      -0.003220       0.010951              1.695737       2.118723      -0.094148      -0.232621       1.447644       0.067962       1.520844           0.000789
           25              H       2.899111       4.612482       7.379851       0.129936       1.119280 0.88874325E+01  0.89177285E+02                                 1.774198                            1.739376      -0.833109       2.493507                    0.999206       3.369662       9.399475       0.478174       1.276562      -0.712531      -0.025690      -0.004501      -0.018517       0.031987      -0.005088       0.005280       0.000824       0.007065      -0.001127      -0.007689      -0.000920       0.008608              1.773289       1.978644       0.190491       0.308144       1.607570       0.185302       1.733652           0.000209
           26              H       3.920631       4.097300       8.412888       0.117304       1.019341 0.79120040E+01  0.77474744E+02                                 1.684874                            1.651456      -0.798000       2.499919                    0.999092       3.452218       9.658410       0.483898       1.292644      -0.707012       0.005610      -0.015973       0.023616       0.029057      -0.002519       0.004045      -0.001795      -0.001503       0.028681      -0.007731      -0.003220       0.010952              1.695728       1.533872      -0.243509       0.057453       2.032475      -0.235435       1.520837           0.000789
           27              H       3.850918       0.204463       7.379851       0.129938       1.119271 0.88873269E+01  0.89175875E+02                                 1.774181                            1.739360      -0.833074       2.493526                    0.999206       3.369639       9.399363       0.478180       1.276553      -0.712533       0.016744      -0.019997      -0.018519       0.031987      -0.000516      -0.003354       0.004161      -0.012345      -0.001124      -0.007690      -0.000919       0.008609              1.773272       1.865291      -0.255922      -0.314544       1.720890       0.174208       1.733634           0.000209
           28              H       3.786318       1.346716       8.412888       0.117304       1.019344 0.79120280E+01  0.77475011E+02                                 1.684875                            1.651457      -0.797996       2.499921                    0.999092       3.452219       9.658404       0.483899       1.292641      -0.707012       0.011028       0.012845       0.023615       0.029056       0.001911      -0.000468       0.004400      -0.003612       0.028682      -0.007732      -0.003220       0.010952              1.695729       1.696940       0.337657       0.175167       1.869409       0.167474       1.520837           0.000789
           29              C       2.190832       6.760143      15.831655       0.679591      21.440419 0.22552899E+03  0.45616852E+04                                 7.193646                            5.418520      -0.186128       2.021717                    0.999443      21.098869      58.827521       0.620287       0.488192      -1.008854      -0.007953       0.031610      -0.048463       0.058404      -0.052353      -0.074325       0.019646       0.057935       0.023350      -0.074489      -0.036064       0.110553              8.232284       8.319049       1.880010       3.562106       8.232991      -0.452135       8.144813          -0.001081
           30              C       2.375802       5.589716      16.749714      -0.199292      25.340193 0.38083255E+03  0.87008941E+04                                 7.490291                            6.444496       0.031916       2.008474                    0.998099      28.846987      82.963614       0.655543       0.408955      -1.064224       0.082876      -0.000219       0.065511       0.105642       0.000594       0.015752       0.012910       0.061159       0.046827      -0.041452       0.005097       0.036355              8.111511       8.164112      -0.042408       2.398574       7.645470      -1.142192       8.524953           0.008827
           31              C       0.111540       2.772319      15.831655       0.679592      21.440793 0.22553268E+03  0.45617761E+04                                 7.193707                            5.418549      -0.186180       2.021695                    0.999443      21.099035      58.827986       0.620289       0.488189      -1.008856       0.031352      -0.008916      -0.048462       0.058404       0.051264       0.054179       0.054539       0.061704       0.023347      -0.074482      -0.036070       0.110552              8.232371       6.626405      -0.902724      -2.172640       9.925775      -2.858884       8.144933          -0.001081
           32              C      -0.994565       3.197343      16.749714      -0.199294      25.340341 0.38083529E+03  0.87009642E+04                                 7.490291                            6.444498       0.031916       2.008474                    0.998099      28.847062      82.963613       0.655547       0.408952      -1.064227      -0.041630      -0.071665       0.065514       0.105646       0.026184       0.003309      -0.020097      -0.031609       0.046823      -0.041452       0.005098       0.036354              8.111513       7.811856       0.245792      -2.188468       7.997726      -1.506126       8.524958           0.008829
           33              C      -2.302371       6.566950      15.831655       0.679594      21.440474 0.22552919E+03  0.45616908E+04                                 7.193665                            5.418527      -0.186121       2.021720                    0.999443      21.098856      58.827509       0.620286       0.488192      -1.008854      -0.023397      -0.022692      -0.048464       0.058405       0.001090       0.020146      -0.074191      -0.119642       0.023349      -0.074485      -0.036067       0.110552              8.232313       9.882651      -0.977293      -1.389508       6.669436       3.310973       8.144852          -0.001086
           34              C      -1.381237       7.312353      16.749714      -0.199291      25.339938 0.38082774E+03  0.87007594E+04                                 7.490267                            6.444478       0.031934       2.008482                    0.998099      28.846742      82.962866       0.655540       0.408957      -1.064222      -0.041247       0.071883       0.065510       0.105640      -0.026781      -0.019061       0.007187      -0.029547       0.046831      -0.041454       0.005095       0.036359              8.111486       7.738371      -0.203383      -0.210111       8.071168       2.648319       8.524920           0.008830
           35              C       2.190832       6.760143      10.701845       0.679593      21.440544 0.22553046E+03  0.45617232E+04                                 7.193674                            5.418538      -0.186124       2.021717                    0.999443      21.098961      58.827866       0.620286       0.488192      -1.008854      -0.007952       0.031611       0.048462       0.058404      -0.052355       0.074327      -0.019649       0.057939       0.023350      -0.074490      -0.036068       0.110558              8.232318       8.319086       1.880018      -3.562125       8.233024       0.452138       8.144845          -0.001083
           36              C       2.375802       5.589716       9.783786      -0.199294      25.340217 0.38083291E+03  0.87009057E+04                                 7.490298                            6.444500       0.031909       2.008472                    0.998099      28.847013      82.963740       0.655542       0.408955      -1.064224       0.082877      -0.000219      -0.065512       0.105643       0.000593      -0.015751      -0.012911       0.061161       0.046828      -0.041454       0.005099       0.036355              8.111520       8.164121      -0.042411      -2.398581       7.645477       1.142195       8.524963           0.008831
           37              C       0.111540       2.772319      10.701845       0.679590      21.440752 0.22553216E+03  0.45617638E+04                                 7.193704                            5.418546      -0.186187       2.021694                    0.999443      21.099011      58.827944       0.620288       0.488189      -1.008856       0.031351      -0.008914       0.048462       0.058403       0.051262      -0.054176      -0.054538       0.061704       0.023347      -0.074481      -0.036067       0.110548              8.232368       6.626405      -0.902724       2.172640       9.925771       2.858882       8.144928          -0.001081
           38              C      -0.994565       3.197343       9.783786      -0.199297      25.340370 0.38083585E+03  0.87009833E+04                                 7.490308                            6.444511       0.031906       2.008471                    0.998099      28.847092      82.963819       0.655545       0.408953      -1.064226      -0.041630      -0.071665      -0.065514       0.105645       0.026182      -0.003307       0.020097      -0.031609       0.046823      -0.041450       0.005097       0.036354              8.111533       7.811876       0.245792       2.188478       7.997746       1.506134       8.524978           0.008830
           39              C      -2.302371       6.566950      10.701845       0.679596      21.440491 0.22552933E+03  0.45616946E+04                                 7.193668                            5.418528      -0.186118       2.021720                    0.999443      21.098880      58.827600       0.620286       0.488192      -1.008854      -0.023398      -0.022692       0.048464       0.058405       0.001090      -0.020145       0.074192      -0.119644       0.023349      -0.074486      -0.036068       0.110554              8.232317       9.882658      -0.977294       1.389508       6.669440      -3.310975       8.144854          -0.001082
           40              C      -1.381237       7.312353       9.783786      -0.199292      25.339940 0.38082775E+03  0.87007596E+04                                 7.490266                            6.444477       0.031935       2.008482                    0.998099      28.846745      82.962876       0.655541       0.408957      -1.064222      -0.041247       0.071883      -0.065510       0.105641      -0.026781       0.019061      -0.007186      -0.029546       0.046831      -0.041455       0.005096       0.036359              8.111486       7.738372      -0.203383       0.210111       8.071169      -2.648320       8.524917           0.008831
           41              C       6.838331       1.289563       1.857345       0.679591      21.440475 0.22552970E+03  0.45617022E+04                                 7.193651                            5.418523      -0.186120       2.021719                    0.999443      21.098895      58.827561       0.620288       0.488191      -1.008855      -0.007953      -0.031611       0.048462       0.058404       0.052354       0.074327       0.019648       0.057937       0.023349      -0.074489      -0.036067       0.110556              8.232289       8.319060      -1.880010      -3.562114       8.232985      -0.452134       8.144823          -0.001084
           42              C       7.023302       2.459990       0.939286      -0.199292      25.340051 0.38082997E+03  0.87008256E+04                                 7.490296                            6.444501       0.031918       2.008475                    0.998099      28.846859      82.963361       0.655538       0.408958      -1.064221       0.082877       0.000219      -0.065511       0.105642      -0.000593      -0.015751       0.012912       0.061160       0.046828      -0.041453       0.005099       0.036355              8.111517       8.164129       0.042409      -2.398580       7.645464      -1.142200       8.524957           0.008829
           43              C       4.759040       5.277387       1.857345       0.679592      21.440772 0.22553242E+03  0.45617697E+04                                 7.193704                            5.418547      -0.186183       2.021695                    0.999443      21.099018      58.827942       0.620288       0.488189      -1.008856       0.031352       0.008916       0.048462       0.058404      -0.051264      -0.054177       0.054539       0.061703       0.023347      -0.074481      -0.036068       0.110550              8.232368       6.626407       0.902729       2.172639       9.925771      -2.858881       8.144926          -0.001081
           44              C       3.652935       4.852363       0.939286      -0.199294      25.340252 0.38083373E+03  0.87009263E+04                                 7.490300                            6.444505       0.031919       2.008475                    0.998099      28.847019      82.963682       0.655543       0.408954      -1.064225      -0.041630       0.071665      -0.065514       0.105646      -0.026183      -0.003308      -0.020097      -0.031610       0.046820      -0.041451       0.005097       0.036354              8.111522       7.811867      -0.245784       2.188465       7.997732      -1.506131       8.524968           0.008827
           45              C       2.345128       1.482756       1.857345       0.679598      21.440531 0.22552971E+03  0.45617063E+04                                 7.193687                            5.418541      -0.186124       2.021718                    0.999443      21.098925      58.827832       0.620284       0.488194      -1.008852      -0.023399       0.022692       0.048464       0.058405      -0.001089      -0.020145      -0.074195      -0.119647       0.023350      -0.074487      -0.036071       0.110557              8.232340       9.882691       0.977301       1.389519       6.669455       3.310982       8.144875          -0.001080
           46              C       3.266263       0.737353       0.939286      -0.199291      25.340197 0.38083252E+03  0.87008821E+04                                 7.490254                            6.444467       0.031936       2.008482                    0.998099      28.846920      82.963019       0.655550       0.408951      -1.064228      -0.041247      -0.071883      -0.065511       0.105642       0.026782       0.019062       0.007186      -0.029548       0.046831      -0.041456       0.005096       0.036359              8.111471       7.738356       0.203378       0.210107       8.071153       2.648313       8.524904           0.008829
           47              C       6.838331       1.289563       6.987155       0.679593      21.440474 0.22552963E+03  0.45617006E+04                                 7.193650                            5.418522      -0.186118       2.021719                    0.999443      21.098902      58.827590       0.620288       0.488191      -1.008855      -0.007953      -0.031611      -0.048462       0.058404       0.052355      -0.074327      -0.019648       0.057938       0.023349      -0.074489      -0.036067       0.110557              8.232289       8.319061      -1.880009       3.562114       8.232985       0.452135       8.144822          -0.001084
           48              C       7.023302       2.459990       7.905214      -0.199294      25.340074 0.38083037E+03  0.87008382E+04                                 7.490302                            6.444505       0.031915       2.008474                    0.998099      28.846886      82.963487       0.655538       0.408958      -1.064221       0.082877       0.000219       0.065512       0.105643      -0.000593       0.015751      -0.012912       0.061160       0.046828      -0.041454       0.005099       0.036355              8.111525       8.164137       0.042409       2.398585       7.645472       1.142201       8.524964           0.008832
           49              C       4.759040       5.277387       6.987155       0.679591      21.440802 0.22553277E+03  0.45617792E+04                                 7.193714                            5.418554      -0.186182       2.021694                    0.999443      21.099035      58.828021       0.620288       0.488189      -1.008856       0.031352       0.008916      -0.048462       0.058404      -0.051264       0.054179      -0.054539       0.061703       0.023347      -0.074481      -0.036070       0.110552              8.232380       6.626416       0.902727      -2.172644       9.925784       2.858886       8.144938          -0.001082
           50              C       3.652935       4.852363       7.905214      -0.199298      25.340272 0.38083407E+03  0.87009372E+04                                 7.490309                            6.444512       0.031910       2.008472                    0.998099      28.847029      82.963764       0.655542       0.408955      -1.064224      -0.041630       0.071665       0.065514       0.105646      -0.026183       0.003308       0.020097      -0.031610       0.046822      -0.041451       0.005097       0.036354              8.111534       7.811878      -0.245788      -2.188474       7.997744       1.506138       8.524981           0.008829
           51              C       2.345128       1.482756       6.987155       0.679596      21.440545 0.22552987E+03  0.45617103E+04                                 7.193688                            5.418541      -0.186123       2.021718                    0.999443      21.098940      58.827876       0.620284       0.488193      -1.008853      -0.023398       0.022692      -0.048464       0.058405      -0.001089       0.020145       0.074193      -0.119645       0.023350      -0.074486      -0.036070       0.110555              8.232342       9.882694       0.977301      -1.389519       6.669456      -3.310983       8.144875          -0.001081
           52              C       3.266263       0.737353       7.905214      -0.199293      25.340217 0.38083287E+03  0.87008934E+04                                 7.490262                            6.444473       0.031932       2.008481                    0.998099      28.846941      82.963136       0.655549       0.408951      -1.064228      -0.041248      -0.071883       0.065510       0.105642       0.026781      -0.019061      -0.007186      -0.029547       0.046832      -0.041455       0.005096       0.036359              8.111481       7.738366       0.203378      -0.210107       8.071163      -2.648319       8.524913           0.008830
           53              O       1.348240       6.654692      14.934823      -0.672885      41.534958 0.58007391E+03  0.14206111E+05                                 9.436803                            7.408204       0.337099       2.126163                    0.996590      29.252868      77.503945       0.704921       0.354792      -1.142836       0.062056       0.056348       0.051551       0.098405      -0.024757      -0.010549       0.041020       0.117626       0.050993      -0.086661       0.022122       0.064540             10.949513      12.401920       1.707986       6.304491       6.671163       1.602517      13.775455           0.012842
           54              O       2.886562       7.780041      16.040385      -0.494567      32.783316 0.47147155E+03  0.10954277E+05                                 8.094374                            6.701485       0.423941       2.205576                    0.997766      26.358179      67.838118       0.738006       0.357205      -1.141838      -0.002729      -0.011889      -0.030677       0.033013       0.022526      -0.014959       0.038694       0.034751      -0.056752      -0.060346       0.021956       0.038390              8.991244       9.393505       4.346404       2.002306      11.222317       1.624685       6.357911           0.130155
           55              O       0.441512       3.554750      14.934823      -0.672858      41.533200 0.58003558E+03  0.14204940E+05                                 9.436591                            7.407998       0.337421       2.126300                    0.996590      29.251722      77.500321       0.704925       0.354796      -1.142832       0.017755      -0.081903       0.051536       0.098384       0.063296       0.040818      -0.011420      -0.015930       0.051127      -0.086690       0.022184       0.064506             10.949308       6.624529       1.627469      -1.764395      12.448117      -6.261069      13.775279           0.012836
           56              O       0.646932       1.659849      16.040385      -0.494582      32.784092 0.47148512E+03  0.10954666E+05                                 8.094469                            6.701557       0.423937       2.205567                    0.997766      26.358603      67.839346       0.738006       0.357203      -1.141840      -0.008934       0.008300      -0.030668       0.033004       0.003782       0.041012      -0.006385      -0.056405      -0.056792      -0.060374       0.021973       0.038401              8.991359       7.001091      -2.965128       0.405873      13.614987      -2.546448       6.357999           0.130128
           57              O      -1.789752       5.889970      14.934823      -0.672884      41.534769 0.58006702E+03  0.14205896E+05                                 9.436774                            7.408159       0.337181       2.126196                    0.996590      29.252650      77.503175       0.704924       0.354792      -1.142836      -0.079823       0.025578       0.051550       0.098404      -0.038544      -0.030251      -0.029639      -0.101688       0.051013      -0.086655       0.022126       0.064528             10.949500       9.582953      -3.335512      -4.540060       9.490091       4.658659      13.775458           0.012841
           58              O      -3.533494       6.659522      16.040385      -0.494563      32.783178 0.47146942E+03  0.10954211E+05                                 8.094337                            6.701458       0.423950       2.205579                    0.997766      26.358161      67.837946       0.738010       0.357204      -1.141839       0.011658       0.003583      -0.030674       0.033010      -0.026312      -0.026033      -0.032308       0.021644      -0.056762      -0.060354       0.021961       0.038393              8.991202      14.529123      -1.381313      -2.408163       6.086596       0.921705       6.357888           0.130164
           59              O       1.348240       6.654692      11.598677      -0.672884      41.535184 0.58007730E+03  0.14206218E+05                                 9.436846                            7.408234       0.337084       2.126158                    0.996590      29.252917      77.504207       0.704918       0.354793      -1.142835       0.062054       0.056347      -0.051550       0.098403      -0.024759       0.010551      -0.041020       0.117629       0.050997      -0.086664       0.022120       0.064543             10.949565      12.401986       1.707996      -6.304528       6.671192      -1.602526      13.775519           0.012842
           60              O       2.886562       7.780041      10.493115      -0.494564      32.783471 0.47147429E+03  0.10954348E+05                                 8.094357                            6.701470       0.423969       2.205583                    0.997766      26.358378      67.838484       0.738013       0.357202      -1.141842      -0.002726      -0.011889       0.030673       0.033009       0.022534       0.014970      -0.038709       0.034754      -0.056782      -0.060370       0.021968       0.038402              8.991227       9.393487       4.346397      -2.002301      11.222297      -1.624682       6.357896           0.130160
           61              O       0.441512       3.554750      11.598677      -0.672858      41.533240 0.58003628E+03  0.14204963E+05                                 9.436602                            7.408006       0.337425       2.126301                    0.996590      29.251719      77.500347       0.704924       0.354796      -1.142832       0.017754      -0.081903      -0.051537       0.098384       0.063295      -0.040817       0.011421      -0.015934       0.051126      -0.086689       0.022185       0.064504             10.949322       6.624537       1.627472       1.764398      12.448137       6.261078      13.775291           0.012840
           62              O       0.646932       1.659849      10.493115      -0.494576      32.783967 0.47148271E+03  0.10954603E+05                                 8.094486                            6.701570       0.423920       2.205565                    0.997766      26.358416      67.838995       0.738000       0.357206      -1.141837      -0.008932       0.008302       0.030671       0.033006       0.003782      -0.040997       0.006388      -0.056393      -0.056767      -0.060354       0.021962       0.038392              8.991379       7.001107      -2.965137      -0.405873      13.615021       2.546454       6.358011           0.130136
           63              O      -1.789752       5.889970      11.598677      -0.672886      41.534954 0.58006981E+03  0.14205984E+05                                 9.436807                            7.408181       0.337175       2.126193                    0.996590      29.252693      77.503379       0.704922       0.354792      -1.142836      -0.079823       0.025577      -0.051549       0.098404      -0.038544       0.030250       0.029641      -0.101690       0.051014      -0.086655       0.022125       0.064530             10.949542       9.582996      -3.335531       4.540083       9.490127      -4.658680      13.775504           0.012843
           64              O      -3.533494       6.659522      10.493115      -0.494571      32.783518 0.47147530E+03  0.10954379E+05                                 8.094376                            6.701487       0.423961       2.205580                    0.997766      26.358360      67.838507       0.738011       0.357203      -1.141841       0.011659       0.003584       0.030672       0.033009      -0.026314       0.026036       0.032314       0.021649      -0.056774      -0.060363       0.021965       0.038398              8.991249      14.529204      -1.381324       2.408180       6.086626      -0.921713       6.357918           0.130156
           65              O       5.995740       1.395014       2.754177      -0.672883      41.534797 0.58007105E+03  0.14206022E+05                                 9.436772                            7.408181       0.337093       2.126161                    0.996590      29.252841      77.503792       0.704923       0.354792      -1.142836       0.062054      -0.056347      -0.051551       0.098403       0.024759       0.010550       0.041021       0.117626       0.050993      -0.086663       0.022121       0.064542             10.949475      12.401881      -1.707977      -6.304468       6.671139       1.602508      13.775405           0.012841
           66              O       7.534062       0.269665       1.648615      -0.494563      32.783240 0.47147052E+03  0.10954241E+05                                 8.094338                            6.701459       0.423956       2.205581                    0.997766      26.358223      67.838087       0.738011       0.357203      -1.141840      -0.002727       0.011888       0.030674       0.033010      -0.022530       0.014966       0.038703       0.034754      -0.056770      -0.060360       0.021963       0.038397              8.991201       9.393464      -4.346379      -2.002292      11.222259       1.624673       6.357882           0.130159
           67              O       5.089012       4.494956       2.754177      -0.672858      41.532998 0.58003237E+03  0.14204839E+05                                 9.436553                            7.407971       0.337426       2.126302                    0.996590      29.251679      77.500099       0.704927       0.354795      -1.142833       0.017756       0.081904      -0.051536       0.098384      -0.063295      -0.040816      -0.011420      -0.015930       0.051126      -0.086689       0.022184       0.064505             10.949261       6.624505      -1.627458       1.764386      12.448065      -6.261038      13.775214           0.012837
           68              O       5.294432       6.389857       1.648615      -0.494585      32.784152 0.47148611E+03  0.10954698E+05                                 8.094493                            6.701576       0.423925       2.205564                    0.997766      26.358582      67.839385       0.738003       0.357204      -1.141839      -0.008933      -0.008300       0.030669       0.033005      -0.003782      -0.041007      -0.006385      -0.056402      -0.056784      -0.060368       0.021969       0.038399              8.991386       7.001114       2.965143      -0.405874      13.615030      -2.546455       6.358015           0.130124
           69              O       2.857748       2.159736       2.754177      -0.672885      41.535304 0.58007530E+03  0.14206156E+05                                 9.436873                            7.408227       0.337169       2.126191                    0.996590      29.252757      77.503731       0.704918       0.354793      -1.142834      -0.079824      -0.025578      -0.051549       0.098404       0.038545       0.030251      -0.029641      -0.101692       0.051019      -0.086657       0.022126       0.064531             10.949624       9.583069       3.335560       4.540129       9.490188       4.658716      13.775616           0.012842
           70              O       1.114006       1.390184       1.648615      -0.494574      32.783665 0.47147757E+03  0.10954442E+05                                 8.094382                            6.701488       0.423967       2.205581                    0.997766      26.358480      67.838786       0.738013       0.357201      -1.141842       0.011659      -0.003586       0.030671       0.033007       0.026317       0.026040      -0.032324       0.021654      -0.056791      -0.060377       0.021972       0.038404              8.991258      14.529218       1.381332       2.408191       6.086630       0.921716       6.357926           0.130148
           71              O       5.995740       1.395014       6.090323      -0.672884      41.534891 0.58007240E+03  0.14206064E+05                                 9.436789                            7.408192       0.337089       2.126160                    0.996590      29.252860      77.503887       0.704922       0.354792      -1.142836       0.062054      -0.056347       0.051551       0.098403       0.024759      -0.010551      -0.041021       0.117626       0.050992      -0.086662       0.022120       0.064543             10.949497      12.401910      -1.707983       6.304485       6.671151      -1.602512      13.775431           0.012844
           72              O       7.534062       0.269665       7.195885      -0.494570      32.783473 0.47147460E+03  0.10954358E+05                                 8.094366                            6.701480       0.423962       2.205580                    0.997766      26.358357      67.838473       0.738011       0.357202      -1.141841      -0.002726       0.011889      -0.030673       0.033010      -0.022531      -0.014968      -0.038705       0.034754      -0.056777      -0.060364       0.021966       0.038399              8.991235       9.393501      -4.346397       2.002303      11.222301      -1.624681       6.357903           0.130159
           73              O       5.089012       4.494956       6.090323      -0.672857      41.533018 0.58003267E+03  0.14204849E+05                                 9.436559                            7.407975       0.337420       2.126300                    0.996590      29.251675      77.500115       0.704927       0.354795      -1.142833       0.017755       0.081902       0.051535       0.098382      -0.063296       0.040817       0.011419      -0.015930       0.051127      -0.086690       0.022183       0.064506             10.949268       6.624510      -1.627462      -1.764389      12.448072       6.261041      13.775221           0.012842
           74              O       5.294432       6.389857       7.195885      -0.494579      32.784031 0.47148407E+03  0.10954636E+05                                 8.094461                            6.701551       0.423936       2.205569                    0.997766      26.358567      67.839238       0.738007       0.357203      -1.141840      -0.008934      -0.008299      -0.030668       0.033003      -0.003781       0.041012       0.006386      -0.056406      -0.056793      -0.060374       0.021972       0.038402              8.991350       7.001089       2.965131       0.405872      13.614972       2.546440       6.357988           0.130137
           75              O       2.857748       2.159736       6.090323      -0.672886      41.535401 0.58007679E+03  0.14206203E+05                                 9.436892                            7.408241       0.337169       2.126191                    0.996590      29.252777      77.503839       0.704916       0.354794      -1.142834      -0.079824      -0.025578       0.051549       0.098404       0.038545      -0.030250       0.029641      -0.101691       0.051017      -0.086656       0.022125       0.064531             10.949648       9.583092       3.335569      -4.540141       9.490208      -4.658728      13.775644           0.012841
           76              O       1.114006       1.390184       7.195885      -0.494571      32.783683 0.47147773E+03  0.10954449E+05                                 8.094397                            6.701499       0.423964       2.205580                    0.997766      26.358442      67.838754       0.738011       0.357202      -1.141841       0.011658      -0.003584      -0.030673       0.033008       0.026316      -0.026038       0.032321       0.021653      -0.056782      -0.060371       0.021970       0.038401              8.991276      14.529252       1.381335      -2.408197       6.086640      -0.921719       6.357938           0.130150
           77              O       3.403364       5.894800       0.000000      -0.185322      30.779507 0.42088535E+03  0.95081066E+04                                 7.905612                            6.368377      -0.111016       2.068631                    0.998801      23.259943      59.084855       0.750327       0.361347      -1.138224      -0.103814      -0.179812       0.000000       0.207629       0.013308       0.139255      -0.080399      -0.015367       0.174182      -0.161930      -0.013664       0.175594              8.979337       8.731356      -0.523919       4.414681       8.126376      -2.548810      10.080280           0.004004
           78              O      -1.244136       2.154906       0.000000      -0.185323      30.779532 0.42088576E+03  0.95081187E+04                                 7.905618                            6.368382      -0.111017       2.068630                    0.998801      23.259952      59.084897       0.750327       0.361348      -1.138224      -0.103814       0.179813      -0.000001       0.207630      -0.013308      -0.139256      -0.080399      -0.015366       0.174183      -0.161930      -0.013664       0.175594              8.979345       8.731371       0.523925      -4.414685       8.126383      -2.548813      10.080281           0.004005
           79              O       2.488272       0.000000       0.000000      -0.185323      30.779525 0.42088572E+03  0.95081165E+04                                 7.905615                            6.368381      -0.111012       2.068631                    0.998801      23.259950      59.084869       0.750327       0.361348      -1.138224       0.207630       0.000000       0.000001       0.207630       0.000000       0.000000       0.160798       0.030733       0.174183      -0.161930      -0.013664       0.175594              8.979342       7.823891      -0.000003      -0.000003       9.033862       5.097635      10.080272           0.004005
           80              O       3.403364       5.894800       8.844500      -0.185324      30.779601 0.42088670E+03  0.95081480E+04                                 7.905639                            6.368396      -0.111024       2.068628                    0.998801      23.259969      59.085021       0.750325       0.361348      -1.138223      -0.103815      -0.179813      -0.000000       0.207630       0.013307      -0.139254       0.080398      -0.015365       0.174183      -0.161927      -0.013665       0.175592              8.979372       8.731390      -0.523923      -4.414702       8.126405       2.548821      10.080320           0.004005
           81              O      -1.244136       2.154906       8.844500      -0.185324      30.779553 0.42088595E+03  0.95081282E+04                                 7.905638                            6.368396      -0.111033       2.068625                    0.998801      23.259939      59.084965       0.750324       0.361349      -1.138222      -0.103814       0.179813       0.000000       0.207630      -0.013307       0.139255       0.080398      -0.015365       0.174183      -0.161928      -0.013665       0.175593              8.979370       8.731396       0.523926       4.414700       8.126405       2.548822      10.080308           0.004005
           82              O       2.488272       0.000000       8.844500      -0.185326      30.779550 0.42088599E+03  0.95081275E+04                                 7.905631                            6.368392      -0.111024       2.068627                    0.998801      23.259946      59.084937       0.750325       0.361349      -1.138223       0.207630       0.000000      -0.000000       0.207630       0.000000       0.000000      -0.160797       0.030731       0.174184      -0.161928      -0.013665       0.175593              8.979362       7.823908      -0.000002       0.000002       9.033884      -5.097650      10.080294           0.004005

******************************************************
Auxiliary information for the entire system
The total spin magnetic moment of the unit cell is   1.952117
The total net atomic charge of the unit cell is   0.000001
Accuracy of reproducing the electrostatic potential in the unit cell:
  The inner radius (bohr) =    5.0000
  The outer radius (bohr) =   12.0000
  Valid grid points have density less than (e/(bohr^3)) =    0.0001
  The number of valid grid points were=        43570
  The rms potential error without charges in kcal/mol is=      9.14700
  The rms potential error with partial charges in kcal/mol is=      1.14608
  The RRMSE value at monopole order=      0.12530
  The rms potential error with partial charges and cloud penetration in kcal/mol is=      1.13095
  The RRMSE value at monopole order with cloud penetration is=      0.12364
  The rms potential error with partial charges and atomic dipoles in kcal/mol is=      1.04215
  The RRMSE value at dipole order=      0.11393
  The rms potential error with partial charges, atomic dipoles and cloud penetration in kcal/mol is=      1.01507
  The RRMSE value at dipole order with cloud penetration=      0.11097

******************************************************
The electron densities and ab initio electrostatic potential were computed in VASP using the PBE functional and
projector augmented wave method. See the main text of the journal article for a description of computational details.
The atomic charges, dipoles, and quadrupoles were computed with the DDEC6 method as described in
(a) T. A. Manz and N. Gabaldon Limas, RSC Adv. 6 (2016) 47771-47801 DOI: 10.1039/c6ra04656h
(b) N. Gabaldon Limas and T. A. Manz, RSC Adv. 8 (2018) 2678-2707 DOI: 10.1039/c7ra11829e.
For each atom in the material, the electron cloud parameters were fit to the spherically averaged atom-in-material
electron density using radial positions for which this density was between 10^-4 and 10^-2 electrons per cubic bohr.
The polarizabilities, dispersion coefficients, and quantum Drude oscillator (QDO) parameters were fit using the MCLF method.
The magnetic structure of the system was optimized in VASP from the default ferromagnetic initial guess using spin polarization.
The atomic spin moments (ASMs) were computed on this optimized magnetic structure using the DDEC6 partition as inputs
to the method of T. A. Manz and D. S. Sholl, J. Chem. Theory Comput. 7 (2011) 4146-4164 DOI: 10.1021/ct200539n.
The RMSE and RRMSE were computed using a uniform grid with Ewald summation.
