# Supplementary material for: A collection of forcefield precursors for metal–organic frameworks
Source: RSC Adv. 2019 Nov 13;9(63):36492–507. doi: 10.1039/c9ra07327b (PMC9075174; doi:10.1039/c9ra07327b)
Supplement: RA-009-C9RA07327B-s5063 [file RA-009-C9RA07327B-s5063.xyz]

  164
jmolscript: load "" {1 1 1} spacegroup "x,y,z" unitcell [{      9.844200     0.000000     0.000000 }, {     -0.413276    10.871648     0.000000 }, {      0.000000     0.000000    29.228800 }]
Er     5.349587     0.451826    26.846945     2.119849
Er     5.209562     2.863810    21.876588     2.181626
Er     4.287975     4.983998    12.232545     2.119850
Er     4.428000     2.572014     7.262188     2.181628
Er     4.081337    10.419822     2.381855     2.119850
Er     4.221362     8.007838     7.352212     2.181629
Er     5.142949     5.887650    16.996255     2.119850
Er     5.002924     8.299634    21.966612     2.181628
H      8.154955     9.710556    20.845980     0.119423
H      0.576095     9.187630    20.731988     0.126073
H      2.098525     1.767730    26.101318     0.130165
H      9.645288     1.788386    26.528059     0.131481
H      8.999153     7.494914    28.720219     0.123568
H      1.420781     7.995010    28.854671     0.131726
H      1.069331     6.596916     6.231580     0.119423
H      8.648191     7.119842     6.117588     0.126073
H      7.539037     3.668094    11.486918     0.130166
H     -0.007726     3.647438    11.913659     0.131480
H      0.225133     8.812558    14.105819     0.123568
H      7.803505     8.312462    14.240271     0.131726
H      1.275969     1.161092     8.382820     0.119424
H      8.854829     1.684018     8.496812     0.126073
H      7.332399     9.103918     3.127482     0.130165
H     -0.214364     9.083262     2.700741     0.131480
H      0.431771     3.376734     0.508581     0.123567
H      8.010143     2.876638     0.374129     0.131726
H      8.361593     4.274732    22.997220     0.119424
H      0.782733     3.751806    23.111212     0.126073
H      1.891887     7.203554    17.741882     0.130166
H      9.438650     7.224210    17.315141     0.131481
H      9.205791     2.059090    15.122981     0.123568
H      1.627419     2.559186    14.988529     0.131725
C      9.067796     0.950182    24.806775    -0.040583
C      9.526665     0.351154    23.588226     0.045534
C      8.243702    10.768367    22.548558    -0.087593
C      8.734689    10.023659    21.502751    -0.113647
C      0.265069     9.730125    21.419449    -0.081942
C      1.156481    10.234569    22.339280    -0.034111
C      1.094623     0.182644    23.416069     0.043473
C      1.990962     0.816461    24.339991    -0.079950
C      1.509169     1.397007    25.484006    -0.072470
C      0.115876     1.431796    25.728943    -0.067674
C      7.656614     0.859947    25.281743     0.604715
C      7.203772     0.316365    22.420828     0.726718
C      3.438969     1.077380    24.033965     0.717316
C      2.565534     9.733386    22.254224     0.630834
C      8.322692     9.363750    28.916344    -0.059086
C      9.267811     8.377692    28.829242    -0.108269
C      0.793264     8.679924    28.903776    -0.110089
C      1.209921     9.968214    29.048166    -0.070725
C      8.729979    10.717271    -0.034198     0.023389
C      6.913355     8.991940    28.541046     0.639133
C      2.674705    10.228046    28.814628     0.672324
C      0.569766     4.485642    10.192375    -0.040583
C      0.110897     5.084670     8.973826     0.045534
C      0.980584     5.539105     7.934158    -0.087593
C      0.489597     6.283813     6.888351    -0.113648
C      8.959217     6.577347     6.805049    -0.081942
C      8.067805     6.072903     7.724880    -0.034111
C      8.542939     5.253180     8.801669     0.043473
C      7.646600     4.619363     9.725591    -0.079951
C      8.128393     4.038817    10.869606    -0.072471
C      9.521686     4.004028    11.114543    -0.067674
C      1.980948     4.575877    10.667343     0.604715
C      2.433790     5.119459     7.806428     0.726718
C      6.198593     4.358444     9.419565     0.717316
C      6.658752     6.574086     7.639824     0.630835
C      0.901594     6.943722    14.301944    -0.059087
C     -0.043525     7.929780    14.214842    -0.108269
C      8.431022     7.627548    14.289376    -0.110088
C      8.014365     6.339258    14.433766    -0.070726
C      0.494307     5.590201    14.580202     0.023390
C      2.310931     7.315532    13.926646     0.639134
C      6.549581     6.079426    14.200228     0.672324
C      0.363128     9.921466     4.422025    -0.040583
C     -0.095741    10.520494     5.640574     0.045534
C      1.187222     0.103281     6.680242    -0.087594
C      0.696235     0.847989     7.726049    -0.113648
C      9.165855     1.141523     7.809351    -0.081941
C      8.274443     0.637079     6.889520    -0.034111
C      8.336301    10.689004     5.812731     0.043474
C      7.439962    10.055187     4.888809    -0.079951
C      7.921755     9.474641     3.744794    -0.072470
C      9.315048     9.439852     3.499857    -0.067674
C      1.774310    10.011701     3.947057     0.604715
C      2.227152    10.555283     6.807972     0.726718
C      5.991955     9.794268     5.194835     0.717316
C      6.865390     1.138262     6.974576     0.630834
C      1.108232     1.507898     0.312456    -0.059087
C      0.163113     2.493956     0.399558    -0.108269
C      8.637660     2.191724     0.325024    -0.110088
C      8.221003     0.903434     0.180634    -0.070726
C      0.700945     0.154377     0.034198     0.023389
C      2.517569     1.879708     0.687754     0.639133
C      6.756219     0.643602     0.414172     0.672324
C      8.861158     6.386006    19.036425    -0.040583
C      9.320027     5.786978    20.254974     0.045534
C      8.450340     5.332543    21.294642    -0.087593
C      8.941327     4.587835    22.340449    -0.113648
C      0.471707     4.294301    22.423751    -0.081942
C      1.363119     4.798745    21.503920    -0.034111
C      0.887985     5.618468    20.427131     0.043473
C      1.784324     6.252285    19.503209    -0.079950
C      1.302531     6.832831    18.359194    -0.072470
C     -0.090762     6.867620    18.114257    -0.067674
C      7.449976     6.295771    18.561457     0.604715
C      6.997134     5.752189    21.422372     0.726718
C      3.232331     6.513204    19.809235     0.717316
C      2.772172     4.297562    21.588976     0.630834
C      8.529330     3.927926    14.926856    -0.059087
C      9.474449     2.941868    15.013958    -0.108269
C      0.999902     3.244100    14.939424    -0.110088
C      1.416559     4.532390    14.795034    -0.070727
C      8.936617     5.281447    14.648598     0.023388
C      7.119993     3.556116    15.302154     0.639133
C      2.881343     4.792222    15.028572     0.672324
O      6.951907     1.529641    22.579540    -0.704273
O      5.942826    10.335676    22.065990    -0.759867
O      6.561880    10.702050    25.087371    -0.654054
O      7.176487     1.785125    26.026785    -0.676727
O      3.725297     1.417663    22.863060    -0.704594
O      4.269992     1.046940    24.973671    -0.715720
O      3.131350     9.661634    21.125407    -0.656258
O      3.145691     9.284387    23.274893    -0.674971
O      6.298771     9.776873    27.763560    -0.749517
O      6.446598     7.908037    28.956388    -0.568219
O      3.513361     9.608363     0.288781    -0.686892
O      3.354983     0.153290    27.879891    -0.690115
O      2.685655     3.906183     7.965140    -0.704273
O      3.281460     5.971796     7.451590    -0.759868
O      2.662406     5.605422    10.472971    -0.654054
O      2.461075     3.650699    11.412385    -0.676726
O      5.912265     4.018161     8.248660    -0.704594
O      5.367570     4.388884    10.359271    -0.715720
O      6.092936     6.645838     6.511007    -0.656258
O      6.078595     7.023085     8.660493    -0.674972
O      2.925515     6.530599    13.149160    -0.749517
O      2.777688     8.399435    14.341988    -0.568220
O      5.710925     6.699109    14.903181    -0.686892
O      6.282579     5.282534    13.265491    -0.690115
O      2.479017     9.342007     6.649260    -0.704273
O      3.488098     0.535972     7.162810    -0.759867
O      2.869044     0.169598     4.141429    -0.654055
O      2.254437     9.086523     3.202015    -0.676727
O      5.705627     9.453985     6.365740    -0.704594
O      5.160932     9.824708     4.255129    -0.715720
O      6.299574     1.210014     8.103393    -0.656258
O      6.285233     1.587261     5.953907    -0.674972
O      3.132153     1.094775     1.465240    -0.749516
O      2.984326     2.963611     0.272412    -0.568219
O      5.917563     1.263285    28.940019    -0.686892
O      6.075941    10.718358     1.348909    -0.690115
O      6.745269     6.965465    21.263660    -0.704274
O      6.149464     4.899852    21.777210    -0.759867
O      6.768518     5.266226    18.755829    -0.654055
O      6.969849     7.220949    17.816415    -0.676727
O      3.518659     6.853487    20.980140    -0.704594
O      4.063354     6.482764    18.869529    -0.715720
O      3.337988     4.225810    22.717793    -0.656258
O      3.352329     3.848563    20.568307    -0.674971
O      6.505409     4.341049    16.079640    -0.749517
O      6.653236     2.472213    14.886812    -0.568219
O      3.719999     4.172539    14.325619    -0.686892
O      3.148345     5.589114    15.963309    -0.690115

The following XYZ coordinates are in angstroms. Other properties are in atomic units.
The sperically averaged electron density of each atom fit to a function of the form exp(a - br)
eigen_1, eigen_2 and eigen_3 are the three eigenvalues of traceless quadrupole moment tensor
  atom number  atomic symbol              X              Y              Z     net charge C6 coefficient C8 coefficient C10 coefficient fluctuating dipole atomic polarizability isotropic forcefield polarizability              a              b squared Pearson coefficient          <r^3>          <r^4>         wp_QDO          m_QDO          q_QDO       dipole_x       dipole_y       dipole_z         dipole            Qxy            Qxz            Qyz     Q(x^2-y^2)  Q(3z^2 - R^2)        eigen_1        eigen_2        eigen_3 static polarizability      alpha(xx)      alpha(xy)      alpha(xz)      alpha(yy)      alpha(yz)      alpha(zz) atomic spin moment
            1             Er       5.349587       0.451826      26.846945       2.119849     103.406176 0.19281233E+04  0.58275157E+05                                14.636867                           11.757272       2.194059       2.490717                    0.999844      66.085554     144.998919       0.753786       0.268850      -1.340158      -0.021193       0.021622       0.007265       0.031136      -0.047351       0.038503       0.088378      -0.292545      -0.282459      -0.161422      -0.060839       0.222262             18.072673      21.696812      -0.868613       0.936620       8.840707      -3.564317      23.680498           0.000011
            2             Er       5.209562       2.863810      21.876588       2.181626      64.679303 0.11839373E+04  0.31663668E+05                                10.421862                            8.953344       3.658181       2.977699                    0.996562      62.228037     128.276926       0.901987       0.253906      -1.359971       0.019153      -0.000978      -0.003368       0.019471       0.091981       0.017889       0.192085      -0.051209       0.773866      -0.251367      -0.095335       0.346702             12.116599      13.506944      -0.440847      -0.510917      15.190085      -3.973976       7.652769           0.000001
            3             Er       4.287975       4.983998      12.232545       2.119850     103.406097 0.19281216E+04  0.58275090E+05                                14.636859                           11.757266       2.194059       2.490717                    0.999844      66.085544     144.998872       0.753786       0.268850      -1.340158       0.021190      -0.021623       0.007266       0.031135      -0.047351      -0.038503      -0.088379      -0.292544      -0.282462      -0.161423      -0.060839       0.222262             18.072661      21.696796      -0.868613      -0.936621       8.840703       3.564316      23.680485           0.000011
            4             Er       4.428000       2.572014       7.262188       2.181628      64.679244 0.11839359E+04  0.31663620E+05                                10.421854                            8.953337       3.658192       2.977703                    0.996562      62.228028     128.276874       0.901988       0.253906      -1.359971      -0.019154       0.000977      -0.003371       0.019473       0.091980      -0.017889      -0.192084      -0.051209       0.773864      -0.251367      -0.095334       0.346701             12.116591      13.506932      -0.440845       0.510916      15.190077       3.973973       7.652763          -0.000002
            5             Er       4.081337      10.419822       2.381855       2.119850     103.406040 0.19281203E+04  0.58275043E+05                                14.636853                           11.757262       2.194060       2.490717                    0.999844      66.085535     144.998838       0.753786       0.268850      -1.340158       0.021190      -0.021622      -0.007260       0.031132      -0.047351       0.038503       0.088379      -0.292544      -0.282459      -0.161422      -0.060839       0.222262             18.072654      21.696787      -0.868612       0.936618       8.840700      -3.564314      23.680475           0.000011
            6             Er       4.221362       8.007838       7.352212       2.181629      64.679281 0.11839367E+04  0.31663645E+05                                10.421859                            8.953341       3.658186       2.977701                    0.996562      62.228031     128.276895       0.901988       0.253906      -1.359971      -0.019154       0.000977       0.003370       0.019472       0.091981       0.017889       0.192084      -0.051209       0.773866      -0.251367      -0.095334       0.346701             12.116597      13.506940      -0.440846      -0.510917      15.190086      -3.973975       7.652767           0.000000
            7             Er       5.142949       5.887650      16.996255       2.119850     103.406126 0.19281222E+04  0.58275115E+05                                14.636863                           11.757269       2.194058       2.490717                    0.999844      66.085533     144.998860       0.753786       0.268850      -1.340158      -0.021191       0.021624      -0.007262       0.031135      -0.047351      -0.038503      -0.088378      -0.292543      -0.282462      -0.161422      -0.060839       0.222262             18.072667      21.696804      -0.868608      -0.936612       8.840703       3.564314      23.680495           0.000014
            8             Er       5.002924       8.299634      21.966612       2.181628      64.679203 0.11839352E+04  0.31663596E+05                                10.421849                            8.953334       3.658194       2.977704                    0.996562      62.228025     128.276858       0.901988       0.253906      -1.359971       0.019153      -0.000978       0.003367       0.019471       0.091981      -0.017889      -0.192085      -0.051209       0.773867      -0.251368      -0.095335       0.346703             12.116583      13.506924      -0.440847       0.510914      15.190064       3.973969       7.652760           0.000001
            9              H       8.154955       9.710556      20.845980       0.119423       1.176229 0.87075449E+01  0.86987483E+02                                 1.820598                            1.712108      -1.049910       2.388117                    0.997010       3.464178       9.663837       0.485677       1.262402      -0.714022      -0.018669      -0.012929      -0.035052       0.041765      -0.006688       0.009134       0.010144       0.008179       0.023243      -0.018557       0.003403       0.015154              1.861204       1.947941       0.209705       0.388971       1.706500       0.372346       1.929172           0.000003
           10              H       0.576095       9.187630      20.731988       0.126073       1.039681 0.73552204E+01  0.70800349E+02                                 1.706036                            1.593316      -0.994908       2.421684                    0.997672       3.399198       9.463754       0.491617       1.294313      -0.705989       0.013125      -0.020513      -0.031182       0.039564      -0.005099       0.001711       0.007628       0.012082       0.009128      -0.013150       0.005644       0.007506              1.766263       1.572488      -0.212181      -0.204416       1.844779       0.565870       1.881522           0.000003
           11              H       2.098525       1.767730      26.101318       0.130165       1.153331 0.85137885E+01  0.85079265E+02                                 1.839677                            1.725669      -1.100705       2.373618                    0.996775       3.491385       9.932407       0.467285       1.311666      -0.703027       0.022432       0.016964       0.032132       0.042701       0.008881       0.001245       0.009858       0.004804       0.007348      -0.013952       0.000503       0.013449              1.891612       1.992269       0.178519       0.419675       1.533620       0.205497       2.148948           0.000004
           12              H       9.645288       1.788386      26.528059       0.131481       1.076672 0.77945012E+01  0.76464360E+02                                 1.774311                            1.662048      -1.143874       2.353404                    0.995881       3.518990      10.035388       0.469792       1.329015      -0.698220      -0.013408       0.015859       0.034742       0.040476       0.002246      -0.002701       0.009095       0.004940       0.003250      -0.011191       0.002748       0.008444              1.833458       1.633272      -0.084875      -0.287625       1.460536       0.277346       2.406566           0.000005
           13              H       8.999153       7.494914      28.720219       0.123568       1.100663 0.78036106E+01  0.74682182E+02                                 1.638234                            1.540320      -1.000591       2.410814                    0.998377       3.182359       8.259696       0.561342       1.140138      -0.743895      -0.009889      -0.039676      -0.001351       0.040912      -0.003186       0.005089       0.002996      -0.016737      -0.043471      -0.016672       0.000331       0.016340              1.675969       1.466318       0.210151       0.037731       2.226955       0.133586       1.334633           0.000005
           14              H       1.420781       7.995010      28.854671       0.131726       1.009667 0.71137175E+01  0.66649068E+02                                 1.569044                            1.490493      -0.765464       2.533229                    0.999770       3.019476       7.802467       0.558231       1.171102      -0.737524       0.026895      -0.031035       0.003603       0.041225      -0.003747      -0.000532      -0.000574      -0.001808      -0.053534      -0.017871       0.005093       0.012778              1.590111       1.698228      -0.353460      -0.033241       1.788805       0.059535       1.283300           0.000006
           15              H       1.069331       6.596916       6.231580       0.119423       1.176236 0.87076135E+01  0.86988394E+02                                 1.820609                            1.712118      -1.049916       2.388114                    0.997010       3.464193       9.663911       0.485674       1.262407      -0.714021       0.018669       0.012929      -0.035052       0.041765      -0.006688      -0.009134      -0.010144       0.008179       0.023243      -0.018557       0.003403       0.015154              1.861216       1.947954       0.209707      -0.388975       1.706511      -0.372350       1.929184           0.000003
           16              H       8.648191       7.119842       6.117588       0.126073       1.039678 0.73551997E+01  0.70800109E+02                                 1.706035                            1.593315      -0.994905       2.421686                    0.997672       3.399194       9.463744       0.491617       1.294315      -0.705988      -0.013125       0.020513      -0.031182       0.039564      -0.005099      -0.001711      -0.007628       0.012081       0.009128      -0.013150       0.005644       0.007506              1.766262       1.572487      -0.212181       0.204416       1.844778      -0.565869       1.881521           0.000004
           17              H       7.539037       3.668094      11.486918       0.130166       1.153331 0.85137843E+01  0.85079153E+02                                 1.839671                            1.725664      -1.100713       2.373615                    0.996775       3.491379       9.932363       0.467288       1.311659      -0.703029      -0.022432      -0.016964       0.032132       0.042701       0.008881      -0.001245      -0.009858       0.004804       0.007347      -0.013952       0.000503       0.013449              1.891606       1.992263       0.178518      -0.419673       1.533615      -0.205496       2.148940           0.000005
           18              H      -0.007726       3.647438      11.913659       0.131480       1.076672 0.77944981E+01  0.76464303E+02                                 1.774309                            1.662046      -1.143873       2.353404                    0.995881       3.518988      10.035372       0.469793       1.329013      -0.698220       0.013408      -0.015859       0.034742       0.040476       0.002246       0.002701      -0.009095       0.004940       0.003250      -0.011191       0.002747       0.008444              1.833456       1.633270      -0.084875       0.287625       1.460534      -0.277346       2.406563           0.000005
           19              H       0.225133       8.812558      14.105819       0.123568       1.100667 0.78036478E+01  0.74682624E+02                                 1.638237                            1.540323      -1.000599       2.410811                    0.998377       3.182365       8.259715       0.561341       1.140137      -0.743895       0.009889       0.039676      -0.001351       0.040912      -0.003186      -0.005089      -0.002996      -0.016737      -0.043471      -0.016672       0.000331       0.016340              1.675973       1.466321       0.210151      -0.037731       2.226961      -0.133586       1.334636           0.000006
           20              H       7.803505       8.312462      14.240271       0.131726       1.009658 0.71136351E+01  0.66648037E+02                                 1.569028                            1.490479      -0.765461       2.533230                    0.999770       3.019461       7.802388       0.558237       1.171093      -0.737526      -0.026895       0.031035       0.003602       0.041225      -0.003748       0.000532       0.000574      -0.001808      -0.053534      -0.017871       0.005093       0.012778              1.590094       1.698210      -0.353454       0.033240       1.788785      -0.059534       1.283289           0.000006
           21              H       1.275969       1.161092       8.382820       0.119424       1.176231 0.87075674E+01  0.86987803E+02                                 1.820603                            1.712112      -1.049910       2.388117                    0.997010       3.464184       9.663873       0.485675       1.262406      -0.714021       0.018669       0.012929       0.035052       0.041765      -0.006688       0.009134       0.010144       0.008179       0.023243      -0.018557       0.003403       0.015155              1.861210       1.947947       0.209706       0.388972       1.706505       0.372348       1.929177           0.000003
           22              H       8.854829       1.684018       8.496812       0.126073       1.039681 0.73552230E+01  0.70800395E+02                                 1.706038                            1.593317      -0.994906       2.421685                    0.997672       3.399199       9.463764       0.491616       1.294315      -0.705988      -0.013125       0.020513       0.031182       0.039564      -0.005099       0.001711       0.007629       0.012082       0.009128      -0.013150       0.005644       0.007506              1.766265       1.572490      -0.212181      -0.204417       1.844782       0.565871       1.881524           0.000003
           23              H       7.332399       9.103918       3.127482       0.130165       1.153331 0.85137906E+01  0.85079258E+02                                 1.839674                            1.725667      -1.100709       2.373616                    0.996775       3.491383       9.932387       0.467287       1.311662      -0.703028      -0.022432      -0.016964      -0.032131       0.042701       0.008881       0.001245       0.009858       0.004804       0.007347      -0.013952       0.000503       0.013449              1.891609       1.992266       0.178518       0.419674       1.533618       0.205497       2.148944           0.000005
           24              H      -0.214364       9.083262       2.700741       0.131480       1.076671 0.77944916E+01  0.76464230E+02                                 1.774309                            1.662046      -1.143874       2.353404                    0.995881       3.518987      10.035371       0.469793       1.329014      -0.698220       0.013408      -0.015859      -0.034742       0.040476       0.002246      -0.002702       0.009095       0.004939       0.003250      -0.011191       0.002748       0.008444              1.833456       1.633270      -0.084875      -0.287625       1.460534       0.277345       2.406563           0.000005
           25              H       0.431771       3.376734       0.508581       0.123567       1.100669 0.78036630E+01  0.74682827E+02                                 1.638241                            1.540326      -1.000598       2.410811                    0.998377       3.182368       8.259734       0.561339       1.140140      -0.743894       0.009889       0.039676       0.001351       0.040912      -0.003186       0.005089       0.002996      -0.016737      -0.043471      -0.016672       0.000331       0.016340              1.675977       1.466325       0.210152       0.037732       2.226968       0.133587       1.334639           0.000006
           26              H       8.010143       2.876638       0.374129       0.131726       1.009663 0.71136798E+01  0.66648579E+02                                 1.569035                            1.490485      -0.765461       2.533229                    0.999770       3.019471       7.802428       0.558235       1.171095      -0.737526      -0.026895       0.031034      -0.003603       0.041224      -0.003748      -0.000532      -0.000574      -0.001808      -0.053534      -0.017871       0.005093       0.012778              1.590101       1.698217      -0.353456      -0.033241       1.788793       0.059534       1.283293           0.000006
           27              H       8.361593       4.274732      22.997220       0.119424       1.176228 0.87075341E+01  0.86987350E+02                                 1.820596                            1.712107      -1.049907       2.388118                    0.997010       3.464177       9.663834       0.485677       1.262402      -0.714022      -0.018669      -0.012929       0.035052       0.041765      -0.006688      -0.009134      -0.010144       0.008179       0.023242      -0.018557       0.003403       0.015154              1.861203       1.947939       0.209705      -0.388971       1.706499      -0.372346       1.929170           0.000003
           28              H       0.782733       3.751806      23.111212       0.126073       1.039680 0.73552210E+01  0.70800397E+02                                 1.706040                            1.593319      -0.994904       2.421686                    0.997672       3.399201       9.463783       0.491615       1.294319      -0.705987       0.013125      -0.020513       0.031182       0.039564      -0.005099      -0.001711      -0.007629       0.012082       0.009128      -0.013150       0.005644       0.007506              1.766268       1.572492      -0.212182       0.204417       1.844784      -0.565873       1.881527           0.000003
           29              H       1.891887       7.203554      17.741882       0.130166       1.153324 0.85137236E+01  0.85078390E+02                                 1.839664                            1.725658      -1.100705       2.373619                    0.996775       3.491368       9.932321       0.467289       1.311659      -0.703029       0.022432       0.016964      -0.032132       0.042701       0.008881      -0.001245      -0.009859       0.004804       0.007347      -0.013952       0.000503       0.013449              1.891599       1.992255       0.178517      -0.419671       1.533610      -0.205495       2.148931           0.000005
           30              H       9.438650       7.224210      17.315141       0.131481       1.076670 0.77944820E+01  0.76464104E+02                                 1.774307                            1.662044      -1.143869       2.353406                    0.995881       3.518984      10.035357       0.469793       1.329012      -0.698220      -0.013408       0.015859      -0.034742       0.040475       0.002246       0.002701      -0.009095       0.004939       0.003250      -0.011191       0.002748       0.008444              1.833454       1.633268      -0.084875       0.287624       1.460533      -0.277345       2.406560           0.000005
           31              H       9.205791       2.059090      15.122981       0.123568       1.100661 0.78035922E+01  0.74681949E+02                                 1.638231                            1.540317      -1.000592       2.410814                    0.998377       3.182354       8.259675       0.561343       1.140137      -0.743895      -0.009889      -0.039677       0.001351       0.040913      -0.003186      -0.005089      -0.002996      -0.016737      -0.043471      -0.016672       0.000331       0.016340              1.675966       1.466316       0.210150      -0.037731       2.226951      -0.133586       1.334631           0.000006
           32              H       1.627419       2.559186      14.988529       0.131725       1.009662 0.71136675E+01  0.66648426E+02                                 1.569033                            1.490483      -0.765463       2.533229                    0.999770       3.019467       7.802412       0.558236       1.171095      -0.737526       0.026895      -0.031035      -0.003603       0.041225      -0.003748       0.000532       0.000574      -0.001808      -0.053535      -0.017871       0.005093       0.012778              1.590099       1.698215      -0.353456       0.033241       1.788791      -0.059534       1.283292           0.000006
           33              C       9.067796       0.950182      24.806775      -0.040583      37.708591 0.45299725E+03  0.10686626E+05                                 9.729636                            7.092668       0.088458       2.038610                    0.999092      27.295351      76.868017       0.623456       0.416442      -1.071491       0.024459      -0.010798      -0.008556       0.028072      -0.013500       0.006135      -0.011494      -0.062746      -0.030052      -0.029917      -0.012249       0.042166             11.546910      15.946264       0.758837      -2.018506       5.965729       2.561164      12.728736          -0.000011
           34              C       9.526665       0.351154      23.588226       0.045534      37.550294 0.44394550E+03  0.10468330E+05                                 9.838555                            7.123907      -0.137731       1.960242                    0.999031      27.392300      78.288990       0.605927       0.428685      -1.058884      -0.013132      -0.013498       0.002448       0.018991       0.000609       0.007430       0.007767      -0.027170       0.025049      -0.019798       0.002232       0.017566             11.738088      15.604744      -0.323474       0.152254       6.608903       3.666847      13.000616           0.000002
           35              C       8.243702      10.768367      22.548558      -0.087593      41.958975 0.50170908E+03  0.12164905E+05                                10.478783                            7.476817      -0.171402       1.936211                    0.998493      28.853351      82.888862       0.604556       0.417843      -1.068566       0.050372       0.001110       0.016396       0.052985      -0.000687      -0.013087      -0.020186      -0.044703      -0.000828      -0.030238      -0.004708       0.034946             12.647291      18.094363      -2.311905       1.503968       8.645354       3.881651      11.202157          -0.000009
           36              C       8.734689      10.023659      21.502751      -0.113647      33.160903 0.42879852E+03  0.10081024E+05                                 9.016868                            6.951337       0.043575       1.984491                    0.999626      29.594225      86.041512       0.616510       0.422586      -1.056651       0.043207       0.004175      -0.006217       0.043852      -0.006647       0.021016       0.000294      -0.042002       0.075420      -0.041150       0.009129       0.032021             10.128672      13.635070      -1.953229      -0.528031       7.995826       3.632900       8.755119          -0.000017
           37              C       0.265069       9.730125      21.419449      -0.081942      31.731575 0.40525593E+03  0.93749579E+04                                 8.757491                            6.757865       0.187660       2.049328                    0.999600      28.372225      81.285451       0.626535       0.422592      -1.058791      -0.028642       0.015915       0.002874       0.032892      -0.004631      -0.006902      -0.013012      -0.011870       0.055212      -0.020220      -0.004757       0.024977              9.844095      13.626282      -0.913328       0.814228       7.613560       3.425546       8.292443          -0.000018
           38              C       1.156481      10.234569      22.339280      -0.034111      37.909607 0.45075526E+03  0.10612406E+05                                 9.754221                            7.068235      -0.015683       2.006713                    0.998778      27.197284      76.323409       0.625923       0.415635      -1.072834      -0.022440       0.015792       0.006013       0.028091       0.011197      -0.010433      -0.031593      -0.018840       0.057833      -0.025824      -0.020248       0.046073             11.607949      16.102435      -2.212800       0.038523       8.874218       4.378663       9.847194          -0.000008
           39              C       1.094623       0.182644      23.416069       0.043473      37.482492 0.44280886E+03  0.10424247E+05                                 9.806485                            7.095195      -0.102919       1.971609                    0.999061      27.283865      77.656504       0.610287       0.426328      -1.061422       0.009196      -0.006394       0.008396       0.013998       0.005535       0.004613      -0.004517      -0.014251       0.084681      -0.023794      -0.005309       0.029103             11.773168      15.889204      -0.189849       0.036122       8.537731       4.695717      10.892571           0.000000
           40              C       1.990962       0.816461      24.339991      -0.079950      40.008920 0.48253258E+03  0.11578187E+05                                10.163772                            7.335367      -0.031382       1.991163                    0.998900      28.199902      80.400453       0.610441       0.418166      -1.069126      -0.041612      -0.025180       0.003203       0.048743      -0.010309       0.006267      -0.024696      -0.046426       0.025384      -0.029670      -0.011390       0.041060             12.283344      17.787748       1.972448      -0.912902       7.037064       2.919527      12.025221          -0.000003
           41              C       1.509169       1.397007      25.484006      -0.072470      31.585747 0.40987960E+03  0.95313085E+04                                 8.784653                            6.830836       0.058517       2.007646                    0.999466      28.584077      82.740539       0.617003       0.426897      -1.053624      -0.031310      -0.013897       0.015711       0.037687       0.012726      -0.000264      -0.014539      -0.064569       0.007476      -0.036117      -0.002965       0.039082              9.881456      13.409468      -0.021806      -1.382041       5.299079       1.839170      10.935821          -0.000007
           42              C       0.115876       1.431796      25.728943      -0.067674      31.154537 0.40390850E+03  0.93513916E+04                                 8.712194                            6.787185       0.086042       2.023932                    0.999255      28.208926      81.286381       0.618565       0.427689      -1.053887       0.028961      -0.011657       0.001142       0.031240      -0.000460      -0.003061      -0.007469      -0.052873      -0.071616      -0.025617      -0.013640       0.039257              9.777737      13.615564       0.711946      -0.199204       5.162402       1.727906      10.555246          -0.000004
           43              C       7.656614       0.859947      25.281743       0.604715      21.602967 0.26502503E+03  0.56105391E+04                                 7.355872                            5.900828      -0.382836       1.925423                    0.998867      23.337668      67.717818       0.587243       0.492686      -1.001290      -0.031155      -0.001914       0.019433       0.036769      -0.031239       0.084532      -0.039271      -0.054141       0.183063      -0.102591      -0.021474       0.124066              8.342096      12.006727       0.834961      -2.844561       6.059772       1.011753       6.959789           0.000022
           44              C       7.203772       0.316365      22.420828       0.726718      22.405790 0.23651366E+03  0.49002183E+04                                 7.666075                            5.696559      -0.663452       1.848857                    0.997925      22.534981      66.163745       0.574575       0.514518      -0.983678      -0.079152       0.028120       0.001652       0.084015       0.028505      -0.046847       0.006456       0.020088       0.388915      -0.099988      -0.040869       0.140857              9.025988      12.231811      -0.305045       1.107765      10.049846       1.016447       4.796307           0.000032
           45              C       3.438969       1.077380      24.033965       0.717316      21.915851 0.22937723E+03  0.47104388E+04                                 7.546350                            5.600494      -0.554423       1.893002                    0.998108      22.128305      64.429239       0.581650       0.512783      -0.985692       0.074324       0.014893      -0.022593       0.079097      -0.048978       0.001040       0.061603      -0.156256      -0.087187      -0.086019      -0.042914       0.128933              8.953120      12.267386       0.879942       0.628059       4.944897      -1.416144       9.647076           0.000024
           46              C       2.565534       9.733386      22.254224       0.630834      21.369304 0.26240974E+03  0.55381584E+04                                 7.317009                            5.886445      -0.421886       1.915064                    0.999060      23.046163      66.641262       0.586088       0.495174      -1.000618       0.031267      -0.004414       0.000160       0.031578       0.094451       0.022100       0.026929      -0.139092       0.003086      -0.118309      -0.007736       0.126045              8.242936      11.666235      -2.790134      -0.952648       5.753588       0.845190       7.308985           0.000020
           47              C       8.322692       9.363750      28.916344      -0.059086      37.128336 0.48631693E+03  0.11697434E+05                                 9.651106                            7.374029      -0.023385       1.988609                    0.999223      28.267830      80.819296       0.607314       0.419297      -1.067890       0.033010       0.015970       0.009327       0.037838      -0.001581      -0.014383      -0.020636      -0.012573       0.118375      -0.031639      -0.017221       0.048860             10.949151      15.975897       0.149221       2.079579      10.806161       1.332299       6.065394          -0.000003
           48              C       9.267811       8.377692      28.829242      -0.108269      31.272255 0.41186735E+03  0.95519927E+04                                 8.574766                            6.767938       0.130646       2.012741                    0.999720      28.987506      82.741171       0.633261       0.417049      -1.063909       0.027060       0.011101       0.004140       0.029540      -0.000788       0.012114      -0.005018      -0.039752       0.006169      -0.026149       0.005463       0.020686              9.344831      13.070949      -0.191117       0.503751      10.005317       0.739796       4.958228           0.000008
           49              C       0.793264       8.679924      28.903776      -0.110089      30.447516 0.40676212E+03  0.94038070E+04                                 8.436114                            6.732193       0.223785       2.049812                    0.999812      28.713410      81.817493       0.634073       0.417834      -1.063455      -0.027837      -0.000895       0.008173       0.029026      -0.017305       0.001743      -0.013798      -0.013125      -0.016158      -0.019691      -0.006491       0.026182              9.139761      12.506748       1.538219       0.322936      10.012280       0.692944       4.900257           0.000004
           50              C       1.209921       9.968214      29.048166      -0.070725      38.911975 0.49234090E+03  0.11910488E+05                                10.050391                            7.461531      -0.210188       1.927004                    0.998711      28.715618      83.054339       0.597064       0.424054      -1.062052      -0.043970      -0.000501       0.003600       0.044120      -0.006433       0.012850      -0.020894      -0.010444       0.093522      -0.024212      -0.018871       0.043083             11.886822      18.589161       1.076169      -1.455013      11.080681       0.630119       5.990622           0.000002
           51              C       8.729979      10.717271      -0.034198       0.023389      35.639860 0.46679945E+03  0.11169173E+05                                 9.532758                            7.326044      -0.104933       1.965997                    0.999316      28.040919      81.274077       0.593711       0.431162      -1.055189      -0.006774      -0.002595      -0.000672       0.007285      -0.007308      -0.000931      -0.001175      -0.035479      -0.036547      -0.013875      -0.011427       0.025302             10.961279      16.043447       0.030232      -0.014856      11.029528       1.498937       5.810862           0.000007
           52              C       6.913355       8.991940      28.541046       0.639133      22.534275 0.25619390E+03  0.53851267E+04                                 7.559498                            5.849640      -0.558362       1.879999                    0.997460      22.912355      66.541683       0.581779       0.500865      -0.995825      -0.063581       0.012324      -0.048602       0.080973      -0.038390      -0.053089       0.070206      -0.005551       0.145213      -0.066639      -0.054176       0.120815              8.478012      10.576053       0.833665       2.033932       8.323883      -1.839326       6.534099           0.000023
           53              C       2.674705      10.228046      28.814628       0.672324      22.358474 0.25083142E+03  0.52591017E+04                                 7.577672                            5.787479      -0.481379       1.893529                    0.998951      23.108231      67.633083       0.583376       0.500758      -0.993132       0.065977       0.004216      -0.033654       0.074184      -0.018528       0.007479       0.078219      -0.179330      -0.081568      -0.086374      -0.054364       0.140739              8.921787      12.915533       0.436523      -0.181016       5.591872      -2.062720       8.257955           0.000023
           54              C       0.569766       4.485642      10.192375      -0.040583      37.708576 0.45299708E+03  0.10686621E+05                                 9.729633                            7.092667       0.088458       2.038610                    0.999092      27.295345      76.867989       0.623456       0.416442      -1.071491      -0.024459       0.010798      -0.008556       0.028072      -0.013500      -0.006135       0.011494      -0.062746      -0.030053      -0.029917      -0.012249       0.042166             11.546905      15.946254       0.758838       2.018503       5.965728      -2.561163      12.728733          -0.000015
           55              C       0.110897       5.084670       8.973826       0.045534      37.550303 0.44394558E+03  0.10468332E+05                                 9.838558                            7.123908      -0.137732       1.960241                    0.999031      27.392303      78.289010       0.605927       0.428685      -1.058884       0.013132       0.013499       0.002448       0.018991       0.000609      -0.007430      -0.007767      -0.027170       0.025049      -0.019798       0.002232       0.017566             11.738092      15.604749      -0.323471      -0.152259       6.608905      -3.666849      13.000622           0.000001
           56              C       0.980584       5.539105       7.934158      -0.087593      41.959041 0.50170981E+03  0.12164930E+05                                10.478799                            7.476825      -0.171407       1.936209                    0.998492      28.853378      82.889002       0.604555       0.417843      -1.068565      -0.050372      -0.001110       0.016396       0.052985      -0.000687       0.013087       0.020186      -0.044703      -0.000828      -0.030238      -0.004708       0.034946             12.647312      18.094394      -2.311907      -1.503972       8.645368      -3.881661      11.202176          -0.000006
           57              C       0.489597       6.283813       6.888351      -0.113648      33.160980 0.42879963E+03  0.10081059E+05                                 9.016887                            6.951348       0.043571       1.984490                    0.999626      29.594275      86.041755       0.616509       0.422586      -1.056651      -0.043208      -0.004174      -0.006217       0.043852      -0.006647      -0.021016      -0.000295      -0.042002       0.075418      -0.041150       0.009130       0.032020             10.128694      13.635102      -1.953231       0.528029       7.995843      -3.632910       8.755138          -0.000017
           58              C       8.959217       6.577347       6.805049      -0.081942      31.731543 0.40525538E+03  0.93749420E+04                                 8.757487                            6.757861       0.187665       2.049330                    0.999600      28.372199      81.285361       0.626535       0.422592      -1.058791       0.028642      -0.015916       0.002874       0.032892      -0.004630       0.006902       0.013012      -0.011872       0.055210      -0.020220      -0.004757       0.024976              9.844091      13.626283      -0.913328      -0.814227       7.613554      -3.425541       8.292435          -0.000018
           59              C       8.067805       6.072903       7.724880      -0.034111      37.909556 0.45075460E+03  0.10612385E+05                                 9.754209                            7.068227      -0.015679       2.006715                    0.998778      27.197261      76.323296       0.625923       0.415635      -1.072834       0.022440      -0.015793       0.006012       0.028091       0.011197       0.010433       0.031593      -0.018841       0.057836      -0.025824      -0.020249       0.046073             11.607935      16.102420      -2.212797      -0.038524       8.874205      -4.378655       9.847180          -0.000012
           60              C       8.542939       5.253180       8.801669       0.043473      37.482481 0.44280875E+03  0.10424243E+05                                 9.806480                            7.095192      -0.102918       1.971609                    0.999061      27.283861      77.656471       0.610287       0.426328      -1.061422      -0.009196       0.006394       0.008396       0.013998       0.005535      -0.004613       0.004517      -0.014250       0.084682      -0.023794      -0.005309       0.029103             11.773163      15.889200      -0.189846      -0.036126       8.537725      -4.695713      10.892563           0.000003
           61              C       7.646600       4.619363       9.725591      -0.079951      40.008927 0.48253265E+03  0.11578189E+05                                10.163772                            7.335367      -0.031382       1.991163                    0.998900      28.199906      80.400462       0.610441       0.418166      -1.069126       0.041612       0.025179       0.003203       0.048743      -0.010309      -0.006267       0.024696      -0.046426       0.025385      -0.029670      -0.011390       0.041060             12.283346      17.787756       1.972449       0.912901       7.037063      -2.919525      12.025218          -0.000006
           62              C       8.128393       4.038817      10.869606      -0.072471      31.585773 0.40988000E+03  0.95313200E+04                                 8.784659                            6.830840       0.058513       2.007644                    0.999466      28.584093      82.740588       0.617003       0.426897      -1.053623       0.031310       0.013897       0.015712       0.037687       0.012726       0.000264       0.014538      -0.064569       0.007476      -0.036117      -0.002965       0.039083              9.881462      13.409477      -0.021807       1.382046       5.299082      -1.839170      10.935826          -0.000007
           63              C       9.521686       4.004028      11.114543      -0.067674      31.154534 0.40390845E+03  0.93513894E+04                                 8.712191                            6.787183       0.086043       2.023932                    0.999255      28.208926      81.286360       0.618565       0.427688      -1.053887      -0.028961       0.011657       0.001142       0.031240      -0.000460       0.003061       0.007469      -0.052873      -0.071616      -0.025617      -0.013640       0.039256              9.777733      13.615556       0.711946       0.199204       5.162400      -1.727905      10.555243          -0.000002
           64              C       1.980948       4.575877      10.667343       0.604715      21.602965 0.26502502E+03  0.56105384E+04                                 7.355869                            5.900827      -0.382834       1.925423                    0.998867      23.337663      67.717785       0.587244       0.492686      -1.001290       0.031155       0.001914       0.019433       0.036769      -0.031239      -0.084532       0.039271      -0.054141       0.183062      -0.102591      -0.021474       0.124065              8.342092      12.006719       0.834960       2.844560       6.059770      -1.011753       6.959788           0.000022
           65              C       2.433790       5.119459       7.806428       0.726718      22.405796 0.23651370E+03  0.49002205E+04                                 7.666081                            5.696563      -0.663455       1.848855                    0.997925      22.534999      66.163855       0.574574       0.514518      -0.983678       0.079152      -0.028120       0.001652       0.084015       0.028505       0.046847      -0.006456       0.020088       0.388915      -0.099988      -0.040869       0.140857              9.025997      12.231824      -0.305048      -1.107765      10.049856      -1.016448       4.796311           0.000029
           66              C       6.198593       4.358444       9.419565       0.717316      21.915859 0.22937732E+03  0.47104413E+04                                 7.546353                            5.600495      -0.554424       1.893001                    0.998108      22.128311      64.429266       0.581649       0.512783      -0.985692      -0.074324      -0.014893      -0.022593       0.079097      -0.048978      -0.001040      -0.061603      -0.156256      -0.087186      -0.086019      -0.042914       0.128933              8.953124      12.267394       0.879942      -0.628059       4.944899       1.416144       9.647079           0.000025
           67              C       6.658752       6.574086       7.639824       0.630835      21.369285 0.26240945E+03  0.55381501E+04                                 7.317003                            5.886440      -0.421884       1.915065                    0.999060      23.046146      66.641185       0.586089       0.495173      -1.000619      -0.031268       0.004414       0.000160       0.031578       0.094451      -0.022100      -0.026929      -0.139092       0.003086      -0.118309      -0.007736       0.126045              8.242929      11.666226      -2.790131       0.952646       5.753582      -0.845189       7.308978           0.000024
           68              C       0.901594       6.943722      14.301944      -0.059087      37.128365 0.48631738E+03  0.11697449E+05                                 9.651114                            7.374034      -0.023389       1.988608                    0.999223      28.267846      80.819378       0.607314       0.419297      -1.067890      -0.033011      -0.015970       0.009328       0.037838      -0.001581       0.014382       0.020637      -0.012573       0.118375      -0.031639      -0.017221       0.048860             10.949159      15.975908       0.149222      -2.079581      10.806170      -1.332301       6.065399          -0.000000
           69              C      -0.043525       7.929780      14.214842      -0.108269      31.272277 0.41186772E+03  0.95520035E+04                                 8.574768                            6.767940       0.130640       2.012738                    0.999720      28.987529      82.741250       0.633261       0.417049      -1.063909      -0.027060      -0.011102       0.004141       0.029541      -0.000788      -0.012114       0.005019      -0.039752       0.006168      -0.026149       0.005463       0.020687              9.344834      13.070945      -0.191114      -0.503752      10.005325      -0.739797       4.958230           0.000006
           70              C       8.431022       7.627548      14.289376      -0.110088      30.447490 0.40676182E+03  0.94037959E+04                                 8.436103                            6.732187       0.223787       2.049812                    0.999812      28.713391      81.817352       0.634074       0.417834      -1.063456       0.027837       0.000894       0.008173       0.029026      -0.017306      -0.001741       0.013797      -0.013124      -0.016159      -0.019692      -0.006490       0.026182              9.139748      12.506731       1.538228      -0.322938      10.012260      -0.692943       4.900253           0.000001
           71              C       8.014365       6.339258      14.433766      -0.070726      38.912009 0.49234143E+03  0.11910504E+05                                10.050396                            7.461535      -0.210189       1.927004                    0.998711      28.715634      83.054393       0.597064       0.424054      -1.062052       0.043970       0.000501       0.003600       0.044120      -0.006433      -0.012850       0.020895      -0.010444       0.093521      -0.024211      -0.018871       0.043083             11.886829      18.589184       1.076170       1.455013      11.080675      -0.630119       5.990627           0.000002
           72              C       0.494307       5.590201      14.580202       0.023390      35.639842 0.46679916E+03  0.11169164E+05                                 9.532756                            7.326042      -0.104933       1.965998                    0.999316      28.040912      81.274059       0.593711       0.431162      -1.055189       0.006774       0.002595      -0.000672       0.007285      -0.007307       0.000931       0.001175      -0.035479      -0.036548      -0.013876      -0.011427       0.025302             10.961276      16.043443       0.030232       0.014855      11.029524      -1.498937       5.810861           0.000003
           73              C       2.310931       7.315532      13.926646       0.639134      22.534277 0.25619393E+03  0.53851283E+04                                 7.559504                            5.849645      -0.558368       1.879997                    0.997460      22.912361      66.541743       0.581778       0.500866      -0.995825       0.063581      -0.012324      -0.048602       0.080973      -0.038391       0.053088      -0.070206      -0.005552       0.145214      -0.066639      -0.054177       0.120815              8.478018      10.576061       0.833666      -2.033934       8.323888       1.839327       6.534104           0.000023
           74              C       6.549581       6.079426      14.200228       0.672324      22.358468 0.25083129E+03  0.52590983E+04                                 7.577670                            5.787477      -0.481379       1.893529                    0.998951      23.108224      67.633050       0.583376       0.500758      -0.993132      -0.065977      -0.004216      -0.033654       0.074185      -0.018529      -0.007479      -0.078220      -0.179331      -0.081569      -0.086375      -0.054365       0.140739              8.921785      12.915532       0.436522       0.181016       5.591870       2.062719       8.257954           0.000022
           75              C       0.363128       9.921466       4.422025      -0.040583      37.708598 0.45299736E+03  0.10686630E+05                                 9.729637                            7.092669       0.088458       2.038610                    0.999092      27.295354      76.868030       0.623456       0.416442      -1.071491      -0.024459       0.010799       0.008556       0.028073      -0.013500       0.006135      -0.011494      -0.062746      -0.030052      -0.029917      -0.012249       0.042166             11.546911      15.946265       0.758838      -2.018505       5.965730       2.561164      12.728739          -0.000011
           76              C      -0.095741      10.520494       5.640574       0.045534      37.550297 0.44394547E+03  0.10468330E+05                                 9.838558                            7.123908      -0.137734       1.960241                    0.999031      27.392300      78.289010       0.605927       0.428685      -1.058884       0.013132       0.013498      -0.002448       0.018991       0.000609       0.007430       0.007766      -0.027171       0.025050      -0.019798       0.002233       0.017565             11.738093      15.604752      -0.323472       0.152258       6.608905       3.666849      13.000621           0.000004
           77              C       1.187222       0.103281       6.680242      -0.087594      41.959082 0.50171032E+03  0.12164946E+05                                10.478807                            7.476830      -0.171410       1.936208                    0.998492      28.853396      82.889085       0.604555       0.417843      -1.068565      -0.050373      -0.001111      -0.016396       0.052985      -0.000687      -0.013087      -0.020186      -0.044702      -0.000829      -0.030238      -0.004708       0.034946             12.647324      18.094415      -2.311913       1.503972       8.645375       3.881662      11.202182          -0.000005
           78              C       0.696235       0.847989       7.726049      -0.113648      33.161015 0.42880021E+03  0.10081075E+05                                 9.016893                            6.951353       0.043569       1.984489                    0.999626      29.594291      86.041809       0.616509       0.422586      -1.056651      -0.043208      -0.004174       0.006216       0.043852      -0.006647       0.021016       0.000296      -0.042001       0.075416      -0.041149       0.009130       0.032020             10.128701      13.635112      -1.953238      -0.528035       7.995850       3.632912       8.755142          -0.000020
           79              C       9.165855       1.141523       7.809351      -0.081941      31.731541 0.40525531E+03  0.93749403E+04                                 8.757487                            6.757861       0.187663       2.049329                    0.999600      28.372201      81.285376       0.626535       0.422592      -1.058791       0.028642      -0.015915      -0.002874       0.032892      -0.004630      -0.006903      -0.013012      -0.011871       0.055208      -0.020219      -0.004757       0.024976              9.844091      13.626280      -0.913331       0.814225       7.613556       3.425543       8.292437          -0.000017
           80              C       8.274443       0.637079       6.889520      -0.034111      37.909543 0.45075444E+03  0.10612381E+05                                 9.754207                            7.068226      -0.015678       2.006715                    0.998778      27.197255      76.323275       0.625923       0.415635      -1.072834       0.022440      -0.015792      -0.006013       0.028091       0.011197      -0.010433      -0.031594      -0.018840       0.057836      -0.025825      -0.020249       0.046074             11.607932      16.102416      -2.212796       0.038526       8.874203       4.378653       9.847178          -0.000006
           81              C       8.336301      10.689004       5.812731       0.043474      37.482465 0.44280853E+03  0.10424236E+05                                 9.806477                            7.095190      -0.102916       1.971610                    0.999061      27.283853      77.656437       0.610288       0.426327      -1.061422      -0.009196       0.006394      -0.008396       0.013998       0.005535       0.004613      -0.004517      -0.014250       0.084682      -0.023794      -0.005309       0.029103             11.773159      15.889197      -0.189846       0.036126       8.537722       4.695710      10.892558          -0.000006
           82              C       7.439962      10.055187       4.888809      -0.079951      40.008942 0.48253287E+03  0.11578196E+05                                10.163774                            7.335368      -0.031382       1.991163                    0.998900      28.199912      80.400476       0.610441       0.418166      -1.069126       0.041612       0.025180      -0.003203       0.048743      -0.010309       0.006267      -0.024696      -0.046426       0.025385      -0.029670      -0.011390       0.041060             12.283348      17.787761       1.972450      -0.912901       7.037064       2.919525      12.025219          -0.000003
           83              C       7.921755       9.474641       3.744794      -0.072470      31.585738 0.40987945E+03  0.95313035E+04                                 8.784651                            6.830834       0.058516       2.007645                    0.999466      28.584072      82.740508       0.617003       0.426897      -1.053624       0.031310       0.013897      -0.015712       0.037687       0.012726      -0.000264      -0.014538      -0.064570       0.007473      -0.036117      -0.002966       0.039083              9.881453      13.409466      -0.021806      -1.382041       5.299078       1.839169      10.935816          -0.000006
           84              C       9.315048       9.439852       3.499857      -0.067674      31.154525 0.40390832E+03  0.93513854E+04                                 8.712190                            6.787182       0.086044       2.023932                    0.999255      28.208919      81.286332       0.618565       0.427688      -1.053887      -0.028961       0.011657      -0.001143       0.031240      -0.000460      -0.003061      -0.007469      -0.052874      -0.071617      -0.025617      -0.013640       0.039257              9.777731      13.615556       0.711946      -0.199203       5.162399       1.727905      10.555239          -0.000005
           85              C       1.774310      10.011701       3.947057       0.604715      21.602959 0.26502493E+03  0.56105369E+04                                 7.355871                            5.900828      -0.382837       1.925423                    0.998867      23.337670      67.717838       0.587243       0.492686      -1.001289       0.031155       0.001914      -0.019433       0.036768      -0.031239       0.084532      -0.039271      -0.054141       0.183064      -0.102591      -0.021474       0.124066              8.342095      12.006724       0.834960      -2.844561       6.059772       1.011753       6.959790           0.000022
           86              C       2.227152      10.555283       6.807972       0.726718      22.405800 0.23651373E+03  0.49002215E+04                                 7.666084                            5.696564      -0.663457       1.848855                    0.997925      22.535005      66.163889       0.574574       0.514518      -0.983678       0.079152      -0.028120      -0.001653       0.084015       0.028505      -0.046847       0.006456       0.020088       0.388914      -0.099988      -0.040869       0.140857              9.026001      12.231831      -0.305048       1.107766      10.049859       1.016449       4.796313           0.000031
           87              C       5.991955       9.794268       5.194835       0.717316      21.915862 0.22937737E+03  0.47104426E+04                                 7.546353                            5.600496      -0.554424       1.893001                    0.998108      22.128316      64.429285       0.581649       0.512783      -0.985692      -0.074324      -0.014892       0.022593       0.079097      -0.048978       0.001040       0.061603      -0.156256      -0.087186      -0.086019      -0.042914       0.128933              8.953124      12.267395       0.879943       0.628059       4.944899      -1.416144       9.647079           0.000024
           88              C       6.865390       1.138262       6.974576       0.630834      21.369289 0.26240952E+03  0.55381524E+04                                 7.317005                            5.886442      -0.421887       1.915064                    0.999059      23.046151      66.641210       0.586089       0.495174      -1.000618      -0.031268       0.004414      -0.000160       0.031578       0.094451       0.022100       0.026929      -0.139092       0.003087      -0.118309      -0.007736       0.126044              8.242931      11.666229      -2.790131      -0.952647       5.753584       0.845189       7.308980           0.000019
           89              C       1.108232       1.507898       0.312456      -0.059087      37.128353 0.48631718E+03  0.11697443E+05                                 9.651111                            7.374033      -0.023386       1.988609                    0.999223      28.267838      80.819342       0.607314       0.419297      -1.067890      -0.033011      -0.015970      -0.009328       0.037838      -0.001581      -0.014382      -0.020636      -0.012573       0.118374      -0.031639      -0.017221       0.048860             10.949157      15.975903       0.149223       2.079579      10.806171       1.332301       6.065397          -0.000002
           90              C       0.163113       2.493956       0.399558      -0.108269      31.272264 0.41186745E+03  0.95519957E+04                                 8.574765                            6.767937       0.130646       2.012740                    0.999720      28.987521      82.741222       0.633261       0.417048      -1.063909      -0.027060      -0.011102      -0.004140       0.029540      -0.000788       0.012114      -0.005018      -0.039751       0.006167      -0.026149       0.005463       0.020686              9.344831      13.070941      -0.191111       0.503751      10.005325       0.739798       4.958228           0.000007
           91              C       8.637660       2.191724       0.325024      -0.110088      30.447504 0.40676195E+03  0.94038009E+04                                 8.436108                            6.732190       0.223784       2.049811                    0.999812      28.713401      81.817419       0.634073       0.417834      -1.063456       0.027836       0.000895      -0.008173       0.029025      -0.017305       0.001742      -0.013798      -0.013125      -0.016156      -0.019692      -0.006490       0.026182              9.139755      12.506740       1.538227       0.322937      10.012270       0.692943       4.900255           0.000004
           92              C       8.221003       0.903434       0.180634      -0.070726      38.912017 0.49234151E+03  0.11910507E+05                                10.050399                            7.461536      -0.210191       1.927003                    0.998711      28.715638      83.054419       0.597064       0.424054      -1.062052       0.043970       0.000500      -0.003600       0.044120      -0.006433       0.012850      -0.020894      -0.010444       0.093521      -0.024212      -0.018871       0.043083             11.886832      18.589185       1.076172      -1.455014      11.080684       0.630119       5.990627           0.000001
           93              C       0.700945       0.154377       0.034198       0.023389      35.639855 0.46679933E+03  0.11169169E+05                                 9.532759                            7.326044      -0.104933       1.965998                    0.999316      28.040915      81.274068       0.593711       0.431162      -1.055189       0.006774       0.002595       0.000672       0.007285      -0.007307      -0.000931      -0.001176      -0.035480      -0.036545      -0.013876      -0.011426       0.025302             10.961280      16.043446       0.030231      -0.014856      11.029531       1.498938       5.810862           0.000007
           94              C       2.517569       1.879708       0.687754       0.639133      22.534247 0.25619350E+03  0.53851167E+04                                 7.559493                            5.849637      -0.558358       1.880000                    0.997460      22.912341      66.541645       0.581779       0.500865      -0.995825       0.063581      -0.012324       0.048602       0.080973      -0.038390      -0.053088       0.070206      -0.005552       0.145214      -0.066639      -0.054176       0.120815              8.478006      10.576044       0.833664       2.033931       8.323878      -1.839325       6.534096           0.000023
           95              C       6.756219       0.643602       0.414172       0.672324      22.358470 0.25083134E+03  0.52590995E+04                                 7.577670                            5.787477      -0.481378       1.893530                    0.998951      23.108225      67.633046       0.583376       0.500758      -0.993132      -0.065977      -0.004216       0.033654       0.074184      -0.018528       0.007479       0.078219      -0.179330      -0.081569      -0.086375      -0.054364       0.140739              8.921784      12.915530       0.436522      -0.181016       5.591870      -2.062719       8.257952           0.000024
           96              C       8.861158       6.386006      19.036425      -0.040583      37.708595 0.45299730E+03  0.10686628E+05                                 9.729637                            7.092669       0.088458       2.038610                    0.999092      27.295352      76.868022       0.623456       0.416442      -1.071491       0.024459      -0.010799       0.008556       0.028073      -0.013500      -0.006135       0.011493      -0.062745      -0.030052      -0.029917      -0.012249       0.042165             11.546911      15.946265       0.758835       2.018511       5.965730      -2.561164      12.728739          -0.000011
           97              C       9.320027       5.786978      20.254974       0.045534      37.550297 0.44394550E+03  0.10468331E+05                                 9.838558                            7.123909      -0.137734       1.960241                    0.999031      27.392300      78.289009       0.605927       0.428685      -1.058884      -0.013132      -0.013499      -0.002449       0.018991       0.000609      -0.007430      -0.007767      -0.027170       0.025048      -0.019798       0.002232       0.017566             11.738092      15.604751      -0.323476      -0.152250       6.608905      -3.666849      13.000621           0.000000
           98              C       8.450340       5.332543      21.294642      -0.087593      41.959008 0.50170948E+03  0.12164919E+05                                10.478791                            7.476822      -0.171406       1.936209                    0.998492      28.853365      82.888936       0.604556       0.417843      -1.068566       0.050372       0.001110      -0.016396       0.052985      -0.000687       0.013087       0.020187      -0.044703      -0.000827      -0.030238      -0.004708       0.034946             12.647302      18.094381      -2.311909      -1.503967       8.645360      -3.881655      11.202165          -0.000002
           99              C       8.941327       4.587835      22.340449      -0.113648      33.160939 0.42879908E+03  0.10081041E+05                                 9.016877                            6.951343       0.043576       1.984491                    0.999626      29.594244      86.041594       0.616509       0.422586      -1.056651       0.043207       0.004175       0.006217       0.043852      -0.006647      -0.021016      -0.000295      -0.042002       0.075417      -0.041150       0.009130       0.032020             10.128682      13.635086      -1.953235       0.528036       7.995834      -3.632903       8.755126          -0.000018
          100              C       0.471707       4.294301      22.423751      -0.081942      31.731561 0.40525568E+03  0.93749517E+04                                 8.757492                            6.757865       0.187664       2.049329                    0.999600      28.372212      81.285436       0.626535       0.422592      -1.058791      -0.028642       0.015915      -0.002874       0.032892      -0.004631       0.006901       0.013012      -0.011871       0.055210      -0.020220      -0.004756       0.024976              9.844097      13.626283      -0.913331      -0.814224       7.613562      -3.425548       8.292444          -0.000020
          101              C       1.363119       4.798745      21.503920      -0.034111      37.909596 0.45075511E+03  0.10612402E+05                                 9.754218                            7.068233      -0.015681       2.006714                    0.998778      27.197279      76.323386       0.625923       0.415635      -1.072834      -0.022440       0.015792      -0.006013       0.028091       0.011197       0.010433       0.031593      -0.018840       0.057835      -0.025824      -0.020249       0.046073             11.607947      16.102433      -2.212801      -0.038521       8.874216      -4.378662       9.847192          -0.000006
          102              C       0.887985       5.618468      20.427131       0.043473      37.482493 0.44280889E+03  0.10424247E+05                                 9.806484                            7.095194      -0.102917       1.971610                    0.999061      27.283866      77.656497       0.610287       0.426328      -1.061422       0.009196      -0.006395      -0.008396       0.013998       0.005535      -0.004613       0.004518      -0.014251       0.084681      -0.023795      -0.005309       0.029103             11.773167      15.889205      -0.189849      -0.036121       8.537729      -4.695715      10.892568          -0.000005
          103              C       1.784324       6.252285      19.503209      -0.079950      40.008898 0.48253234E+03  0.11578179E+05                                10.163766                            7.335364      -0.031380       1.991164                    0.998900      28.199893      80.400402       0.610441       0.418166      -1.069126      -0.041612      -0.025180      -0.003203       0.048743      -0.010309      -0.006267       0.024696      -0.046426       0.025385      -0.029670      -0.011390       0.041060             12.283337      17.787742       1.972448       0.912900       7.037059      -2.919522      12.025208          -0.000001
          104              C       1.302531       6.832831      18.359194      -0.072470      31.585713 0.40987917E+03  0.95312943E+04                                 8.784645                            6.830832       0.058520       2.007647                    0.999466      28.584050      82.740396       0.617003       0.426896      -1.053624      -0.031310      -0.013897      -0.015712       0.037687       0.012726       0.000264       0.014538      -0.064571       0.007474      -0.036118      -0.002965       0.039083              9.881445      13.409452      -0.021808       1.382045       5.299075      -1.839166      10.935808          -0.000009
          105              C      -0.090762       6.867620      18.114257      -0.067674      31.154506 0.40390809E+03  0.93513785E+04                                 8.712186                            6.787180       0.086044       2.023932                    0.999255      28.208908      81.286286       0.618565       0.427688      -1.053887       0.028961      -0.011657      -0.001143       0.031240      -0.000460       0.003061       0.007469      -0.052874      -0.071618      -0.025617      -0.013640       0.039257              9.777726      13.615545       0.711945       0.199204       5.162398      -1.727904      10.555236          -0.000003
          106              C       7.449976       6.295771      18.561457       0.604715      21.602966 0.26502502E+03  0.56105394E+04                                 7.355873                            5.900829      -0.382836       1.925423                    0.998867      23.337679      67.717873       0.587243       0.492686      -1.001289      -0.031155      -0.001914      -0.019433       0.036769      -0.031239      -0.084532       0.039271      -0.054141       0.183062      -0.102591      -0.021474       0.124065              8.342097      12.006727       0.834960       2.844563       6.059772      -1.011754       6.959792           0.000022
          107              C       6.997134       5.752189      21.422372       0.726718      22.405781 0.23651353E+03  0.49002151E+04                                 7.666074                            5.696558      -0.663453       1.848856                    0.997925      22.534977      66.163736       0.574575       0.514518      -0.983678      -0.079152       0.028120      -0.001652       0.084015       0.028505       0.046847      -0.006456       0.020088       0.388916      -0.099988      -0.040869       0.140857              9.025987      12.231810      -0.305045      -1.107765      10.049844      -1.016447       4.796307           0.000029
          108              C       3.232331       6.513204      19.809235       0.717316      21.915852 0.22937724E+03  0.47104391E+04                                 7.546350                            5.600494      -0.554423       1.893002                    0.998108      22.128304      64.429236       0.581650       0.512783      -0.985692       0.074324       0.014892       0.022593       0.079097      -0.048978      -0.001040      -0.061603      -0.156257      -0.087186      -0.086019      -0.042914       0.128933              8.953121      12.267389       0.879942      -0.628061       4.944897       1.416143       9.647077           0.000023
          109              C       2.772172       4.297562      21.588976       0.630834      21.369295 0.26240960E+03  0.55381545E+04                                 7.317007                            5.886443      -0.421885       1.915064                    0.999060      23.046159      66.641247       0.586089       0.495174      -1.000618       0.031268      -0.004414      -0.000160       0.031578       0.094451      -0.022100      -0.026929      -0.139092       0.003086      -0.118309      -0.007736       0.126045              8.242933      11.666232      -2.790133       0.952647       5.753585      -0.845189       7.308982           0.000020
          110              C       8.529330       3.927926      14.926856      -0.059087      37.128357 0.48631739E+03  0.11697449E+05                                 9.651111                            7.374034      -0.023389       1.988608                    0.999223      28.267845      80.819362       0.607314       0.419297      -1.067890       0.033011       0.015970      -0.009327       0.037838      -0.001581       0.014382       0.020636      -0.012573       0.118375      -0.031639      -0.017221       0.048860             10.949155      15.975902       0.149218      -2.079581      10.806163      -1.332300       6.065399          -0.000005
          111              C       9.474449       2.941868      15.013958      -0.108269      31.272251 0.41186736E+03  0.95519922E+04                                 8.574761                            6.767936       0.130645       2.012740                    0.999720      28.987510      82.741152       0.633262       0.417048      -1.063909       0.027060       0.011102      -0.004141       0.029541      -0.000788      -0.012115       0.005018      -0.039753       0.006166      -0.026150       0.005463       0.020687              9.344825      13.070933      -0.191116      -0.503751      10.005314      -0.739796       4.958227           0.000004
          112              C       0.999902       3.244100      14.939424      -0.110088      30.447519 0.40676229E+03  0.94038102E+04                                 8.436109                            6.732192       0.223783       2.049810                    0.999812      28.713415      81.817459       0.634073       0.417834      -1.063456      -0.027837      -0.000895      -0.008173       0.029026      -0.017305      -0.001742       0.013798      -0.013125      -0.016162      -0.019693      -0.006490       0.026183              9.139755      12.506737       1.538224      -0.322937      10.012271      -0.692943       4.900256           0.000006
          113              C       1.416559       4.532390      14.795034      -0.070727      38.912066 0.49234227E+03  0.11910531E+05                                10.050409                            7.461543      -0.210192       1.927002                    0.998711      28.715665      83.054534       0.597064       0.424054      -1.062052      -0.043970      -0.000500      -0.003599       0.044120      -0.006433      -0.012850       0.020894      -0.010444       0.093520      -0.024211      -0.018871       0.043082             11.886844      18.589204       1.076172       1.455016      11.080693      -0.630120       5.990633          -0.000001
          114              C       8.936617       5.281447      14.648598       0.023388      35.639859 0.46679947E+03  0.11169173E+05                                 9.532759                            7.326045      -0.104932       1.965998                    0.999316      28.040921      81.274089       0.593711       0.431162      -1.055189      -0.006774      -0.002595       0.000672       0.007285      -0.007307       0.000931       0.001175      -0.035480      -0.036547      -0.013876      -0.011427       0.025302             10.961279      16.043451       0.030231       0.014855      11.029524      -1.498937       5.810863           0.000010
          115              C       7.119993       3.556116      15.302154       0.639133      22.534295 0.25619423E+03  0.53851342E+04                                 7.559499                            5.849643      -0.558366       1.879997                    0.997460      22.912347      66.541621       0.581779       0.500865      -0.995826      -0.063581       0.012324       0.048602       0.080973      -0.038390       0.053088      -0.070207      -0.005552       0.145213      -0.066639      -0.054176       0.120815              8.478012      10.576054       0.833665      -2.033933       8.323882       1.839325       6.534101           0.000025
          116              C       2.881343       4.792222      15.028572       0.672324      22.358469 0.25083132E+03  0.52590991E+04                                 7.577670                            5.787477      -0.481381       1.893529                    0.998951      23.108225      67.633052       0.583376       0.500758      -0.993132       0.065977       0.004216       0.033654       0.074184      -0.018528      -0.007479      -0.078220      -0.179330      -0.081569      -0.086375      -0.054365       0.140739              8.921784      12.915530       0.436522       0.181017       5.591870       2.062719       8.257953           0.000023
          117              O       6.951907       1.529641      22.579540      -0.704273      43.241860 0.68482197E+03  0.17540626E+05                                 9.883989                            8.193050       0.130229       2.051594                    0.995863      30.491157      83.523701       0.650570       0.367574      -1.128987       0.081667      -0.071264       0.084938       0.137704       0.017444      -0.031740       0.019525      -0.078845       0.148505      -0.077669       0.015161       0.062509             11.243532       9.910645      -3.863387       0.633241      17.416781      -0.992419       6.403170          -0.000019
          118              O       5.942826      10.335676      22.065990      -0.759867      52.535736 0.76196008E+03  0.20090838E+05                                11.283538                            8.676137      -0.021558       1.974046                    0.997539      32.252000      90.321308       0.627030       0.370469      -1.124158       0.023559       0.120867       0.013056       0.123832       0.051044      -0.044491       0.011844       0.031069       0.272884      -0.105681      -0.000034       0.105715             13.401222      17.335323       7.327716       2.622207      15.629119       3.249394       7.239225          -0.000026
          119              O       6.561880      10.702050      25.087371      -0.654054      35.305323 0.64922165E+03  0.16454685E+05                                 8.665313                            8.041975       0.119469       2.048443                    0.996145      30.325070      83.397844       0.646913       0.373563      -1.121267       0.053491       0.001865      -0.021828       0.057803       0.025904       0.087141      -0.060475      -0.047123       0.028630      -0.123176       0.027438       0.095737              9.056177      10.444406       2.688117      -0.641260       7.932959       0.215727       8.791167          -0.000010
          120              O       7.176487       1.785125      26.026785      -0.676727      33.473509 0.57993871E+03  0.14238347E+05                                 8.182960                            7.422092       0.276509       2.092173                    0.997490      30.015218      80.291283       0.700369       0.356206      -1.138783       0.074380       0.038558      -0.014920       0.085098      -0.076212       0.012524       0.039441      -0.081375       0.110158      -0.111438       0.026163       0.085275              8.652195       9.016876      -1.226400      -2.557012       7.603590       1.710288       9.336119          -0.000016
          121              O       3.725297       1.417663      22.863060      -0.704594      44.299839 0.73577387E+03  0.19176696E+05                                10.068291                            8.524688       0.047703       2.024971                    0.995511      30.684380      84.641635       0.634502       0.370377      -1.127441      -0.075978      -0.081792       0.046039       0.120756      -0.047164       0.003850       0.017177      -0.120471       0.063387      -0.087862       0.017329       0.070533             11.319755      10.038255       2.262958      -3.072012      10.627115      -4.513150      13.293894          -0.000016
          122              O       4.269992       1.046940      24.973671      -0.715720      51.080672 0.68500601E+03  0.17547152E+05                                11.052086                            8.176796       0.152238       2.053109                    0.997276      30.629956      83.918146       0.653267       0.366019      -1.130144      -0.037097       0.020937      -0.081484       0.091947      -0.053561       0.021206       0.055385      -0.097149      -0.038794      -0.091497      -0.005164       0.096661             13.657275      17.671959      -1.438843       8.388591       6.381212      -2.117775      16.918654          -0.000018
          123              O       3.131350       9.661634      21.125407      -0.656258      32.847945 0.55996567E+03  0.13637912E+05                                 8.125554                            7.322604       0.454913       2.158966                    0.997565      29.587284      79.015601       0.700356       0.359088      -1.135669      -0.089560       0.052231      -0.035127       0.109467       0.065103      -0.041645       0.033008      -0.072855       0.154090      -0.116784       0.046596       0.070188              8.653600       9.423721      -1.332997      -2.755970       7.120851       1.991006       9.416228          -0.000017
          124              O       3.145691       9.284387      23.274893      -0.674971      32.012063 0.58432451E+03  0.14397944E+05                                 7.971784                            7.511239       0.368877       2.129752                    0.997663      30.036494      80.949355       0.686530       0.362076      -1.132180      -0.092918       0.066393       0.049682       0.124539       0.068344       0.055603      -0.021988      -0.083892       0.095621      -0.119395       0.050972       0.068423              8.122314       8.796641      -1.746361       1.690863       7.193087      -0.078041       8.377214          -0.000021
          125              O       6.298771       9.776873      27.763560      -0.749517      47.467413 0.78462447E+03  0.20846305E+05                                10.540638                            8.835345      -0.026998       1.975620                    0.996706      32.251586      90.745275       0.617906       0.373092      -1.121870       0.085411      -0.099628       0.062197       0.145222      -0.042164      -0.056781       0.015352      -0.050461       0.166056      -0.090238      -0.000320       0.090559             11.745865      12.083609      -3.668185       4.679844       9.846498      -4.067311      13.307488          -0.000008
          126              O       6.446598       7.908037      28.956388      -0.568219      30.171233 0.46317125E+03  0.10739053E+05                                 7.564430                            6.564918       0.504140       2.182997                    0.998710      28.163790      72.970028       0.757066       0.348938      -1.145835      -0.021300       0.018993      -0.022762       0.036504       0.004763      -0.101992       0.010032      -0.109506       0.030098      -0.133182       0.049388       0.083795              7.992367       7.098411       2.468424      -0.729620      10.945199      -1.772830       5.933491           0.000020
          127              O       3.513361       9.608363       0.288781      -0.686892      41.507648 0.67950761E+03  0.17409584E+05                                 9.687651                            8.214792       0.028105       2.017558                    0.996033      30.652886      84.595494       0.641922       0.372417      -1.122782      -0.001372      -0.070085      -0.097818       0.120341      -0.039896       0.055398       0.021211      -0.086756      -0.073285      -0.095931       0.024780       0.071151             10.927451      14.632029      -2.063494       3.915741       6.937273      -1.464755      11.213050          -0.000004
          128              O       3.354983       0.153290      27.879891      -0.690115      44.128477 0.70298976E+03  0.18124061E+05                                10.057284                            8.331992       0.019257       2.022839                    0.995332      30.299903      83.269226       0.641534       0.370322      -1.126896      -0.081276       0.019777       0.070621       0.109472       0.006355       0.006034       0.008265      -0.143741       0.032843      -0.077988       0.010031       0.067956             11.567945      11.967287       1.579043      -4.022297       7.312093      -3.793613      15.424455          -0.000007
          129              O       2.685655       3.906183       7.965140      -0.704273      43.241893 0.68482247E+03  0.17540642E+05                                 9.883995                            8.193054       0.130231       2.051595                    0.995863      30.491161      83.523725       0.650570       0.367574      -1.128987      -0.081667       0.071264       0.084938       0.137704       0.017444       0.031740      -0.019525      -0.078845       0.148503      -0.077669       0.015161       0.062508             11.243541       9.910648      -3.863389      -0.633241      17.416801       0.992420       6.403173          -0.000018
          130              O       3.281460       5.971796       7.451590      -0.759868      52.535951 0.76196355E+03  0.20090956E+05                                11.283577                            8.676164      -0.021561       1.974045                    0.997539      32.252037      90.321519       0.627028       0.370470      -1.124158      -0.023559      -0.120867       0.013056       0.123832       0.051044       0.044491      -0.011843       0.031069       0.272882      -0.105680      -0.000034       0.105714             13.401272      17.335392       7.327746      -2.622217      15.629178      -3.249407       7.239247          -0.000027
          131              O       2.662406       5.605422      10.472971      -0.654054      35.305329 0.64922185E+03  0.16454692E+05                                 8.665317                            8.041978       0.119466       2.048442                    0.996145      30.325063      83.397839       0.646912       0.373563      -1.121267      -0.053491      -0.001865      -0.021828       0.057803       0.025903      -0.087141       0.060475      -0.047122       0.028629      -0.123175       0.027438       0.095737              9.056181      10.444408       2.688117       0.641261       7.932961      -0.215727       8.791174          -0.000010
          132              O       2.461075       3.650699      11.412385      -0.676726      33.473468 0.57993779E+03  0.14238318E+05                                 8.182953                            7.422086       0.276512       2.092174                    0.997490      30.015197      80.291210       0.700369       0.356207      -1.138783      -0.074380      -0.038558      -0.014920       0.085099      -0.076212      -0.012524      -0.039441      -0.081376       0.110157      -0.111438       0.026163       0.085275              8.652188       9.016866      -1.226399       2.557009       7.603586      -1.710287       9.336113          -0.000015
          133              O       5.912265       4.018161       8.248660      -0.704594      44.299834 0.73577375E+03  0.19176692E+05                                10.068291                            8.524688       0.047701       2.024970                    0.995511      30.684375      84.641625       0.634502       0.370377      -1.127441       0.075977       0.081792       0.046040       0.120756      -0.047165      -0.003850      -0.017177      -0.120470       0.063386      -0.087862       0.017328       0.070533             11.319755      10.038257       2.262957       3.072013      10.627114       4.513149      13.293894          -0.000016
          134              O       5.367570       4.388884      10.359271      -0.715720      51.080656 0.68500578E+03  0.17547145E+05                                11.052084                            8.176794       0.152239       2.053109                    0.997276      30.629958      83.918147       0.653267       0.366019      -1.130144       0.037097      -0.020937      -0.081484       0.091947      -0.053561      -0.021205      -0.055385      -0.097148      -0.038793      -0.091496      -0.005164       0.096660             13.657271      17.671955      -1.438843      -8.388589       6.381210       2.117774      16.918649          -0.000018
          135              O       6.092936       6.645838       6.511007      -0.656258      32.848048 0.55996793E+03  0.13637983E+05                                 8.125577                            7.322624       0.454915       2.158967                    0.997565      29.587302      79.015720       0.700354       0.359089      -1.135669       0.089560      -0.052232      -0.035127       0.109467       0.065102       0.041645      -0.033009      -0.072855       0.154088      -0.116782       0.046595       0.070187              8.653625       9.423752      -1.333003       2.755977       7.120872      -1.991013       9.416251          -0.000018
          136              O       6.078595       7.023085       8.660493      -0.674972      32.012021 0.58432349E+03  0.14397911E+05                                 7.971773                            7.511228       0.368878       2.129752                    0.997663      30.036497      80.949322       0.686531       0.362076      -1.132180       0.092918      -0.066393       0.049682       0.124539       0.068344      -0.055603       0.021989      -0.083893       0.095620      -0.119395       0.050972       0.068423              8.122303       8.796629      -1.746357      -1.690860       7.193076       0.078042       8.377204          -0.000020
          137              O       2.925515       6.530599      13.149160      -0.749517      47.467453 0.78462532E+03  0.20846334E+05                                10.540645                            8.835351      -0.027002       1.975618                    0.996706      32.251600      90.745340       0.617906       0.373093      -1.121870      -0.085411       0.099628       0.062197       0.145222      -0.042164       0.056781      -0.015351      -0.050462       0.166056      -0.090239      -0.000320       0.090559             11.745873      12.083618      -3.668188      -4.679848       9.846503       4.067314      13.307500          -0.000008
          138              O       2.777688       8.399435      14.341988      -0.568220      30.171231 0.46317129E+03  0.10739053E+05                                 7.564422                            6.564911       0.504134       2.182994                    0.998710      28.163842      72.970136       0.757067       0.348937      -1.145836       0.021300      -0.018993      -0.022761       0.036503       0.004764       0.101993      -0.010029      -0.109508       0.030104      -0.133184       0.049388       0.083795              7.992357       7.098403       2.468420       0.729620      10.945185       1.772828       5.933485           0.000018
          139              O       5.710925       6.699109      14.903181      -0.686892      41.507681 0.67950826E+03  0.17409605E+05                                 9.687656                            8.214795       0.028099       2.017555                    0.996033      30.652907      84.595566       0.641921       0.372417      -1.122782       0.001372       0.070085      -0.097818       0.120341      -0.039895      -0.055398      -0.021212      -0.086755      -0.073284      -0.095932       0.024782       0.071150             10.927457      14.632038      -2.063496      -3.915743       6.937275       1.464755      11.213058          -0.000004
          140              O       6.282579       5.282534      13.265491      -0.690115      44.128468 0.70298950E+03  0.18124052E+05                                10.057282                            8.331990       0.019257       2.022839                    0.995332      30.299900      83.269208       0.641534       0.370322      -1.126897       0.081276      -0.019777       0.070621       0.109473       0.006355      -0.006034      -0.008265      -0.143741       0.032844      -0.077988       0.010032       0.067956             11.567943      11.967286       1.579043       4.022297       7.312090       3.793613      15.424454          -0.000007
          141              O       2.479017       9.342007       6.649260      -0.704273      43.241984 0.68482423E+03  0.17540699E+05                                 9.884012                            8.193066       0.130226       2.051593                    0.995863      30.491189      83.523851       0.650569       0.367574      -1.128987      -0.081667       0.071264      -0.084938       0.137704       0.017444      -0.031740       0.019525      -0.078845       0.148504      -0.077669       0.015161       0.062508             11.243561       9.910668      -3.863399       0.633243      17.416831      -0.992423       6.403183          -0.000018
          142              O       3.488098       0.535972       7.162810      -0.759867      52.535891 0.76196252E+03  0.20090921E+05                                11.283566                            8.676155      -0.021564       1.974044                    0.997539      32.252028      90.321463       0.627029       0.370469      -1.124158      -0.023559      -0.120867      -0.013056       0.123832       0.051044      -0.044491       0.011845       0.031070       0.272883      -0.105681      -0.000034       0.105715             13.401259      17.335375       7.327739       2.622214      15.629162       3.249403       7.239240          -0.000027
          143              O       2.869044       0.169598       4.141429      -0.654055      35.305365 0.64922270E+03  0.16454719E+05                                 8.665323                            8.041984       0.119465       2.048441                    0.996145      30.325077      83.397898       0.646912       0.373563      -1.121267      -0.053491      -0.001866       0.021828       0.057803       0.025903       0.087141      -0.060476      -0.047121       0.028630      -0.123175       0.027438       0.095737              9.056188      10.444417       2.688120      -0.641261       7.932967       0.215727       8.791180          -0.000010
          144              O       2.254437       9.086523       3.202015      -0.676727      33.473548 0.57993957E+03  0.14238374E+05                                 8.182969                            7.422100       0.276506       2.092172                    0.997490      30.015221      80.291321       0.700368       0.356207      -1.138783      -0.074380      -0.038558       0.014919       0.085098      -0.076211       0.012523       0.039442      -0.081375       0.110159      -0.111438       0.026162       0.085276              8.652205       9.016885      -1.226401      -2.557016       7.603599       1.710290       9.336132          -0.000014
          145              O       5.705627       9.453985       6.365740      -0.704594      44.299856 0.73577422E+03  0.19176707E+05                                10.068294                            8.524691       0.047701       2.024970                    0.995511      30.684386      84.641664       0.634501       0.370377      -1.127441       0.075977       0.081791      -0.046040       0.120756      -0.047164       0.003851       0.017177      -0.120470       0.063387      -0.087862       0.017329       0.070533             11.319759      10.038261       2.262959      -3.072014      10.627119      -4.513151      13.293897          -0.000016
          146              O       5.160932       9.824708       4.255129      -0.715720      51.080690 0.68500629E+03  0.17547161E+05                                11.052091                            8.176799       0.152237       2.053109                    0.997276      30.629958      83.918167       0.653267       0.366019      -1.130144       0.037097      -0.020937       0.081484       0.091947      -0.053561       0.021205       0.055385      -0.097148      -0.038793      -0.091496      -0.005164       0.096661             13.657281      17.671969      -1.438844       8.388594       6.381214      -2.117775      16.918659          -0.000017
          147              O       6.299574       1.210014       8.103393      -0.656258      32.847946 0.55996573E+03  0.13637914E+05                                 8.125554                            7.322604       0.454913       2.158966                    0.997565      29.587285      79.015602       0.700356       0.359088      -1.135669       0.089561      -0.052231       0.035127       0.109468       0.065102      -0.041644       0.033008      -0.072855       0.154089      -0.116781       0.046594       0.070187              8.653600       9.423722      -1.332996      -2.755968       7.120850       1.991005       9.416227          -0.000016
          148              O       6.285233       1.587261       5.953907      -0.674972      32.012110 0.58432568E+03  0.14397980E+05                                 7.971793                            7.511247       0.368872       2.129750                    0.997663      30.036519      80.949450       0.686529       0.362077      -1.132180       0.092918      -0.066393      -0.049682       0.124539       0.068344       0.055602      -0.021988      -0.083891       0.095622      -0.119394       0.050972       0.068422              8.122324       8.796653      -1.746363       1.690864       7.193095      -0.078040       8.377222          -0.000019
          149              O       3.132153       1.094775       1.465240      -0.749516      47.467391 0.78462398E+03  0.20846288E+05                                10.540634                            8.835342      -0.026996       1.975621                    0.996706      32.251573      90.745227       0.617906       0.373092      -1.121870      -0.085411       0.099628      -0.062198       0.145222      -0.042164      -0.056780       0.015352      -0.050462       0.166054      -0.090238      -0.000320       0.090558             11.745862      12.083601      -3.668184       4.679842       9.846498      -4.067313      13.307486          -0.000008
          150              O       2.984326       2.963611       0.272412      -0.568219      30.171323 0.46317298E+03  0.10739104E+05                                 7.564452                            6.564936       0.504142       2.182998                    0.998710      28.163794      72.970108       0.757063       0.348939      -1.145835       0.021300      -0.018993       0.022762       0.036504       0.004764      -0.101991       0.010033      -0.109503       0.030102      -0.133180       0.049386       0.083794              7.992391       7.098432       2.468432      -0.729622      10.945232      -1.772836       5.933507           0.000020
          151              O       5.917563       1.263285      28.940019      -0.686892      41.507644 0.67950749E+03  0.17409580E+05                                 9.687649                            8.214790       0.028104       2.017557                    0.996033      30.652890      84.595496       0.641922       0.372417      -1.122782       0.001372       0.070084       0.097818       0.120341      -0.039896       0.055398       0.021212      -0.086756      -0.073284      -0.095932       0.024781       0.071151             10.927449      14.632028      -2.063495       3.915741       6.937271      -1.464754      11.213047          -0.000004
          152              O       6.075941      10.718358       1.348909      -0.690115      44.128469 0.70298959E+03  0.18124055E+05                                10.057282                            8.331990       0.019258       2.022840                    0.995332      30.299902      83.269214       0.641534       0.370322      -1.126897       0.081276      -0.019777      -0.070622       0.109473       0.006356       0.006034       0.008265      -0.143742       0.032844      -0.077988       0.010032       0.067956             11.567943      11.967286       1.579043      -4.022297       7.312091      -3.793612      15.424452          -0.000007
          153              O       6.745269       6.965465      21.263660      -0.704274      43.241885 0.68482250E+03  0.17540642E+05                                 9.883992                            8.193052       0.130232       2.051594                    0.995863      30.491171      83.523742       0.650570       0.367574      -1.128988       0.081667      -0.071264      -0.084938       0.137704       0.017443       0.031740      -0.019525      -0.078845       0.148506      -0.077670       0.015161       0.062509             11.243535       9.910647      -3.863387      -0.633241      17.416786       0.992420       6.403172          -0.000019
          154              O       6.149464       4.899852      21.777210      -0.759867      52.535771 0.76196055E+03  0.20090854E+05                                11.283545                            8.676142      -0.021560       1.974046                    0.997539      32.252000      90.321327       0.627030       0.370469      -1.124158       0.023559       0.120867      -0.013055       0.123832       0.051045       0.044491      -0.011844       0.031069       0.272885      -0.105681      -0.000034       0.105716             13.401232      17.335339       7.327723      -2.622210      15.629129      -3.249396       7.239229          -0.000028
          155              O       6.768518       5.266226      18.755829      -0.654055      35.305381 0.64922308E+03  0.16454731E+05                                 8.665326                            8.041986       0.119462       2.048440                    0.996145      30.325091      83.397948       0.646912       0.373563      -1.121267       0.053491       0.001866       0.021828       0.057803       0.025903      -0.087141       0.060475      -0.047121       0.028631      -0.123175       0.027438       0.095737              9.056190      10.444420       2.688120       0.641262       7.932969      -0.215729       8.791182          -0.000012
          156              O       6.969849       7.220949      17.816415      -0.676727      33.473608 0.57994089E+03  0.14238416E+05                                 8.182981                            7.422110       0.276501       2.092170                    0.997490      30.015245      80.291433       0.700367       0.356207      -1.138782       0.074380       0.038558       0.014920       0.085098      -0.076211      -0.012524      -0.039441      -0.081374       0.110159      -0.111438       0.026163       0.085275              8.652219       9.016900      -1.226403       2.557021       7.603610      -1.710293       9.336148          -0.000015
          157              O       3.518659       6.853487      20.980140      -0.704594      44.299828 0.73577373E+03  0.19176691E+05                                10.068289                            8.524688       0.047703       2.024971                    0.995511      30.684377      84.641626       0.634502       0.370377      -1.127441      -0.075977      -0.081792      -0.046039       0.120756      -0.047164      -0.003851      -0.017177      -0.120470       0.063388      -0.087862       0.017329       0.070533             11.319752      10.038253       2.262956       3.072009      10.627112       4.513147      13.293892          -0.000015
          158              O       4.063354       6.482764      18.869529      -0.715720      51.080645 0.68500559E+03  0.17547138E+05                                11.052083                            8.176794       0.152238       2.053109                    0.997276      30.629951      83.918125       0.653267       0.366019      -1.130144      -0.037097       0.020937       0.081484       0.091947      -0.053561      -0.021205      -0.055385      -0.097149      -0.038793      -0.091496      -0.005164       0.096661             13.657270      17.671952      -1.438841      -8.388590       6.381209       2.117773      16.918649          -0.000017
          159              O       3.337988       4.225810      22.717793      -0.656258      32.848064 0.55996827E+03  0.13637993E+05                                 8.125581                            7.322628       0.454915       2.158967                    0.997565      29.587300      79.015731       0.700353       0.359089      -1.135669      -0.089560       0.052231       0.035127       0.109467       0.065103       0.041645      -0.033009      -0.072854       0.154088      -0.116783       0.046595       0.070188              8.653630       9.423757      -1.333004       2.755980       7.120876      -1.991015       9.416257          -0.000017
          160              O       3.352329       3.848563      20.568307      -0.674971      32.012019 0.58432343E+03  0.14397910E+05                                 7.971774                            7.511230       0.368876       2.129752                    0.997663      30.036487      80.949306       0.686531       0.362076      -1.132180      -0.092918       0.066393      -0.049681       0.124539       0.068344      -0.055602       0.021988      -0.083892       0.095622      -0.119394       0.050972       0.068423              8.122304       8.796630      -1.746358      -1.690862       7.193077       0.078042       8.377206          -0.000020
          161              O       6.505409       4.341049      16.079640      -0.749517      47.467351 0.78462346E+03  0.20846269E+05                                10.540622                            8.835335      -0.026999       1.975619                    0.996706      32.251591      90.745241       0.617907       0.373092      -1.121870       0.085411      -0.099629      -0.062197       0.145222      -0.042163       0.056780      -0.015352      -0.050463       0.166055      -0.090238      -0.000320       0.090558             11.745846      12.083594      -3.668177      -4.679837       9.846477       4.067298      13.307469          -0.000008
          162              O       6.653236       2.472213      14.886812      -0.568219      30.170905 0.46316509E+03  0.10738870E+05                                 7.564356                            6.564857       0.504149       2.183000                    0.998710      28.163748      72.969690       0.757072       0.348936      -1.145837      -0.021301       0.018992       0.022763       0.036504       0.004765       0.101990      -0.010032      -0.109508       0.030100      -0.133181       0.049389       0.083793              7.992286       7.098339       2.468395       0.729613      10.945082       1.772809       5.933436           0.000018
          163              O       3.719999       4.172539      14.325619      -0.686892      41.507631 0.67950727E+03  0.17409572E+05                                 9.687645                            8.214787       0.028099       2.017556                    0.996033      30.652900      84.595517       0.641922       0.372417      -1.122782      -0.001372      -0.070084       0.097818       0.120341      -0.039895      -0.055398      -0.021212      -0.086755      -0.073284      -0.095932       0.024782       0.071150             10.927444      14.632019      -2.063493      -3.915739       6.937269       1.464754      11.213043          -0.000004
          164              O       3.148345       5.589114      15.963309      -0.690115      44.128464 0.70298945E+03  0.18124050E+05                                10.057281                            8.331989       0.019257       2.022839                    0.995332      30.299901      83.269206       0.641534       0.370322      -1.126897      -0.081276       0.019777      -0.070621       0.109473       0.006356      -0.006034      -0.008265      -0.143742       0.032845      -0.077988       0.010032       0.067956             11.567942      11.967286       1.579044       4.022300       7.312090       3.793611      15.424451          -0.000008

******************************************************
Auxiliary information for the entire system
The total spin magnetic moment of the unit cell is   -0.000083
The total net atomic charge of the unit cell is   0.000002
Accuracy of reproducing the electrostatic potential in the unit cell:
  The inner radius (bohr) =    5.0000
  The outer radius (bohr) =   12.0000
  Valid grid points have density less than (e/(bohr^3)) =    0.0001
  The number of valid grid points were=       137294
  The rms potential error without charges in kcal/mol is=     13.97815
  The rms potential error with partial charges in kcal/mol is=      1.31753
  The RRMSE value at monopole order=      0.09426
  The rms potential error with partial charges and cloud penetration in kcal/mol is=      1.32770
  The RRMSE value at monopole order with cloud penetration is=      0.09498
  The rms potential error with partial charges and atomic dipoles in kcal/mol is=      0.85395
  The RRMSE value at dipole order=      0.06109
  The rms potential error with partial charges, atomic dipoles and cloud penetration in kcal/mol is=      0.85648
  The RRMSE value at dipole order with cloud penetration=      0.06127

******************************************************
The electron densities and ab initio electrostatic potential were computed in VASP using the PBE functional and
projector augmented wave method. See the main text of the journal article for a description of computational details.
The atomic charges, dipoles, and quadrupoles were computed with the DDEC6 method as described in
(a) T. A. Manz and N. Gabaldon Limas, RSC Adv. 6 (2016) 47771-47801 DOI: 10.1039/c6ra04656h
(b) N. Gabaldon Limas and T. A. Manz, RSC Adv. 8 (2018) 2678-2707 DOI: 10.1039/c7ra11829e.
For each atom in the material, the electron cloud parameters were fit to the spherically averaged atom-in-material
electron density using radial positions for which this density was between 10^-4 and 10^-2 electrons per cubic bohr.
The polarizabilities, dispersion coefficients, and quantum Drude oscillator (QDO) parameters were fit using the MCLF method.
The magnetic structure of the system was optimized in VASP from the default ferromagnetic initial guess using spin polarization.
The atomic spin moments (ASMs) were computed on this optimized magnetic structure using the DDEC6 partition as inputs
to the method of T. A. Manz and D. S. Sholl, J. Chem. Theory Comput. 7 (2011) 4146-4164 DOI: 10.1021/ct200539n.
The RMSE and RRMSE were computed using a uniform grid with Ewald summation.
