# Supplementary material for: A collection of forcefield precursors for metal–organic frameworks
Source: RSC Adv. 2019 Nov 13;9(63):36492–507. doi: 10.1039/c9ra07327b (PMC9075174; doi:10.1039/c9ra07327b)
Supplement: RA-009-C9RA07327B-s5064 [file RA-009-C9RA07327B-s5064.xyz]

   54
jmolscript: load "" {1 1 1} spacegroup "x,y,z" unitcell [{      6.747400     0.000000     0.000000 }, {     -2.249139    14.886148     0.000000 }, {      2.249139     7.443078    12.891780 }]
Ni     2.382506    14.496357     7.592098     0.903771
Ni     6.880774    14.212925     9.433302     0.904536
Ni     4.631640    15.949171     8.758160     0.904001
Ni     4.364894     7.832869     5.299682     0.903828
Ni    -0.133374     8.116301     3.458478     0.904610
Ni     2.115760     6.380055     4.133620     0.904084
H      4.498828    11.292113     5.708867     0.147143
H      0.000560     6.741043     0.258093     0.146552
H      2.249699     4.296070     6.924820     0.146189
H      2.248572    11.037113     7.182913     0.147143
H      6.746840    15.588183    12.633687     0.146552
H      4.497701    18.033156     5.966960     0.146189
C      5.026138    13.292588     7.403749     0.635927
C      5.936362    12.243115     6.872608    -0.146758
C      0.567456    12.231950     7.265807     0.277723
C      5.418162    11.265094     6.014015    -0.169702
C      2.777006    14.651694    10.569970     0.630485
C      3.687231    14.716450    11.744412    -0.142944
C      5.065725    15.062552    11.557481     0.277614
C      0.919893     7.018819     0.128918    -0.171568
C      0.527870    16.714169     7.809840     0.632134
C      1.438094    17.698888     7.166541    -0.144663
C      2.816588    17.363949     6.960272     0.276871
C      3.169032     4.045313     6.748847    -0.169829
C      1.721262     9.036638     5.488031     0.635929
C      0.811038    10.086111     6.019172    -0.146757
C      6.179944    10.097276     5.625973     0.277726
C      1.329238    11.064132     6.877765    -0.169702
C      3.970394     7.677532     2.321810     0.630487
C      3.060169     7.612776     1.147368    -0.142942
C      1.681675     7.266674     1.334299     0.277618
C      5.827507    15.310407    12.762862    -0.171568
C      6.219530     5.615057     5.081940     0.632136
C      5.309306     4.630338     5.725239    -0.144661
C      3.930812     4.965277     5.931508     0.276874
C      3.578368    18.283913     6.142933    -0.169829
O      3.808907    13.305986     6.867451    -0.553580
O      5.281865    14.225950     8.125689    -0.532985
O      1.095103    13.006774     8.226245    -0.562210
O      1.559776    14.180548    10.826517    -0.552820
O      3.032732    14.810232     9.400686    -0.529577
O      5.593371    15.506904    10.406245    -0.561687
O      6.058039    17.171919     8.089592    -0.552891
O      0.783598    15.622271     8.257185    -0.530569
O      3.344235    16.144774     7.151070    -0.561231
O      2.938493     9.023240     6.024329    -0.553588
O      1.465535     8.103276     4.766091    -0.532997
O      5.652297     9.322452     4.665535    -0.562223
O      5.187624     8.148678     2.065263    -0.552831
O      3.714668     7.518994     3.491094    -0.529587
O      1.154029     6.822322     2.485535    -0.561700
O      0.689361     5.157307     4.802188    -0.552902
O      5.963802     6.706955     4.634595    -0.530579
O      3.403165     6.184452     5.740710    -0.561244

The following XYZ coordinates are in angstroms. Other properties are in atomic units.
The sperically averaged electron density of each atom fit to a function of the form exp(a - br)
eigen_1, eigen_2 and eigen_3 are the three eigenvalues of traceless quadrupole moment tensor
  atom number  atomic symbol              X              Y              Z     net charge C6 coefficient C8 coefficient C10 coefficient fluctuating dipole atomic polarizability isotropic forcefield polarizability              a              b squared Pearson coefficient          <r^3>          <r^4>         wp_QDO          m_QDO          q_QDO       dipole_x       dipole_y       dipole_z         dipole            Qxy            Qxz            Qyz     Q(x^2-y^2)  Q(3z^2 - R^2)        eigen_1        eigen_2        eigen_3 static polarizability      alpha(xx)      alpha(xy)      alpha(xz)      alpha(yy)      alpha(yz)      alpha(zz) atomic spin moment
            1             Ni       2.382506      14.496357       7.592098       0.903771      94.605804 0.17651110E+04  0.54639460E+05                                15.637435                           12.637054       0.551095       2.081279                    0.996233      43.156606     111.365532       0.583204       0.339274      -1.207589       0.006105      -0.018036      -0.030067       0.035589       0.000717       0.015986       0.024226      -0.012088       0.338378      -0.064093      -0.053629       0.117722             19.721765      23.690251       0.715676      -0.802343      23.139090       1.441709      12.335953           1.734697
            2             Ni       6.880774      14.212925       9.433302       0.904536      94.558979 0.17639434E+04  0.54595034E+05                                15.634107                           12.634113       0.546319       2.080092                    0.996196      43.140328     111.320072       0.583178       0.339341      -1.207513       0.006306      -0.017028       0.030148       0.035194       0.013609      -0.007874      -0.082901      -0.112660       0.032764      -0.063675      -0.053844       0.117519             19.717981      23.683494      -1.050775      -0.215592      13.784515       3.955169      21.685935           1.732113
            3             Ni       4.631640      15.949171       8.758160       0.904001      94.594426 0.17648758E+04  0.54631105E+05                                15.637479                           12.637165       0.547635       2.080392                    0.996252      43.152077     111.357719       0.583128       0.339325      -1.207527       0.006216       0.034974      -0.000683       0.035529      -0.013821      -0.006920       0.058561      -0.155024      -0.091175      -0.063802      -0.053633       0.117435             19.721911      23.688808       0.335589       1.020386      16.287561      -5.398971      19.189365           1.732599
            4             Ni       4.364894       7.832869       5.299682       0.903828      94.601788 0.17650202E+04  0.54635877E+05                                15.636928                           12.636670       0.551160       2.081309                    0.996232      43.155793     111.362167       0.583218       0.339271      -1.207593      -0.006107       0.018035       0.030062       0.035585       0.000717       0.015980       0.024226      -0.012093       0.338373      -0.064094      -0.053625       0.117719             19.721082      23.689308       0.715604      -0.802321      23.138353       1.441641      12.335584           1.734729
            5             Ni      -0.133374       8.116301       3.458478       0.904610      94.553676 0.17638239E+04  0.54590313E+05                                15.633432                           12.633603       0.546408       2.080132                    0.996195      43.139270     111.315637       0.583197       0.339336      -1.207519      -0.006308       0.017024      -0.030145       0.035190       0.013606      -0.007874      -0.082899      -0.112654       0.032777      -0.063673      -0.053843       0.117515             19.717075      23.682272      -1.050703      -0.215539      13.783961       3.954992      21.684992           1.732154
            6             Ni       2.115760       6.380055       4.133620       0.904084      94.588564 0.17647436E+04  0.54625879E+05                                15.636729                           12.636597       0.547738       2.080437                    0.996252      43.150921     111.352824       0.583149       0.339320      -1.207534      -0.006219      -0.034969       0.000685       0.035524      -0.013817      -0.006915       0.058555      -0.155026      -0.091179      -0.063801      -0.053630       0.117432             19.720904      23.687456       0.335616       1.020292      16.286785      -5.398677      19.188472           1.732646
            7              H       4.498828      11.292113       5.708867       0.147143       1.296663 0.98865258E+01  0.10215497E+03                                 1.957895                            1.832824      -1.402011       2.233094                    0.992737       3.597820      10.274263       0.465223       1.274175      -0.710945      -0.038505      -0.001098      -0.019207       0.043044       0.000015       0.011213       0.004778       0.016616       0.010763      -0.012502      -0.004238       0.016740              2.031709       2.619038      -0.005843       0.227700       1.845990       0.225708       1.630097           0.000368
            8              H       0.000560       6.741043       0.258093       0.146552       1.288011 0.98053216E+01  0.10106866E+03                                 1.945833                            1.822728      -1.390476       2.237790                    0.992814       3.588039      10.221078       0.467669       1.270613      -0.711714      -0.039184      -0.016083       0.010974       0.043755       0.009638      -0.005383      -0.008258       0.010172      -0.008180      -0.012385      -0.004125       0.016511              2.018536       2.598734       0.197718      -0.107308       1.481361      -0.019100       1.975513           0.000368
            9              H       2.249699       4.296070       6.924820       0.146189       1.293958 0.98603186E+01  0.10179073E+03                                 1.952973                            1.828713      -1.392375       2.236649                    0.992737       3.595196      10.253548       0.466506       1.271837      -0.711452      -0.039061       0.017566       0.008544       0.043673      -0.009568      -0.005601       0.003707       0.002335      -0.031799      -0.012332      -0.004238       0.016570              2.026324       2.610722      -0.193249      -0.118362       1.875039      -0.205554       1.593212           0.000369
           10              H       2.248572      11.037113       7.182913       0.147143       1.296664 0.98865289E+01  0.10215500E+03                                 1.957895                            1.832823      -1.402014       2.233092                    0.992737       3.597820      10.274259       0.465224       1.274174      -0.710946       0.038505       0.001097       0.019207       0.043043       0.000014       0.011213       0.004778       0.016616       0.010763      -0.012502      -0.004238       0.016740              2.031708       2.619037      -0.005842       0.227700       1.845990       0.225708       1.630097           0.000368
           11              H       6.746840      15.588183      12.633687       0.146552       1.288012 0.98053248E+01  0.10106868E+03                                 1.945832                            1.822727      -1.390477       2.237789                    0.992814       3.588039      10.221072       0.467669       1.270611      -0.711715       0.039184       0.016083      -0.010973       0.043755       0.009638      -0.005383      -0.008258       0.010172      -0.008180      -0.012385      -0.004125       0.016510              2.018535       2.598733       0.197718      -0.107308       1.481360      -0.019100       1.975511           0.000368
           12              H       4.497701      18.033156       5.966960       0.146189       1.293956 0.98603012E+01  0.10179049E+03                                 1.952970                            1.828710      -1.392375       2.236649                    0.992737       3.595192      10.253528       0.466507       1.271835      -0.711453       0.039061      -0.017565      -0.008545       0.043673      -0.009568      -0.005601       0.003707       0.002335      -0.031799      -0.012332      -0.004238       0.016570              2.026321       2.610718      -0.193249      -0.118362       1.875036      -0.205553       1.593210           0.000369
           13              C       5.026138      13.292588       7.403749       0.635927      25.625420 0.23925380E+03  0.49054769E+04                                 8.113262                            5.542958       0.018079       2.078431                    0.999675      21.668483      60.592437       0.620338       0.481566      -1.013507      -0.038681       0.049692       0.014727       0.064671       0.042637      -0.024785      -0.069883      -0.035363       0.118308      -0.071560      -0.034606       0.106166             10.691155      10.975764      -3.016411      -0.308999      13.175978       5.479411       7.921724          -0.000711
           14              C       5.936362      12.243115       6.872608      -0.146758      50.540639 0.50947245E+03  0.12353028E+05                                11.640349                            7.412395       0.012772       1.981060                    0.999181      29.335162      83.219926       0.624634       0.404415      -1.081481      -0.019062      -0.040217      -0.038871       0.059091      -0.008261       0.016896       0.000463      -0.039138       0.034686      -0.033236       0.013674       0.019562             16.547902      16.437696      -3.456718       0.152236      21.374575       9.589930      11.831435           0.012688
           15              C       0.567456      12.231950       7.265807       0.277723      38.120319 0.37882691E+03  0.86139244E+04                                10.030135                            6.636966      -0.058786       1.986075                    0.999562      25.987120      73.726397       0.617755       0.436043      -1.050911       0.035033       0.038999       0.083647       0.098717       0.011281       0.022439       0.009168      -0.013399       0.022163      -0.026327      -0.003594       0.029920             13.810338      13.114117      -0.086086       1.821776      17.861666       8.059682      10.455230           0.011152
           16              C       5.418162      11.265094       6.014015      -0.169702      47.166821 0.49994567E+03  0.12204559E+05                                11.420287                            7.525193      -0.249932       1.881502                    0.998598      31.076129      91.845601       0.590695       0.424760      -1.056073       0.007938       0.041726       0.001498       0.042501       0.020126       0.009933      -0.011906       0.037796       0.160400      -0.056361       0.000537       0.055824             15.929715      12.649869      -1.769008       0.525268      23.049406      10.385776      12.089870           0.016316
           17              C       2.777006      14.651694      10.569970       0.630485      25.731012 0.24033664E+03  0.49329473E+04                                 8.132218                            5.553573       0.014702       2.076498                    0.999726      21.721230      60.760429       0.620102       0.481234      -1.013743      -0.038884      -0.012467      -0.049244       0.063972      -0.043550      -0.025057       0.016992      -0.126872      -0.160262      -0.072579      -0.034611       0.107190             10.719478      11.002476       1.243592       2.778070       4.498902      -0.465685      16.657056          -0.000697
           18              C       3.687231      14.716450      11.744412      -0.142944      50.252805 0.50636683E+03  0.12257217E+05                                11.592912                            7.386528       0.024098       1.985622                    0.999162      29.241725      82.846746       0.626228       0.404061      -1.081873      -0.020274      -0.013465       0.054046       0.059273       0.018635      -0.001049       0.000329      -0.033166       0.041600      -0.031905       0.013889       0.018016             16.473448      16.366707       1.851542       2.909724       5.890416      -0.658427      27.163223           0.012685
           19              C       5.065725      15.062552      11.557481       0.277614      38.134011 0.37895767E+03  0.86179386E+04                                10.033948                            6.639155      -0.065198       1.984115                    0.999613      25.990201      73.747901       0.617486       0.436180      -1.050792       0.035988       0.053189      -0.074472       0.098338       0.013696      -0.020913      -0.005685      -0.007792       0.039041      -0.026445      -0.003358       0.029804             13.815799      13.115589       1.620735      -0.841358       5.328713      -0.824391      23.003096           0.011157
           20              C       0.919893       7.018819       0.128918      -0.171568      47.401612 0.50270003E+03  0.12290088E+05                                11.466561                            7.553376      -0.254778       1.879337                    0.998589      31.143847      92.149147       0.588648       0.425603      -1.055427       0.006378      -0.020512      -0.036759       0.042575      -0.000953      -0.022527      -0.036626      -0.046588      -0.096114      -0.056637       0.000813       0.055823             16.001517      12.683637       1.340203       1.280429       5.856856      -0.448994      29.464057           0.016337
           21              C       0.527870      16.714169       7.809840       0.632134      25.693418 0.23995734E+03  0.49232273E+04                                 8.124685                            5.549345       0.015487       2.077012                    0.999674      21.702934      60.697714       0.620311       0.481261      -1.013726      -0.039499      -0.036291       0.035712       0.064440       0.000571       0.049969       0.053187      -0.006062       0.208233      -0.071884      -0.035284       0.107168             10.708177      10.991836       1.780962      -2.462794      14.004710      -5.025072       7.127985          -0.000700
           22              C       1.438094      17.698888       7.166541      -0.144663      50.418221 0.50811998E+03  0.12311583E+05                                11.621091                            7.401754       0.014895       1.982248                    0.999145      29.294157      83.064100       0.625208       0.404328      -1.081580      -0.020048       0.054007      -0.015513       0.059660      -0.010452      -0.015308      -0.001423      -0.039307       0.035968      -0.033360       0.014441       0.018919             16.517859      16.408553       1.596018      -3.065324      22.479396      -8.909391      10.665627           0.012675
           23              C       2.816588      17.363949       6.960272       0.276871      38.141208 0.37904364E+03  0.86202563E+04                                10.034335                            6.639275      -0.062682       1.984805                    0.999605      25.994378      73.757778       0.617578       0.436097      -1.050857       0.034792      -0.091145      -0.008436       0.097924      -0.024982      -0.001316      -0.003297      -0.024559      -0.010378      -0.026463      -0.003237       0.029700             13.816662      13.118164      -1.536947      -0.984627      19.297737      -7.241254       9.034086           0.011140
           24              C       3.169032       4.045313       6.748847      -0.169829      47.256052 0.50094003E+03  0.12235996E+05                                11.440628                            7.537461      -0.251469       1.880920                    0.998623      31.097983      91.963782       0.589599       0.425300      -1.055643       0.006081      -0.021421       0.035667       0.042047      -0.018667       0.011818       0.048450      -0.024775      -0.032971      -0.055897       0.000816       0.055082             15.961341      12.665038       0.433418      -1.797402      23.879810      -9.964490      11.339175           0.016324
           25              C       1.721262       9.036638       5.488031       0.635929      25.625411 0.23925370E+03  0.49054770E+04                                 8.113270                            5.542963       0.018053       2.078423                    0.999675      21.668518      60.592658       0.620336       0.481567      -1.013506       0.038681      -0.049692      -0.014727       0.064672       0.042637      -0.024787      -0.069884      -0.035363       0.118307      -0.071561      -0.034607       0.106168             10.691165      10.975785      -3.016421      -0.309003      13.175983       5.479409       7.921728          -0.000711
           26              C       0.811038      10.086111       6.019172      -0.146757      50.540654 0.50947217E+03  0.12353022E+05                                11.640361                            7.412398       0.012766       1.981059                    0.999181      29.335147      83.219939       0.624633       0.404416      -1.081480       0.019062       0.040216       0.038871       0.059090      -0.008261       0.016896       0.000463      -0.039139       0.034687      -0.033237       0.013674       0.019563             16.547920      16.437736      -3.456734       0.152233      21.374587       9.589931      11.831439           0.012688
           27              C       6.179944      10.097276       5.625973       0.277726      38.120394 0.37882743E+03  0.86139432E+04                                10.030159                            6.636978      -0.058811       1.986067                    0.999562      25.987169      73.726680       0.617753       0.436044      -1.050910      -0.035034      -0.038999      -0.083647       0.098718       0.011280       0.022439       0.009166      -0.013398       0.022164      -0.026327      -0.003592       0.029919             13.810372      13.114165      -0.086095       1.821779      17.861706       8.059695      10.455246           0.011153
           28              C       1.329238      11.064132       6.877765      -0.169702      47.166762 0.49994540E+03  0.12204549E+05                                11.420271                            7.525186      -0.249926       1.881504                    0.998598      31.076124      91.845531       0.590696       0.424760      -1.056073      -0.007938      -0.041727      -0.001498       0.042502       0.020125       0.009933      -0.011907       0.037796       0.160396      -0.056360       0.000537       0.055823             15.929685      12.649852      -1.769003       0.525269      23.049356      10.385751      12.089847           0.016317
           29              C       3.970394       7.677532       2.321810       0.630487      25.731020 0.24033672E+03  0.49329524E+04                                 8.132231                            5.553582       0.014674       2.076489                    0.999726      21.721279      60.760709       0.620100       0.481235      -1.013741       0.038884       0.012468       0.049245       0.063972      -0.043551      -0.025057       0.016993      -0.126873      -0.160265      -0.072579      -0.034613       0.107192             10.719493      11.002501       1.243594       2.778084       4.498909      -0.465682      16.657068          -0.000696
           30              C       3.060169       7.612776       1.147368      -0.142942      50.252826 0.50636659E+03  0.12257213E+05                                11.592925                            7.386533       0.024090       1.985620                    0.999162      29.241711      82.846774       0.626227       0.404061      -1.081872       0.020275       0.013465      -0.054045       0.059272       0.018635      -0.001050       0.000330      -0.033168       0.041599      -0.031905       0.013888       0.018017             16.473468      16.366755       1.851549       2.909742       5.890421      -0.658423      27.163227           0.012683
           31              C       1.681675       7.266674       1.334299       0.277618      38.134140 0.37895869E+03  0.86179730E+04                                10.033985                            6.639174      -0.065228       1.984105                    0.999613      25.990277      73.748313       0.617484       0.436182      -1.050790      -0.035988      -0.053189       0.074472       0.098338       0.013697      -0.020912      -0.005684      -0.007793       0.039036      -0.026445      -0.003357       0.029802             13.815852      13.115655       1.620745      -0.841348       5.328730      -0.824388      23.003172           0.011159
           32              C       5.827507      15.310407      12.762862      -0.171568      47.401479 0.50269902E+03  0.12290054E+05                                11.466531                            7.553364      -0.254771       1.879339                    0.998589      31.143817      92.148966       0.588649       0.425602      -1.055428      -0.006378       0.020512       0.036760       0.042576      -0.000953      -0.022525      -0.036625      -0.046587      -0.096115      -0.056635       0.000813       0.055822             16.001465      12.683607       1.340200       1.280420       5.856842      -0.448992      29.463946           0.016340
           33              C       6.219530       5.615057       5.081940       0.632136      25.693413 0.23995729E+03  0.49232291E+04                                 8.124696                            5.549352       0.015460       2.077003                    0.999674      21.702976      60.697973       0.620309       0.481262      -1.013725       0.039499       0.036291      -0.035713       0.064441       0.000572       0.049970       0.053188      -0.006062       0.208237      -0.071885      -0.035285       0.107170             10.708190      10.991858       1.780967      -2.462800      14.004718      -5.025074       7.127995          -0.000699
           34              C       5.309306       4.630338       5.725239      -0.144661      50.418193 0.50811927E+03  0.12311564E+05                                11.621097                            7.401755       0.014889       1.982248                    0.999145      29.294127      83.064064       0.625207       0.404329      -1.081579       0.020048      -0.054007       0.015512       0.059660      -0.010453      -0.015307      -0.001423      -0.039307       0.035971      -0.033360       0.014441       0.018920             16.517867      16.408585       1.596029      -3.065338      22.479386      -8.909388      10.665631           0.012673
           35              C       3.930812       4.965277       5.931508       0.276874      38.141313 0.37904448E+03  0.86202844E+04                                10.034364                            6.639290      -0.062705       1.984797                    0.999605      25.994443      73.758122       0.617576       0.436098      -1.050856      -0.034792       0.091145       0.008436       0.097924      -0.024981      -0.001317      -0.003295      -0.024559      -0.010376      -0.026463      -0.003236       0.029699             13.816704      13.118215      -1.536937      -0.984643      19.297783      -7.241276       9.034113           0.011143
           36              C       3.578368      18.283913       6.142933      -0.169829      47.255914 0.50093895E+03  0.12235960E+05                                11.440598                            7.537447      -0.251461       1.880923                    0.998623      31.097948      91.963579       0.589600       0.425300      -1.055644      -0.006081       0.021422      -0.035667       0.042048      -0.018666       0.011817       0.048449      -0.024773      -0.032969      -0.055895       0.000815       0.055080             15.961289      12.665004       0.433413      -1.797395      23.879722      -9.964451      11.339140           0.016328
           37              O       3.808907      13.305986       6.867451      -0.553580      34.933046 0.49670443E+03  0.11680526E+05                                 8.454017                            6.814727       0.501639       2.211872                    0.997611      27.312732      70.494480       0.742868       0.350615      -1.148288       0.036982       0.008889       0.004906       0.038351       0.006850       0.005623      -0.023778       0.062422      -0.048290      -0.044605       0.004408       0.040197             10.067615      15.472276      -2.447068       0.763267       8.639215       1.777252       6.091356           0.059656
           38              O       5.281865      14.225950       8.125689      -0.532985      44.892152 0.58917118E+03  0.14578298E+05                                10.166798                            7.588761      -0.047770       2.017616                    0.999292      28.324703      77.028438       0.675319       0.366549      -1.126316      -0.029114       0.000002      -0.051431       0.059100       0.032800      -0.032897      -0.034270      -0.024860       0.100788      -0.052913      -0.020806       0.073719             13.001564      11.190719       0.220764       1.508556      16.031144       7.376069      11.782830           0.063193
           39              O       1.095103      13.006774       8.226245      -0.562210      47.403385 0.59313987E+03  0.14626435E+05                                10.479210                            7.483512       0.095894       2.049287                    0.999135      28.841655      77.007961       0.701519       0.354067      -1.141918      -0.027430      -0.084032      -0.040903       0.097400       0.025947       0.028912       0.032295      -0.048397       0.011796      -0.044428      -0.018639       0.063067             14.349103      10.703993       4.059838       2.439306      19.353891       9.277933      12.989424           0.074211
           40              O       1.559776      14.180548      10.826517      -0.552820      34.924486 0.49655397E+03  0.11676364E+05                                 8.453260                            6.814283       0.501088       2.211537                    0.997573      27.308455      70.486700       0.742779       0.350675      -1.148213       0.038097       0.000039      -0.010207       0.039441       0.001757      -0.009374       0.008787       0.037366      -0.127301      -0.045159       0.004190       0.040969             10.066113      15.468922       1.884424       1.737388       5.189010       0.214443       9.540406           0.059696
           41              O       3.032732      14.810232       9.400686      -0.529577      44.776829 0.58733308E+03  0.14521240E+05                                10.149786                            7.577207      -0.045639       2.018767                    0.999257      28.280847      76.874576       0.675806       0.366577      -1.126312      -0.029797      -0.044566       0.028841       0.060875      -0.044522      -0.013088       0.000176      -0.083009      -0.068767      -0.054019      -0.018617       0.072636             12.977712      11.167682       1.193388      -0.946529       6.447166      -1.845637      21.318289           0.063051
           42              O       5.593371      15.506904      10.406245      -0.561687      47.343470 0.59221309E+03  0.14597433E+05                                10.470666                            7.477146       0.094172       2.049101                    0.999179      28.820528      76.927775       0.701912       0.354018      -1.141992      -0.027366       0.006638       0.093560       0.097705       0.011445      -0.037368      -0.008251      -0.006251       0.137311      -0.044236      -0.019219       0.063456             14.338017      10.692469       0.082481      -4.729489       6.540858      -1.881621      25.780723           0.074201
           43              O       6.058039      17.171919       8.089592      -0.552891      34.905313 0.49624622E+03  0.11667021E+05                                 8.449420                            6.811526       0.502584       2.212312                    0.997638      27.303096      70.460634       0.743054       0.350609      -1.148297       0.037574      -0.009265       0.005198       0.039047      -0.008821       0.002841       0.015006       0.077695      -0.003388      -0.044608       0.004173       0.040435             10.061326      15.462082       0.561731      -2.499029       8.262344      -1.989961       6.459553           0.059608
           44              O       0.783598      15.622271       8.257185      -0.530569      44.819005 0.58798797E+03  0.14541629E+05                                10.156350                            7.581550      -0.048859       2.017635                    0.999238      28.296153      76.929813       0.675589       0.366588      -1.126292      -0.028857       0.046596       0.024024       0.059841       0.011838       0.044736       0.032952      -0.025180       0.104100      -0.053337      -0.019755       0.073093             12.987195      11.175836      -1.415097      -0.561648      19.212907      -5.521728       8.572842           0.063075
           45              O       3.344235      16.144774       7.151070      -0.561231      47.365762 0.59255087E+03  0.14608298E+05                                10.474762                            7.480195       0.091971       2.048292                    0.999142      28.825909      76.956688       0.701618       0.354105      -1.141886      -0.028160       0.078200      -0.052411       0.098260      -0.038560       0.008491      -0.024246      -0.063999      -0.033107      -0.044842      -0.019460       0.064303             14.343187      10.698383      -4.140023       2.294904      22.607095      -7.392279       9.724082           0.074223
           46              O       2.938493       9.023240       6.024329      -0.553588      34.933507 0.49671199E+03  0.11680752E+05                                 8.454101                            6.814786       0.501631       2.211866                    0.997611      27.312896      70.495113       0.742863       0.350616      -1.148287      -0.036983      -0.008889      -0.004906       0.038352       0.006852       0.005622      -0.023779       0.062419      -0.048286      -0.044605       0.004410       0.040195             10.067724      15.472451      -2.447100       0.763276       8.639310       1.777277       6.091412           0.059655
           47              O       1.465535       8.103276       4.766091      -0.532997      44.893058 0.58918516E+03  0.14578734E+05                                10.166942                            7.588859      -0.047753       2.017615                    0.999292      28.325019      77.029586       0.675314       0.366549      -1.126316       0.029115      -0.000002       0.051433       0.059102       0.032802      -0.032900      -0.034270      -0.024858       0.100790      -0.052915      -0.020806       0.073721             13.001761      11.190887       0.220758       1.508573      16.031382       7.376198      11.783014           0.063193
           48              O       5.652297       9.322452       4.665535      -0.562223      47.404467 0.59315512E+03  0.14626909E+05                                10.479375                            7.483616       0.095894       2.049281                    0.999135      28.841988      77.009175       0.701513       0.354067      -1.141917       0.027429       0.084034       0.040903       0.097401       0.025945       0.028916       0.032295      -0.048399       0.011790      -0.044430      -0.018637       0.063067             14.349350      10.704171       4.059921       2.439363      19.354249       9.278114      12.989632           0.074212
           49              O       5.187624       8.148678       2.065263      -0.552831      34.925097 0.49656415E+03  0.11676668E+05                                 8.453369                            6.814361       0.501082       2.211531                    0.997573      27.308686      70.487566       0.742773       0.350676      -1.148212      -0.038099      -0.000039       0.010207       0.039442       0.001755      -0.009376       0.008788       0.037361      -0.127300      -0.045159       0.004192       0.040967             10.066252      15.469146       1.884453       1.737417       5.189067       0.214449       9.540543           0.059694
           50              O       3.714668       7.518994       3.491094      -0.529587      44.777688 0.58734629E+03  0.14521652E+05                                10.149924                            7.577300      -0.045629       2.018765                    0.999258      28.281149      76.875690       0.675800       0.366578      -1.126312       0.029798       0.044569      -0.028842       0.060878      -0.044526      -0.013088       0.000176      -0.083008      -0.068769      -0.054020      -0.018618       0.072638             12.977899      11.167836       1.193404      -0.946529       6.447247      -1.845675      21.318613           0.063051
           51              O       1.154029       6.822322       2.485535      -0.561700      47.344768 0.59223144E+03  0.14598002E+05                                10.470860                            7.477268       0.094180       2.049095                    0.999180      28.820939      76.929247       0.701905       0.354018      -1.141991       0.027365      -0.006640      -0.093562       0.097707       0.011450      -0.037368      -0.008249      -0.006250       0.137312      -0.044239      -0.019217       0.063456             14.338308      10.692677       0.082489      -4.729605       6.540961      -1.881652      25.781286           0.074200
           52              O       0.689361       5.157307       4.802188      -0.552902      34.906004 0.49625772E+03  0.11667363E+05                                 8.449540                            6.811612       0.502580       2.212305                    0.997638      27.303369      70.461628       0.743048       0.350610      -1.148296      -0.037576       0.009264      -0.005198       0.039049      -0.008821       0.002844       0.015007       0.077692      -0.003383      -0.044608       0.004175       0.040433             10.061480      15.462329       0.561743      -2.499073       8.262468      -1.990003       6.459645           0.059607
           53              O       5.963802       6.706955       4.634595      -0.530579      44.819818 0.58800038E+03  0.14542016E+05                                10.156482                            7.581638      -0.048849       2.017633                    0.999239      28.296431      76.930847       0.675584       0.366589      -1.126291       0.028857      -0.046597      -0.024024       0.059843       0.011839       0.044739       0.032952      -0.025181       0.104098      -0.053339      -0.019756       0.073095             12.987374      11.175984      -1.415113      -0.561659      19.213191      -5.521811       8.572948           0.063075
           54              O       3.403165       6.184452       5.740710      -0.561244      47.366886 0.59256669E+03  0.14608790E+05                                10.474933                            7.480303       0.091973       2.048286                    0.999142      28.826252      76.957940       0.701612       0.354105      -1.141885       0.028160      -0.078199       0.052414       0.098261      -0.038562       0.008488      -0.024247      -0.063999      -0.033104      -0.044845      -0.019458       0.064303             14.343443      10.698563      -4.140109       2.294945      22.607514      -7.392442       9.724251           0.074223

******************************************************
Auxiliary information for the entire system
The total spin magnetic moment of the unit cell is   11.819717
The total net atomic charge of the unit cell is   -0.000002
Accuracy of reproducing the electrostatic potential in the unit cell:
  The inner radius (bohr) =    5.0000
  The outer radius (bohr) =   12.0000
  Valid grid points have density less than (e/(bohr^3)) =    0.0001
  The number of valid grid points were=       175054
  The rms potential error without charges in kcal/mol is=      2.36249
  The rms potential error with partial charges in kcal/mol is=      0.51340
  The RRMSE value at monopole order=      0.21731
  The rms potential error with partial charges and cloud penetration in kcal/mol is=      0.51835
  The RRMSE value at monopole order with cloud penetration is=      0.21941
  The rms potential error with partial charges and atomic dipoles in kcal/mol is=      0.27286
  The RRMSE value at dipole order=      0.11550
  The rms potential error with partial charges, atomic dipoles and cloud penetration in kcal/mol is=      0.25826
  The RRMSE value at dipole order with cloud penetration=      0.10932

******************************************************
The electron densities and ab initio electrostatic potential were computed in VASP using the PBE functional and
projector augmented wave method. See the main text of the journal article for a description of computational details.
The atomic charges, dipoles, and quadrupoles were computed with the DDEC6 method as described in
(a) T. A. Manz and N. Gabaldon Limas, RSC Adv. 6 (2016) 47771-47801 DOI: 10.1039/c6ra04656h
(b) N. Gabaldon Limas and T. A. Manz, RSC Adv. 8 (2018) 2678-2707 DOI: 10.1039/c7ra11829e.
For each atom in the material, the electron cloud parameters were fit to the spherically averaged atom-in-material
electron density using radial positions for which this density was between 10^-4 and 10^-2 electrons per cubic bohr.
The polarizabilities, dispersion coefficients, and quantum Drude oscillator (QDO) parameters were fit using the MCLF method.
The magnetic structure of the system was optimized in VASP from the default ferromagnetic initial guess using spin polarization.
The atomic spin moments (ASMs) were computed on this optimized magnetic structure using the DDEC6 partition as inputs
to the method of T. A. Manz and D. S. Sholl, J. Chem. Theory Comput. 7 (2011) 4146-4164 DOI: 10.1021/ct200539n.
The RMSE and RRMSE were computed using a uniform grid with Ewald summation.
