# Supplementary material for: A collection of forcefield precursors for metal–organic frameworks
Source: RSC Adv. 2019 Nov 13;9(63):36492–507. doi: 10.1039/c9ra07327b (PMC9075174; doi:10.1039/c9ra07327b)
Supplement: RA-009-C9RA07327B-s5065 [file RA-009-C9RA07327B-s5065.xyz]

   62
jmolscript: load "" {1 1 1} spacegroup "x,y,z" unitcell [{      8.648200     0.000000     0.000000 }, {     -0.648340    10.305927     0.000000 }, {     -3.999912    -5.152911    11.151989 }]
Cd     7.107135     3.747504     2.384184     0.788918
Cd     1.231925     1.377043     3.483547     0.852188
Cd    -1.216885    -1.405430     8.767805     0.789120
Cd     0.907762     6.530026     7.668442     0.851701
H     -0.996477     5.790924     5.107611     0.105495
H      1.647343     3.315447     6.448080     0.103413
H     -3.569838    -0.331799    10.971327     0.111088
H      3.078558     2.147758     0.637894     0.100179
H      5.929117    -0.342136     4.405036     0.138347
H      4.983976    -0.316377     3.158243     0.122108
H     -1.056237    -1.397469     3.113635     0.083696
H      5.977963     8.916697     1.875765     0.099442
H      5.427344     7.578999     4.268981     0.130292
H      4.491390     7.568687     3.017728     0.125527
H     -0.672306     0.637965     6.044378     0.105839
H      1.971510    -1.837525     4.703909     0.104177
H      4.754174     4.821114     0.180662     0.112691
H      3.402744    -3.005159    10.514095     0.099346
H      5.604951     4.810838     6.746953     0.138004
H      4.659814     4.836609     7.993746     0.122171
H     -1.380399     3.755518     8.038354     0.083087
H     -2.346055     3.763768     9.276224     0.098577
H      5.751518     2.426048     6.883008     0.128805
H      4.815568     2.415748     8.134261     0.124706
C     -0.450471     5.043745     5.203072     0.152929
C      0.982674     3.708100     5.930182     0.138626
C      0.908215     4.149167     0.248020     0.165161
C      2.336060     2.705309     0.691646     0.130550
C      6.444111     1.094504     3.060329     0.665462
C      5.911087    -0.261754     3.437489    -0.356330
C      6.013010     8.868264     2.843980    -0.135026
C      5.419970     7.586208     3.298089    -0.336534
C      6.076809     6.314455     2.816769     0.640181
C     -0.126300    -0.109215     5.948917     0.151729
C      1.306843    -1.444866     5.221807     0.137996
C      1.232403    -1.003746    10.903969     0.160877
C      2.660246    -2.447608    10.460343     0.133048
C     -2.528251     6.247491     8.091660     0.663095
C     -3.061277     4.891229     7.714500    -0.355866
C     -2.311011     3.715326     8.308009    -0.134207
C     -2.904053     2.433266     7.853900    -0.333057
C     -2.247212     1.161517     8.335220     0.637528
N      0.463440     3.136116     4.857806    -0.228724
N     -0.484358     4.015210     4.388754    -0.152436
N      0.457566     4.906681     6.192476    -0.315741
N      1.510635     2.711497     1.710269    -0.206032
N      0.573065     3.661703     1.418979    -0.204036
N     -1.998494    -1.568511    10.887687    -0.295171
N      0.787613    -2.016840     6.294183    -0.227455
N     -0.160184    -1.137743     6.763235    -0.152569
N      0.781734    -0.246288     4.959513    -0.316588
N      1.834817    -2.441430     9.441720    -0.207617
N      0.897248    -1.491222     9.733010    -0.201568
N      6.325519     3.584403     0.264302    -0.294927
O     -1.045747     1.226418     2.588823    -0.622954
O      5.694857     2.075629     3.241660    -0.574771
O      7.189983     6.325789     2.243780    -0.619330
O      5.479925     5.244701     3.070366    -0.606196
O     -0.721567    -3.926518     8.563166    -0.621762
O     -2.629165    -3.077313     7.910329    -0.573895
O     -1.134036     1.172856     8.908209    -0.619760
O     -2.844096     0.091761     8.081623    -0.603545

The following XYZ coordinates are in angstroms. Other properties are in atomic units.
The sperically averaged electron density of each atom fit to a function of the form exp(a - br)
eigen_1, eigen_2 and eigen_3 are the three eigenvalues of traceless quadrupole moment tensor
  atom number  atomic symbol              X              Y              Z     net charge C6 coefficient C8 coefficient C10 coefficient fluctuating dipole atomic polarizability isotropic forcefield polarizability              a              b squared Pearson coefficient          <r^3>          <r^4>         wp_QDO          m_QDO          q_QDO       dipole_x       dipole_y       dipole_z         dipole            Qxy            Qxz            Qyz     Q(x^2-y^2)  Q(3z^2 - R^2)        eigen_1        eigen_2        eigen_3 static polarizability      alpha(xx)      alpha(xy)      alpha(xz)      alpha(yy)      alpha(yz)      alpha(zz) atomic spin moment
            1             Cd       7.107135       3.747504       2.384184       0.788918     188.052584 0.49105817E+04  0.19256571E+06                                25.803679                           22.595796       1.031023       2.001663                    0.997574      82.181896     224.113006       0.400596       0.389900      -1.189042      -0.085152       0.007511       0.024483       0.088919      -0.013216      -0.032400      -0.015572      -0.114153      -0.247038      -0.097458      -0.003105       0.100563             29.374701      24.886747      -0.741446       5.529914      28.104259       2.826132      35.133096           0.000035
            2             Cd       1.231925       1.377043       3.483547       0.852188     161.405221 0.38764325E+04  0.14357572E+06                                22.380129                           19.254942       1.102604       2.038389                    0.998496      79.345894     211.682254       0.461077       0.358660      -1.211677       0.019877      -0.040132      -0.040312       0.060256      -0.047567       0.095414       0.130592       0.299365      -0.300956      -0.253295       0.025383       0.227913             25.314036      19.521970       1.865224      -3.039531      27.205565     -10.643630      29.214572           0.000048
            3             Cd      -1.216885      -1.405430       8.767805       0.789120     188.044083 0.49106174E+04  0.19256361E+06                                25.799513                           22.593140       1.027257       2.000844                    0.997495      82.168427     224.059600       0.400700       0.389806      -1.189138      -0.085077       0.006595      -0.024734       0.088845      -0.012670       0.033315       0.016735      -0.116316      -0.245664      -0.098082      -0.003371       0.101453             29.368526      24.879460      -0.739688      -5.536297      28.097265      -2.825532      35.128853           0.000035
            4             Cd       0.907762       6.530026       7.668442       0.851701     161.443183 0.38770509E+04  0.14360349E+06                                22.382789                           19.255507       1.103943       2.038873                    0.998481      79.354039     211.703407       0.461108       0.358624      -1.211714       0.020337      -0.039066       0.041559       0.060555      -0.048505      -0.095202      -0.131843       0.300672      -0.300999      -0.254961       0.026505       0.228456             25.318814      19.521730       1.867297       3.043082      27.209111      10.650488      29.225602           0.000048
            5              H      -0.996477       5.790924       5.107611       0.105495       1.013835 0.71088566E+01  0.68637947E+02                                 1.742928                            1.617067      -1.190924       2.321090                    0.995104       3.672124      10.633515       0.459890       1.379391      -0.686850      -0.034114       0.040310      -0.006727       0.053235      -0.018318       0.007048       0.002494      -0.006677      -0.014425      -0.019580      -0.001716       0.021297              1.794424       1.704341      -0.517603       0.090299       2.204939      -0.082264       1.473992           0.000005
            6              H       1.647343       3.315447       6.448080       0.103413       1.192071 0.83111908E+01  0.81582659E+02                                 1.806436                            1.651086      -0.783343       2.512868                    0.999613       3.293526       8.933218       0.507299       1.230007      -0.722941       0.036124      -0.025020       0.031406       0.054012      -0.013269       0.014501       0.002741      -0.006080      -0.001176      -0.021870       0.004262       0.017607              1.862859       2.168656      -0.367728       0.506382       1.661572      -0.258313       1.758349           0.000014
            7              H      -3.569838      -0.331799      10.971327       0.111088       1.146513 0.82479564E+01  0.81523541E+02                                 1.813261                            1.685664      -0.958042       2.437075                    0.998182       3.424586       9.593361       0.479670       1.291894      -0.707850      -0.025804       0.043031      -0.024783       0.055962      -0.015671      -0.000501      -0.010809      -0.007544      -0.008227      -0.018387      -0.002162       0.020549              1.848318       1.796401      -0.379505       0.205437       1.998108      -0.421973       1.750444           0.000006
            8              H       3.078558       2.147758       0.637894       0.100179       1.255870 0.90232419E+01  0.90967709E+02                                 1.908989                            1.749225      -0.952447       2.431397                    0.997828       3.495762       9.803690       0.477773       1.271627      -0.712565       0.045251      -0.030301      -0.006718       0.054871      -0.019420      -0.006671      -0.005368       0.007856      -0.009516      -0.021975       0.000440       0.021535              1.971798       2.505178      -0.571886      -0.119512       1.839350       0.036115       1.570865           0.000008
            9              H       5.929117      -0.342136       4.405036       0.138347       1.016695 0.79840179E+01  0.78709892E+02                                 1.707540                            1.679513      -0.911359       2.448534                    0.997590       3.523787      10.038183       0.468945       1.324879      -0.699523       0.004820      -0.009476       0.022596       0.024972      -0.002333       0.000922       0.000021      -0.010338       0.020228      -0.009094       0.002293       0.006801              1.715757       1.429894      -0.009619       0.083554       1.543778      -0.028413       2.173598           0.000007
           10              H       4.983976      -0.316377       3.158243       0.122108       1.133078 0.88121911E+01  0.87752168E+02                                 1.734821                            1.684152      -0.922886       2.424872                    0.998727       3.454557       9.429324       0.509592       1.207007      -0.726554      -0.013025      -0.007365      -0.015714       0.021699       0.001020       0.007579       0.002652       0.000718       0.009712      -0.007045      -0.002501       0.009546              1.753337       2.215223      -0.005188       0.233115       1.579367      -0.004557       1.465421           0.000007
           11              H      -1.056237      -1.397469       3.113635       0.083696       1.288908 0.10886872E+02  0.11610836E+03                                 1.989573                            1.950135      -1.405211       2.195193                    0.991090       4.128481      12.276849       0.438418       1.309958      -0.700728       0.021575      -0.003840       0.014285       0.026158      -0.000757       0.005424      -0.003215       0.009580      -0.001692      -0.006768      -0.002016       0.008784              1.988261       2.418754       0.086740       0.366614       1.831413       0.048129       1.714616           0.000005
           12              H       5.977963       8.916697       1.875765       0.099442       1.168092 0.92960486E+01  0.93172087E+02                                 1.733274                            1.703156      -0.695859       2.536213                    0.999282       3.383077       9.058153       0.522248       1.170150      -0.737267      -0.008765      -0.002717      -0.028904       0.030325       0.000100       0.004810      -0.000386      -0.006599       0.019807      -0.008173      -0.000010       0.008182              1.729710       1.381029      -0.007473       0.073238       1.572496      -0.051291       2.235607           0.000006
           13              H       5.427344       7.578999       4.268981       0.130292       1.001937 0.77838663E+01  0.75901426E+02                                 1.661788                            1.634890      -0.733739       2.525315                    0.999357       3.442188       9.606855       0.487796       1.287695      -0.707765       0.007270       0.007199       0.021943       0.024211       0.001876       0.004753      -0.000260      -0.007073       0.018048      -0.008523       0.000894       0.007630              1.668324       1.366844      -0.021166       0.046977       1.548863      -0.035143       2.089264           0.000008
           14              H       4.491390       7.568687       3.017728       0.125527       1.120314 0.87102695E+01  0.85909212E+02                                 1.682529                            1.644212      -0.817752       2.479759                    0.999179       3.314260       8.808667       0.533559       1.163899      -0.738107      -0.015849       0.003693      -0.016100       0.022892       0.001096       0.008709      -0.001842       0.000818       0.002855      -0.008818      -0.000383       0.009201              1.691404       2.088358       0.030363       0.215852       1.555412       0.038612       1.430441           0.000009
           15              H      -0.672306       0.637965       6.044378       0.105839       1.012658 0.70960185E+01  0.68448230E+02                                 1.737944                            1.612825      -1.105696       2.359189                    0.996244       3.662942      10.584243       0.461921       1.374646      -0.687791      -0.034851       0.039888       0.007016       0.053431      -0.018122      -0.006942      -0.002524      -0.007120      -0.014021      -0.019449      -0.001605       0.021054              1.789102       1.699486      -0.515206      -0.089853       2.197721       0.081958       1.470100           0.000005
           16              H       1.971510      -1.837525       4.703909       0.104177       1.188588 0.82811581E+01  0.81199038E+02                                 1.801372                            1.646910      -0.785438       2.512001                    0.999616       3.287944       8.907725       0.508588       1.228231      -0.723338       0.036226      -0.024486      -0.031324       0.053787      -0.013410      -0.014421      -0.002735      -0.005935      -0.001105      -0.021872       0.004199       0.017673              1.857428       2.161806      -0.366014      -0.504059       1.657052       0.257192       1.753428           0.000014
           17              H       4.754174       4.821114       0.180662       0.112691       1.145505 0.82417793E+01  0.81477570E+02                                 1.815139                            1.687265      -0.966944       2.434339                    0.998071       3.423967       9.604192       0.478313       1.295320      -0.707118      -0.025186       0.042848       0.024479       0.055403      -0.015789       0.000385       0.010839      -0.007730      -0.008030      -0.018446      -0.002268       0.020714              1.850302       1.798360      -0.380148      -0.205732       2.000306       0.422629       1.752241           0.000006
           18              H       3.402744      -3.005159      10.514095       0.099346       1.259098 0.90501699E+01  0.91304321E+02                                 1.911894                            1.751541      -0.949857       2.432072                    0.997869       3.500769       9.820232       0.477591       1.271204      -0.712646       0.045571      -0.030292       0.006410       0.055094      -0.019552       0.006731       0.005143       0.007623      -0.009634      -0.021961       0.000275       0.021686              1.974941       2.509850      -0.573547       0.119909       1.842119      -0.036250       1.572855           0.000008
           19              H       5.604951       4.810838       6.746953       0.138004       1.016393 0.79808976E+01  0.78670159E+02                                 1.707180                            1.679175      -0.912433       2.448039                    0.997553       3.523307      10.035709       0.469004       1.324865      -0.699536       0.004675      -0.009536      -0.022720       0.025080      -0.002497      -0.000851      -0.000054      -0.010419       0.020773      -0.009283       0.002311       0.006972              1.715377       1.429613      -0.009588      -0.083637       1.543377       0.028470       2.173142           0.000007
           20              H       4.659814       4.836609       7.993746       0.122171       1.133941 0.88219258E+01  0.87883668E+02                                 1.736674                            1.685872      -0.933330       2.420438                    0.998677       3.455802       9.438194       0.508914       1.208140      -0.726298      -0.013274      -0.007463       0.015366       0.021633       0.000979      -0.007621      -0.002642       0.001013       0.010897      -0.006988      -0.002794       0.009782              1.755233       2.218024      -0.005136      -0.233488       1.580958       0.004581       1.466718           0.000007
           21              H      -1.380399       3.755518       8.038354       0.083087       1.290966 0.10906674E+02  0.11635451E+03                                 1.990250                            1.950712      -1.403042       2.195728                    0.991123       4.131454      12.281364       0.438824       1.308354      -0.701050       0.021630      -0.004372      -0.014310       0.026301      -0.000524      -0.005434       0.003231       0.009905      -0.001401      -0.006955      -0.001875       0.008830              1.988955       2.419998       0.086800      -0.366929       1.831836      -0.048157       1.715030           0.000005
           22              H      -2.346055       3.763768       9.276224       0.098577       1.170833 0.93222274E+01  0.93486470E+02                                 1.734607                            1.704387      -0.685655       2.539483                    0.999298       3.388394       9.070567       0.522672       1.168551      -0.737628      -0.008734      -0.002606       0.029392       0.030773       0.000119      -0.004623       0.000389      -0.006686       0.020192      -0.008151      -0.000030       0.008181              1.731048       1.381838      -0.007486      -0.073283       1.573562       0.051359       2.237744           0.000006
           23              H       5.751518       2.426048       6.883008       0.128805       1.006468 0.78281864E+01  0.76440560E+02                                 1.666558                            1.639310      -0.735108       2.524086                    0.999362       3.451461       9.638879       0.487249       1.287337      -0.707828       0.007299       0.007273      -0.022648       0.024882       0.001898      -0.004540       0.000355      -0.007141       0.018059      -0.008453       0.000959       0.007494              1.673168       1.370033      -0.021246      -0.047318       1.552853       0.035245       2.096617           0.000008
           24              H       4.815568       2.415748       8.134261       0.124706       1.124996 0.87559809E+01  0.86474003E+02                                 1.687229                            1.648502      -0.821557       2.477103                    0.999167       3.321502       8.834023       0.532868       1.163873      -0.738104      -0.016056       0.003685       0.016066       0.023010       0.001132      -0.008729       0.001903       0.001326       0.003410      -0.008735      -0.000661       0.009396              1.696207       2.095402       0.030461      -0.217126       1.559313      -0.038794       1.433906           0.000010
           25              C      -0.450471       5.043745       5.203072       0.152929      23.899826 0.31186336E+03  0.68110827E+04                                 7.455238                            6.063537       0.117470       2.066760                    0.999028      25.670689      73.340241       0.634359       0.442098      -1.038623       0.031757      -0.033953       0.026724       0.053624      -0.004569      -0.029480      -0.036100       0.038261      -0.018441      -0.054740       0.008927       0.045813              8.167255       6.643753      -2.345879       1.551486      10.034761       1.728755       7.823253           0.000018
           26              C       0.982674       3.708100       5.930182       0.138626      23.256754 0.29259488E+03  0.62463820E+04                                 7.057356                            5.684913       0.414429       2.146241                    0.999603      25.329307      69.967467       0.692679       0.414202      -1.062919      -0.044083       0.028746      -0.006067       0.052976      -0.004460      -0.008173      -0.045214       0.051186      -0.014084      -0.060963       0.026591       0.034373              7.661585       7.391658      -1.985618       2.395113       8.136335       0.823132       7.456761           0.000023
           27              C       0.908215       4.149167       0.248020       0.165161      23.048428 0.28703605E+03  0.61302899E+04                                 7.183512                            5.748676       0.197437       2.095941                    0.999524      25.050806      70.402088       0.664249       0.431748      -1.046478       0.041567      -0.016478       0.007708       0.045374       0.012595       0.033621       0.012397      -0.038522      -0.058500      -0.048514       0.005991       0.042523              7.916127       8.412042      -2.014470      -1.456857       6.678520      -2.104482       8.657818           0.000018
           28              C       2.336060       2.705309       0.691646       0.130550      24.295223 0.29999844E+03  0.64593131E+04                                 7.327399                            5.782438       0.348142       2.123242                    0.999854      25.705614      71.844816       0.680620       0.417960      -1.058101      -0.024666       0.045277      -0.012000       0.052938      -0.003625       0.022945       0.041992       0.002191      -0.099818      -0.063294       0.020249       0.043045              8.173760      10.001182      -2.343223      -2.351245       6.079617      -1.123162       8.440482           0.000018
           29              C       6.444111       1.094504       3.060329       0.665462      20.088938 0.23502270E+03  0.48074000E+04                                 6.935245                            5.509419      -0.051733       2.052897                    0.999754      21.675208      60.958195       0.618262       0.484321      -1.009932       0.021761       0.022837      -0.025284       0.040427       0.010202       0.049649       0.022306      -0.011486       0.263188      -0.066007      -0.041858       0.107865              7.809913       7.245193       0.601478      -1.050442      11.695065      -1.294414       4.489480           0.000012
           30              C       5.911087      -0.261754       3.437489      -0.356330      31.379807 0.47581253E+03  0.11483211E+05                                 8.720874                            7.219477      -0.188008       1.912905                    0.997853      31.425234      92.625478       0.617834       0.410778      -1.063967       0.043014      -0.070490      -0.041996       0.092643      -0.012783       0.015610       0.009809      -0.031138       0.046793      -0.034461       0.011110       0.023351              9.954847       7.402710       0.039820      -0.144763      15.722415      -0.253087       6.739416           0.000023
           31              C       6.013010       8.868264       2.843980      -0.135026      26.167701 0.39468554E+03  0.91517212E+04                                 7.864081                            6.664612      -0.305728       1.887361                    0.999341      29.555399      87.285021       0.625929       0.422017      -1.049729      -0.089141      -0.014301       0.061320       0.109137      -0.014756       0.015834       0.005340      -0.071475      -0.025077      -0.042532      -0.000409       0.042941              8.841773       6.290842      -0.063749       0.047186      14.002011       0.257495       6.232467           0.000016
           32              C       5.419970       7.586208       3.298089      -0.336534      31.269245 0.45221659E+03  0.10761710E+05                                 8.694631                            7.017947      -0.070377       1.955319                    0.998547      30.705128      89.485657       0.630183       0.408418      -1.066900       0.048124       0.068973      -0.039306       0.092834       0.014425       0.029526      -0.006763      -0.024076       0.044744      -0.041890       0.009933       0.031957             10.136809       6.950752      -0.720673      -0.245640      16.845670       0.809080       6.614004           0.000020
           33              C       6.076809       6.314455       2.816769       0.640181      20.419002 0.24215600E+03  0.49784021E+04                                 6.978318                            5.559981       0.009144       2.069438                    0.999759      21.828725      61.060135       0.622341       0.478721      -1.015329       0.007109      -0.022601      -0.018567       0.030102      -0.011998       0.069732      -0.007998      -0.003040       0.187537      -0.070766      -0.029792       0.100558              7.883659       6.573341      -1.127709      -1.383723      12.145394       1.371175       4.932242           0.000016
           34              C      -0.126300      -0.109215       5.948917       0.151729      23.903211 0.31194833E+03  0.68128016E+04                                 7.453279                            6.063314       0.116723       2.066428                    0.998959      25.674717      73.329886       0.634592       0.441945      -1.038804       0.032174      -0.033024      -0.027214       0.053538      -0.003256       0.030087       0.036051       0.036175      -0.020387      -0.054190       0.007735       0.046455              8.164372       6.640724      -2.342054      -1.551132      10.029383      -1.729679       7.823009           0.000018
           35              C       1.306843      -1.444866       5.221807       0.137996      23.259709 0.29270215E+03  0.62488314E+04                                 7.056250                            5.685288       0.423739       2.148860                    0.999611      25.331854      69.960283       0.692824       0.414105      -1.063051      -0.044075       0.029978       0.006309       0.053676      -0.004015       0.008662       0.044939       0.046905      -0.016948      -0.059574       0.025002       0.034572              7.659783       7.387986      -1.983246      -2.392812       8.135478      -0.825253       7.455885           0.000023
           36              C       1.232403      -1.003746      10.903969       0.160877      23.096551 0.28779758E+03  0.61494658E+04                                 7.185903                            5.750017       0.199766       2.095891                    0.999496      25.089020      70.482704       0.665386       0.430807      -1.047247       0.042335      -0.016486      -0.006738       0.045929       0.013096      -0.033533      -0.013893      -0.036908      -0.058244      -0.048095       0.004622       0.043474              7.918984       8.413773      -2.015746       1.455886       6.681896       2.106953       8.661282           0.000019
           37              C       2.660246      -2.447608      10.460343       0.133048      24.237976 0.29907984E+03  0.64348063E+04                                 7.316970                            5.773991       0.352695       2.125210                    0.999860      25.666761      71.717418       0.681022       0.418019      -1.058029      -0.025188       0.044921       0.012110       0.052906      -0.004902      -0.022262      -0.042056       0.002244      -0.098318      -0.063072       0.020969       0.042102              8.161862       9.986475      -2.341276       2.345802       6.072749       1.121538       8.426361           0.000018
           38              C      -2.528251       6.247491       8.091660       0.663095      20.114289 0.23538547E+03  0.48163376E+04                                 6.938597                            5.512075      -0.053009       2.052467                    0.999760      21.691435      60.999378       0.618425       0.484041      -1.010149       0.021212       0.023024       0.025815       0.040577       0.011404      -0.050973      -0.021009      -0.011475       0.265449      -0.067432      -0.041546       0.108977              7.813377       7.249241       0.602449       1.051192      11.699694       1.295181       4.491198           0.000012
           39              C      -3.061277       4.891229       7.714500      -0.355866      31.378863 0.47588186E+03  0.11484726E+05                                 8.717551                            7.217740      -0.183064       1.914010                    0.997932      31.427878      92.617445       0.618230       0.410520      -1.064187       0.043658      -0.070358       0.041766       0.092740      -0.012133      -0.015980      -0.009848      -0.031949       0.048092      -0.034716       0.010754       0.023961              9.949552       7.401633       0.040687       0.144259      15.709991       0.253360       6.737032           0.000024
           40              C      -2.311011       3.715326       8.308009      -0.134207      26.141840 0.39425110E+03  0.91385664E+04                                 7.857065                            6.659818      -0.303501       1.887968                    0.999325      29.537311      87.199298       0.626351       0.421874      -1.049882      -0.087378      -0.013426      -0.061009       0.107412      -0.014943      -0.016620      -0.005497      -0.070831      -0.022607      -0.043162       0.000860       0.042302              8.832397       6.287134      -0.062920      -0.046978      13.981507      -0.256024       6.228550           0.000016
           41              C      -2.904053       2.433266       7.853900      -0.333057      31.171247 0.45057550E+03  0.10712983E+05                                 8.675009                            7.003985      -0.067499       1.956744                    0.998572      30.655589      89.302862       0.630971       0.408276      -1.066986       0.046920       0.069036       0.038957       0.092115       0.013670      -0.029851       0.007448      -0.025144       0.048501      -0.042476       0.009647       0.032829             10.110906       6.939750      -0.718031       0.243850      16.788555      -0.805858       6.604412           0.000020
           42              C      -2.247212       1.161517       8.335220       0.637528      20.442235 0.24252271E+03  0.49875075E+04                                 6.981319                            5.562676       0.010056       2.069369                    0.999749      21.845438      61.103671       0.622485       0.478461      -1.015532       0.008942      -0.020636       0.019127       0.029524      -0.012521      -0.069929       0.007974      -0.001987       0.188057      -0.070732      -0.030256       0.100988              7.886496       6.576580      -1.129044       1.385131      12.148738      -1.372364       4.934169           0.000016
           43              N       0.463440       3.136116       4.857806      -0.228724      33.626436 0.51836958E+03  0.12468587E+05                                 8.606413                            7.309649       0.485859       2.173972                    0.999089      27.854073      75.596043       0.658785       0.386531      -1.107348      -0.078436       0.164078       0.030249       0.184360      -0.019958       0.042782      -0.030415       0.079554       0.074107      -0.063048      -0.015510       0.078559              9.369243       7.073601      -1.302178       1.710382      10.994791       2.816135      10.039338           0.000015
           44              N      -0.484358       4.015210       4.388754      -0.152436      32.624679 0.47548790E+03  0.11225039E+05                                 8.536035                            7.052539       0.162024       2.089147                    0.998936      26.828642      72.813747       0.661416       0.392268      -1.100117       0.114099      -0.019235       0.120896       0.167345      -0.052555      -0.016115      -0.018364      -0.040314      -0.122101      -0.062264      -0.014694       0.076958              9.559065       7.168985      -1.043956       2.622359       9.896261       2.902934      11.611950           0.000011
           45              N       0.457566       4.906681       6.192476      -0.315741      36.585744 0.54297823E+03  0.13208218E+05                                 9.067797                            7.426185       0.322024       2.107718                    0.999420      28.671880      78.165169       0.661095       0.380873      -1.111826      -0.043032      -0.077609      -0.084262       0.122373      -0.044974       0.019649      -0.013793      -0.002009      -0.068246      -0.036215      -0.026664       0.062879             10.179534       7.633176      -1.129949       1.746521      12.460436       4.071080      10.444989           0.000018
           46              N       1.510635       2.711497       1.710269      -0.206032      35.480753 0.49011711E+03  0.11629390E+05                                 8.904643                            7.052790       0.411857       2.143734                    0.999697      27.716381      74.803695       0.678259       0.380586      -1.111227      -0.056379       0.113966      -0.102355       0.163228      -0.027190      -0.028173       0.005230       0.036602      -0.126773      -0.051238      -0.009957       0.061194             10.261818      10.142532      -0.778792      -3.687539       7.323776      -2.995379      13.319147           0.000014
           47              N       0.573065       3.661703       1.418979      -0.204036      34.161494 0.49991877E+03  0.11962246E+05                                 8.820365                            7.237841       0.143698       2.064166                    0.998753      27.890061      76.451240       0.651393       0.392961      -1.098556       0.151078      -0.075268      -0.069934       0.182703      -0.018289       0.056798      -0.051034      -0.042777      -0.094834      -0.084632      -0.002406       0.087037              9.956298      11.135515      -1.380692      -3.456636       6.789811      -1.700213      11.943569           0.000008
           48              N      -1.998494      -1.568511      10.887687      -0.295171      36.908702 0.53778922E+03  0.13085416E+05                                 9.272833                            7.486255       0.121429       2.059781                    0.998314      28.307203      77.855183       0.644143       0.390794      -1.101764      -0.061536      -0.017515       0.102370       0.120719      -0.047703       0.034451      -0.001229      -0.026223      -0.064564      -0.059570      -0.006571       0.066141             10.684996      11.148609      -1.427965      -4.280853       7.096759      -1.940736      13.809621           0.000012
           49              N       0.787613      -2.016840       6.294183      -0.227455      33.602328 0.51792327E+03  0.12455415E+05                                 8.603211                            7.307378       0.487540       2.174471                    0.999055      27.840760      75.557381       0.658756       0.386624      -1.107260      -0.078219       0.165234      -0.030670       0.185368      -0.019625      -0.042734       0.030486       0.078998       0.076380      -0.063075      -0.015402       0.078476              9.365476       7.070585      -1.301743      -1.708457      10.990791      -2.815288      10.035052           0.000015
           50              N      -0.160184      -1.137743       6.763235      -0.152569      32.642484 0.47581352E+03  0.11235020E+05                                 8.539900                            7.055776       0.163429       2.089347                    0.998971      26.838008      72.854461       0.661127       0.392359      -1.100017       0.113438      -0.018391      -0.120515       0.166524      -0.052355       0.016734       0.018571      -0.041841      -0.122282      -0.062907      -0.014172       0.077079              9.563301       7.172453      -1.043343      -2.624997       9.898741      -2.904350      11.618708           0.000011
           51              N       0.781734      -0.246288       4.959513      -0.316588      36.618485 0.54358363E+03  0.13226686E+05                                 9.072583                            7.430033       0.319693       2.106931                    0.999480      28.689795      78.226178       0.660960       0.380843      -1.111843      -0.044853      -0.077875       0.084410       0.123294      -0.044971      -0.020255       0.015199      -0.002422      -0.066778      -0.036046      -0.027389       0.063435             10.185168       7.635117      -1.127830      -1.747026      12.467536      -4.076770      10.452852           0.000018
           52              N       1.834817      -2.441430       9.441720      -0.207617      35.616946 0.49231566E+03  0.11696626E+05                                 8.933670                            7.073398       0.401174       2.139783                    0.999686      27.770204      75.038995       0.676465       0.381104      -1.110660      -0.056756       0.114231       0.102092       0.163379      -0.027378       0.028040      -0.005442       0.036796      -0.127486      -0.051333      -0.010139       0.061472             10.297527      10.174764      -0.779663       3.702517       7.347397       3.010270      13.370421           0.000014
           53              N       0.897248      -1.491222       9.733010      -0.201568      34.034409 0.49768374E+03  0.11894194E+05                                 8.795649                            7.219452       0.144836       2.065223                    0.998768      27.831102      76.216987       0.652587       0.392723      -1.098838       0.151251      -0.074876       0.071510       0.183295      -0.017613      -0.057016       0.051025      -0.042549      -0.093794      -0.084808      -0.001824       0.086632              9.926417      11.097822      -1.376576       3.440172       6.773803       1.697160      11.907624           0.000008
           54              N       6.325519       3.584403       0.264302      -0.294927      36.915598 0.53788421E+03  0.13088628E+05                                 9.275544                            7.488231       0.120047       2.059420                    0.998304      28.307775      77.865708       0.643872       0.390932      -1.101641      -0.061742      -0.016934      -0.102238       0.120629      -0.047667      -0.034324       0.001270      -0.024645      -0.064658      -0.059170      -0.006833       0.066003             10.688303      11.150816      -1.428525       4.281134       7.099697       1.942854      13.814395           0.000012
           55              O      -1.045747       1.226418       2.588823      -0.622954      35.661881 0.61282673E+03  0.15251106E+05                                 8.605628                            7.726414       0.203785       2.101309                    0.994640      28.947815      77.902292       0.673741       0.365300      -1.131896      -0.031149       0.004125      -0.001920       0.031480       0.036166       0.009415      -0.004214       0.120552       0.051214      -0.079280       0.016141       0.063138              9.070744      11.828758       2.123693      -1.555974       8.577575      -1.403828       6.805898           0.000017
           56              O       5.694857       2.075629       3.241660      -0.574771      31.664728 0.51739606E+03  0.12307365E+05                                 7.829735                            6.971693       0.521071       2.203049                    0.998836      27.835024      72.552927       0.730936       0.352277      -1.145489       0.035655       0.029186      -0.008395       0.046836      -0.052474       0.029654       0.013105      -0.127066       0.051467      -0.099915       0.025987       0.073928              8.344616       7.790638      -2.321631      -0.211799      11.681724      -0.262266       5.561485           0.000029
           57              O       7.189983       6.325789       2.243780      -0.619330      29.704310 0.51815332E+03  0.12341909E+05                                 7.453319                            6.974828       0.605742       2.217260                    0.997688      28.633542      74.922480       0.730368       0.352079      -1.144534      -0.028101      -0.016327       0.001262       0.032525      -0.036644      -0.013991       0.006993       0.104687       0.077241      -0.076829       0.018480       0.058350              7.570672       8.668718      -1.028150      -2.081187       7.523316       0.824212       6.519984           0.000027
           58              O       5.479925       5.244701       3.070366      -0.606196      32.541536 0.52908259E+03  0.12673384E+05                                 8.015492                            7.066821       0.457568       2.177672                    0.997489      28.351954      74.494894       0.722405       0.353961      -1.142539       0.040250      -0.006968      -0.024147       0.047452       0.021716       0.044369      -0.014460      -0.145857      -0.026455      -0.096035       0.014712       0.081322              8.617289       6.981236       1.521628      -0.240340      12.949293       0.127511       5.921339           0.000028
           59              O      -0.721567      -3.926518       8.563166      -0.621762      35.611677 0.61170110E+03  0.15215850E+05                                 8.597514                            7.719355       0.209462       2.103550                    0.994667      28.923548      77.814336       0.674055       0.365304      -1.131912      -0.031979       0.002829       0.001222       0.032127       0.036476      -0.009196       0.004319       0.120705       0.050985      -0.079474       0.016164       0.063310              9.061879      11.818663       2.121369       1.555285       8.567313       1.401784       6.799662           0.000017
           60              O      -2.629165      -3.077313       7.910329      -0.573895      31.637785 0.51684615E+03  0.12290931E+05                                 7.824753                            6.967732       0.520304       2.202943                    0.998853      27.826020      72.517924       0.731189       0.352252      -1.145518       0.036514       0.027486       0.008159       0.046426      -0.053960      -0.030060      -0.012650      -0.126849       0.051289      -0.100823       0.026055       0.074768              8.338703       7.785437      -2.320092       0.211355      11.672707       0.261804       5.557965           0.000028
           61              O      -1.134036       1.172856       8.908209      -0.619760      29.724514 0.51862379E+03  0.12356254E+05                                 7.457682                            6.978895       0.603724       2.216655                    0.997665      28.642266      74.961480       0.729994       0.352170      -1.144429      -0.027897      -0.016628      -0.000863       0.032488      -0.036315       0.013558      -0.006818       0.105063       0.077844      -0.076896       0.018984       0.057912              7.574983       8.673825      -1.028494       2.082643       7.527815      -0.824680       6.523309           0.000027
           62              O      -2.844096       0.091761       8.081623      -0.603545      32.490671 0.52810095E+03  0.12644037E+05                                 8.007203                            7.060561       0.461505       2.179016                    0.997491      28.329621      74.419796       0.722677       0.353991      -1.142511       0.042005      -0.004762       0.024766       0.048994       0.022938      -0.043922       0.015003      -0.147190      -0.029716      -0.096372       0.013480       0.082891              8.607172       6.974072       1.520522       0.240173      12.932202      -0.126602       5.915242           0.000028

******************************************************
Auxiliary information for the entire system
The total spin magnetic moment of the unit cell is   0.001008
The total net atomic charge of the unit cell is   0.000002
Accuracy of reproducing the electrostatic potential in the unit cell:
  The inner radius (bohr) =    5.0000
  The outer radius (bohr) =   12.0000
  Valid grid points have density less than (e/(bohr^3)) =    0.0001
  The number of valid grid points were=        14594
  The rms potential error without charges in kcal/mol is=      7.89150
  The rms potential error with partial charges in kcal/mol is=      2.06523
  The RRMSE value at monopole order=      0.26170
  The rms potential error with partial charges and cloud penetration in kcal/mol is=      2.08374
  The RRMSE value at monopole order with cloud penetration is=      0.26405
  The rms potential error with partial charges and atomic dipoles in kcal/mol is=      0.46003
  The RRMSE value at dipole order=      0.05829
  The rms potential error with partial charges, atomic dipoles and cloud penetration in kcal/mol is=      0.47131
  The RRMSE value at dipole order with cloud penetration=      0.05972

******************************************************
The electron densities and ab initio electrostatic potential were computed in VASP using the PBE functional and
projector augmented wave method. See the main text of the journal article for a description of computational details.
The atomic charges, dipoles, and quadrupoles were computed with the DDEC6 method as described in
(a) T. A. Manz and N. Gabaldon Limas, RSC Adv. 6 (2016) 47771-47801 DOI: 10.1039/c6ra04656h
(b) N. Gabaldon Limas and T. A. Manz, RSC Adv. 8 (2018) 2678-2707 DOI: 10.1039/c7ra11829e.
For each atom in the material, the electron cloud parameters were fit to the spherically averaged atom-in-material
electron density using radial positions for which this density was between 10^-4 and 10^-2 electrons per cubic bohr.
The polarizabilities, dispersion coefficients, and quantum Drude oscillator (QDO) parameters were fit using the MCLF method.
The magnetic structure of the system was optimized in VASP from the default ferromagnetic initial guess using spin polarization.
The atomic spin moments (ASMs) were computed on this optimized magnetic structure using the DDEC6 partition as inputs
to the method of T. A. Manz and D. S. Sholl, J. Chem. Theory Comput. 7 (2011) 4146-4164 DOI: 10.1021/ct200539n.
The RMSE and RRMSE were computed using a uniform grid with Ewald summation.
