# Supplementary material for: A collection of forcefield precursors for metal–organic frameworks
Source: RSC Adv. 2019 Nov 13;9(63):36492–507. doi: 10.1039/c9ra07327b (PMC9075174; doi:10.1039/c9ra07327b)
Supplement: RA-009-C9RA07327B-s5066 [file RA-009-C9RA07327B-s5066.xyz]

   80
jmolscript: load "" {1 1 1} spacegroup "x,y,z" unitcell [{      8.661800     0.000000     0.000000 }, {      4.330903     7.924900     0.000000 }, {      4.330914     0.000003    15.582126 }]
In    10.111314     0.216985     5.775203     1.446918
In    10.111321     7.707839     9.807078     1.446772
In     3.614919     4.179513     2.015860     1.446779
In    12.276729     3.745469    13.566111     1.446931
C      7.954141     7.395518     7.755847     0.484595
C      3.618041     0.982689     7.930679     0.474754
C      3.155498     1.787858     3.877145     0.481687
C     10.657484     2.757866     4.161986     0.497990
C      7.954138     0.529385     7.826279     0.483085
C     12.279843     6.942214     7.651447     0.476083
C     11.817307     6.137045    11.704981     0.482253
C     10.657491     5.167037    11.420140     0.496495
C      5.788682     3.433067     0.035216     0.483101
C     10.114400     4.945141    15.442510     0.476084
C      5.320949     5.750308     3.913918     0.482269
C     12.822935     6.720316     3.629077     0.496500
C     10.119583     4.491833    -0.035216     0.484595
C     10.114385     2.979762     0.139616     0.474746
C      5.320955     2.174595    11.668208     0.481671
C      4.161140     1.204587    11.953049     0.497984
C      6.303200     3.635945     7.121032    -0.016997
C      6.303201     4.288958     8.461094    -0.018302
C      8.468645     7.598394     0.670031    -0.018290
C      8.468655     0.326509    14.912095    -0.017005
O      7.204028     6.902748     6.898519    -0.511576
O     11.476892     1.611134     7.211096    -0.522192
O      3.104393     0.658085     4.418468    -0.540963
O      9.776579     2.364791     4.932366    -0.508529
O      8.714647     6.705735     8.486337    -0.526091
O      4.427921     1.430446     8.770867    -0.536682
O      4.069317     2.193296     3.139175    -0.518857
O     10.718982     3.887957     3.584512    -0.551267
O      7.204027     1.022155     8.683607    -0.511191
O     11.476895     6.313769     8.371030    -0.522618
O     11.766202     7.266818    11.163658    -0.540907
O      9.776585     5.560112    10.649760    -0.507781
O      8.714644     1.219168     7.095789    -0.525956
O     13.089721     6.494457     6.811259    -0.536731
O     12.731127     5.731607    12.442951    -0.519280
O     10.718990     4.036946    11.997614    -0.549985
O      5.038571     2.940297     0.892544    -0.511178
O      4.980538     5.573582     0.579967    -0.522621
O      5.269844     4.620534     3.372595    -0.540912
O     11.942029     6.327241     2.858697    -0.507814
O     10.880101     2.743286    14.886852    -0.526001
O     10.924277     5.392897    14.602322    -0.536730
O      6.234770     6.155746     4.651888    -0.519320
O     12.884434     7.850407     4.206551    -0.549999
O     13.700384     4.984606    14.689582    -0.511572
O     13.642349     2.351321    15.002159    -0.522194
O      5.269851     3.304369    12.209531    -0.540944
O     11.942036     1.597662    12.723429    -0.508533
O     10.880090     5.181617     0.695274    -0.526069
O      2.262464     2.532006     0.979804    -0.536668
O      6.234774     1.769157    10.930238    -0.518818
O      4.222638     0.074496    11.375575    -0.551228
H      6.301467     2.673863     7.242572     0.108574
H      5.484659     3.873692     6.656684     0.136000
H      7.751452     4.810416     6.503979     0.362136
H      7.203159     4.016340     5.416347     0.381240
H      8.107452     3.407708     6.376206     0.360908
H      6.301469     5.251040     8.339554     0.108270
H      5.484661     4.051211     8.925442     0.136417
H      7.751454     3.114487     9.078147     0.362654
H      7.203163     3.908563    10.165779     0.381092
H      8.107455     4.517195     9.205920     0.359747
H      8.466913     6.636311     0.548491     0.108267
H      7.650106     7.836141     1.134379     0.136421
H      5.585996     0.847965     1.287084     0.362656
H      5.037705     0.053890     2.374716     0.381098
H     10.272899     7.370157     1.414857     0.359746
H      8.466923     1.288592    15.033635     0.108575
H      7.650115     0.088762    14.447747     0.135996
H     14.247810     7.076938    14.295042     0.362135
H     13.699518     7.871013    13.207410     0.381235
H     10.272908     0.554746    14.167269     0.360912
N      7.456085     4.005246     6.269313    -0.501852
N      7.456087     3.919657     9.312813    -0.499931
N      5.290629     0.042795     1.521750    -0.499933
N     13.952443     7.882108    14.060376    -0.501855

The following XYZ coordinates are in angstroms. Other properties are in atomic units.
The sperically averaged electron density of each atom fit to a function of the form exp(a - br)
eigen_1, eigen_2 and eigen_3 are the three eigenvalues of traceless quadrupole moment tensor
  atom number  atomic symbol              X              Y              Z     net charge C6 coefficient C8 coefficient C10 coefficient fluctuating dipole atomic polarizability isotropic forcefield polarizability              a              b squared Pearson coefficient          <r^3>          <r^4>         wp_QDO          m_QDO          q_QDO       dipole_x       dipole_y       dipole_z         dipole            Qxy            Qxz            Qyz     Q(x^2-y^2)  Q(3z^2 - R^2)        eigen_1        eigen_2        eigen_3 static polarizability      alpha(xx)      alpha(xy)      alpha(xz)      alpha(yy)      alpha(yz)      alpha(zz) atomic spin moment
            1             In      10.111314       0.216985       5.775203       1.446918     154.182088 0.36550504E+04  0.13262528E+06                                19.451402                           16.660473       1.004111       2.047578                    0.995002      72.345132     187.431961       0.592735       0.284782      -1.291102       0.002885       0.005447      -0.005612       0.008336      -0.063189      -0.000141       0.008638      -0.033508      -0.134033      -0.049282      -0.038791       0.088073             22.248554      22.111928       3.976141      -0.953606      18.878793      -1.145400      25.754942           0.000009
            2             In      10.111321       7.707839       9.807078       1.446772     154.187071 0.36551799E+04  0.13263022E+06                                19.449194                           16.658643       1.009380       2.049002                    0.995028      72.344714     187.426718       0.592885       0.284709      -1.291193       0.002659      -0.004962       0.005132       0.007618       0.063766      -0.000263       0.008056      -0.033065      -0.134354      -0.049472      -0.039084       0.088556             22.245915      22.109864      -3.976078       0.952071      18.876146      -1.145023      25.751733           0.000010
            3             In       3.614919       4.179513       2.015860       1.446779     154.181317 0.36550333E+04  0.13262386E+06                                19.449146                           16.658669       1.008745       2.048819                    0.995019      72.344621     187.427051       0.592864       0.284722      -1.291177       0.002652       0.004938       0.005193       0.007641      -0.063785      -0.000366      -0.008189      -0.033100      -0.134201      -0.049627      -0.038931       0.088558             22.245779      22.110579       3.975272       0.952331      18.875203       1.144762      25.751556           0.000010
            4             In      12.276729       3.745469      13.566111       1.446931     154.181883 0.36550129E+04  0.13262376E+06                                19.451798                           16.660741       1.003688       2.047464                    0.995001      72.345453     187.433468       0.592711       0.284794      -1.291087       0.002850      -0.005529      -0.005611       0.008377       0.063186      -0.000168      -0.008655      -0.033527      -0.133977      -0.049265      -0.038801       0.088067             22.249086      22.111648      -3.977022      -0.953807      18.880004       1.145304      25.755607           0.000010
            5              C       7.954141       7.395518       7.755847       0.484595      23.435993 0.26044631E+03  0.54115956E+04                                 7.291849                            5.587753       0.419169       2.185490                    0.998936      22.643501      62.118582       0.655710       0.449560      -1.039259       0.006722      -0.120309      -0.020972       0.122308       0.008100      -0.116546      -0.012684       0.142506       0.146023      -0.096781      -0.068393       0.165174              8.266335       8.178362       0.281733       4.173013       8.698244       0.341933       7.922398          -0.000027
            6              C       3.618041       0.982689       7.930679       0.474754      23.508400 0.26526698E+03  0.55335901E+04                                 7.279925                            5.633083       0.298104       2.146019                    0.999655      22.803427      62.551761       0.654549       0.448580      -1.040483      -0.003108       0.126310       0.022388       0.128316       0.011978      -0.120335      -0.006899       0.094516       0.136084      -0.086882      -0.069638       0.156520              8.143006       8.462874       0.202372       4.204061       8.107792       0.314685       7.858353          -0.000028
            7              C       3.155498       1.787858       3.877145       0.481687      24.236968 0.27464940E+03  0.58007716E+04                                 7.544719                            5.809618       0.180027       2.105146                    0.999656      23.185454      64.774476       0.629291       0.460837      -1.029672       0.095196      -0.078512      -0.014900       0.124292       0.050570       0.092715       0.061332       0.018023       0.207931      -0.089573      -0.067382       0.156955              8.539151       7.850429       0.785179      -3.097920       9.498683      -3.203848       8.268340          -0.000026
            8              C      10.657484       2.757866       4.161986       0.497990      24.236457 0.27343849E+03  0.57645847E+04                                 7.543798                            5.801767       0.066427       2.071213                    0.999463      22.981333      63.991488       0.629369       0.461628      -1.029987      -0.094227       0.086002       0.024849       0.129972       0.049530       0.097726       0.067835       0.021091       0.176911      -0.085879      -0.074505       0.160384              8.507326       7.971211       0.776991      -3.184704       9.356386      -3.225943       8.194382          -0.000030
            9              C       7.954138       0.529385       7.826279       0.483085      23.469549 0.26088335E+03  0.54226656E+04                                 7.295989                            5.590496       0.424951       2.186979                    0.998869      22.666170      62.181562       0.655925       0.449247      -1.039494       0.007011       0.121179       0.020475       0.123097      -0.007700       0.116797      -0.013403       0.144795       0.147675      -0.098384      -0.067768       0.166152              8.271312       8.183912      -0.281943      -4.176479       8.702521       0.342256       7.927505          -0.000027
           10              C      12.279843       6.942214       7.651447       0.476083      23.475348 0.26482698E+03  0.55219740E+04                                 7.272832                            5.628134       0.305976       2.148814                    0.999661      22.782491      62.475171       0.654902       0.448537      -1.040536      -0.003312      -0.125558      -0.022389       0.127582      -0.011568       0.120393      -0.006874       0.092620       0.134471      -0.087326      -0.068621       0.155947              8.134724       8.453818      -0.201796      -4.198704       8.100178       0.314090       7.850177          -0.000028
           11              C      11.817307       6.137045      11.704981       0.482253      24.219610 0.27442239E+03  0.57946234E+04                                 7.540386                            5.806581       0.180471       2.105469                    0.999606      23.175309      64.732892       0.629575       0.460737      -1.029756       0.096056       0.078900       0.015273       0.125241      -0.050710      -0.093041       0.061453       0.017412       0.208955      -0.090044      -0.067396       0.157440              8.534052       7.845934      -0.784744       3.095590       9.493044      -3.201732       8.263179          -0.000025
           12              C      10.657491       5.167037      11.420140       0.496495      24.274332 0.27395233E+03  0.57779561E+04                                 7.550122                            5.806307       0.068633       2.071463                    0.999419      23.003307      64.060494       0.629290       0.461484      -1.030098      -0.093499      -0.084888      -0.025016       0.128740      -0.049923      -0.097561       0.067955       0.021091       0.176293      -0.085845      -0.074561       0.160406              8.514663       7.977920      -0.778229       3.188007       9.364592      -3.229451       8.201478          -0.000029
           13              C       5.788682       3.433067       0.035216       0.483101      23.469358 0.26088124E+03  0.54226112E+04                                 7.295959                            5.590480       0.424965       2.186983                    0.998867      22.666061      62.181218       0.655924       0.449249      -1.039493       0.007030      -0.121187       0.020481       0.123106       0.007702       0.116803       0.013402       0.144781       0.147669      -0.098376      -0.067778       0.166154              8.271272       8.183864       0.281930      -4.176444       8.702499      -0.342219       7.927453          -0.000027
           14              C      10.114400       4.945141      15.442510       0.476084      23.475365 0.26482653E+03  0.55219643E+04                                 7.272841                            5.628133       0.306054       2.148837                    0.999660      22.782511      62.475296       0.654901       0.448537      -1.040536      -0.003297       0.125567      -0.022373       0.127587       0.011560       0.120392       0.006886       0.092610       0.134471      -0.087322      -0.068622       0.155944              8.134743       8.453856       0.201843      -4.198737       8.100165      -0.314106       7.850208          -0.000028
           15              C       5.320949       5.750308       3.913918       0.482269      24.219402 0.27442105E+03  0.57946074E+04                                 7.540447                            5.806642       0.180267       2.105407                    0.999606      23.175330      64.733723       0.629558       0.460749      -1.029746       0.096054      -0.078893       0.015273       0.125235       0.050714      -0.093038      -0.061456       0.017415       0.208953      -0.090045      -0.067396       0.157441              8.534088       7.846019       0.784627       3.095597       9.493001       3.201645       8.263245          -0.000025
           16              C      12.822935       6.720316       3.629077       0.496500      24.274411 0.27395404E+03  0.57780162E+04                                 7.550206                            5.806375       0.068585       2.071447                    0.999419      23.003479      64.061646       0.629276       0.461492      -1.030091      -0.093500       0.084880      -0.025015       0.128735       0.049924      -0.097565      -0.067961       0.021096       0.176278      -0.085845      -0.074567       0.160412              8.514736       7.978030       0.778138       3.188031       9.364606       3.229400       8.201571          -0.000029
           17              C      10.119583       4.491833      -0.035216       0.484595      23.435807 0.26044361E+03  0.54115249E+04                                 7.291808                            5.587720       0.419292       2.185535                    0.998935      22.643378      62.118134       0.655712       0.449559      -1.039260       0.006718       0.120303      -0.020959       0.122299      -0.008094      -0.116537       0.012691       0.142517       0.146026      -0.096789      -0.068379       0.165168              8.266293       8.178330      -0.281775       4.173000       8.698178      -0.341987       7.922370          -0.000028
           18              C      10.114385       2.979762       0.139616       0.474746      23.508547 0.26526927E+03  0.55336508E+04                                 7.279960                            5.633112       0.298147       2.146033                    0.999656      22.803520      62.552123       0.654546       0.448581      -1.040483      -0.003122      -0.126305       0.022400       0.128314      -0.011984      -0.120333       0.006893       0.094522       0.136074      -0.086882      -0.069636       0.156518              8.143040       8.462907      -0.202292       4.204073       8.107836      -0.314628       7.858377          -0.000027
           19              C       5.320955       2.174595      11.668208       0.481671      24.237081 0.27465002E+03  0.58007781E+04                                 7.544690                            5.809585       0.180002       2.105138                    0.999656      23.185423      64.773986       0.629300       0.460831      -1.029677       0.095195       0.078507      -0.014898       0.124288      -0.050568       0.092712      -0.061326       0.018011       0.207936      -0.089575      -0.067374       0.156948              8.539145       7.850429      -0.785288      -3.097938       9.498730       3.203898       8.268277          -0.000027
           20              C       4.161140       1.204587      11.953049       0.497984      24.236559 0.27343911E+03  0.57645957E+04                                 7.543798                            5.801759       0.066370       2.071192                    0.999462      22.981309      63.991212       0.629373       0.461626      -1.029989      -0.094227      -0.086000       0.024852       0.129971      -0.049526       0.097721      -0.067834       0.021102       0.176933      -0.085871      -0.074510       0.160381              8.507348       7.971228      -0.777093      -3.184726       9.356470       3.226004       8.194348          -0.000029
           21              C       6.303200       3.635945       7.121032      -0.016997      20.198166 0.33263784E+03  0.73504089E+04                                 6.629227                            6.213505      -0.099175       2.027336                    0.996440      25.558050      72.397782       0.636844       0.435244      -1.047293       0.098592       0.066111      -0.032928       0.123188       0.043031      -0.080042       0.006168       0.103396       0.073431      -0.092931      -0.023829       0.116759              6.752830       6.178491       0.113761      -0.458112       6.727903       0.030638       7.352097           0.000019
           22              C       6.303201       4.288958       8.461094      -0.018302      20.226119 0.33325925E+03  0.73677779E+04                                 6.635008                            6.218895      -0.100273       2.026729                    0.996354      25.586754      72.503434       0.636614       0.435187      -1.047299       0.098128      -0.065330       0.031874       0.122119      -0.043488       0.079721       0.006859       0.101951       0.074524      -0.093396      -0.022678       0.116074              6.758702       6.184400      -0.113655       0.459526       6.732642       0.030381       7.359064           0.000019
           23              C       8.468645       7.598394       0.670031      -0.018290      20.226007 0.33325715E+03  0.73677224E+04                                 6.635007                            6.218898      -0.100304       2.026723                    0.996353      25.586619      72.503091       0.636610       0.435190      -1.047297       0.098123       0.065328       0.031875       0.122114       0.043498       0.079725      -0.006862       0.101947       0.074525      -0.093406      -0.022672       0.116078              6.758699       6.184390       0.113651       0.459536       6.732634      -0.030395       7.359073           0.000019
           24              C       8.468655       0.326509      14.912095      -0.017005      20.198274 0.33263998E+03  0.73504707E+04                                 6.629251                            6.213524      -0.099172       2.027334                    0.996440      25.558196      72.398349       0.636843       0.435244      -1.047293       0.098592      -0.066115      -0.032927       0.123190      -0.043027      -0.080042      -0.006164       0.103412       0.073440      -0.092930      -0.023835       0.116765              6.752856       6.178516      -0.113764      -0.458104       6.727930      -0.030634       7.352121           0.000019
           25              O       7.204028       6.902748       6.898519      -0.511576      38.688351 0.53756381E+03  0.12915297E+05                                 9.120946                            7.238828       0.009817       2.070104                    0.995751      26.843849      70.414874       0.697419       0.365542      -1.134480       0.039252       0.004871       0.005815       0.039978       0.025269      -0.003339       0.010483       0.124820       0.158104      -0.094493       0.040853       0.053640             10.520079      11.334120       1.954783       5.836929       8.792170       1.524649      11.433945           0.000011
           26              O      11.476892       1.611134       7.211096      -0.522192      32.495986 0.48627839E+03  0.11371651E+05                                 7.964955                            6.776147       0.464921       2.194971                    0.999176      27.032467      69.512410       0.739700       0.354089      -1.145785       0.034805       0.013073       0.038145       0.053267      -0.022057      -0.001345      -0.039538       0.157206       0.152662      -0.116348       0.053757       0.062591              8.645813       9.886432      -1.543780       4.118986       7.047661      -1.606382       9.003345           0.000014
           27              O       3.104393       0.658085       4.418468      -0.540963      35.256414 0.50782750E+03  0.12023604E+05                                 8.472680                            6.942741       0.414689       2.176532                    0.999248      27.342585      71.105235       0.726793       0.355940      -1.142522       0.020515       0.031441      -0.023828       0.044466       0.061296       0.029559      -0.030607      -0.078180       0.090678      -0.100537       0.036122       0.064416              9.553727       6.766090       2.033919      -2.015714      12.369739      -4.567877       9.525350           0.000010
           28              O       9.776579       2.364791       4.932366      -0.508529      36.636249 0.50472216E+03  0.11932395E+05                                 8.760172                            6.983882       0.345998       2.179682                    0.996804      26.666464      69.307482       0.714921       0.362387      -1.137347       0.023980       0.023590      -0.030203       0.045208       0.082535       0.012429      -0.011491       0.005926       0.161066      -0.111165       0.054608       0.056558              9.996563      10.572663       2.218610      -4.885273       8.738346      -3.175825      10.678679           0.000011
           29              O       8.714647       6.705735       8.486337      -0.526091      36.980426 0.53237715E+03  0.12727559E+05                                 8.740956                            7.123402       0.341581       2.169513                    0.997681      26.892487      69.790488       0.716793       0.357427      -1.143749      -0.021906       0.011409      -0.025013       0.035152      -0.029999       0.002276      -0.042447       0.119816       0.147822      -0.102657       0.036734       0.065923              9.853752      11.328707      -1.410037       5.256346       8.181479      -1.765068      10.051069           0.000011
           30              O       4.427921       1.430446       8.770867      -0.536682      36.504531 0.54430082E+03  0.13104224E+05                                 8.707645                            7.252940       0.425091       2.189033                    0.997858      27.350516      71.573178       0.701961       0.362427      -1.138100      -0.052121       0.018666      -0.025811       0.061084       0.020849       0.005096       0.000956       0.151845       0.136350      -0.101459       0.043335       0.058124              9.662125      10.761401       1.949869       4.788269       7.629062       1.623577      10.595911           0.000010
           31              O       4.069317       2.193296       3.139175      -0.518857      37.164760 0.52462699E+03  0.12543974E+05                                 8.890519                            7.157392       0.074418       2.083951                    0.995978      27.139751      71.317061       0.699570       0.366176      -1.132541      -0.015325      -0.012052       0.027636       0.033821       0.082374      -0.001671      -0.009583       0.016584       0.178442      -0.112739       0.048019       0.064720             10.151417      10.022637       2.472477      -4.472153       9.147924      -3.076200      11.283689           0.000010
           32              O      10.718982       3.887957       3.584512      -0.551267      33.512540 0.49896048E+03  0.11744436E+05                                 8.115937                            6.831014       0.364729       2.152893                    0.999255      27.473512      70.894035       0.742001       0.350700      -1.148458      -0.020218      -0.027980       0.040303       0.053066       0.067863       0.026127      -0.032449      -0.076432       0.121862      -0.108452       0.039477       0.068975              8.944923       6.397783       1.541820      -1.678342      11.685582      -4.020685       8.751403           0.000013
           33              O       7.204027       1.022155       8.683607      -0.511191      38.695564 0.53763151E+03  0.12917593E+05                                 9.122787                            7.239974       0.006191       2.068917                    0.995722      26.844484      70.423058       0.697250       0.365612      -1.134403       0.039620      -0.004954      -0.006272       0.040418      -0.025399       0.003665       0.010493       0.124534       0.158345      -0.094461       0.040666       0.053795             10.522454      11.337201      -1.955330      -5.839050       8.793227       1.525026      11.436934           0.000011
           34              O      11.476895       6.313769       8.371030      -0.522618      32.501970 0.48640872E+03  0.11375316E+05                                 7.965325                            6.776557       0.465711       2.195007                    0.999183      27.038804      69.527712       0.739769       0.354037      -1.145841       0.034276      -0.013083      -0.037801       0.052678       0.021796       0.001827      -0.039433       0.156553       0.152627      -0.115962       0.053924       0.062038              8.646198       9.886781       1.543916      -4.119116       7.048135      -1.606457       9.003677           0.000014
           35              O      11.766202       7.266818      11.163658      -0.540907      35.268197 0.50803624E+03  0.12030079E+05                                 8.475858                            6.945249       0.420454       2.178284                    0.999264      27.342988      71.116545       0.726474       0.356051      -1.142405       0.019896      -0.031372       0.023467       0.043940      -0.061222      -0.029278      -0.030657      -0.078051       0.089476      -0.100179       0.035650       0.064529              9.557449       6.768765      -2.035024       2.016563      12.374889      -4.570145       9.528692           0.000010
           36              O       9.776585       5.560112      10.649760      -0.507781      36.596893 0.50405175E+03  0.11912415E+05                                 8.753671                            6.979113       0.344191       2.179540                    0.996861      26.649941      69.249290       0.715196       0.362374      -1.137374       0.024242      -0.023476       0.030106       0.045224      -0.082578      -0.012692      -0.011451       0.005216       0.161165      -0.111243       0.054473       0.056770              9.988705      10.565242      -2.216411       4.881011       8.731282      -3.172120      10.669590           0.000011
           37              O       8.714644       1.219168       7.095789      -0.525956      36.981322 0.53233765E+03  0.12726727E+05                                 8.742291                            7.124116       0.340157       2.169117                    0.997694      26.889938      69.790421       0.716590       0.357525      -1.143639      -0.021709      -0.011633       0.025070       0.035144       0.029619      -0.002192      -0.042189       0.118850       0.147870      -0.101989       0.036363       0.065626              9.855609      11.331381       1.410452      -5.258176       8.182175      -1.765298      10.053272           0.000011
           38              O      13.089721       6.494457       6.811259      -0.536731      36.531739 0.54484806E+03  0.13120976E+05                                 8.712747                            7.257352       0.421332       2.187728                    0.997850      27.359802      71.612230       0.701622       0.362504      -1.138016      -0.051963      -0.018719       0.025986       0.061040      -0.020634      -0.005206       0.000937       0.152394       0.137759      -0.101902       0.043655       0.058247              9.667689      10.767207      -1.950450      -4.790973       7.633730       1.624168      10.602129           0.000009
           39              O      12.731127       5.731607      12.442951      -0.519280      37.165802 0.52464813E+03  0.12544643E+05                                 8.891251                            7.157936       0.076119       2.084703                    0.995988      27.138120      71.313933       0.699483       0.366217      -1.132506      -0.014677       0.011944      -0.027166       0.033107      -0.081931       0.001639      -0.009215       0.015939       0.178253      -0.112218       0.047922       0.064296             10.152347      10.023587      -2.472970       4.472454       9.148530      -3.077108      11.284923           0.000010
           40              O      10.718990       4.036946      11.997614      -0.549985      33.468465 0.49813494E+03  0.11720063E+05                                 8.108621                            6.825197       0.365548       2.153264                    0.999226      27.455730      70.831460       0.742350       0.350683      -1.148480      -0.020718       0.029074      -0.040857       0.054257      -0.068138      -0.026026      -0.032962      -0.077392       0.121248      -0.108892       0.039082       0.069810              8.936533       6.392065      -1.540053       1.676182      11.674610      -4.016162       8.742925           0.000013
           41              O       5.038571       2.940297       0.892544      -0.511178      38.694353 0.53761305E+03  0.12917037E+05                                 9.122596                            7.239846       0.006392       2.068988                    0.995721      26.844077      70.421658       0.697257       0.365612      -1.134404       0.039625       0.004939      -0.006254       0.040418       0.025397       0.003650      -0.010493       0.124571       0.158354      -0.094478       0.040684       0.053794             10.522214      11.337055       1.955212      -5.838880       8.793072      -1.524992      11.436514           0.000011
           42              O       4.980538       5.573582       0.579967      -0.522621      32.502194 0.48641288E+03  0.11375444E+05                                 7.965386                            6.776604       0.465754       2.195027                    0.999183      27.038797      69.527923       0.739763       0.354038      -1.145839       0.034290       0.013094      -0.037777       0.052672      -0.021804       0.001822       0.039422       0.156544       0.152678      -0.115962       0.053914       0.062048              8.646271       9.886924      -1.543838      -4.119189       7.048187       1.606447       9.003702           0.000014
           43              O       5.269844       4.620534       3.372595      -0.540912      35.268793 0.50805186E+03  0.12030529E+05                                 8.475919                            6.945330       0.420665       2.178335                    0.999265      27.343372      71.117553       0.726475       0.356048      -1.142408       0.019876       0.031389       0.023474       0.043947       0.061201      -0.029278       0.030638      -0.078040       0.089478      -0.100154       0.035655       0.064499              9.557478       6.768675       2.034912       2.016467      12.374954       4.570115       9.528804           0.000010
           44              O      11.942029       6.327241       2.858697      -0.507814      36.598070 0.50407121E+03  0.11912981E+05                                 8.753806                            6.979206       0.344640       2.179669                    0.996867      26.650526      69.250946       0.715198       0.362369      -1.137378       0.024241       0.023483       0.030123       0.045238       0.082584      -0.012695       0.011443       0.005265       0.161179      -0.111252       0.054467       0.056785              9.988862      10.565399       2.216473       4.881121       8.731301       3.172220      10.669886           0.000011
           45              O      10.880101       2.743286      14.886852      -0.526001      36.982425 0.53235936E+03  0.12727353E+05                                 8.742377                            7.124196       0.340044       2.169071                    0.997693      26.890622      69.792094       0.716597       0.357518      -1.143646      -0.021713       0.011597       0.025095       0.035152      -0.029649      -0.002165       0.042207       0.118837       0.147912      -0.102012       0.036378       0.065634              9.855697      11.331333      -1.410564      -5.258207       8.182260       1.765368      10.053499           0.000011
           46              O      10.924277       5.392897      14.602322      -0.536730      36.532302 0.54485442E+03  0.13121169E+05                                 8.712843                            7.257398       0.421084       2.187642                    0.997851      27.359951      71.612767       0.701619       0.362504      -1.138016      -0.051955       0.018701       0.026004       0.061034       0.020629      -0.005215      -0.000934       0.152382       0.137753      -0.101894       0.043646       0.058248              9.667823      10.767344       1.950538      -4.791091       7.633780      -1.624159      10.602347           0.000010
           47              O       6.234770       6.155746       4.651888      -0.519320      37.167308 0.52467597E+03  0.12545469E+05                                 8.891441                            7.158089       0.076191       2.084709                    0.995991      27.138912      71.316352       0.699481       0.366213      -1.132509      -0.014676      -0.011949      -0.027183       0.033122       0.081940       0.001636       0.009190       0.015969       0.178266      -0.112230       0.047946       0.064284             10.152552      10.023795       2.473019       4.472581       9.148556       3.077166      11.285304           0.000010
           48              O      12.884434       7.850407       4.206551      -0.549999      33.469576 0.49815851E+03  0.11720752E+05                                 8.108786                            6.825350       0.365558       2.153249                    0.999225      27.456326      70.833340       0.742343       0.350682      -1.148481      -0.020711      -0.029078      -0.040865       0.054262       0.068145      -0.026041       0.032954      -0.077415       0.121262      -0.108908       0.039102       0.069806              8.936693       6.392079       1.540002       1.676101      11.674892       4.016211       8.743108           0.000013
           49              O      13.700384       4.984606      14.689582      -0.511572      38.689703 0.53758474E+03  0.12915933E+05                                 9.121199                            7.239007       0.009739       2.070072                    0.995754      26.844141      70.416142       0.697405       0.365546      -1.134477       0.039235      -0.004886       0.005823       0.039964      -0.025264      -0.003329      -0.010489       0.124821       0.158125      -0.094496       0.040851       0.053645             10.520396      11.334418      -1.954997       5.837143       8.792368      -1.524790      11.434402           0.000011
           50              O      13.642349       2.351321      15.002159      -0.522194      32.496148 0.48627974E+03  0.11371682E+05                                 7.964952                            6.776133       0.464998       2.194988                    0.999176      27.032630      69.512676       0.739705       0.354086      -1.145787       0.034793      -0.013064       0.038162       0.053269       0.022063      -0.001359       0.039546       0.157208       0.152663      -0.116355       0.053770       0.062585              8.645812       9.886412       1.543905       4.118966       7.047646       1.606463       9.003378           0.000013
           51              O       5.269851       3.304369      12.209531      -0.540944      35.256482 0.50782732E+03  0.12023619E+05                                 8.472770                            6.942802       0.414705       2.176549                    0.999248      27.342326      71.105016       0.726779       0.355947      -1.142515       0.020517      -0.031437      -0.023816       0.044457      -0.061316       0.029544       0.030614      -0.078158       0.090658      -0.100541       0.036110       0.064431              9.553851       6.766315      -2.034040      -2.015785      12.369913       4.567938       9.525324           0.000010
           52              O      11.942036       1.597662      12.723429      -0.508533      36.636165 0.50472046E+03  0.11932343E+05                                 8.760139                            6.983856       0.346201       2.179746                    0.996808      26.666503      69.307520       0.714925       0.362386      -1.137348       0.023973      -0.023614      -0.030190       0.045208      -0.082538       0.012427       0.011473       0.005959       0.161100      -0.111171       0.054598       0.056572              9.996531      10.572637      -2.218645      -4.885242       8.738471       3.175790      10.678485           0.000011
           53              O      10.880090       5.181617       0.695274      -0.526069      36.979883 0.53236610E+03  0.12727238E+05                                 8.740890                            7.123336       0.341360       2.169448                    0.997676      26.892217      69.789798       0.716794       0.357427      -1.143748      -0.021910      -0.011426      -0.024999       0.035150       0.029975       0.002267       0.042440       0.119768       0.147753      -0.102616       0.036724       0.065892              9.853690      11.328738       1.409853       5.256356       8.181404       1.764914      10.050927           0.000011
           54              O       2.262464       2.532006       0.979804      -0.536668      36.503589 0.54428800E+03  0.13103849E+05                                 8.707528                            7.252880       0.425161       2.189069                    0.997860      27.350163      71.572266       0.701960       0.362429      -1.138097      -0.052126      -0.018674      -0.025788       0.061081      -0.020842       0.005099      -0.000956       0.151855       0.136367      -0.101465       0.043338       0.058127              9.661962      10.761205      -1.949723       4.788138       7.629014      -1.623502      10.595667           0.000010
           55              O       6.234774       1.769157      10.930238      -0.518818      37.163308 0.52459949E+03  0.12543159E+05                                 8.890339                            7.157238       0.074414       2.083962                    0.995980      27.138995      71.314766       0.699572       0.366180      -1.132537      -0.015340       0.012033       0.027633       0.033819      -0.082360      -0.001671       0.009579       0.016528       0.178370      -0.112710       0.048010       0.064701             10.151229      10.022447      -2.472491      -4.472060       9.147935       3.076171      11.283306           0.000011
           56              O       4.222638       0.074496      11.375575      -0.551228      33.510919 0.49892853E+03  0.11743501E+05                                 8.115720                            6.830828       0.364636       2.152887                    0.999253      27.472555      70.891120       0.742006       0.350703      -1.148454      -0.020205       0.027988       0.040283       0.053050      -0.067869       0.026088       0.032456      -0.076399       0.121846      -0.108433       0.039445       0.068988              8.944696       6.397748      -1.541844      -1.678352      11.685269       4.020573       8.751069           0.000013
           57              H       6.301467       2.673863       7.242572       0.108574       1.028304 0.77475431E+01  0.75424328E+02                                 1.678907                            1.619889      -0.865323       2.452262                    0.998276       3.538074       9.851652       0.495360       1.270100      -0.710530      -0.007710      -0.039609       0.004026       0.040553       0.004315      -0.007319       0.006066      -0.019548      -0.010525      -0.015310       0.001494       0.013816              1.702731       1.394786      -0.014182       0.002850       2.336547      -0.164834       1.376860          -0.000007
           58              H       5.484659       3.873692       6.656684       0.136000       0.907090 0.67316730E+01  0.63233721E+02                                 1.552158                            1.519101      -0.700170       2.562597                    0.999767       3.230935       8.819732       0.507223       1.285529      -0.708815      -0.040050       0.007197      -0.018885       0.044860       0.000505       0.004434      -0.002027       0.028506       0.012107      -0.016503       0.002324       0.014179              1.557514       1.802867      -0.176398       0.321473       1.373779      -0.114301       1.495895          -0.000007
           59              H       7.751452       4.810416       6.503979       0.362136       0.464660 0.28201503E+01  0.21833308E+02                                 1.101124                            1.070772      -1.098377       2.512971                    0.999991       2.296138       6.157189       0.518927       1.524589      -0.663026       0.010537       0.010374       0.002703       0.015031       0.008290      -0.000938      -0.004152       0.016593      -0.001739      -0.012476      -0.000021       0.012497              1.111278       0.953598       0.123835       0.022288       1.393564       0.130734       0.986673          -0.000004
           60              H       7.203159       4.016340       5.416347       0.381240       0.458006 0.27740893E+01  0.21407402E+02                                 1.100394                            1.071047      -1.210792       2.487760                    0.999902       2.198366       5.902521       0.511840       1.550701      -0.659634      -0.006983      -0.006947      -0.019200       0.021580       0.007691      -0.000510       0.006262       0.002759       0.016605      -0.012138       0.002462       0.009676              1.108122       0.979580      -0.035561       0.132331       0.931320      -0.033358       1.413466          -0.000005
           61              H       8.107452       3.407708       6.376206       0.360908       0.455027 0.26679871E+01  0.20235372E+02                                 1.054713                            1.016072      -1.126133       2.491598                    0.999878       2.238103       5.812184       0.556522       1.451098      -0.675760       0.009864      -0.007958       0.004341       0.013397       0.004418       0.007389       0.003952       0.008156      -0.004412      -0.006867      -0.005088       0.011956              1.070514       1.156393      -0.276098      -0.008045       1.149714      -0.031003       0.905437          -0.000004
           62              H       6.301469       5.251040       8.339554       0.108270       1.028215 0.77468929E+01  0.75414796E+02                                 1.678700                            1.619740      -0.866907       2.451265                    0.998277       3.538189       9.851072       0.495430       1.269973      -0.710563      -0.007730       0.039943      -0.004259       0.040906      -0.004315       0.007267       0.006138      -0.019132      -0.010510      -0.015181       0.001509       0.013671              1.702503       1.394719       0.014220      -0.002855       2.335973      -0.164907       1.376816          -0.000007
           63              H       5.484661       4.051211       8.925442       0.136417       0.907724 0.67390933E+01  0.63330119E+02                                 1.553695                            1.520599      -0.700870       2.562324                    0.999759       3.233535       8.832908       0.506569       1.286646      -0.708557      -0.039953      -0.007302       0.018661       0.044696      -0.000546      -0.004582      -0.002003       0.028366       0.012476      -0.016492       0.002293       0.014199              1.559050       1.804746       0.176623      -0.321791       1.375116      -0.114430       1.497287          -0.000007
           64              H       7.751454       3.114487       9.078147       0.362654       0.463400 0.28102979E+01  0.21736818E+02                                 1.098873                            1.068701      -1.097403       2.513691                    0.999990       2.292666       6.143926       0.519602       1.524023      -0.663124       0.010138      -0.010115      -0.002520       0.014541      -0.008437       0.000830      -0.004011       0.016554      -0.001598      -0.012522       0.000009       0.012513              1.108970       0.951855      -0.123378      -0.022253       1.390159       0.130343       0.984896          -0.000004
           65              H       7.203163       3.908563      10.165779       0.381092       0.456626 0.27665784E+01  0.21357229E+02                                 1.103211                            1.073719      -1.207589       2.490390                    0.999896       2.201720       5.932773       0.507732       1.562680      -0.657680      -0.006847       0.006892       0.018774       0.021139      -0.007765       0.000342       0.006255       0.002735       0.017127      -0.012208       0.002351       0.009857              1.110982       0.981969       0.035764      -0.132743       0.933544      -0.033619       1.417432          -0.000004
           66              H       8.107455       4.517195       9.205920       0.359747       0.455631 0.26722586E+01  0.20273503E+02                                 1.055194                            1.016542      -1.122520       2.492912                    0.999883       2.239913       5.815483       0.556740       1.450119      -0.675953       0.009958       0.008222      -0.004333       0.013621      -0.004326      -0.007427       0.003982       0.008146      -0.004978      -0.007031      -0.004929       0.011960              1.071002       1.156997       0.276191       0.007985       1.150096      -0.031082       0.905911          -0.000004
           67              H       8.466913       6.636311       0.548491       0.108267       1.028206 0.77468155E+01  0.75413854E+02                                 1.678692                            1.619733      -0.866797       2.451315                    0.998277       3.538177       9.851026       0.495431       1.269974      -0.710563      -0.007726      -0.039946      -0.004254       0.040908       0.004319       0.007265      -0.006138      -0.019138      -0.010504      -0.015182       0.001508       0.013674              1.702494       1.394715      -0.014220      -0.002855       2.335957       0.164903       1.376810          -0.000007
           68              H       7.650106       7.836141       1.134379       0.136421       0.907701 0.67388690E+01  0.63327411E+02                                 1.553662                            1.520568      -0.700880       2.562323                    0.999759       3.233478       8.832677       0.506577       1.286637      -0.708559      -0.039953       0.007301       0.018663       0.044698       0.000546      -0.004583       0.002003       0.028366       0.012478      -0.016492       0.002293       0.014200              1.559017       1.804704      -0.176617      -0.321780       1.375089       0.114427       1.497257          -0.000007
           69              H       5.585996       0.847965       1.287084       0.362656       0.463395 0.28102603E+01  0.21736427E+02                                 1.098861                            1.068690      -1.097412       2.513688                    0.999990       2.292641       6.143819       0.519609       1.524010      -0.663126       0.010139       0.010116      -0.002520       0.014543       0.008438       0.000830       0.004010       0.016553      -0.001600      -0.012521       0.000008       0.012514              1.108957       0.951845       0.123374      -0.022252       1.390141      -0.130341       0.984886          -0.000004
           70              H       5.037705       0.053890       2.374716       0.381098       0.456620 0.27665324E+01  0.21356764E+02                                 1.103197                            1.073707      -1.207609       2.490385                    0.999896       2.201694       5.932668       0.507738       1.562668      -0.657682      -0.006847      -0.006893       0.018774       0.021139       0.007765       0.000341      -0.006256       0.002735       0.017125      -0.012207       0.002350       0.009857              1.110968       0.981957      -0.035763      -0.132740       0.933534       0.033619       1.417412          -0.000005
           71              H      10.272899       7.370157       1.414857       0.359746       0.455640 0.26723164E+01  0.20274008E+02                                 1.055196                            1.016544      -1.122520       2.492912                    0.999883       2.239931       5.815499       0.556748       1.450092      -0.675958       0.009958      -0.008222      -0.004332       0.013621       0.004326      -0.007427      -0.003982       0.008145      -0.004978      -0.007031      -0.004928       0.011960              1.071004       1.157000      -0.276192       0.007985       1.150098       0.031082       0.905913          -0.000004
           72              H       8.466923       1.288592      15.033635       0.108575       1.028311 0.77476099E+01  0.75425117E+02                                 1.678912                            1.619894      -0.865360       2.452243                    0.998276       3.538087       9.851687       0.495360       1.270096      -0.710531      -0.007709       0.039609       0.004027       0.040553      -0.004315      -0.007318      -0.006066      -0.019547      -0.010524      -0.015309       0.001493       0.013816              1.702736       1.394788       0.014183       0.002850       2.336556       0.164836       1.376863          -0.000007
           73              H       7.650115       0.088762      14.447747       0.135996       0.907105 0.67318153E+01  0.63235439E+02                                 1.552179                            1.519121      -0.700163       2.562598                    0.999767       3.230975       8.819890       0.507217       1.285534      -0.708814      -0.040050      -0.007197      -0.018883       0.044859      -0.000504       0.004434       0.002027       0.028508       0.012107      -0.016504       0.002325       0.014179              1.557535       1.802894       0.176402       0.321480       1.373797       0.114304       1.495915          -0.000007
           74              H      14.247810       7.076938      14.295042       0.362135       0.464661 0.28201569E+01  0.21833357E+02                                 1.101121                            1.070769      -1.098365       2.512973                    0.999991       2.296153       6.157215       0.518931       1.524577      -0.663028       0.010537      -0.010372       0.002703       0.015030      -0.008289      -0.000937       0.004153       0.016596      -0.001736      -0.012478      -0.000020       0.012498              1.111275       0.953597      -0.123835       0.022289       1.393556      -0.130734       0.986671          -0.000004
           75              H      13.699518       7.871013      13.207410       0.381235       0.458009 0.27741077E+01  0.21407579E+02                                 1.100397                            1.071050      -1.210780       2.487762                    0.999902       2.198381       5.902565       0.511840       1.550700      -0.659634      -0.006983       0.006947      -0.019201       0.021580      -0.007690      -0.000510      -0.006263       0.002760       0.016607      -0.012138       0.002461       0.009677              1.108125       0.979583       0.035561       0.132330       0.931323       0.033358       1.413469          -0.000004
           76              H      10.272908       0.554746      14.167269       0.360912       0.455010 0.26678689E+01  0.20234287E+02                                 1.054697                            1.016058      -1.126112       2.491613                    0.999878       2.238058       5.812074       0.556517       1.451123      -0.675756       0.009865       0.007959       0.004341       0.013398      -0.004418       0.007389      -0.003952       0.008156      -0.004412      -0.006867      -0.005087       0.011955              1.070498       1.156374       0.276090      -0.008045       1.149694       0.031002       0.905426          -0.000004
           77              N       7.456085       4.005246       6.269313      -0.501852      20.576182 0.33535410E+03  0.73286452E+04                                 6.343091                            5.941663      -0.327583       1.993986                    0.988778      25.731906      69.443518       0.709974       0.394770      -1.087347      -0.102521      -0.033996       0.069463       0.128419       0.058227      -0.043609      -0.000485       0.092539      -0.015659      -0.077296      -0.015874       0.093170              6.456878       6.411307      -0.299734      -1.006714       6.321272      -0.251523       6.638056           0.000018
           78              N       7.456087       3.919657       9.312813      -0.499931      20.576960 0.33546489E+03  0.73333598E+04                                 6.350169                            5.948305      -0.346498       1.988190                    0.988844      25.731343      69.505104       0.708402       0.395522      -1.086579      -0.102789       0.036043      -0.069987       0.129471      -0.057875       0.043325      -0.001235       0.094946      -0.013454      -0.077443      -0.016040       0.093483              6.464106       6.419300       0.300776       1.008612       6.325536      -0.252883       6.647483           0.000018
           79              N       5.290629       0.042795       1.521750      -0.499933      20.577103 0.33546769E+03  0.73334290E+04                                 6.350171                            5.948309      -0.346510       1.988188                    0.988842      25.731449      69.505205       0.708406       0.395519      -1.086582      -0.102789      -0.036043      -0.069984       0.129470       0.057878       0.043326       0.001231       0.094944      -0.013464      -0.077446      -0.016039       0.093485              6.464106       6.419304      -0.300795       1.008614       6.325534       0.252885       6.647481           0.000018
           80              N      13.952443       7.882108      14.060376      -0.501855      20.576472 0.33536093E+03  0.73288347E+04                                 6.343164                            5.941736      -0.327598       1.993979                    0.988779      25.732150      69.444461       0.709967       0.394771      -1.087345      -0.102520       0.033998       0.069464       0.128419      -0.058224      -0.043607       0.000483       0.092542      -0.015647      -0.077296      -0.015870       0.093166              6.456950       6.411381       0.299720      -1.006741       6.321334       0.251525       6.638136           0.000018

******************************************************
Auxiliary information for the entire system
The total spin magnetic moment of the unit cell is   -0.000000
The total net atomic charge of the unit cell is   -0.000001
Accuracy of reproducing the electrostatic potential in the unit cell:
  The inner radius (bohr) =    5.0000
  The outer radius (bohr) =   12.0000
  Valid grid points have density less than (e/(bohr^3)) =    0.0001
  The number of valid grid points were=         5416
  The rms potential error without charges in kcal/mol is=      4.33081
  The rms potential error with partial charges in kcal/mol is=      1.12513
  The RRMSE value at monopole order=      0.25980
  The rms potential error with partial charges and cloud penetration in kcal/mol is=      1.10955
  The RRMSE value at monopole order with cloud penetration is=      0.25620
  The rms potential error with partial charges and atomic dipoles in kcal/mol is=      1.18929
  The RRMSE value at dipole order=      0.27461
  The rms potential error with partial charges, atomic dipoles and cloud penetration in kcal/mol is=      1.17738
  The RRMSE value at dipole order with cloud penetration=      0.27186

******************************************************
The electron densities and ab initio electrostatic potential were computed in VASP using the PBE functional and
projector augmented wave method. See the main text of the journal article for a description of computational details.
The atomic charges, dipoles, and quadrupoles were computed with the DDEC6 method as described in
(a) T. A. Manz and N. Gabaldon Limas, RSC Adv. 6 (2016) 47771-47801 DOI: 10.1039/c6ra04656h
(b) N. Gabaldon Limas and T. A. Manz, RSC Adv. 8 (2018) 2678-2707 DOI: 10.1039/c7ra11829e.
For each atom in the material, the electron cloud parameters were fit to the spherically averaged atom-in-material
electron density using radial positions for which this density was between 10^-4 and 10^-2 electrons per cubic bohr.
The polarizabilities, dispersion coefficients, and quantum Drude oscillator (QDO) parameters were fit using the MCLF method.
The magnetic structure of the system was optimized in VASP from the default ferromagnetic initial guess using spin polarization.
The atomic spin moments (ASMs) were computed on this optimized magnetic structure using the DDEC6 partition as inputs
to the method of T. A. Manz and D. S. Sholl, J. Chem. Theory Comput. 7 (2011) 4146-4164 DOI: 10.1021/ct200539n.
The RMSE and RRMSE were computed using a uniform grid with Ewald summation.
