# Supplementary material for: A collection of forcefield precursors for metal–organic frameworks
Source: RSC Adv. 2019 Nov 13;9(63):36492–507. doi: 10.1039/c9ra07327b (PMC9075174; doi:10.1039/c9ra07327b)
Supplement: RA-009-C9RA07327B-s5067 [file RA-009-C9RA07327B-s5067.xyz]

  442
jmolscript: load "" {1 1 1} spacegroup "x,y,z" unitcell [{     11.175300     0.000000     0.000000 }, {      5.587571    27.037676     0.000000 }, {      5.587618    -0.000015    27.037666 }]
Zn     9.538068    12.398119    12.430567     0.777753
Zn     9.538058    14.639542    14.607099     0.777021
Zn     6.744260     1.088252    25.916955     0.777687
Zn     6.744216    25.949409     1.120711     0.777193
Zn    21.193850    25.949395    25.916955     0.777024
Zn    10.018652     1.088266     1.120711     0.777751
Zn     7.224778    12.398118    14.607099     0.777199
Zn     7.224774    14.639543    12.430567     0.777688
Zn     5.587636     4.775935     0.000000     0.831085
Zn    11.175235    22.261741     0.000000     0.831837
Zn    13.969064    13.518828    18.294766     0.831835
Zn    13.969075    13.518833     8.742900     0.831083
Zn     5.587644    -0.000003     4.691576     0.777845
Zn    11.175274    -0.000012    22.346090     0.778125
Zn    13.969083     8.827253    13.518833     0.777848
Zn    13.969056    18.210408    13.518833     0.778132
H      5.887134     3.641974     2.468539     0.347155
H      6.305092     2.749730     3.587898     0.348262
H      8.637348     3.485142    26.104867     0.094235
H      8.598195    26.315768     3.501378     0.099264
H     10.077849     8.835908     8.906207     0.109166
H      9.215121     7.816588     7.005459     0.101810
H      5.919518    10.098568     7.281243     0.118865
H      6.781129    11.115184     9.179288     0.115897
H      7.879678     6.456594     6.034807     0.107457
H      7.213635     5.461608     4.050242     0.117178
H      5.181957     8.781835     3.060664     0.121653
H      5.848000     9.779525     5.042525     0.121430
H      7.507480    26.342803     7.946370     0.119237
H     17.506024    24.871953     9.298253     0.122960
H      8.535621    21.816696     7.897702     0.112141
H      9.713495    23.290250     6.543115     0.116773
H     17.062351    23.395687    24.569127     0.347762
H     17.480306    24.287931    23.449768     0.348658
H      8.637319    23.552519     0.932799     0.094904
H      8.598246     0.721893    23.536288     0.097811
H     10.077811    18.201753    18.131459     0.109551
H      9.215073    19.221073    20.032207     0.102141
H     17.094784    16.939093    19.756423     0.119060
H     17.956404    15.922477    17.858378     0.115172
H     19.054919    20.581067    21.002859     0.107503
H     18.388866    21.576053    22.987424     0.115942
H     16.357205    18.255826    23.977002     0.123005
H     17.023258    17.258136    21.995141     0.120729
H      7.507542     0.694858    19.091296     0.118919
H      6.330780     2.165708    17.739413     0.121716
H      8.535656     5.220965    19.139964     0.111221
H      9.713536     3.747411    20.494551     0.117380
H     14.268570    11.050289    17.160807     0.348071
H     14.686531     9.930929    16.268564     0.348302
H     11.431152    14.451628    17.003988     0.095021
H     11.392056    10.017452    12.796927     0.098892
H      7.284021     4.612615    22.354742     0.109382
H      6.421283     6.513364    21.335422     0.101862
H     14.300985     6.237579    23.617401     0.119125
H     15.162605     4.339533    24.634017     0.116296
H     16.261134     7.484018    19.975428     0.107350
H     15.595081     9.468584    18.980442     0.116406
H     13.563405    10.458161    22.300667     0.122641
H     14.229457     8.476299    23.298357     0.120943
H     10.301360     5.572458    12.823965     0.120247
H      9.124607     4.220575    11.353116     0.123045
H     11.329493     5.621128     8.297860     0.111957
H     12.507364     6.975715     9.771412     0.116421
H     14.268565    15.987372     9.876859     0.347471
H     14.686517    17.106732    10.769102     0.349109
H     11.431166    12.586033    10.033678     0.095313
H     11.392034    17.020209    14.240739     0.098635
H      7.283989    22.425046     4.682924     0.111325
H      6.421261    20.524297     5.702244     0.101782
H     14.300967    20.800082     3.420265     0.118747
H     15.162578    22.698128     2.403649     0.115801
H     16.261114    19.553643     7.062238     0.105991
H     15.595070    17.569077     8.057224     0.117035
H     13.563408    16.579500     4.736999     0.122838
H     14.229451    18.561362     3.739309     0.121171
H     10.301312    21.465203    14.213701     0.119451
H      9.124547    22.817086    15.684550     0.121368
H     11.329434    21.416533    18.739806     0.112015
H     12.507317    20.061946    17.266254     0.116453
H     13.669560    15.987368    17.160807     0.347761
H     13.251602    17.106729    16.268564     0.348662
H     16.506979    12.586029    17.003988     0.094904
H     16.546084    17.020210    12.796927     0.097811
H      9.478797    22.425036    22.354742     0.109549
H     10.341537    20.524288    21.335422     0.102141
H     13.637130    20.800071    23.617401     0.119060
H     12.775507    22.698115    24.634017     0.115176
H     11.676990    19.553636    19.975428     0.107506
H     12.343045    17.569071    18.980442     0.115942
H     14.374714    16.579491    22.300667     0.123008
H     13.708659    18.561352    23.298357     0.120724
H     17.636781    21.465204    12.823965     0.118921
H      7.638237    22.817088    11.353116     0.121715
H     16.608658    21.416539     8.297860     0.111224
H     15.430784    20.061950     9.771412     0.117380
H     13.669583    11.050293     9.876859     0.347156
H     13.251629     9.930932    10.769102     0.348262
H      5.331682    14.451632    10.033678     0.094235
H      5.370803    10.017451    14.240739     0.099265
H      9.478870     4.612625     4.682924     0.109166
H     10.341597     6.513373     5.702244     0.101809
H      2.461896     6.237590     3.420265     0.118863
H      1.600287     4.339546     2.403649     0.115896
H     11.677041     7.484025     7.062238     0.107456
H     12.343082     9.468590     8.057224     0.117202
H      3.199452    10.458170     4.736999     0.121652
H      2.533411     8.476309     3.739309     0.121427
H      6.461525     5.572457    14.213701     0.119233
H      7.638287     4.220573    15.684550     0.122959
H      5.433392     5.621122    18.739806     0.112140
H     15.430813     6.975711    17.266254     0.116773
H     10.875762     3.641961    24.569127     0.347475
H     10.457810     2.749719    23.449768     0.349110
H      8.125549     3.485156     0.932799     0.095313
H     19.339869    26.315757    23.536288     0.098635
H      6.685017     8.835902    18.131459     0.111324
H      7.547751     7.816581    20.032207     0.101781
H     10.843341    10.098561    19.756423     0.118747
H      9.981724    11.115179    17.858378     0.115800
H      8.883202     6.456585    21.002859     0.105993
H      9.549251     5.461598    22.987424     0.117031
H     11.580909     8.781824    23.977002     0.122839
H     10.914861     9.779515    21.995141     0.121170
H     20.430584    26.342797    19.091296     0.119450
H     10.432049    24.871948    17.739413     0.121433
H     19.402469    21.816690    19.139964     0.112019
H     18.224587    23.290243    20.494551     0.116451
H     10.875731    23.395700     2.468539     0.348072
H     10.457771    24.287942     3.587898     0.348301
H     19.300761    23.552505    26.104867     0.095021
H      8.164668     0.721904     3.501378     0.098892
H      6.685001    18.201759     8.906207     0.109381
H      7.547733    19.221080     7.005459     0.101864
H     10.843335    16.939100     7.281243     0.119127
H      9.981721    15.922482     9.179288     0.116298
H      8.883179    20.581076     6.034807     0.107347
H      9.549226    21.576063     4.050242     0.116394
H     11.580906    18.255837     3.060664     0.122641
H     10.914859    17.258146     5.042525     0.120945
H      9.255372     0.694864     7.946370     0.120245
H     10.432125     2.165713     9.298253     0.123046
H      8.227231     5.220971     7.897702     0.111959
H      7.049361     3.747418     6.543115     0.116422
C      8.801626     3.006575    26.886255     0.209577
C      2.956979     1.462738     1.230214     0.348085
C      3.243068     0.018925     2.987662     0.261796
C      4.719320     1.981860     2.576690     0.380919
C      3.995161     2.300905     1.592519    -0.037366
C      9.167055    10.769101    10.417613     0.585550
C      9.244171     9.087358     8.579051    -0.100135
C      8.727876     8.479011     7.440766    -0.151285
C      7.481829     8.857539     6.954088     0.083614
C      6.753196     9.844414     7.605695    -0.132355
C      7.269492    10.455464     8.746685    -0.095861
C      8.514421    10.074233     9.230659    -0.019316
C      7.338793     6.924346     5.437275    -0.144239
C      6.939838     6.324110     4.247617    -0.105554
C      6.131863     7.018979     3.358078    -0.012321
C      5.722843     8.316787     3.655492    -0.098893
C      6.121798     8.914319     4.842446    -0.133197
C      6.929773     8.219450     5.737393     0.088842
C      5.700499     6.391705     2.038640     0.582414
C      9.563739    25.791236     6.232182     0.592389
C      7.710873    25.437041     7.938259    -0.084188
C      7.007949    24.552909     8.746685    -0.152718
C      7.319743    23.198321     8.733166     0.090588
C      8.325523    22.725162     7.908517    -0.156275
C      9.035153    23.606591     7.097387    -0.104724
C      8.726710    24.961179     7.110906    -0.026157
C      8.801596    24.031086     0.151411     0.206861
C     14.132179    25.574923    25.807452     0.350206
C      8.830694    -0.018940    24.050004     0.259448
C     15.894527    25.055801    24.460976     0.384082
C     15.170367    24.736756    25.445147    -0.040711
C      9.167031    16.268560    16.620053     0.582101
C      9.244134    17.950303    18.458615    -0.100925
C      8.727832    18.558650    19.596900    -0.150567
C     18.657086    18.180122    20.083578     0.086492
C     17.928461    17.193247    19.431971    -0.134855
C      7.269463    16.582197    18.290981    -0.092911
C      8.514390    16.963428    17.807007    -0.020423
C     18.514035    20.113315    21.600391    -0.145826
C     18.115074    20.713551    22.790049    -0.102127
C     17.307101    20.018682    23.679588    -0.014309
C     16.898089    18.720874    23.382174    -0.100983
C     17.297050    18.123342    22.195220    -0.130591
C     18.105023    18.818211    21.300273     0.086299
C     16.875731    20.645956    24.999026     0.585887
C      9.563793     1.246425    20.805484     0.589992
C      7.710930     1.600620    19.099407    -0.083540
C      7.008002     2.484752    18.290981    -0.149823
C      7.319789     3.839340    18.304500     0.086805
C      8.325563     4.312499    19.129149    -0.152247
C      9.035196     3.431070    19.940279    -0.105988
C      8.726762     2.076482    19.926760    -0.028077
C     11.595432    13.670240    16.525421     0.206150
C     11.338406    12.288615    14.981571     0.349992
C     11.624500    10.531167    13.537759     0.259867
C     13.100754    10.942139    15.500694     0.385922
C     12.376591    11.926310    15.819738    -0.043313
C      6.373236     3.101208    24.287935     0.584523
C      6.450342     4.939771    22.606193    -0.100672
C      5.934041     6.078057    21.997845    -0.150279
C     15.863293     6.564735    22.376372     0.083391
C     15.134664     5.913127    23.363247    -0.132670
C     15.650965     4.772137    23.974298    -0.096042
C     16.895896     4.288162    23.593067    -0.019396
C     15.720247     8.081550    20.443179    -0.144696
C     15.321286     9.271208    19.842943    -0.104235
C     14.513308    10.160747    20.537811    -0.011778
C     14.104291     9.863332    21.835619    -0.100734
C     14.503252     8.676378    22.433151    -0.132981
C     15.311230     7.781431    21.738283     0.088769
C     14.081938    11.480186    19.910537     0.583905
C     12.357611     7.286647    12.272397     0.590679
C     10.504752     5.580570    11.918203    -0.084236
C      9.801829     4.772144    11.034071    -0.153590
C     10.113621     4.785663     9.679484     0.090724
C     11.119396     5.610313     9.206325    -0.156096
C     11.829024     6.421442    10.087753    -0.104217
C     11.520585     6.407923    11.442340    -0.027786
C     11.595440    13.367421    10.512245     0.203848
C     11.338402    14.749046    12.056095     0.349494
C     11.624483    16.506494    13.499907     0.260797
C     13.100744    16.095522    11.536972     0.382852
C     12.376587    15.111351    11.217928    -0.040352
C      6.373200    23.936453     2.749731     0.586423
C      6.450313    22.097890     4.431473    -0.103847
C      5.934017    20.959604     5.039821    -0.148973
C     15.863273    20.472926     4.661294     0.084124
C     15.134643    21.124534     3.674419    -0.132746
C     15.650939    22.265524     3.063368    -0.095000
C      5.720566    22.749499     3.444599    -0.019761
C     15.720231    18.956111     6.594487    -0.144087
C     15.321276    17.766453     7.194723    -0.104268
C     14.513305    16.876914     6.499855    -0.011265
C     14.104290    17.174329     5.202047    -0.101232
C     14.503245    18.361283     4.604515    -0.131906
C     15.311216    19.256230     5.299383     0.087119
C     14.081942    15.557475     7.127129     0.583751
C     12.357572    19.751014    14.765269     0.592832
C     10.504701    21.457091    15.119463    -0.083519
C      9.801772    22.265517    16.003595    -0.150151
C     10.113561    22.251998    17.358182     0.088892
C     11.119340    21.427348    17.831341    -0.156169
C     11.828975    20.616219    16.949913    -0.102028
C     11.520538    20.629738    15.595326    -0.030316
C     16.342700    13.367418    16.525421     0.206866
C     16.599730    14.749044    14.981571     0.350202
C     16.313639    16.506494    13.537759     0.259456
C     14.837380    16.095520    15.500694     0.384083
C     15.561542    15.111348    15.819738    -0.040707
C     10.389578    23.936441    24.287935     0.582101
C     10.312476    22.097880    22.606193    -0.100927
C     10.828778    20.959594    21.997845    -0.150561
C     12.074825    20.472916    22.376372     0.086489
C     12.803452    21.124523    23.363247    -0.134856
C     12.287149    22.265513    23.974298    -0.092911
C     11.042220    22.749487    23.593067    -0.020422
C     12.217876    18.956103    20.443179    -0.145839
C     12.616838    17.766446    19.842943    -0.102129
C     13.424814    16.876906    20.537811    -0.014299
C     13.833828    17.174320    21.835619    -0.100995
C     13.434865    18.361273    22.433151    -0.130574
C     12.626889    19.256221    21.738283     0.086303
C     13.856185    15.557468    19.910537     0.585880
C     15.580531    19.751016    12.272397     0.589995
C     17.433391    21.457093    11.918203    -0.083545
C      6.961016    22.265520    11.034071    -0.149821
C      6.649227    22.252002     9.679484     0.086823
C     16.818753    21.427353     9.206325    -0.152252
C     16.109123    20.616222    10.087753    -0.105986
C     16.417559    20.629740    11.442340    -0.028072
C      5.167406    13.670243    10.512245     0.209580
C      5.424440    12.288617    12.056095     0.348084
C      5.138356    10.531167    13.499907     0.261791
C     14.837400    10.942141    11.536972     0.380924
C     15.561557    11.926313    11.217928    -0.037367
C     10.389664     3.101220     2.749731     0.585547
C     10.312547     4.939781     4.431473    -0.100140
C     10.828842     6.078067     5.039821    -0.151285
C     12.074887     6.564745     4.661294     0.083611
C     12.803520     5.913138     3.674419    -0.132351
C     12.287225     4.772148     3.063368    -0.095862
C     11.042297     4.288174     3.444599    -0.019306
C     12.217924     8.081558     6.594487    -0.144233
C     12.616878     9.271215     7.194723    -0.105583
C     13.424851    10.160755     6.499855    -0.012317
C     13.833869     9.863341     5.202047    -0.098891
C     13.434915     8.676388     4.604515    -0.133205
C     12.626942     7.781440     5.299383     0.088853
C     13.856212    11.480193     7.127129     0.582416
C     15.580564     7.286645    14.765269     0.592395
C      6.258134     5.580568    15.119463    -0.084185
C      6.961061     4.772141    16.003595    -0.152720
C      6.649269     4.785659    17.358182     0.090606
C      5.643489     5.610308    17.831341    -0.156275
C      4.933856     6.421439    16.949913    -0.104725
C      5.242296     6.407921    15.595326    -0.026161
C      7.961275     3.006589     0.151411     0.203846
C     13.805931     1.462724    25.807452     0.349500
C     13.519849     0.018913    24.050004     0.260806
C     12.043586     1.981848    24.460976     0.382857
C     12.767743     2.300892    25.445147    -0.040358
C      7.595800    10.769097    16.620053     0.586433
C      7.518693     9.087353    18.458615    -0.103870
C      8.034993     8.479004    19.596900    -0.148976
C      9.281037     8.857532    20.083578     0.084127
C     10.009664     9.844407    19.431971    -0.132750
C      9.493365    10.455459    18.290981    -0.095004
C      8.248438    10.074228    17.807007    -0.019732
C      9.424085     6.924337    21.600391    -0.144077
C      9.823043     6.324100    22.790049    -0.104264
C     10.631014     7.018968    23.679588    -0.011268
C     11.040027     8.316776    23.382174    -0.101235
C     10.641068     8.914309    22.195220    -0.131900
C      9.833097     8.219442    21.300273     0.087106
C     11.062381     6.391693    24.999026     0.583743
C     18.374328    25.791228    20.805484     0.592829
C     20.227196    25.437035    19.099407    -0.083496
C      9.754826    24.552903    18.290981    -0.150254
C      9.443039    23.198316    18.304500     0.088914
C     19.612562    22.725156    19.129149    -0.156178
C     18.902927    23.606584    19.940279    -0.102015
C     19.211362    24.961171    19.926760    -0.030325
C     19.136482    24.031072    26.886255     0.206155
C     13.805889    25.574937     1.230214     0.350004
C      7.932224    -0.018928     2.987662     0.259863
C     12.043545    25.055813     2.576690     0.385927
C     12.767706    24.736769     1.592519    -0.043323
C      7.595792    16.268564    10.417613     0.584494
C      7.518679    17.950308     8.579051    -0.100674
C      8.034978    18.558657     7.440766    -0.150278
C      9.281025    18.180129     6.954088     0.083394
C     10.009657    17.193254     7.605695    -0.132670
C      9.493359    16.582202     8.746685    -0.096043
C      8.248428    16.963433     9.230659    -0.019391
C      9.424065    20.113324     5.437275    -0.144724
C      9.823023    20.713561     4.247617    -0.104188
C     10.631000    20.018693     3.358078    -0.011790
C     11.040020    18.720885     3.655492    -0.100727
C     10.641062    18.123352     4.842446    -0.132982
C      9.833085    18.818219     5.737393     0.088766
C     11.062367    20.645968     2.038640     0.583914
C      7.199117     1.246433     6.232182     0.590735
C      9.051979     1.600626     7.938259    -0.084237
C      9.754902     2.484758     8.746685    -0.153588
C      9.443107     3.839345     8.733166     0.090728
C      8.437330     4.312505     7.908517    -0.156097
C      7.727702     3.431077     7.097387    -0.104212
C      8.036144     2.076490     7.110906    -0.027798
N      2.480911     1.941305     0.156818    -0.347210
N      2.512204     0.348785     1.889933    -0.383331
N      4.257783     0.738127     3.317522    -0.379694
N      4.252191     3.395932     0.735425    -0.334190
N      5.783206     2.919797     2.925205    -0.681164
N     13.656111    25.096356    26.880848    -0.346232
N     13.687400    26.688876    25.147733    -0.380985
N     15.432984    26.299534    23.720144    -0.378668
N     15.427401    23.641729    26.302241    -0.333692
N     16.958419    24.117864    24.112461    -0.682912
N     10.862334    13.362011    15.460137    -0.344835
N     10.893632    11.628897    13.867619    -0.382087
N     12.639218    10.201307    14.256961    -0.380030
N     12.633619    12.783404    16.914764    -0.331965
N     14.164642    10.593623    16.438631    -0.682974
N     10.862338    13.675650    11.577529    -0.344735
N     10.893622    15.408764    13.170047    -0.383377
N     12.639200    16.836354    12.780705    -0.379282
N     12.633623    14.254257    10.122902    -0.330710
N     14.164632    16.444038    10.599035    -0.682619
N     17.075800    13.675648    15.460137    -0.346234
N     17.044506    15.408764    13.867619    -0.380993
N     15.298920    16.836353    14.256961    -0.378664
N     15.304512    14.254253    16.914764    -0.333693
N     13.773490    16.444035    16.438631    -0.682919
N      5.900506    13.362013    11.577529    -0.347212
N      5.869218    11.628897    13.170047    -0.383331
N     15.298941    10.201308    12.780705    -0.379691
N     15.304524    12.783408    10.122902    -0.334189
N     13.773514    10.593626    10.599035    -0.681172
N     14.281996     1.941290    26.880848    -0.344735
N     14.250712     0.348772    25.147733    -0.383374
N     12.505130     0.738115    23.720144    -0.379299
N     12.510707     3.395918    26.302241    -0.330713
N     10.979695     2.919785    24.112461    -0.682628
N     14.281960    25.096371     0.156818    -0.344852
N     14.250662    26.688889     1.889933    -0.382082
N     12.505080    26.299546     3.317522    -0.380030
N     12.510678    23.641743     0.735425    -0.331960
N     10.979658    24.117876     2.925205    -0.682976
O     10.318111    10.550095    10.636618    -0.550678
O      8.444010    11.631602    10.988107    -0.550304
O      6.382196     5.404831     1.614149    -0.562757
O      4.728248     6.759418     1.438404    -0.503897
O     10.236494    25.407301     5.345347    -0.502107
O      3.994045    -0.016226     6.543115    -0.512555
O     10.318087    16.487566    16.401048    -0.549521
O      8.443993    15.406059    16.049559    -0.547919
O     17.557421    21.632830    25.423517    -0.564072
O     15.903480    20.278243    25.599262    -0.505240
O     10.236544     1.630360    21.692319    -0.501522
O      9.581678     0.016211    20.494551    -0.510790
O      7.524293     2.882203    24.068930    -0.550261
O     16.825495     2.530713    25.150437    -0.549664
O     14.763632    11.904678    18.923662    -0.563524
O     13.109685    12.080422    20.278249    -0.504597
O     13.030362     8.173483    11.888462    -0.501490
O     12.375491     6.975713    13.502610    -0.511195
O      7.524255    24.155458     2.968736    -0.551534
O      5.650158    24.506948     1.887229    -0.550073
O     14.763635    15.132983     8.114004    -0.564238
O     13.109693    14.957239     6.759417    -0.504041
O     13.030327    18.864178    15.149204    -0.502711
O     12.375453    20.061948    13.535056    -0.511736
O     20.413821    24.155446    24.068930    -0.549522
O     11.112617    24.506936    25.150437    -0.547919
O     13.174495    15.132977    18.923662    -0.564070
O     14.828438    14.957231    20.278249    -0.505233
O     14.907781    18.864180    11.888462    -0.501529
O     15.562648    20.061948    13.502610    -0.510800
O      9.238609     2.882215     2.968736    -0.550681
O     11.112709     2.530725     1.887229    -0.550302
O     13.174517    11.904684     8.114004    -0.562757
O     14.828462    12.080430     6.759417    -0.503902
O     14.907808     8.173481    15.149204    -0.502107
O      4.387386     6.975713    13.535056    -0.512551
O      6.444745    10.550092    16.401048    -0.551550
O      8.318840    11.631599    16.049559    -0.550074
O     10.380690     5.404817    25.423517    -0.564224
O     12.034631     6.759405    25.599262    -0.504023
O     17.701575    25.407292    21.692319    -0.502707
O     12.768874    -0.016234    20.494551    -0.511724
O      6.444735    16.487569    10.636618    -0.550239
O      8.318835    15.406062    10.988107    -0.549661
O     10.380671    21.632844     1.614149    -0.563531
O     12.034620    20.278256     1.438404    -0.504618
O      6.526364     1.630369     5.345347    -0.501518
O      7.181240     0.016219     6.543115    -0.511190
O      8.381419    13.518830    13.518833    -0.866063
O      0.000000     0.000000     0.000000    -0.866064

The following XYZ coordinates are in angstroms. Other properties are in atomic units.
The sperically averaged electron density of each atom fit to a function of the form exp(a - br)
eigen_1, eigen_2 and eigen_3 are the three eigenvalues of traceless quadrupole moment tensor
  atom number  atomic symbol              X              Y              Z     net charge C6 coefficient C8 coefficient C10 coefficient fluctuating dipole atomic polarizability isotropic forcefield polarizability              a              b squared Pearson coefficient          <r^3>          <r^4>         wp_QDO          m_QDO          q_QDO       dipole_x       dipole_y       dipole_z         dipole            Qxy            Qxz            Qyz     Q(x^2-y^2)  Q(3z^2 - R^2)        eigen_1        eigen_2        eigen_3 static polarizability      alpha(xx)      alpha(xy)      alpha(xz)      alpha(yy)      alpha(yz)      alpha(zz) atomic spin moment
            1             Zn       9.538068      12.398119      12.430567       0.777753      97.256147 0.20371853E+04  0.66425325E+05                                17.421444                           14.823587       0.331573       1.941715                    0.997305      49.029323     136.874518       0.464404       0.404490      -1.137171      -0.082468       0.007936      -0.002823       0.082897      -0.037148      -0.022058       0.027771      -0.069644      -0.054879      -0.046645      -0.026371       0.073016             21.948431      26.429709       1.560133       1.505744      17.054843       3.531892      22.360741           0.000266
            2             Zn       9.538058      14.639542      14.607099       0.777021      97.276318 0.20375508E+04  0.66437012E+05                                17.419828                           14.821189       0.336267       1.942997                    0.997325      49.041219     136.885875       0.464639       0.404286      -1.137369      -0.083020      -0.007868       0.000891       0.083397       0.039502       0.022258       0.027944      -0.070793      -0.054316      -0.048142      -0.026892       0.075034             21.947482      26.427478      -1.561864      -1.506224      17.056354       3.531627      22.358614           0.000272
            3             Zn       6.744260       1.088252      25.916955       0.777687      97.187240 0.20352293E+04  0.66342094E+05                                17.409572                           14.813073       0.336524       1.943300                    0.997313      49.015818     136.793063       0.464753       0.404304      -1.137362      -0.082784       0.001882       0.007771       0.083170       0.022576      -0.038226      -0.027794      -0.007449       0.133075      -0.047638      -0.026490       0.074128             21.933969      26.408893      -1.505797       1.563575      22.346434      -3.529831      17.046579           0.000274
            4             Zn       6.744216      25.949409       1.120711       0.777193      97.331701 0.20389216E+04  0.66496865E+05                                17.429896                           14.829202       0.333875       1.942281                    0.997347      49.051065     136.955739       0.464343       0.404451      -1.137185      -0.082864      -0.001533      -0.007317       0.083200      -0.022463       0.038217      -0.027828      -0.008032       0.131975      -0.047541      -0.026349       0.073891             21.961411      26.446365       1.507271      -1.564934      22.373617      -3.533417      17.064251           0.000267
            5             Zn      21.193850      25.949395      25.916955       0.777024      97.275885 0.20375400E+04  0.66436567E+05                                17.419780                           14.821152       0.336278       1.943002                    0.997326      49.041097     136.885419       0.464639       0.404286      -1.137369       0.083020      -0.000898       0.007872       0.083397       0.022264       0.039498       0.027944      -0.008241       0.133360      -0.048147      -0.026888       0.075035             21.947413      26.427413      -1.506118      -1.561881      22.358517       3.531589      17.056307           0.000278
            6             Zn      10.018652       1.088266       1.120711       0.777751      97.256631 0.20371981E+04  0.66425853E+05                                17.421500                           14.823633       0.331535       1.941702                    0.997305      49.029462     136.875051       0.464403       0.404490      -1.137171       0.082463       0.002823      -0.007938       0.082892      -0.022056      -0.037148       0.027770      -0.007396       0.131927      -0.046651      -0.026368       0.073019             21.948506      26.429831       1.505761       1.560108      22.360807       3.531888      17.054880           0.000266
            7             Zn       7.224778      12.398118      14.607099       0.777199      97.330551 0.20388919E+04  0.66495643E+05                                17.429764                           14.829098       0.333908       1.942295                    0.997348      49.050710     136.954398       0.464345       0.404452      -1.137185       0.082858       0.007310       0.001542       0.083194       0.038217      -0.022464      -0.027832      -0.070013      -0.053959      -0.047543      -0.026354       0.073898             21.961236      26.446156      -1.564923       1.507256      17.064150      -3.533398      22.373402           0.000269
            8             Zn       7.224774      14.639543      12.430567       0.777688      97.186946 0.20352219E+04  0.66341790E+05                                17.409540                           14.813050       0.336510       1.943297                    0.997313      49.015737     136.792772       0.464753       0.404304      -1.137362       0.082785      -0.007772      -0.001882       0.083170      -0.038221       0.022570      -0.027796      -0.070259      -0.055353      -0.047630      -0.026492       0.074122             21.933923      26.408799       1.563580      -1.505812      17.046560      -3.529834      22.346408           0.000270
            9             Zn       5.587636       4.775935       0.000000       0.831085     103.857242 0.20187667E+04  0.65559950E+05                                18.111864                           14.726942       0.241928       1.921075                    0.998569      47.933248     132.779417       0.468148       0.402875      -1.140315      -0.000076       0.057890       0.000456       0.057892       0.000012       0.054641       0.000306       0.097159      -0.065739      -0.049343      -0.037617       0.086959             22.943717      15.547686       0.002034      -2.326385      23.239176      -0.004627      30.044288           0.001602
           10             Zn      11.175235      22.261741       0.000000       0.831837     103.811045 0.20173998E+04  0.65507026E+05                                18.110666                           14.724724       0.211047       1.912291                    0.998599      47.914485     132.735753       0.468033       0.403027      -1.140163      -0.000065      -0.057625       0.000301       0.057626       0.000135      -0.054025       0.000487       0.098535      -0.067328      -0.049103      -0.038024       0.087127             22.943329      15.548211      -0.002405       2.329228      23.239025       0.001268      30.042751           0.001634
           11             Zn      13.969064      13.518828      18.294766       0.831835     103.810990 0.20174017E+04  0.65507084E+05                                18.110637                           14.724713       0.211067       1.912298                    0.998599      47.914515     132.735690       0.468034       0.403026      -1.140164       0.000065      -0.000301       0.057623       0.057624      -0.054021       0.000132       0.000488       0.082930      -0.114129      -0.049101      -0.038021       0.087122             22.943268      15.548204       2.329221      -0.002407      30.042611       0.001223      23.238989           0.001758
           12             Zn      13.969075      13.518833       8.742900       0.831083     103.857706 0.20187761E+04  0.65560345E+05                                18.111923                           14.726982       0.241947       1.921079                    0.998569      47.933360     132.779894       0.468147       0.402875      -1.140314       0.000079      -0.000457      -0.057893       0.057895       0.054649       0.000006       0.000312       0.081460      -0.112853      -0.049355      -0.037611       0.086966             22.943808      15.547724      -2.326434       0.002029      30.044465      -0.004587      23.239235           0.001474
           13             Zn       5.587644      -0.000003       4.691576       0.777845     102.190887 0.21150068E+04  0.69330946E+05                                17.855626                           14.979194       0.320426       1.946059                    0.996970      48.438387     133.804175       0.469672       0.397829      -1.146534      -0.000178       0.000508       0.080958       0.080960       0.037481      -0.000093       0.000373      -0.084861      -0.051327      -0.048061      -0.017109       0.065170             22.156640      25.132248       5.522286      -0.002433      16.605817       0.000972      24.731856           0.029868
           14             Zn      11.175274      -0.000012      22.346090       0.778125     102.120865 0.21131351E+04  0.69249449E+05                                17.843648                           14.969108       0.328501       1.948499                    0.996988      48.421440     133.707560       0.470025       0.397645      -1.146746       0.000519       0.000106      -0.080521       0.080523      -0.036964      -0.000040       0.000430      -0.085218      -0.053544      -0.047484      -0.017850       0.065334             22.141840      25.115255      -5.520212      -0.003017      16.595894       0.001420      24.714371           0.029873
           15             Zn      13.969083       8.827253      13.518833       0.777848     102.190002 0.21149870E+04  0.69330151E+05                                17.855556                           14.979151       0.320360       1.946046                    0.996970      48.438131     133.803429       0.469671       0.397830      -1.146532       0.000166      -0.080971      -0.000493       0.080972      -0.000079       0.037476       0.000378      -0.016756       0.152914      -0.048049      -0.017107       0.065156             22.156520      25.132105      -0.002329       5.522181      24.731784       0.000983      16.605671           0.029861
           16             Zn      13.969056      18.210408      13.518833       0.778132     102.121020 0.21131369E+04  0.69249519E+05                                17.843655                           14.969103       0.328478       1.948494                    0.996988      48.421480     133.707657       0.470026       0.397645      -1.146746      -0.000514       0.080529      -0.000106       0.080531      -0.000041      -0.036973       0.000435      -0.015834       0.154608      -0.047490      -0.017853       0.065342             22.141873      25.115273      -0.002922      -5.520248      24.714425       0.001396      16.595919           0.029862
           17              H       5.887134       3.641974       2.468539       0.347155       0.480894 0.28985980E+01  0.22955808E+02                                 1.177365                            1.123634      -1.369168       2.347283                    0.998521       2.733213       7.806468       0.473487       1.633402      -0.641457       0.003190       0.012017      -0.003570       0.012935       0.005808       0.012283      -0.000158       0.012760      -0.003414      -0.012231      -0.004567       0.016798              1.207331       1.055007       0.098173       0.016600       1.417656      -0.180866       1.149329          -0.000009
           18              H       6.305092       2.749730       3.587898       0.348262       0.507535 0.29869016E+01  0.23710556E+02                                 1.203014                            1.128237      -1.235639       2.422267                    0.999789       2.603752       7.320916       0.482808       1.598126      -0.648306       0.013427       0.001708       0.012343       0.018318       0.013726       0.007690      -0.004257      -0.005050      -0.032083      -0.018389      -0.001014       0.019403              1.255782       1.268223      -0.038810       0.306338       1.100301      -0.095984       1.398822           0.000186
           19              H       8.637348       3.485142      26.104867       0.094235       1.219417 0.86830985E+01  0.87586383E+02                                 1.927340                            1.753067      -1.240859       2.289502                    0.995085       3.768163      10.926937       0.457499       1.327253      -0.697857      -0.012707       0.033143      -0.044642       0.057034      -0.000781       0.003096      -0.011784      -0.004172      -0.002852      -0.011461      -0.001724       0.013186              2.048335       1.702351      -0.036413       0.223809       1.878092      -0.621257       2.564562           0.000017
           20              H       8.598195      26.315768       3.501378       0.099264       1.218877 0.86954741E+01  0.87896686E+02                                 1.939693                            1.762463      -1.267882       2.277260                    0.994992       3.795120      11.080119       0.452323       1.339609      -0.695021      -0.015916      -0.038924       0.034911       0.054655       0.001820      -0.005139      -0.010834       0.001638       0.008337      -0.011167      -0.002165       0.013332              2.061255       1.713069       0.353694      -0.102568       2.474515      -0.625778       1.996181          -0.000023
           21              H      10.077849       8.835908       8.906207       0.109166       1.014737 0.72968395E+01  0.71011937E+02                                 1.747050                            1.637920      -1.258784       2.279447                    0.993940       3.801758      11.102332       0.456486       1.378738      -0.685986       0.033617      -0.009604       0.011185       0.036708      -0.009617       0.001989       0.004126       0.016659      -0.012037      -0.013040      -0.001690       0.014729              1.802256       2.226145      -0.206962       0.284126       1.547507       0.089460       1.633115          -0.000032
           22              H       9.215121       7.816588       7.005459       0.101810       1.055819 0.73045379E+01  0.70959012E+02                                 1.778734                            1.624573      -1.237300       2.281835                    0.993972       3.828354      11.094901       0.465344       1.354930      -0.690403       0.019150      -0.021450      -0.015830       0.032824      -0.008594       0.002751       0.007404       0.002731       0.001765      -0.013114       0.003493       0.009620              1.899752       1.856080      -0.366356      -0.194299       2.030972       0.581036       1.812205          -0.000013
           23              H       5.919518      10.098568       7.281243       0.118865       1.037987 0.73761583E+01  0.71127676E+02                                 1.701164                            1.592296      -1.070468       2.375258                    0.997030       3.517098       9.834641       0.492775       1.288988      -0.705968      -0.032340       0.013122      -0.010155       0.036348      -0.006014       0.003516       0.008762       0.008998      -0.003087      -0.013893       0.005689       0.008204              1.751230       2.208096      -0.249112       0.297367       1.442767       0.111552       1.602827          -0.000009
           24              H       6.781129      11.115184       9.179288       0.115897       1.039950 0.72145321E+01  0.69223721E+02                                 1.710562                            1.579458      -1.008197       2.405175                    0.997172       3.490955       9.755155       0.492289       1.296700      -0.704521      -0.020914       0.028999       0.015189       0.038846      -0.008901       0.000996       0.007283       0.003280      -0.010075      -0.012152       0.000275       0.011878              1.818765       1.783409      -0.421571      -0.253681       1.913812       0.531991       1.759074          -0.000023
           25              H       7.879678       6.456594       6.034807       0.107457       0.965780 0.67785306E+01  0.64745884E+02                                 1.690787                            1.578392      -1.162578       2.324251                    0.994731       3.725383      10.768327       0.465269       1.378242      -0.686237       0.019260      -0.020191       0.019768       0.034196      -0.007317       0.004926       0.000135      -0.011138       0.003746      -0.011426       0.002235       0.009191              1.727304       1.721214      -0.232919       0.381964       1.682204      -0.114256       1.778495          -0.000016
           26              H       7.213635       5.461608       4.050242       0.117178       0.947855 0.65449386E+01  0.61838337E+02                                 1.663450                            1.547856      -1.007893       2.408456                    0.997083       3.544308      10.119326       0.472244       1.372736      -0.688376       0.013633      -0.035455      -0.008430       0.038910      -0.006756       0.005850       0.002770      -0.021725      -0.012206      -0.014633      -0.000259       0.014891              1.748166       1.497531      -0.213934       0.043589       2.173231       0.377386       1.573738          -0.000019
           27              H       5.181957       8.781835       3.060664       0.121653       1.151391 0.84326826E+01  0.82455218E+02                                 1.710819                            1.620486      -0.863572       2.476056                    0.999134       3.224325       8.517319       0.536411       1.167767      -0.737901      -0.022954       0.023955      -0.024863       0.041459      -0.013861       0.006991      -0.004178      -0.014695      -0.004578      -0.016062      -0.002956       0.019018              1.718702       1.725591      -0.243695       0.298469       1.601516      -0.122535       1.828999          -0.000028
           28              H       5.848000       9.779525       5.042525       0.121430       1.190369 0.86697005E+01  0.85936301E+02                                 1.791390                            1.674658      -0.983950       2.420578                    0.997923       3.353722       9.117139       0.509394       1.213052      -0.726034      -0.011091       0.035895       0.004936       0.037893      -0.007298       0.009140       0.000070      -0.020489       0.000889      -0.017154       0.003981       0.013173              1.850846       1.610442      -0.300628      -0.020608       2.256753       0.388295       1.685341          -0.000034
           29              H       7.507480      26.342803       7.946370       0.119237       1.144277 0.81858669E+01  0.79584196E+02                                 1.711003                            1.601032      -0.883241       2.464501                    0.998994       3.245224       8.595371       0.536509       1.174266      -0.735632      -0.008731       0.040583       0.003325       0.041644      -0.008952      -0.009798       0.002369      -0.014472      -0.018813      -0.015817      -0.000807       0.016624              1.755535       1.472381      -0.186127      -0.092946       2.387592      -0.070374       1.406631           0.000348
           30              H      17.506024      24.871953       9.298253       0.122960       1.120807 0.81149615E+01  0.78334035E+02                                 1.660390                            1.575060      -0.849624       2.481761                    0.999386       3.140868       8.156165       0.553482       1.146407      -0.743740      -0.027439       0.016134       0.020452       0.037836      -0.005841      -0.013998       0.000155      -0.009072      -0.024901      -0.019314       0.004908       0.014406              1.664379       1.758317      -0.197311      -0.407566       1.579078       0.079549       1.655742          -0.000043
           31              H       8.535621      21.816696       7.897702       0.112141       1.170945 0.85552102E+01  0.85287049E+02                                 1.825389                            1.703066      -1.005049       2.398765                    0.997683       3.546445       9.958173       0.483270       1.271346      -0.711111       0.011907      -0.033344       0.000176       0.035407      -0.005373      -0.008201      -0.002242      -0.008596      -0.019987      -0.013671       0.003265       0.010406              1.869217       1.508507      -0.138209      -0.106971       2.537567      -0.036284       1.561576           0.000215
           32              H       9.713495      23.290250       6.543115       0.116773       1.136430 0.83437151E+01  0.82128696E+02                                 1.749881                            1.653040      -0.939576       2.434241                    0.998587       3.380902       9.236709       0.506678       1.228114      -0.721927       0.029819      -0.014990      -0.020765       0.039307      -0.005782      -0.008728       0.003505       0.000720      -0.018770      -0.011381      -0.001674       0.013055              1.780306       1.886250      -0.088135      -0.466553       1.658020       0.054949       1.796648          -0.000014
           33              H      17.062351      23.395687      24.569127       0.347762       0.480210 0.28937793E+01  0.22908548E+02                                 1.176238                            1.122712      -1.369025       2.347708                    0.998493       2.731239       7.799762       0.473665       1.633438      -0.641441       0.003378      -0.012125       0.003582       0.013086      -0.005821      -0.012167      -0.000282       0.012820      -0.003878      -0.012253      -0.004444       0.016697              1.206125       1.054262      -0.098164      -0.016549       1.416002      -0.180192       1.148110          -0.000007
           34              H      17.480306      24.287931      23.449768       0.348658       0.505392 0.29690955E+01  0.23512016E+02                                 1.195219                            1.121480      -1.224470       2.426508                    0.999859       2.588415       7.246798       0.486912       1.588511      -0.649892       0.013670      -0.001509      -0.012340       0.018478      -0.013835      -0.007621      -0.004301      -0.005353      -0.031761      -0.018388      -0.001082       0.019470              1.247277       1.259417       0.038367      -0.302777       1.093700      -0.094956       1.388714           0.000189
           35              H       8.637319      23.552519       0.932799       0.094904       1.216203 0.86550206E+01  0.87217328E+02                                 1.922600                            1.749210      -1.238425       2.290203                    0.995131       3.761161      10.895078       0.458484       1.325706      -0.698182      -0.012803      -0.033234       0.044260       0.056810       0.000613      -0.003097      -0.011557      -0.004136      -0.002794      -0.011287      -0.001630       0.012918              2.042987       1.698443       0.036281      -0.222767       1.873320      -0.618675       2.557199           0.000016
           36              H       8.598246       0.721893      23.536288       0.097811       1.220131 0.87059193E+01  0.88011185E+02                                 1.939233                            1.762166      -1.238395       2.288117                    0.995433       3.798767      11.084127       0.452973       1.337551      -0.695426      -0.016086       0.039589      -0.035352       0.055460      -0.001890       0.005211      -0.010688       0.001595       0.008804      -0.010995      -0.002336       0.013332              2.060689       1.712742      -0.353497       0.102450       2.473581      -0.625351       1.995744          -0.000017
           37              H      10.077811      18.201753      18.131459       0.109551       1.015631 0.73016976E+01  0.71026918E+02                                 1.743252                            1.634712      -1.250613       2.282327                    0.993915       3.796381      11.061649       0.458794       1.372428      -0.687199       0.033707       0.009578      -0.011398       0.036848       0.009504      -0.001817       0.004298       0.016896      -0.012190      -0.013095      -0.001654       0.014748              1.798162       2.220283       0.206204      -0.282806       1.544474       0.089204       1.629730          -0.000031
           38              H       9.215073      19.221073      20.032207       0.102141       1.055320 0.73009582E+01  0.70930771E+02                                 1.779831                            1.625396      -1.238052       2.281740                    0.994047       3.829560      11.106692       0.464602       1.356969      -0.689995       0.019193       0.021253       0.015506       0.032565       0.008790      -0.002592       0.007450       0.002767       0.002216      -0.013237       0.003395       0.009842              1.901089       1.857375       0.366871       0.194637       2.032455       0.581809       1.813437          -0.000010
           39              H      17.094784      16.939093      19.756423       0.119060       1.035895 0.73602481E+01  0.70949750E+02                                 1.700476                            1.591860      -1.070524       2.375802                    0.997118       3.514911       9.833074       0.492152       1.291067      -0.705547      -0.032083      -0.012828       0.010745       0.036185       0.006085      -0.003265       0.008841       0.009310      -0.003459      -0.013965       0.005483       0.008483              1.750443       2.206562       0.248830      -0.296869       1.442430       0.111652       1.602338          -0.000003
           40              H      17.956404      15.922477      17.858378       0.115172       1.044427 0.72488170E+01  0.69612440E+02                                 1.712808                            1.581103      -1.004225       2.406129                    0.997265       3.496100       9.763310       0.493176       1.293255      -0.705219      -0.020748      -0.029202      -0.015693       0.039109       0.008980      -0.001146       0.007161       0.003579      -0.010408      -0.012221       0.000327       0.011893              1.821429       1.785775       0.423026       0.254727       1.917013       0.533628       1.761499          -0.000021
           41              H      19.054919      20.581067      21.002859       0.107503       0.970127 0.68167005E+01  0.65198262E+02                                 1.694819                            1.581950      -1.182399       2.315153                    0.994413       3.736246      10.805017       0.465159       1.376710      -0.686467       0.019540       0.019717      -0.019836       0.034118       0.007474      -0.004747       0.000321      -0.010717       0.003877      -0.011372       0.002298       0.009074              1.731493       1.725359       0.233753      -0.383286       1.686309      -0.114520       1.782811          -0.000012
           42              H      18.388866      21.576053      22.987424       0.115942       0.952092 0.65802407E+01  0.62258083E+02                                 1.668491                            1.552063      -1.012376       2.405901                    0.997020       3.554109      10.155692       0.471567       1.372803      -0.688339       0.013999       0.036052       0.008598       0.039618       0.006480      -0.005886       0.002791      -0.021653      -0.012382      -0.014529      -0.000225       0.014754              1.753764       1.501604       0.215195      -0.043670       2.181349       0.379467       1.578339          -0.000015
           43              H      16.357205      18.255826      23.977002       0.123005       1.150112 0.84246567E+01  0.82391090E+02                                 1.713123                            1.622601      -0.876075       2.472008                    0.999082       3.220283       8.518846       0.534411       1.171932      -0.736941      -0.022721      -0.023897       0.024590       0.041134       0.013718      -0.006821      -0.004102      -0.014396      -0.004294      -0.015848      -0.002870       0.018718              1.721032       1.727920       0.244160      -0.298964       1.603647      -0.122654       1.831529          -0.000018
           44              H      17.023258      17.258136      21.995141       0.120729       1.193012 0.86922257E+01  0.86218657E+02                                 1.794512                            1.677220      -0.984537       2.420142                    0.997905       3.356499       9.128913       0.508810       1.213613      -0.725923      -0.011435      -0.036343      -0.004706       0.038389       0.007118      -0.009181       0.000088      -0.020635       0.001382      -0.017201       0.004165       0.013035              1.854246       1.612963       0.301736       0.020818       2.261782       0.389622       1.687992          -0.000025
           45              H       7.507542       0.694858      19.091296       0.118919       1.145807 0.81982476E+01  0.79719454E+02                                 1.710771                            1.600835      -0.881659       2.464200                    0.999014       3.248252       8.598828       0.537352       1.172205      -0.736096      -0.009214      -0.040782      -0.003024       0.041919       0.008971       0.009968       0.002449      -0.014688      -0.018611      -0.016005      -0.000745       0.016750              1.755262       1.472133       0.186128       0.092890       2.387272      -0.070330       1.406381           0.000370
           46              H       6.330780       2.165708      17.739413       0.121716       1.126012 0.81612398E+01  0.78897644E+02                                 1.666178                            1.580070      -0.855622       2.478602                    0.999363       3.147402       8.180820       0.552294       1.147170      -0.743571      -0.027398      -0.015753      -0.020568       0.037707       0.006207       0.014183       0.000200      -0.009201      -0.024975      -0.019573       0.004733       0.014840              1.670270       1.764906       0.198646       0.410147       1.584312       0.080220       1.661591          -0.000033
           47              H       8.535656       5.220965      19.139964       0.111221       1.177858 0.86157462E+01  0.86051674E+02                                 1.833410                            1.709704      -1.016819       2.393163                    0.997514       3.556548       9.999550       0.482014       1.272272      -0.710903       0.011883       0.033440      -0.000095       0.035489       0.005485       0.008305      -0.002137      -0.008345      -0.020764      -0.013824       0.003220       0.010604              1.877751       1.514026       0.139516       0.107644       2.551832      -0.036534       1.567397           0.000215
           48              H       9.713536       3.747411      20.494551       0.117380       1.135595 0.83387772E+01  0.82087760E+02                                 1.750997                            1.654143      -0.945228       2.432569                    0.998482       3.379741       9.241253       0.505656       1.230482      -0.721405       0.029248       0.014840       0.020381       0.038614       0.005661       0.008719       0.003288       0.000934      -0.018133      -0.011215      -0.001615       0.012830              1.781402       1.887326       0.088112       0.466796       1.659191       0.054927       1.797689          -0.000010
           49              H      14.268570      11.050289      17.160807       0.348071       0.480702 0.28984385E+01  0.22964141E+02                                 1.178974                            1.125093      -1.380052       2.342838                    0.998451       2.737000       7.829953       0.472037       1.637738      -0.640755       0.003089       0.003365       0.011812       0.012665      -0.012098       0.005971       0.000278       0.008317      -0.017865      -0.012280      -0.004484       0.016764              1.209023       1.056352      -0.016598       0.098458       1.150826       0.181247       1.419890          -0.000008
           50              H      14.686531       9.930929      16.268564       0.348302       0.506853 0.29817602E+01  0.23657856E+02                                 1.201689                            1.127081      -1.236001       2.422121                    0.999801       2.600975       7.309561       0.483209       1.597603      -0.648405       0.013678      -0.012173       0.001814       0.018399      -0.007647       0.013969       0.004330       0.013488       0.023712      -0.018506      -0.001132       0.019638              1.254328       1.266667      -0.305745      -0.038802       1.397128       0.095899       1.099188           0.000187
           51              H      11.431152      14.451628      17.003988       0.095021       1.214073 0.86339717E+01  0.86894921E+02                                 1.914709                            1.742778      -1.223494       2.296076                    0.995372       3.753864      10.843652       0.461336       1.319183      -0.699505      -0.012843       0.044167       0.033007       0.056614      -0.003036      -0.000349       0.011771      -0.000667       0.007667      -0.011537      -0.001518       0.013055              2.034088       1.691954      -0.221212      -0.036063       2.544738       0.614426       1.865570           0.000018
           52              H      11.392056      10.017452      12.796927       0.098892       1.217043 0.86807931E+01  0.87723004E+02                                 1.938978                            1.761922      -1.251727       2.283598                    0.995195       3.794701      11.082159       0.451967       1.341051      -0.694741      -0.016056      -0.035066      -0.039257       0.055032       0.005036       0.001930       0.010675      -0.003689      -0.006031      -0.010831      -0.002426       0.013258              2.060418       1.712488       0.102476       0.353431       1.995387       0.625328       2.473379          -0.000021
           53              H       7.284021       4.612615      22.354742       0.109382       1.016582 0.73099689E+01  0.71129502E+02                                 1.744475                            1.635736      -1.249972       2.282282                    0.993944       3.798771      11.071349       0.458595       1.372595      -0.687159       0.033543      -0.011136      -0.009291       0.036544      -0.001938      -0.009536      -0.004076       0.014600      -0.019348      -0.013008      -0.001796       0.014804              1.799477       2.222137      -0.283215      -0.206413       1.630832      -0.089296       1.545462          -0.000032
           54              H       6.421283       6.513364      21.335422       0.101862       1.052348 0.72770679E+01  0.70652717E+02                                 1.778168                            1.624077      -1.237219       2.282762                    0.994053       3.825061      11.096169       0.464137       1.359214      -0.689593       0.018822       0.015701      -0.021908       0.032875      -0.002671      -0.008536      -0.007138       0.000344      -0.005845      -0.012927       0.003549       0.009378              1.899165       1.855555       0.194230      -0.366200       1.811654      -0.580824       2.030285          -0.000012
           55              H      14.300985       6.237579      23.617401       0.119125       1.034356 0.73430822E+01  0.70709938E+02                                 1.695380                            1.587355      -1.059527       2.380232                    0.997229       3.508184       9.794147       0.494314       1.286769      -0.706465      -0.032218       0.010433       0.012750       0.036186      -0.003594      -0.006210      -0.008754       0.006229      -0.011692      -0.014012       0.005609       0.008403              1.745037       2.199177      -0.295660      -0.247686       1.597582      -0.110950       1.438351          -0.000004
           56              H      15.162605       4.339533      24.634017       0.116296       1.040223 0.72161412E+01  0.69237204E+02                                 1.710124                            1.579034      -1.007881       2.405387                    0.997272       3.490719       9.751681       0.492677       1.295715      -0.704714      -0.020712      -0.015456       0.028959       0.038814      -0.000983      -0.008997      -0.007368       0.006757      -0.000037      -0.012286       0.000278       0.012008              1.818302       1.782951       0.253646      -0.421495       1.758588      -0.531817       1.913366          -0.000022
           57              H      16.261134       7.484018      19.975428       0.107350       0.970214 0.68157449E+01  0.65173098E+02                                 1.693463                            1.580705      -1.181233       2.315846                    0.994489       3.733529      10.788402       0.465942       1.374737      -0.686858       0.019394      -0.019737      -0.019924       0.034097      -0.004974      -0.007272      -0.000150      -0.007705       0.014836      -0.011511       0.002369       0.009142              1.730109       1.724042      -0.382944      -0.233507       1.781430       0.114444       1.684854          -0.000014
           58              H      15.595081       9.468584      18.980442       0.116406       0.950132 0.65633508E+01  0.62044586E+02                                 1.664714                            1.548938      -1.005961       2.408823                    0.997133       3.547788      10.125883       0.472666       1.370798      -0.688744       0.014069       0.008781      -0.035695       0.039360      -0.005935      -0.006613      -0.002842      -0.005192       0.039517      -0.014863      -0.000198       0.015061              1.749572       1.498594      -0.043644      -0.214171       1.574955      -0.377913       2.175168          -0.000019
           59              H      13.563405      10.458161      22.300667       0.122641       1.153350 0.84538525E+01  0.82750288E+02                                 1.716530                            1.625547      -0.881106       2.469543                    0.999029       3.224565       8.534692       0.533845       1.172130      -0.736891      -0.022648       0.024480       0.024027       0.041104      -0.006988      -0.013644       0.004250      -0.004882       0.023741      -0.015782      -0.003027       0.018809              1.724523       1.731460      -0.300077      -0.245025       1.835375       0.123142       1.606735          -0.000021
           60              H      14.229457       8.476299      23.298357       0.120943       1.190738 0.86722746E+01  0.85961375E+02                                 1.791153                            1.674446      -0.977701       2.422909                    0.997936       3.354235       9.116147       0.509677       1.212386      -0.726191      -0.011010      -0.004691       0.036371       0.038289      -0.009223      -0.007135      -0.000172      -0.010776       0.030387      -0.017213       0.004160       0.013053              1.850582       1.610231       0.020628      -0.300590       1.685012      -0.388233       2.256502          -0.000028
           61              H      10.301360       5.572458      12.823965       0.120247       1.144753 0.81902210E+01  0.79644354E+02                                 1.712088                            1.601908      -0.890795       2.461654                    0.998957       3.245071       8.598481       0.536088       1.174927      -0.735462      -0.008659      -0.003169       0.040032       0.041080       0.009867      -0.009122      -0.002411       0.001907       0.031459      -0.015975      -0.000865       0.016840              1.756712       1.473161       0.093022      -0.186414       1.407332       0.070415       2.389643           0.000357
           62              H       9.124607       4.220575      11.353116       0.123045       1.119821 0.81068843E+01  0.78244146E+02                                 1.660335                            1.575031      -0.851685       2.481202                    0.999360       3.138907       8.153025       0.553035       1.147508      -0.743490      -0.027365      -0.020415       0.015904       0.037663       0.013995      -0.006074      -0.000145       0.007759       0.026393      -0.019385       0.004790       0.014595              1.664332       1.758215       0.407477      -0.197236       1.655691      -0.079498       1.579091          -0.000044
           63              H      11.329493       5.621128       8.297860       0.111957       1.175271 0.85944877E+01  0.85790850E+02                                 1.831168                            1.707962      -1.017060       2.393244                    0.997541       3.552761       9.987791       0.482078       1.272821      -0.710789       0.011490       0.000091      -0.033467       0.035385       0.008066      -0.005413       0.002254       0.006204       0.022720      -0.013604       0.003156       0.010448              1.875309       1.512569       0.107453      -0.138988       1.565815       0.036640       2.547543           0.000207
           64              H      12.507364       6.975715       9.771412       0.116421       1.139594 0.83756429E+01  0.82557525E+02                                 1.756881                            1.659205      -0.953353       2.429261                    0.998448       3.385172       9.267920       0.504143       1.232575      -0.720960       0.029678       0.020694      -0.015333       0.039295       0.008751      -0.005439      -0.003269       0.009664       0.008303      -0.011381      -0.001296       0.012677              1.787577       1.894276       0.469695      -0.088710       1.804046      -0.055242       1.664408          -0.000020
           65              H      14.268565      15.987372       9.876859       0.347471       0.477988 0.28756344E+01  0.22719796E+02                                 1.171084                            1.118044      -1.353786       2.355052                    0.998604       2.718886       7.746385       0.475576       1.630103      -0.642033       0.003005      -0.003590      -0.012479       0.013328       0.011882      -0.005869       0.000085       0.008092      -0.017038      -0.011943      -0.004480       0.016422              1.200704       1.049861       0.016422      -0.097301       1.143263       0.179071       1.408989          -0.000007
           66              H      14.686517      17.106732      10.769102       0.349109       0.505567 0.29717704E+01  0.23550446E+02                                 1.197854                            1.123813      -1.230324       2.424914                    0.999857       2.593578       7.275965       0.484973       1.593692      -0.649034       0.013679       0.012355      -0.001734       0.018514       0.007475      -0.013741       0.004172       0.013372       0.024008      -0.018188      -0.001238       0.019425              1.250136       1.262498       0.303913       0.038413       1.391998       0.095108       1.095912           0.000188
           67              H      11.431166      12.586033      10.033678       0.095313       1.216947 0.86626462E+01  0.87319887E+02                                 1.923852                            1.750313      -1.245366       2.287627                    0.995071       3.763208      10.905262       0.458175       1.326209      -0.698064      -0.012692      -0.044353      -0.033260       0.056872       0.003145       0.000716       0.011464      -0.000598       0.007700      -0.011205      -0.001656       0.012862              2.044347       1.699608       0.222974       0.036241       2.558888       0.619156       1.874547           0.000013
           68              H      11.392034      17.020209      14.240739       0.098635       1.215386 0.86636415E+01  0.87453118E+02                                 1.932136                            1.756331      -1.238155       2.288801                    0.995434       3.787522      11.033118       0.454452       1.335192      -0.695925      -0.015389       0.035240       0.039433       0.055079      -0.005283      -0.002271       0.010653      -0.003327      -0.006532      -0.010902      -0.002532       0.013434              2.052697       1.706677      -0.101948      -0.351346       1.988175       0.621788       2.463240          -0.000016
           69              H       7.283989      22.425046       4.682924       0.111325       1.010798 0.72638139E+01  0.70618884E+02                                 1.743332                            1.634838      -1.269094       2.276035                    0.993776       3.794502      11.079866       0.456598       1.379800      -0.685771       0.032968       0.011179       0.009397       0.036057       0.001967       0.009366      -0.004324       0.014593      -0.018712      -0.013001      -0.001620       0.014621              1.798274       2.220130       0.282760       0.206001       1.629993      -0.089355       1.544699          -0.000032
           70              H       6.421261      20.524297       5.702244       0.101782       1.054225 0.72913180E+01  0.70813883E+02                                 1.778823                            1.624526      -1.236821       2.282396                    0.994092       3.827073      11.097743       0.464638       1.357309      -0.689950       0.019125      -0.015553       0.021669       0.032821       0.002714       0.008715      -0.007227       0.000338      -0.006093      -0.013161       0.003625       0.009536              1.899956       1.856200      -0.194499       0.366552       1.812356      -0.581330       2.031311          -0.000011
           71              H      14.300967      20.800082       3.420265       0.118747       1.037825 0.73772460E+01  0.71178792E+02                                 1.705205                            1.595689      -1.087289       2.368655                    0.996874       3.520049       9.862894       0.490474       1.294296      -0.704867      -0.032258      -0.010146      -0.012740       0.036136       0.003435       0.005986      -0.008710       0.006059      -0.011994      -0.013808       0.005607       0.008201              1.755573       2.214578       0.298678       0.250216       1.606384      -0.111880       1.445756          -0.000005
           72              H      15.162578      22.698128       2.403649       0.115801       1.040200 0.72164890E+01  0.69241497E+02                                 1.710158                            1.579178      -1.002109       2.407861                    0.997292       3.490951       9.752452       0.492604       1.295888      -0.704689      -0.020617       0.015571      -0.029276       0.039046       0.000818       0.008867      -0.007188       0.006999      -0.000138      -0.012010       0.000086       0.011924              1.818266       1.782934      -0.253508       0.421274       1.758662      -0.531698       1.913203          -0.000019
           73              H      16.261114      19.553643       7.062238       0.105991       0.972160 0.68326816E+01  0.65382081E+02                                 1.696480                            1.583257      -1.179514       2.315860                    0.994438       3.739844      10.814040       0.465260       1.375761      -0.686662       0.020029       0.020215       0.019980       0.034771       0.004911       0.007301      -0.000210      -0.007366       0.014644      -0.011385       0.002274       0.009111              1.733255       1.727118       0.384147       0.234338       1.784760       0.114998       1.687886          -0.000014
           74              H      15.595070      17.569077       8.057224       0.117035       0.950260 0.65664015E+01  0.62105202E+02                                 1.667528                            1.551337      -1.014570       2.405293                    0.996971       3.552064      10.153795       0.471183       1.374409      -0.688019       0.013780      -0.008248       0.035743       0.039186       0.005894       0.006557      -0.002744      -0.004733       0.038756      -0.014586      -0.000223       0.014809              1.752656       1.500882       0.043680       0.214859       1.577574      -0.379023       2.179511          -0.000016
           75              H      13.563408      16.579500       4.736999       0.122838       1.148794 0.84106873E+01  0.82196308E+02                                 1.709150                            1.619091      -0.866423       2.475307                    0.999109       3.220417       8.508055       0.536220       1.168806      -0.737649      -0.022746      -0.024454      -0.023685       0.040944       0.006907       0.013709       0.004136      -0.005179       0.024227      -0.015949      -0.002869       0.018818              1.716996       1.723831       0.297792       0.243200       1.827119       0.122146       1.600037          -0.000022
           76              H      14.229451      18.561362       3.739309       0.121171       1.193295 0.86949182E+01  0.86250084E+02                                 1.794414                            1.677151      -0.982199       2.420835                    0.997912       3.357295       9.130651       0.508982       1.213138      -0.726011      -0.011072       0.005081      -0.035689       0.037711       0.009068       0.007261       0.000045      -0.010581       0.031206      -0.017160       0.003756       0.013403              1.854149       1.612934      -0.020779       0.301686       1.688001      -0.389542       2.261513          -0.000024
           77              H      10.301312      21.465203      14.213701       0.119451       1.145173 0.81940811E+01  0.79686758E+02                                 1.712068                            1.601958      -0.890356       2.461670                    0.998925       3.246512       8.600968       0.536274       1.174446      -0.735579      -0.008979       0.003094      -0.040446       0.041546      -0.009973       0.009024      -0.002411       0.001884       0.031186      -0.016012      -0.000732       0.016744              1.756637       1.473183      -0.093023       0.186389       1.407320       0.070386       2.389409           0.000369
           78              H       9.124547      22.817086      15.684550       0.121368       1.126951 0.81681884E+01  0.78963946E+02                                 1.665018                            1.579042      -0.848164       2.480971                    0.999396       3.150542       8.182952       0.553490       1.144703      -0.744138      -0.027949       0.020819      -0.016316       0.038481      -0.014120       0.006164      -0.000140       0.007874       0.026711      -0.019584       0.004820       0.014763              1.669099       1.763633      -0.409702       0.198386       1.660445      -0.080100       1.583219          -0.000027
           79              H      11.329434      21.416533      18.739806       0.112015       1.172136 0.85677054E+01  0.85456810E+02                                 1.827934                            1.705358      -1.015596       2.394543                    0.997540       3.549125       9.973681       0.482421       1.272911      -0.710776       0.011991       0.000014       0.033245       0.035341      -0.008047       0.005355       0.002154       0.006145       0.022975      -0.013563       0.003103       0.010460              1.871827       1.510404      -0.107241       0.138427       1.563600       0.036375       2.541478           0.000221
           80              H      12.507317      20.061946      17.266254       0.116453       1.144080 0.84157665E+01  0.83058520E+02                                 1.761901                            1.663458      -0.959803       2.425921                    0.998404       3.391548       9.293594       0.503331       1.232996      -0.720843       0.029689      -0.020555       0.015024       0.039111      -0.008770       0.005704      -0.003381       0.009960       0.008292      -0.011468      -0.001532       0.012999              1.792841       1.900289      -0.472305       0.089378       1.809379      -0.055746       1.668856          -0.000002
           81              H      13.669560      15.987368      17.160807       0.347761       0.480209 0.28937780E+01  0.22908505E+02                                 1.176231                            1.122707      -1.369014       2.347713                    0.998493       2.731229       7.799696       0.473669       1.633425      -0.641443      -0.003378      -0.003582       0.012125       0.013086      -0.012166      -0.005822      -0.000282       0.008349      -0.017291      -0.012253      -0.004443       0.016697              1.206118       1.054259      -0.016550      -0.098162       1.148105      -0.180187       1.415991          -0.000007
           82              H      13.251602      17.106729      16.268564       0.348662       0.505384 0.29690399E+01  0.23511471E+02                                 1.195207                            1.121471      -1.224437       2.426525                    0.999859       2.588393       7.246726       0.486913       1.588515      -0.649891      -0.013670       0.012341       0.001508       0.018478      -0.007620      -0.013835      -0.004301       0.013203       0.023911      -0.018388      -0.001083       0.019470              1.247265       1.259404      -0.302769       0.038365       1.388697      -0.094953       1.093693           0.000189
           83              H      16.506979      12.586029      17.003988       0.094904       1.216181 0.86548428E+01  0.87215064E+02                                 1.922576                            1.749192      -1.238424       2.290203                    0.995131       3.761128      10.894943       0.458487       1.325705      -0.698183       0.012803      -0.044260       0.033233       0.056809      -0.003096       0.000612      -0.011557      -0.000670       0.007603      -0.011287      -0.001630       0.012917              2.042961       1.698425      -0.222763       0.036281       2.557161      -0.618660       1.873297           0.000017
           84              H      16.546084      17.020210      12.796927       0.097811       1.220135 0.87059532E+01  0.88011684E+02                                 1.939243                            1.762174      -1.238400       2.288114                    0.995433       3.798782      11.084210       0.452970       1.337558      -0.695425       0.016085       0.035353      -0.039589       0.055460       0.005211      -0.001890      -0.010688      -0.003604      -0.006795      -0.010996      -0.002337       0.013332              2.060701       1.712750       0.102449      -0.353498       1.995756      -0.625358       2.473597          -0.000017
           85              H       9.478797      22.425036      22.354742       0.109549       1.015656 0.73019154E+01  0.71029486E+02                                 1.743271                            1.634727      -1.250584       2.282335                    0.993914       3.796423      11.061765       0.458795       1.372414      -0.687202      -0.033709       0.011396      -0.009580       0.036850      -0.001822       0.009504       0.004299       0.014544      -0.019247      -0.013096      -0.001652       0.014748              1.798182       2.220312      -0.282810       0.206209       1.629745       0.089205       1.544488          -0.000030
           86              H      10.341537      20.524288      21.335422       0.102141       1.055314 0.73009078E+01  0.70930202E+02                                 1.779830                            1.625395      -1.238028       2.281754                    0.994046       3.829551      11.106682       0.464600       1.356976      -0.689994      -0.019193      -0.015506      -0.021254       0.032565      -0.002593       0.008790       0.007450       0.000275      -0.005259      -0.013238       0.003396       0.009841              1.901087       1.857374       0.194637       0.366871       1.813434       0.581808       2.032454          -0.000010
           87              H      13.637130      20.800071      23.617401       0.119060       1.035904 0.73603276E+01  0.70950726E+02                                 1.700486                            1.591870      -1.070560       2.375784                    0.997118       3.514929       9.833147       0.492150       1.291068      -0.705546       0.032083      -0.010745       0.012829       0.036185      -0.003264       0.006084       0.008841       0.006386      -0.012232      -0.013964       0.005481       0.008483              1.750455       2.206579      -0.296871       0.248832       1.602348       0.111653       1.442438          -0.000002
           88              H      12.775507      22.698115      24.634017       0.115176       1.044414 0.72487132E+01  0.69611310E+02                                 1.712806                            1.581102      -1.004105       2.406179                    0.997267       3.496084       9.763309       0.493171       1.293272      -0.705216       0.020752       0.015689       0.029202       0.039110      -0.001149       0.008979       0.007161       0.006995      -0.000171      -0.012223       0.000332       0.011891              1.821427       1.785774       0.254726       0.423025       1.761497       0.533628       1.917012          -0.000019
           89              H      11.676990      19.553636      19.975428       0.107506       0.970111 0.68165646E+01  0.65196593E+02                                 1.694796                            1.581931      -1.182405       2.315155                    0.994413       3.736203      10.804838       0.465164       1.376705      -0.686468      -0.019541       0.019836      -0.019715       0.034117      -0.004746       0.007473       0.000320      -0.007296       0.014147      -0.011371       0.002296       0.009075              1.731470       1.725337      -0.383277       0.233747       1.782785      -0.114516       1.686287          -0.000011
           90              H      12.343045      17.569071      18.980442       0.115942       0.952089 0.65802145E+01  0.62257763E+02                                 1.668488                            1.552059      -1.012373       2.405903                    0.997020       3.554102      10.155661       0.471568       1.372802      -0.688340      -0.013999      -0.008598      -0.036052       0.039619      -0.005885       0.006479       0.002791      -0.004636       0.038672      -0.014529      -0.000226       0.014754              1.753761       1.501601      -0.043669       0.215196       1.578334       0.379466       2.181347          -0.000016
           91              H      14.374714      16.579491      22.300667       0.123008       1.150103 0.84245803E+01  0.82390136E+02                                 1.713113                            1.622592      -0.876070       2.472011                    0.999082       3.220268       8.518789       0.534414       1.171930      -0.736941       0.022722      -0.024590       0.023896       0.041134      -0.006821       0.013717      -0.004102      -0.005051       0.023741      -0.015847      -0.002870       0.018717              1.721021       1.727910      -0.298961       0.244157       1.831516      -0.122652       1.603637          -0.000016
           92              H      13.708659      18.561352      23.298357       0.120724       1.193043 0.86924989E+01  0.86222095E+02                                 1.794547                            1.677250      -0.984507       2.420152                    0.997905       3.356538       9.129075       0.508803       1.213619      -0.725922       0.011436       0.004705       0.036344       0.038390      -0.009181       0.007118       0.000089      -0.011007       0.030263      -0.017201       0.004165       0.013036              1.854284       1.612994       0.020819       0.301748       1.688024       0.389636       2.261834          -0.000021
           93              H      17.636781      21.465204      12.823965       0.118921       1.145805 0.81982412E+01  0.79719453E+02                                 1.710777                            1.600841      -0.881647       2.464206                    0.999015       3.248249       8.598850       0.537348       1.172214      -0.736094       0.009213       0.003022       0.040782       0.041918       0.009969       0.008971       0.002449       0.001959       0.031332      -0.016005      -0.000745       0.016749              1.755269       1.472138       0.092891       0.186131       1.406385      -0.070331       2.387282           0.000371
           94              H       7.638237      22.817088      11.353116       0.121715       1.126029 0.81613928E+01  0.78899531E+02                                 1.666198                            1.580088      -0.855631       2.478598                    0.999362       3.147425       8.180914       0.552289       1.147174      -0.743570       0.027397       0.020567       0.015753       0.037707       0.014184       0.006208       0.000200       0.007887       0.026289      -0.019574       0.004733       0.014841              1.670290       1.764928       0.410156       0.198651       1.661612       0.080222       1.584331          -0.000034
           95              H      16.608658      21.416539       8.297860       0.111224       1.177857 0.86157406E+01  0.86051681E+02                                 1.833416                            1.709709      -1.016830       2.393157                    0.997514       3.556547       9.999580       0.482010       1.272281      -0.710901      -0.011881       0.000094      -0.033438       0.035486       0.008305       0.005487      -0.002137       0.006214       0.022898      -0.013825       0.003219       0.010606              1.877758       1.514031       0.107644       0.139518       1.567402      -0.036536       2.551841           0.000214
           96              H      15.430784      20.061950       9.771412       0.117380       1.135601 0.83388309E+01  0.82088485E+02                                 1.751008                            1.654153      -0.945219       2.432573                    0.998482       3.379754       9.241323       0.505652       1.230488      -0.721403      -0.029248      -0.020381      -0.014841       0.038614       0.008720       0.005660       0.003288       0.009534       0.007666      -0.011216      -0.001615       0.012830              1.781414       1.887338       0.466802       0.088112       1.797702       0.054927       1.659202          -0.000009
           97              H      13.669583      11.050293       9.876859       0.347156       0.480889 0.28985574E+01  0.22955397E+02                                 1.177355                            1.123625      -1.369202       2.347265                    0.998521       2.733192       7.806382       0.473490       1.633399      -0.641457      -0.003191       0.003572      -0.012017       0.012936       0.012283       0.005808      -0.000158       0.008083      -0.017437      -0.012230      -0.004568       0.016798              1.207320       1.055000       0.016599       0.098173       1.149320      -0.180864       1.417640          -0.000008
           98              H      13.251629       9.930932      10.769102       0.348262       0.507533 0.29868852E+01  0.23710412E+02                                 1.203014                            1.128238      -1.235650       2.422264                    0.999789       2.603750       7.320927       0.482805       1.598137      -0.648304      -0.013426      -0.012344      -0.001708       0.018318       0.007691       0.013725      -0.004257       0.013516       0.023615      -0.018389      -0.001013       0.019402              1.255782       1.268223       0.306337      -0.038809       1.398822      -0.095984       1.100301           0.000186
           99              H       5.331682      14.451632      10.033678       0.094235       1.219410 0.86830486E+01  0.87585998E+02                                 1.927358                            1.753081      -1.240828       2.289515                    0.995086       3.768170      10.927064       0.457489       1.327282      -0.697852       0.012706       0.044642      -0.033143       0.057034       0.003097      -0.000781      -0.011785      -0.000659       0.007683      -0.011462      -0.001724       0.013186              2.048356       1.702363       0.223812      -0.036414       2.564597      -0.621269       1.878108           0.000014
          100              H       5.370803      10.017451      14.240739       0.099265       1.218876 0.86954737E+01  0.87896869E+02                                 1.939711                            1.762477      -1.267875       2.277264                    0.994992       3.795131      11.080240       0.452315       1.339631      -0.695017       0.015917      -0.034910       0.038923       0.054654      -0.005140       0.001820      -0.010835      -0.003350      -0.006626      -0.011168      -0.002165       0.013333              2.061275       1.713086      -0.102572       0.353704       1.996200      -0.625788       2.474540          -0.000022
          101              H       9.478870       4.612625       4.682924       0.109166       1.014726 0.72967398E+01  0.71010799E+02                                 1.747045                            1.637915      -1.258759       2.279455                    0.993939       3.801754      11.102346       0.456484       1.378749      -0.685984      -0.033619      -0.011185       0.009605       0.036710       0.001988      -0.009617       0.004126       0.014351      -0.018968      -0.013039      -0.001692       0.014731              1.802251       2.226142       0.284125      -0.206963       1.633110       0.089458       1.547502          -0.000033
          102              H      10.341597       6.513373       5.702244       0.101809       1.055818 0.73045245E+01  0.70958834E+02                                 1.778730                            1.624570      -1.237298       2.281836                    0.993972       3.828349      11.094875       0.465345       1.354928      -0.690403      -0.019150       0.015830       0.021450       0.032824       0.002751      -0.008594       0.007404       0.000484      -0.004977      -0.013114       0.003493       0.009621              1.899748       1.856078      -0.194298      -0.366355       1.812199       0.581033       2.030967          -0.000013
          103              H       2.461896       6.237590       3.420265       0.118863       1.037991 0.73761887E+01  0.71128005E+02                                 1.701164                            1.592296      -1.070468       2.375257                    0.997030       3.517105       9.834646       0.492777       1.288982      -0.705970       0.032340       0.010155      -0.013121       0.036348       0.003516      -0.006015       0.008762       0.006042      -0.011953      -0.013894       0.005690       0.008204              1.751230       2.208095       0.297368      -0.249113       1.602828       0.111552       1.442767          -0.000009
          104              H       1.600287       4.339546       2.403649       0.115896       1.039972 0.72147074E+01  0.69225722E+02                                 1.710571                            1.579467      -1.008198       2.405174                    0.997172       3.490991       9.755231       0.492293       1.296682      -0.704524       0.020914      -0.015189      -0.028999       0.038847       0.000996      -0.008901       0.007284       0.006678       0.000115      -0.012153       0.000275       0.011878              1.818776       1.783420      -0.253682      -0.421574       1.759084       0.531995       1.913824          -0.000023
          105              H      11.677041       7.484025       7.062238       0.107456       0.965781 0.67785265E+01  0.64745802E+02                                 1.690784                            1.578389      -1.162567       2.324256                    0.994731       3.725376      10.768285       0.465271       1.378238      -0.686238      -0.019259      -0.019767       0.020192       0.034196       0.004927      -0.007317       0.000135      -0.007441       0.014837      -0.011426       0.002234       0.009192              1.727302       1.721210       0.381965      -0.232920       1.778494      -0.114259       1.682202          -0.000016
          106              H      12.343082       9.468590       8.057224       0.117202       0.947763 0.65441527E+01  0.61828937E+02                                 1.663335                            1.547758      -1.007759       2.408527                    0.997085       3.544070      10.118422       0.472263       1.372727      -0.688378      -0.013631       0.008417       0.035454       0.038905       0.005850      -0.006756       0.002769      -0.004770       0.038677      -0.014632      -0.000255       0.014886              1.748038       1.497434       0.043586      -0.213907       1.573631       0.377339       2.173050          -0.000019
          107              H       3.199452      10.458170       4.736999       0.121652       1.151392 0.84326890E+01  0.82455298E+02                                 1.710819                            1.620486      -0.863577       2.476052                    0.999134       3.224332       8.517339       0.536411       1.167766      -0.737901       0.022953       0.024863      -0.023955       0.041459       0.006991      -0.013862      -0.004178      -0.005058       0.024333      -0.016062      -0.002956       0.019019              1.718702       1.725588       0.298468      -0.243694       1.829001      -0.122535       1.601516          -0.000028
          108              H       2.533411       8.476309       3.739309       0.121427       1.190365 0.86696584E+01  0.85935714E+02                                 1.791379                            1.674649      -0.983975       2.420565                    0.997922       3.353724       9.117113       0.509399       1.213044      -0.726036       0.011091      -0.004936      -0.035896       0.037893       0.009141      -0.007299       0.000070      -0.010688       0.030292      -0.017155       0.003980       0.013175              1.850834       1.610432      -0.020607      -0.300623       1.685332       0.388291       2.256738          -0.000032
          109              H       6.461525       5.572457      14.213701       0.119233       1.144284 0.81859322E+01  0.79584926E+02                                 1.711004                            1.601033      -0.883249       2.464496                    0.998994       3.245240       8.595396       0.536512       1.174258      -0.735634       0.008732      -0.003324      -0.040584       0.041645      -0.009799      -0.008951       0.002371       0.002171       0.031116      -0.015818      -0.000807       0.016625              1.755535       1.472381      -0.092946      -0.186126       1.406631      -0.070374       2.387594           0.000352
          110              H       7.638287       4.220573      15.684550       0.122959       1.120800 0.81148979E+01  0.78333264E+02                                 1.660383                            1.575054      -0.849666       2.481742                    0.999386       3.140855       8.156122       0.553482       1.146408      -0.743740       0.027439      -0.020452      -0.016134       0.037835      -0.013998      -0.005841       0.000154       0.007916       0.026059      -0.019314       0.004909       0.014406              1.664372       1.758310      -0.407562      -0.197311       1.655734       0.079550       1.579073          -0.000039
          111              H       5.433392       5.621122      18.739806       0.112140       1.170940 0.85551650E+01  0.85286490E+02                                 1.825383                            1.703062      -1.005055       2.398761                    0.997683       3.546445       9.958168       0.483271       1.271345      -0.711111      -0.011907      -0.000175       0.033344       0.035407      -0.008201      -0.005373      -0.002244       0.005694       0.022888      -0.013671       0.003265       0.010406              1.869211       1.508503      -0.106970      -0.138208       1.561572      -0.036284       2.537558           0.000215
          112              H      15.430813       6.975711      17.266254       0.116773       1.136439 0.83437881E+01  0.82129560E+02                                 1.749888                            1.653045      -0.939593       2.434233                    0.998587       3.380904       9.236710       0.506678       1.228111      -0.721927      -0.029819       0.020765       0.014990       0.039307      -0.008727      -0.005782       0.003504       0.009745       0.008305      -0.011380      -0.001674       0.013055              1.780313       1.886259      -0.466557      -0.088138       1.796655       0.054951       1.658024          -0.000014
          113              H      10.875762       3.641961      24.569127       0.347475       0.477980 0.28755787E+01  0.22719247E+02                                 1.171072                            1.118033      -1.353834       2.355040                    0.998606       2.718859       7.746291       0.475578       1.630105      -0.642033      -0.003007       0.012476       0.003591       0.013326      -0.005871       0.011879       0.000085       0.012567      -0.003608      -0.011941      -0.004480       0.016422              1.200692       1.049852      -0.097299       0.016422       1.408971       0.179066       1.143251          -0.000007
          114              H      10.457810       2.749719      23.449768       0.349110       0.505558 0.29717007E+01  0.23549703E+02                                 1.197829                            1.123792      -1.230335       2.424908                    0.999857       2.593532       7.275754       0.484984       1.593670      -0.649037      -0.013677       0.001733      -0.012354       0.018512      -0.013742       0.007477       0.004171      -0.005317      -0.032060      -0.018189      -0.001238       0.019426              1.250110       1.262471       0.038411       0.303901       1.095892       0.095105       1.391965           0.000188
          115              H       8.125549       3.485156       0.932799       0.095313       1.216948 0.86626601E+01  0.87320033E+02                                 1.923851                            1.750312      -1.245368       2.287628                    0.995071       3.763206      10.905245       0.458176       1.326206      -0.698065       0.012692       0.033260       0.044353       0.056873       0.000715       0.003145       0.011465      -0.004148      -0.002952      -0.011206      -0.001656       0.012862              2.044345       1.699607       0.036241       0.222972       1.874545       0.619154       2.558883           0.000014
          116              H      19.339869      26.315757      23.536288       0.098635       1.215386 0.86636520E+01  0.87453259E+02                                 1.932137                            1.756333      -1.238142       2.288804                    0.995434       3.787523      11.033127       0.454451       1.335193      -0.695925       0.015388      -0.039430      -0.035242       0.055078      -0.002273      -0.005281       0.010650       0.001598       0.008257      -0.010897      -0.002535       0.013432              2.052698       1.706678      -0.351344      -0.101948       2.463240       0.621789       1.988177          -0.000016
          117              H       6.685017       8.835902      18.131459       0.111324       1.010789 0.72637446E+01  0.70618126E+02                                 1.743331                            1.634839      -1.269066       2.276049                    0.993776       3.794499      11.079894       0.456594       1.379814      -0.685769      -0.032968      -0.009396      -0.011180       0.036057       0.009367       0.001967      -0.004324       0.016653      -0.012535      -0.013001      -0.001621       0.014622              1.798274       2.220128       0.206000       0.282759       1.544700      -0.089356       1.629993          -0.000033
          118              H       7.547751       7.816581      20.032207       0.101781       1.054228 0.72913415E+01  0.70814155E+02                                 1.778824                            1.624527      -1.236828       2.282391                    0.994091       3.827082      11.097766       0.464639       1.357306      -0.689951      -0.019124      -0.021670       0.015553       0.032821       0.008715       0.002713      -0.007227       0.003215       0.002540      -0.013162       0.003624       0.009537              1.899957       1.856200       0.366550      -0.194497       2.031314      -0.581331       1.812358          -0.000012
          119              H      10.843341      10.098561      19.756423       0.118747       1.037815 0.73771710E+01  0.71177981E+02                                 1.705204                            1.595690      -1.087292       2.368653                    0.996874       3.520042       9.862911       0.490470       1.294310      -0.704864       0.032258       0.012739       0.010147       0.036136       0.005987       0.003435      -0.008710       0.009027      -0.003092      -0.013808       0.005607       0.008201              1.755572       2.214576       0.250216       0.298676       1.445758      -0.111881       1.606383          -0.000006
          120              H       9.981724      11.115179      17.858378       0.115800       1.040212 0.72165865E+01  0.69242643E+02                                 1.710168                            1.579186      -1.002108       2.407862                    0.997292       3.490973       9.752518       0.492604       1.295884      -0.704690       0.020616       0.029276      -0.015571       0.039046       0.008867       0.000817      -0.007188       0.003569      -0.010430      -0.012010       0.000086       0.011924              1.818278       1.782944       0.421278      -0.253510       1.913218      -0.531704       1.758672          -0.000022
          121              H       8.883202       6.456585      21.002859       0.105993       0.972158 0.68326633E+01  0.65381906E+02                                 1.696482                            1.583258      -1.179523       2.315857                    0.994438       3.739844      10.814063       0.465258       1.375767      -0.686660      -0.020030      -0.019979      -0.020216       0.034771       0.007301       0.004910      -0.000210      -0.011004       0.003728      -0.011385       0.002274       0.009111              1.733256       1.727120       0.234340       0.384148       1.687888       0.115000       1.784761          -0.000013
          122              H       9.549251       5.461598      22.987424       0.117031       0.950269 0.65664788E+01  0.62106103E+02                                 1.667537                            1.551344      -1.014580       2.405288                    0.996971       3.552084      10.153859       0.471183       1.374406      -0.688020      -0.013782      -0.035743       0.008246       0.039185       0.006559       0.005892      -0.002744      -0.021745      -0.012276      -0.014585      -0.000224       0.014809              1.752665       1.500889       0.214860       0.043682       2.179525      -0.379025       1.577581          -0.000016
          123              H      11.580909       8.781824      23.977002       0.122839       1.148781 0.84105629E+01  0.82194762E+02                                 1.709134                            1.619077      -0.866417       2.475310                    0.999109       3.220400       8.507984       0.536223       1.168803      -0.737650       0.022746       0.023685       0.024454       0.040944       0.013709       0.006907       0.004135      -0.014703      -0.004345      -0.015949      -0.002868       0.018818              1.716980       1.723816       0.243197       0.297787       1.600024       0.122144       1.827100          -0.000023
          124              H      10.914861       9.779515      21.995141       0.121170       1.193269 0.86946669E+01  0.86246760E+02                                 1.794367                            1.677110      -0.982160       2.420852                    0.997913       3.357266       9.130456       0.508997       1.213113      -0.726016       0.011071       0.035690      -0.005080       0.037711       0.007262       0.009068       0.000045      -0.020893       0.000267      -0.017159       0.003755       0.013404              1.854098       1.612893       0.301672      -0.020777       2.261445      -0.389524       1.687957          -0.000028
          125              H      20.430584      26.342797      19.091296       0.119450       1.145156 0.81938887E+01  0.79684264E+02                                 1.712036                            1.601926      -0.890335       2.461678                    0.998926       3.246486       8.600811       0.536287       1.174428      -0.735583       0.008979       0.040446      -0.003094       0.041546       0.009024      -0.009974      -0.002411      -0.014651      -0.018420      -0.016013      -0.000732       0.016744              1.756605       1.473156       0.186385      -0.093020       2.389364       0.070384       1.407295           0.000366
          126              H      10.432049      24.871948      17.739413       0.121433       1.126698 0.81659509E+01  0.78936895E+02                                 1.664760                            1.578819      -0.847998       2.481069                    0.999398       3.150215       8.181817       0.553533       1.144693      -0.744140       0.027943       0.016319      -0.020795       0.038465       0.006164      -0.014117      -0.000136      -0.009417      -0.025141      -0.019577       0.004821       0.014757              1.668837       1.763339       0.198328      -0.409586       1.582988      -0.080072       1.660184          -0.000027
          127              H      19.402469      21.816690      19.139964       0.112019       1.172113 0.85675017E+01  0.85454229E+02                                 1.827907                            1.705336      -1.015617       2.394541                    0.997541       3.549084       9.973518       0.482425       1.272908      -0.710777      -0.011995      -0.033243      -0.000008       0.035341       0.005354      -0.008048       0.002155      -0.008418      -0.020697      -0.013563       0.003104       0.010459              1.871798       1.510383       0.138423      -0.107239       2.541431       0.036373       1.563580           0.000220
          128              H      18.224587      23.290243      20.494551       0.116451       1.144075 0.84157103E+01  0.83057773E+02                                 1.761891                            1.663449      -0.959795       2.425924                    0.998404       3.391537       9.293533       0.503335       1.232990      -0.720844      -0.029688      -0.015025       0.020555       0.039111       0.005703      -0.008771      -0.003381       0.000833      -0.019086      -0.011469      -0.001530       0.012998              1.792830       1.900277       0.089378      -0.472302       1.668845      -0.055746       1.809369          -0.000003
          129              H      10.875731      23.395700       2.468539       0.348072       0.480699 0.28984164E+01  0.22963911E+02                                 1.178967                            1.125088      -1.380053       2.342838                    0.998451       2.736985       7.829888       0.472039       1.637733      -0.640756      -0.003089      -0.011812      -0.003364       0.012665       0.005971      -0.012098       0.000278       0.013091      -0.003544      -0.012280      -0.004484       0.016764              1.209016       1.056347       0.098457      -0.016599       1.419880       0.181244       1.150819          -0.000008
          130              H      10.457771      24.287942       3.587898       0.348301       0.506850 0.29817388E+01  0.23657643E+02                                 1.201684                            1.127077      -1.235993       2.422126                    0.999801       2.600973       7.309548       0.483209       1.597603      -0.648405      -0.013678      -0.001814       0.012173       0.018400       0.013970      -0.007648       0.004330      -0.005111      -0.032087      -0.018507      -0.001132       0.019639              1.254322       1.266661      -0.038800      -0.305741       1.099185       0.095898       1.397121           0.000186
          131              H      19.300761      23.552505      26.104867       0.095021       1.214066 0.86339016E+01  0.86893947E+02                                 1.914693                            1.742765      -1.223493       2.296076                    0.995372       3.753844      10.843540       0.461341       1.319173      -0.699507       0.012844      -0.033007      -0.044167       0.056614      -0.000349      -0.003036       0.011772      -0.004165      -0.002834      -0.011537      -0.001517       0.013054              2.034070       1.691940      -0.036062      -0.221209       1.865555       0.614419       2.544715           0.000019
          132              H       8.164668       0.721904       3.501378       0.098892       1.217051 0.86808612E+01  0.87723866E+02                                 1.938987                            1.761929      -1.251736       2.283593                    0.995195       3.794711      11.082200       0.451966       1.341051      -0.694741       0.016056       0.039257       0.035066       0.055032       0.001930       0.005037       0.010675       0.001172       0.008552      -0.010831      -0.002426       0.013258              2.060428       1.712494       0.353434       0.102477       2.473393       0.625334       1.995398          -0.000023
          133              H       6.685001      18.201759       8.906207       0.109381       1.016597 0.73100963E+01  0.71130963E+02                                 1.744481                            1.635742      -1.249994       2.282270                    0.993944       3.798787      11.071368       0.458598       1.372581      -0.687162      -0.033543       0.009291       0.011135       0.036544      -0.009535      -0.001938      -0.004077       0.016974      -0.012226      -0.013008      -0.001796       0.014804              1.799484       2.222145      -0.206414      -0.283217       1.545468      -0.089297       1.630839          -0.000031
          134              H       7.547733      19.221080       7.005459       0.101864       1.052345 0.72770358E+01  0.70652283E+02                                 1.778161                            1.624070      -1.237221       2.282763                    0.994053       3.825039      11.096073       0.464139       1.359209      -0.689594      -0.018822       0.021908      -0.015701       0.032875      -0.008536      -0.002671      -0.007138       0.003095       0.002408      -0.012927       0.003549       0.009378              1.899157       1.855549      -0.366202       0.194232       2.030278      -0.580821       1.811645          -0.000011
          135              H      10.843335      16.939100       7.281243       0.119127       1.034350 0.73430287E+01  0.70709301E+02                                 1.695374                            1.587349      -1.059519       2.380237                    0.997229       3.508173       9.794111       0.494315       1.286770      -0.706465       0.032219      -0.012750      -0.010434       0.036187      -0.006210      -0.003595      -0.008755       0.008961      -0.003494      -0.014013       0.005611       0.008402              1.745031       2.199167      -0.247683      -0.295659       1.438346      -0.110950       1.597578          -0.000006
          136              H       9.981721      15.922482       9.179288       0.116298       1.040212 0.72160510E+01  0.69236091E+02                                 1.710110                            1.579023      -1.007865       2.405395                    0.997272       3.490692       9.751574       0.492680       1.295712      -0.704714       0.020711      -0.028959       0.015455       0.038813      -0.008997      -0.000982      -0.007368       0.003399      -0.010117      -0.012285       0.000277       0.012008              1.818286       1.782937      -0.421490       0.253642       1.913349      -0.531809       1.758572          -0.000021
          137              H       8.883179      20.581076       6.034807       0.107347       0.970210 0.68157171E+01  0.65172723E+02                                 1.693453                            1.580699      -1.181209       2.315856                    0.994489       3.733521      10.788346       0.465944       1.374732      -0.686859      -0.019394       0.019925       0.019738       0.034099      -0.007272      -0.004975      -0.000150      -0.011270       0.004140      -0.011511       0.002369       0.009142              1.730098       1.724029      -0.233502      -0.382937       1.684846       0.114440       1.781420          -0.000014
          138              H       9.549226      21.576063       4.050242       0.116394       0.950173 0.65636809E+01  0.62048445E+02                                 1.664756                            1.548971      -1.005978       2.408809                    0.997133       3.547870      10.126155       0.472664       1.370789      -0.688746      -0.014067       0.035699      -0.008782       0.039363      -0.006613      -0.005935      -0.002842      -0.022361      -0.011965      -0.014866      -0.000197       0.015063              1.749618       1.498627      -0.214183      -0.043643       2.175237      -0.377930       1.574991          -0.000018
          139              H      11.580906      18.255837       3.060664       0.122641       1.153377 0.84541050E+01  0.82753474E+02                                 1.716566                            1.625579      -0.881101       2.469546                    0.999029       3.224599       8.534851       0.533836       1.172140      -0.736888       0.022648      -0.024028      -0.024480       0.041104      -0.013645      -0.006988       0.004251      -0.014312      -0.004548      -0.015782      -0.003028       0.018809              1.724559       1.731496      -0.245033      -0.300087       1.606767       0.123145       1.835414          -0.000021
          140              H      10.914859      17.258146       5.042525       0.120945       1.190751 0.86723984E+01  0.85963027E+02                                 1.791177                            1.674468      -0.977721       2.422901                    0.997935       3.354247       9.116243       0.509669       1.212399      -0.726188       0.011010      -0.036370       0.004691       0.038289      -0.007135      -0.009223      -0.000172      -0.020582       0.000970      -0.017212       0.004160       0.013053              1.850608       1.610253      -0.300598       0.020629       2.256537      -0.388242       1.685035          -0.000028
          141              H       9.255372       0.694864       7.946370       0.120245       1.144804 0.81906705E+01  0.79649770E+02                                 1.712132                            1.601945      -0.890891       2.461604                    0.998956       3.245149       8.598727       0.536085       1.174917      -0.735464       0.008664      -0.040031       0.003173       0.041081      -0.009125       0.009865      -0.002414      -0.014775      -0.018591      -0.015973      -0.000869       0.016843              1.756757       1.473195      -0.186423       0.093026       2.389714       0.070418       1.407363           0.000353
          142              H      10.432125       2.165713       9.298253       0.123046       1.119803 0.81067231E+01  0.78242190E+02                                 1.660318                            1.575016      -0.851680       2.481207                    0.999360       3.138876       8.152920       0.553037       1.147509      -0.743490       0.027365      -0.015904       0.020415       0.037664      -0.006073       0.013994      -0.000145      -0.009318      -0.024834      -0.019384       0.004790       0.014594              1.664315       1.758198      -0.197233       0.407470       1.579074      -0.079496       1.655672          -0.000048
          143              H       8.227231       5.220971       7.897702       0.111959       1.175262 0.85944064E+01  0.85789811E+02                                 1.831157                            1.707952      -1.017059       2.393247                    0.997541       3.552742       9.987715       0.482080       1.272819      -0.710789      -0.011491       0.033467      -0.000092       0.035385      -0.005412       0.008066       0.002254      -0.008258      -0.020666      -0.013603       0.003156       0.010447              1.875298       1.512562      -0.138989       0.107451       2.547526       0.036641       1.565807           0.000209
          144              H       7.049361       3.747418       6.543115       0.116422       1.139584 0.83755520E+01  0.82556403E+02                                 1.756870                            1.659196      -0.953372       2.429253                    0.998448       3.385159       9.267871       0.504145       1.232575      -0.720960      -0.029678       0.015334      -0.020693       0.039296      -0.005439       0.008751      -0.003269       0.000679      -0.018646      -0.011380      -0.001296       0.012677              1.787565       1.894263      -0.088709       0.469689       1.664400      -0.055241       1.804033          -0.000022
          145              C       8.801626       3.006575      26.886255       0.209577      25.202664 0.31216021E+03  0.68065805E+04                                 7.669886                            6.013171       0.221062       2.097174                    0.999565      25.373860      71.997276       0.646687       0.434371      -1.045144      -0.014196      -0.025939       0.051910       0.059742      -0.053208      -0.024283       0.006032      -0.003670      -0.027661      -0.053058      -0.011060       0.064118              8.918769       8.376342       2.163094       1.681602       8.440323      -2.829262       9.939642           0.000022
          146              C       2.956979       1.462738       1.230214       0.348085      25.983877 0.29380285E+03  0.63379801E+04                                 8.039012                            6.014263      -0.152086       1.989828                    0.999505      24.231672      69.385496       0.614994       0.461679      -1.024784      -0.060805      -0.032851      -0.004358       0.069249      -0.029229      -0.025892       0.007391      -0.007864       0.002991      -0.037048      -0.005268       0.042317              9.663992       8.921387       2.641157       1.870304      10.572513      -3.235049       9.498075          -0.000041
          147              C       3.243068       0.018925       2.987662       0.261796      23.587487 0.28224204E+03  0.60252264E+04                                 7.391895                            5.779099      -0.025011       2.025609                    0.999403      24.897780      70.822503       0.646583       0.443741      -1.035427      -0.003609       0.048761      -0.018108       0.052139      -0.042853      -0.055093       0.028609      -0.004345       0.017255      -0.059266      -0.025912       0.085178              8.570399       8.803063       1.949934       2.446983       8.441593      -2.283075       8.466540          -0.000206
          148              C       4.719320       1.981860       2.576690       0.380919      28.414359 0.33077938E+03  0.72717361E+04                                 8.363831                            6.292642       0.142032       2.080215                    0.999270      23.869795      66.618634       0.620651       0.448910      -1.043142       0.068952       0.000169       0.100463       0.121849       0.021227      -0.007995      -0.013032      -0.024788      -0.019113      -0.021414      -0.012194       0.033608             10.077890      11.307296       2.919001       3.956743       9.494241      -1.346410       9.432133           0.000300
          149              C       3.995161       2.300905       1.592519      -0.037366      31.599212 0.35966006E+03  0.80521191E+04                                 8.586272                            6.263365       0.221760       2.088701                    0.999794      26.405410      73.718556       0.668858       0.409029      -1.070569      -0.011845       0.114899      -0.084708       0.143240      -0.003932      -0.023002       0.014201      -0.018344      -0.005341      -0.029388       0.001093       0.028295             10.479160      11.277850       1.891456       4.704176       8.648232      -2.257699      11.511400           0.000237
          150              C       9.167055      10.769101      10.417613       0.585550      23.301741 0.23501771E+03  0.47794089E+04                                 7.434587                            5.371134       0.070001       2.078129                    0.999607      22.011656      60.563614       0.654289       0.460323      -1.028808       0.015334       0.038859       0.039453       0.057460       0.018659      -0.043450      -0.079008      -0.079468       0.005141      -0.078634      -0.034317       0.112950              9.565124       9.837686       0.187289       2.259029       8.457669       5.032584      10.400017          -0.000018
          151              C       9.244171       9.087358       8.579051      -0.100135      36.942912 0.44982295E+03  0.10725361E+05                                 9.834750                            7.202561      -0.141508       1.927903                    0.999348      29.871073      88.068907       0.593981       0.432478      -1.048329      -0.018795       0.010710      -0.017911       0.028085       0.005676       0.001239      -0.022478       0.015631      -0.028036      -0.029456       0.010878       0.018578             12.513144      10.842895      -0.744306       2.468501      11.994568       7.422915      14.701967          -0.000105
          152              C       8.727876       8.479011       7.440766      -0.151285      38.097126 0.46174335E+03  0.11068802E+05                                 9.992989                            7.262431      -0.011903       1.965540                    0.999240      30.270771      89.144354       0.596501       0.428346      -1.052083       0.003123       0.024245       0.011540       0.027032      -0.003572      -0.020008       0.003189      -0.026314      -0.007602      -0.027776       0.009138       0.018638             12.626132      12.401061      -0.168328       4.087340      10.817139       6.519695      14.660195           0.001185
          153              C       7.481829       8.857539       6.954088       0.083614      38.454864 0.40216722E+03  0.92165768E+04                                 9.933745                            6.683483      -0.085978       1.984122                    0.999196      26.212624      72.943651       0.641672       0.416515      -1.070605       0.011796       0.008801       0.008025       0.016763       0.007281       0.007129      -0.002027      -0.026401       0.025889      -0.021229       0.010383       0.010846             13.897507      11.623325       0.100473       4.361997      12.282230       8.725739      17.786968           0.001608
          154              C       6.753196       9.844414       7.605695      -0.132355      36.118999 0.43012127E+03  0.10099042E+05                                 9.562072                            6.956586       0.101666       2.009703                    0.999530      29.281694      84.506023       0.618279       0.421922      -1.059250       0.018529       0.013469       0.015418       0.027612      -0.006689       0.005201      -0.014519       0.017079      -0.029793      -0.021616       0.001917       0.019699             12.193048      10.478310      -1.012682       2.146922      11.404385       7.423482      14.696448           0.001295
          155              C       7.269492      10.455464       8.746685      -0.095861      34.378493 0.42152163E+03  0.98470307E+04                                 9.242414                            6.885778       0.088171       2.003905                    0.999690      29.006177      83.491832       0.621589       0.421811      -1.059347       0.007952      -0.010355      -0.020974       0.024705      -0.009956      -0.015221       0.001416      -0.013829      -0.036262      -0.023308       0.002557       0.020751             11.443572      11.515781      -0.668493       2.931301       9.726257       5.837104      13.088679          -0.000140
          156              C       8.514421      10.074233       9.230659      -0.019316      38.342295 0.43170987E+03  0.10033042E+05                                 9.806437                            6.847635       0.026633       2.013869                    0.999216      26.940150      74.581070       0.647061       0.407306      -1.080626      -0.015595      -0.013061      -0.043797       0.048290       0.002090      -0.009330      -0.001908      -0.002759      -0.016077      -0.011944       0.002580       0.009365             13.247091      12.184336       0.252381       4.097614      12.027678       7.927301      15.529258           0.002671
          157              C       7.338793       6.924346       5.437275      -0.144239      37.673628 0.45751480E+03  0.10935556E+05                                 9.919692                            7.235340      -0.007923       1.971994                    0.998791      29.952989      87.904605       0.597209       0.429086      -1.052272      -0.003731      -0.001929      -0.025927       0.026265      -0.003532       0.003355      -0.021702       0.018810       0.002603      -0.026852       0.006874       0.019979             12.779538       8.434230      -0.529563       3.743369      14.097616       6.868273      15.806769           0.001271
          158              C       6.939838       6.324110       4.247617      -0.105554      35.325999 0.43801027E+03  0.10348633E+05                                 9.467684                            7.057545       0.052287       1.992235                    0.999651      29.407537      85.607015       0.607929       0.426436      -1.054647       0.006793       0.028448       0.005289       0.029722      -0.005867      -0.017389       0.000113      -0.017412      -0.050764      -0.028074       0.008017       0.020057             11.814080       8.670175      -0.299449       4.603050      11.446589       5.115700      15.325475           0.000237
          159              C       6.131863       7.018979       3.358078      -0.012321      38.568501 0.43473790E+03  0.10124499E+05                                 9.872870                            6.892075       0.059560       2.025999                    0.999217      26.919686      74.684369       0.641884       0.409736      -1.078657       0.018210       0.023338       0.038634       0.048670      -0.000545      -0.005355       0.000415       0.021399      -0.019127      -0.007901      -0.007331       0.015233             13.360671       8.286592      -0.224285       4.299791      13.442990       7.513790      18.352431           0.003487
          160              C       5.722843       8.316787       3.655492      -0.098893      33.280328 0.41497217E+03  0.96576370E+04                                 9.050278                            6.842216       0.024518       1.983006                    0.999624      29.033871      83.456378       0.622083       0.423064      -1.058400       0.018014      -0.000211       0.015883       0.024017      -0.014146       0.002175      -0.026600       0.003758      -0.020830      -0.031281       0.000869       0.030412             10.973974       7.362045      -0.836883       2.523981      11.817427       5.518827      13.742450           0.000113
          161              C       6.121798       8.914319       4.842446      -0.133197      33.614294 0.42037880E+03  0.98163740E+04                                 9.096558                            6.870005       0.087563       2.005409                    0.999529      29.237380      84.216097       0.623005       0.421022      -1.059551       0.002131      -0.012959      -0.020099       0.024009      -0.007933      -0.008433      -0.000761      -0.031428      -0.045350      -0.021357      -0.003843       0.025200             10.884797       8.358093      -0.661053       3.951728      10.259485       4.453155      14.036814           0.000910
          162              C       6.929773       8.219450       5.737393       0.088842      37.367291 0.40254293E+03  0.92293899E+04                                 9.772536                            6.701602      -0.090767       1.983411                    0.999232      26.168718      72.890901       0.638512       0.418385      -1.069169      -0.004178      -0.001535      -0.012483       0.013253       0.000779      -0.008388       0.013827       0.022910       0.019874      -0.022220       0.003629       0.018592             13.467093       9.163875       0.405937       5.498084      13.371633       7.485120      17.865771           0.002047
          163              C       5.700499       6.391705       2.038640       0.582414      24.289981 0.25007956E+03  0.51685866E+04                                 7.786267                            5.606566      -0.045552       2.044649                    0.999480      22.197155      61.697359       0.628732       0.471354      -1.022086       0.013627      -0.028711      -0.057039       0.065295       0.049031      -0.057046      -0.064282      -0.034769      -0.073418      -0.078087      -0.038214       0.116301             10.179607       7.171483      -0.549416       2.261009       9.578239       5.771018      13.789100          -0.000349
          164              C       9.563739      25.791236       6.232182       0.592389      23.964201 0.23314453E+03  0.47517248E+04                                 7.778553                            5.445356      -0.092682       2.034189                    0.999488      21.953610      61.304222       0.630117       0.476934      -1.015462       0.049455       0.018604      -0.025655       0.058737      -0.035902       0.081157      -0.010455       0.077529       0.012709      -0.071397      -0.039652       0.111049             10.222062       9.149456       3.827363      -5.525257      10.555832      -3.409139      10.960899          -0.002335
          165              C       7.710873      25.437041       7.938259      -0.084188      33.411458 0.41243600E+03  0.95807514E+04                                 9.067790                            6.818864      -0.025638       1.966785                    0.999588      28.914252      82.945731       0.623684       0.422765      -1.058936       0.006245      -0.023114       0.012798       0.027149      -0.015824       0.002297       0.014675      -0.027534      -0.048047      -0.024619      -0.007650       0.032269             10.812995       9.749996       1.692295      -5.110172      12.482142      -3.361778      10.206846           0.003300
          166              C       7.007949      24.552909       8.746685      -0.152718      34.166397 0.42431062E+03  0.99090804E+04                                 9.132718                            6.856012       0.182536       2.027977                    0.999703      29.405746      84.088135       0.631344       0.415423      -1.065485       0.015672       0.012072      -0.016593       0.025820      -0.018556      -0.021387       0.012289       0.009639      -0.027616      -0.023219      -0.013593       0.036812             11.046286       8.445317       1.909665      -4.062311      15.017060      -4.433026       9.676480          -0.000040
          167              C       7.319743      23.198321       8.733166       0.090588      38.752875 0.41443029E+03  0.95836595E+04                                10.095360                            6.848368      -0.170564       1.961120                    0.999089      26.329705      73.964491       0.624126       0.424379      -1.064003      -0.000163       0.002848       0.001530       0.003236       0.025778       0.006993      -0.007538       0.017732       0.021964      -0.033472       0.009754       0.023719             14.067615      10.787871       4.114538      -6.831374      17.128302      -7.222818      14.286670           0.005643
          168              C       8.325523      22.725162       7.908517      -0.156275      35.003211 0.43703892E+03  0.10315877E+05                                 9.358112                            7.004766       0.229938       2.044900                    0.999459      29.805130      86.611361       0.616342       0.421016      -1.058443       0.018018       0.024610      -0.011452       0.032580      -0.011216       0.009513       0.003292      -0.028016      -0.031525      -0.021725      -0.001474       0.023199             11.476518       9.986134       2.353005      -5.596251      13.010685      -3.857732      11.432734           0.005026
          169              C       9.035153      23.606591       7.097387      -0.104724      33.843212 0.42111619E+03  0.98467289E+04                                 9.190772                            6.902925       0.124477       2.014820                    0.999747      29.183351      84.363365       0.617334       0.424322      -1.056537      -0.012414      -0.006016       0.028201       0.031394      -0.007227       0.001286       0.019506       0.036663       0.001815      -0.031701       0.011731       0.019970             11.432031       9.191521       2.981737      -4.635416      14.805249      -4.658269      10.299324           0.002674
          170              C       8.726710      24.961179       7.110906      -0.026157      39.386955 0.42999252E+03  0.99984631E+04                                10.035723                            6.864121       0.034874       2.019070                    0.999336      26.972201      75.063922       0.641052       0.410904      -1.076604      -0.021445      -0.015109       0.047413       0.054186       0.010344       0.004989       0.005863      -0.018803      -0.034429      -0.013937      -0.007445       0.021382             13.616892      12.417051       4.410123      -7.527114      15.232227      -5.797609      13.201398           0.014833
          171              C       8.801596      24.031086       0.151411       0.206861      25.218861 0.31245761E+03  0.68141882E+04                                 7.670979                            6.014958       0.216443       2.096152                    0.999546      25.385050      72.017730       0.646811       0.434216      -1.045314      -0.013548       0.026073      -0.051483       0.059277       0.055150       0.025226       0.006666      -0.003438      -0.024992      -0.055274      -0.010910       0.066184              8.919727       8.380071      -2.165416      -1.681233       8.441033      -2.826807       9.938079           0.000024
          172              C      14.132179      25.574923      25.807452       0.350206      25.945948 0.29331374E+03  0.63248663E+04                                 8.032808                            6.010420      -0.157867       1.988293                    0.999465      24.206942      69.303231       0.615005       0.461858      -1.024673      -0.059368       0.030751       0.004456       0.067007       0.028767       0.025028       0.008553      -0.006879       0.002611      -0.035467      -0.006681       0.042148              9.655770       8.912750      -2.638490      -1.867674      10.564173      -3.232544       9.490388          -0.000037
          173              C       8.830694      -0.018940      24.050004       0.259448      23.606253 0.28250291E+03  0.60326197E+04                                 7.398445                            5.784087      -0.036778       2.022159                    0.999375      24.912187      70.890746       0.645870       0.444097      -1.035146      -0.004146      -0.046041       0.015551       0.048772       0.044115       0.056626       0.028713      -0.005171       0.018006      -0.061374      -0.025755       0.087129              8.578205       8.811759      -1.951136      -2.450852       8.447577      -2.284534       8.475280          -0.000191
          174              C      15.894527      25.055801      24.460976       0.384082      28.343677 0.32981056E+03  0.72454187E+04                                 8.352659                            6.285429       0.145573       2.081924                    0.999301      23.830855      66.495788       0.620684       0.449197      -1.042933       0.069484      -0.000760      -0.100350       0.122060      -0.021894       0.007329      -0.013631      -0.023519      -0.022461      -0.021165      -0.013150       0.034315             10.062702      11.286291      -2.913002      -3.947607       9.482609      -1.346452       9.419205           0.000309
          175              C      15.170367      24.736756      25.445147      -0.040711      31.647551 0.36036787E+03  0.80711802E+04                                 8.590097                            6.266334       0.219953       2.087819                    0.999805      26.433451      73.789084       0.669272       0.408613      -1.070941      -0.010780      -0.116726       0.086212       0.145512       0.005466       0.024058       0.013287      -0.019796      -0.003945      -0.030191       0.000924       0.029267             10.483312      11.281110      -1.892798      -4.704657       8.652770      -2.259301      11.516057           0.000241
          176              C       9.167031      16.268560      16.620053       0.582101      23.342345 0.23548254E+03  0.47911282E+04                                 7.442373                            5.375837       0.062724       2.075516                    0.999585      22.035469      60.639353       0.654127       0.460219      -1.028887       0.015630      -0.038232      -0.038508       0.056470      -0.018214       0.043399      -0.081009      -0.080254       0.005885      -0.079881      -0.034925       0.114807              9.576536       9.846025      -0.187759      -2.261330       8.469330       5.041580      10.414252          -0.000012
          177              C       9.244134      17.950303      18.458615      -0.100925      36.993828 0.45050386E+03  0.10746090E+05                                 9.846475                            7.210817      -0.139457       1.928175                    0.999320      29.896445      88.173699       0.593270       0.432814      -1.048083      -0.019200      -0.011459       0.017375       0.028317      -0.005324      -0.000486      -0.022067       0.013606      -0.030077      -0.028710       0.009998       0.018712             12.529903      10.850507       0.743797      -2.469242      12.013641       7.438258      14.725561          -0.000099
          178              C       8.727832      18.558650      19.596900      -0.150567      38.077393 0.46144466E+03  0.11059604E+05                                 9.987824                            7.258398      -0.013706       1.965027                    0.999266      30.259682      89.096944       0.596888       0.428147      -1.052228       0.002783      -0.024965      -0.012259       0.027952       0.003171       0.018890       0.003406      -0.025068      -0.007964      -0.026301       0.008456       0.017845             12.619815      12.393739       0.169971      -4.082403      10.813347       6.517469      14.652361           0.001327
          179              C      18.657086      18.180122      20.083578       0.086492      38.382730 0.40122686E+03  0.91909228E+04                                 9.928364                            6.680501      -0.094676       1.981903                    0.999201      26.176884      72.860985       0.641029       0.417118      -1.070069       0.009282      -0.009120      -0.006311       0.014463      -0.007078      -0.007281      -0.000640      -0.025376       0.024216      -0.020393       0.008983       0.011409             13.888986      11.617293      -0.099123      -4.357731      12.275688       8.719592      17.773976           0.001792
          180              C      17.928461      17.193247      19.431971      -0.134855      36.208102 0.43145221E+03  0.10138361E+05                                 9.578370                            6.968085       0.095282       2.007407                    0.999561      29.321865      84.662269       0.617654       0.422013      -1.059168       0.017907      -0.014439      -0.016883       0.028534       0.007736      -0.005153      -0.015305       0.017651      -0.032390      -0.022870       0.001756       0.021114             12.215444      10.493691       1.014179      -2.148933      11.427439       7.441236      14.725202           0.001465
          181              C       7.269463      16.582197      18.290981      -0.092911      34.226587 0.41919950E+03  0.97785117E+04                                 9.213341                            6.865105       0.092076       2.006281                    0.999671      28.929241      83.188619       0.622801       0.421604      -1.059559       0.008575       0.010890       0.020921       0.025096       0.010284       0.013722       0.001552      -0.012472      -0.037871      -0.021961       0.001328       0.020633             11.405183      11.477284       0.671012      -2.916066       9.696501       5.815405      13.041763          -0.000138
          182              C       8.514390      16.963428      17.807007      -0.020423      38.385909 0.43222387E+03  0.10048596E+05                                 9.816102                            6.853381       0.021344       2.012088                    0.999234      26.955725      74.652625       0.646513       0.407504      -1.080428      -0.015021       0.012638       0.042320       0.046651      -0.003024       0.007953      -0.002208      -0.003255      -0.011287      -0.009958       0.000959       0.008999             13.262183      12.194179      -0.254373      -4.102564      12.042397       7.939729      15.549972           0.002965
          183              C      18.514035      20.113315      21.600391      -0.145826      37.718278 0.45811069E+03  0.10953764E+05                                 9.927722                            7.240182      -0.014086       1.969908                    0.998775      29.981387      88.014409       0.596971       0.429101      -1.052223      -0.004440       0.002176       0.025788       0.026258       0.002738      -0.003487      -0.022811       0.018906       0.001857      -0.027966       0.007419       0.020547             12.790636       8.441343       0.530624      -3.747104      14.110160       6.874684      15.820405           0.001429
          184              C      18.115074      20.713551      22.790049      -0.102127      35.226320 0.43641582E+03  0.10301735E+05                                 9.450633                            7.044468       0.057984       1.994410                    0.999656      29.356854      85.425830       0.608512       0.426410      -1.054646       0.007128      -0.028851      -0.006152       0.030349       0.005775       0.015988       0.000400      -0.016894      -0.053469      -0.027246       0.007143       0.020102             11.791674       8.652962       0.302127      -4.591395      11.429879       5.104220      15.292180           0.000286
          185              C      17.307101      20.018682      23.679588      -0.014309      38.635750 0.43566335E+03  0.10150904E+05                                 9.880808                            6.897089       0.063670       2.026827                    0.999217      26.953293      74.782435       0.642008       0.409460      -1.078895       0.018470      -0.023049      -0.038540       0.048556       0.000588       0.006200       0.000900       0.022344      -0.022024      -0.009258      -0.007226       0.016485             13.371907       8.293968       0.225683      -4.304109      13.454385       7.519271      18.367369           0.003877
          186              C      16.898089      18.720874      23.382174      -0.100983      33.339957 0.41591624E+03  0.96848494E+04                                 9.057968                            6.847477       0.018491       1.980852                    0.999652      29.071932      83.581087       0.622204       0.422753      -1.058622       0.019332       0.000809      -0.016268       0.025279       0.012741      -0.002193      -0.025660       0.004385      -0.020197      -0.030062       0.001371       0.028691             10.983619       7.368480       0.837894      -2.526608      11.827495       5.524108      13.754882           0.000154
          187              C      17.297050      18.123342      22.195220      -0.130591      33.533837 0.41910293E+03  0.97785416E+04                                 9.079299                            6.856946       0.092250       2.007037                    0.999533      29.197452      84.049556       0.623994       0.420700      -1.059820       0.002028       0.013581       0.019570       0.023907       0.007275       0.007441      -0.000310      -0.030915      -0.046522      -0.020399      -0.004483       0.024882             10.863110       8.341051       0.662616      -3.941282      10.243045       4.442534      14.005234           0.001038
          188              C      18.105023      18.818211      21.300273       0.086299      37.438377 0.40342909E+03  0.92545866E+04                                 9.782760                            6.707667      -0.089608       1.983478                    0.999194      26.200430      72.993143       0.638424       0.418222      -1.069297      -0.003912       0.002958       0.013024       0.013917      -0.001213       0.009187       0.013839       0.022838       0.017423      -0.022314       0.003435       0.018879             13.482372       9.173394      -0.405372      -5.503795      13.388212       7.494830      17.885510           0.002289
          189              C      16.875731      20.645956      24.999026       0.585887      24.222346 0.24926661E+03  0.51480196E+04                                 7.776033                            5.600285      -0.045482       2.045099                    0.999436      22.156692      61.579059       0.628554       0.471832      -1.021742       0.013426       0.028752       0.058027       0.066136      -0.048364       0.056564      -0.062738      -0.036215      -0.075281      -0.077599      -0.037085       0.114684             10.164905       7.162719       0.549372      -2.257207       9.564607       5.760707      13.767390          -0.000376
          190              C       9.563793       1.246425      20.805484       0.589992      23.992854 0.23344040E+03  0.47591598E+04                                 7.783428                            5.448065      -0.088208       2.035550                    0.999544      21.969982      61.354630       0.630104       0.476804      -1.015554       0.048197      -0.017962       0.025994       0.057630       0.036625      -0.081012      -0.011220       0.079766       0.016835      -0.071214      -0.040819       0.112033             10.229603       9.155911      -3.831925       5.529487      10.564817      -3.413721      10.968079          -0.002324
          191              C       7.710930       1.600620      19.099407      -0.083540      33.384738 0.41198308E+03  0.95674097E+04                                 9.063216                            6.815276      -0.023850       1.967548                    0.999580      28.898113      82.881786       0.623839       0.422784      -1.058945       0.007494       0.022942      -0.011860       0.026892       0.014967      -0.002613       0.015270      -0.027490      -0.047634      -0.024861      -0.007023       0.031884             10.807646       9.746341      -1.691366       5.108620      12.474128      -3.359491      10.202469           0.003326
          192              C       7.008002       2.484752      18.290981      -0.149823      34.077782 0.42290751E+03  0.98682457E+04                                 9.116996                            6.844145       0.188045       2.030007                    0.999726      29.361211      83.929471       0.631957       0.415360      -1.065514       0.014830      -0.013030       0.015802       0.025287       0.018789       0.023127       0.012296       0.010557      -0.028491      -0.024839      -0.013500       0.038339             11.025773       8.434170      -1.902257       4.057088      14.983302      -4.419073       9.659846          -0.000022
          193              C       7.319789       3.839340      18.304500       0.086805      38.914046 0.41642501E+03  0.96407031E+04                                10.118676                            6.862012      -0.169302       1.960363                    0.999142      26.395595      74.175248       0.623931       0.424031      -1.064293      -0.000307      -0.003614      -0.000743       0.003702      -0.027111      -0.007851      -0.007973       0.018077       0.021450      -0.035054       0.009868       0.025186             14.104093      10.815037      -4.127413       6.851747      17.172495      -7.244529      14.324748           0.005646
          194              C       8.325563       4.312499      19.129149      -0.152247      34.866526 0.43485330E+03  0.10251022E+05                                 9.331373                            6.984300       0.234707       2.046978                    0.999484      29.738858      86.351674       0.617657       0.420663      -1.058708       0.018148      -0.024819       0.011554       0.032845       0.010434      -0.008588       0.001994      -0.029246      -0.029772      -0.020389      -0.002554       0.022943             11.441947       9.952783      -2.340722       5.573676      12.981164      -3.841733      11.391895           0.005015
          195              C       9.035196       3.431070      19.940279      -0.105988      33.879970 0.42164441E+03  0.98622842E+04                                 9.197602                            6.907141       0.123352       2.014336                    0.999738      29.201291      84.432128       0.617154       0.424308      -1.056534      -0.012144       0.004050      -0.027160       0.030025       0.008849      -0.001247       0.019956       0.036891       0.001449      -0.032557       0.011431       0.021126             11.442233       9.197375      -2.986559       4.638734      14.822354      -4.665034      10.306969           0.002681
          196              C       8.726762       2.076482      19.926760      -0.028077      39.464983 0.43088971E+03  0.10024793E+05                                10.048025                            6.870824       0.031709       2.017795                    0.999272      27.006849      75.186868       0.640788       0.410850      -1.076614      -0.019875       0.013885      -0.046748       0.052661      -0.010437      -0.005805       0.005172      -0.016278      -0.031492      -0.013643      -0.006544       0.020188             13.635918      12.433710      -4.418280       7.538526      15.254346      -5.807792      13.219699           0.014844
          197              C      11.595432      13.670240      16.525421       0.206150      25.242294 0.31283052E+03  0.68245036E+04                                 7.678506                            6.022114       0.214963       2.095395                    0.999570      25.395001      72.062590       0.645839       0.434731      -1.044981      -0.013133      -0.051235      -0.025997       0.058935       0.025318      -0.055043      -0.006684       0.010901       0.021367      -0.055102      -0.011257       0.066359              8.928048       8.392138      -1.682127       2.170491       9.942560       2.826547       8.449445           0.000024
          198              C      11.338406      12.288615      14.981571       0.349992      25.966204 0.29358993E+03  0.63325621E+04                                 8.037673                            6.013897      -0.156118       1.988623                    0.999472      24.220848      69.361532       0.614704       0.461958      -1.024577      -0.058543       0.004033      -0.031171       0.066447       0.025101      -0.028535      -0.008192      -0.005658       0.009980      -0.035728      -0.006017       0.041745              9.661738       8.919556      -1.869731       2.640285       9.495882       3.234171      10.569774          -0.000041
          199              C      11.624500      10.531167      13.537759       0.259867      23.595621 0.28240204E+03  0.60294831E+04                                 7.393302                            5.780452      -0.027950       2.024676                    0.999394      24.905480      70.848841       0.646557       0.443697      -1.035455      -0.004299       0.016706       0.047640       0.050667       0.055966      -0.044073      -0.028544      -0.011449      -0.002310      -0.060723      -0.025826       0.086550              8.571879       8.805047      -2.448344       1.949231       8.468566       2.283286       8.442023          -0.000202
          200              C      13.100754      10.942139      15.500694       0.385922      28.330696 0.32963358E+03  0.72406758E+04                                 8.351058                            6.284318       0.140036       2.080243                    0.999271      23.823798      66.475674       0.620644       0.449279      -1.042868       0.068228      -0.099789      -0.000090       0.120884       0.007331       0.022670       0.014251      -0.001721       0.044996      -0.022308      -0.012657       0.034966             10.061018      11.286923      -3.947580       2.914074       9.415884       1.344372       9.480246           0.000302
          201              C      12.376591      11.926310      15.819738      -0.043313      31.670607 0.36070854E+03  0.80803196E+04                                 8.592111                            6.267988       0.219435       2.087793                    0.999792      26.446933      73.821705       0.669426       0.408443      -1.071106      -0.010506       0.085208       0.115808       0.144160       0.025240      -0.004544      -0.014282      -0.008183       0.031025      -0.031618       0.001356       0.030261             10.485653      11.284790      -4.705915       1.893465      11.517689       2.259673       8.654481           0.000239
          202              C       6.373236       3.101208      24.287935       0.584523      23.333544 0.23537383E+03  0.47886798E+04                                 7.442396                            5.375847       0.070166       2.077559                    0.999634      22.030695      60.637795       0.653855       0.460434      -1.028699       0.016528      -0.038743       0.038477       0.057050       0.042991       0.018241       0.079719      -0.042909       0.117783      -0.078881      -0.034625       0.113506              9.576778       9.847105      -2.262784       0.189069      10.414423      -5.041166       8.468806          -0.000012
          203              C       6.450342       4.939771      22.606193      -0.100672      36.965385 0.45008346E+03  0.10733779E+05                                 9.842939                            7.208306      -0.139636       1.928154                    0.999335      29.881130      88.125127       0.593256       0.432917      -1.047999      -0.019210       0.017919       0.010589       0.028324      -0.000785       0.004691       0.022329       0.021232      -0.005327      -0.028759       0.010381       0.018378             12.525124      10.848746      -2.469656      -0.743589      14.718661      -7.433634      12.007964          -0.000106
          204              C       5.934041       6.078057      21.997845      -0.150279      38.092438 0.46174445E+03  0.11068872E+05                                 9.991494                            7.261460      -0.013964       1.964934                    0.999261      30.266671      89.133443       0.596660       0.428230      -1.052150       0.002686      -0.011583       0.025379       0.028027       0.020136      -0.003908      -0.003505      -0.008040       0.039136      -0.027073       0.008327       0.018745             12.624545      12.398266      -4.085944      -0.168149      14.658862      -6.519799      10.816507           0.001369
          205              C      15.863293       6.564735      22.376372       0.083391      38.467582 0.40227230E+03  0.92203167E+04                                 9.939018                            6.686490      -0.091842       1.982237                    0.999245      26.216320      72.978069       0.641170       0.416781      -1.070350       0.010581      -0.007348       0.008986       0.015707      -0.007312       0.007314       0.000962      -0.027064       0.027823      -0.021750       0.010028       0.011722             13.906671      11.628316      -4.366999       0.103738      17.801629      -8.733700      12.290070           0.001850
          206              C      15.134664       5.913127      23.363247      -0.132670      36.136474 0.43040619E+03  0.10107556E+05                                 9.567594                            6.961199       0.095044       2.007841                    0.999539      29.284074      84.524662       0.617757       0.422203      -1.059059       0.018435      -0.015489       0.013772       0.027739      -0.004480      -0.007391       0.013869       0.022727      -0.008616      -0.020742       0.001446       0.019297             12.200863      10.479526      -2.146389      -1.011769      14.708920      -7.432029      11.414143           0.001512
          207              C      15.650965       4.772137      23.974298      -0.096042      34.365794 0.42134367E+03  0.98415319E+04                                 9.238817                            6.883450       0.094001       2.005701                    0.999638      29.000947      83.462705       0.621832       0.421703      -1.059447       0.008697       0.021185      -0.010620       0.025243       0.014641      -0.009064      -0.001269       0.012679       0.038449      -0.022820       0.002987       0.019833             11.438927      11.509697      -2.928173      -0.668998      13.083285      -5.835349       9.723798          -0.000150
          208              C      16.895896       4.288162      23.593067      -0.019396      38.335140 0.43157557E+03  0.10029511E+05                                 9.807014                            6.847605       0.023807       2.013222                    0.999207      26.934610      74.573190       0.646891       0.407429      -1.080505      -0.015625       0.043172      -0.013496       0.047855       0.009679       0.002275       0.002148       0.006289       0.011138      -0.012044       0.002161       0.009883             13.249368      12.182695      -4.098549       0.254366      15.534504      -7.931172      12.030904           0.003069
          209              C      15.720247       8.081550      20.443179      -0.144696      37.677301 0.45748928E+03  0.10935098E+05                                 9.921146                            7.235747      -0.010411       1.971235                    0.998756      29.959433      87.932129       0.597100       0.429158      -1.052198      -0.004691       0.025860      -0.001927       0.026352      -0.002796      -0.003640       0.022645       0.009288      -0.026045      -0.027550       0.007240       0.020310             12.781960       8.436361      -3.745351      -0.529727      15.810296      -6.868992      14.099224           0.001472
          210              C      15.321286       9.271208      19.842943      -0.104235      35.319627 0.43784836E+03  0.10344466E+05                                 9.469014                            7.058023       0.053633       1.992682                    0.999634      29.403371      85.610086       0.607642       0.426652      -1.054451       0.007567      -0.006247       0.027944       0.029617       0.016468      -0.005409      -0.000569       0.018081       0.053355      -0.027793       0.007541       0.020252             11.816013       8.671871      -4.603987      -0.300005      15.327482      -5.116360      11.448684           0.000286
          211              C      14.513308      10.160747      20.537811      -0.011778      38.566656 0.43471864E+03  0.10124469E+05                                 9.874986                            6.893817       0.056177       2.025000                    0.999207      26.916175      74.688975       0.641504       0.409961      -1.078452       0.017570      -0.039023       0.023575       0.048860       0.005702      -0.000740      -0.001607       0.020630      -0.021973      -0.009171      -0.006332       0.015503             13.362597       8.289048      -4.299760      -0.226671      18.352023      -7.512957      13.446720           0.004007
          212              C      14.104291       9.863332      21.835619      -0.100734      33.311411 0.41546529E+03  0.96716871E+04                                 9.051564                            6.842686       0.023144       1.982259                    0.999625      29.060352      83.535227       0.622571       0.422620      -1.058710       0.018977      -0.015903       0.000152       0.024760      -0.001870      -0.013750       0.025284       0.012802       0.002755      -0.030241       0.001425       0.028816             10.974773       7.364929      -2.526200      -0.838899      13.742274      -5.515187      11.817114           0.000151
          213              C      14.503252       8.676378      22.433151      -0.132981      33.603951 0.42019333E+03  0.98103419E+04                                 9.092306                            6.866665       0.085434       2.004604                    0.999476      29.233156      84.179294       0.623444       0.420798      -1.059759       0.001381       0.019643      -0.012449       0.023297       0.008775      -0.007717       0.000695       0.008411       0.067321      -0.021476      -0.002917       0.024394             10.879628       8.355036      -3.951329      -0.660650      14.030625      -4.449479      10.253224           0.001068
          214              C      15.311230       7.781431      21.738283       0.088769      37.349333 0.40227815E+03  0.92217230E+04                                 9.769982                            6.699562      -0.093566       1.982914                    0.999158      26.158435      72.853923       0.638591       0.418406      -1.069165      -0.004284       0.012469      -0.001261       0.013245       0.007504       0.000527      -0.013546       0.001184      -0.045096      -0.021965       0.004051       0.017914             13.464001       9.162281      -5.497392       0.405700      17.861364      -7.482599      13.368359           0.002362
          215              C      14.081938      11.480186      19.910537       0.583905      24.238475 0.24948516E+03  0.51531887E+04                                 7.776202                            5.600430      -0.047018       2.044849                    0.999486      22.166989      61.593107       0.628992       0.471443      -1.022047       0.013779       0.058013      -0.027860       0.065814       0.056736       0.048920       0.063486       0.019258       0.087844      -0.077348      -0.038081       0.115429             10.164866       7.163003      -2.256579      -0.550056      13.766466      -5.760388       9.565128          -0.000398
          216              C      12.357611       7.286647      12.272397       0.590679      23.981270 0.23333970E+03  0.47564579E+04                                 7.779618                            5.446049      -0.080293       2.037977                    0.999460      21.965440      61.332032       0.630384       0.476657      -1.015661       0.048577       0.025285       0.018152       0.057694      -0.080672      -0.035699       0.012207       0.033119      -0.127562      -0.069698      -0.042082       0.111779             10.223389       9.150154       5.525721       3.827974      10.962300       3.409899      10.557714          -0.002329
          217              C      10.504752       5.580570      11.918203      -0.084236      33.384139 0.41197983E+03  0.95673078E+04                                 9.061992                            6.814054      -0.022019       1.967975                    0.999597      28.901047      82.889867       0.624059       0.422636      -1.059039       0.006908      -0.013283      -0.024428       0.028652      -0.002537      -0.014629      -0.013748       0.010609       0.062066      -0.023577      -0.006696       0.030273             10.806163       9.743542       5.106478       1.690010      10.200009       3.358660      12.474937           0.003307
          218              C       9.801829       4.772144      11.034071      -0.153590      34.203030 0.42485413E+03  0.99249500E+04                                 9.138868                            6.860002       0.187471       2.028916                    0.999690      29.425051      84.156837       0.631216       0.415375      -1.065515       0.015157       0.016138       0.012802       0.025575       0.021298      -0.018720      -0.012007       0.018560      -0.001416      -0.023000      -0.013754       0.036754             11.054587       8.451255       4.065817       1.912146       9.684207       4.437632      15.028300          -0.000040
          219              C      10.113621       4.785663       9.679484       0.090724      38.767861 0.41460928E+03  0.95888545E+04                                10.098902                            6.850360      -0.169694       1.961233                    0.999155      26.333051      73.978487       0.623964       0.424443      -1.063961       0.000182      -0.000151       0.003307       0.003315      -0.005923       0.026466       0.007990      -0.001825      -0.038723      -0.034095       0.009749       0.024347             14.073482      10.792705       6.835009       4.115916      14.292837       7.225505      17.134906           0.005635
          220              C      11.119396       5.610313       9.206325      -0.156096      34.948063 0.43617839E+03  0.10289574E+05                                 9.343828                            6.993770       0.233685       2.046390                    0.999496      29.782832      86.496139       0.617423       0.420523      -1.058848       0.019271       0.011489       0.024486       0.033211      -0.009298      -0.010976      -0.002163       0.000446       0.056496      -0.020959      -0.001693       0.022652             11.458026       9.968941       5.584925       2.346451      11.411186       3.849347      12.993950           0.005004
          221              C      11.829024       6.421442      10.087753      -0.104217      33.819809 0.42076545E+03  0.98361842E+04                                 9.183253                            6.896827       0.125919       2.015224                    0.999753      29.178387      84.330727       0.618059       0.423926      -1.056816      -0.011643      -0.026939      -0.004717       0.029724      -0.000647      -0.007443      -0.019298       0.017543      -0.056736      -0.031656       0.011156       0.020500             11.422036       9.185454       4.632899       2.976596      10.290962       4.651474      14.789692           0.002659
          222              C      11.520585       6.407923      11.442340      -0.027786      39.447233 0.43070890E+03  0.10019342E+05                                10.045148                            6.869606       0.032515       2.018061                    0.999329      26.998314      75.153712       0.640825       0.410876      -1.076617      -0.021661      -0.047633      -0.015762       0.054649      -0.006197       0.010441      -0.005262       0.008477       0.043151      -0.014702      -0.006292       0.020994             13.630623      12.429460       7.535905       4.413997      13.215265       5.803366      15.247144           0.014830
          223              C      11.595440      13.367421      10.512245       0.203848      25.270445 0.31324851E+03  0.68351643E+04                                 7.677827                            6.019999       0.212784       2.094406                    0.999538      25.419166      72.113822       0.647010       0.433845      -1.045627      -0.014086       0.050877       0.025666       0.058700      -0.025650       0.055824      -0.006594       0.012209       0.016415      -0.055817      -0.011343       0.067161              8.927755       8.387642       1.682936      -2.167381       9.947375       2.830219       8.448247           0.000019
          224              C      11.338402      14.749046      12.056095       0.349494      25.955897 0.29346549E+03  0.63287541E+04                                 8.033513                            6.011252      -0.156446       1.988689                    0.999527      24.213046      69.316830       0.615093       0.461747      -1.024767      -0.058763      -0.004630       0.032041       0.067091      -0.026133       0.028581      -0.008333      -0.005013       0.009750      -0.036242      -0.006339       0.042581              9.656091       8.913982       1.868553      -2.638004       9.491262       3.232215      10.563030          -0.000039
          225              C      11.624483      16.506494      13.499907       0.260797      23.594920 0.28239016E+03  0.60291673E+04                                 7.395252                            5.782963      -0.034277       2.022960                    0.999437      24.900643      70.834762       0.645975       0.444102      -1.035219      -0.005606      -0.017745      -0.047109       0.050651      -0.056386       0.043614      -0.029729      -0.012569      -0.003654      -0.060474      -0.026886       0.087361              8.573664       8.809737       2.451349      -1.949439       8.470857       2.280690       8.440399          -0.000191
          226              C      13.100744      16.095522      11.536972       0.382852      28.389841 0.33046055E+03  0.72633266E+04                                 8.360670                            6.291103       0.140958       2.080014                    0.999280      23.857807      66.589258       0.620476       0.449123      -1.042968       0.069514       0.100870       0.000163       0.122503      -0.007953      -0.022163       0.013132      -0.001870       0.047193      -0.021869      -0.012618       0.034486             10.072758      11.300295       3.954229      -2.914954       9.429260       1.347017       9.488719           0.000307
          227              C      12.376587      15.111351      11.217928      -0.040352      31.651019 0.36040966E+03  0.80726179E+04                                 8.592359                            6.267933       0.222985       2.088877                    0.999769      26.434150      73.801327       0.668967       0.408774      -1.070800      -0.011128      -0.084162      -0.115456       0.143308      -0.023383       0.005014      -0.013774      -0.009002       0.030525      -0.029572       0.000515       0.029057             10.485897      11.283959       4.706478      -1.891897      11.519681       2.260826       8.654050           0.000238
          228              C       6.373200      23.936453       2.749731       0.586423      23.268600 0.23461236E+03  0.47692223E+04                                 7.429475                            5.367624       0.072560       2.079124                    0.999625      21.989797      60.495926       0.654282       0.460516      -1.028675       0.016166       0.039712      -0.037918       0.057238      -0.043057      -0.017781       0.080127      -0.041895       0.115879      -0.079250      -0.034116       0.113366              9.558753       9.830449       2.257400      -0.187291      10.393492      -5.029132       8.452318          -0.000017
          229              C       6.450313      22.097890       4.431473      -0.103847      37.084939 0.45192252E+03  0.10788330E+05                                 9.860551                            7.220321      -0.138917       1.927731                    0.999371      29.940530      88.336057       0.593110       0.432594      -1.048224      -0.020316      -0.018073      -0.012149       0.029782      -0.000674      -0.005946       0.022643       0.020341      -0.004347      -0.028720       0.008454       0.020266             12.549140      10.866808       2.474260       0.743617      14.748767      -7.451035      12.031846          -0.000100
          230              C       5.934017      20.959604       5.039821      -0.148973      38.036446 0.46085571E+03  0.11042161E+05                                 9.981922                            7.254337      -0.008376       1.966625                    0.999251      30.240814      89.033225       0.596974       0.428215      -1.052168       0.002759       0.012095      -0.025232       0.028117      -0.019710       0.003517      -0.003702      -0.009856       0.039997      -0.026989       0.008410       0.018579             12.611984      12.385793       4.080878       0.168814      14.643711      -6.512736      10.806447           0.001172
          231              C      15.863273      20.472926       4.661294       0.084124      38.484651 0.40247273E+03  0.92263101E+04                                 9.943247                            6.689237      -0.095342       1.981023                    0.999197      26.221266      73.003852       0.640865       0.416915      -1.070234       0.009776       0.006630      -0.009147       0.014940       0.008148      -0.007866       0.001561      -0.027064       0.026233      -0.022233       0.010457       0.011776             13.912353      11.634538       4.367541      -0.101702      17.806953      -8.736899      12.295570           0.001587
          232              C      15.134643      21.124534       3.674419      -0.132746      36.064924 0.42943945E+03  0.10078051E+05                                 9.546836                            6.945954       0.104163       2.011042                    0.999511      29.262203      84.402012       0.619496       0.421302      -1.059744       0.017937       0.015633      -0.013323       0.027270       0.005508       0.008137       0.016414       0.024127      -0.012317      -0.023764       0.001852       0.021912             12.171936      10.465833       2.145111       1.012284      14.667625      -7.405762      11.382352           0.001288
          233              C      15.650939      22.265524       3.063368      -0.095000      34.385874 0.42162995E+03  0.98505775E+04                                 9.246071                            6.888534       0.087670       2.003804                    0.999660      29.007190      83.509676       0.621187       0.422040      -1.059162       0.008381      -0.021455       0.009984       0.025104      -0.014475       0.010196      -0.000814       0.012276       0.035962      -0.022482       0.002269       0.020213             11.448429      11.521385       2.933798       0.668066      13.094514      -5.839381       9.729387          -0.000124
          234              C       5.720566      22.749499       3.444599      -0.019761      38.341388 0.43167823E+03  0.10032278E+05                                 9.806541                            6.847345       0.026335       2.013856                    0.999195      26.940690      74.586207       0.647070       0.407301      -1.080613      -0.015460      -0.043174       0.013348       0.047761      -0.008867      -0.002949       0.001607       0.007041       0.011931      -0.011536       0.001980       0.009557             13.248093      12.184137       4.097963      -0.253055      15.531438      -7.928589      12.028704           0.002627
          235              C      15.720231      18.956111       6.594487      -0.144087      37.633061 0.45683662E+03  0.10915262E+05                                 9.911594                            7.228872      -0.009825       1.971698                    0.998758      29.941095      87.852331       0.597615       0.428955      -1.052355      -0.003556      -0.023772       0.002423       0.024158       0.003326       0.004748       0.023486       0.008027      -0.028501      -0.028490       0.006484       0.022006             12.768443       8.427800       3.741103       0.531399      15.792942      -6.858514      14.084588           0.001259
          236              C      15.321276      17.766453       7.194723      -0.104268      35.295754 0.43751228E+03  0.10333896E+05                                 9.461600                            7.052489       0.055425       1.993199                    0.999633      29.392490      85.550064       0.608284       0.426310      -1.054728       0.008015       0.007945      -0.029658       0.031732      -0.017048       0.005228      -0.001648       0.015858       0.049771      -0.027144       0.007457       0.019687             11.806450       8.663291       4.598653       0.300980      15.314970      -5.112136      11.441090           0.000242
          237              C      14.513305      16.876914       6.499855      -0.011265      38.565563 0.43467925E+03  0.10122871E+05                                 9.872806                            6.891819       0.060108       2.026078                    0.999236      26.916612      74.676790       0.641861       0.409761      -1.078632       0.017855       0.037963      -0.022438       0.047576      -0.005700       0.000691      -0.000794       0.020481      -0.023359      -0.008417      -0.007229       0.015645             13.360898       8.286497       4.299468       0.225469      18.353506      -7.513162      13.442690           0.003429
          238              C      14.104290      17.174329       5.202047      -0.101232      33.351998 0.41607294E+03  0.96894651E+04                                 9.061968                            6.850420       0.021864       1.981802                    0.999637      29.072456      83.588299       0.621841       0.422957      -1.058489       0.019055       0.015802      -0.000322       0.024757       0.002167       0.013098       0.025821       0.012801       0.004067      -0.030409       0.001355       0.029054             10.989663       7.370432       2.526149       0.837226      13.763778      -5.531021      11.834780           0.000122
          239              C      14.503245      18.361283       4.604515      -0.131906      33.549593 0.41932252E+03  0.97854268E+04                                 9.084128                            6.860389       0.089764       2.006395                    0.999495      29.204522      84.090954       0.623582       0.420902      -1.059641       0.002165      -0.019885       0.013157       0.023942      -0.007008       0.007918       0.001331       0.009413       0.069535      -0.020610      -0.004530       0.025140             10.869453       8.345696       3.943629       0.662516      14.014126      -4.446103      10.248536           0.000913
          240              C      15.311216      19.256230       5.299383       0.087119      37.426982 0.40325410E+03  0.92500981E+04                                 9.783246                            6.708042      -0.091801       1.982990                    0.999159      26.193921      72.986767       0.638108       0.418450      -1.069090      -0.004404      -0.013652       0.002386       0.014542      -0.007989      -0.000382      -0.014071       0.002604      -0.045914      -0.022726       0.004153       0.018573             13.483013       9.173864       5.504572      -0.405682      17.886732      -7.494933      13.388444           0.002022
          241              C      14.081942      15.557475       7.127129       0.583751      24.261468 0.24971732E+03  0.51596609E+04                                 7.784027                            5.605094      -0.046685       2.044573                    0.999474      22.178407      61.653479       0.628326       0.471790      -1.021765       0.013855      -0.058359       0.029181       0.066702      -0.055881      -0.047577       0.064248       0.020359       0.092604      -0.078289      -0.036587       0.114877             10.176863       7.169429       2.259988       0.549466      13.786388      -5.769551       9.574773          -0.000341
          242              C      12.357572      19.751014      14.765269       0.592832      23.930492 0.23277775E+03  0.47426125E+04                                 7.772557                            5.442167      -0.090806       2.035323                    0.999530      21.938341      61.260724       0.630081       0.477126      -1.015311       0.048844      -0.025488      -0.018098       0.057991       0.080815       0.035844       0.011284       0.030726      -0.126522      -0.070547      -0.040756       0.111303             10.212380       9.140936      -5.518348      -3.822831      10.948984       3.404197      10.547218          -0.002324
          243              C      10.504701      21.457091      15.119463      -0.083519      33.380552 0.41192825E+03  0.95662242E+04                                 9.063900                            6.815704      -0.025897       1.966967                    0.999592      28.894883      82.884389       0.623672       0.422894      -1.058832       0.006857       0.012722       0.023964       0.027985       0.002238       0.015245      -0.014921       0.009355       0.064042      -0.024221      -0.007480       0.031700             10.808111       9.746747      -5.108312      -1.690893      10.201870       3.359042      12.475718           0.003335
          244              C       9.801772      22.265517      16.003595      -0.150151      34.083305 0.42297486E+03  0.98700439E+04                                 9.118151                            6.844995       0.189689       2.030464                    0.999714      29.362486      83.929456       0.631886       0.415397      -1.065508       0.014723      -0.015806      -0.011394       0.024422      -0.022678       0.018686      -0.012691       0.018617      -0.001470      -0.024270      -0.013740       0.038010             11.027161       8.434859      -4.057259      -1.902881       9.660129       4.419685      14.986495          -0.000014
          245              C      10.113561      22.251998      17.358182       0.088892      38.814432 0.41521016E+03  0.96056879E+04                                10.103370                            6.852970      -0.166257       1.962130                    0.999110      26.354855      74.037451       0.624201       0.424151      -1.064203       0.000548       0.000668      -0.002935       0.003059       0.006580      -0.026300       0.007493      -0.001007      -0.039150      -0.033892       0.009356       0.024536             14.079513      10.798280      -6.838381      -4.118279      14.297560       7.227874      17.142700           0.005652
          246              C      11.119340      21.427348      17.831341      -0.156169      35.015685 0.43719413E+03  0.10320588E+05                                 9.360961                            7.006135       0.230064       2.044840                    0.999485      29.810249      86.634237       0.616257       0.421031      -1.058420       0.017968      -0.011351      -0.023910       0.031990       0.009034       0.010565      -0.002161       0.001020       0.058627      -0.020844      -0.002176       0.023020             11.480762       9.991736      -5.600547      -2.355072      11.437262       3.859300      13.013289           0.005035
          247              C      11.828975      20.616219      16.949913      -0.102028      33.716683 0.41915914E+03  0.97891292E+04                                 9.163527                            6.882247       0.136940       2.019156                    0.999725      29.127551      84.139051       0.618911       0.423753      -1.056938      -0.012705       0.027867       0.003759       0.030857       0.000418       0.007944      -0.019968       0.016815      -0.055342      -0.031965       0.011339       0.020627             11.395229       9.168571      -4.623944      -2.964703      10.267366       4.633779      14.749750           0.002694
          248              C      11.520538      20.629738      15.595326      -0.030316      39.530120 0.43182816E+03  0.10051272E+05                                10.054911                            6.875790       0.032644       2.017563                    0.999301      27.037724      75.270166       0.640959       0.410549      -1.076898      -0.022084       0.047539       0.013054       0.054019       0.005568      -0.010247      -0.006041       0.006841       0.041090      -0.013388      -0.007107       0.020495             13.644275      12.441839      -7.543327      -4.419150      13.226390       5.809441      15.264597           0.014856
          249              C      16.342700      13.367418      16.525421       0.206866      25.219096 0.31246121E+03  0.68142937E+04                                 7.671067                            6.015026       0.216456       2.096156                    0.999546      25.385178      72.018483       0.646802       0.434220      -1.045310       0.013551       0.051484      -0.026072       0.059279       0.025223       0.055149       0.006664       0.010769       0.017651      -0.055275      -0.010905       0.066180              8.919835       8.380192      -1.681256      -2.165455       9.938175      -2.826833       8.441137           0.000022
          250              C      16.599730      14.749044      14.981571       0.350202      25.946111 0.29331540E+03  0.63249202E+04                                 8.032891                            6.010472      -0.157915       1.988281                    0.999465      24.207069      69.304031       0.614996       0.461863      -1.024669       0.059367      -0.004457      -0.030750       0.067007       0.025033       0.028764       0.008553      -0.004744       0.009017      -0.035467      -0.006681       0.042149              9.655880       8.912851      -1.867699      -2.638521       9.490490      -3.232592      10.564299          -0.000039
          251              C      16.313639      16.506494      13.537759       0.259456      23.606143 0.28250124E+03  0.60325758E+04                                 7.398432                            5.784075      -0.036729       2.022174                    0.999375      24.912093      70.890465       0.645870       0.444098      -1.035145       0.004148      -0.015566       0.046052       0.048788       0.056629       0.044114       0.028693      -0.011608      -0.001226      -0.061388      -0.025730       0.087117              8.578190       8.811733      -2.450844      -1.951127       8.475263      -2.284541       8.447574          -0.000192
          252              C      14.837380      16.095520      15.500694       0.384083      28.343669 0.32981020E+03  0.72454092E+04                                 8.352657                            6.285423       0.145553       2.081919                    0.999301      23.830846      66.495770       0.620685       0.449196      -1.042933      -0.069485       0.100348       0.000763       0.122059       0.007330      -0.021896      -0.013633      -0.000533       0.046498      -0.021168      -0.013148       0.034316             10.062706      11.286303      -3.947620      -2.913007       9.419206      -1.346442       9.482609           0.000308
          253              C      15.561542      15.111348      15.819738      -0.040707      31.647471 0.36036678E+03  0.80711494E+04                                 8.590084                            6.266324       0.219949       2.087819                    0.999805      26.433393      73.788889       0.669273       0.408613      -1.070942       0.010779      -0.086211       0.116725       0.145510       0.024062       0.005461       0.013285      -0.007922       0.031678      -0.030198       0.000932       0.029266             10.483303      11.281122      -4.704672      -1.892798      11.516041      -2.259281       8.652746           0.000240
          254              C      10.389578      23.936441      24.287935       0.582101      23.342407 0.23548350E+03  0.47911523E+04                                 7.442387                            5.375848       0.062717       2.075513                    0.999585      22.035481      60.639396       0.654127       0.460219      -1.028887      -0.015630       0.038507       0.038233       0.056470       0.043404      -0.018216      -0.081010      -0.043067       0.117443      -0.079885      -0.034925       0.114810              9.576552       9.846044      -2.261330      -0.187765      10.414261       5.041592       8.469350          -0.000008
          255              C      10.312476      22.097880      22.606193      -0.100927      36.993590 0.45050064E+03  0.10745988E+05                                 9.846409                            7.210773      -0.139454       1.928177                    0.999320      29.896351      88.173163       0.593274       0.432812      -1.048085       0.019192      -0.017365       0.011457       0.028304      -0.000492      -0.005331      -0.022073       0.021827      -0.005371      -0.028714       0.009995       0.018719             12.529807      10.850455      -2.469211       0.743808      14.725413       7.438184      12.013554          -0.000099
          256              C      10.828778      20.959594      21.997845      -0.150561      38.077195 0.46144213E+03  0.11059528E+05                                 9.987800                            7.258385      -0.013710       1.965027                    0.999266      30.259540      89.096457       0.596888       0.428148      -1.052228      -0.002782       0.012259       0.024967       0.027953       0.018892       0.003168       0.003410      -0.008552       0.041593      -0.026305       0.008456       0.017848             12.619782      12.393717      -4.082385       0.169969      14.652299       6.517451      10.813330           0.001399
          257              C      12.074825      20.472916      22.376372       0.086489      38.382335 0.40122285E+03  0.91908075E+04                                 9.928308                            6.680474      -0.094704       1.981899                    0.999201      26.176713      72.860402       0.641029       0.417119      -1.070069      -0.009286       0.006315       0.009121       0.014467      -0.007273      -0.007077      -0.000641      -0.024799       0.025959      -0.020391       0.008985       0.011406             13.888888      11.617242      -4.357688      -0.099110      17.773809       8.719513      12.275611           0.001887
          258              C      12.803452      21.124523      23.363247      -0.134856      36.208197 0.43145409E+03  0.10138418E+05                                 9.578393                            6.968104       0.095279       2.007404                    0.999561      29.321902      84.662452       0.617653       0.422013      -1.059168      -0.017908       0.016880       0.014438       0.028532      -0.005152       0.007731      -0.015309       0.025022      -0.010280      -0.022874       0.001763       0.021111             12.215468      10.493734      -2.148944       1.014180      14.725209       7.441242      11.427460           0.001550
          259              C      12.287149      22.265513      23.974298      -0.092911      34.226541 0.41919956E+03  0.97785130E+04                                 9.213329                            6.865100       0.092078       2.006282                    0.999671      28.929235      83.188587       0.622802       0.421603      -1.059560      -0.008580      -0.020914      -0.010895       0.025095       0.013727       0.010275       0.001545       0.012680       0.037664      -0.021965       0.001341       0.020624             11.405158      11.477285      -2.916061       0.671012      13.041710       5.815378       9.696479          -0.000139
          260              C      11.042220      22.749487      23.593067      -0.020422      38.386172 0.43222740E+03  0.10048703E+05                                 9.816165                            6.853423       0.021368       2.012094                    0.999234      26.955815      74.653084       0.646509       0.407506      -1.080426       0.015018      -0.042324      -0.012636       0.046654       0.007957      -0.003028      -0.002207       0.004005       0.010535      -0.009962       0.000958       0.009003             13.262262      12.194278      -4.102586      -0.254371      15.550037       7.939770      12.042470           0.003123
          261              C      12.217876      18.956103      20.443179      -0.145839      37.718855 0.45811945E+03  0.10954029E+05                                 9.927838                            7.240267      -0.014132       1.969894                    0.998775      29.981636      88.015445       0.596965       0.429103      -1.052222       0.004449      -0.025795      -0.002188       0.026267      -0.003475       0.002748      -0.022815       0.008515      -0.029306      -0.027971       0.007422       0.020549             12.790790       8.441448      -3.747142       0.530621      15.820574       6.874797      14.110348           0.001505
          262              C      12.616838      17.766446      19.842943      -0.102129      35.225977 0.43641092E+03  0.10301586E+05                                 9.450554                            7.044414       0.058056       1.994433                    0.999656      29.356682      85.425050       0.608516       0.426408      -1.054648      -0.007130       0.006148       0.028853       0.030350       0.015983       0.005773       0.000397       0.018287       0.052076      -0.027242       0.007143       0.020099             11.791561       8.652896      -4.591341       0.302130      15.291991       5.104164      11.429795           0.000301
          263              C      13.424814      16.876906      20.537811      -0.014299      38.635442 0.43565964E+03  0.10150803E+05                                 9.880801                            6.897090       0.063653       2.026822                    0.999217      26.953103      74.782010       0.642003       0.409464      -1.078892      -0.018458       0.038535       0.023045       0.048546       0.006190       0.000581       0.000896       0.022176      -0.022533      -0.009247      -0.007233       0.016480             13.371886       8.293975      -4.304109       0.225680      18.367314       7.519253      13.454368           0.004082
          264              C      13.833828      17.174320      21.835619      -0.100995      33.340160 0.41592006E+03  0.96849569E+04                                 9.057993                            6.847499       0.018574       1.980878                    0.999652      29.072040      83.581379       0.622204       0.422752      -1.058624      -0.019332       0.016271      -0.000804       0.025281      -0.002192       0.012739      -0.025661       0.012293       0.003496      -0.030065       0.001377       0.028688             10.983646       7.368504      -2.526611       0.837890      13.754903       5.524137      11.827532           0.000167
          265              C      13.434865      18.361273      22.433151      -0.130574      33.533413 0.41909633E+03  0.97783561E+04                                 9.079255                            6.856914       0.092368       2.007075                    0.999534      29.197178      84.048827       0.623992       0.420702      -1.059817      -0.002043      -0.019569      -0.013580       0.023907       0.007435       0.007272      -0.000306       0.007842       0.069603      -0.020395      -0.004478       0.024873             10.863049       8.341016      -3.941241       0.662633      14.005106       4.442506      10.243023           0.001101
          266              C      12.626889      19.256221      21.738283       0.086303      37.438197 0.40342726E+03  0.92545394E+04                                 9.782759                            6.707673      -0.089663       1.983461                    0.999194      26.200324      72.992961       0.638420       0.418225      -1.069295       0.003909      -0.013013      -0.002975       0.013909       0.009185      -0.001199       0.013856       0.002740      -0.042992      -0.022332       0.003442       0.018890             13.482357       9.173406      -5.503787      -0.405361      17.885457       7.494809      13.388207           0.002412
          267              C      13.856185      15.557468      19.910537       0.585880      24.222151 0.24926455E+03  0.51479666E+04                                 7.776007                            5.600272      -0.045563       2.045080                    0.999436      22.156537      61.578571       0.628553       0.471834      -1.021741      -0.013424      -0.058025      -0.028765       0.066140       0.056560      -0.048370      -0.062733       0.019550       0.091936      -0.077592      -0.037089       0.114681             10.164861       7.162698      -2.257199       0.549369      13.767304       5.760676       9.564581          -0.000396
          268              C      15.580531      19.751016      12.272397       0.589995      23.992842 0.23343988E+03  0.47591489E+04                                 7.783429                            5.448060      -0.088275       2.035528                    0.999544      21.970024      61.354838       0.630104       0.476804      -1.015554      -0.048203      -0.025998       0.017969       0.057640      -0.081015       0.036631      -0.011216       0.031462      -0.128087      -0.071222      -0.040817       0.112039             10.229617       9.155908       5.529496      -3.831930      10.968104      -3.413741      10.564838          -0.002323
          269              C      17.433391      21.457093      11.918203      -0.083545      33.384843 0.41198443E+03  0.95674480E+04                                 9.063228                            6.815280      -0.023838       1.967552                    0.999580      28.898164      82.881930       0.623840       0.422783      -1.058946      -0.007495       0.011861      -0.022944       0.026894      -0.002610       0.014963       0.015270       0.010073       0.065052      -0.024859      -0.007024       0.031883             10.807672       9.746359       5.108639      -1.691367      10.202506      -3.359519      12.474151           0.003328
          270              C       6.961016      22.265520      11.034071      -0.149821      34.077627 0.42290439E+03  0.98681572E+04                                 9.116975                            6.844123       0.188059       2.030013                    0.999726      29.361131      83.929241       0.631957       0.415360      -1.065513      -0.014829      -0.015805       0.013033       0.025289       0.023127       0.018786       0.012291       0.019524      -0.001583      -0.024840      -0.013494       0.038335             11.025757       8.434151       4.057085      -1.902235       9.659847      -4.419077      14.983274          -0.000022
          271              C       6.649227      22.252002       9.679484       0.086823      38.913945 0.41642265E+03  0.96406368E+04                                10.118667                            6.861996      -0.169297       1.960366                    0.999142      26.395531      74.175071       0.623931       0.424031      -1.064293       0.000310       0.000747       0.003608       0.003698      -0.007847      -0.027117      -0.007976      -0.001687      -0.037835      -0.035059       0.009868       0.025191             14.104103      10.815025       6.851750      -4.127408      14.324777      -7.244561      17.172507           0.005644
          272              C      16.818753      21.427353       9.206325      -0.152252      34.866696 0.43485504E+03  0.10251075E+05                                 9.331406                            6.984314       0.234698       2.046975                    0.999484      29.738935      86.351995       0.617656       0.420663      -1.058707      -0.018149      -0.011554       0.024816       0.032844      -0.008585       0.010436       0.001991       0.000260       0.058746      -0.020384      -0.002557       0.022941             11.442009       9.952825       5.573719      -2.340740      11.391978      -3.841787      12.981224           0.005012
          273              C      16.109123      20.616222      10.087753      -0.105986      33.879921 0.42164261E+03  0.98622352E+04                                 9.197606                            6.907133       0.123339       2.014333                    0.999738      29.201250      84.432091       0.617153       0.424309      -1.056533       0.012143       0.027161      -0.004049       0.030026      -0.001244       0.008844       0.019957       0.017714      -0.056057      -0.032556       0.011434       0.021122             11.442255       9.197375       4.638750      -2.986560      10.307008      -4.665068      14.822380           0.002682
          274              C      16.417559      20.629740      11.442340      -0.028072      39.464972 0.43088823E+03  0.10024753E+05                                10.048041                            6.870823       0.031725       2.017801                    0.999272      27.006781      75.186743       0.640786       0.410851      -1.076612       0.019876       0.046746      -0.013887       0.052660      -0.005804      -0.010443       0.005175       0.007603       0.040160      -0.013641      -0.006551       0.020192             13.635969      12.433728       7.538553      -4.418306      13.219756      -5.807849      15.254421           0.014839
          275              C       5.167406      13.670243      10.512245       0.209580      25.202320 0.31215525E+03  0.68064357E+04                                 7.669768                            6.013080       0.221046       2.097170                    0.999565      25.373634      71.996106       0.646699       0.434365      -1.045149       0.014195      -0.051912       0.025939       0.059743      -0.024282      -0.053209       0.006035       0.011988       0.019338      -0.053059      -0.011059       0.064119              8.918626       8.376186       1.681576       2.163039       9.939526      -2.829225       8.440165           0.000020
          276              C       5.424440      12.288617      12.056095       0.348084      25.983745 0.29380140E+03  0.63379324E+04                                 8.038941                            6.014217      -0.152030       1.989846                    0.999505      24.231567      69.384799       0.615002       0.461674      -1.024788       0.060804       0.004356       0.032852       0.069249      -0.025886      -0.029232       0.007391      -0.005423       0.010310      -0.037047      -0.005269       0.042316              9.663903       8.921322       1.870281       2.641144       9.498000      -3.235003      10.572387          -0.000041
          277              C       5.138356      10.531167      13.499907       0.261791      23.587465 0.28224190E+03  0.60252178E+04                                 7.391851                            5.779065      -0.024996       2.025612                    0.999403      24.897796      70.822322       0.646591       0.443736      -1.035431       0.003611       0.018107      -0.048761       0.052140      -0.055090      -0.042855       0.028608      -0.010800      -0.002105      -0.059265      -0.025912       0.085177              8.570346       8.803004       2.446934       1.949945       8.466484      -2.283068       8.441552          -0.000204
          278              C      14.837400      10.942141      11.536972       0.380924      28.414516 0.33078132E+03  0.72717998E+04                                 8.363904                            6.292690       0.142015       2.080209                    0.999270      23.869880      66.619279       0.620643       0.448914      -1.043138      -0.068951      -0.100468      -0.000177       0.121852      -0.007987       0.021225      -0.013041      -0.002832       0.046730      -0.021409      -0.012199       0.033608             10.077983      11.307399       3.956777       2.919035       9.432231      -1.346428       9.494320           0.000301
          279              C      15.561557      11.926313      11.217928      -0.037367      31.599247 0.35965989E+03  0.80521270E+04                                 8.586341                            6.263405       0.221696       2.088685                    0.999794      26.405419      73.719014       0.668848       0.409035      -1.070564       0.011845       0.084712      -0.114896       0.143240      -0.022996      -0.003945       0.014196      -0.006495       0.030208      -0.029381       0.001087       0.028294             10.479252      11.277945       4.704215       1.891482      11.511520      -2.257723       8.648292           0.000236
          280              C      10.389664       3.101220       2.749731       0.585547      23.302019 0.23502093E+03  0.47794916E+04                                 7.434652                            5.371176       0.069998       2.078125                    0.999607      22.011800      60.564154       0.654286       0.460324      -1.028807      -0.015344      -0.039467      -0.038852       0.057468      -0.043459       0.018660      -0.078999      -0.042287       0.116651      -0.078639      -0.034305       0.112944              9.565213       9.837770       2.259058       0.187296      10.400123       5.032642       8.457746          -0.000020
          281              C      10.312547       4.939781       4.431473      -0.100140      36.942709 0.44982083E+03  0.10725283E+05                                 9.834649                            7.202495      -0.141484       1.927910                    0.999348      29.871011      88.068207       0.593990       0.432472      -1.048334       0.018797       0.017913      -0.010708       0.028087       0.001242       0.005673      -0.022478       0.021831      -0.009434      -0.029456       0.010882       0.018574             12.513000      10.842795       2.468458      -0.744326      14.701772       7.422803      11.994433          -0.000105
          282              C      10.828842       6.078067       5.039821      -0.151285      38.097160 0.46174406E+03  0.11068826E+05                                 9.993006                            7.262448      -0.011899       1.965541                    0.999240      30.270790      89.144493       0.596499       0.428347      -1.052081      -0.003125      -0.011541      -0.024245       0.027033      -0.020005      -0.003576       0.003185      -0.009353       0.043271      -0.027773       0.009137       0.018635             12.626147      12.401091       4.087347      -0.168340      14.660202       6.519688      10.817149           0.001141
          283              C      12.074887       6.564745       4.661294       0.083611      38.454743 0.40216582E+03  0.92165349E+04                                 9.933716                            6.683465      -0.085969       1.984125                    0.999196      26.212595      72.943485       0.641673       0.416514      -1.070606      -0.011798      -0.008025      -0.008800       0.016764       0.007130       0.007276      -0.002028      -0.026141       0.026656      -0.021225       0.010380       0.010845             13.897457      11.623287       4.361974       0.100459      17.786901       8.725697      12.282184           0.001549
          284              C      12.803520       5.913138       3.674419      -0.132351      36.118862 0.43011907E+03  0.10098978E+05                                 9.562055                            6.956572       0.101666       2.009704                    0.999530      29.281635      84.505841       0.618279       0.421923      -1.059250      -0.018529      -0.015418      -0.013468       0.027612       0.005205      -0.006694      -0.014520       0.023440      -0.010717      -0.021618       0.001912       0.019706             12.193026      10.478284       2.146911      -1.012687      14.696421       7.423472      11.404372           0.001245
          285              C      12.287225       4.772148       3.063368      -0.095862      34.378560 0.42152198E+03  0.98470473E+04                                 9.242452                            6.885803       0.088161       2.003903                    0.999691      29.006206      83.492128       0.621584       0.421813      -1.059345      -0.007952       0.020973       0.010356       0.024705      -0.015215      -0.009958       0.001415       0.011219       0.038875      -0.023303       0.002553       0.020751             11.443624      11.515825       2.931313      -0.668499      13.088740       5.837138       9.726308          -0.000136
          286              C      11.042297       4.288174       3.444599      -0.019306      38.341841 0.43170385E+03  0.10032870E+05                                 9.806378                            6.847599       0.026643       2.013874                    0.999216      26.939953      74.580458       0.647060       0.407307      -1.080625       0.015589       0.043798       0.013050       0.048286      -0.009331       0.002090      -0.001901       0.006663       0.012213      -0.011951       0.002591       0.009360             13.246994      12.184261       4.097572       0.252357      15.529128       7.927224      12.027592           0.002571
          287              C      12.217924       8.081558       6.594487      -0.144233      37.673137 0.45750762E+03  0.10935345E+05                                 9.919616                            7.235292      -0.007962       1.971986                    0.998791      29.952778      87.903892       0.597210       0.429087      -1.052271       0.003733       0.025931       0.001930       0.026269       0.003359      -0.003535      -0.021701       0.008105      -0.029513      -0.026852       0.006870       0.019982             12.779417       8.434172       3.743357      -0.529566      15.806632       6.868149      14.097448           0.001223
          288              C      12.616878       9.271215       7.194723      -0.105583      35.326970 0.43802602E+03  0.10349092E+05                                 9.467848                            7.057675       0.052269       1.992222                    0.999651      29.407993      85.608537       0.607924       0.426437      -1.054647      -0.006785      -0.005283      -0.028477       0.029747      -0.017390      -0.005856       0.000124       0.016684       0.051423      -0.028061       0.008025       0.020037             11.814296       8.670349       4.603201      -0.299396      15.325856       5.115792      11.446683           0.000227
          289              C      13.424851      10.160755       6.499855      -0.012317      38.568075 0.43473154E+03  0.10124313E+05                                 9.872799                            6.892022       0.059584       2.026009                    0.999217      26.919513      74.683744       0.641886       0.409735      -1.078657      -0.018208      -0.038634      -0.023337       0.048670      -0.005353      -0.000547       0.000413       0.020272      -0.022531      -0.007901      -0.007334       0.015235             13.360589       8.286510       4.299751      -0.224260      18.352350       7.513777      13.442906           0.003354
          290              C      13.833869       9.863341       5.202047      -0.098891      33.280318 0.41497145E+03  0.96576235E+04                                 9.050310                            6.842237       0.024522       1.983009                    0.999624      29.033829      83.456484       0.622078       0.423067      -1.058397      -0.018016      -0.015880       0.000211       0.024016       0.002176      -0.014147      -0.026600       0.012296       0.004778      -0.031281       0.000867       0.030414             10.974021       7.362057       2.523991      -0.836876      13.742528       5.518865      11.817479           0.000106
          291              C      13.434915       8.676388       4.604515      -0.133205      33.614521 0.42038210E+03  0.98164703E+04                                 9.096593                            6.870029       0.087563       2.005406                    0.999529      29.237537      84.216632       0.623004       0.421021      -1.059552      -0.002115       0.020100       0.012943       0.024000      -0.008429      -0.007916      -0.000760       0.006944       0.069811      -0.021347      -0.003843       0.025189             10.884847       8.358113       3.951753      -0.661039      14.036905       4.453188      10.259522           0.000877
          292              C      12.626942       7.781440       5.299383       0.088853      37.366997 0.40253938E+03  0.92292889E+04                                 9.772492                            6.701577      -0.090739       1.983421                    0.999232      26.168593      72.890494       0.638512       0.418386      -1.069169       0.004176       0.012494       0.001538       0.013263      -0.008386       0.000776       0.013832       0.001494      -0.044322      -0.022225       0.003627       0.018599             13.467028       9.163825       5.498065       0.405943      17.865702       7.485075      13.371557           0.001970
          293              C      13.856212      11.480193       7.127129       0.582416      24.289978 0.25007885E+03  0.51685708E+04                                 7.786284                            5.606569      -0.045579       2.044641                    0.999480      22.197140      61.697413       0.628730       0.471355      -1.022085      -0.013627       0.057039       0.028712       0.065295      -0.057044       0.049028      -0.064282       0.019320       0.088861      -0.078085      -0.038213       0.116298             10.179649       7.171482       2.261011      -0.549409      13.789178       5.771069       9.578287          -0.000338
          294              C      15.580564       7.286645      14.765269       0.592395      23.964188 0.23314476E+03  0.47517295E+04                                 7.778553                            5.445363      -0.092694       2.034185                    0.999488      21.953568      61.304060       0.630116       0.476935      -1.015462      -0.049450       0.025652      -0.018605       0.058732       0.081162      -0.035903      -0.010454       0.032417      -0.122647      -0.071402      -0.039652       0.111054             10.222049       9.149461      -5.525253       3.827354      10.960884      -3.409116      10.555802          -0.002333
          295              C       6.258134       5.580568      15.119463      -0.084185      33.411372 0.41243539E+03  0.95807326E+04                                 9.067772                            6.818858      -0.025607       1.966795                    0.999588      28.914225      82.945598       0.623684       0.422765      -1.058936      -0.006242      -0.012798       0.023116       0.027150       0.002301      -0.015831       0.014678       0.010253       0.065335      -0.024626      -0.007650       0.032276             10.812963       9.749976      -5.110152       1.692282      10.206808      -3.361747      12.482105           0.003307
          296              C       6.961061       4.772141      16.003595      -0.152720      34.166426 0.42431166E+03  0.99091085E+04                                 9.132718                            6.856017       0.182527       2.027974                    0.999703      29.405744      84.088083       0.631345       0.415423      -1.065485      -0.015672       0.016593      -0.012073       0.025820      -0.021383      -0.018559       0.012291       0.018627      -0.000648      -0.023216      -0.013597       0.036813             11.046279       8.445318      -4.062306       1.909665       9.676466      -4.433014      15.017052          -0.000034
          297              C       6.649269       4.785659      17.358182       0.090606      38.752403 0.41442479E+03  0.95835068E+04                                10.095317                            6.848349      -0.170587       1.961114                    0.999089      26.329502      73.963983       0.624123       0.424382      -1.064000       0.000180      -0.001550      -0.002824       0.003227       0.006972       0.025793      -0.007566      -0.002124      -0.037549      -0.033487       0.009763       0.023724             14.067523      10.787828      -6.831332       4.114492      14.286569      -7.222730      17.128173           0.005645
          298              C       5.643489       5.610308      17.831341      -0.156275      35.003207 0.43703953E+03  0.10315889E+05                                 9.358089                            7.004756       0.229947       2.044901                    0.999459      29.805144      86.611229       0.616345       0.421014      -1.058445      -0.018017       0.011454      -0.024611       0.032581       0.009517      -0.011220       0.003292       0.001759       0.057803      -0.021732      -0.001475       0.023207             11.476474       9.986114      -5.596231       2.352982      11.432687      -3.857692      13.010619           0.005026
          299              C       4.933856       6.421439      16.949913      -0.104725      33.842835 0.42111134E+03  0.98465754E+04                                 9.190653                            6.902847       0.124466       2.014816                    0.999747      29.183227      84.362512       0.617344       0.424317      -1.056541       0.012413      -0.028200       0.006018       0.031393       0.001293      -0.007227       0.019502       0.017419      -0.055893      -0.031696       0.011732       0.019964             11.431855       9.191412      -4.635347       2.981667      10.299164      -4.658152      14.804990           0.002675
          300              C       5.242296       6.407921      15.595326      -0.026161      39.387078 0.42999539E+03  0.99985448E+04                                10.035735                            6.864140       0.034877       2.019071                    0.999336      26.972308      75.064234       0.641052       0.410903      -1.076605       0.021444      -0.047415       0.015111       0.054188       0.004987       0.010339       0.005863       0.007825       0.045422      -0.013941      -0.007439       0.021380             13.616883      12.417065      -7.527108       4.410107      13.201379      -5.797575      15.232204           0.014836
          301              C       7.961275       3.006589       0.151411       0.203846      25.270538 0.31325021E+03  0.68352096E+04                                 7.677840                            6.020011       0.212765       2.094400                    0.999538      25.419229      72.114009       0.647010       0.433845      -1.045628       0.014089      -0.025667      -0.050881       0.058704       0.055827      -0.025648      -0.006592      -0.002107      -0.026515      -0.055821      -0.011341       0.067161              8.927768       8.387671      -2.167392       1.682930       8.448258       2.830215       9.947374           0.000021
          302              C      13.805931       1.462724      25.807452       0.349500      25.955831 0.29346515E+03  0.63287472E+04                                 8.033520                            6.011263      -0.156400       1.988704                    0.999527      24.212993      69.316752       0.615090       0.461749      -1.024766       0.058756      -0.032034       0.004621       0.067080       0.028576      -0.026127      -0.008341      -0.007382       0.002661      -0.036232      -0.006346       0.042578              9.656094       8.913991      -2.638000       1.868549      10.563032       3.232219       9.491259          -0.000038
          303              C      13.519849       0.018913      24.050004       0.260806      23.594691 0.28238680E+03  0.60290851E+04                                 7.395268                            5.782977      -0.034342       2.022946                    0.999437      24.900410      70.834326       0.645965       0.444109      -1.035213       0.005594       0.047120       0.017741       0.050659       0.043614      -0.056385      -0.029734      -0.004469       0.020635      -0.060473      -0.026889       0.087362              8.573682       8.809769      -1.949439       2.451358       8.440410       2.280695       8.470867          -0.000191
          304              C      12.043586       1.981848      24.460976       0.382857      28.389832 0.33046083E+03  0.72633368E+04                                 8.360685                            6.291119       0.140937       2.080008                    0.999280      23.857799      66.589330       0.620473       0.449125      -1.042966      -0.069512      -0.000165      -0.100878       0.122508      -0.022163      -0.007948       0.013133      -0.024533      -0.020784      -0.021870      -0.012615       0.034485             10.072769      11.300313      -2.914947       3.954221       9.488733       1.347034       9.429261           0.000307
          305              C      12.767743       2.300892      25.445147      -0.040358      31.650942 0.36040947E+03  0.80726067E+04                                 8.592319                            6.267914       0.222991       2.088878                    0.999769      26.434113      73.801015       0.668971       0.408772      -1.070803       0.011123       0.115458       0.084167       0.143312       0.005017      -0.023382      -0.013775      -0.019764      -0.001777      -0.029572       0.000513       0.029058             10.485836      11.283907      -1.891879       4.706441       8.654001       2.260813      11.519600           0.000240
          306              C       7.595800      10.769097      16.620053       0.586433      23.268469 0.23461087E+03  0.47691868E+04                                 7.429463                            5.367617       0.072567       2.079127                    0.999626      21.989731      60.495801       0.654280       0.460518      -1.028674      -0.016178       0.037925      -0.039717       0.057250      -0.017793      -0.043054       0.080123      -0.078871       0.004887      -0.079239      -0.034123       0.113362              9.558736       9.830444      -0.187295       2.257402       8.452312      -5.029118      10.393453          -0.000018
          307              C       7.518693       9.087353      18.458615      -0.103870      37.085421 0.45192966E+03  0.10788548E+05                                 9.860647                            7.220386      -0.138917       1.927731                    0.999371      29.940784      88.337130       0.593107       0.432595      -1.048223       0.020299       0.012115       0.018108       0.029777      -0.005966      -0.000657       0.022682       0.012374      -0.028375      -0.028774       0.008477       0.020297             12.549272      10.866920       0.743603       2.474305      12.031985      -7.451126      14.748910          -0.000110
          308              C       8.034993       8.479004      19.596900      -0.148976      38.036885 0.46086158E+03  0.11042348E+05                                 9.982035                            7.254410      -0.008421       1.966610                    0.999251      30.241025      89.034308       0.596967       0.428218      -1.052165      -0.002759       0.025231      -0.012094       0.028115       0.003522      -0.019715      -0.003701      -0.024928      -0.005212      -0.026995       0.008411       0.018583             12.612138      12.385955       0.168802       4.080944      10.806587      -6.512826      14.643873           0.001322
          309              C       9.281037       8.857532      20.083578       0.084127      38.484521 0.40247084E+03  0.92262579E+04                                 9.943227                            6.689221      -0.095360       1.981017                    0.999197      26.221229      73.003759       0.640866       0.416915      -1.070234      -0.009776       0.009146      -0.006629       0.014939      -0.007865       0.008145       0.001560      -0.026647       0.027478      -0.022230       0.010456       0.011774             13.912325      11.634533      -0.101707       4.367540      12.295561      -8.736877      17.806880           0.001788
          310              C      10.009664       9.844407      19.431971      -0.132750      36.065391 0.42944590E+03  0.10078248E+05                                 9.546948                            6.946029       0.104159       2.011040                    0.999511      29.262387      84.402950       0.619489       0.421304      -1.059741      -0.017933       0.013325      -0.015637       0.027271       0.008134       0.005508       0.016418       0.018217      -0.030019      -0.023765       0.001856       0.021909             12.172093      10.465953       1.012292       2.145135      11.382526      -7.405883      14.667799           0.001457
          311              C       9.493365      10.455459      18.290981      -0.095004      34.385788 0.42162869E+03  0.98505374E+04                                 9.246037                            6.888508       0.087680       2.003807                    0.999661      29.007186      83.509532       0.621191       0.422038      -1.059164      -0.008379      -0.009982       0.021453       0.025102       0.010198      -0.014480      -0.000809      -0.011844      -0.036401      -0.022490       0.002275       0.020215             11.448386      11.521342       0.668076       2.933769       9.729379      -5.839364      13.094437          -0.000149
          312              C       8.248438      10.074228      17.807007      -0.019732      38.341183 0.43167593E+03  0.10032212E+05                                 9.806514                            6.847330       0.026326       2.013855                    0.999195      26.940605      74.585969       0.647070       0.407301      -1.080612       0.015441      -0.013365       0.043173       0.047759      -0.002932      -0.008873       0.001611      -0.002439      -0.016560      -0.011546       0.001994       0.009553             13.248054      12.184115      -0.253058       4.097954      12.028685      -7.928561      15.531362           0.002965
          313              C       9.424085       6.924337      21.600391      -0.144077      37.632654 0.45683112E+03  0.10915096E+05                                 9.911523                            7.228826      -0.009784       1.971708                    0.998757      29.940874      87.851486       0.597617       0.428954      -1.052356       0.003549      -0.002405       0.023773       0.024157       0.004737       0.003318       0.023492       0.018235       0.002174      -0.028488       0.006486       0.022001             12.768347       8.427752       0.531379       3.741091      14.084491      -6.858448      15.792798           0.001425
          314              C       9.823043       6.324100      22.790049      -0.104264      35.295674 0.43751137E+03  0.10333870E+05                                 9.461589                            7.052484       0.055416       1.993195                    0.999633      29.392449      85.549924       0.608284       0.426311      -1.054728      -0.008013       0.029650      -0.007944       0.031725       0.005229      -0.017052      -0.001651      -0.016971      -0.048685      -0.027152       0.007457       0.019696             11.806435       8.663295       0.300968       4.598662      11.441085      -5.112124      15.314926           0.000278
          315              C      10.631014       7.018968      23.679588      -0.011268      38.565677 0.43468091E+03  0.10122919E+05                                 9.872821                            6.891830       0.060096       2.026073                    0.999236      26.916687      74.677044       0.641861       0.409760      -1.078632      -0.017861       0.022438      -0.037963       0.047578       0.000691      -0.005702      -0.000793       0.021917      -0.019034      -0.008415      -0.007228       0.015644             13.360921       8.286523       0.225446       4.299500      13.442725      -7.513177      18.353516           0.003875
          316              C      11.040027       8.316776      23.382174      -0.101235      33.352096 0.41607473E+03  0.96895163E+04                                 9.061984                            6.850434       0.021868       1.981804                    0.999638      29.072504      83.588450       0.621841       0.422957      -1.058489      -0.019050       0.000324      -0.015801       0.024752       0.013090       0.002168       0.025819       0.004362      -0.021230      -0.030403       0.001355       0.029048             10.989682       7.370456       0.837212       2.526170      11.834807      -5.531026      13.763783           0.000141
          317              C      10.641068       8.914309      22.195220      -0.131900      33.549521 0.41932164E+03  0.97853999E+04                                 9.084128                            6.860395       0.089762       2.006394                    0.999495      29.204443      84.090669       0.623581       0.420903      -1.059640      -0.002165      -0.013161       0.019884       0.023943       0.007915      -0.007010       0.001324      -0.030078      -0.048899      -0.020614      -0.004534       0.025149             10.869456       8.345715       0.662481       3.943665      10.248511      -4.446101      14.014141           0.001030
          318              C       9.833097       8.219442      21.300273       0.087106      37.427230 0.40325715E+03  0.92501821E+04                                 9.783271                            6.708055      -0.091780       1.982995                    0.999159      26.194036      72.987052       0.638110       0.418449      -1.069092       0.004414      -0.002384       0.013645       0.014538      -0.000382      -0.007987      -0.014067       0.024244       0.019063      -0.022717       0.004149       0.018568             13.483066       9.173900      -0.405725       5.504616      13.388500      -7.494988      17.886797           0.002287
          319              C      11.062381       6.391693      24.999026       0.583743      24.261560 0.24971848E+03  0.51596901E+04                                 7.784040                            5.605103      -0.046655       2.044585                    0.999474      22.178451      61.653602       0.628327       0.471789      -1.021765      -0.013850      -0.029178       0.058352       0.066694      -0.047575      -0.055874       0.064252      -0.036131      -0.076857      -0.078291      -0.036586       0.114876             10.176881       7.169451       0.549451       2.260013       9.574796      -5.769562      13.786395          -0.000385
          320              C      18.374328      25.791228      20.805484       0.592829      23.930541 0.23277844E+03  0.47426288E+04                                 7.772562                            5.442173      -0.090797       2.035325                    0.999530      21.938351      61.260712       0.630081       0.477126      -1.015311      -0.048844       0.018098       0.025488       0.057990       0.035848       0.080815       0.011284       0.078626       0.017175      -0.070550      -0.040755       0.111305             10.212380       9.140931      -3.822828      -5.518347      10.547214       3.404195      10.948995          -0.002327
          321              C      20.227196      25.437035      19.099407      -0.083496      33.379826 0.41191658E+03  0.95658950E+04                                 9.063815                            6.815644      -0.025886       1.966978                    0.999592      28.894457      82.883186       0.623669       0.422898      -1.058828      -0.006851      -0.023968      -0.012727       0.027989       0.015242       0.002238      -0.014923      -0.027330      -0.046027      -0.024216      -0.007474       0.031691             10.808005       9.746593      -1.690864      -5.108203      12.475680       3.359012      10.201741           0.003332
          322              C       9.754826      24.552903      18.290981      -0.150254      34.087236 0.42303618E+03  0.98718393E+04                                 9.118892                            6.845544       0.189577       2.030408                    0.999713      29.364418      83.936721       0.631853       0.415403      -1.065503      -0.014782       0.011360       0.015834       0.024459       0.018644      -0.022631      -0.012678       0.010013      -0.027125      -0.024220      -0.013714       0.037935             11.028132       8.435413      -1.903232      -4.057528      14.988042       4.420326       9.660942          -0.000015
          323              C       9.443039      23.198316      18.304500       0.088914      38.813037 0.41519345E+03  0.96052093E+04                                10.103143                            6.852838      -0.166264       1.962134                    0.999110      26.354396      74.035925       0.624206       0.424152      -1.064202      -0.000542       0.002934      -0.000667       0.003058      -0.026298       0.006582       0.007487       0.019069       0.021071      -0.033886       0.009349       0.024537             14.079153      10.798006      -4.118176      -6.838179      17.142260       7.227675      14.297192           0.005654
          324              C      19.612562      22.725156      19.129149      -0.156178      35.015824 0.43719820E+03  0.10320704E+05                                 9.360975                            7.006166       0.230027       2.044828                    0.999485      29.810328      86.634434       0.616256       0.421031      -1.058421      -0.017959       0.023920       0.011343       0.031990       0.010558       0.009041      -0.002151      -0.028799      -0.030846      -0.020845      -0.002171       0.023016             11.480757       9.991736      -2.355054      -5.600547      13.013263       3.859278      11.437272           0.005035
          325              C      18.902927      23.606584      19.940279      -0.102015      33.716010 0.41915053E+03  0.97888764E+04                                 9.163410                            6.882182       0.136910       2.019152                    0.999725      29.127238      84.137889       0.618913       0.423754      -1.056938       0.012707      -0.003760      -0.027868       0.030859       0.007948       0.000414      -0.019969       0.036071       0.002435      -0.031964       0.011333       0.020631             11.395050       9.168441      -2.964631      -4.623868      14.749489       4.633673      10.267220           0.002692
          326              C      19.211362      24.961171      19.926760      -0.030325      39.529864 0.43182651E+03  0.10051212E+05                                10.054820                            6.875743       0.032677       2.017574                    0.999301      27.037690      75.269701       0.640967       0.410545      -1.076902       0.022082      -0.013058      -0.047540       0.054020      -0.010244       0.005563      -0.006041      -0.017115      -0.030794      -0.013380      -0.007108       0.020487             13.644131      12.441704      -4.419105      -7.543250      15.264411       5.809379      13.226278           0.014861
          327              C      19.136482      24.031072      26.886255       0.206155      25.242175 0.31282844E+03  0.68244480E+04                                 7.678491                            6.022103       0.214925       2.095385                    0.999570      25.394925      72.062367       0.645838       0.434732      -1.044980       0.013135       0.025997       0.051237       0.058937      -0.055043       0.025319      -0.006685      -0.005236      -0.027030      -0.055102      -0.011256       0.066359              8.928031       8.392123       2.170495      -1.682128       8.449438       2.826532       9.942532           0.000027
          328              C      13.805889      25.574937       1.230214       0.350004      25.965828 0.29358500E+03  0.63324198E+04                                 8.037550                            6.013814      -0.156033       1.988649                    0.999472      24.220589      69.360255       0.614714       0.461953      -1.024582       0.058531       0.031162      -0.004033       0.066432      -0.028546       0.025105      -0.008195      -0.007832       0.003506      -0.035742      -0.006016       0.041758              9.661583       8.919399       2.640233      -1.869701      10.569607       3.234113       9.495742          -0.000038
          329              C       7.932224      -0.018928       2.987662       0.259863      23.595634 0.28240165E+03  0.60294746E+04                                 7.393310                            5.780450      -0.027937       2.024681                    0.999394      24.905511      70.848997       0.646557       0.443698      -1.035454       0.004298      -0.047639      -0.016705       0.050666      -0.044071       0.055964      -0.028545      -0.004566       0.018327      -0.060720      -0.025828       0.086548              8.571894       8.805057       1.949244      -2.448353       8.442039       2.283285       8.468585          -0.000204
          330              C      12.043545      25.055813       2.576690       0.385927      28.330583 0.32963138E+03  0.72406178E+04                                 8.351046                            6.284303       0.139991       2.080229                    0.999271      23.823742      66.475550       0.620643       0.449280      -1.042867      -0.068227       0.000092       0.099786       0.120881       0.022672       0.007332       0.014251      -0.023357      -0.019915      -0.022310      -0.012657       0.034966             10.061008      11.286891       2.914079      -3.947570       9.480250       1.344376       9.415882           0.000303
          331              C      12.767706      24.736769       1.592519      -0.043323      31.670660 0.36070876E+03  0.80803225E+04                                 8.592108                            6.267981       0.219471       2.087804                    0.999792      26.446939      73.821611       0.669428       0.408442      -1.071107       0.010506      -0.115816      -0.085206       0.144166      -0.004554       0.025239      -0.014284      -0.019598      -0.003230      -0.031613       0.001344       0.030268             10.485655      11.284778       1.893469      -4.705928       8.654482       2.259668      11.517706           0.000240
          332              C       7.595792      16.268564      10.417613       0.584494      23.334181 0.23538139E+03  0.47888653E+04                                 7.442464                            5.375889       0.070120       2.077544                    0.999634      22.031112      60.638859       0.653862       0.460426      -1.028705      -0.016503      -0.038482       0.038738       0.057042       0.018242       0.043004       0.079720      -0.080398       0.005543      -0.078893      -0.034633       0.113526              9.576876       9.847187       0.189072      -2.262805       8.468900      -5.041237      10.414540          -0.000013
          333              C       7.518679      17.950308       8.579051      -0.100674      36.965362 0.45008300E+03  0.10733767E+05                                 9.842948                            7.208316      -0.139662       1.928149                    0.999335      29.881115      88.125125       0.593253       0.432919      -1.047998       0.019212      -0.010592      -0.017925       0.028330       0.004694      -0.000792       0.022326       0.013297      -0.029212      -0.028763       0.010392       0.018372             12.525134      10.848756      -0.743599      -2.469650      12.007979      -7.433638      14.718667          -0.000099
          334              C       8.034978      18.558657       7.440766      -0.150278      38.091659 0.46173352E+03  0.11068526E+05                                 9.991291                            7.261323      -0.013875       1.964964                    0.999262      30.266300      89.131499       0.596673       0.428224      -1.052155      -0.002684      -0.025379       0.011585       0.028027      -0.003904       0.020133      -0.003508      -0.023580      -0.007501      -0.027066       0.008324       0.018742             12.624272      12.397998      -0.168161      -4.085839      10.816284      -6.519642      14.658534           0.001243
          335              C       9.281025      18.180129       6.954088       0.083394      38.467654 0.40227279E+03  0.92203296E+04                                 9.939031                            6.686496      -0.091880       1.982225                    0.999245      26.216321      72.978046       0.641169       0.416781      -1.070350      -0.010581      -0.008984       0.007350       0.015707       0.007317      -0.007317       0.000960      -0.027447       0.026686      -0.021755       0.010026       0.011729             13.906700      11.628313       0.103738      -4.367000      12.290106      -8.733736      17.801681           0.001680
          336              C      10.009657      17.193254       7.605695      -0.132670      36.136460 0.43040593E+03  0.10107548E+05                                 9.567590                            6.961196       0.095013       2.007833                    0.999539      29.284061      84.524597       0.617757       0.422202      -1.059059      -0.018439      -0.013772       0.015491       0.027743      -0.007389      -0.004478       0.013868       0.015669      -0.029779      -0.020741       0.001448       0.019294             12.200861      10.479512      -1.011762      -2.146389      11.414142      -7.432034      14.708929           0.001365
          337              C       9.493359      16.582202       8.746685      -0.096043      34.365770 0.42134321E+03  0.98415179E+04                                 9.238816                            6.883450       0.093970       2.005693                    0.999637      29.000900      83.462540       0.621831       0.421704      -1.059447      -0.008697       0.010622      -0.021183       0.025243      -0.009062       0.014634      -0.001267      -0.012887      -0.038238      -0.022813       0.002985       0.019827             11.438928      11.509702      -0.668987      -2.928187       9.723792      -5.835347      13.083291          -0.000136
          338              C       8.248428      16.963433       9.230659      -0.019391      38.335218 0.43157615E+03  0.10029529E+05                                 9.807029                            6.847612       0.023803       2.013220                    0.999207      26.934630      74.573300       0.646891       0.407429      -1.080504       0.015619       0.013498      -0.043162       0.047845       0.002261       0.009680       0.002157      -0.002431      -0.014991      -0.012045       0.002167       0.009878             13.249390      12.182711       0.254368      -4.098556      12.030927      -7.931189      15.534533           0.002786
          339              C       9.424065      20.113324       5.437275      -0.144724      37.678624 0.45750864E+03  0.10935680E+05                                 9.921381                            7.235909      -0.010455       1.971214                    0.998756      29.960077      87.934576       0.597092       0.429159      -1.052197       0.004669       0.001925      -0.025819       0.026308      -0.003641      -0.002771       0.022650       0.017649      -0.000997      -0.027554       0.007257       0.020297             12.782287       8.436532      -0.529739      -3.745413      14.099619      -6.869234      15.810708           0.001334
          340              C       9.823023      20.713561       4.247617      -0.104188      35.318437 0.43782960E+03  0.10343911E+05                                 9.468796                            7.057862       0.053705       1.992709                    0.999633      29.402780      85.607881       0.607651       0.426651      -1.054452      -0.007572      -0.027957       0.006259       0.029633      -0.005423       0.016466      -0.000589      -0.017665      -0.053822      -0.027799       0.007517       0.020281             11.815720       8.671631      -0.300045      -4.603813      11.448474      -5.116219      15.327056           0.000257
          341              C      10.631000      20.018693       3.358078      -0.011790      38.567242 0.43472593E+03  0.10124678E+05                                 9.875060                            6.893859       0.056119       2.024980                    0.999207      26.916426      74.689725       0.641505       0.409959      -1.078453      -0.017565      -0.023572       0.039020       0.048854      -0.000742       0.005701      -0.001604       0.021317      -0.019933      -0.009167      -0.006340       0.015506             13.362712       8.289095      -0.226695      -4.299770      13.446854      -7.513043      18.352188           0.003637
          342              C      11.040020      18.720885       3.655492      -0.100727      33.311361 0.41546383E+03  0.96716497E+04                                 9.051565                            6.842679       0.023054       1.982230                    0.999625      29.060345      83.535335       0.622570       0.422620      -1.058709      -0.018985      -0.000150       0.015901       0.024765      -0.013754      -0.001863       0.025284       0.005029      -0.020588      -0.030246       0.001432       0.028814             10.974779       7.364929      -0.838919      -2.526193      11.817124      -5.515188      13.742283           0.000134
          343              C      10.641062      18.123352       4.842446      -0.132982      33.603979 0.42019296E+03  0.98103351E+04                                 9.092323                            6.866668       0.085507       2.004629                    0.999476      29.233151      84.179396       0.623442       0.420799      -1.059758      -0.001381       0.012450      -0.019641       0.023295      -0.007715       0.008771       0.000695      -0.029449      -0.046279      -0.021472      -0.002919       0.024390             10.879657       8.355042      -0.660663      -3.951328      10.253259      -4.449503      14.030670           0.000965
          344              C       9.833085      18.818219       5.737393       0.088766      37.349183 0.40227637E+03  0.92216665E+04                                 9.769922                            6.699524      -0.093557       1.982918                    0.999157      26.158420      72.853674       0.638597       0.418403      -1.069168       0.004286       0.001259      -0.012475       0.013250       0.000532       0.007504      -0.013550       0.023146       0.020765      -0.021972       0.004058       0.017914             13.463907       9.162213       0.405669      -5.497331      13.368277      -7.482529      17.861230           0.002142
          345              C      11.062367      20.645968       2.038640       0.583914      24.238541 0.24948591E+03  0.51532086E+04                                 7.776214                            5.600438      -0.047018       2.044845                    0.999486      22.167040      61.593291       0.628992       0.471443      -1.022047      -0.013776       0.027858      -0.058018       0.065817       0.048928       0.056733       0.063488      -0.034295      -0.072799      -0.077343      -0.038092       0.115435             10.164884       7.163000      -0.550067      -2.256561       9.565157      -5.760412      13.766494          -0.000361
          346              C       7.199117       1.246433       6.232182       0.590735      23.981679 0.23334395E+03  0.47565696E+04                                 7.779725                            5.446113      -0.080252       2.037981                    0.999460      21.965664      61.332972       0.630377       0.476659      -1.015659      -0.048630      -0.018159      -0.025310       0.057752      -0.035714      -0.080667       0.012198       0.080435       0.014053      -0.069706      -0.042096       0.111802             10.223548       9.150309       3.828054       5.525824      10.557879       3.409981      10.962456          -0.002331
          347              C       9.051979       1.600626       7.938259      -0.084237      33.384366 0.41198306E+03  0.95673973E+04                                 9.061991                            6.814049      -0.022060       1.967957                    0.999597      28.901303      82.890549       0.624064       0.422632      -1.059042      -0.006902       0.024433       0.013280       0.028652      -0.014640      -0.002537      -0.013753      -0.025729      -0.046922      -0.023580      -0.006700       0.030279             10.806156       9.743529       1.689976       5.106457      12.474958       3.358642      10.199979           0.003302
          348              C       9.754902       2.484758       8.746685      -0.153588      34.202925 0.42485267E+03  0.99249055E+04                                 9.138851                            6.859993       0.187488       2.028923                    0.999690      29.424966      84.156501       0.631216       0.415375      -1.065515      -0.015156      -0.012803      -0.016138       0.025574      -0.018715       0.021291      -0.012007       0.009989      -0.027128      -0.022992      -0.013753       0.036745             11.054567       8.451237       1.912143       4.065801      15.028278       4.437637       9.684184          -0.000046
          349              C       9.443107       3.839345       8.733166       0.090728      38.767884 0.41460999E+03  0.95888691E+04                                10.098883                            6.850349      -0.169676       1.961238                    0.999155      26.333058      73.978356       0.623967       0.424441      -1.063963      -0.000183      -0.003307       0.000152       0.003316       0.026469      -0.005922       0.007991       0.018443       0.022096      -0.034097       0.009748       0.024350             14.073458      10.792692       4.115911       6.834996      17.134872       7.225501      14.292809           0.005636
          350              C       8.437330       4.312505       7.908517      -0.156097      34.948129 0.43617976E+03  0.10289610E+05                                 9.343822                            6.993767       0.233695       2.046394                    0.999496      29.782853      86.496073       0.617426       0.420521      -1.058850      -0.019272      -0.024486      -0.011487       0.033211      -0.010974      -0.009296      -0.002163      -0.028030      -0.028920      -0.020958      -0.001694       0.022653             11.458022       9.968941       2.346451       5.584920      12.993949       3.849356      11.411176           0.005007
          351              C       7.727702       3.431077       7.097387      -0.104212      33.820048 0.42076889E+03  0.98362942E+04                                 9.183339                            6.896889       0.125948       2.015235                    0.999753      29.178469      84.331356       0.618051       0.423930      -1.056812       0.011640       0.004717       0.026946       0.029729      -0.007444      -0.000655      -0.019297       0.037146       0.002054      -0.031659       0.011160       0.020499             11.422156       9.185541       2.976637       4.632942      14.789865       4.651545      10.291064           0.002657
          352              C       8.036144       2.076490       7.110906      -0.027798      39.448208 0.43072141E+03  0.10019701E+05                                10.045258                            6.869669       0.032505       2.018051                    0.999329      26.998786      75.155148       0.640828       0.410872      -1.076620       0.021666       0.015762       0.047629       0.054648       0.010436      -0.006198      -0.005248      -0.017332      -0.034259      -0.014696      -0.006284       0.020979             13.630784      12.429627       4.414043       7.536017      15.247295       5.803435      13.215430           0.014830
          353              N       2.480911       1.941305       0.156818      -0.347210      38.424789 0.52982261E+03  0.12927211E+05                                 9.563976                            7.485424      -0.207865       1.953443                    0.997486      29.029415      81.665305       0.632992       0.396582      -1.090619       0.046339       0.048497       0.053696       0.085922      -0.011510      -0.047432      -0.033977      -0.055092      -0.048895      -0.074740       0.019902       0.054838             11.548083      12.463732       3.059752       3.721438      10.305108      -1.758486      11.875410           0.000017
          354              N       2.512204       0.348785       1.889933      -0.383331      42.534441 0.60728466E+03  0.15212466E+05                                10.054488                            7.912183       0.042309       2.018701                    0.998341      29.620539      82.311381       0.632510       0.386573      -1.106194       0.082529       0.069137       0.036488       0.113677      -0.030118       0.008638      -0.045550      -0.053332       0.152417      -0.066892      -0.015006       0.081898             11.964007      11.688994       2.612278       3.356939      12.652269      -3.009113      11.550759           0.000823
          355              N       4.257783       0.738127       3.317522      -0.379694      40.318813 0.59187501E+03  0.14706183E+05                                 9.673281                            7.776597       0.104814       2.041945                    0.998141      29.351862      80.778271       0.643362       0.383160      -1.110557      -0.075282       0.048630      -0.086280       0.124405       0.026311      -0.026535       0.003115      -0.035774      -0.118823      -0.054938       0.002191       0.052747             11.339264      12.769619       3.147449       3.205158      11.368996      -2.384015       9.879177           0.006356
          356              N       4.252191       3.395932       0.735425      -0.334190      41.263895 0.62044726E+03  0.15580871E+05                                 9.868878                            7.989003       0.107632       2.043136                    0.998501      29.198208      80.479340       0.632277       0.385755      -1.109966      -0.068845      -0.098802       0.051291       0.130890      -0.011265       0.048718      -0.052529      -0.013931       0.187764      -0.062488      -0.041678       0.104166             11.591147      12.026849       4.881723       0.372010      12.284280      -2.834181      10.462312           0.000136
          357              N       5.783206       2.919797       2.925205      -0.681164      37.303492 0.55358729E+03  0.13681349E+05                                 9.464501                            7.680650      -0.290879       1.908551                    0.995377      31.460294      89.613685       0.620186       0.399614      -1.086530      -0.061200      -0.031131      -0.017555       0.070871       0.096571       0.078377      -0.017813       0.018010      -0.126917      -0.130447      -0.001465       0.131911             11.182247      13.024923       3.885303       3.976888      10.926353       0.389052       9.595466           0.000260
          358              N      13.656111      25.096356      26.880848      -0.346232      38.421914 0.52978372E+03  0.12925996E+05                                 9.563184                            7.484938      -0.204268       1.954414                    0.997659      29.027900      81.659587       0.633041       0.396560      -1.090637       0.046721      -0.050008      -0.052890       0.086493       0.010535       0.046845      -0.034680      -0.055935      -0.048060      -0.074200       0.018298       0.055902             11.547270      12.464841      -3.060603      -3.722254      10.303419      -1.755938      11.873550           0.000019
          359              N      13.687400      26.688876      25.147733      -0.380985      42.491067 0.60654340E+03  0.15189090E+05                                10.047939                            7.907380       0.050400       2.021150                    0.998373      29.599938      82.238132       0.632706       0.386576      -1.106204       0.083352      -0.068565      -0.037897       0.114390       0.029527      -0.009951      -0.046343      -0.053782       0.155879      -0.066922      -0.016615       0.083537             11.955631      11.679712      -2.608687      -3.355102      12.642409      -3.007404      11.544772           0.000829
          360              N      15.432984      26.299534      23.720144      -0.378668      40.335570 0.59215914E+03  0.14715539E+05                                 9.677491                            7.779458       0.102496       2.041056                    0.998175      29.356216      80.806079       0.643098       0.383258      -1.110446      -0.077395      -0.046560       0.086764       0.125243      -0.027329       0.025202       0.003987      -0.034658      -0.119329      -0.054265       0.001127       0.053138             11.344670      12.775138      -3.148123      -3.207772      11.373509      -2.385556       9.885364           0.006370
          361              N      15.427401      23.641729      26.302241      -0.333692      41.296144 0.62099518E+03  0.15599487E+05                                 9.877378                            7.995263       0.101544       2.041102                    0.998529      29.210325      80.549139       0.631648       0.386019      -1.109676      -0.069086       0.098691      -0.050534       0.130639       0.011832      -0.049493      -0.052842      -0.012390       0.190581      -0.062658      -0.042850       0.105507             11.601903      12.039065      -4.888923      -0.369625      12.296471      -2.836838      10.470172           0.000136
          362              N      16.958419      24.117864      24.112461      -0.682912      37.340303 0.55439554E+03  0.13705440E+05                                 9.471797                            7.688741      -0.288079       1.909095                    0.995523      31.472649      89.643484       0.619599       0.399873      -1.086424      -0.061661       0.030797       0.016951       0.070978      -0.096554      -0.078333      -0.017561       0.020135      -0.125617      -0.130074      -0.002000       0.132074             11.190241      13.032827      -3.891845      -3.975313      10.938804       0.392493       9.599092           0.000280
          363              N      10.862334      13.362011      15.460137      -0.344835      38.362140 0.52880607E+03  0.12896046E+05                                 9.553517                            7.478157      -0.199451       1.956323                    0.997548      28.998738      81.555401       0.633318       0.396574      -1.090640       0.046430      -0.053833       0.050249       0.087056       0.046391      -0.010910       0.034873      -0.005255       0.109522      -0.074169       0.017900       0.056269             11.534477      12.451029      -3.718604       3.055028      11.861680       1.753749      10.290721           0.000018
          364              N      10.893632      11.628897      13.867619      -0.382087      42.499096 0.60669614E+03  0.15193538E+05                                10.047913                            7.907503       0.047659       2.020394                    0.998392      29.605403      82.249107       0.632819       0.386490      -1.106289       0.082438      -0.037436       0.068394       0.113469      -0.009961      -0.030315       0.046444      -0.103752       0.003467      -0.067199      -0.016205       0.083404             11.955552      11.681794      -3.355322       2.609300      11.543157       3.006615      12.641704           0.000822
          365              N      12.639218      10.201307      14.256961      -0.380030      40.378469 0.59297087E+03  0.14741522E+05                                 9.685954                            7.786286       0.094873       2.038805                    0.998098      29.375441      80.888633       0.642597       0.383406      -1.110281      -0.076568       0.086072       0.045798       0.123970       0.025460       0.026850      -0.004557       0.041790       0.110339      -0.054231       0.001911       0.052321             11.354810      12.786898      -3.211985       3.149078       9.894817       2.388807      11.382716           0.006352
          366              N      12.633619      12.783404      16.914764      -0.331965      41.204197 0.61936137E+03  0.15547115E+05                                 9.860834                            7.983131       0.105599       2.042885                    0.998509      29.172621      80.397503       0.632363       0.385863      -1.109865      -0.070422      -0.051225      -0.100231       0.132776      -0.048328      -0.010413       0.053235      -0.101143      -0.075880      -0.062971      -0.041598       0.104569             11.581053      12.017027      -0.368136       4.878485      10.451422       2.831863      12.274711           0.000139
          367              N      14.164642      10.593623      16.438631      -0.682974      37.306462 0.55373823E+03  0.13685319E+05                                 9.462313                            7.679388      -0.290013       1.908830                    0.995438      31.462937      89.607178       0.620548       0.399374      -1.086748      -0.061367       0.016570      -0.031252       0.070832      -0.078480       0.096211       0.017881       0.072606       0.032631      -0.130178      -0.001487       0.131665             11.178923      13.019021      -3.972915       3.884875       9.591391      -0.387649      10.926357           0.000269
          368              N      10.862338      13.675650      11.577529      -0.344735      38.351882 0.52865224E+03  0.12889825E+05                                 9.547104                            7.473741      -0.197934       1.956682                    0.997514      28.993938      81.502436       0.634004       0.396221      -1.091012       0.047431       0.054080      -0.050977       0.088165      -0.048265       0.010040       0.035096      -0.006258       0.107370      -0.075362       0.018367       0.056994             11.525532      12.437632       3.712193      -3.051823      11.853544       1.755964      10.285421           0.000016
          369              N      10.893622      15.408764      13.170047      -0.383377      42.547580 0.60759571E+03  0.15221466E+05                                10.053548                            7.912142       0.046690       2.019864                    0.998353      29.630417      82.329014       0.632790       0.386371      -1.106392       0.081627       0.036809      -0.069432       0.113308       0.008834       0.029333       0.045576      -0.104567       0.004044      -0.066883      -0.015503       0.082386             11.962235      11.690216       3.357138      -2.613110      11.547888       3.005511      12.648599           0.000827
          370              N      12.639200      16.836354      12.780705      -0.379282      40.309917 0.59177242E+03  0.14702268E+05                                 9.669174                            7.773981       0.106907       2.042608                    0.998061      29.351896      80.761538       0.643744       0.382969      -1.110750      -0.077037      -0.086861      -0.046315       0.124999      -0.025576      -0.027283      -0.004487       0.042178       0.112335      -0.054779       0.001613       0.053166             11.333595      12.762564       3.204831      -3.142857       9.877160       2.383291      11.361062           0.006361
          371              N      12.633623      14.254257      10.122902      -0.330710      41.153160 0.61845416E+03  0.15518393E+05                                 9.852826                            7.977539       0.103041       2.042285                    0.998530      29.150481      80.316677       0.632565       0.385888      -1.109866      -0.070281       0.050307       0.100042       0.132206       0.049764       0.010932       0.053008      -0.100107      -0.077104      -0.063304      -0.041840       0.105144             11.570294      12.003891       0.370602      -4.870206      10.445424       2.829044      12.261566           0.000129
          372              N      14.164632      16.444038      10.599035      -0.682619      37.327123 0.55418728E+03  0.13698333E+05                                 9.467719                            7.685782      -0.286548       1.909769                    0.995456      31.464784      89.600327       0.619932       0.399715      -1.086585      -0.061976      -0.018290       0.031025       0.071681       0.077654      -0.097165       0.017700       0.073070       0.034784      -0.130110      -0.002203       0.132313             11.185455      13.031594       3.976315      -3.889090       9.596047      -0.394561      10.928724           0.000273
          373              N      17.075800      13.675648      15.460137      -0.346234      38.421799 0.52978164E+03  0.12925926E+05                                 9.563134                            7.484898      -0.204287       1.954410                    0.997659      29.027878      81.659326       0.633046       0.396557      -1.090640      -0.046716       0.052892       0.050000       0.086486       0.046847       0.010547      -0.034685      -0.003947       0.107902      -0.074204       0.018305       0.055900             11.547210      12.464776      -3.722230      -3.060577      11.873486      -1.755938      10.303369           0.000018
          374              N      17.044506      15.408764      13.867619      -0.380993      42.491179 0.60654528E+03  0.15189147E+05                                10.047947                            7.907382       0.050396       2.021148                    0.998373      29.600001      82.238295       0.632707       0.386575      -1.106205      -0.083345       0.037893       0.068562       0.114381      -0.009945       0.029530      -0.046344      -0.104838       0.002738      -0.066928      -0.016611       0.083539             11.955640      11.679701      -3.355089      -2.608686      11.544772      -3.007427      12.642445           0.000826
          375              N      15.298920      16.836353      14.256961      -0.378664      40.335093 0.59215088E+03  0.14715271E+05                                 9.677391                            7.779385       0.102470       2.041050                    0.998175      29.356027      80.805193       0.643103       0.383256      -1.110448       0.077395      -0.086762       0.046557       0.125240       0.025204      -0.027335       0.003991       0.042344       0.111660      -0.054273       0.001127       0.053146             11.344548      12.774995      -3.207715      -3.148107       9.885238      -2.385526      11.373411           0.006365
          376              N      15.304512      14.254253      16.914764      -0.333693      41.296029 0.62099289E+03  0.15599413E+05                                 9.877349                            7.995239       0.101535       2.041098                    0.998529      29.210299      80.548991       0.631651       0.386018      -1.109677       0.069086       0.050534      -0.098694       0.130641      -0.049490       0.011827      -0.052842      -0.101485      -0.076711      -0.062659      -0.042846       0.105505             11.601868      12.039028      -0.369627      -4.888901      10.470142      -2.836833      12.296436           0.000139
          377              N      13.773490      16.444035      16.438631      -0.682919      37.341458 0.55441722E+03  0.13706127E+05                                 9.472057                            7.688950      -0.288168       1.909063                    0.995523      31.473139      89.645742       0.619583       0.399879      -1.086419       0.061660      -0.016950      -0.030795       0.070976      -0.078326      -0.096551      -0.017561       0.072875       0.032603      -0.130066      -0.002002       0.132068             11.190566      13.033227      -3.975437      -3.891984       9.599353       0.392541      10.939119           0.000279
          378              N       5.900506      13.362013      11.577529      -0.347212      38.424850 0.52982381E+03  0.12927243E+05                                 9.563981                            7.485430      -0.207850       1.953447                    0.997486      29.029422      81.665237       0.632992       0.396582      -1.090620      -0.046339      -0.053696      -0.048497       0.085921      -0.047428      -0.011513      -0.033976      -0.003098       0.107088      -0.074738       0.019901       0.054836             11.548089      12.463747       3.721449       3.059755      11.875438      -1.758474      10.305083           0.000016
          379              N       5.869218      11.628897      13.170047      -0.383331      42.534234 0.60728161E+03  0.15212358E+05                                10.054428                            7.912143       0.042303       2.018698                    0.998341      29.620463      82.310858       0.632514       0.386571      -1.106196      -0.082531      -0.036490      -0.069138       0.113679       0.008641      -0.030121      -0.045549      -0.102877       0.003798      -0.066895      -0.015005       0.081900             11.963930      11.688929       3.356906       2.612270      11.550701      -3.009090      12.652161           0.000824
          380              N      15.298941      10.201308      12.780705      -0.379691      40.319087 0.59187926E+03  0.14706335E+05                                 9.673392                            7.776675       0.104749       2.041927                    0.998141      29.351882      80.778827       0.643352       0.383165      -1.110551       0.075276       0.086282      -0.048635       0.124404      -0.026530       0.026315       0.003111       0.041525       0.113065      -0.054932       0.002183       0.052749             11.339401      12.769778       3.205188       3.147493       9.879302      -2.384060      11.369122           0.006359
          381              N      15.304524      12.783408      10.122902      -0.334189      41.264023 0.62044981E+03  0.15580955E+05                                 9.868910                            7.989029       0.107518       2.043100                    0.998500      29.198258      80.479599       0.632275       0.385756      -1.109965       0.068840      -0.051289       0.098802       0.130887       0.048724      -0.011264      -0.052532      -0.100858      -0.072969      -0.062498      -0.041675       0.104173             11.591184      12.026887       0.372000       4.881739      10.462365      -2.834199      12.284299           0.000128
          382              N      13.773514      10.593626      10.599035      -0.681172      37.303800 0.55359324E+03  0.13681533E+05                                 9.464550                            7.680689      -0.290869       1.908552                    0.995377      31.460445      89.614227       0.620185       0.399614      -1.086530       0.061196       0.017549       0.031128       0.070865       0.078380       0.096564      -0.017812       0.072459       0.036445      -0.130445      -0.001461       0.131906             11.182311      13.025019       3.976910       3.885345       9.595517       0.389066      10.926397           0.000262
          383              N      14.281996       1.941290      26.880848      -0.344735      38.351923 0.52865374E+03  0.12889870E+05                                 9.547106                            7.473748      -0.197933       1.956682                    0.997514      28.993969      81.502528       0.634004       0.396220      -1.091012      -0.047431       0.050978      -0.054080       0.088165       0.010043      -0.048268       0.035100      -0.056813      -0.044297      -0.075367       0.018370       0.056997             11.525530      12.437647      -3.051827       3.712178      10.285422       1.755959      11.853520           0.000017
          384              N      14.250712       0.348772      25.147733      -0.383374      42.547337 0.60759272E+03  0.15221371E+05                                10.053514                            7.912124       0.046733       2.019881                    0.998353      29.630310      82.328647       0.632791       0.386371      -1.106392      -0.081621       0.069426      -0.036804       0.113298       0.029325       0.008848       0.045571      -0.054308       0.154825      -0.066873      -0.015511       0.082384             11.962183      11.690167      -2.613080       3.357119      12.648544       3.005506      11.547840           0.000830
          385              N      12.505130       0.738115      23.720144      -0.379299      40.309826 0.59177210E+03  0.14702231E+05                                 9.669071                            7.773909       0.106950       2.042614                    0.998061      29.352009      80.761296       0.643757       0.382962      -1.110757       0.077043       0.046307       0.086867       0.125003      -0.027299      -0.025562      -0.004495      -0.035052      -0.119434      -0.054770       0.001599       0.053171             11.333462      12.762427      -3.142831       3.204762      11.360946       2.383257       9.877012           0.006365
          386              N      12.510707       3.395918      26.302241      -0.330713      41.153294 0.61845738E+03  0.15518493E+05                                 9.852845                            7.977559       0.103098       2.042302                    0.998530      29.150540      80.316870       0.632564       0.385888      -1.109866       0.070280      -0.100043      -0.050305       0.132206       0.010936       0.049761       0.053011      -0.011499       0.188721      -0.063300      -0.041847       0.105147             11.570313      12.003935      -4.870213       0.370594      12.261574       2.829043      10.445428           0.000132
          387              N      10.979695       2.919785      24.112461      -0.682628      37.327342 0.55419277E+03  0.13698502E+05                                 9.467769                            7.685836      -0.286592       1.909757                    0.995455      31.464870      89.600664       0.619928       0.399717      -1.086584       0.061980      -0.031031       0.018286       0.071686      -0.097161       0.077659       0.017692       0.019143      -0.127003      -0.130106      -0.002209       0.132315             11.185509      13.031684      -3.889119       3.976312      10.928777      -0.394573       9.596067           0.000275
          388              N      14.281960      25.096371       0.156818      -0.344852      38.362860 0.52881726E+03  0.12896388E+05                                 9.553623                            7.478228      -0.199506       1.956300                    0.997548      28.999096      81.556630       0.633316       0.396573      -1.090640      -0.046427      -0.050246       0.053829       0.087049      -0.010910       0.046399       0.034883      -0.057388      -0.046899      -0.074181       0.017902       0.056280             11.534620      12.451198       3.055093      -3.718672      10.290850       1.753750      11.861812           0.000020
          389              N      14.250662      26.688889       1.889933      -0.382082      42.499136 0.60669606E+03  0.15193538E+05                                10.047929                            7.907512       0.047701       2.020404                    0.998392      29.605392      82.249133       0.632818       0.386491      -1.106288      -0.082435      -0.068400       0.037432       0.113469      -0.030318      -0.009975       0.046454      -0.053612       0.153924      -0.067206      -0.016218       0.083424             11.955577      11.681822       2.609300      -3.355355      12.641709       3.006613      11.543200           0.000822
          390              N      12.505080      26.299546       3.317522      -0.380030      40.378555 0.59297093E+03  0.14741528E+05                                 9.685977                            7.786290       0.094856       2.038799                    0.998098      29.375468      80.888783       0.642596       0.383406      -1.110281       0.076567      -0.045798      -0.086075       0.123972       0.026853       0.025457      -0.004559      -0.034270      -0.117859      -0.054230       0.001908       0.052322             11.354850      12.786936       3.149117      -3.212003      11.382765       2.388807       9.894850           0.006350
          391              N      12.510678      23.641743       0.735425      -0.331960      41.204141 0.61935967E+03  0.15547066E+05                                 9.860841                            7.983132       0.105601       2.042887                    0.998509      29.172565      80.397411       0.632362       0.385865      -1.109864       0.070423       0.100232       0.051225       0.132777      -0.010411      -0.048329       0.053231      -0.012630       0.189644      -0.062970      -0.041594       0.104565             11.581068      12.017027       4.878497      -0.368149      12.274743       2.831866      10.451435           0.000138
          392              N      10.979658      24.117876       2.925205      -0.682976      37.307020 0.55374822E+03  0.13685642E+05                                 9.462457                            7.679500      -0.290086       1.908805                    0.995438      31.463166      89.608368       0.620538       0.399379      -1.086744       0.061367       0.031250      -0.016570       0.070831       0.096209      -0.078480       0.017878       0.019992      -0.125219      -0.130174      -0.001489       0.131663             11.179107      13.019236       3.884958      -3.972987      10.926540      -0.387676       9.591545           0.000267
          393              O      10.318111      10.550095      10.636618      -0.550678      33.551243 0.48397807E+03  0.11300226E+05                                 8.170531                            6.774767       0.931537       2.368301                    0.996651      26.649581      68.390921       0.737650       0.355627      -1.144971      -0.016973       0.003024      -0.028497       0.033306       0.013525      -0.010911      -0.080207       0.018219      -0.042708      -0.088568       0.011315       0.077253              9.624990      13.790732       0.118299       3.181625       7.026426       1.730496       8.057812           0.000489
          394              O       8.444010      11.631602      10.988107      -0.550304      37.713932 0.54269543E+03  0.13070490E+05                                 8.920987                            7.198545       0.293463       2.151582                    0.995990      27.372074      71.904375       0.710241       0.358067      -1.140277       0.017540       0.000710      -0.027118       0.032304      -0.015407      -0.022528       0.029329      -0.051374       0.031693      -0.040967      -0.012530       0.053497             10.877308      10.343585      -1.816427      -0.916262      10.980141       5.898337      11.308196           0.000169
          395              O       6.382196       5.404831       1.614149      -0.562757      36.965003 0.51376588E+03  0.12237743E+05                                 8.911371                            7.018146       0.151984       2.109495                    0.995366      27.399361      72.200205       0.715252       0.359510      -1.136124      -0.018923       0.037386      -0.001598       0.041933      -0.017418      -0.038034       0.019917      -0.069879      -0.015530      -0.059239       0.002131       0.057108             11.219552       7.144123      -1.848732      -0.734883      13.359849       6.649110      13.154685           0.003460
          396              O       4.728248       6.759418       1.438404      -0.503897      24.950930 0.38226499E+03  0.84404777E+04                                 6.635531                            5.953873       0.907611       2.349527                    0.999335      26.211908      66.085732       0.797697       0.347749      -1.147811       0.022439      -0.002447      -0.007758       0.023868       0.036843       0.000217      -0.060025       0.063443      -0.022442      -0.085491       0.019788       0.065703              7.046503       7.719611      -1.014279       1.855887       5.455728       0.572788       7.964171           0.009161
          397              O      10.236494      25.407301       5.345347      -0.502107      34.492255 0.46136713E+03  0.10727419E+05                                 8.588003                            6.733131       0.048336       2.100913                    0.993808      26.248753      68.953655       0.714889       0.368484      -1.126047       0.003141       0.026320       0.035270       0.044121      -0.010642       0.003261      -0.011059       0.074472       0.111076      -0.058398       0.019046       0.039352             10.463895      10.168087       1.684292      -6.037458       7.806964      -1.382435      13.416634           0.019307
          398              O       3.994045      -0.016226       6.543115      -0.512555      26.526412 0.42277638E+03  0.95620161E+04                                 6.944787                            6.265338       0.679959       2.265111                    0.998678      26.813742      68.163268       0.777782       0.348185      -1.148775       0.011130      -0.021456       0.016576       0.029308       0.014397       0.013633       0.013308      -0.059372      -0.061374      -0.033602      -0.013507       0.047109              7.450443       6.001582       1.661862      -1.071088      10.417033       0.066896       5.932713           0.167804
          399              O      10.318087      16.487566      16.401048      -0.549521      33.493158 0.48296215E+03  0.11270206E+05                                 8.159793                            6.766617       0.936695       2.370225                    0.996682      26.629684      68.313289       0.738288       0.355518      -1.145097      -0.017541      -0.003634       0.028699       0.033831      -0.013350       0.010547      -0.079694       0.018584      -0.041382      -0.088010       0.011444       0.076566              9.610984      13.769999      -0.117275      -3.175944       7.016642       1.727042       8.046310           0.000535
          400              O       8.443993      15.406059      16.049559      -0.547919      37.663317 0.54178514E+03  0.13043041E+05                                 8.913546                            7.192636       0.290888       2.151020                    0.995932      27.351218      71.833481       0.710516       0.358080      -1.140271       0.019253       0.000776       0.027186       0.033322       0.016857       0.022983       0.030246      -0.051850       0.028769      -0.041325      -0.013796       0.055122             10.868198      10.332544       1.815574       0.916756      10.973047       5.893959      11.299003           0.000193
          401              O      17.557421      21.632830      25.423517      -0.564072      36.991529 0.51424098E+03  0.12251881E+05                                 8.915379                            7.021157       0.157162       2.110799                    0.995393      27.411402      72.240087       0.715135       0.359486      -1.136144      -0.018271      -0.036736       0.001824       0.041069       0.017170       0.037991       0.019994      -0.069735      -0.013390      -0.059150       0.002288       0.056862             11.225467       7.147152       1.848344       0.734242      13.365949       6.654127      13.163302           0.003795
          402              O      15.903480      20.278243      25.599262      -0.505240      24.971618 0.38267145E+03  0.84516026E+04                                 6.638870                            5.956702       0.899994       2.346976                    0.999335      26.222898      66.119419       0.797583       0.347710      -1.147856       0.021326       0.001984       0.007885       0.022823      -0.036924      -0.000211      -0.060431       0.064736      -0.020924      -0.086226       0.020237       0.065989              7.050442       7.723183       1.014785      -1.856779       5.458788       0.574247       7.969355           0.010154
          403              O      10.236544       1.630360      21.692319      -0.501522      34.480707 0.46116771E+03  0.10721571E+05                                 8.585722                            6.731571       0.048170       2.101061                    0.993786      26.245005      68.938811       0.714992       0.368473      -1.126062       0.002911      -0.025755      -0.035877       0.044260       0.010034      -0.003782      -0.011404       0.075304       0.114040      -0.059181       0.018650       0.040531             10.461223      10.166079      -1.685084       6.035791       7.805086      -1.384160      13.412503           0.019329
          404              O       9.581678       0.016211      20.494551      -0.510790      26.497423 0.42217952E+03  0.95450155E+04                                 6.939365                            6.260575       0.693149       2.269297                    0.998677      26.799252      68.110928       0.778151       0.348147      -1.148821       0.011887       0.023071      -0.016082       0.030531      -0.013826      -0.013636       0.013100      -0.060683      -0.063241      -0.034091      -0.013465       0.047557              7.444612       5.996633      -1.660735       1.069170      10.409998       0.066687       5.927206           0.167925
          405              O       7.524293       2.882203      24.068930      -0.550261      33.511648 0.48327427E+03  0.11279388E+05                                 8.163114                            6.768959       0.932838       2.369057                    0.996692      26.635454      68.335378       0.738130       0.355534      -1.145076      -0.017238       0.028196       0.003302       0.033213       0.010872       0.013197       0.079711       0.030466      -0.006619      -0.088112       0.011511       0.076601              9.615486      13.776325      -3.178194       0.118302       8.049912      -1.727752       7.020220           0.000545
          406              O      16.825495       2.530713      25.150437      -0.549664      37.726480 0.54288777E+03  0.13076601E+05                                 8.923864                            7.200394       0.295134       2.152266                    0.996047      27.375433      71.923020       0.710048       0.358124      -1.140204       0.017539       0.027202       0.000157       0.032367       0.022918      -0.015674      -0.029722      -0.042541       0.063603      -0.042005      -0.012473       0.054477             10.881634      10.345773       0.916149      -1.816055      11.313643      -5.902219      10.985488           0.000200
          407              O      14.763632      11.904678      18.923662      -0.563524      36.993305 0.51426643E+03  0.12252385E+05                                 8.914950                            7.020658       0.155543       2.110169                    0.995352      27.413643      72.240790       0.715278       0.359417      -1.136222      -0.018784       0.001335       0.036777       0.041317       0.038384      -0.017119      -0.020021      -0.027080       0.108084      -0.058784       0.002328       0.056456             11.224864       7.146696       0.735263      -1.849389      13.161646      -6.652862      13.366250           0.003949
          408              O      13.109685      12.080422      20.278249      -0.504597      24.963084 0.38250119E+03  0.84468900E+04                                 6.637465                            5.955461       0.899071       2.346675                    0.999332      26.218669      66.104717       0.797651       0.347720      -1.147850       0.021873       0.007693      -0.002406       0.023311      -0.000221       0.036622       0.060579       0.042871      -0.085524      -0.086114       0.020291       0.065823              7.048866       7.721834      -1.855794      -1.014896       7.966985      -0.573667       5.457780           0.010527
          409              O      13.030362       8.173483      11.888462      -0.501490      34.519795 0.46176474E+03  0.10739343E+05                                 8.593480                            6.736863       0.038289       2.097800                    0.993647      26.258120      68.994554       0.714535       0.368575      -1.125939       0.002459      -0.036248       0.025561       0.044422      -0.002888      -0.010440       0.011015      -0.018988      -0.172581      -0.060053       0.019727       0.040325             10.471544      10.175085       6.042840       1.686743      13.427113       1.385194       7.812433           0.019262
          410              O      12.375491       6.975713      13.502610      -0.511195      26.502401 0.42227956E+03  0.95479145E+04                                 6.940550                            6.261670       0.685887       2.267148                    0.998695      26.800375      68.117720       0.778012       0.348186      -1.148780       0.011439      -0.016208      -0.022505       0.030000      -0.013909       0.014458      -0.012668       0.000877       0.121237      -0.034138      -0.013164       0.047302              7.445667       5.997308       1.069676       1.660241       5.928790      -0.067370      10.410903           0.168020
          411              O       7.524255      24.155458       2.968736      -0.551534      33.569958 0.48431051E+03  0.11309789E+05                                 8.173198                            6.776703       0.931859       2.368301                    0.996691      26.657095      68.412883       0.737618       0.355586      -1.145019      -0.016180      -0.028764      -0.003550       0.033193      -0.010373      -0.012692       0.079769       0.029745      -0.005569      -0.087908       0.011402       0.076506              9.628836      13.794667       3.183631      -0.119185       8.062339      -1.732465       7.029502           0.000485
          412              O       5.650158      24.506948       1.887229      -0.550073      37.734117 0.54303969E+03  0.13081047E+05                                 8.924745                            7.201138       0.290366       2.150435                    0.995953      27.378691      71.931450       0.710057       0.358098      -1.140236       0.017960      -0.026964      -0.000580       0.032403      -0.023008       0.015695      -0.029803      -0.040765       0.062891      -0.041318      -0.012935       0.054253             10.882884      10.348119      -0.915591       1.815808      11.314795      -5.902427      10.985737           0.000170
          413              O      14.763635      15.132983       8.114004      -0.564238      36.990614 0.51422270E+03  0.12251001E+05                                 8.913856                            7.019880       0.155022       2.110015                    0.995324      27.414428      72.240267       0.715396       0.359368      -1.136268      -0.018162      -0.002417      -0.036494       0.040835      -0.037806       0.016654      -0.019265      -0.026769       0.112456      -0.058917       0.002863       0.056054             11.223556       7.146073      -0.735399       1.849735      13.162165      -6.654065      13.362431           0.003367
          414              O      13.109693      14.957239       6.759417      -0.504041      24.946478 0.38218242E+03  0.84382400E+04                                 6.635143                            5.953513       0.901023       2.347643                    0.999325      26.206313      66.071055       0.797660       0.347782      -1.147778       0.022833      -0.007497       0.003364       0.024266       0.000554      -0.035596       0.060597       0.042934      -0.085801      -0.085903       0.021060       0.064843              7.046140       7.719141       1.855872       1.014164       7.963944      -0.573175       5.455334           0.008982
          415              O      13.030327      18.864178      15.149204      -0.502711      34.550233 0.46229146E+03  0.10754784E+05                                 8.598727                            6.741165       0.046793       2.100243                    0.993844      26.267539      69.032170       0.714225       0.368625      -1.125888       0.003109       0.035533      -0.025399       0.043787       0.003683       0.010265       0.011322      -0.019497      -0.169588      -0.059098       0.018622       0.040476             10.478066      10.182786      -6.047099      -1.689760      13.432952       1.387961       7.818459           0.019297
          416              O      12.375453      20.061948      13.535056      -0.511736      26.531756 0.42287531E+03  0.95649478E+04                                 6.946516                            6.266693       0.681984       2.265596                    0.998666      26.811321      68.162728       0.777571       0.348254      -1.148701       0.011258       0.016380       0.022716       0.030184       0.013560      -0.014558      -0.013217       0.001168       0.122975      -0.034073      -0.013953       0.048026              7.452470       6.003013      -1.071342      -1.662697       5.933740      -0.066713      10.420656           0.167850
          417              O      20.413821      24.155446      24.068930      -0.549522      33.493312 0.48296543E+03  0.11270303E+05                                 8.159822                            6.766644       0.936679       2.370218                    0.996682      26.629747      68.313545       0.738286       0.355518      -1.145097       0.017541      -0.028697       0.003633       0.033829       0.010550      -0.013352      -0.079694       0.029984      -0.007183      -0.088011       0.011442       0.076569              9.611017      13.770041      -3.175955      -0.117291       8.046339       1.727058       7.016672           0.000556
          418              O      11.112617      24.506936      25.150437      -0.547919      37.662778 0.54177665E+03  0.13042774E+05                                 8.913429                            7.192554       0.290857       2.151011                    0.995931      27.351100      71.832798       0.710525       0.358078      -1.140274      -0.019251      -0.027187      -0.000776       0.033322       0.022986       0.016856       0.030246      -0.040311       0.063392      -0.041328      -0.013795       0.055123             10.868040      10.332403       0.916761       1.815558      11.298820       5.893853      10.972896           0.000208
          419              O      13.174495      15.132977      18.923662      -0.564070      36.991156 0.51423571E+03  0.12251720E+05                                 8.915311                            7.021114       0.157111       2.110783                    0.995391      27.411283      72.239589       0.715139       0.359485      -1.136145       0.018269      -0.001819       0.036732       0.041065       0.037989       0.017175       0.019995      -0.028159       0.111282      -0.059143       0.002282       0.056861             11.225365       7.147100       0.734237       1.848332      13.163142       6.654040      13.365851           0.004005
          420              O      14.828438      14.957231      20.278249      -0.505233      24.971509 0.38266973E+03  0.84515595E+04                                 6.638881                            5.956714       0.899997       2.346980                    0.999335      26.222692      66.118994       0.797577       0.347713      -1.147853      -0.021333      -0.007881      -0.001977       0.022828      -0.000206      -0.036908      -0.060405       0.042818      -0.086653      -0.086195       0.020230       0.065965              7.050453       7.723196      -1.856781       1.014783       7.969365       0.574251       5.458799           0.010694
          421              O      14.907781      18.864180      11.888462      -0.501529      34.480988 0.46117154E+03  0.10721684E+05                                 8.585772                            6.731600       0.048162       2.101059                    0.993786      26.245091      68.939138       0.714990       0.368473      -1.126061      -0.002910       0.035877       0.025749       0.044257      -0.003787       0.010037      -0.011400      -0.019365      -0.169963      -0.059176       0.018647       0.040529             10.461301      10.166139       6.035848      -1.685102      13.412623      -1.384175       7.805141           0.019334
          422              O      15.562648      20.061948      13.502610      -0.510800      26.498024 0.42219124E+03  0.95453546E+04                                 6.939503                            6.260691       0.693156       2.269298                    0.998677      26.799401      68.111754       0.778138       0.348150      -1.148818      -0.011886       0.016084      -0.023070       0.030531      -0.013634      -0.013827       0.013100       0.001277       0.122644      -0.034090      -0.013467       0.047557              7.444773       5.996762       1.069214      -1.660783       5.927331       0.066669      10.410226           0.167857
          423              O       9.238609       2.882215       2.968736      -0.550681      33.550587 0.48396656E+03  0.11299880E+05                                 8.170383                            6.774653       0.931623       2.368330                    0.996652      26.649435      68.390101       0.737662       0.355623      -1.144975       0.016970       0.028499      -0.003025       0.033306      -0.010908       0.013525      -0.080208       0.030460      -0.005977      -0.088568       0.011316       0.077253              9.624800      13.790467       3.181545       0.118283       8.057646       1.730437       7.026286           0.000475
          424              O      11.112709       2.530725       1.887229      -0.550302      37.713619 0.54269030E+03  0.13070334E+05                                 8.920939                            7.198511       0.293447       2.151580                    0.995989      27.371931      71.903889       0.710243       0.358067      -1.140277      -0.017540       0.027121      -0.000710       0.032306      -0.022528      -0.015410       0.029330      -0.041545       0.061211      -0.040971      -0.012529       0.053501             10.877241      10.343516      -0.916259      -1.816419      11.308129       5.898295      10.980079           0.000162
          425              O      13.174517      11.904684       8.114004      -0.562757      36.965321 0.51377029E+03  0.12237879E+05                                 8.911441                            7.018190       0.151979       2.109494                    0.995366      27.399407      72.200524       0.715248       0.359511      -1.136123       0.018924       0.001601      -0.037389       0.041936      -0.038030      -0.017420       0.019915      -0.027170       0.112585      -0.059235       0.002129       0.057106             11.219659       7.144171      -0.734896      -1.848748      13.154819       6.649199      13.359986           0.003309
          426              O      14.828462      12.080430       6.759417      -0.503902      24.950975 0.38226583E+03  0.84405012E+04                                 6.635539                            5.953879       0.907605       2.349522                    0.999335      26.211923      66.085794       0.797696       0.347749      -1.147811      -0.022437       0.007760       0.002447       0.023867       0.000216       0.036844      -0.060024       0.042940      -0.083936      -0.085489       0.019785       0.065704              7.046513       7.719614       1.855889      -1.014280       7.964187       0.572794       5.455740           0.008809
          427              O      14.907808       8.173481      15.149204      -0.502107      34.492039 0.46136456E+03  0.10727340E+05                                 8.587947                            6.733098       0.048375       2.100926                    0.993808      26.248728      68.953413       0.714894       0.368483      -1.126049      -0.003143      -0.035269      -0.026323       0.044121       0.003265      -0.010644      -0.011060      -0.018294      -0.167271      -0.058407       0.019052       0.039355             10.463811      10.168019      -6.037398       1.684265      13.416521      -1.382406       7.806892           0.019307
          428              O       4.387386       6.975713      13.535056      -0.512551      26.526033 0.42276892E+03  0.95617934E+04                                 6.944656                            6.265228       0.679961       2.265112                    0.998678      26.813867      68.163121       0.777800       0.348179      -1.148781      -0.011135      -0.016571       0.021451       0.029304       0.013660       0.014396       0.013310       0.001028       0.119810      -0.033641      -0.013490       0.047130              7.450290       6.001464      -1.071051       1.661814       5.932595       0.066910      10.416812           0.167848
          429              O       6.444745      10.550092      16.401048      -0.551550      33.570287 0.48431635E+03  0.11309958E+05                                 8.173242                            6.776736       0.931864       2.368301                    0.996691      26.657266      68.413397       0.737617       0.355585      -1.145019       0.016170       0.003535       0.028766       0.033188      -0.012698      -0.010367       0.079781       0.017661      -0.041836      -0.087921       0.011405       0.076517              9.628894      13.794757      -0.119187       3.183654       7.029544      -1.732481       8.062381           0.000528
          430              O       8.318840      11.631599      16.049559      -0.550074      37.734259 0.54304210E+03  0.13081122E+05                                 8.924775                            7.201161       0.290364       2.150433                    0.995954      27.378720      71.931615       0.710055       0.358099      -1.140235      -0.017961       0.000579       0.026961       0.032401       0.015694      -0.023005      -0.029800      -0.051821       0.029688      -0.041312      -0.012936       0.054248             10.882923      10.348164       1.815816      -0.915589      10.985790      -5.902451      11.314815           0.000189
          431              O      10.380690       5.404817      25.423517      -0.564224      36.990533 0.51422090E+03  0.12250955E+05                                 8.913878                            7.019896       0.154936       2.109993                    0.995322      27.414275      72.240011       0.715390       0.359371      -1.136265       0.018162       0.036497       0.002416       0.040838       0.016652      -0.037808      -0.019261      -0.069607      -0.016082      -0.058918       0.002868       0.056050             11.223588       7.146087       1.849728      -0.735383      13.362488      -6.654097      13.162191           0.003792
          432              O      12.034631       6.759405      25.599262      -0.504023      24.946218 0.38217738E+03  0.84381030E+04                                 6.635113                            5.953487       0.900934       2.347619                    0.999324      26.206082      66.070424       0.797659       0.347784      -1.147777      -0.022835      -0.003358       0.007492       0.024266      -0.035593       0.000552       0.060591       0.064375      -0.021478      -0.085897       0.021059       0.064838              7.046107       7.719115       1.014159       1.855864       5.455310      -0.573166       7.963896           0.010163
          433              O      17.701575      25.407292      21.692319      -0.502707      34.549962 0.46228718E+03  0.10754663E+05                                 8.598696                            6.741146       0.046781       2.100240                    0.993844      26.267426      69.031877       0.714224       0.368627      -1.125886      -0.003113       0.025404      -0.035533       0.043791       0.010259       0.003682       0.011321       0.075047       0.114022      -0.059094       0.018624       0.040470             10.478017      10.182730      -1.689740      -6.047061       7.818420       1.387943      13.432900           0.019296
          434              O      12.768874      -0.016234      20.494551      -0.511724      26.531263 0.42286533E+03  0.95646633E+04                                 6.946424                            6.266614       0.681981       2.265598                    0.998666      26.811086      68.161862       0.777577       0.348253      -1.148702      -0.011256      -0.022721      -0.016380       0.030187      -0.014564       0.013551      -0.013216      -0.060910      -0.063243      -0.034066      -0.013964       0.048030              7.452365       6.002924      -1.662661      -1.071316      10.420508      -0.066723       5.933661           0.167936
          435              O       6.444735      16.487569      10.636618      -0.550239      33.511342 0.48326846E+03  0.11279220E+05                                 8.163072                            6.768925       0.932814       2.369051                    0.996692      26.635303      68.334915       0.738131       0.355535      -1.145076       0.017248      -0.003308      -0.028197       0.033219       0.013195       0.010871       0.079713       0.018535      -0.042401      -0.088113       0.011511       0.076602              9.615432      13.776245       0.118305      -3.178182       7.020180      -1.727737       8.049872           0.000508
          436              O       8.318835      15.406062      10.988107      -0.549661      37.726074 0.54287997E+03  0.13076365E+05                                 8.923807                            7.200350       0.295425       2.152363                    0.996052      27.375229      71.922351       0.710049       0.358125      -1.140203      -0.017537      -0.000158      -0.027202       0.032365      -0.015671       0.022915      -0.029721      -0.053069       0.032011      -0.042001      -0.012472       0.054473             10.881560      10.345697      -1.816049       0.916151      10.985418      -5.902174      11.313564           0.000180
          437              O      10.380671      21.632844       1.614149      -0.563531      36.993723 0.51427321E+03  0.12252588E+05                                 8.915013                            7.020702       0.155589       2.110181                    0.995353      27.413811      72.241369       0.715276       0.359417      -1.136222       0.018786      -0.036777      -0.001337       0.041319      -0.017114       0.038385      -0.020020      -0.067588      -0.013414      -0.058786       0.002332       0.056454             11.224956       7.146741      -1.849408       0.735275      13.366359      -6.652931      13.161768           0.003594
          438              O      12.034620      20.278256       1.438404      -0.504618      24.963229 0.38250404E+03  0.84469619E+04                                 6.637449                            5.955448       0.899071       2.346670                    0.999333      26.218946      66.105272       0.797659       0.347716      -1.147854      -0.021863       0.002402      -0.007697       0.023303       0.036632      -0.000224       0.060592       0.064202      -0.021546      -0.086131       0.020295       0.065836              7.048848       7.721810      -1.014891      -1.855789       5.457765      -0.573667       7.966968           0.009552
          439              O       6.526364       1.630369       5.345347      -0.501518      34.520408 0.46177440E+03  0.10739621E+05                                 8.593556                            6.736914       0.038246       2.097785                    0.993647      26.258437      68.995489       0.714535       0.368573      -1.125941      -0.002464      -0.025546       0.036203       0.044377      -0.010441      -0.002895       0.011047       0.076860       0.114736      -0.060084       0.019758       0.040326             10.471653      10.175216       1.686793       6.042916       7.812521       1.385244      13.427222           0.019279
          440              O       7.181240       0.016219       6.543115      -0.511190      26.502792 0.42228775E+03  0.95480953E+04                                 6.940323                            6.261476       0.686072       2.267194                    0.998694      26.802018      68.120703       0.778075       0.348158      -1.148810      -0.011461       0.022483       0.016188       0.029982       0.014444      -0.014076      -0.012688      -0.060269      -0.062274      -0.034355      -0.013052       0.047407              7.445411       5.997100       1.660156       1.069613      10.410557      -0.067378       5.928575           0.168132
          441              O       8.381419      13.518830      13.518833      -0.866063      59.086225 0.10745489E+04  0.30669761E+05                                11.944404                            9.977576      -0.423771       1.852641                    0.994244      34.062014      97.100960       0.617685       0.347420      -1.150024      -0.000229      -0.000451      -0.000194       0.000542      -0.000799      -0.000941      -0.000033       0.000089       0.090537      -0.015900      -0.014299       0.030198             15.204196      20.977956       0.000041       0.000026      11.153514      -0.000218      13.481116           0.000483
          442              O       0.000000       0.000000       0.000000      -0.866064      59.086116 0.10745461E+04  0.30669660E+05                                11.944392                            9.977563      -0.423798       1.852635                    0.994243      34.061986      97.100867       0.617685       0.347420      -1.150024       0.000227       0.000195       0.000450       0.000541      -0.000942      -0.000804      -0.000027      -0.045243      -0.045383      -0.015907      -0.014297       0.030205             15.204183      20.977949       0.000048       0.000024      13.481113      -0.000219      11.153486           0.000485

******************************************************
Auxiliary information for the entire system
The total spin magnetic moment of the unit cell is   2.162956
The total net atomic charge of the unit cell is   0.000002
Accuracy of reproducing the electrostatic potential in the unit cell:
  The inner radius (bohr) =    5.0000
  The outer radius (bohr) =   12.0000
  Valid grid points have density less than (e/(bohr^3)) =    0.0001
  The number of valid grid points were=       636932
  The rms potential error without charges in kcal/mol is=      3.77362
  The rms potential error with partial charges in kcal/mol is=      1.68119
  The RRMSE value at monopole order=      0.44551
  The rms potential error with partial charges and cloud penetration in kcal/mol is=      1.69462
  The RRMSE value at monopole order with cloud penetration is=      0.44907
  The rms potential error with partial charges and atomic dipoles in kcal/mol is=      0.34043
  The RRMSE value at dipole order=      0.09021
  The rms potential error with partial charges, atomic dipoles and cloud penetration in kcal/mol is=      0.32989
  The RRMSE value at dipole order with cloud penetration=      0.08742

******************************************************
The electron densities and ab initio electrostatic potential were computed in VASP using the PBE functional and
projector augmented wave method. See the main text of the journal article for a description of computational details.
The atomic charges, dipoles, and quadrupoles were computed with the DDEC6 method as described in
(a) T. A. Manz and N. Gabaldon Limas, RSC Adv. 6 (2016) 47771-47801 DOI: 10.1039/c6ra04656h
(b) N. Gabaldon Limas and T. A. Manz, RSC Adv. 8 (2018) 2678-2707 DOI: 10.1039/c7ra11829e.
For each atom in the material, the electron cloud parameters were fit to the spherically averaged atom-in-material
electron density using radial positions for which this density was between 10^-4 and 10^-2 electrons per cubic bohr.
The polarizabilities, dispersion coefficients, and quantum Drude oscillator (QDO) parameters were fit using the MCLF method.
The magnetic structure of the system was optimized in VASP from the default ferromagnetic initial guess using spin polarization.
The atomic spin moments (ASMs) were computed on this optimized magnetic structure using the DDEC6 partition as inputs
to the method of T. A. Manz and D. S. Sholl, J. Chem. Theory Comput. 7 (2011) 4146-4164 DOI: 10.1021/ct200539n.
The RMSE and RRMSE were computed using a uniform grid with Ewald summation.
