# Supplementary material for: A collection of forcefield precursors for metal–organic frameworks
Source: RSC Adv. 2019 Nov 13;9(63):36492–507. doi: 10.1039/c9ra07327b (PMC9075174; doi:10.1039/c9ra07327b)
Supplement: RA-009-C9RA07327B-s5068 [file RA-009-C9RA07327B-s5068.xyz]

  496
jmolscript: load "" {1 1 1} spacegroup "x,y,z" unitcell [{      8.283500     0.000000     0.000000 }, {      0.000000    31.745000     0.000000 }, {      0.000000     0.000000    31.745000 }]
In     7.480829    14.774758     9.744445     1.367897
In     7.480829     1.097742     6.128055     1.367897
In     7.480829     6.128055    14.774758     1.367897
In     7.480829     9.744445     1.097742     1.367897
In     0.802671    16.970242    22.000555     1.367897
In     0.802671    30.647258    25.616945     1.367897
In     0.802671    25.616945    16.970242     1.367897
In     0.802671    22.000555    30.647258     1.367897
H      2.953068    12.053576    10.307602     0.113966
H      5.083584    10.736159    10.425058     0.118262
H      6.325281     9.085419    11.348838     0.124962
H      3.114596     7.809270    13.440833     0.122347
H      0.965028     9.072721    13.212269     0.124461
H      8.073927    10.869488    12.431342     0.117890
H      5.979030    18.161314     6.704544     0.114652
H      6.018791    19.364450     4.803018     0.113925
H      7.126295    20.027921     2.663406     0.117346
H      2.388961    18.424798     1.720579     0.118315
H      2.302813    17.088334     3.561789     0.120653
H      1.163832    16.447085     5.701402     0.122038
H      2.953068     3.818924     5.564898     0.113966
H      5.083584     5.136341     5.447442     0.118262
H      6.325281     6.787081     4.523662     0.124962
H      3.114596     8.063230     2.431667     0.122347
H      0.965028     6.799779     2.660231     0.124461
H      8.073927     5.003012     3.441158     0.117890
H      5.979030    29.456185     9.167956     0.114652
H      6.018791    28.253050    11.069482     0.113925
H      7.126295    27.589580    13.209095     0.117346
H      2.388961    29.192702    14.151921     0.118315
H      2.302813    30.529166    12.310711     0.120653
H      1.163832    31.170416    10.171098     0.122038
H      2.953068     5.564898    12.053576     0.113966
H      5.083584     5.447442    10.736159     0.118262
H      6.325281     4.523662     9.085419     0.124962
H      3.114596     2.431667     7.809270     0.122347
H      0.965028     2.660231     9.072721     0.124461
H      8.073927     3.441158    10.869488     0.117890
H      5.979030     9.167956    18.161314     0.114652
H      6.018791    11.069482    19.364450     0.113925
H      7.126295    13.209095    20.027921     0.117346
H      2.388961    14.151921    18.424798     0.118315
H      2.302813    12.310711    17.088334     0.120653
H      1.163832    10.171098    16.447085     0.122038
H      2.953068    10.307602     3.818924     0.113966
H      5.083584    10.425058     5.136341     0.118262
H      6.325281    11.348838     6.787081     0.124962
H      3.114596    13.440833     8.063230     0.122347
H      0.965028    13.212269     6.799779     0.124461
H      8.073927    12.431342     5.003012     0.117890
H      5.979030     6.704544    29.456185     0.114652
H      6.018791     4.803018    28.253050     0.113925
H      7.126295     2.663406    27.589580     0.117346
H      2.388961     1.720579    29.192702     0.118315
H      2.302813     3.561789    30.529166     0.120653
H      1.163832     5.701402    31.170416     0.122038
H      5.330432    19.691423    21.437398     0.113966
H      3.199916    21.008841    21.319942     0.118262
H      1.958219    22.659581    20.396162     0.124962
H      5.168904    23.935730    18.304167     0.122347
H      7.318472    22.672279    18.532731     0.124461
H      0.209573    20.875512    19.313658     0.117890
H      2.304470    13.583686    25.040456     0.114652
H      2.264709    12.380550    26.941982     0.113925
H      1.157205    11.717080    29.081595     0.117346
H      5.894539    13.320202    30.024421     0.118315
H      5.980687    14.656667    28.183211     0.120653
H      7.119668    15.297916    26.043598     0.122038
H      5.330432    27.926077    26.180101     0.113966
H      3.199916    26.608659    26.297558     0.118262
H      1.958219    24.957919    27.221338     0.124962
H      5.168904    23.681770    29.313333     0.122347
H      7.318472    24.945221    29.084769     0.124461
H      0.209573    26.741988    28.303842     0.117890
H      2.304470     2.288814    22.577044     0.114652
H      2.264709     3.491950    20.675518     0.113925
H      1.157205     4.155420    18.535905     0.117346
H      5.894539     2.552298    17.593079     0.118315
H      5.980687     1.215834    19.434289     0.120653
H      7.119668     0.574585    21.573902     0.122038
H      5.330432    26.180101    19.691423     0.113966
H      3.199916    26.297558    21.008841     0.118262
H      1.958219    27.221338    22.659581     0.124962
H      5.168904    29.313333    23.935730     0.122347
H      7.318472    29.084769    22.672279     0.124461
H      0.209573    28.303842    20.875512     0.117890
H      2.304470    22.577044    13.583686     0.114652
H      2.264709    20.675518    12.380550     0.113925
H      1.157205    18.535905    11.717080     0.117346
H      5.894539    17.593079    13.320202     0.118315
H      5.980687    19.434289    14.656667     0.120653
H      7.119668    21.573902    15.297916     0.122038
H      5.330432    21.437398    27.926077     0.113966
H      3.199916    21.319942    26.608659     0.118262
H      1.958219    20.396162    24.957919     0.124962
H      5.168904    18.304167    23.681770     0.122347
H      7.318472    18.532731    24.945221     0.124461
H      0.209573    19.313658    26.741988     0.117890
H      2.304470    25.040456     2.288814     0.114652
H      2.264709    26.941982     3.491950     0.113925
H      1.157205    29.081595     4.155420     0.117346
H      5.894539    30.024421     2.552298     0.118315
H      5.980687    28.183211     1.215834     0.120653
H      7.119668    26.043598     0.574585     0.122038
H      3.845201    15.107445    10.069514     0.310459
H      2.432864    15.440768    10.177447     0.311566
H      4.264346    16.424863    11.917073     0.088262
H      2.709533    16.535971    12.072623     0.088304
H      4.010871    14.047163    12.155160     0.169746
H      3.699411    14.863009    13.456706     0.164797
H      2.524811    14.320170    12.571020     0.155197
H      2.831300    17.637522     9.786984     0.091518
H      4.373688    17.329596     9.764762     0.100757
H      3.240505    17.443877     7.564834     0.159294
H      4.237839    16.250265     7.771176     0.161351
H      2.693794    16.015352     7.914028     0.165338
H      3.845201     0.765054     5.802986     0.310459
H      2.432864     0.431732     5.695053     0.311566
H      4.264346    31.192637     3.955427     0.088262
H      2.709533    31.081530     3.799877     0.088304
H      4.010871     1.825338     3.717340     0.169746
H      3.699411     1.009491     2.415795     0.164797
H      2.524811     1.552331     3.301480     0.155197
H      2.831300    29.979978     6.085517     0.091518
H      4.373688    30.287904     6.107738     0.100757
H      3.240505    30.173623     8.307666     0.159294
H      4.237839    31.367234     8.101324     0.161351
H      2.693794    31.602148     7.958471     0.165338
H      3.845201     5.802986    15.107445     0.310459
H      2.432864     5.695053    15.440768     0.311566
H      4.264346     3.955427    16.424863     0.088262
H      2.709533     3.799877    16.535971     0.088304
H      4.010871     3.717340    14.047163     0.169746
H      3.699411     2.415795    14.863009     0.164797
H      2.524811     3.301480    14.320170     0.155197
H      2.831300     6.085517    17.637522     0.091518
H      4.373688     6.107738    17.329596     0.100757
H      3.240505     8.307666    17.443877     0.159294
H      4.237839     8.101324    16.250265     0.161351
H      2.693794     7.958471    16.015352     0.165338
H      3.845201    10.069514     0.765054     0.310459
H      2.432864    10.177447     0.431732     0.311566
H      4.264346    11.917073    31.192637     0.088262
H      2.709533    12.072623    31.081530     0.088304
H      4.010871    12.155160     1.825338     0.169746
H      3.699411    13.456706     1.009491     0.164797
H      2.524811    12.571020     1.552331     0.155197
H      2.831300     9.786984    29.979978     0.091518
H      4.373688     9.764762    30.287904     0.100757
H      3.240505     7.564834    30.173623     0.159294
H      4.237839     7.771176    31.367234     0.161351
H      2.693794     7.914028    31.602148     0.165338
H      4.438299    16.637554    21.675486     0.310459
H      5.850636    16.304232    21.567553     0.311566
H      4.019154    15.320137    19.827927     0.088262
H      5.573967    15.209030    19.672377     0.088304
H      4.272629    17.697838    19.589839     0.169746
H      4.584089    16.881991    18.288294     0.164797
H      5.758689    17.424831    19.173980     0.155197
H      5.452200    14.107478    21.958017     0.091518
H      3.909812    14.415404    21.980238     0.100757
H      5.042995    14.301123    24.180166     0.159294
H      4.045661    15.494734    23.973824     0.161351
H      5.589706    15.729648    23.830972     0.165338
H      4.438299    30.979945    25.942014     0.310459
H      5.850636    31.313268    26.049947     0.311566
H      4.019154     0.552363    27.789573     0.088262
H      5.573967     0.663470    27.945124     0.088304
H      4.272629    29.919662    28.027660     0.169746
H      4.584089    30.735509    29.329206     0.164797
H      5.758689    30.192669    28.443520     0.155197
H      5.452200     1.765022    25.659484     0.091518
H      3.909812     1.457096    25.637262     0.100757
H      5.042995     1.571378    23.437333     0.159294
H      4.045661     0.377766    23.643676     0.161351
H      5.589706     0.142853    23.786528     0.165338
H      4.438299    25.942014    16.637554     0.310459
H      5.850636    26.049947    16.304232     0.311566
H      4.019154    27.789573    15.320137     0.088262
H      5.573967    27.945124    15.209030     0.088304
H      4.272629    28.027660    17.697838     0.169746
H      4.584089    29.329206    16.881991     0.164797
H      5.758689    28.443520    17.424831     0.155197
H      5.452200    25.659484    14.107478     0.091518
H      3.909812    25.637262    14.415404     0.100757
H      5.042995    23.437333    14.301123     0.159294
H      4.045661    23.643676    15.494734     0.161351
H      5.589706    23.786528    15.729648     0.165338
H      4.438299    21.675486    30.979945     0.310459
H      5.850636    21.567553    31.313268     0.311566
H      4.019154    19.827927     0.552363     0.088262
H      5.573967    19.672377     0.663470     0.088304
H      4.272629    19.589839    29.919662     0.169746
H      4.584089    18.288294    30.735509     0.164797
H      5.758689    19.173980    30.192669     0.155197
H      5.452200    21.958017     1.765022     0.091518
H      3.909812    21.980238     1.457096     0.100757
H      5.042995    24.180166     1.571378     0.159294
H      4.045661    23.973824     0.377766     0.161351
H      5.589706    23.830972     0.142853     0.165338
C      0.571562    12.859900    10.821870     0.571982
C      1.295539    11.659938    11.294871    -0.021234
C      2.567885    11.459945    10.910756    -0.163594
C      3.340736    10.377441    11.393280     0.082440
C      4.690946    10.171098    11.050434    -0.128892
C      5.433148     9.196527    11.590100    -0.111167
C      4.811885     8.323539    12.545624    -0.026651
C      3.500607     8.425123    12.859900    -0.164037
C      2.700421     9.479057    12.298013     0.090180
C      1.382516     9.679050    12.644033    -0.132424
C      0.675934    10.745682    12.174207    -0.110986
C      5.695735     7.377538    13.272585     0.567109
C      7.695372    16.320104     7.656894     0.565264
C      7.752528    17.148649     6.418839    -0.009548
C      6.691411    18.066080     6.114087    -0.110358
C      6.722889    18.786691     4.987139    -0.153831
C      7.778206    18.694630     4.085581     0.089537
C      7.827079    19.453336     2.872923    -0.179010
C      0.580673    19.345403     2.034855    -0.008078
C      1.661670    18.469241     2.298338    -0.125487
C      1.616111    17.694663     3.403064    -0.140032
C      0.539256    17.789898     4.326844     0.086321
C      0.474645    17.047065     5.520455    -0.162257
C      0.631203    20.256484     0.828545     0.560316
C      0.571562     3.012601     5.050629     0.571982
C      1.295539     4.212562     4.577629    -0.021234
C      2.567885     4.412555     4.961743    -0.163594
C      3.340736     5.495059     4.479220     0.082440
C      4.690946     5.701402     4.822066    -0.128892
C      5.433148     6.675973     4.282400    -0.111167
C      4.811885     7.548961     3.326876    -0.026651
C      3.500607     7.447377     3.012601    -0.164037
C      2.700421     6.393443     3.574487     0.090180
C      1.382516     6.193449     3.228467    -0.132424
C      0.675934     5.126818     3.698292    -0.110986
C      5.695735     8.494962     2.599915     0.567109
C      7.695372    31.297396     8.215606     0.565264
C      7.752528    30.468851     9.453661    -0.009548
C      6.691411    29.551420     9.758413    -0.110358
C      6.722889    28.830809    10.885361    -0.153831
C      7.778206    28.922869    11.786919     0.089537
C      7.827079    28.164164    12.999577    -0.179010
C      0.580673    28.272097    13.837646    -0.008078
C      1.661670    29.148259    13.574162    -0.125487
C      1.616111    29.922837    12.469436    -0.140032
C      0.539256    29.827602    11.545657     0.086321
C      0.474645    30.570435    10.352044    -0.162257
C      0.631203    27.361015    15.043955     0.560316
C      0.571562     5.050629    12.859900     0.571982
C      1.295539     4.577629    11.659938    -0.021234
C      2.567885     4.961743    11.459945    -0.163594
C      3.340736     4.479220    10.377441     0.082440
C      4.690946     4.822066    10.171098    -0.128892
C      5.433148     4.282400     9.196527    -0.111167
C      4.811885     3.326876     8.323539    -0.026651
C      3.500607     3.012601     8.425123    -0.164037
C      2.700421     3.574487     9.479057     0.090180
C      1.382516     3.228467     9.679050    -0.132424
C      0.675934     3.698292    10.745682    -0.110986
C      5.695735     2.599915     7.377538     0.567109
C      7.695372     8.215606    16.320104     0.565264
C      7.752528     9.453661    17.148649    -0.009548
C      6.691411     9.758413    18.066080    -0.110358
C      6.722889    10.885361    18.786691    -0.153831
C      7.778206    11.786919    18.694630     0.089537
C      7.827079    12.999577    19.453336    -0.179010
C      0.580673    13.837646    19.345403    -0.008078
C      1.661670    13.574162    18.469241    -0.125487
C      1.616111    12.469436    17.694663    -0.140032
C      0.539256    11.545657    17.789898     0.086321
C      0.474645    10.352044    17.047065    -0.162257
C      0.631203    15.043955    20.256484     0.560316
C      0.571562    10.821870     3.012601     0.571982
C      1.295539    11.294871     4.212562    -0.021234
C      2.567885    10.910756     4.412555    -0.163594
C      3.340736    11.393280     5.495059     0.082440
C      4.690946    11.050434     5.701402    -0.128892
C      5.433148    11.590100     6.675973    -0.111167
C      4.811885    12.545624     7.548961    -0.026651
C      3.500607    12.859900     7.447377    -0.164037
C      2.700421    12.298013     6.393443     0.090180
C      1.382516    12.644033     6.193449    -0.132424
C      0.675934    12.174207     5.126818    -0.110986
C      5.695735    13.272585     8.494962     0.567109
C      7.695372     7.656894    31.297396     0.565264
C      7.752528     6.418839    30.468851    -0.009548
C      6.691411     6.114087    29.551420    -0.110358
C      6.722889     4.987139    28.830809    -0.153831
C      7.778206     4.085581    28.922869     0.089537
C      7.827079     2.872923    28.164164    -0.179010
C      0.580673     2.034855    28.272097    -0.008078
C      1.661670     2.298338    29.148259    -0.125487
C      1.616111     3.403064    29.922837    -0.140032
C      0.539256     4.326844    29.827602     0.086321
C      0.474645     5.520455    30.570435    -0.162257
C      0.631203     0.828545    27.361015     0.560316
C      7.711939    18.885101    20.923130     0.571982
C      6.987961    20.085062    20.450129    -0.021234
C      5.715615    20.285055    20.834243    -0.163594
C      4.942764    21.367560    20.351719     0.082440
C      3.592554    21.573902    20.694565    -0.128892
C      2.850352    22.548473    20.154901    -0.111167
C      3.471615    23.421461    19.199376    -0.026651
C      4.782893    23.319877    18.885101    -0.164037
C      5.583079    22.265943    19.446987     0.090180
C      6.900984    22.065950    19.100966    -0.132424
C      7.607566    20.999318    19.570792    -0.110986
C      2.587765    24.367462    18.472416     0.567109
C      0.588128    15.424895    24.088106     0.565264
C      0.530972    14.596351    25.326161    -0.009548
C      1.592089    13.678920    25.630913    -0.110358
C      1.560611    12.958309    26.757860    -0.153831
C      0.505294    13.050370    27.659418     0.089537
C      0.456421    12.291664    28.872077    -0.179010
C      7.702827    12.399597    29.710145    -0.008078
C      6.621830    13.275759    29.446662    -0.125487
C      6.667389    14.050337    28.341936    -0.140032
C      7.744244    13.955102    27.418156     0.086321
C      7.808855    14.697935    26.224545    -0.162257
C      7.652297    11.488516    30.916455     0.560316
C      7.711939    28.732399    26.694371     0.571982
C      6.987961    27.532438    27.167371    -0.021234
C      5.715615    27.332445    26.783257    -0.163594
C      4.942764    26.249940    27.265781     0.082440
C      3.592554    26.043598    26.922935    -0.128892
C      2.850352    25.069026    27.462599    -0.111167
C      3.471615    24.196039    28.418124    -0.026651
C      4.782893    24.297623    28.732399    -0.164037
C      5.583079    25.351557    28.170513     0.090180
C      6.900984    25.551551    28.516534    -0.132424
C      7.607566    26.618182    28.046707    -0.110986
C      2.587765    23.250038    29.145084     0.567109
C      0.588128     0.447605    23.529394     0.565264
C      0.530972     1.276149    22.291339    -0.009548
C      1.592089     2.193580    21.986587    -0.110358
C      1.560611     2.914191    20.859639    -0.153831
C      0.505294     2.822131    19.958082     0.089537
C      0.456421     3.580836    18.745423    -0.179010
C      7.702827     3.472903    17.907355    -0.008078
C      6.621830     2.596741    18.170838    -0.125487
C      6.667389     1.822163    19.275564    -0.140032
C      7.744244     1.917398    20.199344     0.086321
C      7.808855     1.174565    21.392956    -0.162257
C      7.652297     4.383985    16.701045     0.560316
C      7.711939    26.694371    18.885101     0.571982
C      6.987961    27.167371    20.085062    -0.021234
C      5.715615    26.783257    20.285055    -0.163594
C      4.942764    27.265781    21.367560     0.082440
C      3.592554    26.922935    21.573902    -0.128892
C      2.850352    27.462599    22.548473    -0.111167
C      3.471615    28.418124    23.421461    -0.026651
C      4.782893    28.732399    23.319877    -0.164037
C      5.583079    28.170513    22.265943     0.090180
C      6.900984    28.516534    22.065950    -0.132424
C      7.607566    28.046707    20.999318    -0.110986
C      2.587765    29.145084    24.367462     0.567109
C      0.588128    23.529394    15.424895     0.565264
C      0.530972    22.291339    14.596351    -0.009548
C      1.592089    21.986587    13.678920    -0.110358
C      1.560611    20.859639    12.958309    -0.153831
C      0.505294    19.958082    13.050370     0.089537
C      0.456421    18.745423    12.291664    -0.179010
C      7.702827    17.907355    12.399597    -0.008078
C      6.621830    18.170838    13.275759    -0.125487
C      6.667389    19.275564    14.050337    -0.140032
C      7.744244    20.199344    13.955102     0.086321
C      7.808855    21.392956    14.697935    -0.162257
C      7.652297    16.701045    11.488516     0.560316
C      7.711939    20.923130    28.732399     0.571982
C      6.987961    20.450129    27.532438    -0.021234
C      5.715615    20.834243    27.332445    -0.163594
C      4.942764    20.351719    26.249940     0.082440
C      3.592554    20.694565    26.043598    -0.128892
C      2.850352    20.154901    25.069026    -0.111167
C      3.471615    19.199376    24.196039    -0.026651
C      4.782893    18.885101    24.297623    -0.164037
C      5.583079    19.446987    25.351557     0.090180
C      6.900984    19.100966    25.551551    -0.132424
C      7.607566    19.570792    26.618182    -0.110986
C      2.587765    18.472416    23.250038     0.567109
C      0.588128    24.088106     0.447605     0.565264
C      0.530972    25.326161     1.276149    -0.009548
C      1.592089    25.630913     2.193580    -0.110358
C      1.560611    26.757860     2.914191    -0.153831
C      0.505294    27.659418     2.822131     0.089537
C      0.456421    28.872077     3.580836    -0.179010
C      7.702827    29.710145     3.472903    -0.008078
C      6.621830    29.446662     2.596741    -0.125487
C      6.667389    28.341936     1.822163    -0.140032
C      7.744244    27.418156     1.917398     0.086321
C      7.808855    26.224545     1.174565    -0.162257
C      7.652297    30.916455     4.383985     0.560316
C      3.426056    15.961386    11.758348     0.008729
C      3.412802    14.682063    12.558322    -0.470690
C      3.497294    16.967702     9.558419     0.021746
C      3.409489    16.637554     8.063230    -0.487298
C      3.426056    31.656114     4.114152     0.008729
C      3.412802     1.190438     3.314178    -0.470690
C      3.497294    30.649798     6.314080     0.021746
C      3.409489    30.979945     7.809270    -0.487298
C      3.426056     4.114152    15.961386     0.008729
C      3.412802     3.314178    14.682063    -0.470690
C      3.497294     6.314080    16.967702     0.021746
C      3.409489     7.809270    16.637554    -0.487298
C      3.426056    11.758348    31.656114     0.008729
C      3.412802    12.558322     1.190438    -0.470690
C      3.497294     9.558419    30.649798     0.021746
C      3.409489     8.063230    30.979945    -0.487298
C      4.857444    15.783614    19.986652     0.008729
C      4.870698    17.062938    19.186678    -0.470690
C      4.786206    14.777298    22.186581     0.021746
C      4.874011    15.107445    23.681770    -0.487298
C      4.857444     0.088886    27.630848     0.008729
C      4.870698    30.554563    28.430822    -0.470690
C      4.786206     1.095203    25.430920     0.021746
C      4.874011     0.765054    23.935730    -0.487298
C      4.857444    27.630848    15.783614     0.008729
C      4.870698    28.430822    17.062938    -0.470690
C      4.786206    25.430920    14.777298     0.021746
C      4.874011    23.935730    15.107445    -0.487298
C      4.857444    19.986652     0.088886     0.008729
C      4.870698    19.186678    30.554563    -0.470690
C      4.786206    22.186581     1.095203     0.021746
C      4.874011    23.681770     0.765054    -0.487298
O      7.687916    13.082115    11.199636    -0.551899
O      1.130698    13.634478     9.999675    -0.574614
O      5.238485     6.431537    13.983672    -0.585254
O      6.931633     7.590229    13.247189    -0.530648
O      0.364474    15.564574     7.926727    -0.545436
O      6.680643    16.358199     8.387029    -0.563539
O      1.673267    20.348545     0.142853    -0.541487
O      7.895004    20.926304     0.530142    -0.574195
O      7.687916     2.790386     4.672864    -0.551899
O      1.130698     2.238022     5.872825    -0.574614
O      5.238485     9.440963     1.888827    -0.585254
O      6.931633     8.282271     2.625312    -0.530648
O      0.364474     0.307926     7.945774    -0.545436
O      6.680643    31.259302     7.485471    -0.563539
O      1.673267    27.268955    15.729648    -0.541487
O      7.895004    26.691196    15.342359    -0.574195
O      7.687916     4.672864    13.082115    -0.551899
O      1.130698     5.872825    13.634478    -0.574614
O      5.238485     1.888827     6.431537    -0.585254
O      6.931633     2.625312     7.590229    -0.530648
O      0.364474     7.945774    15.564574    -0.545436
O      6.680643     7.485471    16.358199    -0.563539
O      1.673267    15.729648    20.348545    -0.541487
O      7.895004    15.342359    20.926304    -0.574195
O      7.687916    11.199636     2.790386    -0.551899
O      1.130698     9.999675     2.238022    -0.574614
O      5.238485    13.983672     9.440963    -0.585254
O      6.931633    13.247189     8.282271    -0.530648
O      0.364474     7.926727     0.307926    -0.545436
O      6.680643     8.387029    31.259302    -0.563539
O      1.673267     0.142853    27.268955    -0.541487
O      7.895004     0.530142    26.691196    -0.574195
O      0.595584    18.662885    20.545364    -0.551899
O      7.152802    18.110523    21.745325    -0.574614
O      3.045015    25.313463    17.761328    -0.585254
O      1.351867    24.154771    18.497812    -0.530648
O      7.919026    16.180427    23.818273    -0.545436
O      1.602857    15.386801    23.357971    -0.563539
O      6.610233    11.396455    31.602148    -0.541487
O      0.388496    10.818696    31.214858    -0.574195
O      0.595584    28.954615    27.072136    -0.551899
O      7.152802    29.506977    25.872175    -0.574614
O      3.045015    22.304037    29.856172    -0.585254
O      1.351867    23.462729    29.119688    -0.530648
O      7.919026    31.437074    23.799226    -0.545436
O      1.602857     0.485699    24.259529    -0.563539
O      6.610233     4.476045    16.015352    -0.541487
O      0.388496     5.053804    16.402642    -0.574195
O      0.595584    27.072136    18.662885    -0.551899
O      7.152802    25.872175    18.110523    -0.574614
O      3.045015    29.856172    25.313463    -0.585254
O      1.351867    29.119688    24.154771    -0.530648
O      7.919026    23.799226    16.180427    -0.545436
O      1.602857    24.259529    15.386801    -0.563539
O      6.610233    16.015352    11.396455    -0.541487
O      0.388496    16.402642    10.818696    -0.574195
O      0.595584    20.545364    28.954615    -0.551899
O      7.152802    21.745325    29.506977    -0.574614
O      3.045015    17.761328    22.304037    -0.585254
O      1.351867    18.497812    23.462729    -0.530648
O      7.919026    23.818273    31.437074    -0.545436
O      1.602857    23.357971     0.485699    -0.563539
O      6.610233    31.602148     4.476045    -0.541487
O      0.388496    31.214858     5.053804    -0.574195
N      3.266184    15.742346    10.336172    -0.234280
N      3.266184     0.130155     5.536328    -0.234280
N      3.266184     5.536328    15.742346    -0.234280
N      3.266184    10.336172     0.130155    -0.234280
N      5.017316    16.002654    21.408828    -0.234280
N      5.017316    31.614845    26.208672    -0.234280
N      5.017316    26.208672    16.002654    -0.234280
N      5.017316    21.408828    31.614845    -0.234280

The following XYZ coordinates are in angstroms. Other properties are in atomic units.
The sperically averaged electron density of each atom fit to a function of the form exp(a - br)
eigen_1, eigen_2 and eigen_3 are the three eigenvalues of traceless quadrupole moment tensor
  atom number  atomic symbol              X              Y              Z     net charge C6 coefficient C8 coefficient C10 coefficient fluctuating dipole atomic polarizability isotropic forcefield polarizability              a              b squared Pearson coefficient          <r^3>          <r^4>         wp_QDO          m_QDO          q_QDO       dipole_x       dipole_y       dipole_z         dipole            Qxy            Qxz            Qyz     Q(x^2-y^2)  Q(3z^2 - R^2)        eigen_1        eigen_2        eigen_3 static polarizability      alpha(xx)      alpha(xy)      alpha(xz)      alpha(yy)      alpha(yz)      alpha(zz) atomic spin moment
            1             In       7.480829      14.774758       9.744445       1.367897     152.890311 0.37714659E+04  0.13787320E+06                                19.169067                           16.488063       1.352336       2.128102                    0.999494      73.838739     191.774052       0.619835       0.270309      -1.308552      -0.006841      -0.005422      -0.002307       0.009029      -0.004221      -0.014438       0.007431      -0.002093       0.027582      -0.014465      -0.006516       0.020982             23.692082      19.130623       1.424801       6.878966      27.072641       1.333106      24.872982           0.000001
            2             In       7.480829       1.097742       6.128055       1.367897     152.890328 0.37714663E+04  0.13787322E+06                                19.169068                           16.488064       1.352336       2.128102                    0.999494      73.838740     191.774052       0.619835       0.270309      -1.308552      -0.006842       0.005422       0.002307       0.009029       0.004221       0.014438       0.007431      -0.002093       0.027583      -0.014465      -0.006517       0.020982             23.692084      19.130627      -1.424797      -6.878967      27.072642       1.333104      24.872982           0.000002
            3             In       7.480829       6.128055      14.774758       1.367897     152.890329 0.37714665E+04  0.13787323E+06                                19.169068                           16.488064       1.352337       2.128102                    0.999494      73.838745     191.774067       0.619835       0.270309      -1.308552      -0.006842       0.002307      -0.005422       0.009029       0.014438      -0.004221      -0.007431      -0.014838      -0.010652      -0.014465      -0.006516       0.020982             23.692083      19.130624      -6.878969       1.424799      24.872982      -1.333108      27.072641           0.000001
            4             In       7.480829       9.744445       1.097742       1.367897     152.890320 0.37714660E+04  0.13787320E+06                                19.169068                           16.488063       1.352336       2.128102                    0.999494      73.838739     191.774052       0.619835       0.270309      -1.308552      -0.006842      -0.002307       0.005422       0.009029      -0.014438       0.004221      -0.007431      -0.014837      -0.010652      -0.014466      -0.006516       0.020982             23.692084      19.130625       6.878965      -1.424798      24.872982      -1.333103      27.072643           0.000001
            5             In       0.802671      16.970242      22.000555       1.367897     152.890326 0.37714657E+04  0.13787319E+06                                19.169069                           16.488063       1.352336       2.128102                    0.999494      73.838735     191.774040       0.619835       0.270309      -1.308552       0.006841       0.005422       0.002307       0.009029      -0.004221      -0.014438       0.007430      -0.002093       0.027582      -0.014466      -0.006516       0.020982             23.692086      19.130621       1.424804       6.878963      27.072651       1.333108      24.872986          -0.000001
            6             In       0.802671      30.647258      25.616945       1.367897     152.890326 0.37714662E+04  0.13787321E+06                                19.169069                           16.488065       1.352336       2.128102                    0.999494      73.838734     191.774037       0.619835       0.270309      -1.308552       0.006842      -0.005422      -0.002307       0.009030       0.004221       0.014438       0.007430      -0.002093       0.027582      -0.014465      -0.006516       0.020982             23.692085      19.130623      -1.424800      -6.878965      27.072654       1.333103      24.872978          -0.000000
            7             In       0.802671      25.616945      16.970242       1.367897     152.890353 0.37714667E+04  0.13787323E+06                                19.169069                           16.488064       1.352337       2.128102                    0.999494      73.838746     191.774067       0.619835       0.270309      -1.308552       0.006842      -0.002307       0.005422       0.009029       0.014438      -0.004221      -0.007430      -0.014838      -0.010652      -0.014465      -0.006516       0.020982             23.692087      19.130623      -6.878966       1.424803      24.872986      -1.333110      27.072651          -0.000000
            8             In       0.802671      22.000555      30.647258       1.367897     152.890322 0.37714660E+04  0.13787320E+06                                19.169069                           16.488064       1.352336       2.128102                    0.999494      73.838733     191.774035       0.619835       0.270309      -1.308552       0.006842       0.002307      -0.005422       0.009029      -0.014438       0.004221      -0.007431      -0.014838      -0.010651      -0.014466      -0.006516       0.020982             23.692085      19.130621       6.878963      -1.424801      24.872979      -1.333101      27.072655          -0.000001
            9              H       2.953068      12.053576      10.307602       0.113966       1.018629 0.73136899E+01  0.71375929E+02                                 1.762962                            1.646986      -1.357933       2.232171                    0.993042       3.884962      11.444282       0.451249       1.390832      -0.682965       0.013071       0.018952      -0.023814       0.033123       0.000183      -0.005007      -0.006718       0.005935      -0.007135      -0.009741       0.001390       0.008351              1.837035       1.681460       0.139000      -0.245638       1.950974      -0.485666       1.878671           0.000000
           10              H       5.083584      10.736159      10.425058       0.118262       1.009558 0.70812073E+01  0.67705406E+02                                 1.691022                            1.577322      -0.829542       2.492038                    0.998993       3.422294       9.582020       0.486212       1.317542      -0.700919       0.019095       0.020858      -0.023097       0.036512      -0.003183      -0.009244      -0.011076       0.013341      -0.020716      -0.019172       0.004807       0.014365              1.751733       1.626753       0.189855      -0.244085       1.808042      -0.505731       1.820403           0.000000
           11              H       6.325281       9.085419      11.348838       0.124962       1.151542 0.82975417E+01  0.81320214E+02                                 1.748113                            1.634649      -0.990603       2.416653                    0.998127       3.312765       8.944135       0.517519       1.207622      -0.727116       0.038271      -0.002334      -0.013274       0.040575      -0.002191      -0.012601      -0.007906       0.010428      -0.010629      -0.016619       0.000856       0.015763              1.820499       2.480913      -0.131644      -0.143502       1.518042      -0.070806       1.462541           0.000000
           12              H       3.114596       7.809270      13.440833       0.122347       0.919542 0.64306382E+01  0.60951160E+02                                 1.670935                            1.564365      -1.266600       2.284132                    0.994190       3.738200      10.957525       0.452819       1.427097      -0.676582      -0.018704      -0.023133       0.018966       0.035280      -0.000213      -0.006393      -0.009304       0.008128      -0.001708      -0.012763       0.001683       0.011080              1.740248       1.620590       0.152926      -0.165676       1.868530      -0.403581       1.731623          -0.000000
           13              H       0.965028       9.072721      13.212269       0.124461       0.956277 0.64972455E+01  0.61437919E+02                                 1.685245                            1.549584      -1.228420       2.306627                    0.994804       3.631070      10.461300       0.467376       1.385901      -0.684921      -0.018786      -0.026631       0.020320       0.038406      -0.004994      -0.005763      -0.008634       0.001778      -0.025818      -0.015760       0.006222       0.009538              1.770346       1.727791       0.267794      -0.293738       1.837389      -0.452059       1.745857           0.000000
           14              H       8.073927      10.869488      12.431342       0.117890       1.218171 0.89716033E+01  0.90122480E+02                                 1.848331                            1.724879      -1.056833       2.382645                    0.996980       3.490232       9.701878       0.490303       1.243594      -0.718097      -0.037312       0.001634       0.012131       0.039268      -0.000682      -0.010728      -0.008166       0.012317      -0.006231      -0.014793      -0.000302       0.015095              1.923495       2.604187      -0.102840      -0.217744       1.622208      -0.088644       1.544091           0.000000
           15              H       5.979030      18.161314       6.704544       0.114652       1.139207 0.80604160E+01  0.78314692E+02                                 1.721101                            1.597665      -0.953275       2.425944                    0.998528       3.333535       8.919926       0.530854       1.187532      -0.731207      -0.030178       0.005829       0.023085       0.038439      -0.013129      -0.008743      -0.002276       0.012492       0.000002      -0.017248       0.000265       0.016983              1.783469       1.973468       0.010461      -0.553040       1.405156      -0.143473       1.971782          -0.000002
           16              H       6.018791      19.364450       4.803018       0.113925       1.154622 0.83195781E+01  0.80789447E+02                                 1.690419                            1.591422      -0.810854       2.493000                    0.999459       3.191443       8.305090       0.552525       1.141565      -0.744724      -0.027126       0.020039      -0.004397       0.034010      -0.011353      -0.008897      -0.009757       0.010851       0.007640      -0.021063       0.008341       0.012722              1.712962       1.869454      -0.416502       0.118894       1.709220      -0.262345       1.560212          -0.000005
           17              H       7.126295      20.027921       2.663406       0.117346       1.119249 0.80600433E+01  0.78995937E+02                                 1.746068                            1.630286      -1.241200       2.288382                    0.995695       3.551504       9.820378       0.505379       1.236577      -0.717563      -0.023630       0.020305      -0.005817       0.031694      -0.007330      -0.005176      -0.000757       0.008202      -0.012616      -0.009007      -0.002590       0.011598              1.818303       1.904919      -0.426884       0.224162       1.790837      -0.405091       1.759153          -0.000000
           18              H       2.388961      18.424798       1.720579       0.118315       1.081661 0.75013629E+01  0.71689700E+02                                 1.671168                            1.547311      -0.885970       2.460257                    0.998985       3.285949       8.762077       0.535480       1.196868      -0.728711       0.030670      -0.005391      -0.022170       0.038226      -0.013018      -0.008803      -0.004076       0.018524      -0.007245      -0.018623      -0.000365       0.018988              1.735765       1.952363       0.051564      -0.526340       1.428762      -0.189415       1.826169           0.000001
           19              H       2.302813      17.088334       3.561789       0.120653       1.070199 0.75785829E+01  0.71910087E+02                                 1.606240                            1.517994      -0.797337       2.507264                    0.999582       3.101637       7.983132       0.566136       1.140207      -0.744814       0.026787      -0.025184       0.003548       0.036938      -0.011716      -0.008726      -0.009555       0.007227       0.002343      -0.020467       0.008220       0.012247              1.638089       1.747809      -0.403788       0.079925       1.714024      -0.214794       1.452434           0.000001
           20              H       1.163832      16.447085       5.701402       0.122038       1.064567 0.77822413E+01  0.75875744E+02                                 1.720623                            1.628403      -1.049484       2.387088                    0.997445       3.482614       9.716592       0.491652       1.277763      -0.709192       0.025610      -0.024995       0.005954       0.036278      -0.010826      -0.004254      -0.002711       0.011791      -0.014472      -0.012591      -0.002419       0.015011              1.772840       1.826957      -0.391503       0.151631       1.792759      -0.306661       1.698805           0.000000
           21              H       2.953068       3.818924       5.564898       0.113966       1.018629 0.73136941E+01  0.71375978E+02                                 1.762962                            1.646987      -1.357933       2.232171                    0.993042       3.884962      11.444282       0.451249       1.390832      -0.682965       0.013071      -0.018952       0.023814       0.033123      -0.000183       0.005007      -0.006718       0.005935      -0.007135      -0.009741       0.001390       0.008351              1.837035       1.681460      -0.139000       0.245638       1.950974      -0.485666       1.878672           0.000000
           22              H       5.083584       5.136341       5.447442       0.118262       1.009558 0.70812073E+01  0.67705406E+02                                 1.691022                            1.577322      -0.829542       2.492038                    0.998993       3.422294       9.582020       0.486212       1.317542      -0.700919       0.019095      -0.020858       0.023097       0.036512       0.003183       0.009244      -0.011076       0.013341      -0.020716      -0.019172       0.004807       0.014365              1.751733       1.626753      -0.189855       0.244085       1.808042      -0.505731       1.820403           0.000000
           23              H       6.325281       6.787081       4.523662       0.124962       1.151542 0.82975417E+01  0.81320215E+02                                 1.748113                            1.634649      -0.990603       2.416653                    0.998127       3.312765       8.944135       0.517519       1.207622      -0.727116       0.038271       0.002334       0.013274       0.040575       0.002191       0.012601      -0.007906       0.010428      -0.010629      -0.016619       0.000856       0.015763              1.820499       2.480913       0.131644       0.143502       1.518042      -0.070806       1.462541           0.000000
           24              H       3.114596       8.063230       2.431667       0.122347       0.919542 0.64306416E+01  0.60951199E+02                                 1.670936                            1.564366      -1.266600       2.284132                    0.994190       3.738200      10.957525       0.452819       1.427097      -0.676582      -0.018704       0.023133      -0.018966       0.035280       0.000213       0.006393      -0.009304       0.008128      -0.001708      -0.012763       0.001683       0.011080              1.740248       1.620590      -0.152926       0.165676       1.868531      -0.403581       1.731624          -0.000000
           25              H       0.965028       6.799779       2.660231       0.124461       0.956277 0.64972492E+01  0.61437961E+02                                 1.685245                            1.549585      -1.228420       2.306627                    0.994804       3.631070      10.461300       0.467376       1.385901      -0.684921      -0.018786       0.026631      -0.020320       0.038406       0.004994       0.005763      -0.008634       0.001778      -0.025818      -0.015760       0.006222       0.009538              1.770346       1.727791      -0.267794       0.293738       1.837390      -0.452059       1.745858           0.000000
           26              H       8.073927       5.003012       3.441158       0.117890       1.218171 0.89716013E+01  0.90122456E+02                                 1.848331                            1.724879      -1.056833       2.382645                    0.996980       3.490232       9.701878       0.490303       1.243594      -0.718097      -0.037312      -0.001634      -0.012131       0.039268       0.000682       0.010728      -0.008166       0.012317      -0.006231      -0.014793      -0.000302       0.015095              1.923496       2.604187       0.102841       0.217744       1.622208      -0.088644       1.544091           0.000000
           27              H       5.979030      29.456185       9.167956       0.114652       1.139207 0.80604193E+01  0.78314726E+02                                 1.721101                            1.597665      -0.953275       2.425943                    0.998528       3.333536       8.919927       0.530854       1.187531      -0.731208      -0.030178      -0.005829      -0.023085       0.038439       0.013129       0.008743      -0.002276       0.012492       0.000002      -0.017248       0.000265       0.016983              1.783468       1.973467      -0.010461       0.553040       1.405156      -0.143473       1.971781          -0.000002
           28              H       6.018791      28.253050      11.069482       0.113925       1.154623 0.83195790E+01  0.80789460E+02                                 1.690419                            1.591422      -0.810855       2.493000                    0.999459       3.191443       8.305091       0.552525       1.141565      -0.744724      -0.027126      -0.020039       0.004397       0.034010       0.011353       0.008897      -0.009757       0.010851       0.007640      -0.021063       0.008341       0.012722              1.712962       1.869455       0.416502      -0.118894       1.709221      -0.262345       1.560212          -0.000005
           29              H       7.126295      27.589580      13.209095       0.117346       1.119248 0.80600406E+01  0.78995904E+02                                 1.746067                            1.630285      -1.241200       2.288382                    0.995695       3.551504       9.820378       0.505379       1.236577      -0.717563      -0.023630      -0.020305       0.005817       0.031694       0.007330       0.005176      -0.000757       0.008202      -0.012616      -0.009007      -0.002590       0.011598              1.818303       1.904919       0.426884      -0.224163       1.790836      -0.405092       1.759153          -0.000000
           30              H       2.388961      29.192702      14.151921       0.118315       1.081661 0.75013628E+01  0.71689697E+02                                 1.671167                            1.547311      -0.885970       2.460257                    0.998985       3.285949       8.762076       0.535480       1.196868      -0.728711       0.030670       0.005391       0.022170       0.038226       0.013018       0.008803      -0.004076       0.018524      -0.007245      -0.018623      -0.000365       0.018988              1.735765       1.952363      -0.051564       0.526340       1.428762      -0.189415       1.826169           0.000001
           31              H       2.302813      30.529166      12.310711       0.120653       1.070199 0.75785831E+01  0.71910089E+02                                 1.606240                            1.517995      -0.797337       2.507264                    0.999582       3.101637       7.983132       0.566136       1.140207      -0.744814       0.026787       0.025184      -0.003548       0.036938       0.011716       0.008726      -0.009555       0.007227       0.002343      -0.020467       0.008220       0.012247              1.638089       1.747809       0.403788      -0.079926       1.714024      -0.214794       1.452434           0.000001
           32              H       1.163832      31.170416      10.171098       0.122038       1.064567 0.77822440E+01  0.75875776E+02                                 1.720623                            1.628403      -1.049484       2.387088                    0.997445       3.482614       9.716592       0.491652       1.277763      -0.709192       0.025610       0.024995      -0.005954       0.036278       0.010826       0.004254      -0.002711       0.011791      -0.014472      -0.012591      -0.002419       0.015011              1.772840       1.826957       0.391503      -0.151630       1.792759      -0.306660       1.698804           0.000000
           33              H       2.953068       5.564898      12.053576       0.113966       1.018629 0.73136941E+01  0.71375978E+02                                 1.762963                            1.646987      -1.357933       2.232171                    0.993042       3.884962      11.444282       0.451249       1.390832      -0.682965       0.013071       0.023814       0.018952       0.033123       0.005007       0.000183       0.006718       0.006535      -0.005334      -0.009741       0.001390       0.008351              1.837035       1.681460       0.245638       0.139000       1.878672       0.485666       1.950974          -0.000000
           34              H       5.083584       5.447442      10.736159       0.118262       1.009558 0.70812078E+01  0.67705410E+02                                 1.691022                            1.577322      -0.829542       2.492038                    0.998993       3.422294       9.582019       0.486212       1.317542      -0.700919       0.019095       0.023097       0.020858       0.036512       0.009244      -0.003183       0.011076       0.017028      -0.009654      -0.019172       0.004807       0.014365              1.751733       1.626752       0.244085       0.189855       1.820403       0.505731       1.808042           0.000000
           35              H       6.325281       4.523662       9.085419       0.124962       1.151542 0.82975396E+01  0.81320196E+02                                 1.748114                            1.634650      -0.990603       2.416653                    0.998127       3.312764       8.944135       0.517518       1.207623      -0.727116       0.038271       0.013274      -0.002334       0.040575       0.012601      -0.002191       0.007906       0.010529      -0.010328      -0.016619       0.000856       0.015763              1.820499       2.480914       0.143502      -0.131644       1.462541       0.070806       1.518042           0.000000
           36              H       3.114596       2.431667       7.809270       0.122347       0.919542 0.64306416E+01  0.60951199E+02                                 1.670936                            1.564366      -1.266600       2.284132                    0.994190       3.738200      10.957525       0.452819       1.427097      -0.676582      -0.018704      -0.018966      -0.023133       0.035280       0.006393      -0.000213       0.009304       0.004918      -0.011338      -0.012763       0.001683       0.011080              1.740248       1.620590       0.165676       0.152926       1.731624       0.403581       1.868531          -0.000000
           37              H       0.965028       2.660231       9.072721       0.124461       0.956277 0.64972455E+01  0.61437919E+02                                 1.685245                            1.549584      -1.228420       2.306627                    0.994804       3.631070      10.461300       0.467376       1.385901      -0.684921      -0.018786      -0.020320      -0.026631       0.038406       0.005763      -0.004994       0.008634       0.013798       0.010242      -0.015760       0.006222       0.009538              1.770346       1.727791       0.293738       0.267794       1.745857       0.452059       1.837389           0.000000
           38              H       8.073927       3.441158      10.869488       0.117890       1.218171 0.89716010E+01  0.90122450E+02                                 1.848331                            1.724879      -1.056833       2.382645                    0.996980       3.490232       9.701877       0.490303       1.243594      -0.718097      -0.037312      -0.012131       0.001634       0.039268       0.010728      -0.000682       0.008166       0.009274      -0.015360      -0.014793      -0.000302       0.015095              1.923495       2.604187       0.217744      -0.102840       1.544090       0.088644       1.622208           0.000000
           39              H       5.979030       9.167956      18.161314       0.114652       1.139207 0.80604160E+01  0.78314692E+02                                 1.721101                            1.597665      -0.953275       2.425944                    0.998528       3.333535       8.919926       0.530854       1.187532      -0.731207      -0.030178      -0.023085       0.005829       0.038439       0.008743      -0.013129       0.002276       0.006245      -0.018739      -0.017248       0.000265       0.016983              1.783469       1.973468       0.553040       0.010461       1.971782       0.143473       1.405156          -0.000002
           40              H       6.018791      11.069482      19.364450       0.113925       1.154623 0.83195789E+01  0.80789460E+02                                 1.690419                            1.591422      -0.810854       2.493000                    0.999459       3.191443       8.305091       0.552525       1.141565      -0.744724      -0.027126       0.004397       0.020039       0.034010       0.008897      -0.011353       0.009757       0.001606      -0.020096      -0.021063       0.008341       0.012722              1.712963       1.869455      -0.118894      -0.416502       1.560212       0.262345       1.709221          -0.000005
           41              H       7.126295      13.209095      20.027921       0.117346       1.119249 0.80600446E+01  0.78995953E+02                                 1.746068                            1.630286      -1.241200       2.288382                    0.995695       3.551504       9.820378       0.505379       1.236577      -0.717563      -0.023630       0.005817       0.020305       0.031694       0.005176      -0.007330       0.000757       0.010409      -0.005996      -0.009007      -0.002590       0.011598              1.818303       1.904919      -0.224162      -0.426884       1.759153       0.405092       1.790837          -0.000000
           42              H       2.388961      14.151921      18.424798       0.118315       1.081661 0.75013628E+01  0.71689699E+02                                 1.671167                            1.547311      -0.885970       2.460257                    0.998985       3.285949       8.762077       0.535480       1.196868      -0.728711       0.030670       0.022170      -0.005391       0.038226       0.008803      -0.013018       0.004076       0.012884      -0.024164      -0.018623      -0.000365       0.018988              1.735765       1.952363       0.526340       0.051564       1.826169       0.189415       1.428762           0.000001
           43              H       2.302813      12.310711      17.088334       0.120653       1.070199 0.75785831E+01  0.71910089E+02                                 1.606240                            1.517995      -0.797337       2.507264                    0.999582       3.101637       7.983132       0.566136       1.140207      -0.744814       0.026787      -0.003548      -0.025184       0.036938       0.008726      -0.011716       0.009555       0.002442      -0.012012      -0.020467       0.008220       0.012247              1.638089       1.747809      -0.079926      -0.403788       1.452434       0.214794       1.714024           0.000001
           44              H       1.163832      10.171098      16.447085       0.122038       1.064566 0.77822398E+01  0.75875726E+02                                 1.720623                            1.628403      -1.049484       2.387088                    0.997445       3.482614       9.716592       0.491652       1.277763      -0.709192       0.025610      -0.005954      -0.024995       0.036278       0.004254      -0.010826       0.002711       0.013132      -0.010451      -0.012591      -0.002419       0.015011              1.772840       1.826957      -0.151630      -0.391503       1.698804       0.306660       1.792758           0.000000
           45              H       2.953068      10.307602       3.818924       0.113966       1.018629 0.73136899E+01  0.71375929E+02                                 1.762962                            1.646986      -1.357933       2.232171                    0.993042       3.884962      11.444282       0.451249       1.390832      -0.682965       0.013071      -0.023814      -0.018952       0.033123      -0.005007      -0.000183       0.006718       0.006535      -0.005334      -0.009741       0.001390       0.008351              1.837035       1.681460      -0.245638      -0.139000       1.878671       0.485666       1.950974           0.000000
           46              H       5.083584      10.425058       5.136341       0.118262       1.009558 0.70812078E+01  0.67705410E+02                                 1.691022                            1.577322      -0.829542       2.492038                    0.998993       3.422294       9.582019       0.486212       1.317542      -0.700919       0.019095      -0.023097      -0.020858       0.036512      -0.009244       0.003183       0.011076       0.017028      -0.009654      -0.019172       0.004807       0.014365              1.751733       1.626753      -0.244085      -0.189855       1.820403       0.505731       1.808042           0.000000
           47              H       6.325281      11.348838       6.787081       0.124962       1.151542 0.82975396E+01  0.81320196E+02                                 1.748114                            1.634650      -0.990603       2.416653                    0.998127       3.312764       8.944135       0.517518       1.207623      -0.727116       0.038271      -0.013274       0.002334       0.040575      -0.012601       0.002191       0.007906       0.010529      -0.010328      -0.016619       0.000856       0.015763              1.820499       2.480914      -0.143502       0.131644       1.462541       0.070806       1.518042           0.000000
           48              H       3.114596      13.440833       8.063230       0.122347       0.919542 0.64306382E+01  0.60951160E+02                                 1.670935                            1.564365      -1.266600       2.284132                    0.994190       3.738200      10.957525       0.452819       1.427097      -0.676582      -0.018704       0.018966       0.023133       0.035280      -0.006393       0.000213       0.009304       0.004918      -0.011338      -0.012763       0.001683       0.011080              1.740248       1.620590      -0.165676      -0.152926       1.731623       0.403581       1.868530          -0.000000
           49              H       0.965028      13.212269       6.799779       0.124461       0.956277 0.64972491E+01  0.61437960E+02                                 1.685245                            1.549585      -1.228420       2.306627                    0.994804       3.631070      10.461300       0.467376       1.385901      -0.684921      -0.018786       0.020320       0.026631       0.038406      -0.005763       0.004994       0.008634       0.013798       0.010242      -0.015760       0.006222       0.009538              1.770346       1.727791      -0.293738      -0.267794       1.745858       0.452059       1.837390           0.000000
           50              H       8.073927      12.431342       5.003012       0.117890       1.218171 0.89716036E+01  0.90122484E+02                                 1.848332                            1.724879      -1.056833       2.382645                    0.996980       3.490232       9.701878       0.490303       1.243594      -0.718097      -0.037312       0.012131      -0.001634       0.039268      -0.010728       0.000682       0.008166       0.009274      -0.015360      -0.014793      -0.000302       0.015095              1.923496       2.604187      -0.217744       0.102840       1.544091       0.088644       1.622209           0.000000
           51              H       5.979030       6.704544      29.456185       0.114652       1.139207 0.80604167E+01  0.78314700E+02                                 1.721101                            1.597665      -0.953275       2.425944                    0.998528       3.333535       8.919926       0.530854       1.187532      -0.731207      -0.030178       0.023085      -0.005829       0.038439      -0.008743       0.013129       0.002276       0.006245      -0.018739      -0.017248       0.000265       0.016983              1.783468       1.973468      -0.553040      -0.010461       1.971782       0.143473       1.405156          -0.000002
           52              H       6.018791       4.803018      28.253050       0.113925       1.154622 0.83195790E+01  0.80789460E+02                                 1.690419                            1.591422      -0.810855       2.493000                    0.999459       3.191443       8.305091       0.552525       1.141565      -0.744724      -0.027126      -0.004397      -0.020039       0.034010      -0.008897       0.011353       0.009757       0.001606      -0.020096      -0.021063       0.008341       0.012722              1.712962       1.869454       0.118894       0.416502       1.560212       0.262345       1.709221          -0.000005
           53              H       7.126295       2.663406      27.589580       0.117346       1.119248 0.80600397E+01  0.78995891E+02                                 1.746067                            1.630285      -1.241200       2.288382                    0.995695       3.551504       9.820377       0.505379       1.236577      -0.717563      -0.023630      -0.005817      -0.020305       0.031694      -0.005176       0.007330       0.000757       0.010409      -0.005996      -0.009007      -0.002590       0.011598              1.818303       1.904919       0.224162       0.426884       1.759152       0.405091       1.790836          -0.000000
           54              H       2.388961       1.720579      29.192702       0.118315       1.081661 0.75013629E+01  0.71689699E+02                                 1.671168                            1.547311      -0.885970       2.460257                    0.998985       3.285949       8.762077       0.535480       1.196868      -0.728711       0.030670      -0.022170       0.005391       0.038226      -0.008803       0.013018       0.004076       0.012884      -0.024164      -0.018623      -0.000365       0.018988              1.735765       1.952363      -0.526340      -0.051564       1.826169       0.189415       1.428762           0.000001
           55              H       2.302813       3.561789      30.529166       0.120653       1.070199 0.75785829E+01  0.71910087E+02                                 1.606240                            1.517994      -0.797337       2.507264                    0.999582       3.101637       7.983132       0.566136       1.140207      -0.744814       0.026787       0.003548       0.025184       0.036938      -0.008726       0.011716       0.009555       0.002442      -0.012012      -0.020467       0.008220       0.012247              1.638089       1.747809       0.079925       0.403788       1.452434       0.214794       1.714024           0.000001
           56              H       1.163832       5.701402      31.170416       0.122038       1.064567 0.77822456E+01  0.75875794E+02                                 1.720624                            1.628403      -1.049484       2.387088                    0.997445       3.482614       9.716592       0.491652       1.277763      -0.709192       0.025610       0.005954       0.024995       0.036278      -0.004254       0.010826       0.002711       0.013132      -0.010451      -0.012591      -0.002419       0.015011              1.772841       1.826957       0.151631       0.391503       1.698805       0.306661       1.792760           0.000000
           57              H       5.330432      19.691423      21.437398       0.113966       1.018629 0.73136977E+01  0.71376021E+02                                 1.762963                            1.646987      -1.357933       2.232171                    0.993042       3.884962      11.444282       0.451249       1.390832      -0.682965      -0.013071      -0.018952       0.023814       0.033123       0.000183      -0.005007      -0.006718       0.005935      -0.007135      -0.009741       0.001390       0.008351              1.837036       1.681461       0.139000      -0.245638       1.950975      -0.485666       1.878672          -0.000000
           58              H       3.199916      21.008841      21.319942       0.118262       1.009559 0.70812115E+01  0.67705455E+02                                 1.691023                            1.577322      -0.829542       2.492038                    0.998993       3.422294       9.582020       0.486212       1.317542      -0.700919      -0.019095      -0.020858       0.023097       0.036512      -0.003183      -0.009244      -0.011076       0.013341      -0.020716      -0.019172       0.004807       0.014365              1.751733       1.626753       0.189855      -0.244085       1.808043      -0.505731       1.820404           0.000000
           59              H       1.958219      22.659581      20.396162       0.124962       1.151543 0.82975415E+01  0.81320214E+02                                 1.748113                            1.634649      -0.990603       2.416653                    0.998127       3.312765       8.944136       0.517519       1.207622      -0.727116      -0.038271       0.002334       0.013274       0.040575      -0.002191      -0.012601      -0.007906       0.010428      -0.010629      -0.016619       0.000856       0.015763              1.820499       2.480914      -0.131644      -0.143501       1.518042      -0.070806       1.462541           0.000000
           60              H       5.168904      23.935730      18.304167       0.122347       0.919542 0.64306416E+01  0.60951199E+02                                 1.670936                            1.564366      -1.266600       2.284132                    0.994190       3.738200      10.957525       0.452819       1.427097      -0.676582       0.018704       0.023133      -0.018966       0.035280      -0.000213      -0.006393      -0.009304       0.008128      -0.001708      -0.012763       0.001683       0.011080              1.740248       1.620590       0.152926      -0.165676       1.868531      -0.403581       1.731624          -0.000000
           61              H       7.318472      22.672279      18.532731       0.124461       0.956277 0.64972422E+01  0.61437881E+02                                 1.685245                            1.549584      -1.228420       2.306627                    0.994804       3.631070      10.461300       0.467376       1.385901      -0.684921       0.018786       0.026631      -0.020320       0.038406      -0.004994      -0.005763      -0.008634       0.001778      -0.025818      -0.015760       0.006222       0.009538              1.770345       1.727791       0.267794      -0.293738       1.837389      -0.452059       1.745857           0.000000
           62              H       0.209573      20.875512      19.313658       0.117890       1.218171 0.89716050E+01  0.90122494E+02                                 1.848331                            1.724879      -1.056833       2.382645                    0.996980       3.490233       9.701878       0.490303       1.243593      -0.718097       0.037312      -0.001634      -0.012131       0.039268      -0.000682      -0.010728      -0.008166       0.012317      -0.006231      -0.014793      -0.000302       0.015095              1.923495       2.604186      -0.102840      -0.217743       1.622208      -0.088644       1.544090           0.000000
           63              H       2.304470      13.583686      25.040456       0.114652       1.139207 0.80604163E+01  0.78314695E+02                                 1.721101                            1.597665      -0.953275       2.425944                    0.998528       3.333535       8.919926       0.530854       1.187532      -0.731207       0.030178      -0.005829      -0.023085       0.038439      -0.013129      -0.008743      -0.002276       0.012492       0.000002      -0.017248       0.000265       0.016983              1.783469       1.973468       0.010461      -0.553040       1.405156      -0.143473       1.971782          -0.000002
           64              H       2.264709      12.380550      26.941982       0.113925       1.154623 0.83195827E+01  0.80789506E+02                                 1.690420                            1.591422      -0.810854       2.493000                    0.999459       3.191443       8.305092       0.552525       1.141565      -0.744724       0.027126      -0.020039       0.004397       0.034010      -0.011353      -0.008897      -0.009757       0.010851       0.007640      -0.021063       0.008341       0.012722              1.712963       1.869455      -0.416502       0.118894       1.709222      -0.262346       1.560213          -0.000005
           65              H       1.157205      11.717080      29.081595       0.117346       1.119248 0.80600404E+01  0.78995902E+02                                 1.746067                            1.630285      -1.241200       2.288382                    0.995695       3.551504       9.820378       0.505379       1.236577      -0.717563       0.023630      -0.020305       0.005817       0.031694      -0.007330      -0.005176      -0.000757       0.008202      -0.012616      -0.009007      -0.002590       0.011598              1.818303       1.904919      -0.426884       0.224162       1.790836      -0.405091       1.759153          -0.000000
           66              H       5.894539      13.320202      30.024421       0.118315       1.081661 0.75013629E+01  0.71689698E+02                                 1.671167                            1.547311      -0.885970       2.460257                    0.998985       3.285949       8.762076       0.535480       1.196868      -0.728711      -0.030670       0.005391       0.022170       0.038226      -0.013018      -0.008803      -0.004076       0.018524      -0.007245      -0.018623      -0.000365       0.018988              1.735765       1.952363       0.051564      -0.526340       1.428762      -0.189415       1.826169           0.000001
           67              H       5.980687      14.656667      28.183211       0.120653       1.070199 0.75785870E+01  0.71910134E+02                                 1.606240                            1.517995      -0.797337       2.507264                    0.999582       3.101637       7.983132       0.566136       1.140207      -0.744814      -0.026787       0.025184      -0.003548       0.036938      -0.011716      -0.008726      -0.009555       0.007227       0.002343      -0.020467       0.008220       0.012247              1.638089       1.747809      -0.403788       0.079925       1.714025      -0.214794       1.452434           0.000001
           68              H       7.119668      15.297916      26.043598       0.122038       1.064567 0.77822456E+01  0.75875794E+02                                 1.720624                            1.628403      -1.049484       2.387088                    0.997445       3.482614       9.716592       0.491652       1.277763      -0.709192      -0.025610       0.024995      -0.005954       0.036278      -0.010826      -0.004254      -0.002711       0.011791      -0.014472      -0.012591      -0.002419       0.015011              1.772841       1.826957      -0.391503       0.151631       1.792760      -0.306661       1.698805           0.000000
           69              H       5.330432      27.926077      26.180101       0.113966       1.018630 0.73137017E+01  0.71376069E+02                                 1.762963                            1.646987      -1.357933       2.232171                    0.993042       3.884962      11.444282       0.451249       1.390832      -0.682965      -0.013071       0.018952      -0.023814       0.033123      -0.000183       0.005007      -0.006718       0.005935      -0.007135      -0.009741       0.001390       0.008351              1.837036       1.681461      -0.139000       0.245639       1.950975      -0.485667       1.878673          -0.000000
           70              H       3.199916      26.608659      26.297558       0.118262       1.009559 0.70812113E+01  0.67705453E+02                                 1.691023                            1.577322      -0.829542       2.492038                    0.998993       3.422294       9.582020       0.486212       1.317542      -0.700919      -0.019095       0.020858      -0.023097       0.036512       0.003183       0.009244      -0.011076       0.013341      -0.020716      -0.019172       0.004807       0.014365              1.751733       1.626753      -0.189855       0.244085       1.808043      -0.505731       1.820404           0.000000
           71              H       1.958219      24.957919      27.221338       0.124962       1.151542 0.82975392E+01  0.81320188E+02                                 1.748113                            1.634649      -0.990603       2.416653                    0.998127       3.312765       8.944136       0.517519       1.207622      -0.727116      -0.038271      -0.002334      -0.013274       0.040575       0.002191       0.012601      -0.007906       0.010428      -0.010629      -0.016619       0.000856       0.015763              1.820499       2.480914       0.131643       0.143501       1.518042      -0.070806       1.462541           0.000000
           72              H       5.168904      23.681770      29.313333       0.122347       0.919542 0.64306416E+01  0.60951199E+02                                 1.670936                            1.564366      -1.266600       2.284132                    0.994190       3.738200      10.957525       0.452819       1.427097      -0.676582       0.018704      -0.023133       0.018966       0.035280       0.000213       0.006393      -0.009304       0.008128      -0.001708      -0.012763       0.001683       0.011080              1.740248       1.620590      -0.152926       0.165676       1.868531      -0.403581       1.731624          -0.000000
           73              H       7.318472      24.945221      29.084769       0.124461       0.956277 0.64972457E+01  0.61437921E+02                                 1.685245                            1.549584      -1.228420       2.306627                    0.994804       3.631070      10.461300       0.467376       1.385901      -0.684921       0.018786      -0.026631       0.020320       0.038406       0.004994       0.005763      -0.008634       0.001778      -0.025818      -0.015760       0.006222       0.009538              1.770346       1.727791      -0.267794       0.293738       1.837390      -0.452059       1.745857           0.000000
           74              H       0.209573      26.741988      28.303842       0.117890       1.218171 0.89716075E+01  0.90122525E+02                                 1.848331                            1.724879      -1.056833       2.382645                    0.996980       3.490233       9.701878       0.490303       1.243593      -0.718097       0.037312       0.001634       0.012131       0.039268       0.000682       0.010728      -0.008166       0.012317      -0.006231      -0.014793      -0.000302       0.015095              1.923495       2.604186       0.102840       0.217744       1.622208      -0.088644       1.544091           0.000000
           75              H       2.304470       2.288814      22.577044       0.114652       1.139207 0.80604162E+01  0.78314695E+02                                 1.721102                            1.597665      -0.953275       2.425944                    0.998528       3.333535       8.919927       0.530854       1.187532      -0.731207       0.030178       0.005829       0.023085       0.038439       0.013129       0.008743      -0.002276       0.012492       0.000002      -0.017248       0.000265       0.016983              1.783469       1.973468      -0.010461       0.553040       1.405157      -0.143473       1.971782          -0.000002
           76              H       2.264709       3.491950      20.675518       0.113925       1.154623 0.83195792E+01  0.80789462E+02                                 1.690419                            1.591422      -0.810854       2.493000                    0.999459       3.191443       8.305091       0.552525       1.141565      -0.744724       0.027126       0.020039      -0.004397       0.034010       0.011353       0.008897      -0.009757       0.010851       0.007640      -0.021063       0.008341       0.012722              1.712963       1.869455       0.416502      -0.118894       1.709221      -0.262345       1.560212          -0.000005
           77              H       1.157205       4.155420      18.535905       0.117346       1.119248 0.80600406E+01  0.78995904E+02                                 1.746067                            1.630285      -1.241200       2.288382                    0.995695       3.551504       9.820378       0.505379       1.236577      -0.717563       0.023630       0.020305      -0.005817       0.031694       0.007330       0.005176      -0.000757       0.008202      -0.012616      -0.009007      -0.002590       0.011598              1.818303       1.904919       0.426884      -0.224163       1.790836      -0.405091       1.759153          -0.000000
           78              H       5.894539       2.552298      17.593079       0.118315       1.081661 0.75013629E+01  0.71689700E+02                                 1.671168                            1.547311      -0.885970       2.460257                    0.998985       3.285949       8.762077       0.535480       1.196868      -0.728711      -0.030670      -0.005391      -0.022170       0.038226       0.013018       0.008803      -0.004076       0.018524      -0.007245      -0.018623      -0.000365       0.018988              1.735765       1.952363      -0.051564       0.526340       1.428762      -0.189415       1.826169           0.000001
           79              H       5.980687       1.215834      19.434289       0.120653       1.070199 0.75785829E+01  0.71910087E+02                                 1.606240                            1.517994      -0.797337       2.507264                    0.999582       3.101637       7.983132       0.566136       1.140207      -0.744814      -0.026787      -0.025184       0.003548       0.036938       0.011716       0.008726      -0.009555       0.007227       0.002343      -0.020467       0.008220       0.012247              1.638089       1.747809       0.403788      -0.079925       1.714024      -0.214794       1.452434           0.000001
           80              H       7.119668       0.574585      21.573902       0.122038       1.064567 0.77822413E+01  0.75875743E+02                                 1.720623                            1.628403      -1.049484       2.387088                    0.997445       3.482614       9.716592       0.491652       1.277763      -0.709192      -0.025610      -0.024995       0.005954       0.036278       0.010826       0.004254      -0.002711       0.011791      -0.014472      -0.012591      -0.002419       0.015011              1.772840       1.826957       0.391503      -0.151630       1.792759      -0.306661       1.698804           0.000000
           81              H       5.330432      26.180101      19.691423       0.113966       1.018630 0.73137017E+01  0.71376069E+02                                 1.762963                            1.646987      -1.357933       2.232171                    0.993042       3.884962      11.444282       0.451249       1.390832      -0.682965      -0.013071      -0.023814      -0.018952       0.033123       0.005007       0.000183       0.006718       0.006535      -0.005334      -0.009741       0.001390       0.008351              1.837036       1.681461       0.245639       0.139000       1.878673       0.485667       1.950975          -0.000000
           82              H       3.199916      26.297558      21.008841       0.118262       1.009559 0.70812115E+01  0.67705455E+02                                 1.691023                            1.577322      -0.829542       2.492038                    0.998993       3.422294       9.582020       0.486212       1.317542      -0.700919      -0.019095      -0.023097      -0.020858       0.036512       0.009244      -0.003183       0.011076       0.017028      -0.009654      -0.019172       0.004807       0.014365              1.751733       1.626753       0.244085       0.189855       1.820404       0.505731       1.808043           0.000000
           83              H       1.958219      27.221338      22.659581       0.124962       1.151543 0.82975415E+01  0.81320214E+02                                 1.748113                            1.634649      -0.990603       2.416653                    0.998127       3.312765       8.944136       0.517519       1.207622      -0.727116      -0.038271      -0.013274       0.002334       0.040575       0.012601      -0.002191       0.007906       0.010529      -0.010328      -0.016619       0.000856       0.015763              1.820499       2.480914       0.143501      -0.131644       1.462541       0.070806       1.518042           0.000000
           84              H       5.168904      29.313333      23.935730       0.122347       0.919542 0.64306416E+01  0.60951199E+02                                 1.670936                            1.564366      -1.266600       2.284132                    0.994190       3.738200      10.957525       0.452819       1.427097      -0.676582       0.018704       0.018966       0.023133       0.035280       0.006393      -0.000213       0.009304       0.004918      -0.011338      -0.012763       0.001683       0.011080              1.740248       1.620590       0.165676       0.152926       1.731624       0.403581       1.868531          -0.000000
           85              H       7.318472      29.084769      22.672279       0.124461       0.956277 0.64972421E+01  0.61437880E+02                                 1.685245                            1.549584      -1.228420       2.306627                    0.994804       3.631070      10.461300       0.467376       1.385901      -0.684921       0.018786       0.020320       0.026631       0.038406       0.005763      -0.004994       0.008634       0.013798       0.010242      -0.015760       0.006222       0.009538              1.770345       1.727791       0.293738       0.267794       1.745857       0.452059       1.837389           0.000000
           86              H       0.209573      28.303842      20.875512       0.117890       1.218171 0.89716031E+01  0.90122478E+02                                 1.848331                            1.724879      -1.056833       2.382645                    0.996980       3.490232       9.701878       0.490303       1.243594      -0.718097       0.037312       0.012131      -0.001634       0.039268       0.010728      -0.000682       0.008166       0.009274      -0.015360      -0.014793      -0.000302       0.015095              1.923495       2.604186       0.217744      -0.102840       1.544091       0.088644       1.622208           0.000000
           87              H       2.304470      22.577044      13.583686       0.114652       1.139207 0.80604199E+01  0.78314736E+02                                 1.721101                            1.597665      -0.953275       2.425943                    0.998528       3.333536       8.919928       0.530854       1.187531      -0.731207       0.030178       0.023085      -0.005829       0.038439       0.008743      -0.013129       0.002276       0.006245      -0.018739      -0.017248       0.000265       0.016983              1.783469       1.973468       0.553040       0.010461       1.971782       0.143473       1.405156          -0.000002
           88              H       2.264709      20.675518      12.380550       0.113925       1.154623 0.83195781E+01  0.80789453E+02                                 1.690420                            1.591422      -0.810854       2.493000                    0.999459       3.191442       8.305090       0.552525       1.141566      -0.744723       0.027126      -0.004397      -0.020039       0.034010       0.008897      -0.011353       0.009757       0.001606      -0.020096      -0.021063       0.008341       0.012722              1.712963       1.869455      -0.118894      -0.416502       1.560213       0.262345       1.709221          -0.000005
           89              H       1.157205      18.535905      11.717080       0.117346       1.119248 0.80600408E+01  0.78995904E+02                                 1.746067                            1.630285      -1.241200       2.288382                    0.995695       3.551504       9.820377       0.505379       1.236577      -0.717563       0.023630      -0.005817      -0.020305       0.031694       0.005176      -0.007330       0.000757       0.010409      -0.005996      -0.009007      -0.002590       0.011598              1.818303       1.904919      -0.224162      -0.426884       1.759153       0.405091       1.790836          -0.000000
           90              H       5.894539      17.593079      13.320202       0.118315       1.081661 0.75013629E+01  0.71689698E+02                                 1.671167                            1.547311      -0.885970       2.460257                    0.998985       3.285949       8.762076       0.535480       1.196868      -0.728711      -0.030670      -0.022170       0.005391       0.038226       0.008803      -0.013018       0.004076       0.012884      -0.024164      -0.018623      -0.000365       0.018988              1.735765       1.952363       0.526340       0.051564       1.826169       0.189415       1.428762           0.000001
           91              H       5.980687      19.434289      14.656667       0.120653       1.070199 0.75785871E+01  0.71910134E+02                                 1.606240                            1.517995      -0.797337       2.507264                    0.999582       3.101637       7.983132       0.566136       1.140207      -0.744814      -0.026787       0.003548       0.025184       0.036938       0.008726      -0.011716       0.009555       0.002442      -0.012012      -0.020467       0.008220       0.012247              1.638089       1.747809      -0.079925      -0.403788       1.452434       0.214794       1.714025           0.000001
           92              H       7.119668      21.573902      15.297916       0.122038       1.064567 0.77822455E+01  0.75875794E+02                                 1.720624                            1.628403      -1.049484       2.387088                    0.997445       3.482614       9.716592       0.491652       1.277763      -0.709192      -0.025610       0.005954       0.024995       0.036278       0.004254      -0.010826       0.002711       0.013132      -0.010451      -0.012591      -0.002419       0.015011              1.772840       1.826957      -0.151630      -0.391503       1.698805       0.306661       1.792760           0.000000
           93              H       5.330432      21.437398      27.926077       0.113966       1.018629 0.73136977E+01  0.71376021E+02                                 1.762963                            1.646987      -1.357933       2.232171                    0.993042       3.884962      11.444282       0.451249       1.390832      -0.682965      -0.013071       0.023814       0.018952       0.033123      -0.005007      -0.000183       0.006718       0.006535      -0.005334      -0.009741       0.001390       0.008351              1.837036       1.681461      -0.245638      -0.139000       1.878672       0.485666       1.950975          -0.000000
           94              H       3.199916      21.319942      26.608659       0.118262       1.009559 0.70812119E+01  0.67705457E+02                                 1.691022                            1.577322      -0.829542       2.492038                    0.998993       3.422294       9.582019       0.486212       1.317542      -0.700919      -0.019095       0.023097       0.020858       0.036512      -0.009244       0.003183       0.011076       0.017028      -0.009654      -0.019172       0.004807       0.014365              1.751733       1.626753      -0.244085      -0.189855       1.820404       0.505731       1.808043           0.000000
           95              H       1.958219      20.396162      24.957919       0.124962       1.151542 0.82975405E+01  0.81320203E+02                                 1.748113                            1.634649      -0.990603       2.416653                    0.998127       3.312765       8.944136       0.517519       1.207622      -0.727116      -0.038271       0.013274      -0.002334       0.040575      -0.012601       0.002191       0.007906       0.010529      -0.010328      -0.016619       0.000856       0.015763              1.820499       2.480914      -0.143501       0.131644       1.462541       0.070806       1.518042           0.000000
           96              H       5.168904      18.304167      23.681770       0.122347       0.919542 0.64306416E+01  0.60951199E+02                                 1.670936                            1.564366      -1.266600       2.284132                    0.994190       3.738200      10.957525       0.452819       1.427097      -0.676582       0.018704      -0.018966      -0.023133       0.035280      -0.006393       0.000213       0.009304       0.004918      -0.011338      -0.012763       0.001683       0.011080              1.740248       1.620591      -0.165676      -0.152926       1.731624       0.403581       1.868531          -0.000000
           97              H       7.318472      18.532731      24.945221       0.124461       0.956277 0.64972458E+01  0.61437922E+02                                 1.685245                            1.549584      -1.228420       2.306627                    0.994804       3.631070      10.461300       0.467376       1.385901      -0.684921       0.018786      -0.020320      -0.026631       0.038406      -0.005763       0.004994       0.008634       0.013798       0.010242      -0.015760       0.006222       0.009538              1.770346       1.727791      -0.293738      -0.267794       1.745857       0.452059       1.837390           0.000000
           98              H       0.209573      19.313658      26.741988       0.117890       1.218171 0.89716012E+01  0.90122454E+02                                 1.848331                            1.724879      -1.056833       2.382645                    0.996980       3.490232       9.701878       0.490303       1.243594      -0.718097       0.037312      -0.012131       0.001634       0.039268      -0.010728       0.000682       0.008166       0.009274      -0.015360      -0.014793      -0.000302       0.015095              1.923495       2.604187      -0.217743       0.102841       1.544091       0.088644       1.622208           0.000000
           99              H       2.304470      25.040456       2.288814       0.114652       1.139207 0.80604164E+01  0.78314698E+02                                 1.721102                            1.597665      -0.953275       2.425944                    0.998528       3.333535       8.919927       0.530854       1.187532      -0.731207       0.030178      -0.023085       0.005829       0.038439      -0.008743       0.013129       0.002276       0.006245      -0.018739      -0.017248       0.000265       0.016983              1.783469       1.973468      -0.553040      -0.010461       1.971782       0.143473       1.405157          -0.000002
          100              H       2.264709      26.941982       3.491950       0.113925       1.154623 0.83195807E+01  0.80789480E+02                                 1.690419                            1.591422      -0.810854       2.493000                    0.999459       3.191443       8.305091       0.552525       1.141565      -0.744724       0.027126       0.004397       0.020039       0.034010      -0.008897       0.011353       0.009757       0.001606      -0.020096      -0.021063       0.008341       0.012722              1.712963       1.869455       0.118894       0.416502       1.560213       0.262345       1.709221          -0.000005
          101              H       1.157205      29.081595       4.155420       0.117346       1.119249 0.80600409E+01  0.78995906E+02                                 1.746067                            1.630285      -1.241200       2.288382                    0.995695       3.551504       9.820377       0.505379       1.236577      -0.717563       0.023630       0.005817       0.020305       0.031694      -0.005176       0.007330       0.000757       0.010409      -0.005996      -0.009007      -0.002590       0.011598              1.818303       1.904919       0.224162       0.426884       1.759153       0.405091       1.790836          -0.000000
          102              H       5.894539      30.024421       2.552298       0.118315       1.081661 0.75013629E+01  0.71689700E+02                                 1.671168                            1.547311      -0.885970       2.460257                    0.998985       3.285949       8.762077       0.535480       1.196868      -0.728711      -0.030670       0.022170      -0.005391       0.038226      -0.008803       0.013018       0.004076       0.012884      -0.024164      -0.018623      -0.000365       0.018988              1.735765       1.952363      -0.526340      -0.051564       1.826169       0.189415       1.428762           0.000001
          103              H       5.980687      28.183211       1.215834       0.120653       1.070199 0.75785847E+01  0.71910110E+02                                 1.606240                            1.517995      -0.797337       2.507264                    0.999582       3.101637       7.983133       0.566136       1.140207      -0.744813      -0.026787      -0.003548      -0.025184       0.036938      -0.008726       0.011716       0.009555       0.002442      -0.012012      -0.020467       0.008220       0.012247              1.638089       1.747809       0.079925       0.403788       1.452434       0.214794       1.714024           0.000001
          104              H       7.119668      26.043598       0.574585       0.122038       1.064567 0.77822413E+01  0.75875744E+02                                 1.720623                            1.628403      -1.049484       2.387088                    0.997445       3.482614       9.716592       0.491652       1.277763      -0.709192      -0.025610      -0.005954      -0.024995       0.036278      -0.004254       0.010826       0.002711       0.013132      -0.010451      -0.012591      -0.002419       0.015011              1.772840       1.826957       0.151631       0.391503       1.698805       0.306661       1.792759           0.000000
          105              H       3.845201      15.107445      10.069514       0.310459       0.482704 0.29228589E+01  0.23111838E+02                                 1.174096                            1.122991      -1.059366       2.490904                    0.999869       2.702961       7.622744       0.478744       1.617990      -0.645327       0.016420      -0.010978      -0.002246       0.019879       0.004863       0.004816      -0.005379       0.004368       0.009433      -0.010622       0.003483       0.007139              1.214638       1.266046      -0.263178      -0.154414       1.258427       0.135749       1.119442          -0.000000
          106              H       2.432864      15.440768      10.177447       0.311566       0.483969 0.29741494E+01  0.23677499E+02                                 1.187565                            1.142520      -1.146093       2.454684                    0.999755       2.737359       7.807848       0.467452       1.645873      -0.641013      -0.026000      -0.004453      -0.006456       0.027157      -0.000735       0.004828      -0.002247       0.007627       0.018196      -0.007227      -0.002031       0.009258              1.225891       1.521242       0.157296       0.056407       1.092700       0.022876       1.063732          -0.000000
          107              H       4.264346      16.424863      11.917073       0.088262       1.084057 0.79047220E+01  0.77038513E+02                                 1.707052                            1.608291      -0.903437       2.427210                    0.997684       3.620572       9.958204       0.512166       1.227082      -0.719499       0.033542       0.008060       0.013702       0.037119       0.008678       0.003960       0.004954      -0.001684       0.026921      -0.013213      -0.000153       0.013366              1.775320       2.275469       0.440038       0.200197       1.562329       0.117228       1.488162           0.000000
          108              H       2.709533      16.535971      12.072623       0.088304       1.128730 0.84666161E+01  0.83471895E+02                                 1.725252                            1.644933      -0.732138       2.508939                    0.999141       3.509158       9.530578       0.518391       1.198444      -0.727848      -0.028672       0.012632       0.022358       0.038491      -0.009790      -0.006544       0.005371      -0.000673       0.029295      -0.014724      -0.001388       0.016112              1.776935       2.040504      -0.475328      -0.256129       1.738733       0.223279       1.551566           0.000001
          109              H       4.010871      14.047163      12.155160       0.169746       0.970159 0.72166817E+01  0.68998399E+02                                 1.631216                            1.580276      -0.812291       2.518753                    0.999556       3.191443       8.797332       0.493679       1.297657      -0.706954       0.013158      -0.008462      -0.010034       0.018585      -0.004551      -0.004105      -0.001730      -0.001273      -0.004870      -0.007130       0.001373       0.005757              1.652783       1.667777      -0.324578      -0.214140       1.781170       0.208445       1.509403           0.000001
          110              H       3.699411      14.863009      13.456706       0.164797       0.878255 0.59860592E+01  0.52937130E+02                                 1.344090                            1.293870      -0.733017       2.542392                    0.999984       2.784695       6.665492       0.660412       1.048749      -0.769301       0.005909       0.003776       0.009737       0.011999       0.001411       0.003267      -0.000305      -0.008563       0.003053      -0.006452       0.002427       0.004025              1.363977       1.161499       0.057534       0.193052       1.144757       0.107740       1.785674           0.000002
          111              H       2.524811      14.320170      12.571020       0.155197       1.029579 0.76904996E+01  0.74156379E+02                                 1.644788                            1.589319      -0.857974       2.482363                    0.999285       3.220692       8.702985       0.515719       1.231683      -0.721553      -0.016065      -0.002266      -0.003083       0.016514       0.000589       0.000526      -0.003091       0.009135      -0.017718      -0.007559      -0.000008       0.007567              1.665323       2.080778       0.366765      -0.014872       1.548024      -0.019862       1.367166           0.000001
          112              H       2.831300      17.637522       9.786984       0.091518       1.127671 0.84591635E+01  0.82526171E+02                                 1.663797                            1.599723      -0.619136       2.563793                    0.999914       3.302292       8.626724       0.553412       1.134471      -0.745534      -0.028607       0.028171      -0.004326       0.040382      -0.010228      -0.003436      -0.004998      -0.013489      -0.021521      -0.013480      -0.002705       0.016185              1.693776       1.836366      -0.437774      -0.210341       1.734482       0.170290       1.510479          -0.000001
          113              H       4.373688      17.329596       9.764762       0.100757       1.219491 0.93840567E+01  0.94582951E+02                                 1.804120                            1.726583      -0.725277       2.522143                    0.999311       3.427155       9.300158       0.510115       1.191285      -0.731593       0.038837       0.013570      -0.005436       0.041497       0.010200       0.004919      -0.008445      -0.002218      -0.026002      -0.016863       0.001810       0.015053              1.845935       2.382392       0.333527       0.135292       1.552170       0.072900       1.603243          -0.000001
          114              H       3.240505      17.443877       7.564834       0.159294       0.981415 0.70482381E+01  0.65672365E+02                                 1.524424                            1.467357      -0.683982       2.562223                    0.999986       2.965859       7.563248       0.573828       1.145572      -0.743979      -0.003083       0.009990      -0.003905       0.011160      -0.001012       0.000826       0.000766      -0.011296       0.007819      -0.007123       0.002450       0.004673              1.540143       1.332579      -0.105227       0.092575       1.719275      -0.387685       1.568574          -0.000002
          115              H       4.237839      16.250265       7.771176       0.161351       1.035733 0.75973999E+01  0.73769948E+02                                 1.709599                            1.621791      -1.080786       2.375634                    0.998310       3.402773       9.533411       0.485887       1.298244      -0.705036       0.014822      -0.007773      -0.002040       0.016861      -0.005446      -0.002051       0.004263       0.003616       0.014837      -0.008631       0.000099       0.008532              1.761874       2.284639      -0.272696      -0.294569       1.492737       0.070576       1.508245           0.000000
          116              H       2.693794      16.015352       7.914028       0.165338       0.877248 0.62086034E+01  0.57950842E+02                                 1.593795                            1.514788      -1.008929       2.415781                    0.998071       3.414569       9.721988       0.473478       1.385928      -0.686034      -0.012237      -0.013721      -0.000358       0.018388       0.006236      -0.002273       0.001208      -0.009048       0.016160      -0.010806       0.005008       0.005798              1.639237       1.928753       0.385425       0.161730       1.579330       0.060685       1.409628           0.000000
          117              H       3.845201       0.765054       5.802986       0.310459       0.482704 0.29228560E+01  0.23111810E+02                                 1.174096                            1.122990      -1.059366       2.490904                    0.999869       2.702961       7.622744       0.478744       1.617990      -0.645327       0.016420       0.010978       0.002246       0.019879      -0.004863      -0.004816      -0.005379       0.004368       0.009433      -0.010622       0.003483       0.007139              1.214638       1.266046       0.263178       0.154414       1.258426       0.135748       1.119442          -0.000000
          118              H       2.432864       0.431732       5.695053       0.311566       0.483969 0.29741488E+01  0.23677493E+02                                 1.187565                            1.142520      -1.146093       2.454684                    0.999755       2.737359       7.807848       0.467452       1.645873      -0.641013      -0.026000       0.004453       0.006456       0.027157       0.000735      -0.004828      -0.002247       0.007627       0.018196      -0.007227      -0.002031       0.009258              1.225891       1.521242      -0.157295      -0.056407       1.092699       0.022876       1.063732          -0.000000
          119              H       4.264346      31.192637       3.955427       0.088262       1.084057 0.79047221E+01  0.77038514E+02                                 1.707052                            1.608291      -0.903437       2.427210                    0.997684       3.620572       9.958204       0.512166       1.227082      -0.719499       0.033542      -0.008060      -0.013702       0.037119      -0.008678      -0.003960       0.004954      -0.001684       0.026921      -0.013213      -0.000153       0.013366              1.775320       2.275469      -0.440038      -0.200197       1.562329       0.117228       1.488162           0.000000
          120              H       2.709533      31.081530       3.799877       0.088304       1.128730 0.84666107E+01  0.83471831E+02                                 1.725251                            1.644933      -0.732138       2.508939                    0.999141       3.509158       9.530578       0.518392       1.198444      -0.727848      -0.028672      -0.012632      -0.022358       0.038491       0.009790       0.006544       0.005371      -0.000673       0.029295      -0.014724      -0.001388       0.016112              1.776934       2.040504       0.475328       0.256130       1.738732       0.223279       1.551566           0.000001
          121              H       4.010871       1.825338       3.717340       0.169746       0.970159 0.72166818E+01  0.68998399E+02                                 1.631216                            1.580276      -0.812291       2.518753                    0.999556       3.191443       8.797332       0.493679       1.297657      -0.706954       0.013158       0.008462       0.010034       0.018585       0.004551       0.004105      -0.001730      -0.001273      -0.004870      -0.007130       0.001373       0.005757              1.652783       1.667777       0.324578       0.214140       1.781170       0.208445       1.509403           0.000001
          122              H       3.699411       1.009491       2.415795       0.164797       0.878254 0.59860561E+01  0.52937097E+02                                 1.344089                            1.293870      -0.733017       2.542392                    0.999984       2.784695       6.665492       0.660412       1.048749      -0.769301       0.005909      -0.003776      -0.009737       0.011999      -0.001411      -0.003267      -0.000305      -0.008563       0.003053      -0.006452       0.002427       0.004025              1.363976       1.161499      -0.057534      -0.193052       1.144757       0.107741       1.785672           0.000002
          123              H       2.524811       1.552331       3.301480       0.155197       1.029579 0.76904997E+01  0.74156377E+02                                 1.644788                            1.589319      -0.857974       2.482363                    0.999285       3.220692       8.702984       0.515719       1.231682      -0.721553      -0.016065       0.002266       0.003083       0.016514      -0.000589      -0.000526      -0.003091       0.009135      -0.017718      -0.007559      -0.000008       0.007567              1.665323       2.080778      -0.366765       0.014872       1.548024      -0.019861       1.367166           0.000001
          124              H       2.831300      29.979978       6.085517       0.091518       1.127671 0.84591592E+01  0.82526119E+02                                 1.663797                            1.599723      -0.619136       2.563793                    0.999914       3.302292       8.626724       0.553412       1.134471      -0.745534      -0.028607      -0.028171       0.004326       0.040382       0.010228       0.003436      -0.004998      -0.013489      -0.021521      -0.013480      -0.002705       0.016185              1.693776       1.836366       0.437774       0.210340       1.734482       0.170289       1.510479          -0.000001
          125              H       4.373688      30.287904       6.107738       0.100757       1.219491 0.93840550E+01  0.94582931E+02                                 1.804119                            1.726583      -0.725277       2.522144                    0.999311       3.427155       9.300158       0.510115       1.191285      -0.731593       0.038837      -0.013570       0.005436       0.041497      -0.010200      -0.004919      -0.008445      -0.002218      -0.026002      -0.016863       0.001810       0.015053              1.845935       2.382392      -0.333527      -0.135291       1.552170       0.072899       1.603243          -0.000001
          126              H       3.240505      30.173623       8.307666       0.159294       0.981414 0.70482337E+01  0.65672316E+02                                 1.524424                            1.467357      -0.683982       2.562223                    0.999986       2.965859       7.563248       0.573828       1.145572      -0.743979      -0.003083      -0.009990       0.003905       0.011160       0.001012      -0.000826       0.000766      -0.011296       0.007819      -0.007123       0.002450       0.004673              1.540142       1.332579       0.105227      -0.092575       1.719275      -0.387685       1.568573          -0.000002
          127              H       4.237839      31.367234       8.101324       0.161351       1.035733 0.75973999E+01  0.73769947E+02                                 1.709599                            1.621791      -1.080786       2.375634                    0.998310       3.402773       9.533411       0.485887       1.298244      -0.705036       0.014822       0.007773       0.002040       0.016861       0.005446       0.002051       0.004263       0.003616       0.014837      -0.008631       0.000099       0.008532              1.761874       2.284639       0.272696       0.294569       1.492737       0.070575       1.508245           0.000000
          128              H       2.693794      31.602148       7.958471       0.165338       0.877248 0.62086003E+01  0.57950813E+02                                 1.593795                            1.514788      -1.008929       2.415781                    0.998071       3.414568       9.721988       0.473477       1.385930      -0.686034      -0.012237       0.013721       0.000358       0.018388      -0.006236       0.002273       0.001208      -0.009048       0.016160      -0.010806       0.005008       0.005798              1.639237       1.928753      -0.385426      -0.161729       1.579331       0.060685       1.409628           0.000000
          129              H       3.845201       5.802986      15.107445       0.310459       0.482704 0.29228590E+01  0.23111839E+02                                 1.174096                            1.122991      -1.059366       2.490904                    0.999869       2.702961       7.622744       0.478744       1.617990      -0.645327       0.016420       0.002246      -0.010978       0.019879      -0.004816       0.004863       0.005379      -0.002533      -0.011269      -0.010622       0.003483       0.007139              1.214638       1.266046       0.154414      -0.263178       1.119442      -0.135749       1.258427          -0.000000
          130              H       2.432864       5.695053      15.440768       0.311566       0.483969 0.29741502E+01  0.23677505E+02                                 1.187565                            1.142520      -1.146093       2.454685                    0.999755       2.737359       7.807847       0.467452       1.645873      -0.641013      -0.026000       0.006456      -0.004453       0.027157      -0.004828      -0.000735       0.002247      -0.005285      -0.020538      -0.007227      -0.002031       0.009258              1.225891       1.521242      -0.056407       0.157296       1.063732      -0.022876       1.092700          -0.000000
          131              H       4.264346       3.955427      16.424863       0.088262       1.084057 0.79047214E+01  0.77038508E+02                                 1.707053                            1.608291      -0.903437       2.427210                    0.997684       3.620572       9.958205       0.512166       1.227083      -0.719499       0.033542      -0.013702       0.008060       0.037119      -0.003960       0.008678      -0.004954      -0.014302      -0.010935      -0.013213      -0.000153       0.013366              1.775320       2.275469      -0.200197       0.440038       1.488162      -0.117228       1.562329           0.000000
          132              H       2.709533       3.799877      16.535971       0.088304       1.128730 0.84666148E+01  0.83471880E+02                                 1.725251                            1.644933      -0.732138       2.508939                    0.999141       3.509158       9.530578       0.518391       1.198444      -0.727848      -0.028672      -0.022358       0.012632       0.038491       0.006544      -0.009790      -0.005371      -0.014984      -0.013638      -0.014724      -0.001388       0.016112              1.776935       2.040504       0.256129      -0.475328       1.551566      -0.223279       1.738733           0.000001
          133              H       4.010871       3.717340      14.047163       0.169746       0.970159 0.72166817E+01  0.68998401E+02                                 1.631216                            1.580277      -0.812291       2.518753                    0.999556       3.191443       8.797333       0.493679       1.297657      -0.706954       0.013158       0.010034      -0.008462       0.018585       0.004105      -0.004551       0.001730       0.001798       0.004345      -0.007130       0.001373       0.005757              1.652784       1.667777       0.214140      -0.324578       1.509404      -0.208445       1.781170           0.000001
          134              H       3.699411       2.415795      14.863009       0.164797       0.878254 0.59860555E+01  0.52937090E+02                                 1.344089                            1.293870      -0.733017       2.542392                    0.999984       2.784695       6.665492       0.660412       1.048749      -0.769301       0.005909      -0.009737       0.003776       0.011999      -0.003267       0.001411       0.000305      -0.005808       0.011318      -0.006452       0.002427       0.004025              1.363976       1.161499      -0.193052       0.057534       1.785673      -0.107741       1.144757           0.000002
          135              H       2.524811       3.301480      14.320170       0.155197       1.029579 0.76904999E+01  0.74156382E+02                                 1.644788                            1.589319      -0.857974       2.482363                    0.999285       3.220692       8.702985       0.515719       1.231683      -0.721553      -0.016065       0.003083      -0.002266       0.016514      -0.000526       0.000589       0.003091       0.013426      -0.004843      -0.007559      -0.000008       0.007567              1.665323       2.080779       0.014872       0.366765       1.367166       0.019862       1.548024           0.000001
          136              H       2.831300       6.085517      17.637522       0.091518       1.127671 0.84591593E+01  0.82526121E+02                                 1.663797                            1.599723      -0.619136       2.563793                    0.999914       3.302292       8.626724       0.553412       1.134471      -0.745534      -0.028607       0.004326       0.028171       0.040382       0.003436      -0.010228       0.004998       0.004016       0.030994      -0.013480      -0.002705       0.016185              1.693776       1.836366       0.210339      -0.437774       1.510478      -0.170289       1.734482          -0.000001
          137              H       4.373688       6.107738      17.329596       0.100757       1.219491 0.93840552E+01  0.94582933E+02                                 1.804120                            1.726583      -0.725277       2.522143                    0.999311       3.427155       9.300158       0.510115       1.191285      -0.731593       0.038837       0.005436       0.013570       0.041497      -0.004919       0.010200       0.008445       0.011892       0.016329      -0.016863       0.001810       0.015053              1.845935       2.382392      -0.135291       0.333528       1.603242      -0.072899       1.552170          -0.000001
          138              H       3.240505       8.307666      17.443877       0.159294       0.981415 0.70482374E+01  0.65672355E+02                                 1.524424                            1.467357      -0.683982       2.562223                    0.999986       2.965859       7.563247       0.573828       1.145572      -0.743979      -0.003083       0.003905       0.009990       0.011160      -0.000826      -0.001012      -0.000766      -0.009558       0.013034      -0.007123       0.002450       0.004673              1.540142       1.332579      -0.092575      -0.105227       1.568573       0.387685       1.719275          -0.000002
          139              H       4.237839       8.101324      16.250265       0.161351       1.035733 0.75973998E+01  0.73769947E+02                                 1.709599                            1.621791      -1.080786       2.375634                    0.998310       3.402773       9.533411       0.485887       1.298244      -0.705036       0.014822       0.002040      -0.007773       0.016861       0.002051      -0.005446      -0.004263      -0.005610      -0.012842      -0.008631       0.000099       0.008532              1.761874       2.284639       0.294569      -0.272696       1.508245      -0.070576       1.492737           0.000000
          140              H       2.693794       7.958471      16.015352       0.165338       0.877248 0.62086025E+01  0.57950833E+02                                 1.593794                            1.514787      -1.008929       2.415781                    0.998071       3.414569       9.721988       0.473478       1.385928      -0.686034      -0.012237       0.000358      -0.013721       0.018388       0.002273       0.006236      -0.001208      -0.012604       0.005492      -0.010806       0.005008       0.005798              1.639237       1.928753      -0.161729       0.385425       1.409628      -0.060685       1.579330           0.000000
          141              H       3.845201      10.069514       0.765054       0.310459       0.482704 0.29228560E+01  0.23111810E+02                                 1.174096                            1.122990      -1.059366       2.490904                    0.999869       2.702961       7.622744       0.478744       1.617990      -0.645327       0.016420      -0.002246       0.010978       0.019879       0.004816      -0.004863       0.005379      -0.002533      -0.011269      -0.010622       0.003483       0.007139              1.214638       1.266046      -0.154414       0.263178       1.119442      -0.135748       1.258425          -0.000000
          142              H       2.432864      10.177447       0.431732       0.311566       0.483969 0.29741488E+01  0.23677492E+02                                 1.187565                            1.142520      -1.146093       2.454684                    0.999755       2.737359       7.807848       0.467452       1.645873      -0.641013      -0.026000      -0.006456       0.004453       0.027157       0.004828       0.000735       0.002247      -0.005285      -0.020538      -0.007227      -0.002031       0.009258              1.225891       1.521242       0.056407      -0.157295       1.063732      -0.022876       1.092699          -0.000000
          143              H       4.264346      11.917073      31.192637       0.088262       1.084057 0.79047215E+01  0.77038509E+02                                 1.707053                            1.608291      -0.903437       2.427210                    0.997684       3.620572       9.958205       0.512166       1.227083      -0.719499       0.033542       0.013702      -0.008060       0.037119       0.003960      -0.008678      -0.004954      -0.014302      -0.010935      -0.013213      -0.000153       0.013366              1.775320       2.275469       0.200197      -0.440038       1.488162      -0.117228       1.562329           0.000000
          144              H       2.709533      12.072623      31.081530       0.088304       1.128730 0.84666107E+01  0.83471831E+02                                 1.725251                            1.644933      -0.732138       2.508939                    0.999141       3.509158       9.530578       0.518392       1.198444      -0.727848      -0.028672       0.022358      -0.012632       0.038491      -0.006544       0.009790      -0.005371      -0.014984      -0.013638      -0.014724      -0.001388       0.016112              1.776934       2.040504      -0.256130       0.475328       1.551566      -0.223279       1.738732           0.000001
          145              H       4.010871      12.155160       1.825338       0.169746       0.970159 0.72166813E+01  0.68998396E+02                                 1.631216                            1.580277      -0.812291       2.518753                    0.999556       3.191443       8.797333       0.493679       1.297657      -0.706954       0.013158      -0.010034       0.008462       0.018585      -0.004105       0.004551       0.001730       0.001798       0.004345      -0.007130       0.001373       0.005757              1.652783       1.667777      -0.214140       0.324578       1.509403      -0.208445       1.781170           0.000001
          146              H       3.699411      13.456706       1.009491       0.164797       0.878255 0.59860598E+01  0.52937137E+02                                 1.344089                            1.293870      -0.733017       2.542392                    0.999984       2.784695       6.665492       0.660412       1.048749      -0.769301       0.005909       0.009737      -0.003776       0.011999       0.003267      -0.001411       0.000305      -0.005808       0.011318      -0.006452       0.002427       0.004025              1.363977       1.161499       0.193052      -0.057534       1.785673      -0.107741       1.144758           0.000002
          147              H       2.524811      12.571020       1.552331       0.155197       1.029579 0.76904994E+01  0.74156374E+02                                 1.644788                            1.589319      -0.857974       2.482363                    0.999285       3.220692       8.702984       0.515719       1.231682      -0.721553      -0.016065      -0.003083       0.002266       0.016514       0.000526      -0.000589       0.003091       0.013426      -0.004843      -0.007559      -0.000008       0.007567              1.665323       2.080778      -0.014872      -0.366765       1.367166       0.019861       1.548024           0.000001
          148              H       2.831300       9.786984      29.979978       0.091518       1.127671 0.84591622E+01  0.82526155E+02                                 1.663797                            1.599723      -0.619136       2.563793                    0.999914       3.302292       8.626724       0.553412       1.134471      -0.745534      -0.028607      -0.004326      -0.028171       0.040382      -0.003436       0.010228       0.004998       0.004016       0.030994      -0.013480      -0.002705       0.016185              1.693776       1.836366      -0.210341       0.437774       1.510479      -0.170290       1.734482          -0.000001
          149              H       4.373688       9.764762      30.287904       0.100757       1.219491 0.93840565E+01  0.94582949E+02                                 1.804119                            1.726583      -0.725277       2.522143                    0.999311       3.427155       9.300158       0.510115       1.191285      -0.731593       0.038837      -0.005436      -0.013570       0.041497       0.004919      -0.010200       0.008445       0.011892       0.016329      -0.016863       0.001810       0.015053              1.845935       2.382392       0.135292      -0.333527       1.603243      -0.072900       1.552170          -0.000001
          150              H       3.240505       7.564834      30.173623       0.159294       0.981414 0.70482338E+01  0.65672317E+02                                 1.524424                            1.467357      -0.683982       2.562223                    0.999986       2.965859       7.563248       0.573828       1.145572      -0.743979      -0.003083      -0.003905      -0.009990       0.011160       0.000826       0.001012      -0.000766      -0.009558       0.013034      -0.007123       0.002450       0.004673              1.540142       1.332579       0.092575       0.105227       1.568573       0.387685       1.719275          -0.000002
          151              H       4.237839       7.771176      31.367234       0.161351       1.035733 0.75974000E+01  0.73769949E+02                                 1.709599                            1.621791      -1.080786       2.375634                    0.998310       3.402773       9.533411       0.485887       1.298244      -0.705036       0.014822      -0.002040       0.007773       0.016861      -0.002051       0.005446      -0.004263      -0.005610      -0.012842      -0.008631       0.000099       0.008532              1.761874       2.284639      -0.294569       0.272697       1.508245      -0.070576       1.492737           0.000000
          152              H       2.693794       7.914028      31.602148       0.165338       0.877248 0.62086020E+01  0.57950829E+02                                 1.593795                            1.514788      -1.008929       2.415781                    0.998071       3.414568       9.721987       0.473477       1.385929      -0.686034      -0.012237      -0.000358       0.013721       0.018388      -0.002273      -0.006236      -0.001208      -0.012604       0.005492      -0.010806       0.005008       0.005798              1.639237       1.928753       0.161730      -0.385426       1.409628      -0.060685       1.579331           0.000000
          153              H       4.438299      16.637554      21.675486       0.310459       0.482704 0.29228575E+01  0.23111824E+02                                 1.174096                            1.122990      -1.059366       2.490904                    0.999869       2.702961       7.622744       0.478744       1.617990      -0.645327      -0.016420       0.010978       0.002246       0.019879       0.004863       0.004816      -0.005379       0.004368       0.009433      -0.010622       0.003483       0.007139              1.214638       1.266046      -0.263178      -0.154414       1.258426       0.135748       1.119442          -0.000000
          154              H       5.850636      16.304232      21.567553       0.311566       0.483969 0.29741495E+01  0.23677499E+02                                 1.187565                            1.142520      -1.146093       2.454684                    0.999755       2.737359       7.807848       0.467452       1.645873      -0.641013       0.026000       0.004453       0.006456       0.027157      -0.000735       0.004828      -0.002247       0.007627       0.018196      -0.007227      -0.002031       0.009258              1.225891       1.521242       0.157296       0.056407       1.092699       0.022876       1.063732          -0.000000
          155              H       4.019154      15.320137      19.827927       0.088262       1.084057 0.79047215E+01  0.77038509E+02                                 1.707053                            1.608291      -0.903437       2.427210                    0.997684       3.620572       9.958205       0.512166       1.227083      -0.719499      -0.033542      -0.008060      -0.013702       0.037119       0.008678       0.003960       0.004954      -0.001684       0.026921      -0.013213      -0.000153       0.013366              1.775320       2.275469       0.440038       0.200197       1.562329       0.117228       1.488162           0.000000
          156              H       5.573967      15.209030      19.672377       0.088304       1.128730 0.84666107E+01  0.83471831E+02                                 1.725251                            1.644933      -0.732138       2.508939                    0.999141       3.509158       9.530578       0.518392       1.198444      -0.727848       0.028672      -0.012632      -0.022358       0.038491      -0.009790      -0.006544       0.005371      -0.000673       0.029295      -0.014724      -0.001388       0.016112              1.776934       2.040504      -0.475328      -0.256130       1.738732       0.223278       1.551566           0.000001
          157              H       4.272629      17.697838      19.589839       0.169746       0.970159 0.72166790E+01  0.68998369E+02                                 1.631216                            1.580276      -0.812291       2.518753                    0.999556       3.191443       8.797333       0.493679       1.297657      -0.706954      -0.013158       0.008462       0.010034       0.018585      -0.004551      -0.004105      -0.001730      -0.001273      -0.004870      -0.007130       0.001373       0.005757              1.652783       1.667777      -0.324578      -0.214140       1.781170       0.208444       1.509403           0.000001
          158              H       4.584089      16.881991      18.288294       0.164797       0.878255 0.59860599E+01  0.52937137E+02                                 1.344090                            1.293870      -0.733017       2.542392                    0.999984       2.784695       6.665492       0.660412       1.048749      -0.769301      -0.005909      -0.003776      -0.009737       0.011999       0.001411       0.003267      -0.000305      -0.008563       0.003053      -0.006452       0.002427       0.004025              1.363977       1.161499       0.057534       0.193052       1.144758       0.107741       1.785673           0.000002
          159              H       5.758689      17.424831      19.173980       0.155197       1.029579 0.76904995E+01  0.74156378E+02                                 1.644788                            1.589319      -0.857974       2.482363                    0.999285       3.220692       8.702985       0.515719       1.231683      -0.721553       0.016065       0.002266       0.003083       0.016514       0.000589       0.000526      -0.003091       0.009135      -0.017718      -0.007559      -0.000008       0.007567              1.665323       2.080778       0.366765      -0.014872       1.548024      -0.019862       1.367166           0.000001
          160              H       5.452200      14.107478      21.958017       0.091518       1.127671 0.84591620E+01  0.82526153E+02                                 1.663797                            1.599723      -0.619136       2.563793                    0.999914       3.302292       8.626724       0.553412       1.134471      -0.745534       0.028607      -0.028171       0.004326       0.040382      -0.010228      -0.003436      -0.004998      -0.013489      -0.021521      -0.013480      -0.002705       0.016185              1.693776       1.836366      -0.437774      -0.210340       1.734482       0.170289       1.510479          -0.000001
          161              H       3.909812      14.415404      21.980238       0.100757       1.219491 0.93840568E+01  0.94582953E+02                                 1.804120                            1.726583      -0.725277       2.522143                    0.999311       3.427155       9.300158       0.510115       1.191285      -0.731593      -0.038837      -0.013570       0.005436       0.041497       0.010200       0.004919      -0.008445      -0.002218      -0.026002      -0.016863       0.001810       0.015053              1.845935       2.382392       0.333527       0.135292       1.552170       0.072900       1.603243          -0.000001
          162              H       5.042995      14.301123      24.180166       0.159294       0.981414 0.70482338E+01  0.65672317E+02                                 1.524424                            1.467357      -0.683982       2.562223                    0.999986       2.965859       7.563248       0.573828       1.145572      -0.743979       0.003083      -0.009990       0.003905       0.011160      -0.001012       0.000826       0.000766      -0.011296       0.007819      -0.007123       0.002450       0.004673              1.540142       1.332579      -0.105227       0.092575       1.719275      -0.387685       1.568573          -0.000002
          163              H       4.045661      15.494734      23.973824       0.161351       1.035733 0.75974000E+01  0.73769949E+02                                 1.709599                            1.621791      -1.080786       2.375634                    0.998310       3.402773       9.533411       0.485887       1.298244      -0.705036      -0.014822       0.007773       0.002040       0.016861      -0.005446      -0.002051       0.004263       0.003616       0.014837      -0.008631       0.000099       0.008532              1.761874       2.284639      -0.272696      -0.294569       1.492737       0.070576       1.508245           0.000000
          164              H       5.589706      15.729648      23.830972       0.165338       0.877248 0.62086012E+01  0.57950822E+02                                 1.593795                            1.514788      -1.008929       2.415781                    0.998071       3.414568       9.721988       0.473477       1.385930      -0.686034       0.012237       0.013721       0.000358       0.018388       0.006236      -0.002273       0.001208      -0.009048       0.016160      -0.010806       0.005008       0.005798              1.639237       1.928753       0.385426       0.161730       1.579331       0.060685       1.409628           0.000000
          165              H       4.438299      30.979945      25.942014       0.310459       0.482705 0.29228609E+01  0.23111856E+02                                 1.174096                            1.122991      -1.059366       2.490904                    0.999869       2.702962       7.622745       0.478745       1.617988      -0.645327      -0.016420      -0.010978      -0.002246       0.019879      -0.004863      -0.004816      -0.005379       0.004368       0.009433      -0.010622       0.003483       0.007139              1.214638       1.266046       0.263178       0.154414       1.258426       0.135749       1.119442          -0.000000
          166              H       5.850636      31.313268      26.049947       0.311566       0.483969 0.29741494E+01  0.23677498E+02                                 1.187565                            1.142520      -1.146093       2.454685                    0.999755       2.737359       7.807847       0.467452       1.645873      -0.641013       0.026000      -0.004453      -0.006456       0.027157       0.000735      -0.004828      -0.002247       0.007627       0.018196      -0.007227      -0.002031       0.009258              1.225891       1.521242      -0.157295      -0.056407       1.092699       0.022876       1.063732          -0.000000
          167              H       4.019154       0.552363      27.789573       0.088262       1.084057 0.79047215E+01  0.77038509E+02                                 1.707053                            1.608291      -0.903437       2.427210                    0.997684       3.620572       9.958205       0.512166       1.227083      -0.719499      -0.033542       0.008060       0.013702       0.037119      -0.008678      -0.003960       0.004954      -0.001684       0.026921      -0.013213      -0.000153       0.013366              1.775320       2.275469      -0.440038      -0.200197       1.562330       0.117228       1.488162           0.000000
          168              H       5.573967       0.663470      27.945124       0.088304       1.128730 0.84666131E+01  0.83471859E+02                                 1.725251                            1.644933      -0.732138       2.508940                    0.999141       3.509158       9.530578       0.518391       1.198444      -0.727848       0.028672       0.012632       0.022358       0.038491       0.009790       0.006544       0.005371      -0.000673       0.029295      -0.014724      -0.001388       0.016112              1.776934       2.040504       0.475328       0.256130       1.738733       0.223279       1.551566           0.000001
          169              H       4.272629      29.919662      28.027660       0.169746       0.970159 0.72166850E+01  0.68998439E+02                                 1.631216                            1.580277      -0.812291       2.518753                    0.999556       3.191443       8.797333       0.493679       1.297657      -0.706954      -0.013158      -0.008462      -0.010034       0.018585       0.004551       0.004105      -0.001730      -0.001273      -0.004870      -0.007130       0.001373       0.005757              1.652784       1.667777       0.324578       0.214140       1.781171       0.208445       1.509403           0.000001
          170              H       4.584089      30.735509      29.329206       0.164797       0.878255 0.59860590E+01  0.52937128E+02                                 1.344089                            1.293870      -0.733017       2.542392                    0.999984       2.784695       6.665492       0.660412       1.048749      -0.769301      -0.005909       0.003776       0.009737       0.011999      -0.001411      -0.003267      -0.000305      -0.008563       0.003053      -0.006452       0.002427       0.004025              1.363977       1.161499      -0.057534      -0.193052       1.144757       0.107740       1.785673           0.000002
          171              H       5.758689      30.192669      28.443520       0.155197       1.029579 0.76905016E+01  0.74156400E+02                                 1.644788                            1.589319      -0.857974       2.482363                    0.999285       3.220692       8.702984       0.515719       1.231682      -0.721553       0.016065      -0.002266      -0.003083       0.016514      -0.000589      -0.000526      -0.003091       0.009135      -0.017718      -0.007559      -0.000008       0.007567              1.665323       2.080777      -0.366765       0.014872       1.548025      -0.019861       1.367166           0.000001
          172              H       5.452200       1.765022      25.659484       0.091518       1.127671 0.84591573E+01  0.82526097E+02                                 1.663797                            1.599723      -0.619136       2.563793                    0.999914       3.302292       8.626724       0.553412       1.134471      -0.745534       0.028607       0.028171      -0.004326       0.040382       0.010228       0.003436      -0.004998      -0.013489      -0.021521      -0.013480      -0.002705       0.016185              1.693776       1.836367       0.437774       0.210340       1.734482       0.170289       1.510479          -0.000001
          173              H       3.909812       1.457096      25.637262       0.100757       1.219491 0.93840521E+01  0.94582895E+02                                 1.804119                            1.726583      -0.725277       2.522143                    0.999311       3.427155       9.300158       0.510115       1.191285      -0.731593      -0.038837       0.013570      -0.005436       0.041497      -0.010200      -0.004919      -0.008445      -0.002218      -0.026002      -0.016863       0.001810       0.015053              1.845935       2.382393      -0.333527      -0.135291       1.552170       0.072899       1.603242          -0.000001
          174              H       5.042995       1.571378      23.437333       0.159294       0.981415 0.70482449E+01  0.65672443E+02                                 1.524425                            1.467358      -0.683982       2.562223                    0.999986       2.965859       7.563248       0.573828       1.145572      -0.743979       0.003083       0.009990      -0.003905       0.011160       0.001012      -0.000826       0.000766      -0.011296       0.007819      -0.007123       0.002450       0.004673              1.540143       1.332580       0.105226      -0.092575       1.719276      -0.387685       1.568574          -0.000002
          175              H       4.045661       0.377766      23.643676       0.161351       1.035733 0.75973971E+01  0.73769915E+02                                 1.709599                            1.621791      -1.080786       2.375634                    0.998310       3.402773       9.533411       0.485887       1.298244      -0.705035      -0.014822      -0.007773      -0.002040       0.016861       0.005446       0.002051       0.004263       0.003616       0.014837      -0.008631       0.000099       0.008532              1.761873       2.284639       0.272696       0.294568       1.492736       0.070575       1.508245           0.000000
          176              H       5.589706       0.142853      23.786528       0.165338       0.877247 0.62085948E+01  0.57950750E+02                                 1.593794                            1.514787      -1.008929       2.415781                    0.998071       3.414568       9.721988       0.473477       1.385930      -0.686034       0.012237      -0.013721      -0.000358       0.018388      -0.006236       0.002273       0.001208      -0.009048       0.016160      -0.010806       0.005008       0.005798              1.639237       1.928753      -0.385425      -0.161730       1.579329       0.060685       1.409628           0.000000
          177              H       4.438299      25.942014      16.637554       0.310459       0.482704 0.29228575E+01  0.23111825E+02                                 1.174096                            1.122990      -1.059366       2.490904                    0.999869       2.702961       7.622744       0.478744       1.617990      -0.645327      -0.016420      -0.002246       0.010978       0.019879      -0.004816       0.004863       0.005379      -0.002533      -0.011269      -0.010622       0.003483       0.007139              1.214638       1.266046       0.154414      -0.263178       1.119442      -0.135748       1.258426          -0.000000
          178              H       5.850636      26.049947      16.304232       0.311566       0.483969 0.29741502E+01  0.23677506E+02                                 1.187565                            1.142520      -1.146093       2.454685                    0.999755       2.737359       7.807847       0.467452       1.645873      -0.641013       0.026000      -0.006456       0.004453       0.027157      -0.004828      -0.000735       0.002247      -0.005285      -0.020538      -0.007227      -0.002031       0.009258              1.225891       1.521242      -0.056407       0.157296       1.063732      -0.022876       1.092699          -0.000000
          179              H       4.019154      27.789573      15.320137       0.088262       1.084057 0.79047220E+01  0.77038513E+02                                 1.707052                            1.608291      -0.903437       2.427210                    0.997684       3.620572       9.958204       0.512166       1.227082      -0.719499      -0.033542       0.013702      -0.008060       0.037119      -0.003960       0.008678      -0.004954      -0.014302      -0.010935      -0.013213      -0.000153       0.013366              1.775320       2.275469      -0.200197       0.440038       1.488162      -0.117228       1.562329           0.000000
          180              H       5.573967      27.945124      15.209030       0.088304       1.128730 0.84666129E+01  0.83471857E+02                                 1.725251                            1.644933      -0.732138       2.508939                    0.999141       3.509158       9.530578       0.518391       1.198444      -0.727848       0.028672       0.022358      -0.012632       0.038491       0.006544      -0.009790      -0.005371      -0.014984      -0.013638      -0.014724      -0.001388       0.016112              1.776934       2.040504       0.256130      -0.475327       1.551567      -0.223279       1.738732           0.000001
          181              H       4.272629      28.027660      17.697838       0.169746       0.970159 0.72166813E+01  0.68998396E+02                                 1.631216                            1.580277      -0.812291       2.518753                    0.999556       3.191443       8.797333       0.493679       1.297657      -0.706954      -0.013158      -0.010034       0.008462       0.018585       0.004105      -0.004551       0.001730       0.001798       0.004345      -0.007130       0.001373       0.005757              1.652783       1.667777       0.214140      -0.324578       1.509403      -0.208445       1.781170           0.000001
          182              H       4.584089      29.329206      16.881991       0.164797       0.878255 0.59860598E+01  0.52937137E+02                                 1.344089                            1.293870      -0.733017       2.542392                    0.999984       2.784695       6.665492       0.660412       1.048749      -0.769301      -0.005909       0.009737      -0.003776       0.011999      -0.003267       0.001411       0.000305      -0.005808       0.011318      -0.006452       0.002427       0.004025              1.363977       1.161499      -0.193052       0.057534       1.785673      -0.107741       1.144758           0.000002
          183              H       5.758689      28.443520      17.424831       0.155197       1.029579 0.76904994E+01  0.74156374E+02                                 1.644788                            1.589319      -0.857974       2.482363                    0.999285       3.220692       8.702984       0.515719       1.231682      -0.721553       0.016065      -0.003083       0.002266       0.016514      -0.000526       0.000589       0.003091       0.013426      -0.004843      -0.007559      -0.000008       0.007567              1.665323       2.080778       0.014872       0.366765       1.367166       0.019862       1.548024           0.000001
          184              H       5.452200      25.659484      14.107478       0.091518       1.127671 0.84591620E+01  0.82526153E+02                                 1.663797                            1.599723      -0.619136       2.563793                    0.999914       3.302292       8.626724       0.553412       1.134471      -0.745534       0.028607      -0.004326      -0.028171       0.040382       0.003436      -0.010228       0.004998       0.004016       0.030994      -0.013480      -0.002705       0.016185              1.693776       1.836366       0.210340      -0.437774       1.510479      -0.170289       1.734482          -0.000001
          185              H       3.909812      25.637262      14.415404       0.100757       1.219491 0.93840551E+01  0.94582932E+02                                 1.804119                            1.726583      -0.725277       2.522144                    0.999311       3.427155       9.300158       0.510115       1.191285      -0.731593      -0.038837      -0.005436      -0.013570       0.041497      -0.004919       0.010200       0.008445       0.011892       0.016329      -0.016863       0.001810       0.015053              1.845935       2.382392      -0.135291       0.333527       1.603242      -0.072899       1.552170          -0.000001
          186              H       5.042995      23.437333      14.301123       0.159294       0.981415 0.70482362E+01  0.65672344E+02                                 1.524424                            1.467357      -0.683982       2.562223                    0.999986       2.965859       7.563248       0.573828       1.145572      -0.743979       0.003083      -0.003905      -0.009990       0.011160      -0.000826      -0.001012      -0.000766      -0.009558       0.013034      -0.007123       0.002450       0.004673              1.540143       1.332579      -0.092575      -0.105227       1.568574       0.387686       1.719275          -0.000002
          187              H       4.045661      23.643676      15.494734       0.161351       1.035733 0.75973996E+01  0.73769945E+02                                 1.709599                            1.621791      -1.080786       2.375634                    0.998310       3.402773       9.533411       0.485887       1.298244      -0.705036      -0.014822      -0.002040       0.007773       0.016861       0.002051      -0.005446      -0.004263      -0.005610      -0.012842      -0.008631       0.000099       0.008532              1.761873       2.284639       0.294568      -0.272696       1.508245      -0.070575       1.492737           0.000000
          188              H       5.589706      23.786528      15.729648       0.165338       0.877248 0.62086009E+01  0.57950819E+02                                 1.593795                            1.514788      -1.008929       2.415781                    0.998071       3.414568       9.721988       0.473477       1.385930      -0.686034       0.012237      -0.000358       0.013721       0.018388       0.002273       0.006236      -0.001208      -0.012604       0.005492      -0.010806       0.005008       0.005798              1.639237       1.928753      -0.161730       0.385426       1.409628      -0.060685       1.579331           0.000000
          189              H       4.438299      21.675486      30.979945       0.310459       0.482704 0.29228574E+01  0.23111823E+02                                 1.174096                            1.122990      -1.059366       2.490904                    0.999869       2.702961       7.622744       0.478744       1.617990      -0.645327      -0.016421       0.002246      -0.010978       0.019879       0.004816      -0.004863       0.005379      -0.002533      -0.011269      -0.010622       0.003483       0.007139              1.214638       1.266046      -0.154414       0.263178       1.119442      -0.135749       1.258426          -0.000000
          190              H       5.850636      21.567553      31.313268       0.311566       0.483969 0.29741487E+01  0.23677491E+02                                 1.187565                            1.142520      -1.146093       2.454684                    0.999755       2.737359       7.807848       0.467452       1.645873      -0.641013       0.026000       0.006456      -0.004453       0.027157       0.004828       0.000735       0.002247      -0.005285      -0.020538      -0.007227      -0.002031       0.009258              1.225891       1.521242       0.056407      -0.157295       1.063732      -0.022876       1.092699          -0.000000
          191              H       4.019154      19.827927       0.552363       0.088262       1.084057 0.79047216E+01  0.77038510E+02                                 1.707053                            1.608291      -0.903437       2.427210                    0.997684       3.620572       9.958205       0.512166       1.227083      -0.719499      -0.033542      -0.013702       0.008060       0.037119       0.003960      -0.008678      -0.004954      -0.014302      -0.010935      -0.013213      -0.000153       0.013366              1.775320       2.275470       0.200197      -0.440039       1.488162      -0.117228       1.562330           0.000000
          192              H       5.573967      19.672377       0.663470       0.088304       1.128730 0.84666121E+01  0.83471848E+02                                 1.725251                            1.644933      -0.732138       2.508939                    0.999141       3.509158       9.530578       0.518392       1.198444      -0.727848       0.028672      -0.022358       0.012632       0.038491      -0.006544       0.009790      -0.005371      -0.014984      -0.013638      -0.014724      -0.001388       0.016112              1.776934       2.040504      -0.256129       0.475328       1.551566      -0.223278       1.738733           0.000001
          193              H       4.272629      19.589839      29.919662       0.169746       0.970159 0.72166827E+01  0.68998412E+02                                 1.631216                            1.580277      -0.812291       2.518753                    0.999556       3.191443       8.797333       0.493679       1.297657      -0.706954      -0.013158       0.010034      -0.008462       0.018585      -0.004105       0.004551       0.001730       0.001798       0.004345      -0.007130       0.001373       0.005757              1.652784       1.667777      -0.214139       0.324578       1.509403      -0.208445       1.781171           0.000001
          194              H       4.584089      18.288294      30.735509       0.164797       0.878255 0.59860591E+01  0.52937128E+02                                 1.344089                            1.293870      -0.733017       2.542392                    0.999984       2.784695       6.665492       0.660412       1.048749      -0.769301      -0.005909      -0.009737       0.003776       0.011999       0.003267      -0.001411       0.000305      -0.005808       0.011318      -0.006452       0.002427       0.004025              1.363977       1.161499       0.193052      -0.057534       1.785673      -0.107741       1.144757           0.000002
          195              H       5.758689      19.173980      30.192669       0.155197       1.029579 0.76905018E+01  0.74156401E+02                                 1.644788                            1.589319      -0.857974       2.482363                    0.999285       3.220692       8.702984       0.515719       1.231682      -0.721553       0.016065       0.003083      -0.002266       0.016514       0.000526      -0.000589       0.003091       0.013426      -0.004843      -0.007559      -0.000008       0.007567              1.665323       2.080778      -0.014872      -0.366765       1.367166       0.019861       1.548025           0.000001
          196              H       5.452200      21.958017       1.765022       0.091518       1.127670 0.84591561E+01  0.82526083E+02                                 1.663797                            1.599722      -0.619136       2.563793                    0.999914       3.302292       8.626724       0.553412       1.134471      -0.745534       0.028607       0.004326       0.028171       0.040382      -0.003436       0.010228       0.004998       0.004016       0.030994      -0.013480      -0.002705       0.016185              1.693775       1.836366      -0.210340       0.437774       1.510479      -0.170289       1.734481          -0.000001
          197              H       3.909812      21.980238       1.457096       0.100757       1.219491 0.93840537E+01  0.94582915E+02                                 1.804119                            1.726583      -0.725277       2.522144                    0.999311       3.427155       9.300158       0.510115       1.191285      -0.731593      -0.038837       0.005436       0.013570       0.041497       0.004919      -0.010200       0.008445       0.011892       0.016329      -0.016863       0.001810       0.015053              1.845935       2.382392       0.135292      -0.333527       1.603243      -0.072899       1.552170          -0.000001
          198              H       5.042995      24.180166       1.571378       0.159294       0.981415 0.70482425E+01  0.65672415E+02                                 1.524424                            1.467358      -0.683982       2.562223                    0.999986       2.965859       7.563248       0.573828       1.145572      -0.743979       0.003083       0.003905       0.009990       0.011160       0.000826       0.001012      -0.000766      -0.009558       0.013034      -0.007123       0.002450       0.004673              1.540143       1.332579       0.092575       0.105226       1.568574       0.387685       1.719276          -0.000002
          199              H       4.045661      23.973824       0.377766       0.161351       1.035733 0.75973975E+01  0.73769919E+02                                 1.709599                            1.621791      -1.080786       2.375634                    0.998310       3.402773       9.533411       0.485887       1.298244      -0.705035      -0.014822       0.002040      -0.007773       0.016861      -0.002051       0.005446      -0.004263      -0.005610      -0.012842      -0.008631       0.000099       0.008532              1.761873       2.284639      -0.294569       0.272696       1.508245      -0.070575       1.492736           0.000000
          200              H       5.589706      23.830972       0.142853       0.165338       0.877248 0.62085950E+01  0.57950753E+02                                 1.593794                            1.514787      -1.008929       2.415781                    0.998071       3.414568       9.721988       0.473477       1.385930      -0.686034       0.012237       0.000358      -0.013721       0.018388      -0.002273      -0.006236      -0.001208      -0.012604       0.005492      -0.010806       0.005008       0.005798              1.639237       1.928753       0.161730      -0.385425       1.409628      -0.060685       1.579330           0.000000
          201              C       0.571562      12.859900      10.821870       0.571982      24.231380 0.25514327E+03  0.53084081E+04                                 7.742850                            5.646840      -0.053002       2.031941                    0.999580      22.621686      63.424501       0.628156       0.468660      -1.021879      -0.028612       0.034878      -0.028981       0.053620       0.047414       0.016237       0.062806      -0.003284       0.141749      -0.081445      -0.015479       0.096923              9.602745      10.375814      -3.682511       0.613092      11.672967      -3.824314       6.759453          -0.000000
          202              C       1.295539      11.659938      11.294871      -0.021234      38.419479 0.41939713E+03  0.97013999E+04                                 9.816177                            6.767161       0.022963       2.013689                    0.999336      26.961781      75.090819       0.646663       0.409467      -1.076443       0.006118      -0.047836       0.009082       0.049073       0.001136      -0.001601      -0.004502       0.015760       0.027329      -0.013376       0.002912       0.010465             12.580340      13.541919      -4.498150       0.067735      15.486046      -5.615937       8.713056           0.000000
          203              C       2.567885      11.459945      10.910756      -0.163594      38.590528 0.46376261E+03  0.11140820E+05                                10.080927                            7.300717      -0.108567       1.931407                    0.999275      30.547627      90.358886       0.591586       0.430989      -1.049383      -0.005649      -0.023624      -0.000766       0.024302       0.027797       0.004983       0.007689      -0.008324       0.078987      -0.041295       0.009927       0.031368             12.480780      15.400963      -5.572143       0.200323      13.730960      -4.224538       8.310417           0.000000
          204              C       3.340736      10.377441      11.393280       0.082440      35.648648 0.39850090E+03  0.91183751E+04                                 9.446231                            6.678868      -0.050174       2.000617                    0.999277      26.072121      72.670744       0.637691       0.419766      -1.067740       0.008534       0.007965      -0.014899       0.018927      -0.015165       0.003339      -0.008352       0.019146      -0.033880      -0.018073      -0.006875       0.024949             11.850467      15.452434      -5.057058      -0.002182      12.461879      -4.036147       7.637089           0.000000
          205              C       4.690946      10.171098      11.050434      -0.128892      34.641562 0.41561280E+03  0.96729141E+04                                 9.225960                            6.806014       0.192654       2.038332                    0.999776      29.030533      83.353671       0.629665       0.417954      -1.061989      -0.010540      -0.005487       0.011845       0.016778       0.018091      -0.011068      -0.009323      -0.003548       0.004085      -0.019111      -0.006794       0.025905             11.005508      14.125829      -3.871881       0.104890      10.897954      -3.915176       7.992740           0.000000
          206              C       5.433148       9.196527      11.590100      -0.111167      33.720035 0.41855512E+03  0.97611878E+04                                 9.095146                            6.855794       0.055795       1.991048                    0.999695      29.149502      83.853165       0.623680       0.421109      -1.059712      -0.014344      -0.008127       0.018370       0.024683       0.013636      -0.017428       0.000912       0.027146       0.002075      -0.022814      -0.005467       0.028281             10.695248      12.160089      -2.855211       0.428395      11.372489      -4.704400       8.553167           0.000000
          207              C       4.811885       8.323539      12.545624      -0.026651      38.706876 0.43890790E+03  0.10261919E+05                                 9.851793                            6.925090       0.075180       2.026082                    0.999317      27.254173      76.145565       0.639355       0.409740      -1.076984      -0.014177       0.043610      -0.030749       0.055211       0.009399       0.000723      -0.002009      -0.003820      -0.020237      -0.008365      -0.004660       0.013025             12.660494      16.217987      -4.547798       1.925576      12.106599      -5.335650       9.656897           0.000000
          208              C       3.500607       8.425123      12.859900      -0.164037      39.437656 0.47896176E+03  0.11575769E+05                                10.202771                            7.410254      -0.035907       1.955910                    0.999229      30.441627      89.726601       0.589468       0.429929      -1.052144      -0.014483       0.012774      -0.018228       0.026555       0.030672      -0.004898       0.012730      -0.007740       0.053286      -0.042258       0.014877       0.027381             12.775647      17.202438      -5.187970       1.023438      12.945949      -4.056212       8.178556           0.000000
          209              C       2.700421       9.479057      12.298013       0.090180      35.150571 0.39122399E+03  0.89148416E+04                                 9.367476                            6.617497      -0.028776       2.009211                    0.999266      25.931105      72.237170       0.640361       0.419753      -1.067255      -0.008146      -0.020008       0.008179       0.023099      -0.013174       0.004321      -0.009333       0.005654      -0.047175      -0.019324      -0.004220       0.023544             11.831674      15.883120      -4.833236      -0.049430      11.998042      -3.894623       7.613862           0.000000
          210              C       1.382516       9.679050      12.644033      -0.132424      36.099810 0.42926034E+03  0.10092158E+05                                 9.572527                            6.979184      -0.010543       1.977408                    0.999063      29.293296      85.100569       0.612242       0.425520      -1.055080      -0.002126       0.001344      -0.018934       0.019100       0.012075      -0.000714      -0.004322      -0.021572       0.023954      -0.020228       0.005395       0.014833             11.539941      14.865466      -3.391271      -0.822643      11.909511      -3.751832       7.844847           0.000000
          211              C       0.675934      10.745682      12.174207      -0.110986      34.590620 0.42364809E+03  0.99214152E+04                                 9.269584                            6.898547       0.036193       1.983562                    0.999700      29.361831      84.963204       0.620864       0.421251      -1.058390       0.015948      -0.003941      -0.018730       0.024914       0.004480      -0.012827       0.001941       0.027472       0.003522      -0.016283      -0.005247       0.021529             10.947823      11.746927      -2.061788      -0.576931      12.732189      -4.937202       8.364352           0.000001
          212              C       5.695735       7.377538      13.272585       0.567109      24.854860 0.25970305E+03  0.54227892E+04                                 7.838076                            5.677081      -0.022416       2.039264                    0.999628      22.727004      63.663203       0.630313       0.465376      -1.024521       0.035760      -0.037938       0.024000       0.057394       0.011275      -0.035195       0.071991      -0.054555       0.121138      -0.080723      -0.019873       0.100596              9.872952      12.583624      -2.388649       2.625002       9.282473      -3.883681       7.752757          -0.000000
          213              C       7.695372      16.320104       7.656894       0.565264      24.310701 0.24884888E+03  0.51414260E+04                                 7.722634                            5.545854       0.002890       2.051322                    0.999524      22.505946      62.728863       0.639625       0.463482      -1.025478      -0.008652      -0.029713       0.037936       0.048957       0.036767       0.032846       0.078202      -0.035892      -0.068882      -0.079698      -0.027233       0.106931              9.826969       8.205676      -0.713669      -1.657037       8.291581      -5.217934      12.983650           0.000000
          214              C       7.752528      17.148649       6.418839      -0.009548      39.017744 0.42535187E+03  0.98597905E+04                                 9.942220                            6.819230       0.030688       2.017543                    0.999292      26.842365      74.488278       0.644515       0.409971      -1.077650      -0.011009       0.017360      -0.032544       0.038493      -0.006641       0.003494       0.006181       0.002806      -0.032057      -0.014495       0.002292       0.012203             13.228080       9.397607      -0.934756      -2.608082      11.281261      -8.159120      19.005372          -0.000000
          215              C       6.691411      18.066080       6.114087      -0.110358      35.116306 0.42435268E+03  0.99347071E+04                                 9.376664                            6.923116       0.009248       1.971695                    0.999705      29.421600      84.917347       0.617690       0.423553      -1.057730       0.022531      -0.016126      -0.010516       0.029636      -0.009199      -0.017694       0.012852       0.026245      -0.030181      -0.023538      -0.008117       0.031655             11.311609       9.055065      -1.433873      -1.685299       9.929703      -6.142326      14.950059          -0.000003
          216              C       6.722889      18.786691       4.987139      -0.153831      35.378003 0.40698141E+03  0.94160400E+04                                 9.311248                            6.698700       0.122599       2.005631                    0.999787      29.366355      83.881308       0.640287       0.413464      -1.065587       0.012187      -0.012164      -0.000567       0.017228      -0.025840       0.001930      -0.008691       0.008752      -0.046493      -0.022911      -0.012050       0.034962             11.321874       9.299193      -0.591624      -3.152017       8.972463      -5.744957      15.693965          -0.000005
          217              C       7.778206      18.694630       4.085581       0.089537      37.078544 0.39191718E+03  0.89376781E+04                                 9.753279                            6.632837      -0.110102       1.982112                    0.999260      26.047319      72.671475       0.638028       0.420955      -1.066124      -0.012096       0.012556      -0.002205       0.017574       0.004827      -0.012087      -0.014936      -0.003033       0.049032      -0.015028      -0.013119       0.028147             13.057261       9.660064      -0.331486      -3.861462      10.465739      -7.709261      19.045980          -0.000001
          218              C       7.827079      19.453336       2.872923      -0.179010      40.551738 0.45684500E+03  0.10908986E+05                                10.384088                            7.198207      -0.011713       1.954727                    0.999634      30.576596      89.515333       0.603086       0.425315      -1.055230       0.006629      -0.009511       0.015583       0.019423      -0.004748       0.016815       0.020853      -0.016540      -0.091447      -0.043617       0.012945       0.030673             13.850530       9.931924      -0.160723      -3.246000      11.492979      -8.794113      20.126688          -0.000001
          219              C       0.580673      19.345403       2.034855      -0.008078      38.946577 0.42333600E+03  0.98103489E+04                                 9.946080                            6.805297      -0.016179       1.999841                    0.999365      26.999743      75.137937       0.644268       0.410242      -1.076491       0.012217      -0.035312       0.032914       0.049794      -0.001323       0.006347       0.002983      -0.003522      -0.004690      -0.008488       0.002886       0.005602             13.565768       9.946291      -1.255305      -2.089215      12.975910      -9.042044      17.775104           0.000000
          220              C       1.661670      18.469241       2.298338      -0.125487      35.766335 0.43009115E+03  0.10095055E+05                                 9.455092                            6.949830       0.012337       1.968931                    0.999658      29.610507      85.355358       0.619639       0.421133      -1.060072      -0.027052       0.006790       0.001320       0.027923      -0.016342      -0.020226       0.009009       0.029607      -0.025808      -0.019335      -0.017748       0.037083             11.611656       9.553034      -1.581572      -1.542506      11.217851      -6.670335      14.064082           0.000002
          221              C       1.616111      17.694663       3.403064      -0.140032      35.309051 0.41652732E+03  0.96681485E+04                                 9.270667                            6.760893       0.150398       2.016243                    0.999767      29.138739      82.672187       0.641225       0.411525      -1.069573      -0.020290       0.002202      -0.001922       0.020499      -0.027828       0.001229      -0.009201       0.006583      -0.052412      -0.024862      -0.012803       0.037665             11.341907       9.263700      -0.737859      -3.074887       9.874418      -5.855593      14.887603           0.000001
          222              C       0.539256      17.789898       4.326844       0.086321      36.761813 0.39424414E+03  0.90018302E+04                                 9.688461                            6.654580      -0.102474       1.984773                    0.999246      26.060958      72.695505       0.636844       0.421218      -1.066221       0.012135      -0.016938      -0.001919       0.020925      -0.000404      -0.016365      -0.015194       0.000759       0.042850      -0.021474      -0.006760       0.028234             12.845613       9.585802      -0.404265      -3.789516      10.348969      -7.431745      18.602067           0.000000
          223              C       0.474645      17.047065       5.520455      -0.162257      39.377022 0.44851535E+03  0.10659752E+05                                10.165593                            7.131159      -0.008336       1.962768                    0.999619      30.136447      87.987550       0.606125       0.425181      -1.055430      -0.015395       0.004322      -0.015921       0.022565      -0.008722       0.019978       0.017710      -0.010833      -0.096859      -0.045877       0.018301       0.027576             13.333622       9.546385      -0.213526      -3.634799      10.725138      -7.738392      19.729344           0.000000
          224              C       0.631203      20.256484       0.828545       0.560316      25.925731 0.25764154E+03  0.53640566E+04                                 8.055685                            5.635262      -0.021614       2.039220                    0.999530      22.693642      63.284923       0.636480       0.462215      -1.027221       0.001629       0.031571      -0.045580       0.055470       0.023647       0.023830       0.089292      -0.046518      -0.024625      -0.081676      -0.027633       0.109309             10.717009       9.115575      -0.396834      -1.308613      10.076721      -6.757163      12.958731           0.000001
          225              C       0.571562       3.012601       5.050629       0.571982      24.231402 0.25514336E+03  0.53084103E+04                                 7.742854                            5.646841      -0.053002       2.031942                    0.999580      22.621686      63.424501       0.628156       0.468660      -1.021879      -0.028612      -0.034878       0.028981       0.053620      -0.047414      -0.016237       0.062806      -0.003284       0.141749      -0.081445      -0.015479       0.096923              9.602753      10.375826       3.682523      -0.613098      11.672979      -3.824318       6.759455          -0.000000
          226              C       1.295539       4.212562       4.577629      -0.021234      38.419489 0.41939699E+03  0.97013959E+04                                 9.816178                            6.767160       0.022963       2.013689                    0.999336      26.961781      75.090820       0.646663       0.409467      -1.076443       0.006118       0.047836      -0.009082       0.049073      -0.001136       0.001601      -0.004502       0.015760       0.027329      -0.013376       0.002912       0.010465             12.580346      13.541930       4.498165      -0.067743      15.486052      -5.615938       8.713055           0.000000
          227              C       2.567885       4.412555       4.961743      -0.163594      38.590552 0.46376266E+03  0.11140821E+05                                10.080930                            7.300718      -0.108567       1.931407                    0.999275      30.547627      90.358886       0.591586       0.430989      -1.049383      -0.005649       0.023624       0.000766       0.024302      -0.027797      -0.004983       0.007689      -0.008324       0.078987      -0.041295       0.009927       0.031368             12.480787      15.400976       5.572154      -0.200326      13.730969      -4.224539       8.310417           0.000000
          228              C       3.340736       5.495059       4.479220       0.082440      35.648649 0.39850081E+03  0.91183726E+04                                 9.446231                            6.678867      -0.050174       2.000617                    0.999277      26.072121      72.670743       0.637691       0.419766      -1.067740       0.008534      -0.007965       0.014899       0.018927       0.015165      -0.003339      -0.008352       0.019146      -0.033880      -0.018073      -0.006875       0.024949             11.850469      15.452439       5.057064       0.002181      12.461882      -4.036145       7.637087           0.000000
          229              C       4.690946       5.701402       4.822066      -0.128892      34.641564 0.41561280E+03  0.96729143E+04                                 9.225961                            6.806014       0.192654       2.038332                    0.999776      29.030533      83.353671       0.629665       0.417954      -1.061989      -0.010540       0.005487      -0.011845       0.016778      -0.018091       0.011068      -0.009323      -0.003548       0.004085      -0.019111      -0.006794       0.025905             11.005509      14.125832       3.871882      -0.104890      10.897955      -3.915176       7.992740           0.000000
          230              C       5.433148       6.675973       4.282400      -0.111167      33.720033 0.41855510E+03  0.97611874E+04                                 9.095146                            6.855794       0.055795       1.991048                    0.999695      29.149501      83.853164       0.623680       0.421109      -1.059712      -0.014344       0.008127      -0.018370       0.024683      -0.013636       0.017428       0.000912       0.027146       0.002075      -0.022814      -0.005467       0.028281             10.695249      12.160091       2.855212      -0.428395      11.372489      -4.704399       8.553166           0.000000
          231              C       4.811885       7.548961       3.326876      -0.026651      38.706878 0.43890782E+03  0.10261916E+05                                 9.851793                            6.925089       0.075180       2.026082                    0.999317      27.254173      76.145565       0.639355       0.409740      -1.076984      -0.014177      -0.043610       0.030749       0.055211      -0.009399      -0.000723      -0.002009      -0.003820      -0.020237      -0.008365      -0.004660       0.013025             12.660497      16.217995       4.547802      -1.925580      12.106600      -5.335650       9.656895           0.000000
          232              C       3.500607       7.447377       3.012601      -0.164037      39.437680 0.47896180E+03  0.11575770E+05                                10.202774                            7.410254      -0.035907       1.955910                    0.999229      30.441627      89.726601       0.589468       0.429929      -1.052144      -0.014483      -0.012774       0.018228       0.026555      -0.030672       0.004898       0.012730      -0.007740       0.053286      -0.042258       0.014877       0.027381             12.775655      17.202450       5.187979      -1.023442      12.945959      -4.056214       8.178557           0.000000
          233              C       2.700421       6.393443       3.574487       0.090180      35.150583 0.39122395E+03  0.89148404E+04                                 9.367478                            6.617497      -0.028776       2.009211                    0.999266      25.931105      72.237170       0.640361       0.419753      -1.067255      -0.008146       0.020008      -0.008179       0.023099       0.013174      -0.004321      -0.009333       0.005654      -0.047175      -0.019324      -0.004220       0.023544             11.831680      15.883128       4.833247       0.049427      11.998052      -3.894622       7.613860           0.000000
          234              C       1.382516       6.193449       3.228467      -0.132424      36.099824 0.42926026E+03  0.10092156E+05                                 9.572529                            6.979183      -0.010543       1.977408                    0.999063      29.293296      85.100569       0.612242       0.425520      -1.055080      -0.002126      -0.001344       0.018934       0.019100      -0.012075       0.000714      -0.004322      -0.021572       0.023954      -0.020228       0.005395       0.014833             11.539946      14.865471       3.391282       0.822639      11.909521      -3.751833       7.844846           0.000000
          235              C       0.675934       5.126818       3.698292      -0.110986      34.590609 0.42364781E+03  0.99214073E+04                                 9.269582                            6.898545       0.036193       1.983562                    0.999700      29.361831      84.963205       0.620864       0.421251      -1.058390       0.015948       0.003941       0.018730       0.024914      -0.004480       0.012827       0.001941       0.027472       0.003522      -0.016283      -0.005247       0.021529             10.947821      11.746929       2.061796       0.576926      12.732188      -4.937200       8.364348           0.000001
          236              C       5.695735       8.494962       2.599915       0.567109      24.854870 0.25970318E+03  0.54227926E+04                                 7.838079                            5.677082      -0.022416       2.039264                    0.999628      22.727004      63.663203       0.630313       0.465376      -1.024521       0.035760       0.037938      -0.024000       0.057394      -0.011275       0.035195       0.071991      -0.054555       0.121137      -0.080723      -0.019873       0.100596              9.872955      12.583627       2.388651      -2.625001       9.282476      -3.883684       7.752762          -0.000000
          237              C       7.695372      31.297396       8.215606       0.565264      24.310696 0.24884882E+03  0.51414247E+04                                 7.722633                            5.545854       0.002890       2.051322                    0.999524      22.505946      62.728865       0.639625       0.463482      -1.025478      -0.008652       0.029713      -0.037936       0.048957      -0.036767      -0.032846       0.078202      -0.035892      -0.068882      -0.079698      -0.027233       0.106931              9.826968       8.205677       0.713666       1.657042       8.291579      -5.217933      12.983647           0.000000
          238              C       7.752528      30.468851       9.453661      -0.009548      39.017726 0.42535165E+03  0.98597843E+04                                 9.942217                            6.819228       0.030688       2.017543                    0.999292      26.842365      74.488280       0.644515       0.409971      -1.077650      -0.011009      -0.017360       0.032544       0.038493       0.006641      -0.003494       0.006181       0.002806      -0.032057      -0.014495       0.002292       0.012203             13.228074       9.397607       0.934759       2.608078      11.281259      -8.159114      19.005355          -0.000000
          239              C       6.691411      29.551420       9.758413      -0.110358      35.116316 0.42435275E+03  0.99347090E+04                                 9.376666                            6.923116       0.009248       1.971695                    0.999705      29.421601      84.917349       0.617690       0.423553      -1.057730       0.022531       0.016126       0.010516       0.029636       0.009199       0.017694       0.012852       0.026245      -0.030181      -0.023538      -0.008117       0.031655             11.311612       9.055068       1.433878       1.685296       9.929707      -6.142327      14.950061          -0.000003
          240              C       6.722889      28.830809      10.885361      -0.153831      35.378011 0.40698138E+03  0.94160394E+04                                 9.311249                            6.698700       0.122599       2.005631                    0.999787      29.366355      83.881309       0.640287       0.413464      -1.065587       0.012187       0.012164       0.000566       0.017228       0.025840      -0.001930      -0.008691       0.008752      -0.046493      -0.022911      -0.012050       0.034962             11.321877       9.299193       0.591622       3.152019       8.972465      -5.744961      15.693974          -0.000005
          241              C       7.778206      28.922869      11.786919       0.089537      37.078548 0.39191715E+03  0.89376774E+04                                 9.753280                            6.632837      -0.110102       1.982112                    0.999260      26.047319      72.671477       0.638028       0.420955      -1.066124      -0.012096      -0.012556       0.002205       0.017574      -0.004827       0.012087      -0.014936      -0.003033       0.049032      -0.015028      -0.013119       0.028147             13.057261       9.660063       0.331483       3.861467      10.465736      -7.709260      19.045985          -0.000001
          242              C       7.827079      28.164164      12.999577      -0.179010      40.551736 0.45684493E+03  0.10908984E+05                                10.384088                            7.198207      -0.011713       1.954727                    0.999634      30.576596      89.515337       0.603086       0.425315      -1.055230       0.006629       0.009511      -0.015583       0.019423       0.004748      -0.016815       0.020853      -0.016540      -0.091447      -0.043617       0.012945       0.030673             13.850531       9.931920       0.160721       3.245998      11.492976      -8.794116      20.126698          -0.000001
          243              C       0.580673      28.272097      13.837646      -0.008078      38.946595 0.42333620E+03  0.98103544E+04                                 9.946083                            6.805299      -0.016178       1.999841                    0.999365      26.999742      75.137934       0.644268       0.410242      -1.076491       0.012217       0.035312      -0.032914       0.049794       0.001323      -0.006347       0.002983      -0.003521      -0.004690      -0.008488       0.002886       0.005602             13.565775       9.946289       1.255306       2.089212      12.975920      -9.042055      17.775115           0.000000
          244              C       1.661670      29.148259      13.574162      -0.125487      35.766338 0.43009120E+03  0.10095056E+05                                 9.455093                            6.949830       0.012337       1.968931                    0.999658      29.610507      85.355357       0.619639       0.421133      -1.060072      -0.027052      -0.006790      -0.001320       0.027923       0.016342       0.020226       0.009009       0.029607      -0.025808      -0.019335      -0.017748       0.037083             11.611657       9.553033       1.581571       1.542505      11.217852      -6.670338      14.064085           0.000002
          245              C       1.616111      29.922837      12.469436      -0.140032      35.309041 0.41652716E+03  0.96681439E+04                                 9.270665                            6.760892       0.150398       2.016243                    0.999767      29.138739      82.672191       0.641225       0.411525      -1.069573      -0.020290      -0.002202       0.001922       0.020499       0.027828      -0.001229      -0.009201       0.006583      -0.052412      -0.024862      -0.012803       0.037665             11.341904       9.263701       0.737861       3.074886       9.874416      -5.855590      14.887596           0.000001
          246              C       0.539256      29.827602      11.545657       0.086321      36.761819 0.39424453E+03  0.90018411E+04                                 9.688462                            6.654584      -0.102474       1.984773                    0.999246      26.060959      72.695508       0.636844       0.421218      -1.066221       0.012135       0.016938       0.001919       0.020925       0.000404       0.016365      -0.015194       0.000759       0.042850      -0.021474      -0.006760       0.028234             12.845612       9.585808       0.404265       3.789523      10.348965      -7.431737      18.602063           0.000000
          247              C       0.474645      30.570435      10.352044      -0.162257      39.377028 0.44851580E+03  0.10659765E+05                                10.165595                            7.131163      -0.008336       1.962767                    0.999619      30.136447      87.987552       0.606125       0.425181      -1.055430      -0.015395      -0.004322       0.015921       0.022565       0.008722      -0.019978       0.017710      -0.010833      -0.096859      -0.045877       0.018301       0.027576             13.333622       9.546392       0.213526       3.634806      10.725135      -7.738384      19.729340           0.000000
          248              C       0.631203      27.361015      15.043955       0.560316      25.925734 0.25764154E+03  0.53640565E+04                                 8.055686                            5.635262      -0.021614       2.039220                    0.999530      22.693641      63.284922       0.636480       0.462215      -1.027221       0.001629      -0.031571       0.045580       0.055470      -0.023647      -0.023830       0.089292      -0.046518      -0.024625      -0.081676      -0.027633       0.109309             10.717011       9.115574       0.396836       1.308609      10.076725      -6.757167      12.958736           0.000001
          249              C       0.571562       5.050629      12.859900       0.571982      24.231388 0.25514331E+03  0.53084091E+04                                 7.742852                            5.646841      -0.053002       2.031941                    0.999580      22.621686      63.424502       0.628156       0.468660      -1.021879      -0.028612       0.028981       0.034878       0.053620      -0.016237       0.047414      -0.062806      -0.072516      -0.065949      -0.081445      -0.015479       0.096923              9.602748      10.375821      -0.613094      -3.682518       6.759453       3.824314      11.672970          -0.000000
          250              C       1.295539       4.577629      11.659938      -0.021234      38.419483 0.41939711E+03  0.97013995E+04                                 9.816178                            6.767161       0.022963       2.013689                    0.999336      26.961780      75.090817       0.646663       0.409467      -1.076443       0.006118      -0.009082      -0.047836       0.049073       0.001601       0.001136       0.004502      -0.005784      -0.037304      -0.013376       0.002912       0.010465             12.580343      13.541927      -0.067739      -4.498159       8.713054       5.615935      15.486048           0.000000
          251              C       2.567885       4.961743      11.459945      -0.163594      38.590547 0.46376263E+03  0.11140820E+05                                10.080930                            7.300717      -0.108567       1.931407                    0.999275      30.547626      90.358883       0.591586       0.430989      -1.049383      -0.005649       0.000766      -0.023624       0.024302      -0.004983       0.027797      -0.007689      -0.043656      -0.027007      -0.041295       0.009927       0.031368             12.480786      15.400972      -0.200326      -5.572152       8.310417       4.224539      13.730968           0.000000
          252              C       3.340736       4.479220      10.377441       0.082440      35.648651 0.39850082E+03  0.91183727E+04                                 9.446232                            6.678867      -0.050174       2.000617                    0.999277      26.072121      72.670743       0.637691       0.419766      -1.067740       0.008534       0.014899       0.007965       0.018927      -0.003339      -0.015165       0.008352       0.026513      -0.011778      -0.018073      -0.006875       0.024949             11.850469      15.452437       0.002182      -5.057062       7.637087       4.036146      12.461882           0.000000
          253              C       4.690946       4.822066      10.171098      -0.128892      34.641565 0.41561280E+03  0.96729143E+04                                 9.225961                            6.806014       0.192654       2.038332                    0.999776      29.030533      83.353672       0.629665       0.417954      -1.061989      -0.010540      -0.011845      -0.005487       0.016778       0.011068       0.018091       0.009323      -0.003817       0.003279      -0.019111      -0.006794       0.025905             11.005509      14.125832      -0.104890      -3.871882       7.992740       3.915176      10.897955           0.000000
          254              C       5.433148       4.282400       9.196527      -0.111167      33.720033 0.41855512E+03  0.97611879E+04                                 9.095145                            6.855793       0.055795       1.991048                    0.999695      29.149502      83.853165       0.623680       0.421109      -1.059712      -0.014344      -0.018370      -0.008127       0.024683       0.017428       0.013636      -0.000912       0.012535      -0.041756      -0.022814      -0.005467       0.028281             10.695248      12.160091      -0.428395      -2.855212       8.553165       4.704399      11.372487           0.000000
          255              C       4.811885       3.326876       8.323539      -0.026651      38.706876 0.43890779E+03  0.10261916E+05                                 9.851793                            6.925089       0.075180       2.026082                    0.999317      27.254172      76.145564       0.639355       0.409740      -1.076984      -0.014177       0.030749       0.043610       0.055211      -0.000723       0.009399       0.002009       0.008208       0.015849      -0.008365      -0.004660       0.013025             12.660496      16.217995      -1.925580      -4.547802       9.656895       5.335649      12.106599           0.000000
          256              C       3.500607       3.012601       8.425123      -0.164037      39.437677 0.47896181E+03  0.11575770E+05                                10.202774                            7.410254      -0.035907       1.955910                    0.999229      30.441627      89.726602       0.589468       0.429929      -1.052144      -0.014483       0.018228       0.012774       0.026555       0.004898       0.030672      -0.012730      -0.030513      -0.015033      -0.042258       0.014877       0.027381             12.775654      17.202450      -1.023441      -5.187978       8.178556       4.056212      12.945956           0.000000
          257              C       2.700421       3.574487       9.479057       0.090180      35.150577 0.39122391E+03  0.89148394E+04                                 9.367477                            6.617497      -0.028776       2.009211                    0.999266      25.931105      72.237171       0.640361       0.419753      -1.067255      -0.008146      -0.008179      -0.020008       0.023099      -0.004321      -0.013174       0.009333       0.026414       0.015106      -0.019324      -0.004220       0.023544             11.831678      15.883126       0.049431      -4.833241       7.613860       3.894622      11.998046           0.000000
          258              C       1.382516       3.228467       9.679050      -0.132424      36.099810 0.42926025E+03  0.10092156E+05                                 9.572526                            6.979183      -0.010543       1.977408                    0.999063      29.293297      85.100569       0.612242       0.425520      -1.055080      -0.002126       0.018934       0.001344       0.019100       0.000714       0.012075       0.004322      -0.022763       0.020381      -0.020228       0.005395       0.014833             11.539941      14.865469       0.822644      -3.391273       7.844844       3.751829      11.909510           0.000000
          259              C       0.675934       3.698292      10.745682      -0.110986      34.590612 0.42364805E+03  0.99214141E+04                                 9.269582                            6.898547       0.036193       1.983562                    0.999700      29.361831      84.963204       0.620864       0.421251      -1.058390       0.015948       0.018730      -0.003941       0.024914       0.012827       0.004480      -0.001941       0.011975      -0.042969      -0.016283      -0.005247       0.021529             10.947821      11.746928       0.576928      -2.061793       8.364348       4.937198      12.732187           0.000001
          260              C       5.695735       2.599915       7.377538       0.567109      24.854870 0.25970318E+03  0.54227926E+04                                 7.838078                            5.677082      -0.022416       2.039264                    0.999628      22.727004      63.663203       0.630313       0.465376      -1.024521       0.035760      -0.024000      -0.037938       0.057394       0.035195       0.011275      -0.071991      -0.087846       0.021264      -0.080723      -0.019873       0.100596              9.872955      12.583627      -2.625001      -2.388651       7.752762       3.883684       9.282476          -0.000000
          261              C       7.695372       8.215606      16.320104       0.565264      24.310694 0.24884883E+03  0.51414249E+04                                 7.722633                            5.545854       0.002890       2.051322                    0.999524      22.505946      62.728864       0.639625       0.463482      -1.025478      -0.008652      -0.037936      -0.029713       0.048957      -0.032846       0.036767      -0.078202       0.016495       0.088279      -0.079698      -0.027233       0.106931              9.826966       8.205677       1.657040      -0.713669      12.983644       5.217930       8.291578           0.000000
          262              C       7.752528       9.453661      17.148649      -0.009548      39.017722 0.42535165E+03  0.98597844E+04                                 9.942216                            6.819228       0.030688       2.017543                    0.999292      26.842365      74.488278       0.644515       0.409971      -1.077650      -0.011009       0.032544       0.017360       0.038493      -0.003494      -0.006641      -0.006181       0.017432       0.011819      -0.014495       0.002292       0.012203             13.228072       9.397607       2.608079      -0.934759      19.005354       8.159112      11.281256          -0.000000
          263              C       6.691411       9.758413      18.066080      -0.110358      35.116310 0.42435267E+03  0.99347067E+04                                 9.376665                            6.923116       0.009248       1.971695                    0.999705      29.421599      84.917343       0.617690       0.423553      -1.057730       0.022531       0.010516      -0.016126       0.029636       0.017694      -0.009199      -0.012852       0.028213      -0.024277      -0.023538      -0.008117       0.031655             11.311611       9.055067       1.685297      -1.433874      14.950061       6.142328       9.929705          -0.000003
          264              C       6.722889      10.885361      18.786691      -0.153831      35.378007 0.40698138E+03  0.94160393E+04                                 9.311248                            6.698700       0.122600       2.005631                    0.999787      29.366354      83.881305       0.640287       0.413464      -1.065587       0.012187       0.000566      -0.012164       0.017228      -0.001930      -0.025840       0.008691       0.027622       0.010119      -0.022911      -0.012050       0.034962             11.321875       9.299194       3.152018      -0.591624      15.693969       5.744958       8.972464          -0.000005
          265              C       7.778206      11.786919      18.694630       0.089537      37.078537 0.39191712E+03  0.89376765E+04                                 9.753278                            6.632837      -0.110102       1.982112                    0.999260      26.047319      72.671475       0.638029       0.420955      -1.066124      -0.012096       0.002205       0.012556       0.017574       0.012087       0.004827       0.014936      -0.026032      -0.019967      -0.015028      -0.013119       0.028147             13.057257       9.660065       3.861464      -0.331487      19.045973       7.709255      10.465734          -0.000001
          266              C       7.827079      12.999577      19.453336      -0.179010      40.551758 0.45684532E+03  0.10908996E+05                                10.384092                            7.198210      -0.011713       1.954727                    0.999634      30.576596      89.515334       0.603086       0.425315      -1.055230       0.006629      -0.015583      -0.009511       0.019423      -0.016815      -0.004748      -0.020853       0.037454       0.070534      -0.043617       0.012945       0.030673             13.850536       9.931922       3.245998      -0.160722      20.126702       8.794121      11.492985          -0.000001
          267              C       0.580673      13.837646      19.345403      -0.008078      38.946593 0.42333607E+03  0.98103508E+04                                 9.946083                            6.805298      -0.016178       1.999841                    0.999365      26.999742      75.137935       0.644268       0.410242      -1.076491       0.012217      -0.032914      -0.035312       0.049794      -0.006347      -0.001323      -0.002983       0.000584       0.007627      -0.008488       0.002886       0.005602             13.565775       9.946287       2.089211      -1.255305      17.775118       9.042056      12.975921           0.000000
          268              C       1.661670      13.574162      18.469241      -0.125487      35.766341 0.43009123E+03  0.10095057E+05                                 9.455093                            6.949830       0.012337       1.968931                    0.999658      29.610508      85.355360       0.619639       0.421133      -1.060072      -0.027052      -0.001320       0.006791       0.027923       0.020226      -0.016342      -0.009009       0.027708      -0.031507      -0.019335      -0.017748       0.037083             11.611658       9.553032       1.542504      -1.581572      14.064087       6.670340      11.217854           0.000002
          269              C       1.616111      12.469436      17.694663      -0.140032      35.309045 0.41652716E+03  0.96681440E+04                                 9.270666                            6.760892       0.150398       2.016243                    0.999767      29.138739      82.672190       0.641225       0.411525      -1.069573      -0.020290       0.001922       0.002202       0.020499      -0.001229      -0.027828       0.009201       0.029497       0.016332      -0.024862      -0.012803       0.037665             11.341905       9.263702       3.074887      -0.737861      14.887598       5.855590       9.874416           0.000001
          270              C       0.539256      11.545657      17.789898       0.086321      36.761812 0.39424438E+03  0.90018369E+04                                 9.688461                            6.654582      -0.102474       1.984773                    0.999246      26.060959      72.695506       0.636844       0.421218      -1.066221       0.012135       0.001919      -0.016938       0.020925       0.016365      -0.000404       0.015194      -0.021046      -0.022563      -0.021474      -0.006760       0.028234             12.845610       9.585808       3.789521      -0.404267      18.602059       7.431735      10.348962           0.000000
          271              C       0.474645      10.352044      17.047065      -0.162257      39.377009 0.44851555E+03  0.10659758E+05                                10.165592                            7.131161      -0.008337       1.962767                    0.999619      30.136447      87.987552       0.606125       0.425181      -1.055430      -0.015395       0.015921       0.004322       0.022565      -0.019978      -0.008722      -0.017710       0.043013       0.064680      -0.045877       0.018301       0.027576             13.333618       9.546390       3.634803      -0.213526      19.729335       7.738381      10.725129           0.000000
          272              C       0.631203      15.043955      20.256484       0.560316      25.925748 0.25764161E+03  0.53640584E+04                                 8.055689                            5.635263      -0.021614       2.039220                    0.999530      22.693641      63.284922       0.636480       0.462215      -1.027221       0.001629       0.045580       0.031571       0.055470      -0.023830       0.023647      -0.089292      -0.010946       0.082089      -0.081676      -0.027633       0.109309             10.717017       9.115572       1.308611      -0.396834      12.958747       6.757175      10.076732           0.000001
          273              C       0.571562      10.821870       3.012601       0.571982      24.231393 0.25514332E+03  0.53084093E+04                                 7.742853                            5.646841      -0.053002       2.031942                    0.999580      22.621686      63.424502       0.628156       0.468660      -1.021879      -0.028612      -0.028981      -0.034878       0.053620       0.016237      -0.047414      -0.062806      -0.072516      -0.065949      -0.081445      -0.015479       0.096923              9.602750      10.375819       0.613096       3.682517       6.759456       3.824319      11.672976          -0.000000
          274              C       1.295539      11.294871       4.212562      -0.021234      38.419482 0.41939696E+03  0.97013951E+04                                 9.816177                            6.767160       0.022963       2.013689                    0.999336      26.961780      75.090818       0.646663       0.409467      -1.076443       0.006118       0.009082       0.047836       0.049073      -0.001601      -0.001136       0.004502      -0.005784      -0.037304      -0.013376       0.002912       0.010465             12.580343      13.541922       0.067739       4.498155       8.713057       5.615940      15.486050           0.000000
          275              C       2.567885      10.910756       4.412555      -0.163594      38.590530 0.46376259E+03  0.11140819E+05                                10.080927                            7.300717      -0.108567       1.931407                    0.999275      30.547626      90.358884       0.591586       0.430989      -1.049383      -0.005649      -0.000766       0.023624       0.024302       0.004983      -0.027797      -0.007689      -0.043656      -0.027007      -0.041295       0.009927       0.031368             12.480781      15.400966       0.200323       5.572145       8.310417       4.224538      13.730961           0.000000
          276              C       3.340736      11.393280       5.495059       0.082440      35.648646 0.39850090E+03  0.91183750E+04                                 9.446231                            6.678867      -0.050174       2.000617                    0.999277      26.072121      72.670743       0.637691       0.419766      -1.067740       0.008534      -0.014899      -0.007965       0.018927       0.003339       0.015165       0.008352       0.026513      -0.011778      -0.018073      -0.006875       0.024949             11.850467      15.452435      -0.002181       5.057060       7.637088       4.036146      12.461878           0.000000
          277              C       4.690946      11.050434       5.701402      -0.128892      34.641563 0.41561280E+03  0.96729143E+04                                 9.225961                            6.806014       0.192654       2.038332                    0.999776      29.030533      83.353673       0.629665       0.417954      -1.061989      -0.010540       0.011845       0.005487       0.016778      -0.011068      -0.018091       0.009323      -0.003817       0.003279      -0.019111      -0.006794       0.025905             11.005509      14.125831       0.104891       3.871882       7.992740       3.915176      10.897955           0.000000
          278              C       5.433148      11.590100       6.675973      -0.111167      33.720035 0.41855512E+03  0.97611880E+04                                 9.095146                            6.855793       0.055795       1.991048                    0.999695      29.149502      83.853166       0.623680       0.421109      -1.059712      -0.014344       0.018370       0.008127       0.024683      -0.017428      -0.013636      -0.000912       0.012535      -0.041756      -0.022814      -0.005467       0.028281             10.695248      12.160090       0.428395       2.855211       8.553166       4.704400      11.372488           0.000000
          279              C       4.811885      12.545624       7.548961      -0.026651      38.706877 0.43890790E+03  0.10261919E+05                                 9.851793                            6.925090       0.075180       2.026082                    0.999317      27.254173      76.145566       0.639355       0.409740      -1.076984      -0.014178      -0.030749      -0.043610       0.055211       0.000723      -0.009399       0.002009       0.008208       0.015849      -0.008365      -0.004660       0.013025             12.660495      16.217988       1.925577       4.547798       9.656897       5.335651      12.106600           0.000000
          280              C       3.500607      12.859900       7.447377      -0.164037      39.437660 0.47896176E+03  0.11575769E+05                                10.202772                            7.410254      -0.035907       1.955910                    0.999229      30.441627      89.726603       0.589468       0.429929      -1.052144      -0.014483      -0.018228      -0.012774       0.026555      -0.004898      -0.030672      -0.012730      -0.030513      -0.015033      -0.042258       0.014877       0.027381             12.775650      17.202439       1.023439       5.187972       8.178557       4.056213      12.945953           0.000000
          281              C       2.700421      12.298013       6.393443       0.090180      35.150577 0.39122403E+03  0.89148426E+04                                 9.367477                            6.617498      -0.028776       2.009211                    0.999266      25.931105      72.237170       0.640361       0.419753      -1.067255      -0.008146       0.008179       0.020008       0.023099       0.004321       0.013174       0.009333       0.026414       0.015106      -0.019324      -0.004220       0.023544             11.831677      15.883122      -0.049427       4.833243       7.613862       3.894623      11.998048           0.000000
          282              C       1.382516      12.644033       6.193449      -0.132424      36.099825 0.42926037E+03  0.10092159E+05                                 9.572529                            6.979184      -0.010543       1.977408                    0.999063      29.293296      85.100568       0.612242       0.425520      -1.055080      -0.002126      -0.018934      -0.001344       0.019100      -0.000714      -0.012075       0.004322      -0.022763       0.020381      -0.020228       0.005395       0.014833             11.539945      14.865467      -0.822637       3.391279       7.844849       3.751836      11.909521           0.000000
          283              C       0.675934      12.174207       5.126818      -0.110986      34.590617 0.42364785E+03  0.99214084E+04                                 9.269583                            6.898545       0.036193       1.983562                    0.999700      29.361831      84.963204       0.620864       0.421251      -1.058390       0.015948      -0.018730       0.003941       0.024914      -0.012827      -0.004480      -0.001941       0.011975      -0.042969      -0.016283      -0.005247       0.021529             10.947823      11.746927      -0.576928       2.061791       8.364352       4.937204      12.732190           0.000001
          284              C       5.695735      13.272585       8.494962       0.567109      24.854860 0.25970305E+03  0.54227892E+04                                 7.838076                            5.677081      -0.022416       2.039264                    0.999628      22.727004      63.663203       0.630313       0.465376      -1.024521       0.035760       0.024000       0.037938       0.057394      -0.035195      -0.011275      -0.071991      -0.087846       0.021264      -0.080723      -0.019873       0.100596              9.872952      12.583623       2.625002       2.388649       7.752758       3.883681       9.282474          -0.000000
          285              C       7.695372       7.656894      31.297396       0.565264      24.310703 0.24884887E+03  0.51414259E+04                                 7.722635                            5.545854       0.002890       2.051322                    0.999524      22.505946      62.728864       0.639625       0.463482      -1.025478      -0.008652       0.037936       0.029713       0.048957       0.032846      -0.036767      -0.078202       0.016495       0.088279      -0.079698      -0.027233       0.106931              9.826971       8.205676      -1.657039       0.713666      12.983654       5.217937       8.291582           0.000000
          286              C       7.752528       6.418839      30.468851      -0.009548      39.017747 0.42535186E+03  0.98597902E+04                                 9.942220                            6.819230       0.030688       2.017543                    0.999292      26.842365      74.488278       0.644515       0.409971      -1.077650      -0.011009      -0.032544      -0.017360       0.038493       0.003494       0.006641      -0.006181       0.017432       0.011819      -0.014495       0.002292       0.012203             13.228081       9.397607      -2.608081       0.934756      19.005372       8.159121      11.281264          -0.000000
          287              C       6.691411       6.114087      29.551420      -0.110358      35.116309 0.42435273E+03  0.99347085E+04                                 9.376665                            6.923116       0.009248       1.971695                    0.999705      29.421600      84.917348       0.617690       0.423553      -1.057730       0.022531      -0.010516       0.016126       0.029636      -0.017694       0.009199      -0.012852       0.028213      -0.024277      -0.023538      -0.008117       0.031655             11.311610       9.055066      -1.685297       1.433876      14.950059       6.142325       9.929705          -0.000003
          288              C       6.722889       4.987139      28.830809      -0.153831      35.378005 0.40698138E+03  0.94160392E+04                                 9.311248                            6.698700       0.122599       2.005631                    0.999787      29.366355      83.881309       0.640287       0.413464      -1.065587       0.012187      -0.000566       0.012164       0.017228       0.001930       0.025840       0.008691       0.027622       0.010119      -0.022911      -0.012050       0.034962             11.321875       9.299192      -3.152018       0.591622      15.693970       5.744960       8.972463          -0.000005
          289              C       7.778206       4.085581      28.922869       0.089537      37.078556 0.39191724E+03  0.89376796E+04                                 9.753281                            6.632837      -0.110102       1.982112                    0.999260      26.047320      72.671478       0.638028       0.420955      -1.066124      -0.012096      -0.002205      -0.012556       0.017574      -0.012087      -0.004827       0.014936      -0.026032      -0.019967      -0.015028      -0.013119       0.028147             13.057265       9.660062      -3.861465       0.331483      19.045992       7.709266      10.465741          -0.000001
          290              C       7.827079       2.872923      28.164164      -0.179010      40.551715 0.45684458E+03  0.10908974E+05                                10.384085                            7.198205      -0.011713       1.954727                    0.999634      30.576595      89.515333       0.603086       0.425315      -1.055230       0.006629       0.015583       0.009511       0.019423       0.016815       0.004748      -0.020853       0.037454       0.070534      -0.043617       0.012945       0.030673             13.850525       9.931923      -3.246000       0.160722      20.126684       8.794107      11.492970          -0.000001
          291              C       0.580673       2.034855      28.272097      -0.008078      38.946578 0.42333611E+03  0.98103519E+04                                 9.946081                            6.805298      -0.016178       1.999841                    0.999365      26.999742      75.137935       0.644268       0.410242      -1.076491       0.012217       0.032914       0.035312       0.049794       0.006347       0.001323      -0.002983       0.000584       0.007627      -0.008488       0.002886       0.005602             13.565768       9.946293      -2.089216       1.255306      17.775102       9.042043      12.975910           0.000000
          292              C       1.661670       2.298338      29.148259      -0.125487      35.766333 0.43009114E+03  0.10095054E+05                                 9.455091                            6.949829       0.012337       1.968931                    0.999658      29.610507      85.355356       0.619639       0.421133      -1.060072      -0.027052       0.001320      -0.006790       0.027923      -0.020226       0.016342      -0.009009       0.027708      -0.031507      -0.019335      -0.017748       0.037083             11.611654       9.553034      -1.542507       1.581572      14.064080       6.670333      11.217849           0.000002
          293              C       1.616111       3.403064      29.922837      -0.140032      35.309047 0.41652732E+03  0.96681482E+04                                 9.270666                            6.760893       0.150398       2.016243                    0.999767      29.138739      82.672187       0.641225       0.411525      -1.069573      -0.020290      -0.001922      -0.002202       0.020499       0.001229       0.027828       0.009201       0.029497       0.016332      -0.024862      -0.012803       0.037665             11.341906       9.263698      -3.074886       0.737859      14.887602       5.855593       9.874417           0.000001
          294              C       0.539256       4.326844      29.827602       0.086321      36.761822 0.39424431E+03  0.90018350E+04                                 9.688463                            6.654582      -0.102474       1.984773                    0.999246      26.060959      72.695509       0.636844       0.421218      -1.066221       0.012135      -0.001919       0.016938       0.020925      -0.016365       0.000404       0.015194      -0.021046      -0.022563      -0.021474      -0.006760       0.028234             12.845615       9.585801      -3.789518       0.404264      18.602071       7.431747      10.348972           0.000000
          295              C       0.474645       5.520455      30.570435      -0.162257      39.377041 0.44851559E+03  0.10659759E+05                                10.165596                            7.131161      -0.008337       1.962767                    0.999619      30.136447      87.987552       0.606125       0.425181      -1.055430      -0.015395      -0.015921      -0.004322       0.022565       0.019978       0.008722      -0.017710       0.043013       0.064680      -0.045877       0.018301       0.027576             13.333627       9.546387      -3.634802       0.213525      19.729351       7.738395      10.725144           0.000000
          296              C       0.631203       0.828545      27.361015       0.560316      25.925716 0.25764145E+03  0.53640542E+04                                 8.055682                            5.635261      -0.021614       2.039220                    0.999530      22.693641      63.284922       0.636480       0.462215      -1.027221       0.001629      -0.045580      -0.031571       0.055470       0.023830      -0.023647      -0.089292      -0.010946       0.082089      -0.081676      -0.027633       0.109309             10.717003       9.115577      -1.308611       0.396837      12.958719       6.757155      10.076714           0.000001
          297              C       7.711939      18.885101      20.923130       0.571982      24.231378 0.25514318E+03  0.53084058E+04                                 7.742849                            5.646839      -0.053002       2.031942                    0.999580      22.621687      63.424503       0.628156       0.468660      -1.021879       0.028612      -0.034878       0.028981       0.053620       0.047414       0.016237       0.062806      -0.003284       0.141749      -0.081445      -0.015479       0.096923              9.602744      10.375821      -3.682517       0.613093      11.672961      -3.824310       6.759451          -0.000000
          298              C       6.987961      20.085062      20.450129      -0.021234      38.419476 0.41939711E+03  0.97013994E+04                                 9.816177                            6.767161       0.022963       2.013689                    0.999336      26.961781      75.090821       0.646663       0.409467      -1.076443      -0.006118       0.047836      -0.009082       0.049073       0.001136      -0.001601      -0.004502       0.015760       0.027329      -0.013376       0.002912       0.010465             12.580341      13.541926      -4.498159       0.067742      15.486042      -5.615936       8.713055           0.000000
          299              C       5.715615      20.285055      20.834243      -0.163594      38.590578 0.46376325E+03  0.11140838E+05                                10.080935                            7.300723      -0.108567       1.931407                    0.999275      30.547627      90.358887       0.591586       0.430989      -1.049383       0.005649       0.023624       0.000766       0.024302       0.027797       0.004983       0.007689      -0.008324       0.078987      -0.041295       0.009927       0.031368             12.480793      15.400976      -5.572152       0.200328      13.730980      -4.224546       8.310423           0.000000
          300              C       4.942764      21.367560      20.351719       0.082440      35.648648 0.39850075E+03  0.91183709E+04                                 9.446231                            6.678866      -0.050174       2.000617                    0.999277      26.072121      72.670744       0.637691       0.419766      -1.067740      -0.008534      -0.007965       0.014899       0.018927      -0.015165       0.003339      -0.008352       0.019146      -0.033880      -0.018073      -0.006875       0.024949             11.850469      15.452436      -5.057053      -0.002187      12.461879      -4.036148       7.637090           0.000000
          301              C       3.592554      21.573902      20.694565      -0.128892      34.641571 0.41561275E+03  0.96729128E+04                                 9.225962                            6.806013       0.192654       2.038332                    0.999776      29.030533      83.353672       0.629665       0.417953      -1.061989       0.010540       0.005487      -0.011845       0.016778       0.018091      -0.011068      -0.009323      -0.003548       0.004085      -0.019111      -0.006794       0.025905             11.005510      14.125838      -3.871882       0.104886      10.897955      -3.915174       7.992738           0.000000
          302              C       2.850352      22.548473      20.154901      -0.111167      33.720019 0.41855492E+03  0.97611824E+04                                 9.095143                            6.855792       0.055795       1.991048                    0.999695      29.149502      83.853167       0.623680       0.421109      -1.059712       0.014344       0.008127      -0.018370       0.024683       0.013636      -0.017428       0.000912       0.027146       0.002075      -0.022814      -0.005467       0.028281             10.695245      12.160093      -2.855218       0.428397      11.372484      -4.704392       8.553157           0.000000
          303              C       3.471615      23.421461      19.199376      -0.026651      38.706883 0.43890787E+03  0.10261918E+05                                 9.851794                            6.925090       0.075180       2.026082                    0.999317      27.254172      76.145564       0.639355       0.409740      -1.076984       0.014177      -0.043610       0.030749       0.055211       0.009399       0.000723      -0.002009      -0.003820      -0.020237      -0.008365      -0.004660       0.013025             12.660499      16.218000      -4.547809       1.925584      12.106603      -5.335650       9.656894           0.000000
          304              C       4.782893      23.319877      18.885101      -0.164037      39.437673 0.47896181E+03  0.11575771E+05                                10.202773                            7.410254      -0.035907       1.955910                    0.999229      30.441627      89.726602       0.589468       0.429929      -1.052144       0.014483      -0.012774       0.018228       0.026555       0.030672      -0.004898       0.012730      -0.007740       0.053286      -0.042258       0.014877       0.027381             12.775653      17.202446      -5.187978       1.023441      12.945958      -4.056213       8.178556           0.000000
          305              C       5.583079      22.265943      19.446987       0.090180      35.150564 0.39122369E+03  0.89148333E+04                                 9.367475                            6.617494      -0.028776       2.009211                    0.999266      25.931105      72.237171       0.640361       0.419753      -1.067255       0.008146       0.020008      -0.008179       0.023099      -0.013174       0.004321      -0.009333       0.005654      -0.047175      -0.019324      -0.004220       0.023544             11.831674      15.883121      -4.833232      -0.049438      11.998041      -3.894620       7.613860           0.000000
          306              C       6.900984      22.065950      19.100966      -0.132424      36.099805 0.42926023E+03  0.10092155E+05                                 9.572525                            6.979183      -0.010543       1.977408                    0.999063      29.293297      85.100570       0.612242       0.425520      -1.055080       0.002126      -0.001344       0.018934       0.019100       0.012075      -0.000714      -0.004322      -0.021572       0.023954      -0.020228       0.005395       0.014833             11.539940      14.865468      -3.391267      -0.822648      11.909507      -3.751829       7.844846           0.000000
          307              C       7.607566      20.999318      19.570792      -0.110986      34.590614 0.42364815E+03  0.99214171E+04                                 9.269583                            6.898548       0.036193       1.983562                    0.999700      29.361831      84.963207       0.620864       0.421251      -1.058390      -0.015948       0.003941       0.018730       0.024914       0.004480      -0.012827       0.001941       0.027472       0.003522      -0.016283      -0.005247       0.021529             10.947822      11.746927      -2.061791      -0.576927      12.732188      -4.937201       8.364351           0.000001
          308              C       2.587765      24.367462      18.472416       0.567109      24.854870 0.25970311E+03  0.54227909E+04                                 7.838078                            5.677081      -0.022416       2.039264                    0.999628      22.727004      63.663203       0.630313       0.465376      -1.024521      -0.035760       0.037938      -0.024000       0.057394       0.011275      -0.035195       0.071991      -0.054555       0.121138      -0.080723      -0.019873       0.100596              9.872955      12.583631      -2.388655       2.625005       9.282476      -3.883682       7.752759          -0.000000
          309              C       0.588128      15.424895      24.088106       0.565264      24.310724 0.24884908E+03  0.51414312E+04                                 7.722639                            5.545857       0.002890       2.051322                    0.999524      22.505946      62.728864       0.639625       0.463482      -1.025478       0.008652       0.029713      -0.037936       0.048957       0.036767       0.032846       0.078202      -0.035892      -0.068882      -0.079698      -0.027233       0.106931              9.826978       8.205675      -0.713666      -1.657041       8.291590      -5.217944      12.983669           0.000000
          310              C       0.530972      14.596351      25.326161      -0.009548      39.017749 0.42535176E+03  0.98597872E+04                                 9.942221                            6.819229       0.030688       2.017543                    0.999292      26.842365      74.488277       0.644515       0.409971      -1.077650       0.011009      -0.017360       0.032544       0.038493      -0.006641       0.003494       0.006181       0.002806      -0.032057      -0.014495       0.002292       0.012203             13.228083       9.397607      -0.934755      -2.608083      11.281262      -8.159122      19.005379          -0.000000
          311              C       1.592089      13.678920      25.630913      -0.110358      35.116299 0.42435239E+03  0.99346989E+04                                 9.376663                            6.923113       0.009248       1.971695                    0.999705      29.421599      84.917343       0.617690       0.423553      -1.057730      -0.022531       0.016126       0.010516       0.029636      -0.009199      -0.017694       0.012852       0.026245      -0.030181      -0.023538      -0.008117       0.031655             11.311608       9.055063      -1.433872      -1.685298       9.929704      -6.142329      14.950059          -0.000003
          312              C       1.560611      12.958309      26.757860      -0.153831      35.377997 0.40698118E+03  0.94160336E+04                                 9.311246                            6.698698       0.122600       2.005631                    0.999787      29.366354      83.881306       0.640287       0.413464      -1.065587      -0.012187       0.012164       0.000566       0.017228      -0.025840       0.001930      -0.008691       0.008752      -0.046493      -0.022911      -0.012050       0.034962             11.321872       9.299189      -0.591626      -3.152011       8.972465      -5.744960      15.693963          -0.000005
          313              C       0.505294      13.050370      27.659418       0.089537      37.078547 0.39191735E+03  0.89376827E+04                                 9.753281                            6.632839      -0.110102       1.982112                    0.999260      26.047319      72.671478       0.638028       0.420955      -1.066124       0.012096      -0.012556       0.002205       0.017574       0.004827      -0.012087      -0.014936      -0.003033       0.049032      -0.015028      -0.013119       0.028147             13.057262       9.660067      -0.331487      -3.861466      10.465737      -7.709258      19.045982          -0.000001
          314              C       0.456421      12.291664      28.872077      -0.179010      40.551732 0.45684509E+03  0.10908989E+05                                10.384088                            7.198208      -0.011713       1.954727                    0.999634      30.576596      89.515334       0.603086       0.425315      -1.055230      -0.006629       0.009511      -0.015583       0.019423      -0.004748       0.016815       0.020853      -0.016540      -0.091447      -0.043617       0.012945       0.030673             13.850530       9.931924      -0.160723      -3.245997      11.492975      -8.794112      20.126690          -0.000001
          315              C       7.702827      12.399597      29.710145      -0.008078      38.946572 0.42333599E+03  0.98103486E+04                                 9.946079                            6.805297      -0.016178       1.999841                    0.999365      26.999743      75.137936       0.644268       0.410242      -1.076491      -0.012217       0.035312      -0.032914       0.049794      -0.001323       0.006347       0.002983      -0.003522      -0.004690      -0.008488       0.002886       0.005602             13.565766       9.946290      -1.255307      -2.089212      12.975909      -9.042043      17.775099           0.000000
          316              C       6.621830      13.275759      29.446662      -0.125487      35.766338 0.43009115E+03  0.10095054E+05                                 9.455093                            6.949830       0.012337       1.968931                    0.999658      29.610507      85.355358       0.619639       0.421133      -1.060072       0.027052      -0.006790      -0.001320       0.027923      -0.016342      -0.020226       0.009009       0.029607      -0.025808      -0.019335      -0.017748       0.037083             11.611657       9.553034      -1.581572      -1.542506      11.217853      -6.670336      14.064083           0.000002
          317              C       6.667389      14.050337      28.341936      -0.140032      35.309074 0.41652757E+03  0.96681554E+04                                 9.270671                            6.760895       0.150398       2.016243                    0.999767      29.138739      82.672188       0.641225       0.411525      -1.069573       0.020290      -0.002202       0.001922       0.020499      -0.027828       0.001229      -0.009201       0.006583      -0.052412      -0.024862      -0.012803       0.037665             11.341913       9.263702      -0.737859      -3.074889       9.874425      -5.855598      14.887612           0.000001
          318              C       7.744244      13.955102      27.418156       0.086321      36.761807 0.39424409E+03  0.90018290E+04                                 9.688459                            6.654580      -0.102474       1.984773                    0.999246      26.060959      72.695508       0.636844       0.421218      -1.066221      -0.012135       0.016938       0.001919       0.020925      -0.000404      -0.016365      -0.015194       0.000759       0.042850      -0.021474      -0.006760       0.028234             12.845610       9.585802      -0.404265      -3.789520      10.348965      -7.431740      18.602062           0.000000
          319              C       7.808855      14.697935      26.224545      -0.162257      39.377042 0.44851560E+03  0.10659759E+05                                10.165596                            7.131161      -0.008336       1.962768                    0.999619      30.136447      87.987550       0.606125       0.425181      -1.055430       0.015395      -0.004322       0.015921       0.022565      -0.008722       0.019978       0.017710      -0.010833      -0.096859      -0.045877       0.018301       0.027576             13.333627       9.546387      -0.213526      -3.634801      10.725144      -7.738395      19.729351           0.000000
          320              C       7.652297      11.488516      30.916455       0.560316      25.925739 0.25764165E+03  0.53640593E+04                                 8.055687                            5.635264      -0.021614       2.039220                    0.999530      22.693641      63.284922       0.636480       0.462215      -1.027221      -0.001629      -0.031571       0.045580       0.055470       0.023647       0.023830       0.089292      -0.046518      -0.024625      -0.081676      -0.027633       0.109309             10.717013       9.115574      -0.396834      -1.308614      10.076725      -6.757167      12.958739           0.000001
          321              C       7.711939      28.732399      26.694371       0.571982      24.231385 0.25514322E+03  0.53084069E+04                                 7.742851                            5.646840      -0.053002       2.031941                    0.999580      22.621687      63.424504       0.628156       0.468660      -1.021879       0.028612       0.034878      -0.028981       0.053620      -0.047414      -0.016237       0.062806      -0.003284       0.141749      -0.081445      -0.015479       0.096923              9.602747      10.375826       3.682522      -0.613095      11.672965      -3.824310       6.759451          -0.000000
          322              C       6.987961      27.532438      27.167371      -0.021234      38.419471 0.41939688E+03  0.97013929E+04                                 9.816175                            6.767159       0.022963       2.013689                    0.999336      26.961781      75.090820       0.646664       0.409467      -1.076443      -0.006118      -0.047836       0.009082       0.049073      -0.001136       0.001601      -0.004502       0.015760       0.027329      -0.013376       0.002912       0.010465             12.580340      13.541923       4.498158      -0.067741      15.486044      -5.615935       8.713052           0.000000
          323              C       5.715615      27.332445      26.783257      -0.163594      38.590596 0.46376351E+03  0.11140846E+05                                10.080939                            7.300725      -0.108567       1.931407                    0.999275      30.547626      90.358886       0.591586       0.430989      -1.049383       0.005649      -0.023624      -0.000766       0.024302      -0.027797      -0.004983       0.007689      -0.008324       0.078987      -0.041295       0.009927       0.031368             12.480797      15.400982       5.572154      -0.200326      13.730982      -4.224547       8.310428           0.000000
          324              C       4.942764      26.249940      27.265781       0.082440      35.648638 0.39850073E+03  0.91183702E+04                                 9.446229                            6.678866      -0.050174       2.000617                    0.999277      26.072121      72.670744       0.637691       0.419766      -1.067740      -0.008534       0.007965      -0.014899       0.018927       0.015165      -0.003339      -0.008352       0.019146      -0.033880      -0.018073      -0.006875       0.024949             11.850465      15.452432       5.057051       0.002188      12.461875      -4.036146       7.637089           0.000000
          325              C       3.592554      26.043598      26.922935      -0.128892      34.641575 0.41561298E+03  0.96729194E+04                                 9.225963                            6.806015       0.192654       2.038332                    0.999776      29.030533      83.353671       0.629665       0.417954      -1.061989       0.010540      -0.005487       0.011845       0.016778      -0.018091       0.011068      -0.009323      -0.003548       0.004085      -0.019111      -0.006794       0.025905             11.005511      14.125837       3.871880      -0.104885      10.897957      -3.915174       7.992738           0.000000
          326              C       2.850352      25.069026      27.462599      -0.111167      33.720013 0.41855494E+03  0.97611828E+04                                 9.095142                            6.855792       0.055795       1.991048                    0.999695      29.149501      83.853164       0.623680       0.421109      -1.059712       0.014344      -0.008127       0.018370       0.024683      -0.013636       0.017428       0.000912       0.027145       0.002075      -0.022814      -0.005467       0.028281             10.695243      12.160088       2.855211      -0.428392      11.372482      -4.704392       8.553158           0.000000
          327              C       3.471615      24.196039      28.418124      -0.026651      38.706876 0.43890774E+03  0.10261914E+05                                 9.851792                            6.925089       0.075180       2.026082                    0.999317      27.254173      76.145565       0.639355       0.409740      -1.076984       0.014177       0.043610      -0.030749       0.055211      -0.009399      -0.000723      -0.002009      -0.003820      -0.020237      -0.008365      -0.004660       0.013025             12.660496      16.217996       4.547806      -1.925581      12.106598      -5.335649       9.656894           0.000000
          328              C       4.782893      24.297623      28.732399      -0.164037      39.437679 0.47896182E+03  0.11575771E+05                                10.202774                            7.410255      -0.035907       1.955910                    0.999229      30.441627      89.726602       0.589468       0.429929      -1.052144       0.014483       0.012774      -0.018228       0.026555      -0.030672       0.004898       0.012730      -0.007740       0.053286      -0.042258       0.014877       0.027381             12.775655      17.202447       5.187979      -1.023441      12.945960      -4.056214       8.178557           0.000000
          329              C       5.583079      25.351557      28.170513       0.090180      35.150566 0.39122372E+03  0.89148341E+04                                 9.367475                            6.617495      -0.028776       2.009211                    0.999266      25.931105      72.237170       0.640361       0.419752      -1.067255       0.008146      -0.020008       0.008179       0.023099       0.013174      -0.004321      -0.009333       0.005654      -0.047175      -0.019324      -0.004220       0.023544             11.831675      15.883120       4.833238       0.049434      11.998044      -3.894621       7.613859           0.000000
          330              C       6.900984      25.551551      28.516534      -0.132424      36.099819 0.42926035E+03  0.10092159E+05                                 9.572528                            6.979184      -0.010543       1.977408                    0.999063      29.293296      85.100569       0.612242       0.425520      -1.055080       0.002126       0.001344      -0.018934       0.019100      -0.012075       0.000714      -0.004322      -0.021572       0.023954      -0.020228       0.005395       0.014833             11.539944      14.865467       3.391274       0.822642      11.909516      -3.751835       7.844850           0.000000
          331              C       7.607566      26.618182      28.046707      -0.110986      34.590615 0.42364795E+03  0.99214113E+04                                 9.269583                            6.898546       0.036193       1.983562                    0.999700      29.361831      84.963207       0.620864       0.421251      -1.058390      -0.015948      -0.003941      -0.018730       0.024914      -0.004480       0.012827       0.001941       0.027472       0.003522      -0.016283      -0.005247       0.021529             10.947823      11.746926       2.061789       0.576928      12.732189      -4.937204       8.364353           0.000001
          332              C       2.587765      23.250038      29.145084       0.567109      24.854870 0.25970312E+03  0.54227910E+04                                 7.838078                            5.677081      -0.022416       2.039264                    0.999628      22.727004      63.663203       0.630313       0.465376      -1.024521      -0.035760      -0.037938       0.024000       0.057394      -0.011275       0.035195       0.071991      -0.054555       0.121138      -0.080723      -0.019873       0.100596              9.872955      12.583629       2.388654      -2.625004       9.282476      -3.883683       7.752760          -0.000000
          333              C       0.588128       0.447605      23.529394       0.565264      24.310708 0.24884890E+03  0.51414266E+04                                 7.722635                            5.545855       0.002890       2.051322                    0.999524      22.505946      62.728864       0.639625       0.463482      -1.025478       0.008652      -0.029713       0.037936       0.048957      -0.036767      -0.032846       0.078202      -0.035892      -0.068882      -0.079698      -0.027233       0.106931              9.826971       8.205676       0.713666       1.657044       8.291582      -5.217936      12.983657           0.000000
          334              C       0.530972       1.276149      22.291339      -0.009548      39.017730 0.42535156E+03  0.98597817E+04                                 9.942217                            6.819227       0.030688       2.017543                    0.999292      26.842365      74.488278       0.644515       0.409971      -1.077650       0.011009       0.017360      -0.032544       0.038493       0.006641      -0.003494       0.006181       0.002806      -0.032057      -0.014495       0.002292       0.012203             13.228075       9.397607       0.934757       2.608082      11.281256      -8.159114      19.005362          -0.000000
          335              C       1.592089       2.193580      21.986587      -0.110358      35.116315 0.42435270E+03  0.99347077E+04                                 9.376666                            6.923116       0.009248       1.971695                    0.999705      29.421600      84.917346       0.617690       0.423553      -1.057730      -0.022531      -0.016126      -0.010516       0.029636       0.009199       0.017694       0.012852       0.026245      -0.030181      -0.023538      -0.008117       0.031655             11.311612       9.055067       1.433874       1.685299       9.929706      -6.142329      14.950063          -0.000003
          336              C       1.560611       2.914191      20.859639      -0.153831      35.377998 0.40698119E+03  0.94160340E+04                                 9.311247                            6.698698       0.122600       2.005631                    0.999787      29.366354      83.881307       0.640287       0.413464      -1.065587      -0.012187      -0.012164      -0.000566       0.017228       0.025840      -0.001930      -0.008691       0.008752      -0.046493      -0.022911      -0.012050       0.034962             11.321873       9.299194       0.591623       3.152018       8.972462      -5.744958      15.693964          -0.000005
          337              C       0.505294       2.822131      19.958082       0.089537      37.078543 0.39191719E+03  0.89376785E+04                                 9.753279                            6.632837      -0.110102       1.982112                    0.999260      26.047319      72.671477       0.638028       0.420955      -1.066124       0.012096       0.012556      -0.002205       0.017574      -0.004827       0.012087      -0.014936      -0.003033       0.049032      -0.015028      -0.013119       0.028147             13.057259       9.660066       0.331483       3.861470      10.465732      -7.709255      19.045980          -0.000001
          338              C       0.456421       3.580836      18.745423      -0.179010      40.551727 0.45684493E+03  0.10908984E+05                                10.384087                            7.198207      -0.011713       1.954727                    0.999634      30.576596      89.515333       0.603086       0.425315      -1.055230      -0.006629      -0.009511       0.015583       0.019423       0.004748      -0.016815       0.020853      -0.016540      -0.091447      -0.043617       0.012945       0.030673             13.850527       9.931923       0.160722       3.245999      11.492969      -8.794108      20.126689          -0.000001
          339              C       7.702827       3.472903      17.907355      -0.008078      38.946570 0.42333609E+03  0.98103513E+04                                 9.946079                            6.805298      -0.016178       1.999841                    0.999365      26.999742      75.137935       0.644268       0.410242      -1.076491      -0.012217      -0.035312       0.032914       0.049794       0.001323      -0.006347       0.002983      -0.003521      -0.004690      -0.008488       0.002886       0.005602             13.565765       9.946293       1.255308       2.089212      12.975907      -9.042039      17.775094           0.000000
          340              C       6.621830       2.596741      18.170838      -0.125487      35.766334 0.43009115E+03  0.10095054E+05                                 9.455092                            6.949830       0.012337       1.968931                    0.999658      29.610507      85.355358       0.619639       0.421133      -1.060072       0.027052       0.006790       0.001320       0.027923       0.016342       0.020226       0.009009       0.029607      -0.025808      -0.019335      -0.017748       0.037083             11.611655       9.553035       1.581573       1.542506      11.217850      -6.670333      14.064079           0.000002
          341              C       6.667389       1.822163      19.275564      -0.140032      35.309049 0.41652731E+03  0.96681481E+04                                 9.270666                            6.760893       0.150398       2.016243                    0.999767      29.138739      82.672187       0.641225       0.411525      -1.069573       0.020290       0.002202      -0.001922       0.020499       0.027828      -0.001229      -0.009201       0.006583      -0.052412      -0.024862      -0.012803       0.037665             11.341906       9.263699       0.737860       3.074886       9.874417      -5.855592      14.887601           0.000001
          342              C       7.744244       1.917398      20.199344       0.086321      36.761822 0.39424448E+03  0.90018399E+04                                 9.688463                            6.654583      -0.102474       1.984773                    0.999246      26.060959      72.695507       0.636844       0.421218      -1.066221      -0.012135      -0.016938      -0.001919       0.020925       0.000404       0.016365      -0.015194       0.000759       0.042850      -0.021474      -0.006760       0.028234             12.845613       9.585805       0.404265       3.789522      10.348966      -7.431740      18.602067           0.000000
          343              C       7.808855       1.174565      21.392956      -0.162257      39.377000 0.44851529E+03  0.10659750E+05                                10.165590                            7.131158      -0.008336       1.962768                    0.999619      30.136447      87.987550       0.606125       0.425181      -1.055430       0.015395       0.004322      -0.015921       0.022565       0.008722      -0.019978       0.017710      -0.010833      -0.096859      -0.045877       0.018301       0.027576             13.333615       9.546388       0.213526       3.634802      10.725128      -7.738379      19.729328           0.000000
          344              C       7.652297       4.383985      16.701045       0.560316      25.925724 0.25764157E+03  0.53640573E+04                                 8.055684                            5.635263      -0.021614       2.039220                    0.999530      22.693641      63.284922       0.636480       0.462215      -1.027221      -0.001629       0.031571      -0.045580       0.055470      -0.023647      -0.023830       0.089292      -0.046518      -0.024625      -0.081676      -0.027633       0.109309             10.717006       9.115576       0.396836       1.308612      10.076717      -6.757158      12.958726           0.000001
          345              C       7.711939      26.694371      18.885101       0.571982      24.231384 0.25514321E+03  0.53084064E+04                                 7.742851                            5.646840      -0.053002       2.031942                    0.999580      22.621686      63.424502       0.628156       0.468660      -1.021879       0.028612      -0.028981      -0.034878       0.053620      -0.016237       0.047414      -0.062806      -0.072516      -0.065949      -0.081445      -0.015479       0.096923              9.602747      10.375826      -0.613095      -3.682523       6.759450       3.824310      11.672965          -0.000000
          346              C       6.987961      27.167371      20.085062      -0.021234      38.419468 0.41939685E+03  0.97013920E+04                                 9.816175                            6.767159       0.022963       2.013689                    0.999336      26.961780      75.090818       0.646663       0.409467      -1.076443      -0.006118       0.009082       0.047836       0.049073       0.001601       0.001136       0.004502      -0.005784      -0.037304      -0.013376       0.002912       0.010465             12.580339      13.541925      -0.067740      -4.498158       8.713051       5.615933      15.486042           0.000000
          347              C       5.715615      26.783257      20.285055      -0.163594      38.590601 0.46376351E+03  0.11140846E+05                                10.080940                            7.300725      -0.108567       1.931407                    0.999275      30.547626      90.358886       0.591586       0.430989      -1.049383       0.005649      -0.000766       0.023624       0.024302      -0.004983       0.027797      -0.007689      -0.043656      -0.027007      -0.041295       0.009927       0.031368             12.480799      15.400985      -0.200327      -5.572156       8.310428       4.224547      13.730984           0.000000
          348              C       4.942764      27.265781      21.367560       0.082440      35.648647 0.39850074E+03  0.91183705E+04                                 9.446231                            6.678866      -0.050174       2.000617                    0.999277      26.072121      72.670744       0.637691       0.419766      -1.067740      -0.008534      -0.014899      -0.007965       0.018927      -0.003339      -0.015165       0.008352       0.026513      -0.011778      -0.018073      -0.006875       0.024949             11.850468      15.452437       0.002187      -5.057053       7.637090       4.036147      12.461878           0.000000
          349              C       3.592554      26.922935      21.573902      -0.128892      34.641572 0.41561276E+03  0.96729130E+04                                 9.225962                            6.806013       0.192654       2.038332                    0.999776      29.030533      83.353674       0.629665       0.417954      -1.061989       0.010540       0.011845       0.005487       0.016778       0.011068       0.018091       0.009323      -0.003817       0.003279      -0.019111      -0.006794       0.025905             11.005511      14.125839      -0.104886      -3.871882       7.992738       3.915174      10.897956           0.000000
          350              C       2.850352      27.462599      22.548473      -0.111167      33.720019 0.41855492E+03  0.97611823E+04                                 9.095143                            6.855792       0.055795       1.991048                    0.999695      29.149502      83.853167       0.623680       0.421109      -1.059712       0.014344       0.018370       0.008127       0.024683       0.017428       0.013636      -0.000912       0.012535      -0.041756      -0.022814      -0.005467       0.028281             10.695245      12.160093      -0.428396      -2.855218       8.553156       4.704392      11.372484           0.000000
          351              C       3.471615      28.418124      23.421461      -0.026651      38.706883 0.43890789E+03  0.10261919E+05                                 9.851794                            6.925090       0.075180       2.026082                    0.999317      27.254173      76.145565       0.639355       0.409740      -1.076984       0.014177      -0.030749      -0.043610       0.055211      -0.000723       0.009399       0.002009       0.008208       0.015849      -0.008365      -0.004660       0.013025             12.660498      16.217998      -1.925584      -4.547808       9.656894       5.335650      12.106603           0.000000
          352              C       4.782893      28.732399      23.319877      -0.164037      39.437671 0.47896181E+03  0.11575771E+05                                10.202773                            7.410255      -0.035907       1.955910                    0.999229      30.441627      89.726603       0.589468       0.429929      -1.052144       0.014483      -0.018228      -0.012774       0.026555       0.004898       0.030672      -0.012730      -0.030513      -0.015033      -0.042258       0.014877       0.027381             12.775653      17.202445      -1.023441      -5.187978       8.178556       4.056214      12.945958           0.000000
          353              C       5.583079      28.170513      22.265943       0.090180      35.150561 0.39122368E+03  0.89148332E+04                                 9.367474                            6.617494      -0.028776       2.009211                    0.999266      25.931105      72.237171       0.640361       0.419752      -1.067255       0.008146       0.008179       0.020008       0.023099      -0.004321      -0.013174       0.009333       0.026414       0.015106      -0.019324      -0.004220       0.023544             11.831673      15.883119       0.049437      -4.833232       7.613860       3.894621      11.998040           0.000000
          354              C       6.900984      28.516534      22.065950      -0.132424      36.099806 0.42926032E+03  0.10092158E+05                                 9.572526                            6.979184      -0.010543       1.977408                    0.999063      29.293296      85.100570       0.612242       0.425520      -1.055080       0.002126      -0.018934      -0.001344       0.019100       0.000714       0.012075       0.004322      -0.022763       0.020381      -0.020228       0.005395       0.014833             11.539941      14.865467       0.822647      -3.391266       7.844849       3.751832      11.909508           0.000000
          355              C       7.607566      28.046707      20.999318      -0.110986      34.590621 0.42364821E+03  0.99214186E+04                                 9.269584                            6.898548       0.036193       1.983562                    0.999700      29.361831      84.963205       0.620864       0.421251      -1.058390      -0.015948      -0.018730       0.003941       0.024914       0.012827       0.004480      -0.001941       0.011975      -0.042969      -0.016283      -0.005247       0.021529             10.947823      11.746926       0.576930      -2.061787       8.364354       4.937204      12.732190           0.000001
          356              C       2.587765      29.145084      24.367462       0.567109      24.854870 0.25970312E+03  0.54227909E+04                                 7.838078                            5.677081      -0.022416       2.039264                    0.999628      22.727004      63.663203       0.630313       0.465376      -1.024521      -0.035760       0.024000       0.037938       0.057394       0.035195       0.011274      -0.071991      -0.087846       0.021264      -0.080723      -0.019873       0.100596              9.872955      12.583631      -2.625004      -2.388654       7.752759       3.883682       9.282476          -0.000000
          357              C       0.588128      23.529394      15.424895       0.565264      24.310717 0.24884903E+03  0.51414300E+04                                 7.722638                            5.545856       0.002890       2.051322                    0.999524      22.505946      62.728865       0.639625       0.463482      -1.025478       0.008652       0.037936       0.029713       0.048957      -0.032846       0.036767      -0.078202       0.016495       0.088279      -0.079698      -0.027233       0.106931              9.826975       8.205675       1.657045      -0.713666      12.983663       5.217939       8.291586           0.000000
          358              C       0.530972      22.291339      14.596351      -0.009548      39.017727 0.42535155E+03  0.98597814E+04                                 9.942217                            6.819227       0.030688       2.017543                    0.999292      26.842365      74.488280       0.644515       0.409971      -1.077650       0.011009      -0.032544      -0.017360       0.038493      -0.003494      -0.006641      -0.006181       0.017432       0.011819      -0.014495       0.002292       0.012203             13.228075       9.397607       2.608083      -0.934756      19.005362       8.159114      11.281256          -0.000000
          359              C       1.592089      21.986587      13.678920      -0.110358      35.116310 0.42435269E+03  0.99347074E+04                                 9.376665                            6.923116       0.009248       1.971695                    0.999705      29.421600      84.917347       0.617690       0.423553      -1.057730      -0.022531      -0.010516       0.016125       0.029636       0.017694      -0.009199      -0.012852       0.028213      -0.024277      -0.023538      -0.008117       0.031655             11.311611       9.055067       1.685299      -1.433874      14.950061       6.142328       9.929704          -0.000003
          360              C       1.560611      20.859639      12.958309      -0.153831      35.377992 0.40698121E+03  0.94160344E+04                                 9.311246                            6.698698       0.122600       2.005631                    0.999787      29.366354      83.881307       0.640287       0.413464      -1.065587      -0.012187      -0.000566       0.012164       0.017228      -0.001930      -0.025840       0.008691       0.027622       0.010119      -0.022911      -0.012050       0.034962             11.321871       9.299194       3.152016      -0.591626      15.693958       5.744953       8.972460          -0.000005
          361              C       0.505294      19.958082      13.050370       0.089537      37.078532 0.39191717E+03  0.89376777E+04                                 9.753277                            6.632837      -0.110102       1.982112                    0.999260      26.047319      72.671475       0.638028       0.420955      -1.066124       0.012096      -0.002205      -0.012556       0.017574       0.012087       0.004827       0.014936      -0.026032      -0.019967      -0.015028      -0.013119       0.028147             13.057255       9.660067       3.861466      -0.331487      19.045969       7.709250      10.465730          -0.000001
          362              C       0.456421      18.745423      12.291664      -0.179010      40.551729 0.45684507E+03  0.10908988E+05                                10.384088                            7.198209      -0.011713       1.954727                    0.999634      30.576595      89.515331       0.603086       0.425315      -1.055230      -0.006629       0.015583       0.009511       0.019423      -0.016815      -0.004748      -0.020853       0.037454       0.070534      -0.043617       0.012945       0.030673             13.850529       9.931925       3.245998      -0.160722      20.126689       8.794110      11.492973          -0.000001
          363              C       7.702827      17.907355      12.399597      -0.008078      38.946569 0.42333597E+03  0.98103479E+04                                 9.946078                            6.805297      -0.016178       1.999841                    0.999365      26.999742      75.137933       0.644268       0.410242      -1.076491      -0.012217       0.032914       0.035312       0.049794      -0.006347      -0.001323      -0.002983       0.000584       0.007627      -0.008488       0.002886       0.005602             13.565765       9.946291       2.089212      -1.255307      17.775097       9.042041      12.975908           0.000000
          364              C       6.621830      18.170838      13.275759      -0.125487      35.766336 0.43009114E+03  0.10095054E+05                                 9.455092                            6.949829       0.012337       1.968931                    0.999658      29.610507      85.355356       0.619639       0.421133      -1.060072       0.027052       0.001320      -0.006790       0.027923       0.020226      -0.016342      -0.009009       0.027708      -0.031507      -0.019335      -0.017748       0.037083             11.611656       9.553034       1.542506      -1.581572      14.064081       6.670335      11.217852           0.000002
          365              C       6.667389      19.275564      14.050337      -0.140032      35.309070 0.41652754E+03  0.96681545E+04                                 9.270670                            6.760895       0.150398       2.016243                    0.999767      29.138738      82.672185       0.641225       0.411525      -1.069573       0.020290      -0.001922      -0.002202       0.020499      -0.001229      -0.027828       0.009201       0.029497       0.016332      -0.024862      -0.012803       0.037665             11.341912       9.263702       3.074888      -0.737860      14.887608       5.855596       9.874424           0.000001
          366              C       7.744244      20.199344      13.955102       0.086321      36.761811 0.39424428E+03  0.90018344E+04                                 9.688461                            6.654582      -0.102474       1.984773                    0.999246      26.060958      72.695505       0.636844       0.421218      -1.066221      -0.012135      -0.001919       0.016938       0.020925       0.016365      -0.000404       0.015194      -0.021046      -0.022563      -0.021474      -0.006760       0.028234             12.845610       9.585806       3.789521      -0.404266      18.602062       7.431738      10.348964           0.000000
          367              C       7.808855      21.392956      14.697935      -0.162257      39.377023 0.44851554E+03  0.10659758E+05                                10.165593                            7.131160      -0.008336       1.962768                    0.999619      30.136447      87.987550       0.606125       0.425181      -1.055430       0.015395      -0.015921      -0.004322       0.022565      -0.019978      -0.008722      -0.017710       0.043013       0.064680      -0.045877       0.018301       0.027576             13.333620       9.546390       3.634803      -0.213527      19.729336       7.738385      10.725135           0.000000
          368              C       7.652297      16.701045      11.488516       0.560316      25.925738 0.25764165E+03  0.53640593E+04                                 8.055687                            5.635264      -0.021614       2.039220                    0.999530      22.693641      63.284922       0.636480       0.462215      -1.027221      -0.001629      -0.045580      -0.031571       0.055470      -0.023830       0.023647      -0.089292      -0.010946       0.082089      -0.081676      -0.027633       0.109309             10.717012       9.115574       1.308614      -0.396834      12.958737       6.757166      10.076725           0.000001
          369              C       7.711939      20.923130      28.732399       0.571982      24.231378 0.25514318E+03  0.53084058E+04                                 7.742849                            5.646839      -0.053002       2.031942                    0.999580      22.621687      63.424503       0.628156       0.468660      -1.021879       0.028612       0.028981       0.034878       0.053620       0.016237      -0.047414      -0.062806      -0.072516      -0.065949      -0.081445      -0.015479       0.096923              9.602744      10.375821       0.613093       3.682517       6.759451       3.824310      11.672960          -0.000000
          370              C       6.987961      20.450129      27.532438      -0.021234      38.419477 0.41939712E+03  0.97013996E+04                                 9.816177                            6.767161       0.022963       2.013689                    0.999336      26.961781      75.090820       0.646663       0.409467      -1.076443      -0.006118      -0.009082      -0.047836       0.049073      -0.001601      -0.001136       0.004502      -0.005784      -0.037304      -0.013376       0.002912       0.010465             12.580341      13.541924       0.067742       4.498158       8.713056       5.615938      15.486043           0.000000
          371              C       5.715615      20.834243      27.332445      -0.163594      38.590573 0.46376323E+03  0.11140838E+05                                10.080935                            7.300723      -0.108567       1.931407                    0.999275      30.547626      90.358886       0.591586       0.430989      -1.049383       0.005649       0.000766      -0.023624       0.024302       0.004983      -0.027797      -0.007689      -0.043656      -0.027007      -0.041295       0.009927       0.031368             12.480792      15.400974       0.200327       5.572151       8.310423       4.224545      13.730979           0.000000
          372              C       4.942764      20.351719      26.249940       0.082440      35.648638 0.39850074E+03  0.91183705E+04                                 9.446230                            6.678866      -0.050174       2.000617                    0.999277      26.072121      72.670744       0.637691       0.419766      -1.067740      -0.008534       0.014899       0.007965       0.018927       0.003339       0.015165       0.008352       0.026513      -0.011778      -0.018073      -0.006875       0.024949             11.850465      15.452431      -0.002188       5.057051       7.637089       4.036147      12.461876           0.000000
          373              C       3.592554      20.694565      26.043598      -0.128892      34.641576 0.41561299E+03  0.96729196E+04                                 9.225963                            6.806015       0.192654       2.038332                    0.999776      29.030533      83.353674       0.629665       0.417954      -1.061989       0.010540      -0.011845      -0.005487       0.016778      -0.011068      -0.018091       0.009323      -0.003817       0.003279      -0.019111      -0.006794       0.025905             11.005511      14.125837       0.104885       3.871881       7.992739       3.915175      10.897958           0.000000
          374              C       2.850352      20.154901      25.069026      -0.111167      33.720014 0.41855496E+03  0.97611834E+04                                 9.095143                            6.855792       0.055795       1.991048                    0.999695      29.149502      83.853168       0.623680       0.421109      -1.059712       0.014344      -0.018370      -0.008127       0.024683      -0.017428      -0.013636      -0.000912       0.012535      -0.041756      -0.022814      -0.005467       0.028281             10.695243      12.160089       0.428392       2.855212       8.553159       4.704392      11.372482           0.000000
          375              C       3.471615      19.199376      24.196039      -0.026651      38.706877 0.43890774E+03  0.10261914E+05                                 9.851793                            6.925088       0.075180       2.026082                    0.999317      27.254173      76.145565       0.639355       0.409740      -1.076984       0.014178       0.030749       0.043610       0.055211       0.000723      -0.009399       0.002009       0.008208       0.015849      -0.008365      -0.004660       0.013025             12.660497      16.217997       1.925581       4.547806       9.656894       5.335649      12.106599           0.000000
          376              C       4.782893      18.885101      24.297623      -0.164037      39.437680 0.47896182E+03  0.11575771E+05                                10.202775                            7.410255      -0.035907       1.955910                    0.999229      30.441627      89.726604       0.589468       0.429929      -1.052144       0.014483       0.018228       0.012774       0.026555      -0.004898      -0.030672      -0.012730      -0.030513      -0.015033      -0.042258       0.014877       0.027381             12.775656      17.202449       1.023440       5.187979       8.178557       4.056214      12.945961           0.000000
          377              C       5.583079      19.446987      25.351557       0.090180      35.150569 0.39122373E+03  0.89148343E+04                                 9.367475                            6.617495      -0.028776       2.009211                    0.999266      25.931105      72.237170       0.640361       0.419752      -1.067255       0.008146      -0.008179      -0.020008       0.023099       0.004321       0.013174       0.009333       0.026414       0.015106      -0.019324      -0.004220       0.023544             11.831676      15.883123      -0.049435       4.833238       7.613860       3.894620      11.998044           0.000000
          378              C       6.900984      19.100966      25.551551      -0.132424      36.099816 0.42926025E+03  0.10092156E+05                                 9.572528                            6.979183      -0.010543       1.977408                    0.999063      29.293296      85.100569       0.612242       0.425520      -1.055080       0.002126       0.018934       0.001344       0.019100      -0.000714      -0.012075       0.004322      -0.022763       0.020381      -0.020228       0.005395       0.014833             11.539944      14.865469      -0.822643       3.391276       7.844848       3.751833      11.909515           0.000000
          379              C       7.607566      19.570792      26.618182      -0.110986      34.590608 0.42364791E+03  0.99214102E+04                                 9.269582                            6.898545       0.036193       1.983562                    0.999700      29.361831      84.963205       0.620864       0.421251      -1.058390      -0.015948       0.018730      -0.003941       0.024914      -0.012827      -0.004480      -0.001941       0.011975      -0.042969      -0.016283      -0.005247       0.021529             10.947820      11.746927      -0.576926       2.061794       8.364350       4.937200      12.732184           0.000001
          380              C       2.587765      18.472416      23.250038       0.567109      24.854870 0.25970312E+03  0.54227910E+04                                 7.838079                            5.677081      -0.022416       2.039264                    0.999628      22.727004      63.663204       0.630313       0.465376      -1.024521      -0.035760      -0.024000      -0.037938       0.057394      -0.035195      -0.011275      -0.071991      -0.087846       0.021264      -0.080723      -0.019873       0.100596              9.872956      12.583630       2.625005       2.388655       7.752760       3.883683       9.282477          -0.000000
          381              C       0.588128      24.088106       0.447605       0.565264      24.310715 0.24884895E+03  0.51414278E+04                                 7.722637                            5.545855       0.002890       2.051322                    0.999524      22.505946      62.728864       0.639625       0.463482      -1.025478       0.008652      -0.037936      -0.029713       0.048957       0.032846      -0.036767      -0.078202       0.016495       0.088279      -0.079698      -0.027233       0.106931              9.826975       8.205675      -1.657040       0.713666      12.983664       5.217941       8.291586           0.000000
          382              C       0.530972      25.326161       1.276149      -0.009548      39.017755 0.42535180E+03  0.98597885E+04                                 9.942222                            6.819229       0.030688       2.017543                    0.999292      26.842366      74.488281       0.644515       0.409971      -1.077650       0.011009       0.032544       0.017360       0.038493       0.003494       0.006641      -0.006181       0.017432       0.011819      -0.014495       0.002292       0.012203             13.228084       9.397608      -2.608083       0.934756      19.005381       8.159123      11.281263          -0.000000
          383              C       1.592089      25.630913       2.193580      -0.110358      35.116305 0.42435241E+03  0.99346994E+04                                 9.376664                            6.923113       0.009248       1.971695                    0.999705      29.421600      84.917346       0.617690       0.423553      -1.057730      -0.022531       0.010516      -0.016125       0.029636      -0.017694       0.009199      -0.012852       0.028213      -0.024277      -0.023538      -0.008117       0.031655             11.311610       9.055064      -1.685298       1.433873      14.950061       6.142330       9.929705          -0.000003
          384              C       1.560611      26.757860       2.914191      -0.153831      35.378004 0.40698117E+03  0.94160334E+04                                 9.311248                            6.698698       0.122600       2.005631                    0.999787      29.366354      83.881306       0.640287       0.413464      -1.065587      -0.012187       0.000566      -0.012164       0.017228       0.001930       0.025840       0.008691       0.027622       0.010119      -0.022911      -0.012050       0.034962             11.321875       9.299189      -3.152013       0.591623      15.693969       5.744964       8.972467          -0.000005
          385              C       0.505294      27.659418       2.822131       0.089537      37.078556 0.39191736E+03  0.89376831E+04                                 9.753282                            6.632839      -0.110102       1.982112                    0.999260      26.047319      72.671476       0.638028       0.420955      -1.066124       0.012096       0.002205       0.012556       0.017574      -0.012087      -0.004827       0.014936      -0.026032      -0.019967      -0.015028      -0.013119       0.028147             13.057265       9.660065      -3.861469       0.331483      19.045992       7.709262      10.465738          -0.000001
          386              C       0.456421      28.872077       3.580836      -0.179010      40.551728 0.45684491E+03  0.10908983E+05                                10.384087                            7.198207      -0.011713       1.954727                    0.999634      30.576595      89.515332       0.603086       0.425315      -1.055230      -0.006629      -0.015583      -0.009511       0.019423       0.016815       0.004748      -0.020853       0.037454       0.070534      -0.043617       0.012945       0.030673             13.850529       9.931923      -3.245997       0.160723      20.126691       8.794110      11.492972          -0.000001
          387              C       7.702827      29.710145       3.472903      -0.008078      38.946570 0.42333608E+03  0.98103512E+04                                 9.946079                            6.805298      -0.016178       1.999841                    0.999365      26.999742      75.137934       0.644268       0.410242      -1.076491      -0.012217      -0.032914      -0.035312       0.049794       0.006347       0.001323      -0.002983       0.000584       0.007627      -0.008488       0.002886       0.005602             13.565765       9.946292      -2.089212       1.255309      17.775096       9.042040      12.975908           0.000000
          388              C       6.621830      29.446662       2.596741      -0.125487      35.766338 0.43009118E+03  0.10095055E+05                                 9.455093                            6.949830       0.012337       1.968931                    0.999658      29.610508      85.355362       0.619639       0.421133      -1.060072       0.027052      -0.001320       0.006790       0.027923      -0.020226       0.016342      -0.009009       0.027708      -0.031507      -0.019335      -0.017748       0.037083             11.611656       9.553035      -1.542506       1.581573      14.064082       6.670335      11.217851           0.000002
          389              C       6.667389      28.341936       1.822163      -0.140032      35.309052 0.41652734E+03  0.96681489E+04                                 9.270667                            6.760893       0.150398       2.016243                    0.999767      29.138740      82.672192       0.641225       0.411525      -1.069573       0.020290       0.001922       0.002202       0.020499       0.001229       0.027828       0.009201       0.029497       0.016332      -0.024862      -0.012803       0.037665             11.341908       9.263699      -3.074887       0.737859      14.887605       5.855594       9.874418           0.000001
          390              C       7.744244      27.418156       1.917398       0.086321      36.761816 0.39424427E+03  0.90018339E+04                                 9.688461                            6.654582      -0.102474       1.984773                    0.999246      26.060959      72.695509       0.636844       0.421218      -1.066221      -0.012135       0.001919      -0.016938       0.020925      -0.016365       0.000404       0.015194      -0.021046      -0.022563      -0.021474      -0.006760       0.028234             12.845612       9.585802      -3.789521       0.404264      18.602067       7.431743      10.348968           0.000000
          391              C       7.808855      26.224545       1.174565      -0.162257      39.377022 0.44851538E+03  0.10659753E+05                                10.165593                            7.131159      -0.008337       1.962767                    0.999619      30.136448      87.987556       0.606125       0.425181      -1.055430       0.015395       0.015921       0.004322       0.022565       0.019978       0.008722      -0.017710       0.043013       0.064680      -0.045877       0.018301       0.027576             13.333622       9.546386      -3.634801       0.213525      19.729343       7.738390      10.725137           0.000000
          392              C       7.652297      30.916455       4.383985       0.560316      25.925726 0.25764157E+03  0.53640574E+04                                 8.055684                            5.635263      -0.021614       2.039220                    0.999530      22.693641      63.284922       0.636480       0.462215      -1.027221      -0.001629       0.045580       0.031571       0.055470       0.023830      -0.023647      -0.089292      -0.010946       0.082089      -0.081676      -0.027633       0.109309             10.717007       9.115576      -1.308612       0.396836      12.958727       6.757159      10.076718           0.000001
          393              C       3.426056      15.961386      11.758348       0.008729      21.945301 0.33306122E+03  0.73792414E+04                                 7.034637                            6.220553      -0.153529       1.986339                    0.998760      26.195974      74.869363       0.634532       0.435677      -1.044601      -0.009210      -0.116709      -0.049547       0.127125      -0.004357       0.005854       0.011203      -0.010106       0.283651      -0.054560      -0.041105       0.095665              7.505702       6.993126       0.095500       0.084095       6.936841      -0.344363       8.587138           0.000001
          394              C       3.412802      14.682063      12.558322      -0.470690      23.829518 0.38986996E+03  0.88908277E+04                                 6.917432                            6.323094       0.477209       2.131355                    0.997670      30.304920      84.906599       0.698414       0.384566      -1.089088       0.004142       0.075309      -0.044952       0.087802      -0.003209      -0.000678      -0.036292      -0.058457      -0.013684      -0.029301      -0.024769       0.054070              7.128307       6.490247       0.384123      -0.061825       7.619706      -0.851459       7.274967           0.000003
          395              C       3.497294      16.967702       9.558419       0.021746      20.901102 0.31889858E+03  0.69686593E+04                                 6.730555                            6.029736      -0.012963       2.039926                    0.998582      25.568970      71.883412       0.655593       0.427538      -1.052618      -0.021464      -0.110566      -0.047485       0.122231       0.013394      -0.010080      -0.069641      -0.094918       0.010892      -0.051170      -0.048099       0.099269              7.130655       6.638945       0.121617      -0.368146       6.257506      -0.324678       8.495513          -0.000001
          396              C       3.409489      16.637554       8.063230      -0.487298      26.257219 0.42853485E+03  0.10027251E+05                                 7.471131                            6.679109       0.281926       2.062160                    0.997675      31.237083      89.258000       0.670545       0.390375      -1.082751       0.004512       0.021432       0.085280       0.088047       0.006269       0.007468       0.023773      -0.028894       0.190056      -0.047492      -0.023024       0.070516              7.924691       8.115391       0.023230       0.078578       6.317170      -0.263116       9.341511          -0.000001
          397              C       3.426056      31.656114       4.114152       0.008729      21.945295 0.33306121E+03  0.73792411E+04                                 7.034636                            6.220553      -0.153529       1.986339                    0.998760      26.195973      74.869361       0.634532       0.435678      -1.044601      -0.009210       0.116709       0.049547       0.127125       0.004357      -0.005854       0.011203      -0.010106       0.283651      -0.054560      -0.041105       0.095665              7.505701       6.993128      -0.095502      -0.084093       6.936839      -0.344359       8.587135           0.000001
          398              C       3.412802       1.190438       3.314178      -0.470690      23.829510 0.38986989E+03  0.88908259E+04                                 6.917431                            6.323093       0.477209       2.131355                    0.997670      30.304920      84.906599       0.698414       0.384566      -1.089088       0.004142      -0.075309       0.044952       0.087802       0.003209       0.000678      -0.036292      -0.058457      -0.013684      -0.029301      -0.024769       0.054070              7.128305       6.490247      -0.384124       0.061824       7.619706      -0.851453       7.274962           0.000003
          399              C       3.497294      30.649798       6.314080       0.021746      20.901095 0.31889856E+03  0.69686588E+04                                 6.730553                            6.029735      -0.012962       2.039926                    0.998582      25.568970      71.883410       0.655593       0.427538      -1.052618      -0.021464       0.110566       0.047485       0.122231      -0.013394       0.010080      -0.069641      -0.094918       0.010892      -0.051170      -0.048099       0.099269              7.130652       6.638947      -0.121616       0.368144       6.257508      -0.324683       8.495501          -0.000001
          400              C       3.409489      30.979945       7.809270      -0.487298      26.257213 0.42853487E+03  0.10027251E+05                                 7.471130                            6.679109       0.281926       2.062160                    0.997675      31.237082      89.257998       0.670545       0.390375      -1.082751       0.004512      -0.021432      -0.085280       0.088047      -0.006269      -0.007468       0.023773      -0.028894       0.190056      -0.047492      -0.023024       0.070516              7.924689       8.115390      -0.023230      -0.078576       6.317170      -0.263121       9.341507          -0.000001
          401              C       3.426056       4.114152      15.961386       0.008729      21.945301 0.33306124E+03  0.73792418E+04                                 7.034637                            6.220553      -0.153529       1.986339                    0.998760      26.195974      74.869363       0.634532       0.435677      -1.044601      -0.009210       0.049547      -0.116709       0.127125      -0.005854      -0.004357      -0.011203      -0.146879      -0.126666      -0.054560      -0.041105       0.095665              7.505702       6.993126      -0.084094       0.095500       8.587138       0.344364       6.936842           0.000001
          402              C       3.412802       3.314178      14.682063      -0.470690      23.829507 0.38986969E+03  0.88908201E+04                                 6.917430                            6.323091       0.477209       2.131355                    0.997670      30.304920      84.906598       0.698414       0.384566      -1.089088       0.004142       0.044952       0.075309       0.087802       0.000678      -0.003209       0.036292      -0.022386       0.094527      -0.029301      -0.024769       0.054070              7.128304       6.490246       0.061824       0.384123       7.274964       0.851457       7.619704           0.000003
          403              C       3.497294       6.314080      16.967702       0.021746      20.901092 0.31889845E+03  0.69686559E+04                                 6.730553                            6.029734      -0.012963       2.039926                    0.998582      25.568970      71.883411       0.655593       0.427538      -1.052618      -0.021464       0.047485      -0.110566       0.122231       0.010080       0.013394       0.069641      -0.052905       0.136931      -0.051170      -0.048099       0.099269              7.130652       6.638946       0.368145       0.121617       8.495500       0.324683       6.257508          -0.000001
          404              C       3.409489       7.809270      16.637554      -0.487298      26.257218 0.42853499E+03  0.10027254E+05                                 7.471131                            6.679110       0.281926       2.062160                    0.997675      31.237083      89.257999       0.670545       0.390375      -1.082751       0.004512      -0.085280       0.021432       0.088047      -0.007468       0.006269      -0.023773      -0.109475      -0.051687      -0.047492      -0.023024       0.070516              7.924690       8.115393      -0.078575       0.023230       9.341506       0.263118       6.317171          -0.000001
          405              C       3.426056      11.758348      31.656114       0.008729      21.945296 0.33306123E+03  0.73792416E+04                                 7.034636                            6.220553      -0.153529       1.986339                    0.998760      26.195974      74.869363       0.634532       0.435678      -1.044601      -0.009210      -0.049547       0.116709       0.127125       0.005854       0.004357      -0.011203      -0.146879      -0.126666      -0.054560      -0.041105       0.095665              7.505701       6.993128       0.084093      -0.095502       8.587135       0.344358       6.936839           0.000001
          406              C       3.412802      12.558322       1.190438      -0.470690      23.829521 0.38987015E+03  0.88908331E+04                                 6.917432                            6.323095       0.477209       2.131355                    0.997670      30.304920      84.906597       0.698414       0.384566      -1.089088       0.004142      -0.044952      -0.075309       0.087802      -0.000678       0.003209       0.036292      -0.022386       0.094527      -0.029301      -0.024769       0.054070              7.128307       6.490248      -0.061825      -0.384124       7.274965       0.851454       7.619707           0.000003
          407              C       3.497294       9.558419      30.649798       0.021746      20.901104 0.31889869E+03  0.69686623E+04                                 6.730555                            6.029737      -0.012962       2.039926                    0.998582      25.568970      71.883411       0.655593       0.427539      -1.052618      -0.021464      -0.047485       0.110566       0.122231      -0.010080      -0.013394       0.069641      -0.052905       0.136931      -0.051170      -0.048099       0.099269              7.130655       6.638946      -0.368145      -0.121616       8.495514       0.324678       6.257506          -0.000001
          408              C       3.409489       8.063230      30.979945      -0.487298      26.257213 0.42853473E+03  0.10027247E+05                                 7.471130                            6.679108       0.281926       2.062160                    0.997675      31.237082      89.257998       0.670545       0.390375      -1.082751       0.004512       0.085280      -0.021432       0.088047       0.007468      -0.006269      -0.023773      -0.109475      -0.051687      -0.047492      -0.023024       0.070516              7.924689       8.115388       0.078579      -0.023230       9.341512       0.263118       6.317169          -0.000001
          409              C       4.857444      15.783614      19.986652       0.008729      21.945297 0.33306120E+03  0.73792409E+04                                 7.034636                            6.220552      -0.153529       1.986339                    0.998760      26.195974      74.869362       0.634532       0.435678      -1.044601       0.009210       0.116709       0.049547       0.127125      -0.004357       0.005854       0.011203      -0.010106       0.283651      -0.054560      -0.041105       0.095665              7.505701       6.993128       0.095501       0.084094       6.936838      -0.344362       8.587136           0.000001
          410              C       4.870698      17.062938      19.186678      -0.470690      23.829517 0.38987003E+03  0.88908298E+04                                 6.917432                            6.323094       0.477209       2.131355                    0.997670      30.304920      84.906598       0.698414       0.384566      -1.089088      -0.004142      -0.075309       0.044952       0.087802      -0.003209      -0.000678      -0.036292      -0.058457      -0.013684      -0.029301      -0.024769       0.054070              7.128306       6.490248       0.384123      -0.061824       7.619708      -0.851456       7.274962           0.000003
          411              C       4.786206      14.777298      22.186581       0.021746      20.901098 0.31889850E+03  0.69686571E+04                                 6.730554                            6.029735      -0.012963       2.039926                    0.998582      25.568970      71.883411       0.655593       0.427538      -1.052618       0.021464       0.110566       0.047485       0.122231       0.013394      -0.010080      -0.069641      -0.094918       0.010892      -0.051170      -0.048099       0.099269              7.130653       6.638944       0.121616      -0.368144       6.257504      -0.324681       8.495512          -0.000001
          412              C       4.874011      15.107445      23.681770      -0.487298      26.257213 0.42853474E+03  0.10027247E+05                                 7.471130                            6.679108       0.281926       2.062160                    0.997675      31.237082      89.257997       0.670546       0.390375      -1.082751      -0.004512      -0.021432      -0.085280       0.088047       0.006269       0.007468       0.023773      -0.028894       0.190056      -0.047492      -0.023024       0.070516              7.924689       8.115387       0.023230       0.078578       6.317168      -0.263118       9.341512          -0.000001
          413              C       4.857444       0.088886      27.630848       0.008729      21.945297 0.33306117E+03  0.73792401E+04                                 7.034636                            6.220552      -0.153529       1.986339                    0.998760      26.195974      74.869362       0.634532       0.435677      -1.044601       0.009210      -0.116709      -0.049547       0.127125       0.004357      -0.005854       0.011203      -0.010106       0.283651      -0.054560      -0.041105       0.095665              7.505701       6.993126      -0.095503      -0.084092       6.936840      -0.344359       8.587136           0.000001
          414              C       4.870698      30.554563      28.430822      -0.470690      23.829531 0.38987027E+03  0.88908363E+04                                 6.917434                            6.323096       0.477209       2.131355                    0.997670      30.304920      84.906598       0.698414       0.384566      -1.089088      -0.004142       0.075309      -0.044952       0.087802       0.003209       0.000678      -0.036292      -0.058457      -0.013684      -0.029301      -0.024769       0.054070              7.128309       6.490246      -0.384125       0.061824       7.619714      -0.851459       7.274968           0.000003
          415              C       4.786206       1.095203      25.430920       0.021746      20.901089 0.31889852E+03  0.69686576E+04                                 6.730552                            6.029735      -0.012963       2.039926                    0.998582      25.568970      71.883411       0.655593       0.427539      -1.052618       0.021464      -0.110566      -0.047485       0.122231      -0.013394       0.010080      -0.069641      -0.094918       0.010892      -0.051170      -0.048099       0.099269              7.130651       6.638950      -0.121615       0.368146       6.257505      -0.324676       8.495497          -0.000001
          416              C       4.874011       0.765054      23.935730      -0.487298      26.257227 0.42853520E+03  0.10027260E+05                                 7.471132                            6.679111       0.281926       2.062160                    0.997675      31.237083      89.257999       0.670545       0.390375      -1.082751      -0.004512       0.021432       0.085280       0.088047      -0.006269      -0.007468       0.023773      -0.028894       0.190056      -0.047492      -0.023024       0.070516              7.924691       8.115398      -0.023232      -0.078578       6.317169      -0.263116       9.341507          -0.000001
          417              C       4.857444      27.630848      15.783614       0.008729      21.945300 0.33306126E+03  0.73792425E+04                                 7.034637                            6.220553      -0.153529       1.986339                    0.998760      26.195973      74.869361       0.634532       0.435678      -1.044601       0.009210      -0.049547       0.116709       0.127125      -0.005854      -0.004357      -0.011203      -0.146879      -0.126666      -0.054560      -0.041105       0.095665              7.505702       6.993127      -0.084092       0.095502       8.587139       0.344361       6.936838           0.000001
          418              C       4.870698      28.430822      17.062938      -0.470690      23.829522 0.38987015E+03  0.88908330E+04                                 6.917433                            6.323095       0.477210       2.131355                    0.997670      30.304920      84.906596       0.698414       0.384566      -1.089088      -0.004142      -0.044952      -0.075309       0.087802       0.000678      -0.003209       0.036292      -0.022386       0.094527      -0.029301      -0.024769       0.054070              7.128307       6.490248       0.061825       0.384124       7.274964       0.851455       7.619709           0.000003
          419              C       4.786206      25.430920      14.777298       0.021746      20.901096 0.31889848E+03  0.69686567E+04                                 6.730554                            6.029735      -0.012963       2.039926                    0.998582      25.568970      71.883411       0.655593       0.427538      -1.052618       0.021464      -0.047485       0.110566       0.122231       0.010080       0.013394       0.069641      -0.052905       0.136931      -0.051170      -0.048099       0.099269              7.130653       6.638946       0.368147       0.121617       8.495505       0.324683       6.257508          -0.000001
          420              C       4.874011      23.935730      15.107445      -0.487298      26.257227 0.42853512E+03  0.10027258E+05                                 7.471132                            6.679111       0.281926       2.062160                    0.997675      31.237083      89.258000       0.670545       0.390375      -1.082751      -0.004512       0.085280      -0.021432       0.088047      -0.007468       0.006269      -0.023773      -0.109475      -0.051687      -0.047492      -0.023024       0.070516              7.924692       8.115391      -0.078578       0.023230       9.341515       0.263121       6.317169          -0.000001
          421              C       4.857444      19.986652       0.088886       0.008729      21.945293 0.33306108E+03  0.73792377E+04                                 7.034635                            6.220551      -0.153529       1.986339                    0.998760      26.195974      74.869363       0.634532       0.435677      -1.044601       0.009210       0.049547      -0.116709       0.127125       0.005854       0.004357      -0.011203      -0.146879      -0.126666      -0.054560      -0.041105       0.095665              7.505700       6.993127       0.084094      -0.095502       8.587133       0.344361       6.936839           0.000001
          422              C       4.870698      19.186678      30.554563      -0.470690      23.829526 0.38987015E+03  0.88908329E+04                                 6.917433                            6.323095       0.477209       2.131355                    0.997670      30.304920      84.906597       0.698414       0.384566      -1.089088      -0.004142       0.044952       0.075309       0.087802      -0.000678       0.003209       0.036292      -0.022386       0.094527      -0.029301      -0.024769       0.054070              7.128308       6.490245      -0.061823      -0.384123       7.274966       0.851460       7.619713           0.000003
          423              C       4.786206      22.186581       1.095203       0.021746      20.901091 0.31889854E+03  0.69686581E+04                                 6.730553                            6.029736      -0.012962       2.039926                    0.998582      25.568970      71.883411       0.655593       0.427539      -1.052618       0.021464       0.047485      -0.110566       0.122231      -0.010080      -0.013394       0.069641      -0.052905       0.136931      -0.051170      -0.048099       0.099269              7.130652       6.638949      -0.368143      -0.121614       8.495504       0.324674       6.257502          -0.000001
          424              C       4.874011      23.681770       0.765054      -0.487298      26.257214 0.42853485E+03  0.10027250E+05                                 7.471130                            6.679108       0.281926       2.062160                    0.997675      31.237083      89.257999       0.670546       0.390375      -1.082751      -0.004512      -0.085280       0.021432       0.088047       0.007468      -0.006269      -0.023773      -0.109475      -0.051687      -0.047492      -0.023024       0.070516              7.924689       8.115394       0.078577      -0.023231       9.341504       0.263113       6.317168          -0.000001
          425              O       7.687916      13.082115      11.199636      -0.551899      30.171979 0.46627280E+03  0.10824015E+05                                 7.663717                            6.648243       0.502955       2.211539                    0.998510      27.209967      70.434884       0.742255       0.355472      -1.141061       0.012633      -0.025720       0.002133       0.028735      -0.023204       0.011098       0.044971       0.056380      -0.043520      -0.068631       0.024124       0.044507              8.589979      11.955177      -2.492031      -0.257498       7.792328      -1.093472       6.022431           0.000002
          426              O       1.130698      13.634478       9.999675      -0.574614      37.366796 0.58526540E+03  0.14328925E+05                                 8.891107                            7.504425       0.416270       2.198579                    0.994011      27.401328      71.990170       0.693317       0.360839      -1.140900      -0.000820      -0.037318      -0.007489       0.038071       0.041109       0.002689      -0.020270      -0.065854       0.097265      -0.070137       0.018005       0.052132             10.195746       9.442491       0.204603      -0.611552      11.875155      -3.969072       9.269592           0.000000
          427              O       5.238485       6.431537      13.983672      -0.585254      37.727012 0.58362912E+03  0.14260747E+05                                 8.903838                            7.466718       0.492880       2.221676                    0.994599      27.444553      71.734618       0.699757       0.358223      -1.144429       0.000939       0.017871      -0.016613       0.024418       0.017361      -0.039112      -0.024393      -0.092717       0.094886      -0.076979       0.008803       0.068176             10.156475      10.092793       1.493196      -0.703328      10.645832      -4.108983       9.730800           0.000000
          428              O       6.931633       7.590229      13.247189      -0.530648      34.242020 0.50917722E+03  0.12068824E+05                                 8.439598                            7.004311       0.402185       2.195699                    0.997084      26.840537      69.937573       0.715183       0.361321      -1.137748      -0.014773       0.008334      -0.016262       0.023498      -0.002512       0.012597       0.042508       0.070328      -0.027535      -0.064623       0.020502       0.044121             10.027657      15.841395      -0.746687       1.821342       7.193172      -1.414149       7.048402           0.000000
          429              O       0.364474      15.564574       7.926727      -0.545436      36.125691 0.56181606E+03  0.13614705E+05                                 8.689443                            7.354718       0.446407       2.211647                    0.995213      27.015004      70.609068       0.700040       0.361052      -1.140750      -0.008324      -0.000003      -0.018609       0.020386      -0.019226       0.057814       0.011705      -0.040619      -0.097487      -0.081590       0.032994       0.048596              9.925590      10.705828      -2.894975       1.304546       9.664257      -2.997949       9.406685           0.000000
          430              O       6.680643      16.358199       8.387029      -0.563539      34.949077 0.53651075E+03  0.12890126E+05                                 8.541747                            7.199708       0.304831       2.151786                    0.996190      27.526671      72.324466       0.703631       0.362312      -1.136432       0.011824       0.000995      -0.025993       0.028573       0.037184      -0.035662       0.021267       0.030513       0.043176      -0.065701       0.016810       0.048891              9.822455      11.426775       0.438471      -3.903807       6.730547      -2.027523      11.310043          -0.000000
          431              O       1.673267      20.348545       0.142853      -0.541487      34.120053 0.49706689E+03  0.11713731E+05                                 8.407139                            6.917583       0.485337       2.224375                    0.995852      26.895447      69.929476       0.719947       0.361015      -1.137733      -0.009490      -0.014336       0.003402       0.017526       0.041280      -0.045194       0.020005       0.022827       0.014120      -0.071520       0.014377       0.057144              9.896884      12.092309       1.217492      -3.781106       7.678502      -3.201871       9.919840           0.000001
          432              O       7.895004      20.926304       0.530142      -0.574195      38.243813 0.57984368E+03  0.14192564E+05                                 9.102247                            7.504246       0.228998       2.127910                    0.994409      27.777267      73.463976       0.687103       0.364195      -1.135906       0.012122      -0.017982       0.016066       0.026989      -0.030344       0.051141       0.016201      -0.019560      -0.083441      -0.075331       0.022889       0.052442             10.780837      12.388805      -2.867711       2.121131      10.182161      -4.360214       9.771544           0.000000
          433              O       7.687916       2.790386       4.672864      -0.551899      30.171982 0.46627266E+03  0.10824011E+05                                 7.663718                            6.648242       0.502955       2.211539                    0.998510      27.209966      70.434880       0.742255       0.355472      -1.141061       0.012633       0.025720      -0.002133       0.028735       0.023204      -0.011098       0.044971       0.056380      -0.043520      -0.068631       0.024124       0.044507              8.589981      11.955185       2.492035       0.257493       7.792330      -1.093474       6.022429           0.000001
          434              O       1.130698       2.238022       5.872825      -0.574614      37.366819 0.58526603E+03  0.14328943E+05                                 8.891111                            7.504429       0.416270       2.198579                    0.994011      27.401328      71.990171       0.693317       0.360839      -1.140900      -0.000820       0.037318       0.007489       0.038071      -0.041109      -0.002689      -0.020270      -0.065854       0.097265      -0.070137       0.018005       0.052132             10.195752       9.442493      -0.204600       0.611549      11.875165      -3.969076       9.269597           0.000000
          435              O       5.238485       9.440963       1.888827      -0.585254      37.727027 0.58362938E+03  0.14260755E+05                                 8.903841                            7.466720       0.492880       2.221676                    0.994599      27.444553      71.734618       0.699756       0.358223      -1.144429       0.000939      -0.017871       0.016613       0.024418      -0.017361       0.039112      -0.024393      -0.092717       0.094886      -0.076979       0.008803       0.068176             10.156478      10.092796      -1.493196       0.703329      10.645832      -4.108986       9.730808           0.000000
          436              O       6.931633       8.282271       2.625312      -0.530648      34.242019 0.50917726E+03  0.12068826E+05                                 8.439597                            7.004311       0.402185       2.195699                    0.997084      26.840538      69.937574       0.715183       0.361321      -1.137748      -0.014773      -0.008334       0.016262       0.023498       0.002512      -0.012597       0.042508       0.070327      -0.027535      -0.064623       0.020502       0.044121             10.027656      15.841393       0.746689      -1.821337       7.193172      -1.414150       7.048402           0.000000
          437              O       0.364474       0.307926       7.945774      -0.545436      36.125683 0.56181601E+03  0.13614703E+05                                 8.689441                            7.354718       0.446407       2.211647                    0.995213      27.015005      70.609070       0.700040       0.361052      -1.140750      -0.008324       0.000002       0.018609       0.020386       0.019226      -0.057814       0.011705      -0.040619      -0.097487      -0.081590       0.032994       0.048596              9.925587      10.705827       2.894976      -1.304542       9.664255      -2.997945       9.406680          -0.000000
          438              O       6.680643      31.259302       7.485471      -0.563539      34.949083 0.53651075E+03  0.12890126E+05                                 8.541748                            7.199708       0.304831       2.151786                    0.996190      27.526672      72.324469       0.703631       0.362312      -1.136432       0.011824      -0.000995       0.025993       0.028573      -0.037184       0.035662       0.021267       0.030513       0.043176      -0.065701       0.016810       0.048891              9.822457      11.426777      -0.438475       3.903808       6.730548      -2.027526      11.310045          -0.000000
          439              O       1.673267      27.268955      15.729648      -0.541487      34.120053 0.49706706E+03  0.11713736E+05                                 8.407139                            6.917584       0.485338       2.224375                    0.995852      26.895448      69.929476       0.719947       0.361015      -1.137733      -0.009490       0.014336      -0.003402       0.017526      -0.041280       0.045194       0.020005       0.022827       0.014120      -0.071521       0.014377       0.057144              9.896883      12.092306      -1.217488       3.781104       7.678501      -3.201869       9.919841           0.000001
          440              O       7.895004      26.691196      15.342359      -0.574195      38.243812 0.57984354E+03  0.14192560E+05                                 9.102247                            7.504245       0.228998       2.127910                    0.994409      27.777267      73.463979       0.687103       0.364195      -1.135906       0.012122       0.017982      -0.016066       0.026989       0.030343      -0.051141       0.016201      -0.019560      -0.083441      -0.075331       0.022889       0.052442             10.780837      12.388807       2.867710      -2.121133      10.182158      -4.360215       9.771547           0.000000
          441              O       7.687916       4.672864      13.082115      -0.551899      30.171980 0.46627268E+03  0.10824011E+05                                 7.663717                            6.648242       0.502955       2.211539                    0.998510      27.209968      70.434885       0.742255       0.355472      -1.141061       0.012633      -0.002133      -0.025720       0.028735      -0.011098      -0.023204      -0.044971       0.049950      -0.062810      -0.068631       0.024124       0.044507              8.589979      11.955181       0.257495      -2.492034       6.022429       1.093473       7.792328           0.000002
          442              O       1.130698       5.872825      13.634478      -0.574614      37.366805 0.58526577E+03  0.14328936E+05                                 8.891109                            7.504427       0.416270       2.198579                    0.994011      27.401329      71.990175       0.693317       0.360839      -1.140900      -0.000820       0.007489      -0.037318       0.038071      -0.002689       0.041109       0.020270      -0.081559       0.050148      -0.070137       0.018005       0.052132             10.195748       9.442493       0.611551       0.204601       9.269595       3.969072      11.875155           0.000000
          443              O       5.238485       1.888827       6.431537      -0.585254      37.727027 0.58362939E+03  0.14260755E+05                                 8.903841                            7.466720       0.492881       2.221676                    0.994599      27.444553      71.734619       0.699756       0.358223      -1.144429       0.000939       0.016613       0.017871       0.024418       0.039112       0.017361       0.024393      -0.093801       0.091633      -0.076979       0.008803       0.068176             10.156478      10.092796       0.703329       1.493196       9.730808       4.108986      10.645831           0.000000
          444              O       6.931633       2.625312       7.590229      -0.530648      34.242018 0.50917723E+03  0.12068825E+05                                 8.439597                            7.004311       0.402185       2.195699                    0.997084      26.840537      69.937571       0.715183       0.361321      -1.137748      -0.014773       0.016262       0.008334       0.023498      -0.012597      -0.002512      -0.042508       0.048931      -0.091724      -0.064623       0.020502       0.044121             10.027655      15.841393      -1.821337      -0.746689       7.048401       1.414149       7.193172           0.000000
          445              O       0.364474       7.945774      15.564574      -0.545436      36.125687 0.56181602E+03  0.13614704E+05                                 8.689442                            7.354718       0.446407       2.211647                    0.995213      27.015005      70.609070       0.700040       0.361052      -1.140750      -0.008324       0.018609      -0.000003       0.020386      -0.057814      -0.019226      -0.011705       0.028434       0.109672      -0.081590       0.032994       0.048596              9.925588      10.705827      -1.304543      -2.894977       9.406680       2.997946       9.664256           0.000000
          446              O       6.680643       7.485471      16.358199      -0.563539      34.949079 0.53651073E+03  0.12890126E+05                                 8.541747                            7.199708       0.304831       2.151786                    0.996190      27.526670      72.324463       0.703631       0.362312      -1.136432       0.011824       0.025993       0.000995       0.028573       0.035662       0.037184      -0.021267      -0.006331      -0.067358      -0.065701       0.016810       0.048891              9.822455      11.426775       3.903808       0.438471      11.310044       2.027523       6.730546          -0.000000
          447              O       1.673267      15.729648      20.348545      -0.541487      34.120058 0.49706713E+03  0.11713738E+05                                 8.407140                            6.917585       0.485337       2.224375                    0.995852      26.895448      69.929479       0.719947       0.361015      -1.137733      -0.009490      -0.003402      -0.014336       0.017526       0.045194       0.041280      -0.020005       0.004354      -0.041301      -0.071521       0.014377       0.057144              9.896885      12.092306       3.781106       1.217492       9.919845       3.201873       7.678505           0.000001
          448              O       7.895004      15.342359      20.926304      -0.574195      38.243819 0.57984378E+03  0.14192567E+05                                 9.102249                            7.504247       0.228999       2.127910                    0.994409      27.777267      73.463978       0.687103       0.364195      -1.135906       0.012122      -0.016066      -0.017982       0.026989      -0.051141      -0.030344      -0.016201       0.031941       0.071060      -0.075331       0.022890       0.052442             10.780839      12.388805      -2.121134      -2.867711       9.771550       4.360218      10.182163           0.000000
          449              O       7.687916      11.199636       2.790386      -0.551899      30.171981 0.46627278E+03  0.10824014E+05                                 7.663717                            6.648243       0.502955       2.211539                    0.998510      27.209967      70.434882       0.742255       0.355472      -1.141061       0.012633       0.002133       0.025720       0.028735       0.011098       0.023204      -0.044971       0.049950      -0.062810      -0.068631       0.024124       0.044507              8.589980      11.955180      -0.257496       2.492033       6.022430       1.093473       7.792329           0.000002
          450              O       1.130698       9.999675       2.238022      -0.574614      37.366814 0.58526574E+03  0.14328935E+05                                 8.891110                            7.504427       0.416270       2.198579                    0.994011      27.401329      71.990173       0.693317       0.360839      -1.140900      -0.000820      -0.007489       0.037318       0.038071       0.002689      -0.041109       0.020270      -0.081559       0.050148      -0.070137       0.018005       0.052132             10.195750       9.442492      -0.611549      -0.204602       9.269594       3.969076      11.875165           0.000000
          451              O       5.238485      13.983672       9.440963      -0.585254      37.727014 0.58362916E+03  0.14260749E+05                                 8.903838                            7.466718       0.492881       2.221676                    0.994599      27.444554      71.734621       0.699757       0.358223      -1.144429       0.000939      -0.016613      -0.017871       0.024418      -0.039112      -0.017361       0.024393      -0.093801       0.091633      -0.076979       0.008803       0.068176             10.156475      10.092793      -0.703328      -1.493196       9.730800       4.108984      10.645832           0.000000
          452              O       6.931633      13.247189       8.282271      -0.530648      34.242018 0.50917720E+03  0.12068824E+05                                 8.439597                            7.004310       0.402185       2.195699                    0.997084      26.840537      69.937571       0.715183       0.361321      -1.137748      -0.014773      -0.016262      -0.008334       0.023498       0.012597       0.002512      -0.042508       0.048931      -0.091724      -0.064623       0.020502       0.044121             10.027656      15.841393       1.821342       0.746687       7.048402       1.414150       7.193172           0.000000
          453              O       0.364474       7.926727       0.307926      -0.545436      36.125689 0.56181608E+03  0.13614706E+05                                 8.689442                            7.354718       0.446407       2.211647                    0.995213      27.015005      70.609070       0.700040       0.361052      -1.140750      -0.008324      -0.018609       0.000002       0.020386       0.057814       0.019226      -0.011705       0.028434       0.109672      -0.081590       0.032994       0.048596              9.925589      10.705828       1.304545       2.894975       9.406685       2.997948       9.664255           0.000000
          454              O       6.680643       8.387029      31.259302      -0.563539      34.949077 0.53651071E+03  0.12890125E+05                                 8.541747                            7.199708       0.304831       2.151786                    0.996190      27.526671      72.324466       0.703631       0.362312      -1.136432       0.011824      -0.025993      -0.000995       0.028573      -0.035662      -0.037184      -0.021267      -0.006331      -0.067358      -0.065701       0.016810       0.048891              9.822456      11.426776      -3.903807      -0.438475      11.310042       2.027527       6.730548          -0.000000
          455              O       1.673267       0.142853      27.268955      -0.541487      34.120049 0.49706684E+03  0.11713730E+05                                 8.407138                            6.917583       0.485337       2.224375                    0.995852      26.895446      69.929473       0.719947       0.361015      -1.137733      -0.009490       0.003402       0.014336       0.017526      -0.045194      -0.041280      -0.020005       0.004354      -0.041301      -0.071520       0.014377       0.057144              9.896882      12.092310      -3.781105      -1.217488       9.919837       3.201867       7.678499           0.000001
          456              O       7.895004       0.530142      26.691196      -0.574195      38.243807 0.57984345E+03  0.14192557E+05                                 9.102246                            7.504245       0.228999       2.127910                    0.994409      27.777267      73.463978       0.687103       0.364195      -1.135906       0.012122       0.016066       0.017982       0.026989       0.051141       0.030343      -0.016201       0.031941       0.071060      -0.075331       0.022890       0.052442             10.780835      12.388809       2.121131       2.867711       9.771541       4.360211      10.182155           0.000000
          457              O       0.595584      18.662885      20.545364      -0.551899      30.171977 0.46627252E+03  0.10824007E+05                                 7.663717                            6.648241       0.502955       2.211539                    0.998510      27.209967      70.434884       0.742255       0.355472      -1.141061      -0.012633       0.025720      -0.002133       0.028735      -0.023204       0.011098       0.044971       0.056380      -0.043520      -0.068631       0.024124       0.044507              8.589979      11.955178      -2.492036      -0.257498       7.792330      -1.093471       6.022430           0.000002
          458              O       7.152802      18.110523      21.745325      -0.574614      37.366802 0.58526566E+03  0.14328933E+05                                 8.891108                            7.504427       0.416270       2.198579                    0.994011      27.401328      71.990172       0.693317       0.360839      -1.140900       0.000820       0.037318       0.007489       0.038071       0.041109       0.002689      -0.020270      -0.065854       0.097265      -0.070137       0.018005       0.052133             10.195747       9.442494       0.204601      -0.611553      11.875155      -3.969072       9.269594           0.000000
          459              O       3.045015      25.313463      17.761328      -0.585254      37.727022 0.58362941E+03  0.14260756E+05                                 8.903840                            7.466720       0.492881       2.221676                    0.994599      27.444553      71.734620       0.699756       0.358223      -1.144429      -0.000939      -0.017871       0.016613       0.024418       0.017361      -0.039112      -0.024393      -0.092717       0.094886      -0.076979       0.008803       0.068176             10.156477      10.092793       1.493193      -0.703326      10.645833      -4.108985       9.730806           0.000000
          460              O       1.351867      24.154771      18.497812      -0.530648      34.242026 0.50917725E+03  0.12068825E+05                                 8.439599                            7.004311       0.402185       2.195699                    0.997084      26.840537      69.937573       0.715183       0.361321      -1.137748       0.014773      -0.008334       0.016262       0.023498      -0.002512       0.012597       0.042508       0.070327      -0.027535      -0.064623       0.020502       0.044121             10.027659      15.841401      -0.746690       1.821343       7.193173      -1.414149       7.048403           0.000001
          461              O       7.919026      16.180427      23.818273      -0.545436      36.125707 0.56181666E+03  0.13614723E+05                                 8.689446                            7.354722       0.446407       2.211647                    0.995213      27.015005      70.609071       0.700040       0.361052      -1.140750       0.008324       0.000002       0.018609       0.020386      -0.019226       0.057814       0.011705      -0.040619      -0.097487      -0.081590       0.032994       0.048596              9.925593      10.705823      -2.894976       1.304543       9.664267      -2.997950       9.406688           0.000000
          462              O       1.602857      15.386801      23.357971      -0.563539      34.949078 0.53651074E+03  0.12890126E+05                                 8.541747                            7.199708       0.304831       2.151786                    0.996190      27.526672      72.324468       0.703631       0.362312      -1.136432      -0.011824      -0.000995       0.025993       0.028573       0.037184      -0.035662       0.021267       0.030513       0.043176      -0.065701       0.016810       0.048891              9.822456      11.426772       0.438474      -3.903808       6.730547      -2.027527      11.310048          -0.000000
          463              O       6.610233      11.396455      31.602148      -0.541487      34.120055 0.49706706E+03  0.11713736E+05                                 8.407139                            6.917584       0.485337       2.224375                    0.995852      26.895446      69.929473       0.719947       0.361015      -1.137733       0.009490       0.014336      -0.003402       0.017526       0.041280      -0.045194       0.020005       0.022827       0.014120      -0.071520       0.014377       0.057144              9.896884      12.092305       1.217491      -3.781106       7.678503      -3.201871       9.919843           0.000001
          464              O       0.388496      10.818696      31.214858      -0.574195      38.243810 0.57984368E+03  0.14192564E+05                                 9.102247                            7.504246       0.228998       2.127910                    0.994409      27.777267      73.463977       0.687103       0.364195      -1.135906      -0.012122       0.017982      -0.016066       0.026989      -0.030343       0.051141       0.016201      -0.019559      -0.083441      -0.075331       0.022889       0.052442             10.780836      12.388804      -2.867711       2.121130      10.182160      -4.360215       9.771545           0.000000
          465              O       0.595584      28.954615      27.072136      -0.551899      30.171977 0.46627242E+03  0.10824004E+05                                 7.663717                            6.648240       0.502955       2.211539                    0.998510      27.209967      70.434885       0.742255       0.355472      -1.141061      -0.012633      -0.025720       0.002133       0.028735       0.023204      -0.011098       0.044971       0.056380      -0.043520      -0.068631       0.024124       0.044507              8.589980      11.955182       2.492039       0.257495       7.792330      -1.093472       6.022428           0.000002
          466              O       7.152802      29.506977      25.872175      -0.574614      37.366814 0.58526607E+03  0.14328945E+05                                 8.891110                            7.504429       0.416270       2.198579                    0.994011      27.401330      71.990179       0.693317       0.360839      -1.140900       0.000820      -0.037318      -0.007489       0.038071      -0.041109      -0.002689      -0.020270      -0.065854       0.097265      -0.070137       0.018005       0.052133             10.195749       9.442496      -0.204601       0.611553      11.875154      -3.969072       9.269597           0.000000
          467              O       3.045015      22.304037      29.856172      -0.585254      37.727025 0.58362941E+03  0.14260756E+05                                 8.903840                            7.466720       0.492881       2.221676                    0.994599      27.444554      71.734620       0.699756       0.358223      -1.144429      -0.000939       0.017871      -0.016613       0.024418      -0.017361       0.039112      -0.024393      -0.092717       0.094886      -0.076979       0.008804       0.068176             10.156477      10.092794      -1.493195       0.703327      10.645832      -4.108985       9.730806           0.000000
          468              O       1.351867      23.462729      29.119688      -0.530648      34.242023 0.50917725E+03  0.12068825E+05                                 8.439598                            7.004311       0.402185       2.195699                    0.997084      26.840537      69.937573       0.715183       0.361321      -1.137748       0.014773       0.008334      -0.016262       0.023498       0.002512      -0.012597       0.042508       0.070327      -0.027535      -0.064623       0.020502       0.044121             10.027658      15.841399       0.746690      -1.821342       7.193172      -1.414149       7.048402           0.000000
          469              O       7.919026      31.437074      23.799226      -0.545436      36.125696 0.56181634E+03  0.13614713E+05                                 8.689443                            7.354720       0.446407       2.211647                    0.995213      27.015006      70.609073       0.700040       0.361052      -1.140750       0.008324      -0.000002      -0.018609       0.020386       0.019226      -0.057814       0.011705      -0.040619      -0.097487      -0.081590       0.032994       0.048596              9.925590      10.705825       2.894977      -1.304542       9.664262      -2.997947       9.406682           0.000000
          470              O       1.602857       0.485699      24.259529      -0.563539      34.949084 0.53651071E+03  0.12890125E+05                                 8.541748                            7.199708       0.304831       2.151786                    0.996190      27.526670      72.324463       0.703631       0.362312      -1.136432      -0.011824       0.000995      -0.025992       0.028573      -0.037184       0.035662       0.021267       0.030513       0.043176      -0.065701       0.016810       0.048891              9.822458      11.426776      -0.438474       3.903810       6.730548      -2.027526      11.310049          -0.000000
          471              O       6.610233       4.476045      16.015352      -0.541487      34.120052 0.49706707E+03  0.11713736E+05                                 8.407139                            6.917584       0.485337       2.224375                    0.995852      26.895447      69.929476       0.719947       0.361015      -1.137733       0.009490      -0.014336       0.003402       0.017526      -0.041280       0.045194       0.020005       0.022827       0.014120      -0.071520       0.014377       0.057144              9.896882      12.092307      -1.217487       3.781104       7.678500      -3.201867       9.919839           0.000001
          472              O       0.388496       5.053804      16.402642      -0.574195      38.243803 0.57984345E+03  0.14192557E+05                                 9.102246                            7.504245       0.228999       2.127910                    0.994409      27.777267      73.463979       0.687103       0.364195      -1.135906      -0.012122      -0.017982       0.016066       0.026989       0.030343      -0.051141       0.016201      -0.019560      -0.083441      -0.075331       0.022890       0.052442             10.780834      12.388807       2.867709      -2.121129      10.182154      -4.360211       9.771542           0.000000
          473              O       0.595584      27.072136      18.662885      -0.551899      30.171977 0.46627243E+03  0.10824004E+05                                 7.663717                            6.648240       0.502955       2.211539                    0.998510      27.209967      70.434886       0.742255       0.355472      -1.141061      -0.012633       0.002133       0.025720       0.028735      -0.011098      -0.023204      -0.044971       0.049950      -0.062809      -0.068631       0.024124       0.044507              8.589980      11.955182       0.257495      -2.492039       6.022428       1.093471       7.792330           0.000002
          474              O       7.152802      25.872175      18.110523      -0.574614      37.366811 0.58526599E+03  0.14328942E+05                                 8.891109                            7.504428       0.416270       2.198579                    0.994011      27.401329      71.990172       0.693317       0.360839      -1.140900       0.000820      -0.007489       0.037318       0.038071      -0.002689       0.041109       0.020270      -0.081559       0.050148      -0.070137       0.018005       0.052133             10.195748       9.442495       0.611553       0.204600       9.269596       3.969072      11.875154           0.000000
          475              O       3.045015      29.856172      25.313463      -0.585254      37.727024 0.58362939E+03  0.14260756E+05                                 8.903840                            7.466720       0.492880       2.221676                    0.994599      27.444553      71.734618       0.699756       0.358223      -1.144429      -0.000939      -0.016612      -0.017871       0.024418       0.039112       0.017361       0.024393      -0.093801       0.091633      -0.076979       0.008803       0.068176             10.156477      10.092794       0.703327       1.493195       9.730805       4.108985      10.645833           0.000000
          476              O       1.351867      29.119688      24.154771      -0.530648      34.242027 0.50917727E+03  0.12068826E+05                                 8.439599                            7.004311       0.402185       2.195699                    0.997084      26.840538      69.937575       0.715183       0.361321      -1.137748       0.014773      -0.016262      -0.008334       0.023498      -0.012597      -0.002512      -0.042508       0.048931      -0.091724      -0.064623       0.020502       0.044121             10.027659      15.841401      -1.821342      -0.746689       7.048402       1.414149       7.193173           0.000000
          477              O       7.919026      23.799226      16.180427      -0.545436      36.125701 0.56181659E+03  0.13614721E+05                                 8.689445                            7.354722       0.446407       2.211647                    0.995213      27.015005      70.609071       0.700040       0.361052      -1.140750       0.008324      -0.018609       0.000003       0.020386      -0.057814      -0.019226      -0.011705       0.028434       0.109672      -0.081590       0.032994       0.048596              9.925591      10.705823      -1.304540      -2.894977       9.406683       2.997947       9.664267           0.000000
          478              O       1.602857      24.259529      15.386801      -0.563539      34.949081 0.53651073E+03  0.12890125E+05                                 8.541748                            7.199708       0.304831       2.151786                    0.996190      27.526671      72.324466       0.703631       0.362312      -1.136432      -0.011824      -0.025993      -0.000995       0.028573       0.035662       0.037184      -0.021267      -0.006331      -0.067358      -0.065701       0.016810       0.048891              9.822457      11.426773       3.903809       0.438474      11.310049       2.027526       6.730547          -0.000000
          479              O       6.610233      16.015352      11.396455      -0.541487      34.120057 0.49706712E+03  0.11713738E+05                                 8.407140                            6.917585       0.485337       2.224375                    0.995852      26.895448      69.929479       0.719947       0.361015      -1.137733       0.009490       0.003402       0.014336       0.017526       0.045194       0.041280      -0.020005       0.004354      -0.041301      -0.071521       0.014377       0.057144              9.896884      12.092306       3.781106       1.217491       9.919843       3.201871       7.678503           0.000001
          480              O       0.388496      16.402642      10.818696      -0.574195      38.243809 0.57984369E+03  0.14192564E+05                                 9.102247                            7.504246       0.228998       2.127910                    0.994409      27.777267      73.463978       0.687103       0.364195      -1.135906      -0.012122       0.016066       0.017982       0.026989      -0.051141      -0.030343      -0.016201       0.031941       0.071060      -0.075331       0.022889       0.052442             10.780836      12.388803      -2.121130      -2.867710       9.771544       4.360214      10.182160           0.000000
          481              O       0.595584      20.545364      28.954615      -0.551899      30.171978 0.46627252E+03  0.10824007E+05                                 7.663717                            6.648241       0.502955       2.211539                    0.998510      27.209967      70.434884       0.742255       0.355472      -1.141061      -0.012633      -0.002133      -0.025720       0.028735       0.011098       0.023204      -0.044971       0.049950      -0.062810      -0.068631       0.024124       0.044507              8.589979      11.955179      -0.257497       2.492036       6.022430       1.093471       7.792329           0.000002
          482              O       7.152802      21.745325      29.506977      -0.574614      37.366802 0.58526568E+03  0.14328933E+05                                 8.891108                            7.504426       0.416270       2.198579                    0.994011      27.401329      71.990172       0.693317       0.360839      -1.140900       0.000820       0.007489      -0.037318       0.038071       0.002689      -0.041109       0.020270      -0.081559       0.050149      -0.070137       0.018005       0.052133             10.195746       9.442494      -0.611553      -0.204602       9.269593       3.969071      11.875153           0.000000
          483              O       3.045015      17.761328      22.304037      -0.585254      37.727023 0.58362943E+03  0.14260757E+05                                 8.903840                            7.466720       0.492881       2.221676                    0.994599      27.444554      71.734621       0.699756       0.358223      -1.144429      -0.000939       0.016613       0.017871       0.024418      -0.039112      -0.017361       0.024393      -0.093801       0.091633      -0.076979       0.008803       0.068176             10.156477      10.092793      -0.703326      -1.493193       9.730806       4.108985      10.645832           0.000000
          484              O       1.351867      18.497812      23.462729      -0.530648      34.242023 0.50917724E+03  0.12068825E+05                                 8.439598                            7.004311       0.402185       2.195699                    0.997084      26.840537      69.937572       0.715183       0.361321      -1.137748       0.014773       0.016262       0.008334       0.023498       0.012597       0.002512      -0.042508       0.048931      -0.091724      -0.064623       0.020502       0.044121             10.027658      15.841399       1.821343       0.746690       7.048402       1.414149       7.193172           0.000000
          485              O       7.919026      23.818273      31.437074      -0.545436      36.125700 0.56181635E+03  0.13614714E+05                                 8.689444                            7.354720       0.446407       2.211647                    0.995213      27.015004      70.609069       0.700040       0.361052      -1.140750       0.008324       0.018609      -0.000002       0.020386       0.057814       0.019226      -0.011705       0.028434       0.109672      -0.081590       0.032994       0.048596              9.925592      10.705826       1.304546       2.894976       9.406688       2.997950       9.664262           0.000000
          486              O       1.602857      23.357971       0.485699      -0.563539      34.949081 0.53651072E+03  0.12890125E+05                                 8.541748                            7.199708       0.304831       2.151786                    0.996190      27.526671      72.324465       0.703631       0.362312      -1.136432      -0.011824       0.025993       0.000995       0.028573      -0.035662      -0.037184      -0.021267      -0.006331      -0.067358      -0.065701       0.016810       0.048891              9.822457      11.426775      -3.903809      -0.438474      11.310047       2.027527       6.730548          -0.000000
          487              O       6.610233      31.602148       4.476045      -0.541487      34.120053 0.49706706E+03  0.11713736E+05                                 8.407139                            6.917584       0.485337       2.224375                    0.995852      26.895447      69.929475       0.719947       0.361015      -1.137733       0.009490      -0.003402      -0.014336       0.017526      -0.045194      -0.041280      -0.020005       0.004354      -0.041301      -0.071521       0.014377       0.057144              9.896882      12.092307      -3.781104      -1.217487       9.919840       3.201868       7.678500           0.000001
          488              O       0.388496      31.214858       5.053804      -0.574195      38.243805 0.57984345E+03  0.14192557E+05                                 9.102246                            7.504245       0.228998       2.127910                    0.994409      27.777267      73.463979       0.687103       0.364195      -1.135906      -0.012122      -0.016066      -0.017982       0.026989       0.051141       0.030343      -0.016201       0.031941       0.071060      -0.075331       0.022889       0.052442             10.780835      12.388807       2.121130       2.867710       9.771542       4.360212      10.182155           0.000000
          489              N       3.266184      15.742346      10.336172      -0.234280      23.443384 0.36221184E+03  0.81311958E+04                                 7.186166                            6.352516      -0.661774       1.871575                    0.992164      25.685036      72.024091       0.653062       0.417792      -1.063915       0.033924       0.100362       0.047618       0.116150       0.013220       0.009253      -0.045357      -0.032444       0.195302      -0.059690      -0.025717       0.085408              7.801240       6.876529       0.178318      -0.357177       6.908601      -0.556706       9.618590           0.000000
          490              N       3.266184       0.130155       5.536328      -0.234280      23.443366 0.36221153E+03  0.81311870E+04                                 7.186162                            6.352513      -0.661774       1.871575                    0.992164      25.685037      72.024091       0.653062       0.417792      -1.063915       0.033924      -0.100362      -0.047618       0.116150      -0.013220      -0.009253      -0.045357      -0.032444       0.195302      -0.059690      -0.025717       0.085408              7.801236       6.876530      -0.178316       0.357178       6.908598      -0.556701       9.618579           0.000000
          491              N       3.266184       5.536328      15.742346      -0.234280      23.443382 0.36221175E+03  0.81311932E+04                                 7.186165                            6.352515      -0.661774       1.871575                    0.992164      25.685036      72.024091       0.653062       0.417792      -1.063915       0.033924      -0.047618       0.100362       0.116150      -0.009253       0.013220       0.045357      -0.113873      -0.048985      -0.059690      -0.025717       0.085408              7.801240       6.876528       0.357177       0.178318       9.618588       0.556706       6.908603           0.000000
          492              N       3.266184      10.336172       0.130155      -0.234280      23.443366 0.36221157E+03  0.81311883E+04                                 7.186162                            6.352514      -0.661774       1.871575                    0.992164      25.685036      72.024091       0.653062       0.417792      -1.063915       0.033924       0.047618      -0.100362       0.116150       0.009253      -0.013220       0.045357      -0.113873      -0.048985      -0.059690      -0.025717       0.085408              7.801236       6.876531      -0.357178      -0.178316       9.618582       0.556701       6.908596           0.000000
          493              N       5.017316      16.002654      21.408828      -0.234280      23.443375 0.36221167E+03  0.81311910E+04                                 7.186164                            6.352514      -0.661774       1.871575                    0.992164      25.685036      72.024091       0.653062       0.417792      -1.063915      -0.033924      -0.100362      -0.047618       0.116150       0.013220       0.009253      -0.045357      -0.032444       0.195302      -0.059690      -0.025717       0.085408              7.801238       6.876528       0.178318      -0.357178       6.908598      -0.556707       9.618588           0.000000
          494              N       5.017316      31.614845      26.208672      -0.234280      23.443377 0.36221182E+03  0.81311952E+04                                 7.186164                            6.352516      -0.661774       1.871575                    0.992164      25.685037      72.024091       0.653062       0.417792      -1.063915      -0.033924       0.100362       0.047618       0.116150      -0.013220      -0.009253      -0.045357      -0.032444       0.195302      -0.059690      -0.025717       0.085408              7.801238       6.876531      -0.178316       0.357176       6.908601      -0.556700       9.618582           0.000000
          495              N       5.017316      26.208672      16.002654      -0.234280      23.443372 0.36221157E+03  0.81311882E+04                                 7.186163                            6.352513      -0.661774       1.871575                    0.992164      25.685036      72.024091       0.653062       0.417792      -1.063915      -0.033924       0.047618      -0.100362       0.116150      -0.009253       0.013220       0.045357      -0.113873      -0.048985      -0.059690      -0.025717       0.085408              7.801237       6.876527       0.357178       0.178318       9.618584       0.556707       6.908601           0.000000
          496              N       5.017316      21.408828      31.614845      -0.234280      23.443379 0.36221191E+03  0.81311977E+04                                 7.186165                            6.352517      -0.661774       1.871575                    0.992164      25.685036      72.024091       0.653062       0.417792      -1.063915      -0.033924      -0.047618       0.100362       0.116150       0.009253      -0.013220       0.045357      -0.113873      -0.048985      -0.059690      -0.025717       0.085408              7.801239       6.876532      -0.357177      -0.178315       9.618586       0.556700       6.908599           0.000000

******************************************************
Auxiliary information for the entire system
The total spin magnetic moment of the unit cell is   -0.000011
The total net atomic charge of the unit cell is   0.000008
Accuracy of reproducing the electrostatic potential in the unit cell:
  The inner radius (bohr) =    5.0000
  The outer radius (bohr) =   12.0000
  Valid grid points have density less than (e/(bohr^3)) =    0.0001
  The number of valid grid points were=       438928
  The rms potential error without charges in kcal/mol is=      8.73255
  The rms potential error with partial charges in kcal/mol is=      2.08253
  The RRMSE value at monopole order=      0.23848
  The rms potential error with partial charges and cloud penetration in kcal/mol is=      2.07056
  The RRMSE value at monopole order with cloud penetration is=      0.23711
  The rms potential error with partial charges and atomic dipoles in kcal/mol is=      0.33371
  The RRMSE value at dipole order=      0.03821
  The rms potential error with partial charges, atomic dipoles and cloud penetration in kcal/mol is=      0.32973
  The RRMSE value at dipole order with cloud penetration=      0.03776

******************************************************
The electron densities and ab initio electrostatic potential were computed in VASP using the PBE functional and
projector augmented wave method. See the main text of the journal article for a description of computational details.
The atomic charges, dipoles, and quadrupoles were computed with the DDEC6 method as described in
(a) T. A. Manz and N. Gabaldon Limas, RSC Adv. 6 (2016) 47771-47801 DOI: 10.1039/c6ra04656h
(b) N. Gabaldon Limas and T. A. Manz, RSC Adv. 8 (2018) 2678-2707 DOI: 10.1039/c7ra11829e.
For each atom in the material, the electron cloud parameters were fit to the spherically averaged atom-in-material
electron density using radial positions for which this density was between 10^-4 and 10^-2 electrons per cubic bohr.
The polarizabilities, dispersion coefficients, and quantum Drude oscillator (QDO) parameters were fit using the MCLF method.
The magnetic structure of the system was optimized in VASP from the default ferromagnetic initial guess using spin polarization.
The atomic spin moments (ASMs) were computed on this optimized magnetic structure using the DDEC6 partition as inputs
to the method of T. A. Manz and D. S. Sholl, J. Chem. Theory Comput. 7 (2011) 4146-4164 DOI: 10.1021/ct200539n.
The RMSE and RRMSE were computed using a uniform grid with Ewald summation.
