# Supplementary material for: A collection of forcefield precursors for metal–organic frameworks
Source: RSC Adv. 2019 Nov 13;9(63):36492–507. doi: 10.1039/c9ra07327b (PMC9075174; doi:10.1039/c9ra07327b)
Supplement: RA-009-C9RA07327B-s5069 [file RA-009-C9RA07327B-s5069.xyz]

  570
jmolscript: load "" {1 1 1} spacegroup "x,y,z" unitcell [{     26.064300     0.000000     0.000000 }, {     -8.688005    24.573691     0.000000 }, {     -8.688005   -12.286645    21.281557 }]
Cu    -2.015144     5.838516    18.655626     0.393429
Cu    -2.511791     6.189623    13.266710     0.393437
Cu    -4.224398    17.004187     5.624503     0.393429
Cu    -8.624392    20.115456     5.016276     0.393419
Cu    15.360958     0.950207     6.897565     0.393430
Cu    14.864344    -3.892262     9.287910     0.393419
Cu     4.463657     8.655749     3.743213     0.393429
Cu     0.063631     6.573352     1.352869     0.393437
Cu     6.672896    -6.788322    17.009923     0.393437
Cu     6.176322    -2.296960    20.008494     0.393428
Cu    13.151821    11.200801    11.913841     0.393418
Cu     8.751836    10.171928    14.912413     0.393430
Cu    -6.359254    18.125211     2.625931     0.393437
Cu    -6.855828    18.476419     8.014847     0.393429
Cu     0.119671     4.717436    15.657054     0.393419
Cu    -4.280314     7.828717    16.265281     0.393430
Cu    11.017006    13.237123    14.383992     0.393429
Cu    10.520359     8.394609    11.993647     0.393437
Cu     8.807752    -3.630966    17.538344     0.393430
Cu     4.407758    -5.713318    19.928688     0.393419
Cu     2.328808     5.498404     4.271634     0.393430
Cu     1.832194     9.989709     1.273063     0.393419
Cu    17.495807    -1.086069     9.367716     0.393429
Cu    13.095781    -2.114998     6.369144     0.393437
Cu    -0.630443     8.323505    15.961168     0.341713
Cu    -8.057419    16.250386     5.320389     0.341713
Cu    16.745648    -2.625764     6.092697     0.341712
Cu     0.630647     8.769287     4.548082     0.341714
Cu     8.057633    -5.697340    20.509249     0.341714
Cu     9.318804    11.841063    11.413086     0.341711
Cu    -4.974517    20.610251     5.320389     0.341715
Cu    -3.713346     3.963641    15.961168     0.341712
Cu    12.401707     9.661167    15.188860     0.341714
Cu     4.974731    -3.517443    16.733475     0.341713
Cu     3.713498     6.589320     0.772308     0.341713
Cu    13.662797    -0.445797     9.868471     0.341714
H     -0.204898     3.101381    19.217246     0.110827
H     -3.874741     3.956556    20.332400     0.124114
H      5.346711    14.037721     0.014897     0.142690
H     -0.717473     9.416818    19.017199     0.098315
H     -0.472483    11.480977    15.744096     0.123031
H     -0.594098    13.074598    17.584951     0.135692
H     -5.695806     6.983963    12.705090     0.110822
H     -3.666286     3.809031    11.589936     0.124102
H     -5.923462     3.576801    10.625881     0.142690
H      0.429312     8.605828    12.905136     0.098319
H      2.293804     9.524915    16.178240     0.123031
H      3.836799     9.941422    14.337385     0.135690
H     -3.078936    17.651364     8.682875     0.110781
H     -1.348288    18.167379     5.192700     0.124124
H      0.300727    18.829656     6.901609     0.142686
H     -6.048571    13.798171     4.618098     0.098282
H     16.288529    14.196255     3.626377     0.123018
H     17.080869    12.128370     2.606991     0.135664
H     -8.396084    21.411075     1.957903     0.110781
H      0.201595    -1.358874     5.448079     0.124090
H      0.276308     0.416559     3.739170     0.142662
H     15.025307    17.326966     6.022681     0.098313
H     16.643025    13.945636     7.014401     0.123026
H     14.429304    14.003394     8.033788     0.135664
H     17.171232     2.805171     8.987202     0.110780
H     13.501372     3.343323     7.689027     0.124124
H     14.034838     5.280972     9.117019     0.142685
H     16.658585    -0.525843     3.617865     0.098282
H      8.215569    20.181176     3.466766     0.123017
H      8.093923    20.978571     1.166229     0.135664
H     11.680323    -4.775813     8.880794     0.110781
H     13.709887    -4.154068    12.187948     0.124090
H     11.452721    -4.872842    12.871086     0.142662
H      9.117416    19.160176     7.376188     0.098313
H     10.981875    21.535201     4.943706     0.123026
H     12.524878    19.732726     5.503411     0.135665
H      5.609091    10.980769     1.653577     0.110827
H      7.339756     7.700194     2.951752     0.124114
H      8.988753     8.849000     1.523759     0.142691
H      2.639528     9.387216     7.022914     0.098314
H     -1.087670     8.329320     7.174013     0.123030
H     -0.295299     8.480470     9.474549     0.135692
H      0.291945     3.276918     1.759985     0.110822
H     -8.486431    -6.889048    19.734388     0.124102
H     -8.411727    -9.256730    19.051250     0.142690
H     -2.350944     8.839187     3.264591     0.098319
H     -0.733193    11.388731     5.697073     0.123032
H     -2.946922    12.242661     5.137368     0.135690
H      8.483134    -5.906151    14.358667     0.110822
H      4.813277    -7.299478    14.541688     0.124103
H      5.346711    -7.031647    12.149641     0.142690
H      7.970562    -8.890574    19.928050     0.098319
H     16.903601     5.198584     2.070695     0.123032
H     16.781962     2.807568     2.530377     0.135690
H      2.992314    -2.207749    20.977231     0.110827
H      5.021849     0.345437    18.785230     0.124114
H      2.764686     1.296442    19.066147     0.142690
H     17.805434     9.094732     1.000233     0.098315
H     19.669882     5.800621     0.159612     0.123031
H     21.212902     7.186590     1.440761     0.135692
H     14.297242     8.228604    10.945105     0.110781
H    -10.036363    10.993164    13.137105     0.124089
H     -8.387370     9.182081    12.856189     0.142662
H     11.327662    13.675350     9.640545     0.098313
H      7.600475    14.335161    10.481167     0.123026
H      8.392829    16.251897     9.200017     0.135665
H      8.980185    12.172743    17.563669     0.110780
H      8.889812     8.248323    17.380648     0.124124
H      8.964548     8.840572    19.772695     0.142686
H      6.337222    10.694583    11.994286     0.098281
H      7.954926    11.526371     8.570083     0.123018
H      5.741192    10.614682     8.110401     0.135664
H     -4.549016    15.388065     2.064311     0.110822
H     17.845427    16.243219     0.949157     0.124103
H     18.378861    14.037721    -0.014897     0.142690
H     -5.061588    21.703505     2.264358     0.098319
H      3.871451    -0.805965     5.537461     0.123032
H      3.749812     0.787622     3.696606     0.135690
H    -10.039836    19.270769     8.576467     0.110827
H     -8.010301    16.095859     9.691621     0.124114
H    -10.267464    15.863647    10.655676     0.142690
H      4.773284    -3.681060     8.376421     0.098315
H      6.637732    -2.762035     5.103317     0.123030
H      8.180752    -2.345493     6.944172     0.135692
H      1.265092     5.364555    12.598682     0.110781
H      2.995787     5.880636    16.088857     0.124089
H      4.644780     6.542881    14.379948     0.142662
H     -1.704488     1.511439    16.663459     0.098313
H     -5.431675     1.909542    17.655180     0.123026
H     -4.639321    -0.158324    18.674566     0.135665
H     -4.051965     9.124394    19.323654     0.110780
H     -4.142338    10.928070    15.833478     0.124125
H     -4.067602    12.703535    17.542387     0.142686
H     -6.694928     5.040208    15.258876     0.098282
H     -5.077224     1.658859    14.267156     0.123018
H     -7.290958     1.716597    13.247769     0.135664
H     12.827252    15.092048    12.294355     0.110827
H      9.157409    15.630224    13.592530     0.124114
H     18.378861    -7.005845    12.164538     0.142690
H    -13.749623    11.761135    17.663692     0.098315
H    -13.504633     7.894466    17.814791     0.123030
H    -13.626248     8.691904    20.115328     0.135692
H      7.336344     7.511065    12.400763     0.110822
H      9.365864     8.132749     9.093609     0.124102
H      7.108688     7.413962     8.410471     0.142690
H     13.461462     6.873392    13.905369     0.098319
H    -10.738346     9.248463    16.337851     0.123031
H     -9.195351     7.445977    15.778146     0.135690
H      9.953214    -1.305907    19.627980     0.110781
H     11.683862    -4.586507    18.329805     0.124125
H     13.332877    -3.437673    19.757798     0.142686
H      6.983579    -2.899561    14.258643     0.098281
H      3.256379    -3.957460    14.107544     0.123018
H      4.048719    -3.806353    11.807008     0.135664
H      4.636066    -9.009760    19.521572     0.110781
H     13.233745     5.397626     1.547169     0.124090
H     13.308458     3.029957     2.230307     0.142662
H      1.993157    -3.447519    18.016966     0.098313
H      3.610875    -0.898022    15.584484     0.123027
H      1.397154    -0.044081    16.144189     0.135665
H      4.139082     6.380624     6.922890     0.110781
H      0.469222     4.987294     6.739869     0.124125
H      1.002688     5.255170     9.131916     0.142686
H      3.626435     3.396097     1.353507     0.098282
H     -4.816581    -7.088100    19.210862     0.123017
H     -4.938227    -9.479125    18.751180     0.135664
H     -1.351827    10.078902     0.304326     0.110781
H      0.677737    12.632129     2.496327     0.124089
H     -1.579429    13.583129     2.215410     0.142662
H     -3.914734    -3.191931    20.281324     0.098313
H     -2.050275    -6.486027    21.121945     0.123027
H     -0.507272    -5.100083    19.840796     0.135665
H     18.641241    -4.058248    10.336452     0.110827
H     20.371906    -1.293728     8.144452     0.124114
H     -4.043397    -3.104806     8.425368     0.142690
H     15.671678     1.388523    11.641012     0.098314
H     11.944480     2.048319    10.800390     0.123030
H     12.736851     3.965079    12.081540     0.135691
H     13.324095    -0.114233     3.717888     0.110822
H      4.545719    20.535042     3.900909     0.124103
H      4.620423    21.127245     1.508862     0.142690
H     10.681206    -1.592288     9.287271     0.098319
H     12.298957    -0.760436    12.711474     0.123032
H     10.085228    -1.672116    13.171156     0.135690
W     -2.171894     6.143573    15.961168     0.572087
W     -6.515968    18.430318     5.320389     0.572086
W     15.204223    -1.535781     7.980584     0.572085
W      2.172072     7.679304     2.660195     0.572086
W      6.516182    -4.607392    18.621362     0.572087
W     10.860256    10.751115    13.300973     0.572087
C     -1.030265     3.076811    19.638621     0.102708
C     -3.058062     3.522829    20.240889    -0.016760
C     -2.780044     2.305208    20.804850    -0.102389
C     -0.701855     1.001574    20.785697     0.483686
C     -0.691410    10.135592    18.427700     0.135465
C     -0.571522    11.267194    16.646434    -0.025219
C     -0.599314    12.145713    17.640283    -0.100420
C     -0.654902    11.820135    20.102559     0.496998
C     -5.443857     6.197601    12.283715     0.102718
C     -4.347430     4.434433    11.681447    -0.016713
C     -5.588095     4.290671    11.117485    -0.102427
C     -7.509897     5.815469    11.136639     0.483678
C      1.098300     8.870001    13.494635     0.135513
C      2.125248     9.360263    15.275902    -0.025234
C      2.962775     9.626878    14.282053    -0.100415
C      2.674313     9.465897    11.819777     0.497030
C     -2.448184    17.813544     8.023147     0.102743
C     -1.490767    18.124383     6.109935    -0.016764
C     -0.548969    18.479482     7.039939    -0.102424
C     -0.642785    18.379982     9.489446     0.483667
C     -6.877419    13.647039     4.224389     0.135524
C     17.159076    13.864511     3.668940    -0.025256
C     17.565671    12.718143     3.139030    -0.100388
C     19.748118    11.539836     3.281616     0.496965
C     -8.453418    22.059827     2.617632     0.102770
C      0.208539    -1.507553     4.530843    -0.016716
C      0.229388    -0.501269     3.600839    -0.102347
C      0.166817    -0.622932     1.151332     0.483677
C     15.159104    16.495151     6.416389     0.135485
C     16.040074    14.655815     6.971838    -0.025236
C     14.823743    14.657049     7.501749    -0.100392
C     12.985347    16.321915     7.359162     0.496970
C     16.345863     3.182376     8.797796     0.102744
C     14.318057     3.480940     8.110401    -0.016764
C     14.596085     4.578162     8.882922    -0.102424
C     16.674289     5.213403    10.021485     0.483667
C     16.684644    -1.395755     3.290129     0.135524
C      8.116526    21.069513     3.200746    -0.025256
C      8.088717    21.490940     1.943006    -0.100388
C      8.033116    23.786114     0.993849     0.496964
C     11.932284    -4.747545     9.772491     0.102770
C     13.028735    -4.387523    11.600577    -0.016716
C     11.788076    -4.804043    12.007054    -0.102347
C      9.866256    -5.549868    10.676957     0.483677
C      9.786397    19.538606     6.852661     0.135485
C     10.813327    20.836085     5.537461    -0.025236
C     11.650858    19.842081     5.803481    -0.100392
C     11.362414    17.790191     7.174013     0.496970
C      6.239846    10.328340     1.842983     0.102709
C      7.197272     8.516036     2.530377    -0.016760
C      8.139059     9.143887     1.757857    -0.102388
C      8.045228    11.314962     0.619293     0.483686
C      1.810685     9.121823     7.350650     0.135465
C     -0.217120     8.532056     7.440032    -0.025219
C      0.189492     8.646335     8.697772    -0.100420
C      2.371952     9.358981     9.646930     0.496998
C      0.234598     3.523875     0.868288     0.102718
C     -8.479479    -7.609052    20.321759    -0.016712
C     -8.458635    -8.917605    19.915281    -0.102426
C     -8.521189   -10.978096    21.245378     0.483678
C     -2.217141     9.596062     3.788117     0.135512
C     -1.336153    10.996775     5.103317    -0.025234
C     -2.552487    11.455072     4.837298    -0.100415
C     -4.390902    10.499142     3.466766     0.497030
C      7.657762    -6.258786    14.126698     0.102718
C      5.629957    -7.003368    14.211824    -0.016712
C      5.907968    -6.882970    12.875342    -0.102426
C      7.986156    -6.214576    11.755932     0.483678
C      7.996633    -8.739437    20.845285     0.135513
C     16.804550     4.524030     1.434377    -0.025234
C     16.776745     3.224084     1.698268    -0.100415
C     16.721123     1.254489     0.185150     0.497030
C      3.244268    -1.449655    20.506908     0.102709
C      4.340704    -0.046508    19.281091    -0.016760
C      3.100046     0.513773    19.438574    -0.102389
C      1.178244    -0.265200    20.749518     0.483686
C     18.474415     8.452130     0.934260     0.135465
C     19.501338     6.664389     0.468194    -0.025219
C     20.338879     7.391778     1.196024    -0.100420
C     20.050450     9.604649     2.287767     0.496998
C     14.928004     8.718853    11.415427     0.102770
C    -10.178854    10.220317    12.641245    -0.016716
C     -9.237069     9.237368    12.483761    -0.102347
C     -9.330917     7.165794    11.172817     0.483677
C     10.498820    14.091875     9.706518     0.135485
C      8.471022    14.464170    10.172584    -0.025236
C      8.877624    15.496259     9.444755    -0.100392
C     11.060069    15.961920     8.353011     0.496970
C      8.922841    11.277034    17.795638     0.102743
C      8.896768     9.117006    17.710512    -0.016764
C      8.917630     9.419275    19.046994    -0.102424
C      8.855091    11.601430    20.166403     0.483667
C      6.471013    10.769524    11.077050     0.135525
C      7.351975    11.208147     9.206402    -0.025256
C      6.135638    10.748617     8.942510    -0.100388
C      4.297243    10.039680    10.455629     0.496964
C     -5.374388    15.363487     1.642936     0.102718
C     18.662107    15.809494     1.040668    -0.016712
C     18.940118    14.591862     0.476707    -0.102426
C     21.018306    13.288228     0.495860     0.483679
C     -5.035517    22.422291     2.853857     0.135512
C      3.772400    -1.019765     4.635123    -0.025234
C      3.744595    -0.141264     3.641274    -0.100416
C      3.688973    -0.466889     1.178998     0.497030
C     -9.787882    18.484415     8.997842     0.102708
C     -8.691446    16.721258     9.600110    -0.016760
C     -9.932104    16.577508    10.164072    -0.102389
C    -11.853906    18.102305    10.144918     0.483686
C      5.442265    -3.416898     7.786922     0.135465
C      6.469188    -2.926670     6.005655    -0.025219
C      7.306729    -2.660036     6.999504    -0.100420
C      7.018300    -2.820971     9.461780     0.496998
C      1.895854     5.526748    13.258410     0.102770
C      2.853296     5.837623    15.171622    -0.016716
C      3.795081     6.192704    14.241618    -0.102347
C      3.701233     6.093158    11.792111     0.483677
C     -2.533330     1.360314    17.057168     0.135485
C     -4.561128     1.577797    17.612617    -0.025236
C     -4.154526     0.431439    18.142527    -0.100392
C     -1.972081    -0.746871    17.999941     0.496970
C     -4.109309     9.773133    18.663925     0.102744
C     -4.135382    10.779407    16.750714    -0.016764
C     -4.114520    11.785709    17.680718    -0.102423
C     -4.177059    11.664092    20.130225     0.483667
C     -6.561137     4.208385    14.865168     0.135524
C     -5.680175     2.369039    14.309719    -0.025256
C     -6.896512     2.370262    13.779808    -0.100388
C     -8.734907     4.035131    13.922395     0.496964
C     12.001885    15.469256    12.483761     0.102708
C      9.974088    15.767833    13.171156    -0.016760
C     10.252106    16.865041    12.398635    -0.102389
C     12.330295    17.500260    11.260072     0.483686
C    -13.723560    10.891229    17.991428     0.135465
C    -13.603672     8.782808    18.080811    -0.025219
C    -13.631464     9.204258    19.338551    -0.100420
C    -13.687052    11.499450    20.287708     0.496998
C      7.588293     7.539317    11.509066     0.102718
C      8.684720     7.899304     9.680980    -0.016712
C      7.444055     7.482776     9.274503    -0.102427
C      5.522253     6.736977    10.604600     0.483678
C     14.130450     7.251832    14.428896     0.135513
C    -10.906902     8.549335    15.744096    -0.025234
C    -10.069375     7.555327    15.478076    -0.100415
C    -10.357837     5.503411    14.107544     0.497030
C     10.583966    -1.958340    19.438574     0.102744
C     11.541383    -3.770656    18.751180    -0.016764
C     12.483181    -3.142791    19.523700    -0.102424
C     12.389365    -0.971695    20.662264     0.483667
C      6.154731    -3.164960    13.930907     0.135525
C      4.126926    -3.754730    13.841525    -0.025256
C      4.533521    -3.640474    12.583785    -0.100388
C      6.715968    -2.927846    11.634627     0.496964
C      4.578732    -8.762786    20.413269     0.102770
C     13.240689     4.677611     0.959798    -0.016716
C     13.261538     3.369066     1.366276    -0.102347
C     13.198967     1.308549     0.036179     0.483677
C      2.126954    -2.690654    17.493440     0.135485
C      3.007924    -1.289966    16.178240    -0.025236
C      1.791593    -0.831665    16.444259    -0.100392
C     -0.046803    -1.787568    17.814791     0.496970
C      3.313713     6.027994     7.154859     0.102743
C      1.285907     5.283410     7.069733    -0.016764
C      1.563935     5.403834     8.406215    -0.102424
C      3.642139     6.072249     9.525625     0.483667
C      3.652494     3.547216     0.436272     0.135524
C     -4.915624    -7.762642    19.847180    -0.025256
C     -4.943433    -9.062593    19.583289    -0.100388
C     -4.999034   -11.032160    21.096407     0.496964
C     -1.099866    10.837005     0.774649     0.102770
C     -0.003415    12.240174     2.000466    -0.016716
C     -1.244074    12.800453     1.842983    -0.102347
C     -3.165894    12.021455     0.532039     0.483677
C     -3.245753    -3.834533    20.347297     0.135485
C     -2.218823    -5.622264    20.813363    -0.025236
C     -1.381292    -4.894890    20.085533    -0.100391
C     -1.669736    -2.682039    18.993790     0.496970
C     19.271996    -3.568007     9.866130     0.102708
C     20.229422    -2.066566     8.640312    -0.016760
C     21.171209    -3.049512     8.797796    -0.102389
C     21.077378    -5.121062    10.108740     0.483686
C     14.842835     1.805047    11.575039     0.135465
C     12.815030     2.177334    11.108973    -0.025219
C     13.221642     3.209436    11.836802    -0.100420
C     15.404102     3.675117    12.928546     0.496998
C     13.266748    -1.009946     3.485919     0.102718
C      4.552671    21.403719     3.571045    -0.016713
C      4.573515    21.705962     2.234563    -0.102426
C      4.510961    23.888096     1.115154     0.483678
C     10.815009    -1.517329    10.204507     0.135513
C     11.695997    -1.078671    12.075155    -0.025234
C     10.479663    -1.538197    12.339047    -0.100415
C      8.641248    -2.247162    10.825928     0.497030
S     -0.305160     6.396080    17.219546    -0.453999
S     -2.556083     7.987694    14.702789    -0.453985
S     -6.229780    16.655497     6.698796    -0.453987
S     -8.284702    18.108513     3.941983    -0.454010
S     17.070946    -0.572254     7.132727    -0.453986
S     14.820020    -3.547638     7.012699    -0.454009
S      2.458272     9.760457     3.508052    -0.453999
S      0.403352     6.646480     3.628080    -0.453985
S      8.382900    -5.823425    18.210841    -0.453986
S      6.132010    -4.439655    20.847626    -0.454000
S     11.146426    10.444783    11.074709    -0.454009
S      9.091540    12.105744    13.711494    -0.453987
S     -4.649250    18.682801     4.062011    -0.453985
S     -6.900140    20.274463     6.578768    -0.454000
S     -1.885724     4.368725    14.582761    -0.454009
S     -3.940610     5.821794    17.339574    -0.453987
S     12.726990    11.714658    14.148830    -0.453999
S     10.476067     8.739276    14.268858    -0.453986
S      6.802370    -2.526254    17.773505    -0.453987
S      4.747448    -5.640233    17.653477    -0.454009
S      4.038796     6.463278     3.070716    -0.453987
S      1.787870     7.846998     0.433931    -0.454009
S     15.490422    -1.842071    10.206848    -0.453999
S     13.435502    -0.181160     7.570063    -0.453985
Br    -2.283067     7.371195    20.511803    -0.578855
Br    -0.977484     6.447875    11.410532    -0.578836
Br    -3.342050    15.037053     4.520841    -0.578829
Br   -10.773125    20.291660     6.119937    -0.578799
Br    15.093005     1.791343     4.642146    -0.578830
Br    16.398660    -5.628878     9.992329    -0.578799
Br     5.346035     8.683539     5.998632    -0.578855
Br    -2.085111     7.441043     0.648449    -0.578836
Br     6.404948    -9.162137    17.409165    -0.578836
Br     7.710654    -0.818596    21.160252    -0.578855
Br    14.034185    13.140145    10.762083    -0.578798
Br     6.603088     9.128034    14.513171    -0.578829
Br    -6.627202    19.657854     0.769754    -0.578836
Br    -5.321496    18.734706     9.871025    -0.578855
Br     1.002035     2.750323    16.760716    -0.578799
Br    -6.429062     8.004900    15.161620    -0.578830
Br    10.749083    14.078301    16.639411    -0.578854
Br    12.054666     6.657979    11.289228    -0.578835
Br     9.690100    -3.603219    15.282925    -0.578829
Br     2.259025    -4.845615    20.633108    -0.578799
Br     2.060855     3.124581     3.872392    -0.578830
Br     3.366510    11.468051     0.121305    -0.578799
Br    18.378185     0.853298    10.519474    -0.578855
Br    10.947039    -3.158884     6.768386    -0.578835
N     -2.012018     4.029041    19.530085    -0.222115
N     -1.468144     2.103701    20.455833    -0.005869
N      0.516213     0.903275    20.338784    -0.459763
N     -0.707058    10.024999    17.138038    -0.232262
N     -0.639274    11.359366    18.789487    -0.015924
N     -0.743518    10.946548    20.998512    -0.447285
N     -4.218837     5.589403    12.392251    -0.222131
N     -6.215369     5.460382    11.466503    -0.005887
N     -8.008586     6.931119    11.583551    -0.459736
N      0.999265     8.818408    14.784298    -0.232276
N      2.234703     9.327068    13.132849    -0.015944
N      1.880213     9.091140    10.923823    -0.447310
N     -2.658445    17.704179     6.671768    -0.222133
N     -1.176243    18.196896     8.227450    -0.005826
N     -1.367366    18.129340    10.540755    -0.459758
N     18.191228    14.472716     4.275465    -0.232250
N     18.888002    12.597736     3.560404    -0.015888
N     -5.143285    11.646736     3.713632    -0.447290
N     -8.486425    21.825161     3.969010    -0.222132
N      0.172036    -1.186887     2.413329    -0.005880
N     17.548315    23.184050     0.100023    -0.459757
N     16.269440    15.831660     6.365314    -0.232270
N     14.269444    15.863613     7.080374    -0.015872
N     12.695166    17.463359     6.927147    -0.447284
N     15.364100     2.612259     8.027403    -0.222133
N     15.907990     4.376661     9.231939    -0.005826
N     17.892361     4.875518    10.330068    -0.459758
N      7.981001    22.116360     4.030727    -0.232250
N      8.048758    22.879354     2.049414    -0.015888
N     16.632509     0.425137     1.302431    -0.447290
N     13.157310    -4.349447    10.244942    -0.222132
N     11.160786    -5.086652    10.819544    -0.005880
N      0.679546    18.853025     9.487318    -0.459757
N      9.687353    20.681277     6.252521    -0.232270
N     10.922797    18.996754     6.637718    -0.015872
N     10.568325    17.201659     7.946533    -0.447284
N      6.029595     9.212701     2.613375    -0.222115
N      7.511781    10.313591     1.408839    -0.005869
N      7.320643    12.350740     0.310711    -0.459763
N      0.815022     8.753211     6.610052    -0.232262
N      1.511822     9.071459     8.591365    -0.015924
N      3.544845     9.679665     9.338347    -0.447285
N      0.201585     4.811532     0.395837    -0.222131
N     -8.515971    -9.603200    21.102792    -0.005887
N      0.172035     0.781454     1.153460    -0.459736
N     -1.106796     9.883580     4.388257    -0.232276
N     -3.106797    10.486860     4.003061    -0.015944
N     -4.681093     9.554276     2.694245    -0.447310
N      6.676011    -6.640899    15.005626    -0.222131
N      7.219872    -6.479961    12.875342    -0.005888
N      9.204230    -5.778391    11.894262    -0.459736
N     16.669008     4.719378     0.112792    -0.232276
N     16.736769     2.622017     0.442656    -0.015944
N      7.944490   -11.371285    20.262170    -0.447310
N      4.469287    -1.239555    19.925922    -0.222115
N      2.472768    -0.373329    20.277068    -0.005869
N      9.367554    11.076593     0.210687    -0.459763
N     18.375362     7.361051     0.244738    -0.232262
N     19.610822     8.536914     1.510991    -0.015924
N     19.256362    10.567939     2.411200    -0.447285
N     14.717760     9.943857    11.996414    -0.222132
N     -9.864358     8.350250    11.645268    -0.005880
N     16.008788     6.380657    10.430091    -0.459757
N      9.503166    13.634810    10.396041    -0.232269
N     10.199949    15.191542     9.129788    -0.015872
N     12.232960    15.534336     8.229578    -0.447284
N      8.889817    10.224044    16.916710    -0.222133
N      8.860294    10.790487    19.046994    -0.005826
N      8.860308    12.895233    20.028073    -0.459758
N      7.581350    11.145497    10.527986    -0.232250
N      5.581344    10.510264    10.198122    -0.015888
N      4.007068     9.843102    11.660165    -0.447290
N     -6.356139    16.315719     1.751472    -0.222131
N     20.252022    14.390361     0.825724    -0.005887
N     -3.827920    13.189938     0.942773    -0.459736
N      3.636858    -2.261969     4.143519    -0.232276
N      3.704619    -0.927633     2.492070    -0.015944
N     -5.087660    23.233199     0.283045    -0.447310
N     -8.562863    17.876215     8.889306    -0.222116
N    -10.559382    17.747212     9.815054    -0.005869
N     -3.664596    -5.355745     9.698006    -0.459763
N      5.343212    -3.468515     6.497259    -0.232262
N      6.578672    -2.959824     8.148708    -0.015924
N      6.224212    -3.195711    10.357734    -0.447285
N      1.685610     5.417408    14.609789    -0.222132
N      3.167792     5.910096    13.054107    -0.005880
N      2.976638     5.842496    10.740802    -0.459757
N     -3.528984     2.185990    17.006092    -0.232270
N     -2.832201     0.311024    17.721153    -0.015872
N     -0.799190    -0.639979    17.567925    -0.447284
N     -4.142333     9.538441    17.312547    -0.222133
N     -4.171856    11.100114    18.868228    -0.005826
N     -4.171842    10.897403    21.181534    -0.459758
N     -5.450800     3.544895    14.916243    -0.232250
N     -7.450806     3.576835    14.201183    -0.015888
N     -9.025082     5.176583    14.354410    -0.447290
N     11.020132    14.899154    13.254154    -0.222115
N     11.564006    16.663533    12.049618    -0.005869
N    -12.515937    17.162369    10.951489    -0.459763
N    -13.739208     9.829639    17.250830    -0.232261
N    -13.671424    10.592671    19.232143    -0.015924
N    -13.775668    12.712159    19.979126    -0.447285
N      8.813313     7.937406    11.036615    -0.222131
N      6.816781     7.200190    10.462013    -0.005887
N      5.023564     6.566201    11.794239    -0.459736
N    -12.032885     8.394514    15.029036    -0.232276
N    -10.797447     6.709984    14.643839    -0.015944
N     14.912363     4.914864    13.335024    -0.447310
N     10.373705    -3.073993    18.668182    -0.222133
N     11.855907    -1.973080    19.872718    -0.005826
N     11.664784     0.064089    20.970846    -0.459758
N      5.159078    -3.533559    14.671505    -0.232250
N      5.855852    -3.215348    12.690192    -0.015889
N      7.888865    -2.607156    11.943210    -0.447290
N      4.545725    -7.475120    20.885720    -0.222132
N     13.204186     2.683449     0.178765    -0.005880
N      4.516165   -11.505212    20.128097    -0.459757
N      3.237290    -2.403148    16.893300    -0.232269
N      1.237294    -1.799860    17.278496    -0.015872
N     -0.336984    -2.732419    18.587312    -0.447284
N      2.331950     5.645865     6.275931    -0.222133
N      2.875840     5.806842     8.406215    -0.005826
N      4.860211     6.508431     9.387295    -0.459758
N     -5.051149    -7.567269    21.168765    -0.232250
N     -4.983392    -9.664636    20.838901    -0.015888
N      3.600359     0.915380     1.019387    -0.447290
N      0.125160    11.047116     1.355635    -0.222132
N     -1.871364    11.913335     1.004489    -0.005880
N    -12.352604    -1.210056    21.070870    -0.459757
N     -3.344797    -4.925598    21.036819    -0.232270
N     -2.109353    -3.749759    19.770566    -0.015872
N     -2.463825    -1.718752    18.870357    -0.447284
N     19.061745    -2.343014     9.285143    -0.222115
N     20.543931    -3.936615     9.636289    -0.005869
N     20.352793    -5.906184    10.851466    -0.459763
N     13.847172     1.347970    10.885516    -0.232262
N     14.543972     2.904725    12.151769    -0.015924
N     16.576995     3.247536    13.051979    -0.447285
N     13.233735    -2.062920     4.364847    -0.222131
N      4.516179    23.077174     2.234563    -0.005887
N     13.204185     0.608211     1.253484    -0.459736
N     11.925354    -1.141347    10.753571    -0.232276
N      9.925353    -1.776573    11.083435    -0.015944
N      8.351057    -2.443763     9.621392    -0.447310

The following XYZ coordinates are in angstroms. Other properties are in atomic units.
The sperically averaged electron density of each atom fit to a function of the form exp(a - br)
eigen_1, eigen_2 and eigen_3 are the three eigenvalues of traceless quadrupole moment tensor
  atom number  atomic symbol              X              Y              Z     net charge C6 coefficient C8 coefficient C10 coefficient fluctuating dipole atomic polarizability isotropic forcefield polarizability              a              b squared Pearson coefficient          <r^3>          <r^4>         wp_QDO          m_QDO          q_QDO       dipole_x       dipole_y       dipole_z         dipole            Qxy            Qxz            Qyz     Q(x^2-y^2)  Q(3z^2 - R^2)        eigen_1        eigen_2        eigen_3 static polarizability      alpha(xx)      alpha(xy)      alpha(xz)      alpha(yy)      alpha(yz)      alpha(zz) atomic spin moment
            1             Cu      -2.015144       5.838516      18.655626       0.393429      99.452809 0.20089201E+04  0.65613215E+05                                19.122721                           15.897294       0.497248       1.951353                    0.997806      54.628175     155.228379       0.397523       0.471753      -1.088633      -0.005004       0.033075       0.036586       0.049574       0.008598      -0.023227       0.005871       0.184473      -0.094318      -0.078018      -0.034008       0.112027             23.780777      13.336301       0.286386       0.007883      30.503604      -4.820618      27.502425           0.000003
            2             Cu      -2.511791       6.189623      13.266710       0.393437      99.451575 0.20088284E+04  0.65611579E+05                                19.126535                           15.900251       0.496979       1.951270                    0.997806      54.631359     155.255335       0.397349       0.471950      -1.088484       0.032832       0.006305      -0.036590       0.049563      -0.051288      -0.012993       0.020325      -0.154218      -0.094228      -0.077890      -0.034185       0.112075             23.785597      28.419086       5.619114       4.549204      15.427434       1.600442      27.510271           0.000001
            3             Cu      -4.224398      17.004187       5.624503       0.393429      99.431305 0.20083401E+04  0.65590823E+05                                19.123470                           15.897939       0.497184       1.951334                    0.997805      54.629304     155.237435       0.397397       0.471928      -1.088511       0.015967      -0.040813      -0.023174       0.049575       0.014712      -0.069971      -0.060227       0.008383       0.116208      -0.077569      -0.034496       0.112064             23.781486      30.394770       0.154736       6.895303      22.161175       4.918269      18.788514           0.000004
            4             Cu      -8.624392      20.115456       5.016276       0.393419      99.474326 0.20095348E+04  0.65640285E+05                                19.127647                           15.901424       0.497105       1.951308                    0.997806      54.632399     155.263879       0.397396       0.471854      -1.088542      -0.043803       0.001435       0.023159       0.049569       0.008801       0.033772       0.086431      -0.024930       0.116286      -0.078054      -0.034466       0.112520             23.786869      22.986151      -2.467414      -2.340495      29.581863      -8.141272      18.792594           0.000003
            5             Cu      15.360958       0.950207       6.897565       0.393430      99.431137 0.20083363E+04  0.65590678E+05                                19.123468                           15.897939       0.497178       1.951332                    0.997805      54.629234     155.237301       0.397396       0.471929      -1.088510      -0.005004       0.015166      -0.046932       0.049574      -0.024412       0.004454      -0.022018       0.155809      -0.180431      -0.077568      -0.034496       0.112064             23.781477      13.336786      -0.136666      -0.252155      32.430312       3.709697      25.577335           0.000002
            6             Cu      14.864344      -3.892262       9.287910       0.393419      99.474116 0.20095302E+04  0.65640107E+05                                19.127640                           15.901421       0.497097       1.951306                    0.997806      54.632316     155.263700       0.397395       0.471855      -1.088542       0.032833      -0.034851       0.012821       0.049568       0.014404       0.051224       0.044105      -0.043414       0.238058      -0.078053      -0.034466       0.112519             23.786856      28.421738       1.128502      -7.140264      23.104677      -6.032118      19.834154           0.000002
            7             Cu       4.463657       8.655749       3.743213       0.393429      99.452805 0.20089206E+04  0.65613235E+05                                19.122719                           15.897294       0.497250       1.951354                    0.997806      54.628186     155.228405       0.397523       0.471753      -1.088633       0.015949       0.000331       0.046937       0.049574      -0.067935       0.022559       0.003556      -0.090448      -0.180490      -0.078018      -0.034009       0.112027             23.780771      30.391923       5.893641      -3.581726      15.371784      -0.999070      25.578605           0.000003
            8             Cu       0.063631       6.573352       1.352869       0.393437      99.451591 0.20088293E+04  0.65611618E+05                                19.126535                           15.900254       0.496980       1.951270                    0.997806      54.631374     155.255380       0.397349       0.471950      -1.088484      -0.043792       0.019341      -0.012834       0.049564       0.024848      -0.024161      -0.062543       0.015701       0.238082      -0.077890      -0.034185       0.112075             23.785595      22.983869      -0.791394       3.306968      28.538868       8.743203      19.834049           0.000002
            9             Cu       6.672896      -6.788322      17.009923       0.393437      99.451638 0.20088304E+04  0.65611649E+05                                19.126518                           15.900240       0.496993       1.951274                    0.997806      54.631422     155.255397       0.397350       0.471949      -1.088485      -0.005000      -0.048216       0.010333       0.049564       0.016059       0.019172       0.016790       0.145858      -0.209919      -0.077890      -0.034185       0.112075             23.785570      13.339108      -0.150271       0.245338      24.083146       1.113545      33.934457           0.000002
           10             Cu       6.176322      -2.296960      20.008494       0.393428      99.452875 0.20089226E+04  0.65613311E+05                                19.122721                           15.897297       0.497252       1.951354                    0.997806      54.628219     155.228482       0.397523       0.471753      -1.088633       0.032852       0.028531       0.023755       0.049574       0.037141      -0.037777      -0.063795      -0.078330       0.133557      -0.078019      -0.034008       0.112027             23.780771      28.416149      -6.747188       2.591491      25.867970       4.430434      17.058195           0.000003
           11             Cu      13.151821      11.200801      11.913841       0.393418      99.474317 0.20095345E+04  0.65640274E+05                                19.127647                           15.901423       0.497104       1.951308                    0.997806      54.632402     155.263898       0.397396       0.471854      -1.088542       0.015954       0.040466      -0.023772       0.049570       0.053481       0.047828       0.057305       0.014120       0.133667      -0.078053      -0.034466       0.112519             23.786871      30.399882      -6.048573      -3.314596      23.897565      -3.921905      17.063165           0.000004
           12             Cu       8.751836      10.171928      14.912413       0.393430      99.431291 0.20083400E+04  0.65590817E+05                                19.123469                           15.897939       0.497187       1.951334                    0.997805      54.629295     155.237403       0.397397       0.471928      -1.088511      -0.043802      -0.020794      -0.010331       0.049576      -0.033381      -0.009101      -0.023280      -0.133728      -0.209935      -0.077569      -0.034496       0.112064             23.781484      22.978738       3.258857      -0.967386      14.435903      -0.601262      33.929811           0.000003
           13             Cu      -6.359254      18.125211       2.625931       0.393437      99.451831 0.20088350E+04  0.65611835E+05                                19.126540                           15.900256       0.496991       1.951273                    0.997806      54.631486     155.255634       0.397350       0.471949      -1.088485      -0.005000       0.033056      -0.036591       0.049564       0.008575       0.023493      -0.005474       0.184421      -0.094227      -0.077890      -0.034184       0.112075             23.785600      13.339120       0.287601      -0.007472      30.507396       4.822478      27.510285           0.000003
           14             Cu      -6.855828      18.476419       8.014847       0.393429      99.452876 0.20089226E+04  0.65613310E+05                                19.122716                           15.897293       0.497255       1.951355                    0.997805      54.628229     155.228486       0.397524       0.471753      -1.088634       0.032852       0.006307       0.036587       0.049574      -0.051286       0.013277      -0.019942      -0.154288      -0.094317      -0.078019      -0.034008       0.112027             23.780767      28.416146       5.617847      -4.547544      15.423739      -1.599409      27.502416           0.000003
           15             Cu       0.119671       4.717436      15.657054       0.393419      99.474264 0.20095330E+04  0.65640212E+05                                19.127643                           15.901420       0.497103       1.951307                    0.997806      54.632375     155.263817       0.397396       0.471854      -1.088542       0.015954      -0.040819       0.023159       0.049569       0.014680       0.070230       0.060650       0.008326       0.116287      -0.078053      -0.034466       0.112519             23.786867      30.399887       0.153705      -6.895521      22.168127      -4.920365      18.792586           0.000002
           16             Cu      -4.280314       7.828717      16.265281       0.393430      99.431293 0.20083397E+04  0.65590806E+05                                19.123469                           15.897938       0.497186       1.951334                    0.997805      54.629296     155.237410       0.397397       0.471928      -1.088511      -0.043801       0.001450      -0.023174       0.049575       0.008808      -0.033460      -0.086044      -0.025015       0.116208      -0.077568      -0.034496       0.112064             23.781484      22.978741      -2.467189       2.338585      29.577198       8.140370      18.788514           0.000002
           17             Cu      11.017006      13.237123      14.383992       0.393429      99.452816 0.20089209E+04  0.65613249E+05                                19.122719                           15.897295       0.497250       1.951354                    0.997806      54.628194     155.228432       0.397523       0.471753      -1.088633      -0.005004       0.015147       0.046937       0.049574      -0.024414      -0.004167       0.022455       0.155748      -0.180490      -0.078019      -0.034008       0.112027             23.780770      13.336302      -0.136366       0.251961      32.427399      -3.709910      25.578610           0.000003
           18             Cu      10.520359       8.394609      11.993647       0.393437      99.451611 0.20088297E+04  0.65611620E+05                                19.126520                           15.900241       0.496992       1.951273                    0.997806      54.631406     155.255374       0.397350       0.471950      -1.088485       0.032833      -0.034841      -0.012835       0.049564       0.014392      -0.050913      -0.043627      -0.043448       0.238083      -0.077890      -0.034185       0.112075             23.785575      28.419051       1.130227       7.140873      23.103641       6.032204      19.834033           0.000003
           19             Cu       8.807752      -3.630966      17.538344       0.393430      99.431299 0.20083402E+04  0.65590824E+05                                19.123464                           15.897935       0.497188       1.951335                    0.997805      54.629319     155.237455       0.397397       0.471928      -1.088511       0.015967       0.000337      -0.046933       0.049576      -0.067953      -0.022244      -0.003140      -0.090497      -0.180433      -0.077569      -0.034496       0.112064             23.781473      30.394754       5.894164       3.581594      15.372342       0.998815      25.577323           0.000002
           20             Cu       4.407758      -5.713318      19.928688       0.393419      99.474420 0.20095372E+04  0.65640375E+05                                19.127647                           15.901424       0.497110       1.951309                    0.997805      54.632447     155.263981       0.397396       0.471854      -1.088543      -0.043803       0.019339       0.012822       0.049570       0.024847       0.024508       0.062995       0.015661       0.238060      -0.078053      -0.034466       0.112519             23.786869      22.986150      -0.793250      -3.307084      28.540292      -8.742613      19.834166           0.000003
           21             Cu       2.328808       5.498404       4.271634       0.393430      99.431136 0.20083361E+04  0.65590668E+05                                19.123465                           15.897936       0.497179       1.951333                    0.997805      54.629232     155.237275       0.397397       0.471929      -1.088511      -0.005004      -0.048227      -0.010331       0.049574       0.016063      -0.018914      -0.016340       0.145974      -0.209934      -0.077568      -0.034496       0.112064             23.781480      13.336791      -0.150046      -0.244421      24.077854      -1.112487      33.929796           0.000003
           22             Cu       1.832194       9.989709       1.273063       0.393419      99.474209 0.20095321E+04  0.65640180E+05                                19.127646                           15.901424       0.497099       1.951306                    0.997806      54.632346     155.263772       0.397395       0.471855      -1.088542       0.032834       0.028529      -0.023771       0.049569       0.037160       0.038085       0.064194      -0.078211       0.133667      -0.078053      -0.034466       0.112519             23.786867      28.421756      -6.747931      -2.592756      25.875678      -4.432326      17.063166           0.000003
           23             Cu      17.495807      -1.086069       9.367716       0.393429      99.452659 0.20089172E+04  0.65613109E+05                                19.122720                           15.897297       0.497242       1.951352                    0.997806      54.628111     155.228256       0.397523       0.471754      -1.088632       0.015948       0.040483       0.023755       0.049573       0.053504      -0.047555      -0.056881       0.014233       0.133558      -0.078018      -0.034009       0.112027             23.780772      30.391923      -6.048656       3.313236      23.892195       3.920085      17.058197           0.000003
           24             Cu      13.095781      -2.114998       6.369144       0.393437      99.451646 0.20088301E+04  0.65611648E+05                                19.126542                           15.900257       0.496980       1.951270                    0.997806      54.631382     155.255410       0.397349       0.471950      -1.088484      -0.043792      -0.020785       0.010333       0.049564      -0.033348       0.009439       0.023672      -0.133632      -0.209919      -0.077890      -0.034185       0.112075             23.785607      22.983878       3.259620       0.968085      14.438426       0.602484      33.934517           0.000004
           25             Cu      -0.630443       8.323505      15.961168       0.341713     102.410664 0.19940503E+04  0.64602812E+05                                19.079270                           15.535401       0.796982       2.044195                    0.996791      53.921674     149.527032       0.416534       0.453879      -1.106068       0.001354       0.001948      -0.000009       0.002373      -0.036591       0.079450      -0.055948       0.025840       0.023162      -0.076790      -0.042664       0.119454             24.715688      24.003314       7.063589      -6.116137      28.999660       4.325690      21.144091           0.000001
           26             Cu      -8.057419      16.250386       5.320389       0.341713     102.415237 0.19941753E+04  0.64608427E+05                                19.080558                           15.536464       0.797040       2.044213                    0.996792      53.922388     149.535013       0.416493       0.453913      -1.106038      -0.001361      -0.001941       0.000017       0.002370      -0.023576       0.079450      -0.055945       0.016616       0.105891      -0.076849      -0.042645       0.119493             24.717185      25.429547       6.058788      -6.116746      29.711497       4.325163      19.010511           0.000000
           27             Cu      16.745648      -2.625764       6.092697       0.341712     102.415403 0.19941791E+04  0.64608572E+05                                19.080562                           15.536466       0.797051       2.044216                    0.996792      53.922462     149.535168       0.416494       0.453912      -1.106039       0.001383      -0.000955      -0.001673       0.002371       0.087127      -0.007804       0.017720      -0.040821      -0.177280      -0.076850      -0.042644       0.119494             24.717192      24.005737      -8.830031      -3.059228      19.363843       1.239949      30.781997           0.000000
           28             Cu       0.630647       8.769287       4.548082       0.341714     102.410450 0.19940438E+04  0.64602555E+05                                19.079262                           15.535389       0.796977       2.044194                    0.996791      53.921566     149.526744       0.416534       0.453880      -1.106068      -0.001377       0.000949       0.001682       0.002372       0.080627      -0.019051       0.001788      -0.077613      -0.177321      -0.076789      -0.042664       0.119454             24.715686      25.426508      -8.325319      -2.187502      17.938590       2.471439      30.781959          -0.000000
           29             Cu       8.057633      -5.697340      20.509249       0.341714     102.410572 0.19940482E+04  0.64602727E+05                                19.079265                           15.535397       0.796979       2.044194                    0.996791      53.921633     149.526923       0.416534       0.453879      -1.106068       0.001385      -0.000971       0.001663       0.002372      -0.050327      -0.071295       0.038751       0.056220       0.114127      -0.076789      -0.042665       0.119454             24.715681      24.004812       1.765497       9.176186      26.852597      -5.563179      23.289633           0.000001
           30             Cu       9.318804      11.841063      11.413086       0.341711     102.415393 0.19941786E+04  0.64608556E+05                                19.080567                           15.536469       0.797044       2.044214                    0.996792      53.922447     149.535167       0.416493       0.453912      -1.106039      -0.001376       0.000980      -0.001663       0.002371      -0.056836      -0.060016       0.054674       0.019457       0.114123      -0.076849      -0.042645       0.119494             24.717200      25.427608       2.268260       8.304797      25.431889      -6.797147      23.292103           0.000001
           31             Cu      -4.974517      20.610251       5.320389       0.341715     102.410256 0.19940397E+04  0.64602398E+05                                19.079253                           15.535385       0.796969       2.044192                    0.996791      53.921485     149.526545       0.416533       0.453880      -1.106067       0.001385       0.001925      -0.000009       0.002372      -0.036581      -0.079231       0.056257       0.025899       0.023162      -0.076789      -0.042665       0.119454             24.715669      24.004793       7.064104       6.116994      28.998125      -4.324486      21.144090          -0.000001
           32             Cu      -3.713346       3.963641      15.961168       0.341712     102.415293 0.19941766E+04  0.64608478E+05                                19.080562                           15.536468       0.797042       2.044214                    0.996792      53.922404     149.535054       0.416493       0.453913      -1.106038      -0.001376      -0.001930       0.000017       0.002371      -0.023559      -0.079229       0.056259       0.016713       0.105891      -0.076849      -0.042645       0.119494             24.717191      25.427582       6.058086       6.116705      29.713476      -4.325232      19.010516           0.000000
           33             Cu      12.401707       9.661167      15.188860       0.341714     102.410514 0.19940466E+04  0.64602669E+05                                19.079265                           15.535398       0.796976       2.044194                    0.996791      53.921598     149.526847       0.416534       0.453880      -1.106068       0.001354      -0.000982       0.001682       0.002372       0.087101       0.008036      -0.017366      -0.040988      -0.177322      -0.076789      -0.042665       0.119454             24.715682      24.003297      -8.828485       3.059262      19.361791      -1.238603      30.781958           0.000000
           34             Cu       4.974731      -3.517443      16.733475       0.341713     102.415049 0.19941711E+04  0.64608266E+05                                19.080551                           15.536461       0.797033       2.044211                    0.996792      53.922307     149.534823       0.416493       0.453913      -1.106038      -0.001360       0.000985      -0.001672       0.002370       0.080594       0.019307      -0.001450      -0.077774      -0.177279      -0.076848      -0.042645       0.119493             24.717174      25.429550      -8.326631       2.188766      17.940002      -2.470954      30.781969           0.000000
           35             Cu       3.713498       6.589320       0.772308       0.341713     102.415317 0.19941776E+04  0.64608513E+05                                19.080558                           15.536465       0.797047       2.044215                    0.996792      53.922429     149.535094       0.416494       0.453912      -1.106039       0.001383      -0.000971      -0.001663       0.002371      -0.050321       0.071553      -0.038359       0.056313       0.114123      -0.076849      -0.042644       0.119493             24.717186      24.005736       1.765558      -9.176659      26.853722       5.564141      23.292099          -0.000000
           36             Cu      13.662797      -0.445797       9.868471       0.341714     102.410477 0.19940456E+04  0.64602624E+05                                19.079259                           15.535392       0.796980       2.044195                    0.996791      53.921594     149.526809       0.416534       0.453880      -1.106068      -0.001377       0.000982       0.001664       0.002373      -0.056812       0.060300      -0.054300       0.019537       0.114127      -0.076789      -0.042664       0.119454             24.715674      25.426497       2.268136      -8.303714      25.430899       6.797031      23.289626           0.000000
           37              H      -0.204898       3.101381      19.217246       0.110827       1.464143 0.11547736E+02  0.12521931E+03                                 2.171068                            2.021290      -1.558998       2.131079                    0.992297       4.113420      12.409979       0.425736       1.326757      -0.697188       0.044035       0.010823      -0.026393       0.052468       0.005416      -0.006669      -0.009934       0.003640      -0.030324      -0.015953       0.000129       0.015823              2.195338       2.652530       0.012475      -0.527917       1.923464      -0.160345       2.010019          -0.000000
           38              H      -3.874741       3.956556      20.332400       0.124114       1.299971 0.94876789E+01  0.96264835E+02                                 1.934269                            1.785558      -0.817558       2.509608                    0.999506       3.261518       8.993932       0.479048       1.260141      -0.718581      -0.042756       0.020705       0.005419       0.047814      -0.004909      -0.011737      -0.012289       0.020626      -0.037745      -0.025037       0.004284       0.020753              2.003452       2.397189      -0.615232      -0.095033       2.062976       0.049968       1.550192          -0.000001
           39              H       5.346711      14.037721       0.014897       0.142690       1.352500 0.10012203E+02  0.10433639E+03                                 2.046560                            1.873270      -1.404157       2.226752                    0.994377       3.707022      10.818231       0.447196       1.314324      -0.701696      -0.037647      -0.020969       0.022426       0.048579      -0.003631      -0.013232      -0.008231       0.017827      -0.029788      -0.020665       0.000893       0.019773              2.122789       2.120658       0.427809      -0.448573       2.248821      -0.490153       1.998889          -0.000000
           40              H      -0.717473       9.416818      19.017199       0.098315       1.421698 0.10969484E+02  0.11712158E+03                                 2.103812                            1.948850      -1.537229       2.135812                    0.992457       4.086682      12.129235       0.441828       1.298380      -0.702819       0.002391      -0.044627       0.024157       0.050802      -0.005158       0.004885      -0.003571      -0.025233      -0.012963      -0.013460      -0.003295       0.016756              2.146153       1.573752       0.046818      -0.081046       2.585814      -0.473937       2.278892           0.000000
           41              H      -0.472483      11.480977      15.744096       0.123031       1.248500 0.88159050E+01  0.87408846E+02                                 1.843483                            1.689579      -0.752675       2.534350                    0.999765       3.181647       8.540616       0.508740       1.214288      -0.728696       0.005456       0.014750      -0.044007       0.046733       0.003750      -0.004848      -0.007217      -0.032115       0.044104      -0.024269       0.003896       0.020373              1.936924       1.489382      -0.016570      -0.289177       1.521932      -0.097792       2.799459          -0.000001
           42              H      -0.594098      13.074598      17.584951       0.135692       1.440913 0.10615391E+02  0.11240505E+03                                 2.135500                            1.927754      -1.554512       2.149809                    0.992698       3.879386      11.463039       0.440613       1.312800      -0.700943      -0.002296       0.043277      -0.014553       0.045716       0.004417      -0.003748      -0.006157      -0.024307       0.027968      -0.017863       0.002220       0.015643              2.233753       1.592452      -0.029330      -0.046431       3.295275       0.004790       1.813532          -0.000000
           43              H      -5.695806       6.983963      12.705090       0.110822       1.453683 0.11450185E+02  0.12393116E+03                                 2.162272                            2.013775      -1.559128       2.131025                    0.992296       4.113217      12.408543       0.426086       1.328130      -0.696824      -0.004472       0.045135       0.026392       0.052476       0.003072       0.007159       0.009627      -0.009644      -0.030298      -0.015971       0.000122       0.015848              2.186258       1.988697      -0.218046      -0.024765       2.567987       0.547555       2.002092           0.000000
           44              H      -3.666286       3.809031      11.589936       0.124102       1.305840 0.95387265E+01  0.96908459E+02                                 1.940466                            1.790757      -0.817730       2.509530                    0.999505       3.262614       9.001507       0.478212       1.260707      -0.718532       0.033767      -0.033393      -0.005423       0.047799      -0.010248       0.007699       0.015177      -0.009829      -0.037640      -0.025030       0.004331       0.020699              2.010138       2.496052      -0.586643      -0.079169       1.979889       0.073378       1.554472          -0.000001
           45              H      -5.923462       3.576801      10.625881       0.142690       1.347446 0.99684457E+01  0.10377009E+03                                 2.041217                            1.868912      -1.404289       2.226703                    0.994377       3.706228      10.811319       0.447796       1.313958      -0.701722      -0.007218      -0.042489      -0.022443       0.048592      -0.008431       0.003352       0.015249      -0.009283      -0.029704      -0.020680       0.000897       0.019783              2.116969       1.960668       0.371405       0.311263       2.396613       0.583647       1.993627          -0.000000
           46              H       0.429312       8.605828      12.905136       0.098319       1.420217 0.10955494E+02  0.11693522E+03                                 2.102251                            1.947501      -1.537277       2.135782                    0.992456       4.086342      12.126418       0.442016       1.298239      -0.702836      -0.042876      -0.012619      -0.024156       0.050804       0.003911       0.005028      -0.003391       0.026122      -0.012997      -0.013447      -0.003332       0.016780              2.144518       2.441960       0.354069       0.419410       1.714507       0.234143       2.277087           0.000000
           47              H       2.293804       9.524915      16.178240       0.123031       1.250011 0.88289882E+01  0.87575057E+02                                 1.845485                            1.691245      -0.752675       2.534350                    0.999765       3.182525       8.546039       0.508280       1.214880      -0.728573       0.012089       0.010066       0.044002       0.046729       0.012999       0.005197       0.006996       0.020264       0.044098      -0.024263       0.003877       0.020386              1.939143       1.530208      -0.002647      -0.004247       1.483992       0.305795       2.803230          -0.000001
           48              H       3.836799       9.941422      14.337385       0.135690       1.442798 0.10631016E+02  0.11259824E+03                                 2.136400                            1.928478      -1.554642       2.149767                    0.992702       3.878817      11.458233       0.440822       1.311855      -0.701154       0.041574       0.012262       0.014560       0.045725       0.011080       0.004576       0.005638       0.013287       0.027951      -0.017854       0.002169       0.015685              2.234729       3.126110       0.512704      -0.020075       1.763864       0.042176       1.814213          -0.000000
           49              H      -3.078936      17.651364       8.682875       0.110781       1.459894 0.11508880E+02  0.12471467E+03                                 2.168130                            2.018798      -1.559231       2.130968                    0.992296       4.114184      12.415233       0.425635       1.327957      -0.696909      -0.041347      -0.012732       0.029714       0.052485       0.013274      -0.001783      -0.003003       0.016075       0.001798      -0.016004       0.000179       0.015824              2.192299       2.473174       0.224034      -0.476180       1.709435      -0.088420       2.394287          -0.000000
           50              H      -1.348288      18.167379       5.192700       0.124124       1.304779 0.95280445E+01  0.96757111E+02                                 1.937929                            1.788598      -0.817651       2.509571                    0.999506       3.261263       8.991019       0.479042       1.259079      -0.718881       0.008909       0.003218      -0.046866       0.047814       0.010711      -0.006689      -0.005151       0.028106       0.043215      -0.025072       0.004309       0.020763              2.007414       1.580830       0.025588      -0.059742       1.568879       0.100548       2.872532          -0.000001
           51              H       0.300727      18.829656       6.901609       0.142686       1.343795 0.99374752E+01  0.10338856E+03                                 2.039014                            1.867073      -1.404153       2.226754                    0.994377       3.706985      10.817716       0.447540       1.315461      -0.701377       0.040750       0.018772      -0.018627       0.048579       0.008812      -0.009086      -0.002356       0.024246       0.034163      -0.020692       0.000919       0.019773              2.114616       2.811380       0.504373      -0.114662       1.778347      -0.018869       1.754122          -0.000000
           52              H      -6.048571      13.798171       4.618098       0.098282       1.420219 0.10955343E+02  0.11693404E+03                                 2.102335                            1.947546      -1.537216       2.135809                    0.992457       4.086414      12.126940       0.441988       1.298317      -0.702821       0.039983       0.014685       0.027713       0.050816       0.002797       0.012824       0.007636      -0.001738       0.008591      -0.013467      -0.003340       0.016807              2.144625       2.690408       0.150936       0.435447       1.877727       0.256724       1.865740           0.000000
           53              H      16.288529      14.196255       3.626377       0.123018       1.252389 0.88491444E+01  0.87827346E+02                                 1.848327                            1.693612      -0.752694       2.534342                    0.999765       3.183208       8.551155       0.507715       1.215509      -0.728460      -0.044693       0.012992      -0.004056       0.046719      -0.003291       0.008172       0.011247       0.020751      -0.048582      -0.024251       0.003919       0.020333              1.942290       2.605649      -0.534799      -0.135305       1.701858       0.121365       1.519364          -0.000001
           54              H      17.080869      12.128370       2.606991       0.135664       1.443832 0.10641664E+02  0.11276294E+03                                 2.139430                            1.930969      -1.554849       2.149674                    0.992696       3.881277      11.476018       0.439923       1.313931      -0.700730      -0.031517      -0.019354      -0.026856       0.045707      -0.000336       0.006205       0.007899       0.015473      -0.038531      -0.017876       0.002236       0.015640              2.238042       2.134492       0.426707       0.437107       2.387749       0.688959       2.191886          -0.000000
           55              H      -8.396084      21.411075       1.957903       0.110781       1.460761 0.11515925E+02  0.12479573E+03                                 2.167972                            2.018641      -1.559150       2.131008                    0.992297       4.113309      12.408158       0.425946       1.326938      -0.697123       0.001777      -0.043229      -0.029715       0.052487       0.005298       0.002285       0.002730      -0.029143       0.001758      -0.015992       0.000152       0.015840              2.192141       1.653356      -0.065745      -0.075349       2.528911       0.478394       2.394156           0.000000
           56              H       0.201595      -1.358874       5.448079       0.124090       1.310589 0.95779341E+01  0.97381390E+02                                 1.943610                            1.793329      -0.817742       2.509532                    0.999506       3.262026       8.995717       0.478435       1.259155      -0.718939       0.000050       0.009484       0.046862       0.047812      -0.000497       0.002643       0.008032      -0.035326       0.043091      -0.025054       0.004299       0.020755              2.013574       1.557990       0.016224      -0.115284       1.599750       0.022934       2.882982          -0.000001
           57              H       0.276308       0.416559       3.739170       0.142662       1.340518 0.99086304E+01  0.10300872E+03                                 2.034946                            1.863745      -1.404213       2.226716                    0.994377       3.705843      10.808538       0.448183       1.314591      -0.701526       0.004111       0.044694       0.018630       0.048596      -0.000796      -0.000803       0.009389      -0.029894       0.034091      -0.020660       0.000867       0.019793              2.110182       1.573517       0.067444      -0.020370       3.006119       0.113905       1.750909          -0.000000
           58              H      15.025307      17.326966       6.022681       0.098313       1.423376 0.10984712E+02  0.11731984E+03                                 2.105221                            1.950041      -1.537183       2.135833                    0.992457       4.086642      12.129269       0.441767       1.298166      -0.702878       0.000516       0.042570      -0.027713       0.050799       0.002721      -0.002911      -0.014598      -0.002179       0.008566      -0.013427      -0.003340       0.016767              2.147625       1.875708      -0.138253      -0.097189       2.699027      -0.497090       1.868140           0.000000
           59              H      16.643025      13.945636       7.014401       0.123026       1.248347 0.88150051E+01  0.87401912E+02                                 1.843699                            1.689771      -0.752661       2.534353                    0.999765       3.181901       8.542742       0.508562       1.214687      -0.728601       0.027161      -0.037812       0.004063       0.046733      -0.009113      -0.007834      -0.011455      -0.012017      -0.048622      -0.024239       0.003868       0.020371              1.937154       2.132391      -0.697109      -0.158790       2.163055       0.086735       1.516017          -0.000001
           60              H      14.429304      14.003394       8.033788       0.135664       1.444705 0.10647724E+02  0.11282378E+03                                 2.138765                            1.930379      -1.554761       2.149697                    0.992703       3.879983      11.465567       0.440456       1.312380      -0.701058      -0.007743      -0.036177       0.026878       0.045730      -0.005117      -0.005355      -0.008414      -0.011705      -0.038619      -0.017844       0.002184       0.015660              2.237332       2.090664       0.411308      -0.503596       2.430128      -0.641520       2.191205          -0.000000
           61              H      17.171232       2.805171       8.987202       0.110780       1.459905 0.11508979E+02  0.12471600E+03                                 2.168142                            2.018808      -1.559232       2.130968                    0.992296       4.114189      12.415261       0.425634       1.327958      -0.696909       0.044046      -0.028283       0.003831       0.052485      -0.008492      -0.001302       0.010787       0.005017      -0.026112      -0.016004       0.000179       0.015824              2.192312       2.648556      -0.462410       0.252596       2.124303       0.042564       1.804077           0.000000
           62              H      13.501372       3.343323       7.689027       0.124124       1.304780 0.95280480E+01  0.96757147E+02                                 1.937928                            1.788597      -0.817652       2.509570                    0.999506       3.261265       8.991022       0.479043       1.259078      -0.718881      -0.042753      -0.005666      -0.020645       0.047814      -0.007696       0.010153       0.009881       0.016425      -0.050405      -0.025072       0.004309       0.020763              2.007413       2.402478       0.225962       0.582179       1.637903       0.197651       1.981857          -0.000001
           63              H      14.034838       5.280972       9.117019       0.142685       1.343798 0.99375009E+01  0.10338892E+03                                 2.039020                            1.867078      -1.404153       2.226754                    0.994377       3.706988      10.817738       0.447538       1.315464      -0.701376      -0.037641       0.029914       0.006944       0.048579      -0.009642       0.009783       0.006734       0.015195      -0.037669      -0.020692       0.000919       0.019773              2.114622       2.112425      -0.598603      -0.145275       2.475487       0.351131       1.755954          -0.000000
           64              H      16.658585      -0.525843       3.617865       0.098282       1.420220 0.10955353E+02  0.11693418E+03                                 2.102336                            1.947547      -1.537216       2.135809                    0.992457       4.086416      12.126949       0.441988       1.298317      -0.702821       0.002378       0.043249       0.026574       0.050816       0.006826       0.002054       0.010096      -0.013995       0.020720      -0.013467      -0.003340       0.016807              2.144627       1.572814      -0.093481      -0.000013       2.764007       0.369566       2.097059           0.000000
           65              H       8.215569      20.181176       3.466766       0.123017       1.252390 0.88491487E+01  0.87827393E+02                                 1.848327                            1.693612      -0.752694       2.534342                    0.999765       3.183209       8.551156       0.507715       1.215508      -0.728460       0.005461      -0.045473       0.009224       0.046719      -0.006077      -0.000791       0.001031      -0.042799       0.011947      -0.024251       0.003919       0.020333              1.942290       1.492771      -0.243240       0.159645       2.572761      -0.506560       1.761340          -0.000001
           66              H       8.093923      20.978571       1.166229       0.135664       1.443833 0.10641676E+02  0.11276310E+03                                 2.139432                            1.930971      -1.554849       2.149674                    0.992696       3.881278      11.476025       0.439923       1.313931      -0.700730      -0.002299      -0.034242      -0.030189       0.045707      -0.005420      -0.001920       0.002303      -0.031047       0.007932      -0.017876       0.002236       0.015640              2.238045       1.594845      -0.025595       0.048801       2.183851       0.641019       2.935438          -0.000000
           67              H      11.680323      -4.775813       8.880794       0.110781       1.460761 0.11515917E+02  0.12479560E+03                                 2.167970                            2.018639      -1.559150       2.131008                    0.992297       4.113309      12.408151       0.425947       1.326937      -0.697123      -0.004476       0.000302      -0.052295       0.052487       0.004668      -0.006213       0.003882       0.013683       0.039659      -0.015992       0.000152       0.015840              2.192139       1.993877       0.088009       0.202048       1.673021      -0.028916       2.909517           0.000000
           68              H      13.709887      -4.154068      12.187948       0.124090       1.310586 0.95779036E+01  0.97380998E+02                                 1.943607                            1.793326      -0.817741       2.509533                    0.999506       3.262023       8.995704       0.478435       1.259155      -0.718939       0.033775       0.011995       0.031644       0.047812       0.011805       0.005074       0.002740       0.021141       0.055223      -0.025054       0.004299       0.020755              2.013570       2.500801       0.225380       0.549213       1.599504       0.147939       1.940406          -0.000001
           69              H      11.452721      -4.872842      12.871086       0.142662       1.340518 0.99086318E+01  0.10300873E+03                                 2.034946                            1.863745      -1.404212       2.226716                    0.994377       3.705841      10.808527       0.448183       1.314590      -0.701526      -0.007227       0.001805       0.048022       0.048596       0.007102       0.005646       0.000839       0.018526       0.053761      -0.020660       0.000867       0.019793              2.110181       1.954726       0.083414      -0.474810       1.584848      -0.116720       2.790968          -0.000000
           70              H       9.117416      19.160176       7.376188       0.098313       1.423376 0.10984719E+02  0.11731994E+03                                 2.105221                            1.950042      -1.537183       2.135832                    0.992457       4.086643      12.129272       0.441767       1.298166      -0.702878      -0.042867      -0.014608       0.023011       0.050798       0.002392      -0.005878      -0.001123       0.018270      -0.036546      -0.013427      -0.003340       0.016767              2.147625       2.445729       0.186487      -0.517435       1.936322      -0.361474       2.060825           0.000000
           71              H      10.981875      21.535201       4.943706       0.123026       1.248347 0.88150017E+01  0.87401870E+02                                 1.843698                            1.689770      -0.752661       2.534353                    0.999765       3.181900       8.542739       0.508562       1.214687      -0.728601       0.012089       0.033082      -0.030715       0.046733      -0.001985      -0.013842      -0.017418       0.002176      -0.010162      -0.024239       0.003868       0.020371              1.937154       1.528875      -0.002341       0.004440       2.206173      -0.722978       2.076413          -0.000000
           72              H      12.524878      19.732726       5.503411       0.135665       1.444702 0.10647690E+02  0.11282331E+03                                 2.138760                            1.930375      -1.554760       2.149698                    0.992703       3.879978      11.465542       0.440457       1.312378      -0.701058       0.041581       0.006488      -0.017892       0.045730      -0.001579      -0.011869      -0.011737       0.002707      -0.003865      -0.017844       0.002184       0.015660              2.237326       3.130335      -0.274200      -0.434767       1.766815      -0.042967       1.814828          -0.000000
           73              H       5.609091      10.980769       1.653577       0.110827       1.464142 0.11547728E+02  0.12521921E+03                                 2.171068                            2.021290      -1.558999       2.131079                    0.992297       4.113420      12.409982       0.425736       1.326758      -0.697188      -0.041331       0.032094      -0.003823       0.052468      -0.008184      -0.010582      -0.002303       0.006742      -0.026114      -0.015953       0.000129       0.015823              2.195338       2.476887      -0.525527       0.044129       2.302885      -0.252905       1.806241          -0.000000
           74              H       7.339756       7.700194       2.951752       0.124114       1.299968 0.94876546E+01  0.96264520E+02                                 1.934266                            1.785555      -0.817558       2.509608                    0.999506       3.261516       8.993921       0.479049       1.260140      -0.718581       0.008916      -0.042197       0.020641       0.047814      -0.011152      -0.005915      -0.012824      -0.003066      -0.050414      -0.025037       0.004284       0.020753              2.003449       1.578167      -0.064254       0.007654       2.454127      -0.612819       1.978054          -0.000001
           75              H       8.988753       8.849000       1.523759       0.142691       1.352497 0.10012181E+02  0.10433608E+03                                 2.046555                            1.873266      -1.404156       2.226752                    0.994377       3.707018      10.818205       0.447197       1.314321      -0.701696       0.040744      -0.025525      -0.006947       0.048579      -0.012273      -0.003068      -0.011437       0.000313      -0.037715      -0.020665       0.000892       0.019773              2.122784       2.823880      -0.353750      -0.381837       1.782615       0.020083       1.761856          -0.000000
           76              H       2.639528       9.387216       7.022914       0.098314       1.421700 0.10969498E+02  0.11712178E+03                                 2.103814                            1.948852      -1.537230       2.135812                    0.992457       4.086684      12.129245       0.441828       1.298381      -0.702819       0.039964       0.016666      -0.026570       0.050802       0.009697      -0.008805      -0.005261       0.002330       0.020729      -0.013460      -0.003295       0.016756              2.146155       2.692413       0.301904      -0.348732       1.647400      -0.123269       2.098652           0.000000
           77              H      -1.087670       8.329320       7.174013       0.123030       1.248501 0.88159097E+01  0.87408906E+02                                 1.843485                            1.689580      -0.752675       2.534350                    0.999765       3.181648       8.540620       0.508740       1.214288      -0.728695      -0.044703      -0.010018      -0.009229       0.046733       0.008746      -0.001230       0.000439       0.040972       0.011866      -0.024269       0.003896       0.020373              1.936926       2.597493       0.149620       0.528421       1.456669       0.018245       1.756615          -0.000001
           78              H      -0.295299       8.480470       9.474549       0.135692       1.440915 0.10615408E+02  0.11240529E+03                                 2.135503                            1.927756      -1.554512       2.149810                    0.992698       3.879389      11.463056       0.440613       1.312801      -0.700943      -0.031518      -0.013578       0.030203       0.045716       0.005504      -0.002806       0.001078       0.030977       0.007852      -0.017863       0.002220       0.015643              2.233756       2.130606       0.164717      -0.586451       1.641657      -0.258904       2.929005          -0.000000
           79              H       0.291945       3.276918       1.759985       0.110822       1.453685 0.11450205E+02  0.12393144E+03                                 2.162275                            2.013777      -1.559129       2.131025                    0.992296       4.113221      12.408563       0.426086       1.328131      -0.696824       0.001764      -0.004120       0.052284       0.052476      -0.000669      -0.005695       0.004605      -0.016496       0.039649      -0.015971       0.000122       0.015848              2.186262       1.649808      -0.032241       0.094177       2.008262      -0.180126       2.900714          -0.000000
           80              H      -8.486431      -6.889048      19.734388       0.124102       1.305856 0.95388568E+01  0.96910107E+02                                 1.940482                            1.790769      -0.817739       2.509526                    0.999505       3.262623       9.001545       0.478211       1.260707      -0.718532       0.000058       0.035836      -0.031630       0.047798       0.002535      -0.000859      -0.005635      -0.031247       0.055193      -0.025030       0.004332       0.020699              2.010156       1.555883      -0.107648       0.043462       2.537484      -0.565498       1.937101          -0.000001
           81              H      -8.411727      -9.256730      19.051250       0.142690       1.347450 0.99684827E+01  0.10377059E+03                                 2.041222                            1.868917      -1.404290       2.226703                    0.994377       3.706233      10.811345       0.447795       1.313960      -0.701722       0.004110      -0.006203      -0.048019       0.048592      -0.000291       0.001106      -0.005576      -0.023370       0.053774      -0.020680       0.000897       0.019783              2.116974       1.577519      -0.051599      -0.048464       1.972079       0.489095       2.801324          -0.000000
           82              H      -2.350944       8.839187       3.264591       0.098319       1.420217 0.10955501E+02  0.11693532E+03                                 2.102251                            1.947502      -1.537277       2.135782                    0.992456       4.086342      12.126419       0.442016       1.298239      -0.702836       0.000516      -0.045294      -0.023006       0.050804      -0.003874      -0.000887       0.005946      -0.017220      -0.036574      -0.013447      -0.003332       0.016780              2.144518       1.873124      -0.014922       0.167939       2.502513       0.607031       2.057918           0.000000
           83              H      -0.733193      11.388731       5.697073       0.123032       1.249946 0.88284239E+01  0.87567842E+02                                 1.845398                            1.691173      -0.752675       2.534350                    0.999765       3.182463       8.545724       0.508300       1.214855      -0.728579       0.027153       0.022422       0.030718       0.046729      -0.002242       0.011817       0.018874       0.000812      -0.010135      -0.024262       0.003877       0.020385              1.939047       2.134598       0.211351       0.684148       1.604035       0.237196       2.078507          -0.000001
           84              H      -2.946922      12.242661       5.137368       0.135690       1.442800 0.10631027E+02  0.11259839E+03                                 2.136402                            1.928479      -1.554644       2.149766                    0.992702       3.878820      11.458242       0.440822       1.311855      -0.701154      -0.007750       0.041356       0.017899       0.045724      -0.002077       0.007114       0.015120      -0.000122      -0.003794      -0.017854       0.002169       0.015685              2.234731       2.088372      -0.640625      -0.104222       2.802843       0.423458       1.812978          -0.000000
           85              H       8.483134      -5.906151      14.358667       0.110822       1.453684 0.11450200E+02  0.12393136E+03                                 2.162274                            2.013777      -1.559128       2.131025                    0.992296       4.113220      12.408557       0.426086       1.328131      -0.696824       0.044044       0.017442       0.022574       0.052476       0.003084       0.008039      -0.000792       0.022261       0.025566      -0.015971       0.000122       0.015848              2.186260       2.640674       0.448000       0.273034       1.842732       0.116860       2.075375           0.000000
           86              H       4.813277      -7.299478      14.541688       0.124103       1.305852 0.95388204E+01  0.96909643E+02                                 1.940478                            1.790766      -0.817737       2.509527                    0.999505       3.262619       9.001529       0.478211       1.260707      -0.718532      -0.042739      -0.015048       0.015220       0.047798       0.012611       0.001643       0.002454       0.037612       0.013614      -0.025030       0.004332       0.020699              2.010151       2.405984       0.392015      -0.487857       1.726812      -0.248314       1.897658          -0.000001
           87              H       5.346711      -7.031647      12.149641       0.142690       1.347442 0.99684082E+01  0.10376958E+03                                 2.041210                            1.868907      -1.404291       2.226702                    0.994377       3.706225      10.811296       0.447797       1.313956      -0.701722      -0.037653      -0.008953      -0.029381       0.048592       0.013303       0.003477       0.001548       0.029413       0.005084      -0.020680       0.000897       0.019783              2.116961       2.114727       0.173759       0.592070       1.633226       0.136227       2.602929          -0.000000
           88              H       7.970562      -8.890574      19.928050       0.098319       1.420217 0.10955493E+02  0.11693520E+03                                 2.102250                            1.947501      -1.537277       2.135782                    0.992456       4.086341      12.126413       0.442016       1.298239      -0.702836       0.002395       0.001394      -0.050729       0.050804      -0.001637      -0.006912      -0.006472      -0.007771       0.039392      -0.013447      -0.003332       0.016780              2.144517       1.572788       0.046718       0.080982       1.943698       0.103987       2.917066           0.000000
           89              H      16.903601       5.198584       2.070695       0.123032       1.250010 0.88289709E+01  0.87574834E+02                                 1.845482                            1.691243      -0.752675       2.534350                    0.999765       3.182524       8.546031       0.508281       1.214879      -0.728573       0.005461       0.030731       0.034777       0.046729       0.002340       0.005673       0.006213      -0.030338       0.049391      -0.024263       0.003877       0.020386              1.939140       1.490788       0.259199       0.130497       2.398475       0.603136       1.928157          -0.000001
           90              H      16.781962       2.807568       2.530377       0.135690       1.442798 0.10631014E+02  0.11259821E+03                                 2.136399                            1.928477      -1.554642       2.149767                    0.992702       3.878817      11.458228       0.440823       1.311854      -0.701155      -0.002297      -0.009032       0.044765       0.045724       0.001061       0.005742       0.003896      -0.020282       0.039894      -0.017854       0.002169       0.015685              2.234727       1.592970       0.054900      -0.002179       2.189113      -0.644494       2.922100          -0.000000
           91              H       2.992314      -2.207749      20.977231       0.110827       1.464143 0.11547728E+02  0.12521920E+03                                 2.171067                            2.021289      -1.558998       2.131079                    0.992297       4.113419      12.409974       0.425736       1.326757      -0.697188      -0.004474      -0.045419       0.025883       0.052468      -0.007720      -0.000914      -0.013452      -0.002967      -0.010303      -0.015953       0.000129       0.015823              2.195337       1.996628       0.131181      -0.177625       2.629674      -0.522127       1.959708           0.000000
           92              H       5.021849       0.345437      18.785230       0.124114       1.299969 0.94876610E+01  0.96264597E+02                                 1.934266                            1.785555      -0.817558       2.509608                    0.999506       3.261517       8.993923       0.479049       1.260139      -0.718581       0.033773       0.021397      -0.026224       0.047814      -0.001496      -0.012757      -0.017891      -0.005146      -0.023567      -0.025037       0.004284       0.020753              2.003449       2.486798       0.360000      -0.465977       1.719147      -0.219708       1.804402          -0.000001
           93              H       2.764686       1.296442      19.066147       0.142690       1.352499 0.10012197E+02  0.10433631E+03                                 2.046558                            1.873269      -1.404156       2.226752                    0.994377       3.707021      10.818224       0.447196       1.314323      -0.701696      -0.007221       0.040663      -0.025579       0.048579       0.001312      -0.008972      -0.016073      -0.007822      -0.025352      -0.020665       0.000893       0.019773              2.122788       1.965688      -0.457226       0.166749       2.607855      -0.468485       1.794820          -0.000000
           94              H      17.805434       9.094732       1.000233       0.098315       1.421700 0.10969495E+02  0.11712172E+03                                 2.103813                            1.948851      -1.537229       2.135812                    0.992457       4.086683      12.129237       0.441828       1.298380      -0.702819      -0.042872       0.027231       0.001148       0.050802      -0.006285       0.000895       0.004554       0.024137      -0.018880      -0.013460      -0.003295       0.016756              2.146154       2.443941      -0.540808       0.097078       2.341065       0.126699       1.653456           0.000000
           95              H      19.669882       5.800621       0.159612       0.123031       1.248498 0.88158910E+01  0.87408671E+02                                 1.843481                            1.689578      -0.752675       2.534350                    0.999765       3.181646       8.540611       0.508741       1.214287      -0.728696       0.012088      -0.043141      -0.013290       0.046733      -0.010998       0.008672       0.010448      -0.009916      -0.046437      -0.024269       0.003896       0.020373              1.936922       1.528729       0.004960      -0.000207       2.734587       0.417593       1.547450          -0.000001
           96              H      21.212902       7.186590       1.440761       0.135692       1.440914 0.10615404E+02  0.11240524E+03                                 2.135503                            1.927756      -1.554513       2.149809                    0.992698       3.879390      11.463061       0.440613       1.312801      -0.700943       0.041567      -0.018734       0.003342       0.045716      -0.009483       0.007313       0.006153      -0.006980      -0.033030      -0.017863       0.002220       0.015643              2.233756       3.124517      -0.238846       0.453689       1.837484       0.000697       1.739268          -0.000000
           97              H      14.297242       8.228604      10.945105       0.110781       1.460763 0.11515943E+02  0.12479600E+03                                 2.167975                            2.018644      -1.559150       2.131008                    0.992297       4.113314      12.408184       0.425945       1.326940      -0.697123      -0.041349      -0.019367      -0.025886       0.052487      -0.005070       0.012406       0.005379       0.011999      -0.010267      -0.015992       0.000152       0.015840              2.192144       2.472958       0.300352       0.432083       2.146377       0.340755       1.957097           0.000000
           98              H     -10.036363      10.993164      13.137105       0.124089       1.310591 0.95779525E+01  0.97381642E+02                                 1.943614                            1.793332      -0.817743       2.509532                    0.999506       3.262029       8.995734       0.478434       1.259157      -0.718939       0.008925       0.038979       0.026209       0.047812       0.000437       0.012626       0.017998       0.005880      -0.023570      -0.025054       0.004299       0.020755              2.013578       1.584916       0.039135       0.052319       2.642968       0.516785       1.812851          -0.000001
           99              H      -8.387370       9.182081      12.856189       0.142662       1.340519 0.99086491E+01  0.10300897E+03                                 2.034949                            1.863748      -1.404212       2.226717                    0.994377       3.705844      10.808547       0.448182       1.314593      -0.701526       0.040768       0.006748       0.025573       0.048596       0.003510       0.012160       0.013817       0.004427      -0.025382      -0.020660       0.000867       0.019793              2.110185       2.804557      -0.152451       0.492423       1.740705      -0.001086       1.785291          -0.000000
          100              H      11.327662      13.675350       9.640545       0.098313       1.423377 0.10984719E+02  0.11731995E+03                                 2.105222                            1.950042      -1.537183       2.135833                    0.992457       4.086643      12.129275       0.441767       1.298166      -0.702878       0.039963      -0.031338      -0.001146       0.050799      -0.012480      -0.003970      -0.002324      -0.010882      -0.018902      -0.013427      -0.003340       0.016767              2.147626       2.694446      -0.453425      -0.087176       2.094028      -0.133928       1.654405           0.000000
          101              H       7.600475      14.335161      10.481167       0.123026       1.248347 0.88150054E+01  0.87401910E+02                                 1.843698                            1.689771      -0.752661       2.534353                    0.999765       3.181899       8.542735       0.508562       1.214686      -0.728601      -0.044703      -0.002983       0.013293       0.046733      -0.005436      -0.006962      -0.011625       0.021532      -0.046432      -0.024239       0.003868       0.020371              1.937154       2.597803       0.382935      -0.393864       1.666034      -0.139046       1.547624          -0.000001
          102              H       8.392829      16.251897       9.200017       0.135665       1.444701 0.10647685E+02  0.11282323E+03                                 2.138758                            1.930373      -1.554760       2.149698                    0.992703       3.879977      11.465533       0.440458       1.312377      -0.701058      -0.031527       0.032957      -0.003327       0.045730      -0.005174      -0.003335      -0.008924       0.017391      -0.033055      -0.017844       0.002184       0.015660              2.237325       2.133884      -0.591717       0.150959       2.836484      -0.429064       1.741607          -0.000000
          103              H       8.980185      12.172743      17.563669       0.110780       1.459898 0.11508920E+02  0.12471522E+03                                 2.168135                            2.018803      -1.559232       2.130968                    0.992296       4.114190      12.415261       0.425634       1.327958      -0.696909       0.001779       0.047346      -0.022579       0.052485      -0.004573       0.003448      -0.007272      -0.021241       0.025645      -0.016004       0.000179       0.015824              2.192304       1.653484       0.098150      -0.019277       2.842324      -0.297606       2.081104           0.000000
          104              H       8.889812       8.248323      17.380648       0.124124       1.304781 0.95280592E+01  0.96757300E+02                                 1.937931                            1.788599      -0.817652       2.509570                    0.999506       3.261266       8.991030       0.479042       1.259079      -0.718881       0.000065      -0.045323      -0.015229       0.047814      -0.002024      -0.001748      -0.002304      -0.045232       0.013495      -0.025072       0.004309       0.020763              2.007415       1.554126       0.091272       0.071338       2.573061       0.541524       1.895059          -0.000001
          105              H       8.964548       8.840572      19.772695       0.142686       1.343796 0.99374805E+01  0.10338864E+03                                 2.039016                            1.867075      -1.404152       2.226755                    0.994377       3.706986      10.817725       0.447539       1.315462      -0.701377       0.004115      -0.038470       0.029378       0.048579       0.001082      -0.000260      -0.003761      -0.039620       0.005110      -0.020692       0.000919       0.019773              2.114618       1.576111      -0.016128       0.068797       2.168054      -0.602571       2.599689          -0.000000
          106              H       6.337222      10.694583      11.994286       0.098281       1.420224 0.10955392E+02  0.11693470E+03                                 2.102339                            1.947550      -1.537209       2.135812                    0.992457       4.086423      12.126971       0.441988       1.298316      -0.702821       0.000518       0.002706       0.050741       0.050816       0.001172       0.003819       0.008710       0.008101       0.039384      -0.013468      -0.003339       0.016807              2.144630       1.873159       0.152915      -0.071069       1.643400      -0.111001       2.917330           0.000000
          107              H       7.954926      11.526371       8.570083       0.123018       1.252390 0.88491509E+01  0.87827425E+02                                 1.848327                            1.693613      -0.752694       2.534342                    0.999765       3.183209       8.551158       0.507715       1.215508      -0.728460       0.027147       0.015390      -0.034769       0.046719       0.011364      -0.003925      -0.007390       0.020636       0.049334      -0.024251       0.003919       0.020333              1.942291       2.138417       0.488143      -0.526451       1.757232      -0.324895       1.931224          -0.000001
          108              H       5.741192      10.614682       8.110401       0.135664       1.443835 0.10641693E+02  0.11276335E+03                                 2.139435                            1.930973      -1.554849       2.149674                    0.992696       3.881281      11.476042       0.439922       1.313933      -0.700730      -0.007741      -0.005175      -0.044749       0.045707       0.007220      -0.001748      -0.006614       0.014538       0.039920      -0.017876       0.002236       0.015640              2.238048       2.091416       0.230622       0.608278       1.695850       0.217427       2.926879          -0.000000
          109              H      -4.549016      15.388065       2.064311       0.110822       1.453684 0.11450204E+02  0.12393141E+03                                 2.162274                            2.013777      -1.559129       2.131025                    0.992296       4.113221      12.408561       0.426086       1.328131      -0.696824       0.044044       0.010829       0.026392       0.052476       0.005420       0.006690       0.009959       0.003639      -0.030298      -0.015971       0.000122       0.015848              2.186261       2.640675       0.012460       0.524496       1.916014       0.159168       2.002094          -0.000000
          110              H      17.845427      16.243219       0.949157       0.124103       1.305854 0.95388455E+01  0.96909972E+02                                 1.940481                            1.790769      -0.817738       2.509527                    0.999505       3.262621       9.001541       0.478210       1.260708      -0.718532      -0.042739       0.020705      -0.005422       0.047798      -0.004882       0.011743       0.012318       0.020527      -0.037640      -0.025030       0.004332       0.020699              2.010155       2.405988      -0.618505       0.095573       2.069996      -0.050184       1.554481          -0.000001
          111              H      18.378861      14.037721      -0.014897       0.142690       1.347446 0.99684474E+01  0.10377009E+03                                 2.041215                            1.868911      -1.404290       2.226703                    0.994377       3.706227      10.811307       0.447796       1.313956      -0.701722      -0.037653      -0.020969      -0.022443       0.048592      -0.003640       0.013260       0.008243       0.017818      -0.029704      -0.020680       0.000897       0.019783              2.116967       2.114733       0.425875       0.446514       2.242542       0.488007       1.993624          -0.000000
          112              H      -5.061588      21.703505       2.264358       0.098319       1.420217 0.10955494E+02  0.11693522E+03                                 2.102250                            1.947501      -1.537276       2.135782                    0.992456       4.086341      12.126412       0.442016       1.298239      -0.702836       0.002395      -0.044630      -0.024156       0.050804      -0.005167      -0.004873       0.003610      -0.025234      -0.012997      -0.013447      -0.003332       0.016780              2.144517       1.572788       0.046774       0.080950       2.583677       0.473470       2.277085           0.000000
          113              H       3.871451      -0.805965       5.537461       0.123032       1.249946 0.88284196E+01  0.87567783E+02                                 1.845396                            1.691172      -0.752675       2.534350                    0.999765       3.182464       8.545724       0.508301       1.214854      -0.728579       0.005461       0.014753       0.044002       0.046729       0.003742       0.004863       0.007231      -0.032101       0.044097      -0.024262       0.003877       0.020385              1.939045       1.490729      -0.016582       0.289699       1.523345       0.097920       2.803062          -0.000001
          114              H       3.749812       0.787622       3.696606       0.135690       1.442802 0.10631044E+02  0.11259863E+03                                 2.136405                            1.928481      -1.554644       2.149766                    0.992702       3.878822      11.458257       0.440821       1.311856      -0.701154      -0.002297       0.043283       0.014560       0.045724       0.004443       0.003790       0.006194      -0.024263       0.027951      -0.017854       0.002169       0.015685              2.234734       1.592973      -0.029336       0.046455       3.297013      -0.004866       1.814216          -0.000000
          115              H     -10.039836      19.270769       8.576467       0.110827       1.464143 0.11547734E+02  0.12521929E+03                                 2.171069                            2.021290      -1.558998       2.131079                    0.992297       4.113421      12.409987       0.425735       1.326758      -0.697188      -0.004474       0.045124      -0.026393       0.052468       0.003069      -0.007143      -0.009599      -0.009640      -0.030324      -0.015953       0.000129       0.015823              2.195339       1.996630      -0.219418       0.024796       2.579366      -0.551174       2.010020          -0.000000
          116              H      -8.010301      16.095859       9.691621       0.124114       1.299970 0.94876706E+01  0.96264722E+02                                 1.934267                            1.785556      -0.817559       2.509608                    0.999506       3.261519       8.993931       0.479049       1.260139      -0.718581       0.033773      -0.033409       0.005419       0.047814      -0.010300      -0.007674      -0.015162      -0.009872      -0.037745      -0.025037       0.004284       0.020753              2.003450       2.486800      -0.583548       0.078787       1.973360      -0.072942       1.550191          -0.000001
          117              H     -10.267464      15.863647      10.655676       0.142690       1.352500 0.10012210E+02  0.10433650E+03                                 2.046561                            1.873271      -1.404158       2.226752                    0.994377       3.707024      10.818241       0.447195       1.314325      -0.701696      -0.007221      -0.042483       0.022426       0.048579      -0.008426      -0.003349      -0.015219      -0.009301      -0.029788      -0.020665       0.000893       0.019773              2.122790       1.965690       0.373020      -0.312599       2.403791      -0.586302       1.998890          -0.000000
          118              H       4.773284      -3.681060       8.376421       0.098315       1.421700 0.10969500E+02  0.11712180E+03                                 2.103815                            1.948852      -1.537229       2.135812                    0.992457       4.086683      12.129244       0.441828       1.298381      -0.702819      -0.042872      -0.012621       0.024157       0.050802       0.003918      -0.004996       0.003415       0.026110      -0.012963      -0.013460      -0.003295       0.016756              2.146156       2.443943       0.354473      -0.419818       1.715630      -0.234389       2.278893           0.000000
          119              H       6.637732      -2.762035       5.103317       0.123030       1.248500 0.88159058E+01  0.87408857E+02                                 1.843484                            1.689580      -0.752675       2.534350                    0.999765       3.181647       8.540617       0.508740       1.214288      -0.728695       0.012088       0.010061      -0.044007       0.046733       0.013009      -0.005188      -0.006976       0.020265       0.044104      -0.024269       0.003896       0.020373              1.936925       1.528731      -0.002659       0.004192       1.482584      -0.305236       2.799461          -0.000001
          120              H       8.180752      -2.345493       6.944172       0.135692       1.440914 0.10615402E+02  0.11240519E+03                                 2.135501                            1.927754      -1.554512       2.149809                    0.992698       3.879389      11.463048       0.440614       1.312799      -0.700943       0.041567       0.012261      -0.014553       0.045716       0.011074      -0.004556      -0.005586       0.013353       0.027968      -0.017863       0.002220       0.015643              2.233754       3.124513       0.512329       0.019993       1.763217      -0.042179       1.813532          -0.000000
          121              H       1.265092       5.364555      12.598682       0.110781       1.460762 0.11515935E+02  0.12479585E+03                                 2.167972                            2.018642      -1.559151       2.131008                    0.992297       4.113311      12.408164       0.425946       1.326938      -0.697123      -0.041349      -0.012735      -0.029715       0.052487       0.013279       0.001812       0.003065       0.016007       0.001759      -0.015992       0.000152       0.015840              2.192141       2.472954       0.224023       0.476151       1.709315       0.088424       2.394154          -0.000000
          122              H       2.995787       5.880636      16.088857       0.124089       1.310589 0.95779277E+01  0.97381314E+02                                 1.943610                            1.793329      -0.817742       2.509532                    0.999506       3.262026       8.995718       0.478434       1.259156      -0.718939       0.008925       0.003209       0.046862       0.047812       0.010716       0.006691       0.005170       0.028100       0.043091      -0.025054       0.004299       0.020755              2.013574       1.584913       0.025743       0.060051       1.572827      -0.101046       2.882982          -0.000001
          123              H       4.644780       6.542881      14.379948       0.142662       1.340519 0.99086452E+01  0.10300893E+03                                 2.034949                            1.863748      -1.404212       2.226717                    0.994377       3.705843      10.808545       0.448182       1.314593      -0.701525       0.040768       0.018774       0.018630       0.048596       0.008776       0.009119       0.002372       0.024251       0.034091      -0.020660       0.000867       0.019793              2.110185       2.804558       0.502677       0.114180       1.775086       0.018762       1.750911          -0.000000
          124              H      -1.704488       1.511439      16.663459       0.098313       1.423377 0.10984723E+02  0.11731999E+03                                 2.105222                            1.950042      -1.537183       2.135833                    0.992457       4.086643      12.129271       0.441767       1.298165      -0.702878       0.039963       0.014677      -0.027713       0.050799       0.002801      -0.012793      -0.007611      -0.001726       0.008566      -0.013427      -0.003340       0.016767              2.147626       2.694446       0.151212      -0.436266       1.880290      -0.257326       1.868142           0.000000
          125              H      -5.431675       1.909542      17.655180       0.123026       1.248348 0.88150097E+01  0.87401967E+02                                 1.843699                            1.689771      -0.752661       2.534353                    0.999765       3.181900       8.542739       0.508561       1.214687      -0.728601      -0.044703       0.013004       0.004063       0.046733      -0.003311      -0.008188      -0.011204       0.020802      -0.048622      -0.024239       0.003868       0.020371              1.937155       2.597805      -0.532563       0.134704       1.697642      -0.120798       1.516017          -0.000001
          126              H      -4.639321      -0.158324      18.674566       0.135665       1.444702 0.10647691E+02  0.11282331E+03                                 2.138758                            1.930373      -1.554760       2.149698                    0.992703       3.879978      11.465535       0.440458       1.312377      -0.701058      -0.031527      -0.019359       0.026878       0.045730      -0.000301      -0.006148      -0.007853       0.015537      -0.038619      -0.017844       0.002184       0.015660              2.237325       2.133884       0.426589      -0.436967       2.386893      -0.688630       2.191198          -0.000000
          127              H      -4.051965       9.124394      19.323654       0.110780       1.459896 0.11508904E+02  0.12471499E+03                                 2.168132                            2.018800      -1.559232       2.130968                    0.992296       4.114186      12.415240       0.425635       1.327957      -0.696909       0.001779      -0.043227       0.029714       0.052485       0.005272      -0.002237      -0.002682      -0.029190       0.001798      -0.016004       0.000179       0.015824              2.192301       1.653482      -0.065769       0.075362       2.529131      -0.478422       2.394291          -0.000000
          128              H      -4.142338      10.928070      15.833478       0.124125       1.304779 0.95280410E+01  0.96757051E+02                                 1.937927                            1.788596      -0.817651       2.509571                    0.999506       3.261263       8.991013       0.479043       1.259077      -0.718881       0.000065       0.009473      -0.046866       0.047814      -0.000502      -0.002627      -0.008023      -0.035325       0.043215      -0.025072       0.004309       0.020763              2.007411       1.554123       0.016146       0.114712       1.595583      -0.022810       2.872526          -0.000001
          129              H      -4.067602      12.703535      17.542387       0.142686       1.343794 0.99374656E+01  0.10338842E+03                                 2.039012                            1.867071      -1.404153       2.226754                    0.994377       3.706983      10.817702       0.447541       1.315459      -0.701377       0.004115       0.044677      -0.018627       0.048579      -0.000766       0.000808      -0.009352      -0.029936       0.034163      -0.020692       0.000919       0.019773              2.114614       1.576109       0.067644       0.020430       3.013613      -0.114395       1.754119          -0.000000
          130              H      -6.694928       5.040208      15.258876       0.098282       1.420217 0.10955322E+02  0.11693377E+03                                 2.102333                            1.947544      -1.537216       2.135810                    0.992457       4.086413      12.126937       0.441988       1.298317      -0.702821       0.000518       0.042591       0.027713       0.050816       0.002722       0.002925       0.014636      -0.002165       0.008591      -0.013467      -0.003340       0.016807              2.144623       1.873154      -0.138003       0.096895       2.694978       0.496117       1.865738           0.000000
          131              H      -5.077224       1.658859      14.267156       0.123018       1.252388 0.88491372E+01  0.87827250E+02                                 1.848325                            1.693611      -0.752694       2.534342                    0.999765       3.183208       8.551152       0.507715       1.215508      -0.728460       0.027147      -0.037806      -0.004056       0.046719      -0.009082       0.007879       0.011454      -0.012002      -0.048582      -0.024251       0.003919       0.020333              1.942289       2.138415      -0.699989       0.159525       2.169088      -0.087113       1.519363          -0.000001
          132              H      -7.290958       1.716597      13.247769       0.135664       1.443835 0.10641693E+02  0.11276335E+03                                 2.139434                            1.930973      -1.554850       2.149674                    0.992696       3.881282      11.476044       0.439922       1.313932      -0.700730      -0.007741      -0.036166      -0.026856       0.045707      -0.005124       0.005379       0.008483      -0.011612      -0.038531      -0.017876       0.002236       0.015640              2.238047       2.091416       0.411477       0.503859       2.430836       0.641761       2.191891          -0.000000
          133              H      12.827252      15.092048      12.294355       0.110827       1.464145 0.11547750E+02  0.12521952E+03                                 2.171071                            2.021292      -1.558998       2.131079                    0.992297       4.113423      12.409997       0.425735       1.326759      -0.697188       0.044035      -0.028269      -0.003823       0.052468      -0.008484       0.001356      -0.010744       0.005044      -0.026114      -0.015953       0.000129       0.015823              2.195341       2.652534      -0.463430      -0.253151       2.127245      -0.042696       1.806244           0.000000
          134              H       9.157409      15.630224      13.592530       0.124114       1.299972 0.94876888E+01  0.96264970E+02                                 1.934271                            1.785559      -0.817559       2.509608                    0.999506       3.261520       8.993942       0.479048       1.260141      -0.718581      -0.042756      -0.005660       0.020641       0.047814      -0.007710      -0.010119      -0.009851       0.016403      -0.050414      -0.025037       0.004284       0.020753              2.003454       2.397193       0.225311      -0.580325       1.635112      -0.197055       1.978058          -0.000001
          135              H      18.378861      -7.005845      12.164538       0.142690       1.352499 0.10012201E+02  0.10433637E+03                                 2.046559                            1.873270      -1.404157       2.226752                    0.994377       3.707023      10.818234       0.447196       1.314324      -0.701696      -0.037647       0.029906      -0.006947       0.048579      -0.009644      -0.009760      -0.006705       0.015184      -0.037715      -0.020665       0.000893       0.019773              2.122789       2.120657      -0.602378       0.146212       2.485849      -0.353307       1.761860          -0.000000
          136              H     -13.749623      11.761135      17.663692       0.098315       1.421700 0.10969506E+02  0.11712187E+03                                 2.103814                            1.948852      -1.537229       2.135812                    0.992457       4.086684      12.129244       0.441828       1.298380      -0.702819       0.002391       0.043234      -0.026570       0.050802       0.006810      -0.002025      -0.010055      -0.014002       0.020729      -0.013460      -0.003295       0.016756              2.146155       1.573754      -0.093597       0.000024       2.766060      -0.369877       2.098651           0.000000
          137              H     -13.504633       7.894466      17.814791       0.123030       1.248501 0.88159132E+01  0.87408950E+02                                 1.843485                            1.689581      -0.752676       2.534350                    0.999765       3.181647       8.540618       0.508740       1.214288      -0.728695       0.005456      -0.045486      -0.009229       0.046733      -0.006073       0.000823      -0.001013      -0.042861       0.011866      -0.024269       0.003896       0.020373              1.936926       1.489383      -0.242151      -0.158937       2.564779       0.504283       1.756616          -0.000001
          138              H     -13.626248       8.691904      20.115328       0.135692       1.440914 0.10615401E+02  0.11240519E+03                                 2.135502                            1.927756      -1.554513       2.149809                    0.992698       3.879388      11.463050       0.440613       1.312801      -0.700943      -0.002296      -0.034242       0.030203       0.045716      -0.005454       0.001952      -0.002286      -0.031012       0.007852      -0.017863       0.002220       0.015643              2.233755       1.592453      -0.025546      -0.048616       2.179809      -0.639213       2.929004          -0.000000
          139              H       7.336344       7.511065      12.400763       0.110822       1.453684 0.11450203E+02  0.12393142E+03                                 2.162275                            2.013778      -1.559128       2.131025                    0.992296       4.113221      12.408565       0.426085       1.328132      -0.696824      -0.004472       0.000290       0.052284       0.052476       0.004664       0.006240      -0.003834       0.013671       0.039649      -0.015971       0.000122       0.015848              2.186262       1.988700       0.087574      -0.201217       1.669371       0.028748       2.900714           0.000000
          140              H       9.365864       8.132749       9.093609       0.124102       1.305858 0.95388744E+01  0.96910342E+02                                 1.940485                            1.790772      -0.817738       2.509527                    0.999505       3.262624       9.001554       0.478210       1.260709      -0.718532       0.033767       0.012000      -0.031630       0.047798       0.011792      -0.005026      -0.002688       0.021116       0.055193      -0.025030       0.004332       0.020699              2.010160       2.496085       0.224759      -0.547647       1.597290      -0.147522       1.937105          -0.000001
          141              H       7.108688       7.413962       8.410471       0.142690       1.347445 0.99684459E+01  0.10377010E+03                                 2.041216                            1.868912      -1.404291       2.226702                    0.994377       3.706230      10.811326       0.447796       1.313958      -0.701722      -0.007218       0.001808      -0.048019       0.048592       0.007118      -0.005625      -0.000816       0.018543       0.053774      -0.020680       0.000897       0.019783              2.116968       1.960667       0.083863       0.477275       1.588923       0.117336       2.801313          -0.000000
          142              H      13.461462       6.873392      13.905369       0.098319       1.420217 0.10955493E+02  0.11693522E+03                                 2.102251                            1.947502      -1.537276       2.135782                    0.992456       4.086341      12.126417       0.442016       1.298240      -0.702836      -0.042876      -0.014611      -0.023006       0.050804       0.002399       0.005901       0.001146       0.018263      -0.036574      -0.013447      -0.003332       0.016780              2.144518       2.441960       0.186190       0.516337       1.933676       0.360677       2.057919           0.000000
          143              H     -10.738346       9.248463      16.337851       0.123031       1.250012 0.88289948E+01  0.87575135E+02                                 1.845485                            1.691246      -0.752676       2.534350                    0.999765       3.182526       8.546041       0.508280       1.214880      -0.728573       0.012089       0.033074       0.030718       0.046729      -0.001999       0.013856       0.017433       0.002186      -0.010135      -0.024263       0.003877       0.020386              1.939144       1.530209      -0.002354      -0.004416       2.208609       0.724144       2.078614          -0.000001
          144              H      -9.195351       7.445977      15.778146       0.135690       1.442797 0.10631002E+02  0.11259804E+03                                 2.136397                            1.928475      -1.554642       2.149767                    0.992702       3.878816      11.458220       0.440823       1.311853      -0.701155       0.041574       0.006479       0.017899       0.045724      -0.001577       0.011884       0.011747       0.002705      -0.003794      -0.017854       0.002169       0.015685              2.234725       3.126104      -0.273732       0.433978       1.765099       0.042890       1.812973          -0.000000
          145              H       9.953214      -1.305907      19.627980       0.110781       1.459905 0.11508976E+02  0.12471596E+03                                 2.168141                            2.018807      -1.559232       2.130968                    0.992296       4.114190      12.415261       0.425634       1.327957      -0.696909      -0.041347       0.032099       0.003831       0.052485      -0.008181       0.010604       0.002368       0.006772      -0.026112      -0.016004       0.000179       0.015824              2.192310       2.473189      -0.524408      -0.044068       2.299666       0.252337       1.804076           0.000000
          146              H      11.683862      -4.586507      18.329805       0.124125       1.304777 0.95280232E+01  0.96756824E+02                                 1.937925                            1.788594      -0.817650       2.509571                    0.999506       3.261261       8.991005       0.479044       1.259077      -0.718881       0.008909      -0.042197      -0.020645       0.047814      -0.011148       0.005932       0.012866      -0.003100      -0.050405      -0.025072       0.004309       0.020763              2.007409       1.580827      -0.064532      -0.007711       2.459546       0.614765       1.981854          -0.000001
          147              H      13.332877      -3.437673      19.757798       0.142686       1.343795 0.99374693E+01  0.10338848E+03                                 2.039014                            1.867073      -1.404153       2.226755                    0.994377       3.706984      10.817712       0.447540       1.315461      -0.701377       0.040750      -0.025517       0.006944       0.048579      -0.012275       0.003088       0.011468       0.000302      -0.037669      -0.020692       0.000919       0.019773              2.114616       2.811379      -0.351483       0.379473       1.776518      -0.019925       1.755950          -0.000000
          148              H       6.983579      -2.899561      14.258643       0.098281       1.420225 0.10955396E+02  0.11693475E+03                                 2.102339                            1.947550      -1.537209       2.135811                    0.992457       4.086423      12.126970       0.441988       1.298316      -0.702821       0.039982       0.016658       0.026574       0.050816       0.009708       0.008834       0.005302       0.002304       0.020721      -0.013468      -0.003339       0.016807              2.144630       2.690415       0.301645       0.348436       1.646412       0.123176       2.097063           0.000000
          149              H       3.256379      -3.957460      14.107544       0.123018       1.252388 0.88491331E+01  0.87827198E+02                                 1.848325                            1.693611      -0.752694       2.534342                    0.999765       3.183207       8.551148       0.507715       1.215508      -0.728460      -0.044693      -0.010009       0.009223       0.046719       0.008723       0.001236      -0.000402       0.040928       0.011947      -0.024251       0.003919       0.020333              1.942288       2.605646       0.150217      -0.530803       1.459881      -0.018337       1.761338          -0.000001
          150              H       4.048719      -3.806353      11.807008       0.135664       1.443835 0.10641697E+02  0.11276341E+03                                 2.139435                            1.930974      -1.554849       2.149674                    0.992696       3.881282      11.476047       0.439922       1.313933      -0.700730      -0.031517      -0.013582      -0.030189       0.045707       0.005542       0.002811      -0.001042       0.030961       0.007932      -0.017876       0.002236       0.015640              2.238048       2.134498       0.165198       0.588094       1.644204       0.259681       2.935444          -0.000000
          151              H       4.636066      -9.009760      19.521572       0.110781       1.460762 0.11515931E+02  0.12479581E+03                                 2.167973                            2.018642      -1.559151       2.131008                    0.992297       4.113312      12.408170       0.425946       1.326938      -0.697123       0.001777      -0.004119      -0.052295       0.052487      -0.000670       0.005731      -0.004564      -0.016510       0.039659      -0.015992       0.000152       0.015840              2.192141       1.653356      -0.032382      -0.094611       2.013547       0.180854       2.909521           0.000000
          152              H      13.233745       5.397626       1.547169       0.124090       1.310587 0.95779142E+01  0.97381136E+02                                 1.943608                            1.793327      -0.817742       2.509533                    0.999506       3.262024       8.995709       0.478435       1.259155      -0.718939       0.000050       0.035842       0.031644       0.047812       0.002538       0.000892       0.005697      -0.031282       0.055223      -0.025054       0.004299       0.020755              2.013571       1.557988      -0.107951      -0.043591       2.542319       0.567116       1.940407          -0.000001
          153              H      13.308458       3.029957       2.230307       0.142662       1.340518 0.99086300E+01  0.10300871E+03                                 2.034946                            1.863745      -1.404212       2.226716                    0.994377       3.705842      10.808534       0.448183       1.314591      -0.701526       0.004111      -0.006212       0.048022       0.048596      -0.000298      -0.001091       0.005603      -0.023337       0.053761      -0.020660       0.000867       0.019793              2.110181       1.573517      -0.051363       0.048224       1.966059      -0.486563       2.790968          -0.000000
          154              H       1.993157      -3.447519      18.016966       0.098313       1.423377 0.10984721E+02  0.11731994E+03                                 2.105221                            1.950041      -1.537183       2.135833                    0.992457       4.086641      12.129261       0.441767       1.298165      -0.702878       0.000516      -0.045285       0.023011       0.050799      -0.003882       0.000901      -0.005916      -0.017217      -0.036546      -0.013427      -0.003340       0.016767              2.147625       1.875708      -0.015043      -0.168325       2.506344      -0.608333       2.060823           0.000000
          155              H       3.610875      -0.898022      15.584484       0.123027       1.248345 0.88149876E+01  0.87401693E+02                                 1.843696                            1.689769      -0.752661       2.534353                    0.999765       3.181898       8.542731       0.508562       1.214686      -0.728601       0.027161       0.022425      -0.030715       0.046733      -0.002228      -0.011808      -0.018856       0.000803      -0.010162      -0.024239       0.003868       0.020371              1.937152       2.132388       0.211031      -0.683110       1.602655      -0.236803       2.076412          -0.000001
          156              H       1.397154      -0.044081      16.144189       0.135665       1.444702 0.10647695E+02  0.11282338E+03                                 2.138760                            1.930375      -1.554760       2.149698                    0.992703       3.879978      11.465541       0.440457       1.312378      -0.701058      -0.007743       0.041366      -0.017892       0.045730      -0.002079      -0.007109      -0.015103      -0.000120      -0.003865      -0.017844       0.002184       0.015660              2.237327       2.090659      -0.641777       0.104411       2.806492      -0.424225       1.814829          -0.000000
          157              H       4.139082       6.380624       6.922890       0.110781       1.459895 0.11508887E+02  0.12471476E+03                                 2.168130                            2.018799      -1.559231       2.130968                    0.992296       4.114185      12.415236       0.425635       1.327957      -0.696909       0.044046       0.017459      -0.022579       0.052485       0.003118      -0.008005       0.000827       0.022270       0.025645      -0.016004       0.000179       0.015824              2.192299       2.648537       0.449950      -0.274160       1.847261      -0.117375       2.081100          -0.000000
          158              H       0.469222       4.987294       6.739869       0.124125       1.304779 0.95280456E+01  0.96757117E+02                                 1.937928                            1.788597      -0.817651       2.509571                    0.999506       3.261264       8.991019       0.479043       1.259078      -0.718881      -0.042753      -0.015047      -0.015229       0.047814       0.012641      -0.001589      -0.002416       0.037725       0.013495      -0.025072       0.004309       0.020763              2.007412       2.402478       0.391206       0.486774       1.724703       0.247763       1.895057          -0.000001
          159              H       1.002688       5.255170       9.131916       0.142686       1.343795 0.99374690E+01  0.10338848E+03                                 2.039014                            1.867073      -1.404152       2.226755                    0.994377       3.706983      10.817710       0.447540       1.315461      -0.701377      -0.037641      -0.008943       0.029378       0.048579       0.013293      -0.003459      -0.001498       0.029455       0.005110      -0.020692       0.000919       0.019773              2.114616       2.112419       0.173483      -0.591042       1.631743      -0.135992       2.599685          -0.000000
          160              H       3.626435       3.396097       1.353507       0.098282       1.420220 0.10955352E+02  0.11693418E+03                                 2.102336                            1.947547      -1.537217       2.135809                    0.992457       4.086417      12.126954       0.441988       1.298318      -0.702821       0.002378       0.001390       0.050742       0.050816      -0.001634       0.006938       0.006504      -0.007774       0.039385      -0.013467      -0.003340       0.016807              2.144627       1.572814       0.046729      -0.080964       1.943740      -0.104004       2.917327           0.000000
          161              H      -4.816581      -7.088100      19.210862       0.123017       1.252389 0.88491434E+01  0.87827332E+02                                 1.848327                            1.693612      -0.752694       2.534342                    0.999765       3.183209       8.551157       0.507715       1.215508      -0.728460       0.005461       0.030724      -0.034769       0.046719       0.002354      -0.005659      -0.006164      -0.030336       0.049334      -0.024251       0.003919       0.020333              1.942290       1.492770       0.259875      -0.130832       2.402878      -0.604640       1.931222          -0.000001
          162              H      -4.938227      -9.479125      18.751180       0.135664       1.443836 0.10641702E+02  0.11276347E+03                                 2.139436                            1.930975      -1.554850       2.149674                    0.992696       3.881283      11.476052       0.439922       1.313933      -0.700729      -0.002299      -0.009024      -0.044749       0.045707       0.001047      -0.005653      -0.003853      -0.020384       0.039920      -0.017876       0.002236       0.015640              2.238049       1.594848       0.055060       0.002234       2.192420       0.645965       2.926880          -0.000000
          163              H      -1.351827      10.078902       0.304326       0.110781       1.460762 0.11515929E+02  0.12479577E+03                                 2.167972                            2.018641      -1.559150       2.131008                    0.992297       4.113310      12.408159       0.425946       1.326937      -0.697123      -0.004476      -0.045440      -0.025886       0.052487      -0.007714       0.000936       0.013489      -0.002959      -0.010267      -0.015992       0.000152       0.015840              2.192141       1.993879       0.130976       0.177241       2.625448       0.520955       1.957095          -0.000000
          164              H       0.677737      12.632129       2.496327       0.124089       1.310591 0.95779504E+01  0.97381612E+02                                 1.943614                            1.793332      -0.817743       2.509532                    0.999506       3.262027       8.995727       0.478434       1.259157      -0.718939       0.033775       0.021407       0.026209       0.047812      -0.001508       0.012760       0.017903      -0.005123      -0.023570      -0.025054       0.004299       0.020755              2.013578       2.500811       0.362948       0.469791       1.727072       0.221587       1.812851          -0.000001
          165              H      -1.579429      13.583129       2.215410       0.142662       1.340519 0.99086472E+01  0.10300894E+03                                 2.034948                            1.863747      -1.404213       2.226716                    0.994377       3.705845      10.808545       0.448182       1.314591      -0.701526      -0.007227       0.040686       0.025573       0.048596       0.001339       0.008974       0.016070      -0.007855      -0.025382      -0.020660       0.000867       0.019793              2.110183       1.954728      -0.452907      -0.165163       2.590532       0.463898       1.785289          -0.000000
          166              H      -3.914734      -3.191931      20.281324       0.098313       1.423378 0.10984729E+02  0.11732007E+03                                 2.105222                            1.950042      -1.537184       2.135832                    0.992457       4.086643      12.129271       0.441767       1.298165      -0.702878      -0.042867       0.027232      -0.001146       0.050798      -0.006287      -0.000868      -0.004518       0.024151      -0.018902      -0.013427      -0.003340       0.016767              2.147626       2.445730      -0.541358      -0.097210       2.342744      -0.126832       1.654405           0.000000
          167              H      -2.050275      -6.486027      21.121945       0.123027       1.248346 0.88150002E+01  0.87401848E+02                                 1.843697                            1.689770      -0.752661       2.534353                    0.999765       3.181899       8.542735       0.508562       1.214686      -0.728601       0.012089      -0.043141       0.013293       0.046733      -0.010995      -0.008640      -0.010439      -0.009914      -0.046432      -0.024239       0.003868       0.020371              1.937153       1.528874       0.005016       0.000193       2.734962      -0.417687       1.547623          -0.000001
          168              H      -0.507272      -5.100083      19.840796       0.135665       1.444699 0.10647664E+02  0.11282293E+03                                 2.138754                            1.930370      -1.554759       2.149698                    0.992703       3.879974      11.465515       0.440458       1.312376      -0.701058       0.041581      -0.018739      -0.003327       0.045730      -0.009490      -0.007302      -0.006119      -0.007023      -0.033055      -0.017844       0.002183       0.015660              2.237321       3.130327      -0.239423      -0.454843       1.840031      -0.000694       1.741604          -0.000000
          169              H      18.641241      -4.058248      10.336452       0.110827       1.464142 0.11547723E+02  0.12521914E+03                                 2.171067                            2.021289      -1.558998       2.131079                    0.992297       4.113418      12.409972       0.425736       1.326758      -0.697188      -0.041331      -0.019357       0.025883       0.052468      -0.005072      -0.012378      -0.005345       0.012012      -0.010303      -0.015953       0.000129       0.015823              2.195337       2.476885       0.300976      -0.433058       2.149417      -0.341507       1.959707           0.000000
          170              H      20.371906      -1.293728       8.144452       0.124114       1.299969 0.94876653E+01  0.96264655E+02                                 1.934267                            1.785556      -0.817558       2.509608                    0.999506       3.261517       8.993925       0.479049       1.260140      -0.718581       0.008916       0.038974      -0.026224       0.047814       0.000453      -0.012615      -0.017991       0.005884      -0.023567      -0.025037       0.004284       0.020753              2.003450       1.578168       0.038755      -0.051819       2.627781      -0.512563       1.804402          -0.000001
          171              H      -4.043397      -3.104806       8.425368       0.142690       1.352499 0.10012200E+02  0.10433635E+03                                 2.046559                            1.873270      -1.404157       2.226752                    0.994377       3.707021      10.818225       0.447196       1.314324      -0.701696       0.040744       0.006746      -0.025579       0.048579       0.003479      -0.012163      -0.013816       0.004434      -0.025352      -0.020665       0.000893       0.019773              2.122788       2.823886      -0.153810      -0.497275       1.749657       0.001053       1.794821          -0.000000
          172              H      15.671678       1.388523      11.641012       0.098314       1.421700 0.10969500E+02  0.11712180E+03                                 2.103814                            1.948852      -1.537230       2.135811                    0.992457       4.086684      12.129245       0.441828       1.298381      -0.702819       0.039964      -0.031344       0.001148       0.050802      -0.012474       0.003995       0.002362      -0.010873      -0.018880      -0.013460      -0.003295       0.016756              2.146155       2.692412      -0.452962       0.087095       2.092596       0.133759       1.653457           0.000000
          173              H      11.944480       2.048319      10.800390       0.123030       1.248500 0.88159050E+01  0.87408845E+02                                 1.843484                            1.689580      -0.752675       2.534350                    0.999765       3.181647       8.540616       0.508740       1.214288      -0.728696      -0.044703      -0.002983      -0.013290       0.046733      -0.005438       0.006960       0.011659       0.021537      -0.046437      -0.024269       0.003896       0.020373              1.936924       2.597491       0.382820       0.393782       1.665830       0.139002       1.547453          -0.000001
          174              H      12.736851       3.965079      12.081540       0.135691       1.440916 0.10615415E+02  0.11240539E+03                                 2.135505                            1.927758      -1.554514       2.149809                    0.992698       3.879391      11.463066       0.440612       1.312802      -0.700943      -0.031518       0.032945       0.003342       0.045716      -0.005182       0.003364       0.008946       0.017349      -0.033030      -0.017863       0.002220       0.015643              2.233758       2.130608      -0.590243      -0.150571       2.831397       0.427976       1.739270          -0.000000
          175              H      13.324095      -0.114233       3.717888       0.110822       1.453684 0.11450202E+02  0.12393138E+03                                 2.162274                            2.013776      -1.559129       2.131025                    0.992296       4.113220      12.408555       0.426086       1.328130      -0.696824       0.001764       0.047339       0.022574       0.052476      -0.004597      -0.003427       0.007315      -0.021190       0.025566      -0.015971       0.000122       0.015848              2.186260       1.649807       0.097680       0.019166       2.833599       0.296372       2.075375           0.000000
          176              H       4.545719      20.535042       3.900909       0.124103       1.305840 0.95387282E+01  0.96908487E+02                                 1.940466                            1.790757      -0.817730       2.509531                    0.999505       3.262616       9.001515       0.478212       1.260707      -0.718532       0.000058      -0.045311       0.015220       0.047799      -0.002012       0.001766       0.002367      -0.045106       0.013614      -0.025030       0.004332       0.020699              2.010138       1.555873       0.091461      -0.071495       2.576895      -0.542719       1.897647          -0.000001
          177              H       4.620423      21.127245       1.508862       0.142690       1.347446 0.99684446E+01  0.10377008E+03                                 2.041218                            1.868912      -1.404289       2.226704                    0.994377       3.706228      10.811320       0.447795       1.313958      -0.701722       0.004110      -0.038484      -0.029381       0.048592       0.001103       0.000301       0.003795      -0.039600       0.005084      -0.020680       0.000897       0.019783              2.116970       1.577516      -0.016172      -0.068918       2.170451       0.603624       2.602942          -0.000000
          178              H      10.681206      -1.592288       9.287271       0.098319       1.420218 0.10955503E+02  0.11693532E+03                                 2.102250                            1.947501      -1.537277       2.135782                    0.992456       4.086340      12.126404       0.442017       1.298238      -0.702837       0.000516       0.002723      -0.050729       0.050804       0.001169      -0.003798      -0.008674       0.008102       0.039392      -0.013447      -0.003332       0.016780              2.144517       1.873122       0.152901       0.071046       1.643363       0.111013       2.917065           0.000000
          179              H      12.298957      -0.760436      12.711474       0.123032       1.250011 0.88289885E+01  0.87575055E+02                                 1.845484                            1.691245      -0.752675       2.534350                    0.999765       3.182525       8.546037       0.508281       1.214879      -0.728573       0.027153       0.015392       0.034777       0.046729       0.011354       0.003967       0.007419       0.020654       0.049390      -0.024263       0.003877       0.020386              1.939142       2.134710       0.486857       0.525146       1.754558       0.324077       1.928160          -0.000001
          180              H      10.085228      -1.672116      13.171156       0.135690       1.442798 0.10631008E+02  0.11259811E+03                                 2.136397                            1.928475      -1.554642       2.149767                    0.992702       3.878815      11.458215       0.440823       1.311853      -0.701155      -0.007750      -0.005176       0.044765       0.045724       0.007199       0.001759       0.006713       0.014441       0.039894      -0.017854       0.002169       0.015685              2.234726       2.088368       0.230048      -0.606909       1.693711      -0.216884       2.922098          -0.000000
          181              W      -2.171894       6.143573      15.961168       0.572087     109.830301 0.26393274E+04  0.93548519E+05                                22.699491                           19.961730       1.408123       1.890660                    0.999832     136.127767     421.185210       0.305231       0.566154      -1.026111      -0.000013      -0.000004       0.000009       0.000017      -0.007277       0.000312       0.000464       0.005138       0.017242      -0.010610       0.004844       0.005767             26.141979      26.141338       2.439736       0.000163      27.868302       0.000473      24.416298          -0.000001
          182              W      -6.515968      18.430318       5.320389       0.572086     109.830334 0.26393286E+04  0.93548570E+05                                22.699496                           19.961734       1.408123       1.890660                    0.999832     136.127843     421.185491       0.305231       0.566154      -1.026111       0.000001      -0.000013       0.000010       0.000017      -0.007274       0.000334       0.000448       0.005150       0.017232      -0.010608       0.004844       0.005763             26.141985      26.142984       2.440316       0.000391      27.866657       0.000304      24.416312          -0.000000
          183              W      15.204223      -1.535781       7.980584       0.572085     109.830461 0.26393321E+04  0.93548713E+05                                22.699500                           19.961737       1.408125       1.890661                    0.999832     136.127820     421.185276       0.305231       0.566153      -1.026111       0.000014       0.000006      -0.000006       0.000016       0.003952       0.006827      -0.004093      -0.002713      -0.006789      -0.010612       0.004845       0.005767             26.141990      26.141330      -1.220388      -2.112972      25.280256       1.494755      27.004383          -0.000001
          184              W       2.172072       7.679304       2.660195       0.572086     109.830395 0.26393299E+04  0.93548624E+05                                22.699499                           19.961735       1.408123       1.890660                    0.999832     136.127804     421.185302       0.305231       0.566153      -1.026111       0.000014      -0.000009       0.000002       0.000016       0.003936       0.006836      -0.004103      -0.002696      -0.006732      -0.010611       0.004845       0.005766             26.141991      26.141322      -1.219704      -2.113361      25.278892       1.493961      27.005759          -0.000000
          185              W       6.516182      -4.607392      18.621362       0.572087     109.830273 0.26393268E+04  0.93548498E+05                                22.699492                           19.961731       1.408122       1.890660                    0.999832     136.127825     421.185468       0.305231       0.566154      -1.026111       0.000000       0.000016      -0.000008       0.000018       0.003925      -0.006133       0.005072      -0.002857      -0.006784      -0.010608       0.004842       0.005766             26.141979      26.142976      -1.219803       2.113582      25.278595      -1.493880      27.004366           0.000000
          186              W      10.860256      10.751115      13.300973       0.572087     109.830268 0.26393267E+04  0.93548489E+05                                22.699491                           19.961730       1.408123       1.890660                    0.999832     136.127797     421.185359       0.305231       0.566154      -1.026111      -0.000013       0.000010       0.000001       0.000016       0.003908      -0.006146       0.005077      -0.002852      -0.006731      -0.010610       0.004843       0.005766             26.141978      26.141326      -1.219701       2.112965      25.278864      -1.494514      27.005744          -0.000001
          187              C      -1.030265       3.076811      19.638621       0.102708      27.059372 0.33489602E+03  0.74522945E+04                                 8.107285                            6.264853       0.008265       2.019623                    0.999119      26.660744      77.111830       0.626301       0.439484      -1.039226      -0.041109      -0.002591       0.020690       0.046095       0.026058      -0.001619      -0.005930      -0.009327       0.042047      -0.033620       0.010631       0.022989              9.718939       9.150562      -2.223808      -1.096028      12.905441      -3.671493       7.100813           0.000001
          188              C      -3.058062       3.522829      20.240889      -0.016760      28.764328 0.37504952E+03  0.85628479E+04                                 8.336102                            6.553367       0.105087       2.023928                    0.999395      28.286800      82.161252       0.624748       0.429409      -1.048028       0.037213       0.044274      -0.039055       0.069788       0.003300      -0.008736      -0.006311       0.051798      -0.066970      -0.026488      -0.012160       0.038648              9.694174       9.515530      -2.925755      -0.789254      13.067615      -2.776211       6.499376           0.000000
          189              C      -2.780044       2.305208      20.804850      -0.102389      31.419415 0.40804778E+03  0.94865802E+04                                 8.792919                            6.800672       0.183171       2.040536                    0.999359      29.048339      84.321158       0.619846       0.425034      -1.053832       0.056697      -0.031280      -0.008863       0.065357      -0.021977      -0.028694      -0.011104       0.112419      -0.135183      -0.061113      -0.026983       0.088097             10.262628       9.955802      -0.984924      -1.612048      13.370726      -3.922737       7.461357          -0.000000
          190              C      -0.701855       1.001574      20.785697       0.483686      29.991559 0.28706967E+03  0.61237320E+04                                 8.868499                            5.943379      -0.008959       2.047774                    0.999781      22.961480      64.236194       0.622252       0.461435      -1.030478      -0.015990       0.013148       0.010545       0.023232       0.023766       0.022155       0.030215      -0.015969       0.104635      -0.042513      -0.018608       0.061122             12.218426      12.105242      -5.909463       0.379092      17.244973      -4.673356       7.305063          -0.000000
          191              C      -0.691410      10.135592      18.427700       0.135465      24.658508 0.28201339E+03  0.60287717E+04                                 7.640163                            5.762240      -0.008489       2.030785                    0.998969      25.521092      73.027294       0.648937       0.441514      -1.035072      -0.000022       0.038401      -0.026657       0.046746      -0.002023       0.009968      -0.008634       0.043767      -0.140524      -0.049288       0.002724       0.046564              9.405517       4.195478       0.052271      -0.680274      11.003584       2.654299      13.017489           0.000000
          192              C      -0.571522      11.267194      16.646434      -0.025219      27.953064 0.34963973E+03  0.78216291E+04                                 8.070373                            6.248851       0.194916       2.054257                    0.999794      27.647662      78.754800       0.653761       0.418804      -1.057607      -0.014867      -0.066253      -0.007015       0.068262      -0.003704       0.002881      -0.029336      -0.045702       0.030704      -0.028280      -0.015584       0.043864              9.600880       4.734322      -0.137565      -1.793714       9.680547       2.191279      14.387770           0.000000
          193              C      -0.599314      12.145713      17.640283      -0.100420      32.145875 0.40446013E+03  0.93989363E+04                                 8.958163                            6.793681       0.073848       2.004484                    0.999320      29.188174      85.195602       0.615938       0.427923      -1.050202      -0.026408      -0.019844       0.064610       0.072564      -0.000656      -0.005908      -0.056141      -0.067295       0.139651      -0.057648      -0.029930       0.087578             10.617843       4.774104      -0.227307      -0.895613      14.357743       2.227411      12.721681           0.000000
          194              C      -0.654902      11.820135      20.102559       0.496998      28.706128 0.26551919E+03  0.55588666E+04                                 8.628685                            5.717852       0.023131       2.067089                    0.999790      22.416897      62.284243       0.633599       0.461744      -1.029512      -0.001337       0.015382      -0.023743       0.028322       0.003179       0.005097       0.005058       0.094907      -0.124561      -0.043222      -0.025350       0.068572             12.189477       4.651581      -0.197623      -0.584894      11.721173       4.851459      20.195678           0.000000
          195              C      -5.443857       6.197601      12.283715       0.102718      27.075665 0.33523581E+03  0.74615187E+04                                 8.111445                            6.268957       0.008254       2.019617                    0.999120      26.660995      77.113443       0.625976       0.439614      -1.039181       0.011270      -0.039613      -0.020686       0.046088       0.023185       0.005198       0.003711      -0.025499       0.042103      -0.033619       0.010411       0.023208              9.725004      13.900704      -0.548985       3.101182       8.169962       2.255227       7.104347           0.000000
          196              C      -4.347430       4.434433      11.681447      -0.016713      28.754405 0.37482290E+03  0.85565472E+04                                 8.333392                            6.550387       0.104943       2.023887                    0.999400      28.286649      82.160630       0.625021       0.429278      -1.048088       0.029280       0.049838       0.039037       0.069750      -0.013688       0.003220       0.010558      -0.044395      -0.066940      -0.026695      -0.011967       0.038663              9.691241      14.508609      -1.164651       2.351316       8.069713       1.667704       6.495400           0.000001
          197              C      -5.588095       4.290671      11.117485      -0.102427      31.427037 0.40826488E+03  0.94925965E+04                                 8.794491                            6.802951       0.183120       2.040513                    0.999358      29.048454      84.317293       0.619697       0.425093      -1.053828      -0.048422       0.043030       0.008835       0.065379      -0.052436       0.001050       0.030950      -0.059877      -0.135101      -0.061334      -0.026818       0.088152             10.264595      13.618902       0.303458       3.161661       9.713812       2.824050       7.461070          -0.000000
          198              C      -7.509897       5.815469      11.136639       0.483678      29.995994 0.28707316E+03  0.61237623E+04                                 8.869232                            5.943215      -0.009227       2.047688                    0.999781      22.961282      64.233254       0.622299       0.461404      -1.030505       0.017732      -0.010699      -0.010541       0.023238       0.023513      -0.021022      -0.030844      -0.017461       0.104642      -0.042525      -0.018470       0.060994             12.220842      20.393439      -2.982947       4.533220       8.963419       1.199972       7.305670          -0.000000
          199              C       1.098300       8.870001      13.494635       0.135513      24.657263 0.28200877E+03  0.60284097E+04                                 7.638935                            5.761550      -0.008538       2.030775                    0.998967      25.518779      73.009648       0.649110       0.441415      -1.035171       0.036215       0.012795       0.026634       0.046739      -0.015334       0.011571      -0.006354      -0.031534      -0.140597      -0.049339       0.002771       0.046568              9.403915      10.212097       2.179642      -2.729123       4.984091      -0.243491      13.015556           0.000000
          200              C       2.125248       9.360263      15.275902      -0.025234      27.951241 0.34958278E+03  0.78200420E+04                                 8.069712                            6.247910       0.195111       2.054315                    0.999795      27.647587      78.753183       0.653877       0.418746      -1.057643      -0.057510      -0.036118       0.007030       0.068274       0.011447       0.028722       0.007214       0.040181       0.030567      -0.028225      -0.015755       0.043980              9.600359       9.215903       1.447247      -2.663558       5.196922       0.960895      14.388252           0.000000
          201              C       2.962775       9.626878      14.282053      -0.100415      32.141410 0.40435188E+03  0.93956577E+04                                 8.956676                            6.792332       0.073926       2.004514                    0.999320      29.186843      85.184287       0.616068       0.427868      -1.050251      -0.009898      -0.031491      -0.064590       0.072536       0.020667       0.051100       0.024542       0.052997       0.139574      -0.057623      -0.030145       0.087768             10.616207      13.433374       2.834630      -2.398708       5.695098       0.101735      12.720148           0.000000
          202              C       2.674313       9.465897      11.819777       0.497030      28.704806 0.26550910E+03  0.55585102E+04                                 8.627960                            5.717419       0.023189       2.067109                    0.999790      22.415934      62.277380       0.633688       0.461691      -1.029559       0.014927       0.003871       0.023736       0.028306      -0.027340      -0.002990      -0.006402      -0.077822      -0.124509      -0.043145      -0.025409       0.068554             12.188544      11.058290       2.067642      -4.768413       5.312446      -1.065378      20.194894           0.000000
          203              C      -2.448184      17.813544       8.023147       0.102743      27.065447 0.33503429E+03  0.74561771E+04                                 8.109232                            6.266693       0.008317       2.019640                    0.999121      26.661624      77.119771       0.626124       0.439561      -1.039176       0.031771       0.009131      -0.032035       0.046033       0.004441      -0.000659      -0.004561       0.009440      -0.098755      -0.033380       0.010344       0.023036              9.721746      11.344890       2.368619       2.453298       5.317002       1.344550      12.503345           0.000001
          204              C      -1.490767      18.124383       6.109935      -0.016764      28.757412 0.37488617E+03  0.85583787E+04                                 8.334566                            6.551759       0.105130       2.023932                    0.999395      28.287715      82.166401       0.624836       0.429386      -1.048019      -0.065146      -0.024485       0.004846       0.069764       0.016744      -0.017484      -0.018696       0.010073       0.050571      -0.026722      -0.011908       0.038630              9.692321       9.935373       2.143070       2.309609       5.681130       1.609049      13.460459           0.000000
          205              C      -0.548969      18.479482       7.039939      -0.102424      31.437152 0.40848675E+03  0.94991126E+04                                 8.797129                            6.805333       0.183135       2.040523                    0.999359      29.049589      84.328561       0.619511       0.425160      -1.053779      -0.011382      -0.000755       0.064357       0.065360       0.021947      -0.040186      -0.027395       0.039081       0.186477      -0.061324      -0.026837       0.088161             10.267553      12.639608       3.188062       1.897963       6.128237       1.037017      12.034814          -0.000000
          206              C      -0.642785      18.379982       9.489446       0.483667      29.994421 0.28706770E+03  0.61236030E+04                                 8.868773                            5.943111      -0.009167       2.047710                    0.999781      22.961081      64.232003       0.622313       0.461397      -1.030512       0.007732      -0.007324      -0.020639       0.023225      -0.025272       0.000339      -0.000625      -0.061449      -0.127285      -0.042434      -0.018568       0.061002             12.219823      11.582941       2.451113       4.993358       5.684444       1.850799      19.392083          -0.000000
          207              C      -6.877419      13.647039       4.224389       0.135524      24.657844 0.28201129E+03  0.60284935E+04                                 7.639239                            5.761678      -0.008493       2.030799                    0.998968      25.518622      73.010027       0.649084       0.441431      -1.035159      -0.039820      -0.010221      -0.022127       0.046687       0.029327      -0.000724      -0.023799      -0.017741       0.098322      -0.049454       0.002886       0.046568              9.404156       9.932008      -2.586964       0.138202      11.865680       3.810923       6.414781           0.000000
          208              C      17.159076      13.864511       3.668940      -0.025256      27.950374 0.34951670E+03  0.78183399E+04                                 8.069749                            6.247132       0.194909       2.054257                    0.999794      27.648475      78.759380       0.653935       0.418721      -1.057639       0.030442       0.055261       0.026114       0.068282       0.002229       0.028931       0.007522       0.045890      -0.027193      -0.028244      -0.015684       0.043928              9.600905      11.517160      -3.310392      -0.856567      10.773940       3.516999       6.511615           0.000000
          209              C      17.565671      12.718143       3.139030      -0.100388      32.145945 0.40439882E+03  0.93972999E+04                                 8.958158                            6.792660       0.073826       2.004477                    0.999320      29.189055      85.201497       0.616044       0.427859      -1.050225       0.070891      -0.011644      -0.010136       0.072552      -0.011423       0.041062       0.010283       0.112732      -0.101052      -0.057732      -0.029877       0.087609             10.618537      10.903420      -1.269869       1.004934      12.768686       4.916684       8.183506           0.000000
          210              C      19.748118      11.539836       3.281616       0.496965      28.706689 0.26552892E+03  0.55590398E+04                                 8.628296                            5.717659       0.023263       2.067119                    0.999790      22.416959      62.281265       0.633669       0.461696      -1.029554      -0.026156       0.004045      -0.009964       0.028280       0.021040      -0.025394      -0.038081      -0.029767       0.101012      -0.043290      -0.025301       0.068591             12.188851      13.107661      -6.401632      -0.714701      16.265129       4.666836       7.193762           0.000000
          211              C      -8.453418      22.059827       2.617632       0.102770      27.063358 0.33498181E+03  0.74545606E+04                                 8.108208                            6.265850       0.008325       2.019641                    0.999120      26.660065      77.107652       0.626232       0.439511      -1.039227      -0.001991       0.033010       0.032015       0.046028       0.000488       0.004287       0.002417      -0.012921      -0.098802      -0.033456       0.010389       0.023067              9.720651       4.497470      -0.051965      -0.449879      12.161433      -2.760866      12.503050           0.000000
          212              C       0.208539      -1.507553       4.530843      -0.016716      28.746378 0.37461538E+03  0.85506979E+04                                 8.331332                            6.548244       0.105235       2.023982                    0.999397      28.285358      82.153787       0.625165       0.429235      -1.048105      -0.001367      -0.069629      -0.004797       0.069808       0.009835       0.011964       0.022970      -0.028861       0.050644      -0.026757      -0.012166       0.038923              9.688862       4.804557       0.329642      -0.746987      10.800155      -2.710537      13.461872           0.000000
          213              C       0.229388      -0.501269       3.600839      -0.102347      31.442210 0.40860727E+03  0.95023745E+04                                 8.798284                            6.806877       0.183349       2.040598                    0.999360      29.047564      84.317717       0.619383       0.425227      -1.053764       0.003060      -0.010956      -0.064339       0.065336       0.004750       0.012540       0.047253      -0.057970       0.186375      -0.061321      -0.027021       0.088342             10.269084       4.848854       0.433428      -0.345376      13.916539      -2.138523      12.041859           0.000000
          214              C       0.166817      -0.622932       1.151332       0.483677      29.996064 0.28706825E+03  0.61236417E+04                                 8.869345                            5.943206      -0.009049       2.047749                    0.999782      22.961104      64.233031       0.622291       0.461411      -1.030500      -0.009471       0.004849       0.020644       0.023224      -0.000345       0.000788       0.000014       0.079564      -0.127338      -0.042452      -0.018561       0.061013             12.221324       4.799584       0.052859      -0.080521      12.469251      -5.326346      19.395136          -0.000000
          215              C      15.159104      16.495151       6.416389       0.135485      24.655411 0.28195654E+03  0.60273189E+04                                 7.639645                            5.761703      -0.008492       2.030795                    0.998969      25.520756      73.027521       0.648953       0.441520      -1.035057       0.003668      -0.040982       0.022181       0.046744       0.028387       0.022299       0.008793      -0.023078       0.098202      -0.049438       0.002718       0.046720              9.404640      13.276673      -1.404280      -3.547036       8.522078      -1.401108       6.415168           0.000000
          216              C      16.040074      14.655815       6.971838      -0.025236      27.953112 0.34963356E+03  0.78214276E+04                                 8.070281                            6.248626       0.195056       2.054297                    0.999795      27.647384      78.752737       0.653802       0.418781      -1.057625       0.041950       0.047127      -0.026107       0.068281      -0.012713       0.002656      -0.029647      -0.038561      -0.027263      -0.028089      -0.015781       0.043869              9.600849      12.936448      -2.805593      -3.602145       9.352959      -0.365319       6.513141           0.000000
          217              C      14.823743      14.657049       7.501749      -0.100392      32.138903 0.40428413E+03  0.93939088E+04                                 8.956545                            6.791803       0.073984       2.004534                    0.999320      29.187339      85.191418       0.616072       0.427873      -1.050223      -0.034584       0.062931       0.010095       0.072514      -0.044312       0.004158      -0.041867      -0.073466      -0.101156      -0.057433      -0.030120       0.087553             10.616009      13.354292      -0.400100      -4.299009      10.311354      -2.586776       8.182382           0.000000
          218              C      12.985347      16.321915       7.359162       0.496970      28.705352 0.26552712E+03  0.55590926E+04                                 8.628632                            5.718023       0.023213       2.067108                    0.999790      22.417450      62.286790       0.633573       0.461758      -1.029501       0.012547      -0.023317       0.009970       0.028293       0.025730       0.027476       0.036744      -0.003281       0.101057      -0.043325      -0.025380       0.068705             12.189033      19.938539      -3.985942      -4.638872       9.434340      -0.881817       7.194219           0.000000
          219              C      16.345863       3.182376       8.797796       0.102744      27.065179 0.33503039E+03  0.74560600E+04                                 8.109134                            6.266621       0.008314       2.019639                    0.999121      26.661486      77.118928       0.626134       0.439556      -1.039180      -0.041051       0.019184      -0.008109       0.046033      -0.014422      -0.021553      -0.003890      -0.026812      -0.010125      -0.033380       0.010344       0.023036              9.721614       9.151550       0.164887       2.474961      11.735485       4.351706       8.277807           0.000000
          220              C      14.318057       3.480940       8.110401      -0.016764      28.757420 0.37488622E+03  0.85583801E+04                                 8.334568                            6.551759       0.105130       2.023932                    0.999395      28.287719      82.166414       0.624836       0.429386      -1.048019       0.037214      -0.055941      -0.018782       0.069764      -0.009219       0.001646       0.006690       0.052004      -0.066227      -0.026722      -0.011907       0.038630              9.692325       9.517758       0.781030       2.930831      10.539849       4.229581       9.019369           0.000001
          221              C      14.596085       4.578162       8.882922      -0.102424      31.437158 0.40848670E+03  0.94991112E+04                                 8.797130                            6.805332       0.183134       2.040523                    0.999359      29.049587      84.328557       0.619511       0.425160      -1.053779       0.056697       0.007973       0.031525       0.065360      -0.013847       0.033489       0.010688       0.111387      -0.138450      -0.061323      -0.026838       0.088161             10.267556       9.959957      -0.897699       1.663569      12.339802       4.523122       8.502910           0.000000
          222              C      16.674289       5.213403      10.021485       0.483667      29.994418 0.28706779E+03  0.61236060E+04                                 8.868773                            5.943113      -0.009167       2.047710                    0.999781      22.961086      64.232035       0.622313       0.461397      -1.030512      -0.015977       0.002552      -0.016662       0.023225       0.007295      -0.031580      -0.034200      -0.023087       0.083419      -0.042434      -0.018568       0.061002             12.219819      12.105893       3.283744       4.928791      13.839505       6.642148      10.714059          -0.000000
          223              C      16.684644      -1.395755       3.290129       0.135524      24.657837 0.28201115E+03  0.60284903E+04                                 7.639238                            5.761677      -0.008495       2.030798                    0.998968      25.518629      73.010066       0.649084       0.441431      -1.035159       0.000024      -0.042226      -0.019915       0.046687       0.009657      -0.003117       0.025453       0.072553      -0.054164      -0.049454       0.002886       0.046568              9.404155       4.195013      -0.615162       0.295003      10.214139      -2.198699      13.803314           0.000000
          224              C       8.116526      21.069513       3.200746      -0.025256      27.950389 0.34951687E+03  0.78183447E+04                                 8.069753                            6.247134       0.194908       2.054257                    0.999794      27.648472      78.759375       0.653935       0.418721      -1.057639      -0.014875       0.027030       0.060914       0.068282       0.004355       0.001897       0.018062      -0.065401      -0.028686      -0.028244      -0.015684       0.043928              9.600911       4.733494      -1.485008       1.016300      11.315064      -3.135755      12.754175           0.000000
          225              C       8.088717      21.490940       1.943006      -0.100388      32.145959 0.40439898E+03  0.93973048E+04                                 8.958162                            6.792662       0.073826       2.004477                    0.999320      29.189054      85.201505       0.616044       0.427860      -1.050225      -0.026417       0.065851      -0.015152       0.072552      -0.004749       0.003686       0.012586      -0.143083      -0.087476      -0.057731      -0.029877       0.087609             10.618542       4.773693      -0.661932       0.645047      11.201569      -0.405456      15.880366           0.000000
          226              C       8.033116      23.786114       0.993849       0.496964      28.706695 0.26552896E+03  0.55590409E+04                                 8.628298                            5.717660       0.023263       2.067119                    0.999790      22.416961      62.281272       0.633669       0.461696      -1.029554      -0.001324      -0.028210      -0.001479       0.028280       0.002828      -0.005251       0.004003       0.110452      -0.078076      -0.043290      -0.025301       0.068591             12.188855       4.651391      -0.407898       0.463801      13.876268      -6.095351      18.038907           0.000000
          227              C      11.932284      -4.747545       9.772491       0.102770      27.063325 0.33498160E+03  0.74545545E+04                                 8.108202                            6.265848       0.008326       2.019641                    0.999120      26.660057      77.107612       0.626232       0.439511      -1.039227       0.011243       0.001863       0.044595       0.046028      -0.007066      -0.022521      -0.005241      -0.028525       0.033167      -0.033456       0.010389       0.023067              9.720639      13.891476       2.957617      -1.072082       5.414570      -0.665347       9.855871           0.000000
          228              C      13.028735      -4.387523      11.600577      -0.016716      28.746354 0.37461490E+03  0.85506845E+04                                 8.331327                            6.548240       0.105236       2.023982                    0.999397      28.285359      82.153789       0.625165       0.429235      -1.048105       0.029362       0.008931      -0.062699       0.069808       0.009620       0.010442       0.019071       0.006485       0.085815      -0.026757      -0.012166       0.038923              9.688855      14.505237       2.617937      -0.161837       5.443138      -0.150562       9.118189           0.000000
          229              C      11.788076      -4.804043      12.007054      -0.102347      31.442228 0.40860737E+03  0.95023768E+04                                 8.798286                            6.806877       0.183350       2.040598                    0.999360      29.047561      84.317696       0.619383       0.425227      -1.053764      -0.048388      -0.013862      -0.041657       0.065336       0.027090       0.045025       0.026932       0.040045       0.164681      -0.061321      -0.027021       0.088342             10.269089      13.629684       2.588639      -1.841029       5.581700      -0.435923      11.595882           0.000000
          230              C       9.866256      -5.549868      10.676957       0.483677      29.996052 0.28706814E+03  0.61236387E+04                                 8.869342                            5.943205      -0.009049       2.047749                    0.999782      22.961102      64.233021       0.622292       0.461411      -1.030500       0.017727      -0.003778       0.014521       0.023225      -0.029973      -0.009777      -0.003355      -0.076903      -0.073556      -0.042452      -0.018561       0.061013             12.221317      20.395019       5.417589       0.314673       6.680968       0.117106       9.587965          -0.000000
          231              C       9.786397      19.538606       6.852661       0.135485      24.655484 0.28195725E+03  0.60273398E+04                                 7.639670                            5.761718      -0.008493       2.030795                    0.998969      25.520793      73.027735       0.648951       0.441522      -1.035056       0.036207       0.016692      -0.024402       0.046744       0.017694       0.007569       0.040577       0.027505       0.036531      -0.049438       0.002718       0.046720              9.404678      10.213778      -3.452640      -0.524103      11.218248      -3.356300       6.782008           0.000000
          232              C      10.813327      20.836085       5.537461      -0.025236      27.953129 0.34963405E+03  0.78214412E+04                                 8.070284                            6.248631       0.195054       2.054296                    0.999795      27.647388      78.752754       0.653801       0.418781      -1.057625      -0.057515       0.024160       0.027760       0.068281       0.019163      -0.024185      -0.018819       0.019881      -0.030235      -0.028089      -0.015781       0.043870              9.600852       9.218161      -3.031388       0.078683      11.257739      -4.459588       8.326657           0.000000
          233              C      11.650858      19.842081       5.803481      -0.100392      32.138881 0.40428399E+03  0.93939045E+04                                 8.956541                            6.791802       0.073985       2.004534                    0.999320      29.187333      85.191389       0.616072       0.427873      -1.050223      -0.009895      -0.040181       0.059548       0.072514       0.033936      -0.043282      -0.053800       0.002031      -0.013476      -0.057433      -0.030120       0.087553             10.616002      13.435730      -3.494219      -1.256623      10.873338      -3.091645       7.538938           0.000000
          234              C      11.362414      17.790191       7.174013       0.496970      28.705346 0.26552697E+03  0.55590888E+04                                 8.628632                            5.718022       0.023213       2.067108                    0.999790      22.417451      62.286793       0.633573       0.461758      -1.029501       0.014950       0.018593      -0.015208       0.028293       0.011056       0.025273       0.047141      -0.007419       0.086519      -0.043325      -0.025380       0.068705             12.189034      11.059286      -5.163726       0.593537      17.397159      -5.911577       8.110657           0.000000
          235              C       6.239846      10.328340       1.842983       0.102709      27.059350 0.33489575E+03  0.74522873E+04                                 8.107281                            6.264850       0.008264       2.019623                    0.999119      26.660743      77.111830       0.626301       0.439484      -1.039226       0.031818      -0.032353       0.008101       0.046095      -0.002823      -0.003369       0.021886       0.038933      -0.010170      -0.033620       0.010631       0.022989              9.718932      11.342461       0.937639      -3.275899       9.539579      -3.782143       8.274755           0.000000
          236              C       7.197272       8.516036       2.530377      -0.016760      28.764316 0.37504941E+03  0.85628446E+04                                 8.336099                            6.553366       0.105086       2.023927                    0.999395      28.286805      82.161265       0.624748       0.429409      -1.048028      -0.065163       0.016432       0.018815       0.069788      -0.023517      -0.005569      -0.003570      -0.028877      -0.066299      -0.026488      -0.012160       0.038648              9.694169       9.941324       0.929879      -3.014077      10.119822      -4.171672       9.021360           0.000000
          237              C       8.139059       9.143887       1.757857      -0.102388      31.419432 0.40804805E+03  0.94865873E+04                                 8.792921                            6.800674       0.183171       2.040536                    0.999359      29.048336      84.321134       0.619846       0.425034      -1.053832      -0.011391       0.056109      -0.031521       0.065357      -0.045771       0.001245      -0.034964      -0.069173      -0.138423      -0.061113      -0.026983       0.088097             10.262631      12.639322       0.045133      -3.708737       9.652287      -3.070843       8.496283           0.000000
          238              C       8.045228      11.314962       0.619293       0.483686      29.991552 0.28706963E+03  0.61237309E+04                                 8.868497                            5.943378      -0.008959       2.047774                    0.999781      22.961481      64.236194       0.622252       0.461435      -1.030478       0.007742      -0.014222       0.016659       0.023232       0.012925       0.021789       0.041284       0.008748       0.083384      -0.042514      -0.018608       0.061122             12.218422      11.581250       3.097734      -4.618298      14.361143      -6.859966      10.712872          -0.000000
          239              C       1.810685       9.121823       7.350650       0.135465      24.658522 0.28201352E+03  0.60287754E+04                                 7.640167                            5.762242      -0.008489       2.030785                    0.998969      25.521097      73.027321       0.648937       0.441514      -1.035072      -0.039860      -0.014116       0.019928       0.046746      -0.015306      -0.024898      -0.005374      -0.068570      -0.054104      -0.049288       0.002724       0.046564              9.405523       9.933226       1.413301       2.171743       4.477622       0.455069      13.805723           0.000000
          240              C      -0.217120       8.532056       7.440032      -0.025219      27.953063 0.34963960E+03  0.78216255E+04                                 8.070373                            6.248850       0.194917       2.054258                    0.999794      27.647663      78.754804       0.653761       0.418804      -1.057607       0.030459      -0.005000      -0.060885       0.068262       0.023961      -0.016302      -0.007638       0.045467      -0.028639      -0.028281      -0.015584       0.043864              9.600881      11.515479       0.912842       3.293371       4.532166       0.086762      12.754998           0.000000
          241              C       0.189492       8.646335       8.697772      -0.100420      32.145892 0.40446027E+03  0.93989409E+04                                 8.958168                            6.793684       0.073846       2.004484                    0.999320      29.188181      85.195650       0.615938       0.427923      -1.050202       0.070911      -0.002939       0.015119       0.072564       0.041231      -0.010523      -0.007456       0.117280      -0.087607      -0.057648      -0.029930       0.087578             10.617850      10.903630       1.505109       0.597019       5.072195      -0.472683      15.877727           0.000000
          242              C       2.371952       9.358981       9.646930       0.496998      28.706156 0.26551934E+03  0.55588706E+04                                 8.628691                            5.717854       0.023132       2.067089                    0.999790      22.416899      62.284257       0.633599       0.461744      -1.029512      -0.026192      -0.010678       0.001450       0.028322      -0.032500      -0.005435       0.003701      -0.089425      -0.078058      -0.043222      -0.025350       0.068572             12.189490      13.107085       2.581709       5.901287       5.420193       1.594686      18.041191           0.000000
          243              C       0.234598       3.523875       0.868288       0.102718      27.075681 0.33523591E+03  0.74615219E+04                                 8.111449                            6.268958       0.008252       2.019616                    0.999120      26.661004      77.113489       0.625976       0.439614      -1.039181      -0.001973       0.011256      -0.044649       0.046088       0.003445      -0.002421       0.023198       0.031090       0.033063      -0.033619       0.010411       0.023208              9.725014       4.499633      -0.363538       0.269757      14.818768       1.235727       9.856639           0.000000
          244              C      -8.479479      -7.609052      20.321759      -0.016712      28.754132 0.37481828E+03  0.85564066E+04                                 8.333297                            6.550312       0.104940       2.023886                    0.999400      28.286501      82.159748       0.625030       0.429274      -1.048092      -0.001379       0.030569       0.062680       0.069750       0.005449      -0.014334      -0.015933      -0.017163       0.085742      -0.026695      -0.011967       0.038662              9.691126       4.805837      -0.811751       0.087814      15.147244       0.208157       9.120296           0.000000
          245              C      -8.458635      -8.917605      19.915281      -0.102426      31.427071 0.40826532E+03  0.94926098E+04                                 8.794501                            6.802959       0.183118       2.040512                    0.999358      29.048464      84.317352       0.619696       0.425094      -1.053828       0.003070      -0.050274       0.041683       0.065379       0.008515      -0.010247      -0.051231      -0.065246       0.164661      -0.061334      -0.026818       0.088152             10.264608       4.846302      -0.515180      -0.202884      14.351193       1.883705      11.596327          -0.000000
          246              C      -8.521189     -10.978096      21.245378       0.483678      29.996024 0.28707326E+03  0.61237648E+04                                 8.869237                            5.943216      -0.009227       2.047688                    0.999781      22.961285      64.233263       0.622299       0.461404      -1.030505      -0.009473       0.015458      -0.014536       0.023238       0.000852      -0.000029       0.010440       0.097450      -0.073573      -0.042525      -0.018470       0.060994             12.220854       4.799496      -0.095870      -0.005492      22.274876      -0.337894       9.588191          -0.000000
          247              C      -2.217141       9.596062       3.788117       0.135512      24.657259 0.28200875E+03  0.60284091E+04                                 7.638933                            5.761550      -0.008537       2.030775                    0.998967      25.518776      73.009632       0.649111       0.441415      -1.035171       0.003644       0.039700       0.024397       0.046739       0.005111      -0.035633      -0.020546      -0.043634       0.036544      -0.049339       0.002772       0.046568              9.403912      13.277307      -2.369614       2.989643       8.153413       1.611810       6.781016           0.000000
          248              C      -1.336153      10.996775       5.103317      -0.025234      27.951341 0.34958552E+03  0.78201180E+04                                 8.069746                            6.247955       0.195110       2.054315                    0.999795      27.647604      78.753287       0.653872       0.418749      -1.057641       0.041936      -0.046172      -0.027764       0.068274       0.008642       0.009751       0.029195      -0.039550      -0.030283      -0.028225      -0.015755       0.043980              9.600390      12.936118      -1.715130       4.231397       7.538223       1.412847       8.326829           0.000000
          249              C      -2.552487      11.455072       4.837298      -0.100415      32.141426 0.40435234E+03  0.93956726E+04                                 8.956681                            6.792338       0.073924       2.004513                    0.999320      29.186867      85.184418       0.616067       0.427868      -1.050250      -0.034594      -0.022729      -0.059566       0.072536       0.025743       0.036395       0.058951      -0.044224      -0.013310      -0.057623      -0.030145       0.087768             10.616206      13.356472      -3.521837       2.497358      10.952743       2.214661       7.539403           0.000000
          250              C      -4.390902      10.499142       3.466766       0.497030      28.704781 0.26550906E+03  0.55585091E+04                                 8.627953                            5.717418       0.023189       2.067109                    0.999790      22.415933      62.277371       0.633688       0.461691      -1.029559       0.012580       0.020280       0.015221       0.028306       0.010972      -0.035928      -0.039402      -0.008102       0.086482      -0.043145      -0.025409       0.068554             12.188528      19.938079      -2.023943       5.771261       8.517212       1.410898       8.110292           0.000000
          251              C       7.657762      -6.258786      14.126698       0.102718      27.075672 0.33523588E+03  0.74615210E+04                                 8.111447                            6.268958       0.008252       2.019616                    0.999120      26.661001      77.113474       0.625976       0.439614      -1.039181      -0.041104      -0.016625      -0.012576       0.046088      -0.011494       0.023440       0.010168      -0.016294       0.021159      -0.033619       0.010411       0.023208              9.725008       9.151750       2.060136      -1.383226       5.374850      -0.679913      14.648425           0.000000
          252              C       5.629957      -7.003368      14.211824      -0.016712      28.754110 0.37481800E+03  0.85563982E+04                                 8.333289                            6.550307       0.104941       2.023886                    0.999400      28.286499      82.159721       0.625031       0.429274      -1.048092       0.037228       0.011699       0.057813       0.069750       0.006038       0.007303      -0.000014       0.063113      -0.032805      -0.026694      -0.011967       0.038662              9.691116       9.517057       2.147565      -2.142641       5.735484      -1.456601      13.820806           0.000001
          253              C       5.907968      -6.882970      12.875342      -0.102426      31.427189 0.40826727E+03  0.94926703E+04                                 8.794541                            6.802991       0.183121       2.040513                    0.999358      29.048514      84.317669       0.619692       0.425095      -1.053826       0.056710       0.023306      -0.022698       0.065379       0.035950      -0.004609       0.000758       0.130759      -0.080284      -0.061334      -0.026818       0.088151             10.264655       9.957029       1.888768      -0.054123       5.543047      -0.599958      15.293891           0.000000
          254              C       7.986156      -6.214576      11.755932       0.483678      29.996013 0.28707326E+03  0.61237647E+04                                 8.869235                            5.943216      -0.009227       2.047688                    0.999781      22.961283      64.233252       0.622299       0.461404      -1.030506      -0.015998      -0.015704       0.006119       0.023238      -0.031004       0.009554       0.004145      -0.075295      -0.073312      -0.042525      -0.018470       0.060995             12.220849      12.108272       2.627191      -5.309964       5.743602      -1.968312      18.810674          -0.000000
          255              C       7.996633      -8.739437      20.845285       0.135513      24.657262 0.28200853E+03  0.60284034E+04                                 7.638934                            5.761547      -0.008537       2.030775                    0.998967      25.518775      73.009626       0.649111       0.441415      -1.035171      -0.000008       0.003862       0.046580       0.046739      -0.007520      -0.006670      -0.016560       0.087714      -0.008860      -0.049339       0.002771       0.046568              9.403916       4.194990       0.562867       0.385354      14.810577      -0.454916       9.206181           0.000000
          256              C      16.804550       4.524030       1.434377      -0.025234      27.951245 0.34958289E+03  0.78200449E+04                                 8.069713                            6.247911       0.195112       2.054315                    0.999795      27.647591      78.753194       0.653877       0.418746      -1.057643      -0.014883       0.039218      -0.053868       0.068274      -0.000539      -0.004611       0.011479      -0.014455       0.124130      -0.028225      -0.015755       0.043980              9.600360       4.733824       1.622165       0.777894      15.108366       0.943641       8.958889           0.000001
          257              C      16.776745       3.224084       1.698268      -0.100415      32.141438 0.40435233E+03  0.93956717E+04                                 8.956685                            6.792339       0.073925       2.004514                    0.999320      29.186852      85.184349       0.616067       0.427868      -1.050250      -0.026391      -0.046023      -0.049467       0.072536       0.005578       0.002549       0.043849      -0.045534       0.204572      -0.057623      -0.030145       0.087768             10.616218       4.773233       0.889088       0.251007      15.058075      -1.821853      12.017345           0.000000
          258              C      16.721123       1.254489       0.185150       0.497030      28.704826 0.26550910E+03  0.55585101E+04                                 8.627963                            5.717418       0.023189       2.067109                    0.999790      22.415934      62.277376       0.633688       0.461691      -1.029559      -0.001325       0.012875       0.025173       0.028306      -0.005960       0.000245      -0.008888       0.101712      -0.104064      -0.043145      -0.025409       0.068554             12.188551       4.651279       0.605408       0.121412      22.277026       1.244433       9.637349           0.000000
          259              C       3.244268      -1.449655      20.506908       0.102709      27.059359 0.33489571E+03  0.74522859E+04                                 8.107282                            6.264850       0.008264       2.019623                    0.999119      26.660742      77.111823       0.626301       0.439484      -1.039226       0.011260       0.037729      -0.023969       0.046095      -0.015974       0.017565       0.001831      -0.034740       0.014332      -0.033620       0.010631       0.022989              9.718935      13.885971      -2.406590      -2.024040       9.322845      -1.591596       5.947988           0.000001
          260              C       4.340704      -0.046508      19.281091      -0.016760      28.764327 0.37504973E+03  0.85628536E+04                                 8.336101                            6.553369       0.105087       2.023927                    0.999395      28.286802      82.161254       0.624748       0.429410      -1.048028       0.029338      -0.058744       0.023638       0.069788       0.004224      -0.013394      -0.029290      -0.011614       0.031499      -0.026488      -0.012160       0.038648              9.694171      14.511874      -1.459300      -2.181150       8.338155      -1.515422       6.232483           0.000001
          261              C       3.100046       0.513773      19.438574      -0.102389      31.419413 0.40804799E+03  0.94865857E+04                                 8.792918                            6.800674       0.183171       2.040536                    0.999359      29.048336      84.321145       0.619846       0.425034      -1.053832      -0.048390      -0.029190       0.032832       0.065357       0.025427      -0.045852      -0.057594      -0.013322       0.004287      -0.061113      -0.026983       0.088097             10.262626      13.610352      -2.891133      -1.314508      10.473632      -2.390108       6.703894          -0.000000
          262              C       1.178244      -0.265200      20.749518       0.483686      29.991544 0.28706964E+03  0.61237313E+04                                 8.868496                            5.943378      -0.008959       2.047774                    0.999781      22.961483      64.236205       0.622252       0.461435      -1.030478       0.017726       0.014478      -0.003988       0.023232       0.006523       0.030906       0.034355      -0.023337       0.086991      -0.042513      -0.018608       0.061122             12.218419      20.388182      -2.434756      -4.847841       8.758818      -1.317670       7.508256          -0.000000
          263              C      18.474415       8.452130       0.934260       0.135465      24.658517 0.28201340E+03  0.60287720E+04                                 7.640165                            5.762240      -0.008489       2.030785                    0.998969      25.521092      73.027294       0.648937       0.441514      -1.035072       0.036212      -0.029475      -0.002261       0.046746      -0.002264      -0.019006      -0.033983       0.038657       0.069943      -0.049288       0.002724       0.046564              9.405520      10.214300       1.273528       3.252744      10.798596       3.599926       7.203664           0.000000
          264              C      19.501338       6.664389       0.468194      -0.025219      27.953057 0.34963978E+03  0.78216305E+04                                 8.070371                            6.248852       0.194917       2.054257                    0.999794      27.647659      78.754785       0.653761       0.418804      -1.057607      -0.057508       0.011975      -0.034772       0.068262      -0.030525      -0.004366       0.011821       0.007497      -0.067414      -0.028280      -0.015584       0.043864              9.600877       9.217440       1.583275       2.585431      12.922250       3.499117       6.662940           0.000000
          265              C      20.338879       7.391778       1.196024      -0.100420      32.145871 0.40446014E+03  0.93989371E+04                                 8.958163                            6.793682       0.073848       2.004484                    0.999320      29.188181      85.195640       0.615938       0.427923      -1.050202      -0.009907       0.071710       0.005014       0.072564      -0.054453      -0.007607       0.029603      -0.040171      -0.140361      -0.057648      -0.029930       0.087578             10.617842      13.435793       0.659729       3.654473      11.053605       2.991178       7.364130           0.000000
          266              C      20.050450       9.604649       2.287767       0.496998      28.706151 0.26551945E+03  0.55588731E+04                                 8.628689                            5.717855       0.023131       2.067089                    0.999790      22.416898      62.284246       0.633599       0.461744      -1.029513       0.014948      -0.022496      -0.008523       0.028322       0.016335      -0.022154      -0.040568       0.003700       0.119979      -0.043222      -0.025351       0.068572             12.189484      11.059892       3.096073       4.175421      15.552207       6.977247       9.956354           0.000000
          267              C      14.928004       8.718853      11.415427       0.102770      27.063365 0.33498207E+03  0.74545680E+04                                 8.108211                            6.265853       0.008324       2.019640                    0.999120      26.660071      77.107686       0.626232       0.439511      -1.039227       0.031786       0.023163       0.023911       0.046029      -0.001484       0.004270      -0.016924       0.047146       0.014329      -0.033456       0.010389       0.023067              9.720655      11.342574      -3.308425       0.824368      11.870727       2.439663       5.948663           0.000001
          268              C     -10.178854      10.220317      12.641245      -0.016716      28.746345 0.37461471E+03  0.85506797E+04                                 8.331328                            6.548239       0.105235       2.023982                    0.999397      28.285358      82.153811       0.625165       0.429235      -1.048105      -0.065192       0.008095      -0.023615       0.069808       0.006942       0.023314       0.022617       0.003710       0.031524      -0.026757      -0.012166       0.038923              9.688857       9.926795      -3.067809       0.700582      12.908294       2.566607       6.231483           0.000001
          269              C      -9.237069       9.237368      12.483761      -0.102347      31.442265 0.40860786E+03  0.95023918E+04                                 8.798295                            6.806883       0.183350       2.040598                    0.999360      29.047572      84.317763       0.619382       0.425227      -1.053764      -0.011349      -0.055336      -0.032833       0.065336       0.024005       0.039162       0.062607      -0.021564       0.004333      -0.061322      -0.027021       0.088342             10.269102      12.636630      -3.239787       1.809315      11.462987       2.041176       6.707690          -0.000000
          270              C      -9.330917       7.165794      11.172817       0.483677      29.996080 0.28706817E+03  0.61236399E+04                                 8.869349                            5.943206      -0.009049       2.047749                    0.999782      22.961106      64.233046       0.622291       0.461411      -1.030500       0.007729       0.021535       0.003988       0.023224       0.012420      -0.022012      -0.040499       0.009994       0.086995      -0.042452      -0.018561       0.061013             12.221331      11.583857      -5.551430      -0.374396      17.571022       5.010917       7.509113          -0.000000
          271              C      10.498820      14.091875       9.706518       0.135485      24.655426 0.28195668E+03  0.60273228E+04                                 7.639649                            5.761705      -0.008492       2.030795                    0.998969      25.520759      73.027537       0.648953       0.441521      -1.035057      -0.039861       0.024310       0.002255       0.046744      -0.013923       0.025831       0.029399      -0.027166       0.069910      -0.049438       0.002718       0.046720              9.404646       9.932988       1.173123      -2.309251      11.078360      -4.265827       7.202590           0.000000
          272              C       8.471022      14.464170      10.172584      -0.025236      27.953144 0.34963417E+03  0.78214443E+04                                 8.070287                            6.248631       0.195055       2.054296                    0.999795      27.647385      78.752735       0.653801       0.418781      -1.057625       0.030449      -0.050239       0.034803       0.068281      -0.026089      -0.012486       0.000362       0.032567      -0.067480      -0.028089      -0.015781       0.043870              9.600856      11.514527       2.395692      -2.436969      10.625122      -3.604387       6.662921           0.000000
          273              C       8.877624      15.496259       9.444755      -0.100392      32.138872 0.40428369E+03  0.93938957E+04                                 8.956538                            6.791800       0.073985       2.004534                    0.999320      29.187330      85.191369       0.616072       0.427873      -1.050223       0.070860       0.014558      -0.005024       0.072514      -0.029696      -0.030282      -0.002487       0.099770      -0.140377      -0.057433      -0.030120       0.087553             10.615999      10.900920      -0.237370      -1.600593      13.584727      -4.441961       7.362349           0.000000
          274              C      11.060069      15.961920       8.353011       0.496970      28.705360 0.26552727E+03  0.55590963E+04                                 8.628635                            5.718025       0.023213       2.067108                    0.999790      22.417451      62.286794       0.633573       0.461758      -1.029501      -0.026166       0.006606       0.008498       0.028293       0.011548       0.030966       0.034506      -0.023476       0.120005      -0.043325      -0.025380       0.068705             12.189037      13.106734       3.819715      -5.186288      13.504283      -6.262052       9.956093           0.000000
          275              C       8.922841      11.277034      17.795638       0.102743      27.065468 0.33503440E+03  0.74561807E+04                                 8.109237                            6.266694       0.008316       2.019640                    0.999121      26.661637      77.119834       0.626124       0.439561      -1.039176      -0.001981      -0.044242       0.012560       0.046033      -0.003778      -0.001618      -0.025250       0.027100       0.021323      -0.033380       0.010344       0.023036              9.721754       4.497998       0.415674       0.179832      10.027270       1.527621      14.639993           0.000001
          276              C       8.896768       9.117006      17.710512      -0.016764      28.757425 0.37488645E+03  0.85583868E+04                                 8.334570                            6.551762       0.105130       2.023932                    0.999395      28.287717      82.166415       0.624836       0.429386      -1.048019      -0.001369       0.038987      -0.057837       0.069764      -0.015147       0.002638      -0.006663      -0.056688      -0.032845      -0.026722      -0.011908       0.038630              9.692324       4.806825       0.482136       0.659262      10.447541       2.504791      13.822607           0.000000
          277              C       8.917630       9.419275      19.046994      -0.102424      31.437146 0.40848667E+03  0.94991104E+04                                 8.797128                            6.805332       0.183134       2.040523                    0.999359      29.049588      84.328561       0.619511       0.425160      -1.053779       0.003083       0.061226       0.022667       0.065360      -0.013161      -0.002070       0.004309      -0.146888      -0.080236      -0.061323      -0.026838       0.088161             10.267551       4.847903       0.082182       0.547789      10.657059       0.251301      15.297690           0.000000
          278              C       8.855091      11.601430      20.166403       0.483667      29.994423 0.28706770E+03  0.61236034E+04                                 8.868774                            5.943111      -0.009167       2.047710                    0.999781      22.961085      64.232025       0.622313       0.461397      -1.030512      -0.009483      -0.020298      -0.006121       0.023225      -0.000436      -0.000650      -0.010277       0.097555      -0.073308      -0.042434      -0.018568       0.061002             12.219824       4.799212       0.043364       0.085927      13.049882       5.660554      18.810377          -0.000000
          279              C       6.471013      10.769524      11.077050       0.135525      24.657865 0.28201149E+03  0.60284993E+04                                 7.639245                            5.761681      -0.008451       2.030812                    0.998969      25.518633      73.010085       0.649084       0.441431      -1.035159       0.003637       0.001312      -0.046526       0.046687      -0.033416       0.013484       0.011985      -0.058749      -0.008725      -0.049453       0.002885       0.046568              9.404165      13.276839       3.773928       0.557165       5.728353      -0.211635       9.207302           0.000000
          280              C       7.351975      11.208147       9.206402      -0.025256      27.950371 0.34951649E+03  0.78183343E+04                                 8.069749                            6.247131       0.194908       2.054257                    0.999794      27.648475      78.759386       0.653935       0.418721      -1.057639       0.041953      -0.000945       0.053865       0.068282       0.004134      -0.012264       0.000671       0.011932       0.124088      -0.028244      -0.015684       0.043928              9.600906      12.937209       4.523052      -0.631437       6.906292      -1.048351       8.959217           0.000000
          281              C       6.135638      10.748617       8.942510      -0.100388      32.145973 0.40439917E+03  0.93973107E+04                                 8.958165                            6.792663       0.073825       2.004476                    0.999320      29.189060      85.201535       0.616044       0.427860      -1.050225      -0.034608      -0.040255       0.049454       0.072552       0.018699      -0.040372      -0.016681       0.028564       0.204606      -0.057732      -0.029877       0.087609             10.618546      13.359603       3.925132       1.802538       6.475935       0.371343      12.020101           0.000000
          282              C       4.297243      10.039680      10.455629       0.496964      28.706692 0.26552888E+03  0.55590391E+04                                 8.628299                            5.717660       0.023264       2.067119                    0.999790      22.416962      62.281288       0.633668       0.461696      -1.029554       0.012532       0.003026      -0.025171       0.028280      -0.036622       0.008554       0.002838      -0.071667      -0.104099      -0.043290      -0.025301       0.068591             12.188856      19.937956       6.010163      -1.133635       6.990392      -0.529511       9.638220           0.000000
          283              C      -5.374388      15.363487       1.642936       0.102718      27.075689 0.33523607E+03  0.74615266E+04                                 8.111451                            6.268960       0.008250       2.019615                    0.999120      26.661010      77.113513       0.625976       0.439614      -1.039181      -0.041105      -0.002579      -0.020686       0.046089       0.026047       0.001766       0.006137      -0.009313       0.042103      -0.033619       0.010411       0.023208              9.725015       9.151754      -2.227970       1.092536      12.918935       3.675570       7.104357           0.000001
          284              C      18.662107      15.809494       1.040668      -0.016712      28.754127 0.37481826E+03  0.85564061E+04                                 8.333295                            6.550312       0.104939       2.023885                    0.999400      28.286504      82.159759       0.625030       0.429274      -1.048092       0.037228       0.044218       0.039038       0.069750       0.003306       0.008881       0.006555       0.051735      -0.066939      -0.026695      -0.011967       0.038662              9.691123       9.517064      -2.929361       0.788554      13.060994       2.772685       6.495312           0.000001
          285              C      18.940118      14.591862       0.476707      -0.102426      31.427056 0.40826503E+03  0.94926008E+04                                 8.794497                            6.802956       0.183119       2.040513                    0.999358      29.048456      84.317302       0.619696       0.425093      -1.053828       0.056710      -0.031310       0.008835       0.065379      -0.021966       0.028830       0.011307       0.112487      -0.135101      -0.061334      -0.026818       0.088152             10.264602       9.956985      -0.991230       1.608665      13.375755       3.922182       7.461067           0.000000
          286              C      21.018306      13.288228       0.495860       0.483679      29.996003 0.28707317E+03  0.61237621E+04                                 8.869231                            5.943214      -0.009227       2.047688                    0.999781      22.961282      64.233242       0.622299       0.461404      -1.030506      -0.015998       0.013151      -0.010541       0.023238       0.023776      -0.022073      -0.030101      -0.015977       0.104642      -0.042525      -0.018470       0.060994             12.220843      12.108267      -5.912157      -0.379711      17.248592       4.673957       7.305671          -0.000000
          287              C      -5.035517      22.422291       2.853857       0.135512      24.657253 0.28200869E+03  0.60284073E+04                                 7.638931                            5.761549      -0.008535       2.030776                    0.998967      25.518771      73.009606       0.649111       0.441415      -1.035171      -0.000008       0.038408       0.026634       0.046739      -0.002016      -0.009848       0.008792       0.043802      -0.140597      -0.049339       0.002771       0.046568              9.403910       4.194989       0.052298       0.680133      11.001196      -2.654214      13.015544           0.000000
          288              C       3.772400      -1.019765       4.635123      -0.025234      27.951333 0.34958540E+03  0.78201147E+04                                 8.069745                            6.247954       0.195111       2.054315                    0.999795      27.647602      78.753278       0.653872       0.418749      -1.057641      -0.014883      -0.066260       0.007030       0.068274      -0.003724      -0.002772       0.029484      -0.045643       0.030567      -0.028225      -0.015755       0.043980              9.600388       4.733848      -0.137394       1.793780       9.679095      -2.190975      14.388222           0.000000
          289              C       3.744595      -0.141264       3.641274      -0.100416      32.141448 0.40435274E+03  0.93956846E+04                                 8.956687                            6.792343       0.073924       2.004513                    0.999320      29.186871      85.184453       0.616067       0.427868      -1.050250      -0.026391      -0.019829      -0.064590       0.072536      -0.000581       0.006105       0.056358      -0.067200       0.139574      -0.057623      -0.030145       0.087768             10.616215       4.773236      -0.227154       0.895473      14.355296      -2.227597      12.720113           0.000000
          290              C       3.688973      -0.466889       1.178998       0.497030      28.704763 0.26550882E+03  0.55585033E+04                                 8.627951                            5.717416       0.023189       2.067109                    0.999790      22.415933      62.277380       0.633688       0.461692      -1.029559      -0.001325       0.015363       0.023736       0.028306       0.003192      -0.005040      -0.004953       0.094897      -0.124509      -0.043145      -0.025409       0.068554             12.188523       4.651273      -0.197551       0.585005      11.719439      -4.850809      20.194857           0.000000
          291              C      -9.787882      18.484415       8.997842       0.102708      27.059359 0.33489570E+03  0.74522861E+04                                 8.107283                            6.264850       0.008263       2.019623                    0.999119      26.660748      77.111857       0.626301       0.439484      -1.039226       0.011260      -0.039622       0.020691       0.046095       0.023199      -0.005051      -0.003503      -0.025502       0.042047      -0.033620       0.010631       0.022988              9.718937      13.885974      -0.549604      -3.096184       8.170022      -2.257165       7.100813           0.000000
          292              C      -8.691446      16.721258       9.600110      -0.016760      28.764319 0.37504967E+03  0.85628519E+04                                 8.336101                            6.553369       0.105086       2.023927                    0.999395      28.286803      82.161264       0.624748       0.429410      -1.048028       0.029338       0.049843      -0.039055       0.069788      -0.013712      -0.003039      -0.010340      -0.044437      -0.066970      -0.026488      -0.012160       0.038648              9.694170      14.511872      -1.159306      -2.354354       8.071262      -1.669508       6.499375           0.000001
          293              C      -9.932104      16.577508      10.164072      -0.102389      31.419416 0.40804800E+03  0.94865864E+04                                 8.792919                            6.800674       0.183170       2.040536                    0.999359      29.048341      84.321171       0.619846       0.425034      -1.053832      -0.048390       0.043028      -0.008863       0.065357      -0.052423      -0.000905      -0.030754      -0.059812      -0.135182      -0.061113      -0.026983       0.088097             10.262628      13.610352       0.307136      -3.161052       9.716171      -2.827422       7.461361          -0.000000
          294              C     -11.853906      18.102305      10.144918       0.483686      29.991539 0.28706950E+03  0.61237277E+04                                 8.868495                            5.943377      -0.008960       2.047774                    0.999781      22.961483      64.236210       0.622252       0.461435      -1.030477       0.017726      -0.010692       0.010545       0.023232       0.023504       0.021102       0.030960      -0.017456       0.104635      -0.042513      -0.018608       0.061122             12.218420      20.388184      -2.981028      -4.532450       8.962014      -1.200356       7.305062          -0.000000
          295              C       5.442265      -3.416898       7.786922       0.135465      24.658530 0.28201356E+03  0.60287763E+04                                 7.640168                            5.762242      -0.008488       2.030785                    0.998969      25.521094      73.027306       0.648937       0.441514      -1.035072       0.036212       0.012779      -0.026657       0.046746      -0.015328      -0.011463       0.006520      -0.031499      -0.140524      -0.049288       0.002724       0.046564              9.405525      10.214304       2.180221       2.729261       4.984776       0.243389      13.017494           0.000000
          296              C       6.469188      -2.926670       6.005655      -0.025219      27.953054 0.34963961E+03  0.78216258E+04                                 8.070370                            6.248850       0.194918       2.054258                    0.999794      27.647657      78.754777       0.653761       0.418804      -1.057607      -0.057508      -0.036101      -0.007015       0.068262       0.011482      -0.028619      -0.007062       0.040203       0.030705      -0.028281      -0.015584       0.043865              9.600877       9.217438       1.447437       2.663858       5.197424      -0.960713      14.387769           0.000000
          297              C       7.306729      -2.660036       6.999504      -0.100420      32.145883 0.40446028E+03  0.93989408E+04                                 8.958166                            6.793684       0.073846       2.004484                    0.999320      29.188181      85.195637       0.615938       0.427923      -1.050202      -0.009906      -0.031512       0.064610       0.072564       0.020638      -0.050961      -0.024284       0.053166       0.139651      -0.057648      -0.029930       0.087578             10.617845      13.435793       2.835028       2.398555       5.696064      -0.101933      12.721678           0.000000
          298              C       7.018300      -2.820971       9.461780       0.496998      28.706162 0.26551943E+03  0.55588728E+04                                 8.628692                            5.717855       0.023132       2.067089                    0.999790      22.416897      62.284245       0.633599       0.461744      -1.029512       0.014948       0.003866      -0.023743       0.028322      -0.027354       0.003070       0.006492      -0.077813      -0.124561      -0.043222      -0.025351       0.068572             12.189491      11.059899       2.068031       4.768980       5.312866       1.065694      20.195708           0.000000
          299              C       1.895854       5.526748      13.258410       0.102770      27.063367 0.33498209E+03  0.74545680E+04                                 8.108211                            6.265853       0.008325       2.019641                    0.999120      26.660065      77.107651       0.626232       0.439511      -1.039227       0.031786       0.009126       0.032015       0.046028       0.004440       0.000850       0.004847       0.009436      -0.098802      -0.033456       0.010389       0.023067              9.720655      11.342572       2.368114      -2.453022       5.316344      -1.344430      12.503049           0.000000
          300              C       2.853296       5.837623      15.171622      -0.016716      28.746349 0.37461482E+03  0.85506823E+04                                 8.331327                            6.548239       0.105235       2.023982                    0.999397      28.285355      82.153785       0.625165       0.429235      -1.048105      -0.065192      -0.024498      -0.004797       0.069808       0.016720       0.017668       0.018937       0.010084       0.050644      -0.026757      -0.012166       0.038923              9.688857       9.926798       2.140606      -2.306530       5.677909      -1.607767      13.461863           0.000001
          301              C       3.795081       6.192704      14.241618      -0.102347      31.442247 0.40860759E+03  0.95023834E+04                                 8.798290                            6.806879       0.183350       2.040598                    0.999360      29.047561      84.317707       0.619383       0.425227      -1.053764      -0.011349      -0.000767      -0.064338       0.065336       0.021912       0.040370       0.027574       0.039117       0.186375      -0.061321      -0.027021       0.088342             10.269096      12.636625       3.186788      -1.901112       6.128782      -1.038462      12.041881          -0.000000
          302              C       3.701233       6.093158      11.792111       0.483677      29.996069 0.28706805E+03  0.61236366E+04                                 8.869346                            5.943204      -0.009049       2.047749                    0.999782      22.961103      64.233030       0.622291       0.461411      -1.030500       0.007729      -0.007313       0.020644       0.023224      -0.025273      -0.000250       0.000748      -0.061450      -0.127338      -0.042452      -0.018561       0.061013             12.221327      11.583857       2.451432      -4.994901       5.684973      -1.851346      19.395151          -0.000000
          303              C      -2.533330       1.360314      17.057168       0.135485      24.655419 0.28195662E+03  0.60273208E+04                                 7.639646                            5.761703      -0.008492       2.030795                    0.998969      25.520757      73.027520       0.648953       0.441520      -1.035057      -0.039861      -0.010202       0.022181       0.046744       0.029332       0.000857       0.023954      -0.017735       0.098202      -0.049438       0.002718       0.046720              9.404641       9.932985      -2.586428      -0.138649      11.865766      -3.811220       6.415173           0.000000
          304              C      -4.561128       1.577797      17.612617      -0.025236      27.953137 0.34963401E+03  0.78214401E+04                                 8.070286                            6.248630       0.195055       2.054296                    0.999795      27.647387      78.752749       0.653801       0.418781      -1.057625       0.030449       0.055259      -0.026107       0.068281       0.002230      -0.028837      -0.007378       0.045972      -0.027262      -0.028089      -0.015781       0.043869              9.600855      11.514528      -3.308315       0.856274      10.774893      -3.517913       6.513143           0.000000
          305              C      -4.154526       0.431439      18.142527      -0.100392      32.138869 0.40428354E+03  0.93938912E+04                                 8.956537                            6.791798       0.073985       2.004534                    0.999320      29.187332      85.191372       0.616073       0.427873      -1.050223       0.070860      -0.011630       0.010095       0.072514      -0.011377      -0.040859      -0.010035       0.112844      -0.101155      -0.057433      -0.030120       0.087553             10.615998      10.900924      -1.267483      -1.005852      12.764702      -4.915389       8.182369          -0.000000
          306              C      -1.972081      -0.746871      17.999941       0.496970      28.705352 0.26552716E+03  0.55590932E+04                                 8.628632                            5.718023       0.023213       2.067108                    0.999790      22.417447      62.286771       0.633573       0.461758      -1.029501      -0.026165       0.004057       0.009970       0.028293       0.021043       0.025483       0.038153      -0.029792       0.101057      -0.043325      -0.025380       0.068705             12.189032      13.106735      -6.401306       0.714884      16.266136      -4.667518       7.194225           0.000000
          307              C      -4.109309       9.773133      18.663925       0.102744      27.065453 0.33503417E+03  0.74561739E+04                                 8.109232                            6.266690       0.008317       2.019640                    0.999121      26.661627      77.119778       0.626124       0.439560      -1.039176      -0.001981       0.032998      -0.032035       0.046033       0.000487      -0.004081      -0.002141      -0.012925      -0.098755      -0.033380       0.010344       0.023036              9.721746       4.497996      -0.052094       0.449900      12.163895       2.761175      12.503348           0.000000
          308              C      -4.135382      10.779407      16.750714      -0.016764      28.757442 0.37488684E+03  0.85583976E+04                                 8.334572                            6.551765       0.105129       2.023932                    0.999395      28.287719      82.166414       0.624836       0.429386      -1.048019      -0.001369      -0.069582       0.004846       0.069764       0.009857      -0.011799      -0.022716      -0.028883       0.050571      -0.026722      -0.011908       0.038630              9.692327       4.806827       0.329877       0.747170      10.809688       2.713867      13.460465           0.000001
          309              C      -4.114520      11.785709      17.680718      -0.102423      31.437132 0.40848654E+03  0.94991061E+04                                 8.797124                            6.805331       0.183135       2.040523                    0.999359      29.049580      84.328516       0.619511       0.425160      -1.053779       0.003083      -0.010983       0.064357       0.065360       0.004788      -0.012433      -0.047019      -0.057984       0.186476      -0.061323      -0.026838       0.088161             10.267544       4.847901       0.433311       0.345062      13.919934       2.135075      12.034798          -0.000000
          310              C      -4.177059      11.664092      20.130225       0.483667      29.994424 0.28706792E+03  0.61236086E+04                                 8.868773                            5.943113      -0.009167       2.047710                    0.999781      22.961079      64.231993       0.622313       0.461397      -1.030512      -0.009483       0.004848      -0.020639       0.023225      -0.000345      -0.000702       0.000111       0.079563      -0.127285      -0.042434      -0.018568       0.061002             12.219822       4.799212       0.052734       0.080518      12.468173       5.324713      19.392080          -0.000000
          311              C      -6.561137       4.208385      14.865168       0.135524      24.657837 0.28201128E+03  0.60284934E+04                                 7.639238                            5.761678      -0.008452       2.030812                    0.998969      25.518624      73.010040       0.649084       0.441431      -1.035159       0.003637      -0.040949      -0.022127       0.046687       0.028385      -0.022197      -0.008616      -0.023067       0.098321      -0.049453       0.002885       0.046568              9.404154      13.276821      -1.404412       3.546906       8.520864       1.400589       6.414777           0.000000
          312              C      -5.680175       2.369039      14.309719      -0.025256      27.950355 0.34951623E+03  0.78183272E+04                                 8.069745                            6.247128       0.194909       2.054257                    0.999794      27.648471      78.759367       0.653935       0.418721      -1.057639       0.041953       0.047121       0.026114       0.068282      -0.012688      -0.002552       0.029784      -0.038495      -0.027193      -0.028244      -0.015684       0.043928              9.600901      12.937204      -2.808329       3.601384       9.353885       0.364740       6.511615           0.000000
          313              C      -6.896512       2.370262      13.779808      -0.100388      32.145983 0.40439941E+03  0.93973177E+04                                 8.958168                            6.792667       0.073824       2.004476                    0.999320      29.189064      85.201560       0.616043       0.427860      -1.050225      -0.034608       0.062955      -0.010136       0.072552      -0.044313      -0.003992       0.042142      -0.073321      -0.101052      -0.057732      -0.029877       0.087609             10.618550      13.359611      -0.401483       4.300539      10.312517       2.586344       8.183522           0.000000
          314              C      -8.734907       4.035131      13.922395       0.496964      28.706684 0.26552875E+03  0.55590356E+04                                 8.628296                            5.717658       0.023263       2.067119                    0.999790      22.416960      62.281275       0.633669       0.461696      -1.029554       0.012532      -0.023312      -0.009964       0.028280       0.025719      -0.027439      -0.036635      -0.003296       0.101012      -0.043290      -0.025301       0.068591             12.188852      19.937951      -3.986793       4.638172       9.434846       0.881766       7.193759           0.000000
          315              C      12.001885      15.469256      12.483761       0.102708      27.059373 0.33489600E+03  0.74522944E+04                                 8.107286                            6.264853       0.008264       2.019623                    0.999119      26.660749      77.111863       0.626301       0.439484      -1.039226      -0.041109       0.019214       0.008101       0.046095      -0.014431       0.021757       0.004119      -0.026733      -0.010170      -0.033620       0.010631       0.022989              9.718940       9.150566       0.162691      -2.473892      11.731492      -4.349255       8.274761           0.000001
          316              C       9.974088      15.767833      13.171156      -0.016760      28.764311 0.37504931E+03  0.85628425E+04                                 8.336100                            6.553366       0.105086       2.023927                    0.999395      28.286802      82.161273       0.624748       0.429410      -1.048028       0.037213      -0.055959       0.018815       0.069788      -0.009216      -0.001510      -0.006441       0.052022      -0.066299      -0.026488      -0.012160       0.038648              9.694170       9.515533       0.779337      -2.928412      10.545617      -4.232246       9.021359           0.000000
          317              C      10.252106      16.865041      12.398635      -0.102389      31.419431 0.40804818E+03  0.94865922E+04                                 8.792924                            6.800677       0.183170       2.040536                    0.999359      29.048350      84.321216       0.619845       0.425034      -1.053832       0.056697       0.007964      -0.031521       0.065357      -0.013861      -0.033379      -0.010481       0.111339      -0.138424      -0.061114      -0.026983       0.088097             10.262634       9.955807      -0.903630      -1.658986      12.335810      -4.520238       8.496284           0.000000
          318              C      12.330295      17.500260      11.260072       0.483686      29.991575 0.28706986E+03  0.61237372E+04                                 8.868503                            5.943382      -0.008960       2.047774                    0.999781      22.961485      64.236221       0.622252       0.461435      -1.030477      -0.015990       0.002558       0.016659       0.023232       0.007304       0.031660       0.034305      -0.023052       0.083384      -0.042514      -0.018608       0.061122             12.218433      12.105246       3.282994      -4.928234      13.837171      -6.640820      10.712882          -0.000000
          319              C     -13.723560      10.891229      17.991428       0.135465      24.658530 0.28201353E+03  0.60287756E+04                                 7.640168                            5.762242      -0.008489       2.030785                    0.998969      25.521094      73.027308       0.648937       0.441514      -1.035072      -0.000022      -0.042286       0.019928       0.046746       0.009644       0.003232      -0.025265       0.072574      -0.054104      -0.049288       0.002724       0.046564              9.405526       4.195480      -0.615273      -0.294863      10.215370       2.199236      13.805729           0.000000
          320              C     -13.603672       8.782808      18.080811      -0.025219      27.953075 0.34963979E+03  0.78216308E+04                                 8.070375                            6.248851       0.194916       2.054257                    0.999794      27.647661      78.754797       0.653761       0.418804      -1.057607      -0.014867       0.027050      -0.060885       0.068262       0.004348      -0.001767      -0.017915      -0.065484      -0.028639      -0.028281      -0.015584       0.043864              9.600884       4.734322      -1.484629      -1.015979      11.313320       3.133943      12.755008           0.000000
          321              C     -13.631464       9.204258      19.338551      -0.100420      32.145891 0.40446029E+03  0.93989411E+04                                 8.958167                            6.793683       0.073848       2.004484                    0.999320      29.188179      85.195630       0.615938       0.427923      -1.050202      -0.026408       0.065876       0.015119       0.072564      -0.004789      -0.003522      -0.012406      -0.143048      -0.087607      -0.057648      -0.029930       0.087578             10.617847       4.774106      -0.661976      -0.644654      11.201712       0.405306      15.877724           0.000000
          322              C     -13.687052      11.499450      20.287708       0.496998      28.706174 0.26551942E+03  0.55588724E+04                                 8.628694                            5.717855       0.023131       2.067089                    0.999790      22.416898      62.284249       0.633599       0.461744      -1.029512      -0.001337      -0.028253       0.001450       0.028322       0.002825       0.005301      -0.003891       0.110408      -0.078058      -0.043222      -0.025351       0.068572             12.189496       4.651585      -0.407727      -0.463590      13.875709       6.095364      18.041194           0.000000
          323              C       7.588293       7.539317      11.509066       0.102718      27.075671 0.33523586E+03  0.74615208E+04                                 8.111448                            6.268958       0.008252       2.019616                    0.999120      26.661004      77.113494       0.625976       0.439614      -1.039181       0.011270       0.001891      -0.044649       0.046088      -0.007091       0.022678       0.005450      -0.028512       0.033064      -0.033619       0.010411       0.023208              9.725009      13.900707       2.960205       1.075131       5.417681       0.666230       9.856638           0.000000
          324              C       8.684720       7.899304       9.680980      -0.016712      28.754113 0.37481786E+03  0.85563950E+04                                 8.333292                            6.550307       0.104940       2.023886                    0.999400      28.286500      82.159751       0.625031       0.429274      -1.048092       0.029280       0.008889       0.062680       0.069750       0.009632      -0.010244      -0.018825       0.006500       0.085741      -0.026695      -0.011967       0.038662              9.691121      14.508430       2.618596       0.166972       5.444643       0.152173       9.120290           0.000001
          325              C       7.444055       7.482776       9.274503      -0.102427      31.427223 0.40826762E+03  0.94926811E+04                                 8.794549                            6.802994       0.183120       2.040513                    0.999358      29.048527      84.317739       0.619692       0.425096      -1.053826      -0.048422      -0.013864       0.041683       0.065379       0.027127      -0.044886      -0.026738       0.040044       0.164661      -0.061334      -0.026818       0.088152             10.264668      13.619023       2.586394       1.843608       5.578602       0.436614      11.596379           0.000000
          326              C       5.522253       6.736977      10.604600       0.483678      29.996008 0.28707327E+03  0.61237651E+04                                 8.869235                            5.943216      -0.009227       2.047688                    0.999781      22.961285      64.233263       0.622298       0.461404      -1.030505       0.017732      -0.003779      -0.014536       0.023238      -0.029962       0.009852       0.003452      -0.076866      -0.073573      -0.042525      -0.018470       0.060995             12.220848      20.393449       5.417356      -0.316751       6.680900      -0.117814       9.588196          -0.000000
          327              C      14.130450       7.251832      14.428896       0.135513      24.657268 0.28200873E+03  0.60284086E+04                                 7.638936                            5.761550      -0.008537       2.030775                    0.998967      25.518776      73.009634       0.649110       0.441415      -1.035171       0.036215       0.016668       0.024398       0.046739       0.017688      -0.007494      -0.040444       0.027513       0.036544      -0.049339       0.002771       0.046568              9.403917      10.212093      -3.453305       0.523094      11.218628       3.355946       6.781030           0.000000
          328              C     -10.906902       8.549335      15.744096      -0.025234      27.951251 0.34958282E+03  0.78200433E+04                                 8.069715                            6.247911       0.195112       2.054315                    0.999795      27.647589      78.753194       0.653877       0.418746      -1.057643      -0.057510       0.024147      -0.027764       0.068274       0.019151       0.024275       0.018925       0.019898      -0.030283      -0.028225      -0.015755       0.043980              9.600363       9.215905      -3.030333      -0.078399      11.258351       4.460387       8.326832           0.000000
          329              C     -10.069375       7.555327      15.478076      -0.100415      32.141427 0.40435214E+03  0.93956663E+04                                 8.956683                            6.792338       0.073925       2.004514                    0.999320      29.186853      85.184352       0.616067       0.427868      -1.050250      -0.009898      -0.040192      -0.059566       0.072536       0.033921       0.043447       0.053964       0.002036      -0.013310      -0.057623      -0.030145       0.087768             10.616215      13.433381      -3.494647       1.255538      10.875849       3.092777       7.539413           0.000000
          330              C     -10.357837       5.503411      14.107544       0.497030      28.704790 0.26550888E+03  0.55585046E+04                                 8.627956                            5.717416       0.023189       2.067109                    0.999790      22.415934      62.277379       0.633688       0.461691      -1.029559       0.014927       0.018621       0.015221       0.028306       0.011080      -0.025173      -0.047007      -0.007492       0.086482      -0.043145      -0.025409       0.068554             12.188538      11.058287      -5.163390      -0.593526      17.397028       5.911509       8.110299           0.000000
          331              C      10.583966      -1.958340      19.438574       0.102744      27.065185 0.33503049E+03  0.74560633E+04                                 8.109137                            6.266623       0.008312       2.019638                    0.999121      26.661495      77.118975       0.626133       0.439556      -1.039180       0.031771      -0.032309      -0.008109       0.046033      -0.002791       0.003517      -0.021617       0.038984      -0.010125      -0.033380       0.010343       0.023036              9.721618      11.344745       0.940295       3.277857       9.542296       3.783977       8.277812           0.000001
          332              C      11.541383      -3.770656      18.751180      -0.016764      28.757436 0.37488648E+03  0.85583874E+04                                 8.334572                            6.551762       0.105129       2.023932                    0.999395      28.287720      82.166418       0.624836       0.429386      -1.048019      -0.065147       0.016439      -0.018782       0.069764      -0.023513       0.005759       0.003782      -0.028860      -0.066227      -0.026722      -0.011908       0.038630              9.692329       9.935388       0.928681       3.010758      10.122229       4.173064       9.019370           0.000000
          333              C      12.483181      -3.142791      19.523700      -0.102424      31.437149 0.40848658E+03  0.94991074E+04                                 8.797129                            6.805331       0.183134       2.040523                    0.999359      29.049585      84.328543       0.619511       0.425160      -1.053779      -0.011382       0.056112       0.031525       0.065360      -0.045775      -0.001086       0.035136      -0.069228      -0.138450      -0.061323      -0.026838       0.088161             10.267554      12.639609       0.049695       3.709928       9.660145       3.076122       8.502908          -0.000000
          334              C      12.389365      -0.971695      20.662264       0.483667      29.994423 0.28706782E+03  0.61236065E+04                                 8.868774                            5.943113      -0.009167       2.047710                    0.999781      22.961088      64.232041       0.622313       0.461397      -1.030512       0.007732      -0.014212      -0.016662       0.023225       0.012929      -0.021717      -0.041174       0.008786       0.083419      -0.042434      -0.018568       0.061002             12.219820      11.582936       3.098854       4.619371      14.362463       6.860943      10.714060          -0.000000
          335              C       6.154731      -3.164960      13.930907       0.135525      24.657843 0.28201125E+03  0.60284925E+04                                 7.639238                            5.761677      -0.008492       2.030799                    0.998968      25.518630      73.010057       0.649084       0.441431      -1.035159      -0.039819      -0.014052      -0.019915       0.046687      -0.015290       0.025036       0.005546      -0.068570      -0.054164      -0.049454       0.002885       0.046568              9.404154       9.932012       1.413150      -2.171285       4.477141      -0.454759      13.803308           0.000000
          336              C       4.126926      -3.754730      13.841525      -0.025256      27.950364 0.34951647E+03  0.78183336E+04                                 8.069747                            6.247130       0.194910       2.054258                    0.999794      27.648473      78.759369       0.653935       0.418721      -1.057639       0.030442      -0.005015       0.060914       0.068282       0.023941       0.016396       0.007809       0.045393      -0.028686      -0.028244      -0.015684       0.043928              9.600902      11.517160       0.913355      -3.295174       4.531383      -0.087063      12.754163           0.000000
          337              C       4.533521      -3.640474      12.583785      -0.100388      32.145969 0.40439917E+03  0.93973108E+04                                 8.958165                            6.792664       0.073825       2.004476                    0.999320      29.189062      85.201550       0.616044       0.427860      -1.050225       0.070891      -0.002956      -0.015152       0.072552       0.041273       0.010638       0.007671       0.117257      -0.087476      -0.057732      -0.029877       0.087609             10.618546      10.903425       1.505228      -0.597282       5.071839       0.473004      15.880373           0.000000
          338              C       6.715968      -2.927846      11.634627       0.496964      28.706694 0.26552893E+03  0.55590404E+04                                 8.628299                            5.717660       0.023263       2.067119                    0.999790      22.416961      62.281286       0.633668       0.461696      -1.029554      -0.026156      -0.010652      -0.001479       0.028280      -0.032512       0.005524      -0.003616      -0.089463      -0.078076      -0.043290      -0.025301       0.068591             12.188855      13.107666       2.581812      -5.901353       5.419977      -1.594482      18.038924           0.000000
          339              C       4.578732      -8.762786      20.413269       0.102770      27.063350 0.33498193E+03  0.74545640E+04                                 8.108207                            6.265851       0.008323       2.019640                    0.999120      26.660071      77.107676       0.626232       0.439511      -1.039227      -0.001991       0.011221       0.044595       0.046029       0.003469       0.002566      -0.022979       0.031069       0.033168      -0.033456       0.010389       0.023067              9.720647       4.497470      -0.363626      -0.269939      14.808591      -1.232555       9.855880           0.000000
          340              C      13.240689       4.677611       0.959798      -0.016716      28.746359 0.37461503E+03  0.85506882E+04                                 8.331328                            6.548241       0.105235       2.023982                    0.999397      28.285357      82.153785       0.625165       0.429235      -1.048105      -0.001367       0.030660      -0.062700       0.069808       0.005444       0.014500       0.016202      -0.017137       0.085815      -0.026757      -0.012166       0.038923              9.688856       4.804556      -0.811730      -0.088006      15.143822      -0.202774       9.118191           0.000000
          341              C      13.261538       3.369066       1.366276      -0.102347      31.442224 0.40860741E+03  0.95023781E+04                                 8.798287                            6.806878       0.183350       2.040598                    0.999360      29.047560      84.317704       0.619383       0.425227      -1.053764       0.003060      -0.050241      -0.041657       0.065336       0.008485       0.010384       0.051427      -0.065201       0.164681      -0.061321      -0.027021       0.088342             10.269089       4.848856      -0.515816       0.202677      14.362525      -1.881055      11.595887           0.000000
          342              C      13.198967       1.308549       0.036179       0.483677      29.996043 0.28706811E+03  0.61236382E+04                                 8.869341                            5.943205      -0.009050       2.047749                    0.999782      22.961105      64.233036       0.622291       0.461411      -1.030500      -0.009471       0.015454       0.014521       0.023224       0.000855       0.000095      -0.010336       0.097492      -0.073556      -0.042452      -0.018561       0.061013             12.221315       4.799582      -0.096161       0.005518      22.276398       0.335697       9.587966          -0.000000
          343              C       2.126954      -2.690654      17.493440       0.135485      24.655421 0.28195650E+03  0.60273174E+04                                 7.639646                            5.761702      -0.008490       2.030796                    0.998969      25.520751      73.027490       0.648953       0.441520      -1.035057       0.003668       0.039700      -0.024402       0.046744       0.005118       0.035733       0.020661      -0.043635       0.036530      -0.049438       0.002718       0.046720              9.404643      13.276684      -2.369718      -2.989638       8.155260      -1.612883       6.781984           0.000000
          344              C       3.007924      -1.289966      16.178240      -0.025236      27.953125 0.34963386E+03  0.78214357E+04                                 8.070283                            6.248628       0.195057       2.054297                    0.999795      27.647386      78.752734       0.653802       0.418781      -1.057625       0.041950      -0.046173       0.027760       0.068281       0.008656      -0.009682      -0.029075      -0.039551      -0.030235      -0.028089      -0.015781       0.043869              9.600850      12.936453      -1.716791      -4.230771       7.539443      -1.412329       8.326656           0.000000
          345              C       1.791593      -0.831665      16.444259      -0.100392      32.138886 0.40428393E+03  0.93939026E+04                                 8.956541                            6.791801       0.073985       2.004534                    0.999320      29.187335      85.191391       0.616072       0.427873      -1.050223      -0.034584      -0.022722       0.059548       0.072514       0.025757      -0.036297      -0.058740      -0.044240      -0.013476      -0.057433      -0.030120       0.087553             10.616003      13.354286      -3.523017      -2.495968      10.954784      -2.215293       7.538938           0.000000
          346              C      -0.046803      -1.787568      17.814791       0.496970      28.705352 0.26552706E+03  0.55590909E+04                                 8.628632                            5.718022       0.023213       2.067108                    0.999790      22.417447      62.286774       0.633573       0.461758      -1.029501       0.012547       0.020293      -0.015208       0.028293       0.010930       0.036021       0.039541      -0.008127       0.086519      -0.043325      -0.025380       0.068705             12.189032      19.938542      -2.024474      -5.771341       8.517898      -1.410909       8.110657           0.000000
          347              C       3.313713       6.027994       7.154859       0.102743      27.065444 0.33503431E+03  0.74561774E+04                                 8.109231                            6.266692       0.008318       2.019640                    0.999121      26.661624      77.119765       0.626124       0.439561      -1.039176      -0.041051      -0.016615       0.012560       0.046033      -0.011455      -0.023267      -0.009942      -0.016330       0.021323      -0.033380       0.010344       0.023036              9.721743       9.151649       2.060967       1.380307       5.373610       0.678744      14.639971           0.000001
          348              C       1.285907       5.283410       7.069733      -0.016764      28.757423 0.37488637E+03  0.85583841E+04                                 8.334568                            6.551760       0.105130       2.023932                    0.999395      28.287716      82.166398       0.624836       0.429386      -1.048019       0.037214       0.011705      -0.057837       0.069764       0.006034      -0.007161       0.000266       0.063131      -0.032845      -0.026722      -0.011908       0.038630              9.692323       9.517763       2.147683       2.141786       5.736594       1.456478      13.822612           0.000001
          349              C       1.563935       5.403834       8.406215      -0.102424      31.437151 0.40848681E+03  0.94991142E+04                                 8.797129                            6.805334       0.183136       2.040523                    0.999359      29.049585      84.328546       0.619511       0.425160      -1.053779       0.056697       0.023315       0.022667       0.065360       0.035926       0.004752      -0.000515       0.130792      -0.080235      -0.061324      -0.026837       0.088161             10.267552       9.959957       1.889543       0.054335       5.545005       0.600228      15.297694          -0.000000
          350              C       3.642139       6.072249       9.525625       0.483667      29.994424 0.28706782E+03  0.61236062E+04                                 8.868774                            5.943112      -0.009167       2.047710                    0.999781      22.961084      64.232016       0.622313       0.461397      -1.030512      -0.015977      -0.015706      -0.006121       0.023225      -0.030997      -0.009472      -0.004038      -0.075329      -0.073308      -0.042434      -0.018568       0.061002             12.219823      12.105896       2.626638       5.308181       5.743190       1.967841      18.810384          -0.000000
          351              C       3.652494       3.547216       0.436272       0.135524      24.657833 0.28201095E+03  0.60284851E+04                                 7.639237                            5.761675      -0.008495       2.030798                    0.998968      25.518630      73.010070       0.649084       0.441431      -1.035159       0.000024       0.003866      -0.046527       0.046687      -0.007527       0.006805       0.016708       0.087700      -0.008724      -0.049454       0.002886       0.046568              9.404155       4.195012       0.563057      -0.385249      14.810154       0.454765       9.207298           0.000000
          352              C      -4.915624      -7.762642      19.847180      -0.025256      27.950372 0.34951670E+03  0.78183401E+04                                 8.069749                            6.247133       0.194908       2.054257                    0.999794      27.648475      78.759386       0.653935       0.418721      -1.057639      -0.014875       0.039239       0.053865       0.068282      -0.000535       0.004720      -0.011339      -0.014477       0.124088      -0.028244      -0.015684       0.043928              9.600905       4.733492       1.622637      -0.777920      15.110015      -0.944780       8.959210           0.000000
          353              C      -4.943433      -9.062593      19.583289      -0.100388      32.145965 0.40439919E+03  0.93973113E+04                                 8.958164                            6.792664       0.073825       2.004476                    0.999320      29.189060      85.201539       0.616044       0.427860      -1.050225      -0.026417      -0.046047       0.049453       0.072552       0.005567      -0.002270      -0.043624      -0.045723       0.204606      -0.057732      -0.029877       0.087609             10.618544       4.773693       0.889592      -0.250735      15.061838       1.823227      12.020101           0.000000
          354              C      -4.999034     -11.032160      21.096407       0.496964      28.706692 0.26552898E+03  0.55590414E+04                                 8.628298                            5.717660       0.023262       2.067119                    0.999790      22.416961      62.281277       0.633669       0.461696      -1.029554      -0.001324       0.012824      -0.025171       0.028280      -0.005962      -0.000176       0.009011       0.101777      -0.104099      -0.043290      -0.025301       0.068591             12.188853       4.651390       0.605611      -0.121354      22.276953      -1.245284       9.638217           0.000000
          355              C      -1.099866      10.837005       0.774649       0.102770      27.063350 0.33498178E+03  0.74545595E+04                                 8.108207                            6.265850       0.008325       2.019641                    0.999120      26.660061      77.107635       0.626232       0.439511      -1.039227       0.011243       0.037689       0.023911       0.046028      -0.015971      -0.017380      -0.001615      -0.034805       0.014329      -0.033456       0.010389       0.023067              9.720648      13.891493      -2.407242       2.025357       9.321789       1.590435       5.948662           0.000000
          356              C      -0.003415      12.240174       2.000466      -0.016716      28.746352 0.37461477E+03  0.85506808E+04                                 8.331327                            6.548238       0.105235       2.023982                    0.999397      28.285357      82.153789       0.625166       0.429235      -1.048105       0.029362      -0.058765      -0.023615       0.069808       0.004233       0.013552       0.029519      -0.011612       0.031523      -0.026757      -0.012166       0.038923              9.688856      14.505235      -1.449103       2.186297       8.329848       1.516046       6.231483           0.000000
          357              C      -1.244074      12.800453       1.842983      -0.102347      31.442240 0.40860767E+03  0.95023860E+04                                 8.798290                            6.806881       0.183350       2.040598                    0.999360      29.047567      84.317732       0.619382       0.425227      -1.053764      -0.048388      -0.029145      -0.032833       0.065336       0.025448       0.045973       0.057791      -0.013404       0.004332      -0.061321      -0.027021       0.088342             10.269093      13.629686      -2.888691       1.321335      10.469911       2.386222       6.707681          -0.000000
          358              C      -3.165894      12.021455       0.532039       0.483677      29.996059 0.28706821E+03  0.61236406E+04                                 8.869343                            5.943205      -0.009049       2.047749                    0.999782      22.961104      64.233028       0.622292       0.461411      -1.030500       0.017727       0.014465       0.003988       0.023224       0.006519      -0.030846      -0.034253      -0.023386       0.086994      -0.042452      -0.018561       0.061013             12.221320      20.395027      -2.436243       4.849125       8.759828       1.317304       7.509104          -0.000000
          359              C      -3.245753      -3.834533      20.347297       0.135485      24.655423 0.28195652E+03  0.60273183E+04                                 7.639646                            5.761702      -0.008493       2.030795                    0.998969      25.520760      73.027530       0.648953       0.441520      -1.035057       0.036207      -0.029478       0.002255       0.046744      -0.002292       0.019107       0.034153       0.038631       0.069910      -0.049438       0.002718       0.046720              9.404643      10.213739       1.272387      -3.252120      10.797602      -3.599115       7.202589           0.000000
          360              C      -2.218823      -5.622264      20.813363      -0.025236      27.953142 0.34963421E+03  0.78214453E+04                                 8.070286                            6.248632       0.195054       2.054296                    0.999795      27.647390      78.752755       0.653801       0.418781      -1.057625      -0.057515       0.011961       0.034803       0.068281      -0.030526       0.004503      -0.011652       0.007465      -0.067480      -0.028089      -0.015781       0.043869              9.600854       9.218167       1.583809      -2.585936      12.921477      -3.499045       6.662919           0.000000
          361              C      -1.381292      -4.894890      20.085533      -0.100391      32.138854 0.40428364E+03  0.93938934E+04                                 8.956533                            6.791798       0.073986       2.004534                    0.999320      29.187325      85.191329       0.616073       0.427873      -1.050223      -0.009895       0.071660      -0.005024       0.072514      -0.054452       0.007749      -0.029379      -0.040269      -0.140377      -0.057433      -0.030120       0.087553             10.615990      13.435715       0.658805      -3.654396      11.049911      -2.989690       7.362345           0.000000
          362              C      -1.669736      -2.682039      18.993790       0.496970      28.705342 0.26552701E+03  0.55590894E+04                                 8.628629                            5.718021       0.023213       2.067108                    0.999790      22.417448      62.286769       0.633574       0.461758      -1.029502       0.014950      -0.022467       0.008498       0.028293       0.016360       0.022211       0.040697       0.003743       0.120005      -0.043325      -0.025380       0.068705             12.189027      11.059277       3.095838      -4.175174      15.551722      -6.977010       9.956083           0.000000
          363              C      19.271996      -3.568007       9.866130       0.102708      27.059356 0.33489578E+03  0.74522874E+04                                 8.107281                            6.264850       0.008266       2.019624                    0.999119      26.660737      77.111797       0.626301       0.439484      -1.039226       0.031818       0.023192      -0.023968       0.046095      -0.001507      -0.004129       0.017171       0.047100       0.014332      -0.033620       0.010631       0.022988              9.718934      11.342461      -3.305844      -0.825897      11.866354      -2.438814       5.947987           0.000000
          364              C      20.229422      -2.066566       8.640312      -0.016760      28.764318 0.37504941E+03  0.85628446E+04                                 8.336099                            6.553366       0.105087       2.023928                    0.999395      28.286801      82.161250       0.624748       0.429409      -1.048028      -0.065163       0.008079       0.023638       0.069787       0.006935      -0.023151      -0.022391       0.003723       0.031499      -0.026488      -0.012160       0.038648              9.694170       9.941326      -3.075214      -0.701712      12.908702      -2.561547       6.232481           0.000000
          365              C      21.171209      -3.049512       8.797796      -0.102389      31.419443 0.40804827E+03  0.94865940E+04                                 8.792924                            6.800676       0.183170       2.040536                    0.999359      29.048342      84.321172       0.619845       0.425034      -1.053832      -0.011390      -0.055352       0.032832       0.065357       0.023963      -0.039017      -0.062428      -0.021603       0.004288      -0.061113      -0.026983       0.088097             10.262635      12.639327      -3.234442      -1.815252      11.444679      -2.036033       6.703900          -0.000000
          366              C      21.077378      -5.121062      10.108740       0.483686      29.991562 0.28706952E+03  0.61237283E+04                                 8.868499                            5.943378      -0.008959       2.047774                    0.999781      22.961484      64.236213       0.622252       0.461435      -1.030477       0.007742       0.021539      -0.003988       0.023232       0.012408       0.022088       0.040590       0.009951       0.086992      -0.042514      -0.018608       0.061122             12.218428      11.581255      -5.548435       0.373623      17.565762      -5.009829       7.508266          -0.000000
          367              C      14.842835       1.805047      11.575039       0.135465      24.658535 0.28201373E+03  0.60287810E+04                                 7.640169                            5.762244      -0.008489       2.030785                    0.998969      25.521104      73.027344       0.648937       0.441514      -1.035072      -0.039860       0.024316      -0.002261       0.046746      -0.013909      -0.025705      -0.029247      -0.027220       0.069944      -0.049288       0.002723       0.046565              9.405527       9.933224       1.174155       2.309815      11.079686       4.266688       7.203671           0.000000
          368              C      12.815030       2.177334      11.108973      -0.025219      27.953062 0.34963968E+03  0.78216275E+04                                 8.070372                            6.248850       0.194917       2.054257                    0.999794      27.647657      78.754777       0.653761       0.418804      -1.057607       0.030459      -0.050228      -0.034772       0.068262      -0.026098       0.012600      -0.000176       0.032541      -0.067414      -0.028280      -0.015584       0.043864              9.600880      11.515471       2.395747       2.437205      10.624224       3.603936       6.662944           0.000000
          369              C      13.221642       3.209436      11.836802      -0.100420      32.145881 0.40446004E+03  0.93989343E+04                                 8.958165                            6.793681       0.073848       2.004484                    0.999320      29.188178      85.195633       0.615938       0.427923      -1.050202       0.070911       0.014563       0.005014       0.072564      -0.029728       0.030446       0.002696       0.099695      -0.140361      -0.057648      -0.029930       0.087578             10.617847      10.903625      -0.235512       1.601970      13.585781       4.442530       7.364134           0.000000
          370              C      15.404102       3.675117      12.928546       0.496998      28.706169 0.26551947E+03  0.55588740E+04                                 8.628694                            5.717856       0.023131       2.067089                    0.999790      22.416900      62.284259       0.633599       0.461744      -1.029512      -0.026192       0.006594      -0.008523       0.028322       0.011543      -0.030864      -0.034410      -0.023413       0.119979      -0.043222      -0.025350       0.068572             12.189495      13.107092       3.819865       5.186438      13.505024       6.262365       9.956368           0.000000
          371              C      13.266748      -1.009946       3.485919       0.102718      27.075666 0.33523573E+03  0.74615169E+04                                 8.111445                            6.268956       0.008253       2.019616                    0.999120      26.661000      77.113467       0.625976       0.439614      -1.039181      -0.001973      -0.044295      -0.012576       0.046088      -0.003819       0.001773       0.025489       0.027122       0.021159      -0.033619       0.010411       0.023208              9.725007       4.499631       0.415384      -0.179958      10.026971      -1.530763      14.648419           0.000000
          372              C       4.552671      21.403719       3.571045      -0.016713      28.754398 0.37482267E+03  0.85565411E+04                                 8.333391                            6.550386       0.104944       2.023887                    0.999400      28.286650      82.160639       0.625021       0.429279      -1.048088      -0.001379       0.038998       0.057813       0.069750      -0.015138      -0.002448       0.006881      -0.056680      -0.032805      -0.026695      -0.011967       0.038663              9.691240       4.805891       0.481924      -0.659105      10.446811      -2.505649      13.821019           0.000000
          373              C       4.573515      21.705962       2.234563      -0.102426      31.427033 0.40826467E+03  0.94925906E+04                                 8.794489                            6.802949       0.183120       2.040513                    0.999358      29.048452      84.317283       0.619697       0.425093      -1.053828       0.003070       0.061235      -0.022698       0.065379      -0.013132       0.002251      -0.004093      -0.146894      -0.080285      -0.061334      -0.026818       0.088152             10.264594       4.846297       0.081882      -0.547601      10.653685      -0.250987      15.293799           0.000000
          374              C       4.510961      23.888096       1.115154       0.483678      29.996013 0.28707325E+03  0.61237645E+04                                 8.869235                            5.943216      -0.009227       2.047688                    0.999781      22.961284      64.233257       0.622299       0.461404      -1.030506      -0.009473      -0.020318       0.006119       0.023238      -0.000451       0.000723       0.010390       0.097537      -0.073312      -0.042525      -0.018470       0.060994             12.220849       4.799495       0.043178      -0.085773      13.052390      -5.662390      18.810663          -0.000000
          375              C      10.815009      -1.517329      10.204507       0.135513      24.657277 0.28200885E+03  0.60284112E+04                                 7.638936                            5.761550      -0.008537       2.030775                    0.998967      25.518773      73.009608       0.649111       0.441415      -1.035171       0.003644       0.001280       0.046580       0.046739      -0.033415      -0.013390      -0.011809      -0.058769      -0.008860      -0.049339       0.002771       0.046568              9.403918      13.277315       3.773913      -0.557349       5.728254       0.211679       9.206184           0.000000
          376              C      11.695997      -1.078671      12.075155      -0.025234      27.951245 0.34958284E+03  0.78200435E+04                                 8.069713                            6.247910       0.195111       2.054315                    0.999795      27.647588      78.753182       0.653877       0.418746      -1.057643       0.041936      -0.000959      -0.053868       0.068274       0.004123       0.012359      -0.000521       0.011920       0.124129      -0.028225      -0.015755       0.043980              9.600360      12.936075       4.522064       0.630376       6.906110       1.047951       8.958893           0.000000
          377              C      10.479663      -1.538197      12.339047      -0.100415      32.141417 0.40435203E+03  0.93956614E+04                                 8.956676                            6.792333       0.073926       2.004514                    0.999320      29.186838      85.184252       0.616068       0.427868      -1.050251      -0.034594      -0.040222      -0.049467       0.072536       0.018648       0.040492       0.017020       0.028403       0.204572      -0.057623      -0.030145       0.087768             10.616206      13.356500       3.923695      -1.801335       6.474784      -0.370631      12.017334           0.000000
          378              C       8.641248      -2.247162      10.825928       0.497030      28.704779 0.26550894E+03  0.55585060E+04                                 8.627953                            5.717416       0.023189       2.067109                    0.999790      22.415932      62.277363       0.633688       0.461691      -1.029559       0.012580       0.003042       0.025173       0.028306      -0.036601      -0.008461      -0.002732      -0.071617      -0.104064      -0.043145      -0.025409       0.068554             12.188531      19.938085       6.010045       1.132797       6.990161       0.529276       9.637347           0.000000
          379              S      -0.305160       6.396080      17.219546      -0.453999     165.177358 0.52289869E+04  0.21763592E+06                                20.581257                           19.529236       0.668127       1.824378                    0.998979      86.008725     278.855762       0.538033       0.273517      -1.243494       0.271743       0.024861       0.194134       0.334889      -0.002328       0.087218       0.002709       0.053326      -0.079375      -0.086769      -0.013263       0.100032             22.512974      20.304540       1.517754      -4.182785      24.184895      -1.509430      23.049489           0.000001
          380              S      -2.556083       7.987694      14.702789      -0.453985     165.209616 0.52301489E+04  0.21769295E+06                                20.583362                           19.530975       0.668430       1.824471                    0.998981      86.005460     278.836391       0.538035       0.273505      -1.243527      -0.067127       0.264516      -0.194141       0.334911      -0.018568       0.027121      -0.082307      -0.038593      -0.079338      -0.086158      -0.013351       0.099509             22.515230      22.799977       2.399402       0.029143      21.693170       4.447704      23.052543           0.000001
          381              S      -6.229780      16.655497       6.698796      -0.453987     165.200268 0.52297925E+04  0.21767492E+06                                20.582715                           19.530407       0.668438       1.824470                    0.998980      86.005414     278.836352       0.538038       0.273508      -1.243521       0.056192      -0.256769       0.207548       0.334909      -0.003453       0.043117      -0.059674      -0.108013       0.075441      -0.087067      -0.012479       0.099546             22.514520      26.915683       1.816068      -1.312704      20.459878       2.548158      20.167999           0.000001
          382              S      -8.284702      18.108513       3.941983      -0.454010     165.207389 0.52301441E+04  0.21769531E+06                                20.583750                           19.531404       0.668248       1.824410                    0.998980      86.009357     278.861584       0.538005       0.273517      -1.243498      -0.260806      -0.032609      -0.207547       0.334901       0.031218       0.071262      -0.019905       0.088397       0.075396      -0.086722      -0.013522       0.100244             22.515722      20.037188      -0.615913      -2.841369      27.339991       0.389309      20.169988           0.000001
          383              S      17.070946      -0.572254       7.132727      -0.453986     165.200135 0.52297879E+04  0.21767469E+06                                20.582710                           19.530405       0.668436       1.824470                    0.998980      86.005340     278.836101       0.538038       0.273508      -1.243521       0.271775       0.155685      -0.118597       0.334910       0.076732      -0.040969       0.005209       0.065595      -0.042950      -0.087067      -0.012479       0.099546             22.514512      20.306284      -4.381603       0.776621      24.643606       1.246590      22.593646           0.000001
          384              S      14.820020      -3.547638       7.012699      -0.454009     165.207140 0.52301341E+04  0.21769479E+06                                20.583731                           19.531387       0.668248       1.824411                    0.998980      86.009267     278.861201       0.538005       0.273517      -1.243498      -0.067157      -0.300369      -0.132012       0.334902       0.032801       0.003162       0.067586      -0.065532      -0.160586      -0.086723      -0.013522       0.100245             22.515699      22.801887      -1.175294      -2.092225      18.860534      -2.812296      25.884677           0.000001
          385              S       2.458272       9.760457       3.508052      -0.453999     165.177265 0.52289832E+04  0.21763574E+06                                20.581253                           19.529232       0.668126       1.824378                    0.998979      86.008680     278.855609       0.538033       0.273517      -1.243494       0.056211       0.308100       0.118596       0.334889       0.039088      -0.017904       0.037785      -0.147311      -0.043030      -0.086769      -0.013263       0.100032             22.512969      26.912517      -2.045029      -0.916116      18.032525      -1.147962      22.593866           0.000000
          386              S       0.403352       6.646480       3.628080      -0.453985     165.209434 0.52301404E+04  0.21769252E+06                                20.583349                           19.530961       0.668430       1.824471                    0.998981      86.005394     278.836144       0.538035       0.273505      -1.243527      -0.260833      -0.163416       0.132011       0.334911       0.046119      -0.062033      -0.024605       0.009864      -0.160504      -0.086158      -0.013350       0.099508             22.515220      20.036760      -2.151370       1.954200      21.624126       2.910350      25.884774           0.000001
          387              S       8.382900      -5.823425      18.210841      -0.453986     165.209806 0.52301568E+04  0.21769337E+06                                20.583376                           19.530989       0.668430       1.824471                    0.998981      86.005530     278.836685       0.538035       0.273505      -1.243527       0.271765      -0.180572      -0.075519       0.334911      -0.073877      -0.045324      -0.006558       0.061486      -0.054958      -0.086159      -0.013351       0.099510             22.515246      20.308062       2.863970       3.406742      22.027979       0.264626      25.209696           0.000001
          388              S       6.132010      -4.439655      20.847626      -0.454000     165.177584 0.52289971E+04  0.21763645E+06                                20.581275                           19.529254       0.668127       1.824377                    0.998979      86.008795     278.856056       0.538033       0.273517      -1.243494      -0.067141       0.035884       0.326121       0.334889      -0.013682      -0.029340       0.016037       0.077667       0.269275      -0.086770      -0.013263       0.100033             22.512992      22.799812      -1.224945       2.063998      26.560482      -1.634601      18.178682           0.000001
          389              S      11.146426      10.444783      11.074709      -0.454009     165.207421 0.52301453E+04  0.21769537E+06                                20.583753                           19.531407       0.668248       1.824410                    0.998980      86.009354     278.861575       0.538005       0.273517      -1.243498       0.056190      -0.051363      -0.326133       0.334900      -0.035074      -0.024290       0.023219      -0.043333       0.269385      -0.086722      -0.013521       0.100244             22.515726      26.915719       0.230129       2.229767      22.450419      -1.400809      18.181041           0.000001
          390              S       9.091540      12.105744      13.711494      -0.453987     165.200434 0.52298009E+04  0.21767536E+06                                20.582732                           19.530426       0.668438       1.824470                    0.998980      86.005439     278.836496       0.538037       0.273508      -1.243521      -0.260815       0.196049       0.075530       0.334909      -0.076799      -0.008244       0.045843       0.044907      -0.054891      -0.087067      -0.012479       0.099546             22.514536      20.035731       2.767680       0.886214      22.297140      -3.299606      25.210738           0.000001
          391              S      -4.649250      18.682801       4.062011      -0.453985     165.209620 0.52301490E+04  0.21769296E+06                                20.583362                           19.530975       0.668431       1.824471                    0.998981      86.005465     278.836410       0.538035       0.273505      -1.243527       0.271765       0.024884      -0.194139       0.334911      -0.002314      -0.086641      -0.001866       0.053358      -0.079342      -0.086159      -0.013350       0.099509             22.515231      20.308052       1.518376       4.183629      24.185099       1.510018      23.052541           0.000001
          392              S      -6.900140      20.274463       6.578768      -0.454000     165.177405 0.52289896E+04  0.21763606E+06                                20.581264                           19.529244       0.668127       1.824377                    0.998979      86.008715     278.855742       0.538033       0.273517      -1.243494      -0.067140       0.264489       0.194134       0.334889      -0.018569      -0.026518       0.083133      -0.038549      -0.079375      -0.086770      -0.013263       0.100032             22.512980      22.799799       2.399949      -0.028852      21.689645      -4.446708      23.049495           0.000001
          393              S      -1.885724       4.368725      14.582761      -0.454009     165.207162 0.52301346E+04  0.21769481E+06                                20.583731                           19.531387       0.668248       1.824411                    0.998980      86.009268     278.861192       0.538005       0.273517      -1.243498       0.056190      -0.256759      -0.207547       0.334901      -0.003499      -0.042520       0.060552      -0.107996       0.075397      -0.086722      -0.013522       0.100244             22.515701      26.915689       1.815981       1.314167      20.461447      -2.549098      20.169968           0.000000
          394              S      -3.940610       5.821794      17.339574      -0.453987     165.200229 0.52297913E+04  0.21767486E+06                                20.582713                           19.530407       0.668438       1.824470                    0.998980      86.005389     278.836252       0.538038       0.273508      -1.243521      -0.260815      -0.032611       0.207549       0.334909       0.031259      -0.070633       0.020761       0.088351       0.075441      -0.087067      -0.012478       0.099546             22.514516      20.035715      -0.616338       2.839987      27.339853      -0.388251      20.167981           0.000000
          395              S      12.726990      11.714658      14.148830      -0.453999     165.177390 0.52289886E+04  0.21763601E+06                                20.581261                           19.529240       0.668128       1.824378                    0.998979      86.008724     278.855774       0.538033       0.273517      -1.243494       0.271743       0.155695       0.118596       0.334888       0.076697       0.041592      -0.004285       0.065440      -0.043031      -0.086769      -0.013263       0.100032             22.512977      20.304545      -4.381281      -0.776946      24.640517      -1.246371      22.593868           0.000001
          396              S      10.476067       8.739276      14.268858      -0.453986     165.209729 0.52301530E+04  0.21769317E+06                                20.583372                           19.530983       0.668431       1.824471                    0.998981      86.005491     278.836543       0.538035       0.273505      -1.243527      -0.067126      -0.300387       0.132011       0.334911       0.032771      -0.002521      -0.066687      -0.065646      -0.160504      -0.086158      -0.013350       0.099508             22.515243      22.799984      -1.174444       2.092523      18.860941       2.812545      25.884804           0.000001
          397              S       6.802370      -2.526254      17.773505      -0.453987     165.200201 0.52297900E+04  0.21767479E+06                                20.582709                           19.530403       0.668438       1.824470                    0.998980      86.005389     278.836245       0.538038       0.273508      -1.243521       0.056191       0.308125      -0.118598       0.334909       0.039067       0.018568      -0.036889      -0.147476      -0.042949      -0.087067      -0.012478       0.099545             22.514511      26.915674      -2.044861       0.916431      18.034212       1.147726      22.593648           0.000001
          398              S       4.747448      -5.640233      17.653477      -0.454009     165.207303 0.52301409E+04  0.21769514E+06                                20.583742                           19.531398       0.668248       1.824410                    0.998980      86.009336     278.861472       0.538005       0.273517      -1.243498      -0.260806      -0.163436      -0.132013       0.334900       0.046106       0.062666       0.025509       0.009735      -0.160587      -0.086723      -0.013521       0.100244             22.515711      20.037178      -2.152759      -1.954057      21.625266      -2.910005      25.884689           0.000001
          399              S       4.038796       6.463278       3.070716      -0.453987     165.200248 0.52297922E+04  0.21767491E+06                                20.582717                           19.530411       0.668437       1.824470                    0.998980      86.005374     278.836224       0.538037       0.273508      -1.243521       0.271774      -0.180551       0.075531       0.334910      -0.073846       0.045968       0.007508       0.061614      -0.054891      -0.087067      -0.012479       0.099546             22.514523      20.306288       2.863343      -3.406302      22.026564      -0.264329      25.210716           0.000000
          400              S       1.787870       7.846998       0.433931      -0.454009     165.207218 0.52301375E+04  0.21769497E+06                                20.583737                           19.531394       0.668247       1.824410                    0.998980      86.009290     278.861306       0.538005       0.273517      -1.243498      -0.067157       0.035856      -0.326134       0.334901      -0.013662       0.029988      -0.015161       0.077793       0.269388      -0.086722      -0.013522       0.100244             22.515707      22.801898      -1.224301      -2.063940      26.564195       1.635317      18.181029           0.000000
          401              S      15.490422      -1.842071      10.206848      -0.453999     165.177045 0.52289748E+04  0.21763529E+06                                20.581235                           19.529217       0.668127       1.824378                    0.998979      86.008603     278.855273       0.538033       0.273517      -1.243494       0.056212      -0.051340       0.326121       0.334889      -0.035049       0.024899      -0.022316      -0.043209       0.269274      -0.086768      -0.013263       0.100032             22.512947      26.912492       0.229109      -2.229109      22.447700       1.401099      18.178649           0.000001
          402              S      13.435502      -0.181160       7.570063      -0.453985     165.209413 0.52301404E+04  0.21769251E+06                                20.583347                           19.530961       0.668431       1.824471                    0.998981      86.005388     278.836105       0.538035       0.273505      -1.243527      -0.260833       0.196032      -0.075519       0.334911      -0.076783       0.008924      -0.044917       0.045046      -0.054960      -0.086158      -0.013351       0.099509             22.515215      20.036751       2.768055      -0.886074      22.299229       3.300117      25.209664           0.000001
          403             Br      -2.283067       7.371195      20.511803      -0.578855     286.768340 0.92072378E+04  0.42870709E+06                                28.343841                           24.963456       1.436008       1.952608                    0.999833     110.738924     345.128460       0.518279       0.253812      -1.304582      -0.020980       0.042543       0.049330       0.068437      -0.017827       0.012654       0.157303      -0.142655       0.191137      -0.126421      -0.082966       0.209387             33.238126      17.080190      -1.503141      -0.431832      43.750953      17.048313      38.883235           0.000000
          404             Br      -0.977484       6.447875      11.410532      -0.578836     286.760543 0.92070533E+04  0.42869327E+06                                28.342742                           24.962694       1.436281       1.952684                    0.999833     110.735106     345.106359       0.518306       0.253801      -1.304605       0.047099      -0.005605      -0.049358       0.068454       0.030957      -0.143459      -0.063616       0.133357       0.191114      -0.125645      -0.082902       0.208547             33.236541      41.729488       7.211877     -16.216884      19.097666      -5.275283      38.882469          -0.000000
          405             Br      -3.342050      15.037053       4.520841      -0.578829     286.747682 0.92068958E+04  0.42868277E+06                                28.341404                           24.962310       1.436313       1.952692                    0.999833     110.734438     345.099485       0.518317       0.253798      -1.304614       0.027244      -0.046955      -0.041669       0.068435      -0.086511      -0.023150       0.106563      -0.225678      -0.114544      -0.126299      -0.082584       0.208883             33.233585      24.179088      -7.120168      -0.777244      48.138551      16.558163      27.383116           0.000000
          406             Br     -10.773125      20.291660       6.119937      -0.578799     286.810314 0.92082978E+04  0.42876568E+06                                28.346598                           24.964812       1.436517       1.952757                    0.999833     110.733682     345.107674       0.518271       0.253810      -1.304594      -0.053353       0.010059       0.041665       0.068437       0.003578      -0.107597      -0.012953       0.284291      -0.114470      -0.125952      -0.082479       0.208431             33.243043      49.966634       1.991616     -15.877355      22.370034      -4.788739      27.392462           0.000000
          407             Br      15.093005       1.791343       4.642146      -0.578830     286.747425 0.92068872E+04  0.42868226E+06                                28.341385                           24.962296       1.436314       1.952692                    0.999833     110.734411     345.099343       0.518318       0.253798      -1.304614      -0.020970       0.021483      -0.061501       0.068437       0.019875       0.009620      -0.088341      -0.024656       0.545065      -0.126299      -0.082584       0.208882             33.233557      17.078396       0.376468       1.517508      25.332836      -6.415987      57.289437           0.000001
          408             Br      16.398660      -5.628878       9.992329      -0.578799     286.810039 0.92082872E+04  0.42876506E+06                                28.346577                           24.964796       1.436518       1.952757                    0.999833     110.733647     345.107498       0.518271       0.253810      -1.304594       0.047062      -0.039950       0.029543       0.068437      -0.139671       0.045457      -0.037702      -0.043476      -0.339176      -0.125952      -0.082478       0.208431             33.243017      41.739286     -17.654801       1.864091      38.511302      -5.931613      19.478463           0.000001
          409             Br       5.346035       8.683539       5.998632      -0.578855     286.768456 0.92072408E+04  0.42870726E+06                                28.343850                           24.963460       1.436007       1.952607                    0.999833     110.738934     345.128513       0.518279       0.253812      -1.304582       0.027217      -0.012631       0.061509       0.068437       0.023190       0.087089       0.021127      -0.005840       0.545274      -0.126421      -0.082966       0.209387             33.238140      24.181405       2.888207       6.555600      18.234809       0.707993      57.298207           0.000000
          410             Br      -2.085111       7.441043       0.648449      -0.578836     286.760781 0.92070611E+04  0.42869374E+06                                28.342760                           24.962707       1.436279       1.952684                    0.999833     110.735141     345.106542       0.518306       0.253801      -1.304605      -0.053357       0.031091      -0.029532       0.068453      -0.095027       0.051214      -0.029536       0.209402      -0.339201      -0.125646      -0.082902       0.208548             33.236567      49.956966     -14.741402       6.211028      30.277498       0.220307      19.475238           0.000000
          411             Br       6.404948      -9.162137      17.409165      -0.578836     286.760853 0.92070646E+04  0.42869394E+06                                28.342764                           24.962713       1.436278       1.952683                    0.999833     110.735160     345.106623       0.518306       0.253801      -1.304605      -0.020984      -0.064013       0.012160       0.068453      -0.001615      -0.021523      -0.067737      -0.296315      -0.269913      -0.125646      -0.082902       0.208548             33.236568      17.079366       1.125675      -1.085797      54.862523     -10.630939      27.767815           0.000000
          412             Br       7.710654      -0.818596      21.160252      -0.578855     286.768431 0.92072409E+04  0.42870727E+06                                28.343847                           24.963460       1.436006       1.952607                    0.999833     110.738946     345.128550       0.518279       0.253812      -1.304582       0.047103       0.045521       0.019815       0.068437       0.109302       0.098861       0.102439       0.067415      -0.006710      -0.126421      -0.082965       0.209386             33.238133      41.732378      10.438399      14.354848      29.368558      11.204708      28.613462           0.000000
          413             Br      14.034185      13.140145      10.762083      -0.578798     286.810406 0.92083005E+04  0.42876584E+06                                28.346606                           24.964818       1.436518       1.952758                    0.999833     110.733673     345.107666       0.518271       0.253810      -1.304594       0.027267       0.059555      -0.019826       0.068435       0.063763      -0.063138      -0.126511      -0.189672      -0.006642      -0.125952      -0.082478       0.208430             33.243057      24.184467       4.235128      -5.780545      46.928292     -17.272201      28.616413           0.000000
          414             Br       6.603088       9.128034      14.513171      -0.578829     286.747379 0.92068861E+04  0.42868219E+06                                28.341383                           24.962296       1.436320       1.952693                    0.999833     110.734394     345.099282       0.518317       0.253798      -1.304614      -0.053353      -0.041104      -0.012146       0.068436       0.091872       0.057241       0.043592       0.232484      -0.269906      -0.126294      -0.082585       0.208878             33.233554      49.951657      12.748287       9.659887      21.983627       4.565819      27.765376           0.000000
          415             Br      -6.627202      19.657854       0.769754      -0.578836     286.760986 0.92070670E+04  0.42869408E+06                                28.342774                           24.962716       1.436277       1.952683                    0.999833     110.735169     345.106674       0.518306       0.253801      -1.304605      -0.020984       0.042537      -0.049357       0.068453      -0.017832      -0.012160      -0.156460      -0.142638       0.191114      -0.125646      -0.082902       0.208548             33.236588      17.079371      -1.503163       0.431981      43.747861     -17.047896      38.882532           0.000000
          416             Br      -5.321496      18.734706       9.871025      -0.578855     286.768591 0.92072484E+04  0.42870771E+06                                28.343859                           24.963472       1.436006       1.952607                    0.999833     110.738961     345.128635       0.518279       0.253812      -1.304582       0.047103      -0.005600       0.049330       0.068436       0.030966       0.144089       0.064364       0.133363       0.191136      -0.126421      -0.082965       0.209386             33.238146      41.732394       7.212621      16.217280      19.098781       5.275579      38.883263           0.000000
          417             Br       1.002035       2.750323      16.760716      -0.578799     286.810242 0.92082964E+04  0.42876560E+06                                28.346593                           24.964810       1.436518       1.952757                    0.999833     110.733675     345.107642       0.518271       0.253810      -1.304594       0.027267      -0.046948       0.041665       0.068437      -0.086560       0.023652      -0.105760      -0.225616      -0.114470      -0.125952      -0.082478       0.208430             33.243035      24.184453      -7.123641       0.777521      48.152189     -16.565563      27.392464           0.000000
          418             Br      -6.429062       8.004900      15.161620      -0.578830     286.747440 0.92068880E+04  0.42868231E+06                                28.341385                           24.962297       1.436314       1.952692                    0.999833     110.734416     345.099353       0.518318       0.253798      -1.304614      -0.053353       0.010034      -0.041670       0.068437       0.003636       0.108185       0.013695       0.284278      -0.114544      -0.126299      -0.082583       0.208882             33.233556      49.951667       1.991712      15.870266      22.365911       4.786525      27.383089           0.000000
          419             Br      10.749083      14.078301      16.639411      -0.578854     286.768552 0.92072455E+04  0.42870754E+06                                28.343858                           24.963469       1.436007       1.952608                    0.999833     110.738936     345.128555       0.518279       0.253812      -1.304582      -0.020980       0.021451       0.061507       0.068436       0.019872      -0.009111       0.089151      -0.024610       0.545273      -0.126421      -0.082965       0.209386             33.238147      17.080198       0.377581      -1.517679      25.336024       6.416677      57.298220           0.000000
          420             Br      12.054666       6.657979      11.289228      -0.578835     286.760891 0.92070656E+04  0.42869400E+06                                28.342769                           24.962715       1.436279       1.952684                    0.999833     110.735146     345.106584       0.518306       0.253801      -1.304605       0.047098      -0.039942      -0.029533       0.068452      -0.139719      -0.044919       0.038440      -0.043415      -0.339200      -0.125646      -0.082902       0.208548             33.236578      41.729526     -17.650213      -1.862610      38.504963       5.929259      19.475243           0.000000
          421             Br       9.690100      -3.603219      15.282925      -0.578829     286.747589 0.92068925E+04  0.42868258E+06                                28.341397                           24.962305       1.436318       1.952693                    0.999833     110.734433     345.099458       0.518317       0.253798      -1.304614       0.027242      -0.012609      -0.061501       0.068436       0.023205      -0.086492      -0.020377      -0.005802       0.545059      -0.126294      -0.082585       0.208879             33.233571      24.179083       2.886910      -6.554893      18.232167      -0.707925      57.289463           0.000000
          422             Br       2.259025      -4.845615      20.633108      -0.578799     286.810379 0.92083007E+04  0.42876585E+06                                28.346600                           24.964816       1.436517       1.952757                    0.999833     110.733704     345.107758       0.518271       0.253810      -1.304594      -0.053352       0.031054       0.029543       0.068437      -0.094971      -0.050698       0.030291       0.209390      -0.339176      -0.125953      -0.082478       0.208431             33.243045      49.966634     -14.746062      -6.213749      30.284025      -0.219695      19.478476           0.000000
          423             Br       2.060855       3.124581       3.872392      -0.578830     286.747584 0.92068927E+04  0.42868258E+06                                28.341399                           24.962306       1.436314       1.952692                    0.999833     110.734416     345.099391       0.518317       0.253798      -1.304614      -0.020970      -0.064003      -0.012145       0.068437      -0.001606       0.022022       0.068499      -0.296316      -0.269917      -0.126299      -0.082584       0.208883             33.233580      17.078406       1.125975       1.084776      54.856934      10.629380      27.765401           0.000000
          424             Br       3.366510      11.468051       0.121305      -0.578799     286.810271 0.92082958E+04  0.42876556E+06                                28.346595                           24.964809       1.436518       1.952757                    0.999833     110.733671     345.107632       0.518271       0.253810      -1.304594       0.047061       0.045560      -0.019827       0.068437       0.109201      -0.098231      -0.101697       0.067369      -0.006642      -0.125952      -0.082479       0.208431             33.243041      41.739318      10.441626     -14.357572      29.373409     -11.207284      28.616396          -0.000000
          425             Br      18.378185       0.853298      10.519474      -0.578855     286.768248 0.92072331E+04  0.42870681E+06                                28.343836                           24.963449       1.436008       1.952608                    0.999833     110.738903     345.128365       0.518279       0.253812      -1.304582       0.027217       0.059583       0.019815       0.068437       0.063827       0.063627       0.127353      -0.189834      -0.006711      -0.126421      -0.082966       0.209387             33.238126      24.181394       4.233264       5.779016      46.919523      17.268763      28.613460           0.000000
          426             Br      10.947039      -3.158884       6.768386      -0.578835     286.760516 0.92070490E+04  0.42869302E+06                                28.342738                           24.962687       1.436282       1.952684                    0.999833     110.735102     345.106325       0.518307       0.253801      -1.304605      -0.053357      -0.041121       0.012159       0.068452       0.091866      -0.056689      -0.042870       0.232498      -0.269913      -0.125645      -0.082902       0.208547             33.236542      49.956930      12.749505      -9.661036      21.984903      -4.567304      27.767793           0.000000
          427              N      -2.012018       4.029041      19.530085      -0.222115      42.590612 0.57420926E+03  0.14291277E+05                                10.458529                            7.857241      -0.204637       1.945917                    0.998568      29.083567      82.566893       0.610385       0.403182      -1.086400      -0.033058      -0.078262       0.070654       0.110498      -0.024262      -0.025488       0.015224       0.098002      -0.099078      -0.048002      -0.030414       0.078417             13.750466       9.430310      -2.716831      -0.246374      22.207133      -6.706304       9.613954           0.000000
          428              N      -1.468144       2.103701      20.455833      -0.005869      34.459971 0.33214746E+03  0.71734544E+04                                 8.905737                            5.799968       0.140905       2.130599                    0.998891      23.422193      60.939713       0.746719       0.379797      -1.108270      -0.041306       0.029915       0.001963       0.051039      -0.012252      -0.020983      -0.035247       0.017303      -0.083626      -0.057601       0.027370       0.030230             12.582063      11.258747      -6.730578       1.138410      19.099956      -5.430352       7.387486          -0.000000
          429              N       0.516213       0.903275      20.338784      -0.459763      43.431429 0.57914209E+03  0.14314605E+05                                10.198283                            7.699990       0.302442       2.094681                    0.998221      29.969765      82.315880       0.645484       0.383907      -1.109797      -0.023238      -0.068402       0.051998       0.089009      -0.078705       0.054201       0.074546       0.050569       0.013549      -0.142648       0.062239       0.080409             12.883940      18.824810      -7.727670      -0.809550      13.218104      -1.145133       6.608907          -0.000001
          430              N      -0.707058      10.024999      17.138038      -0.232262      40.092244 0.52781972E+03  0.12845021E+05                                 9.962936                            7.478652      -0.111297       1.980139                    0.998699      28.439621      79.474637       0.633380       0.397367      -1.091874      -0.002004       0.110972       0.027440       0.114331      -0.001924      -0.005374      -0.048435       0.003876       0.103893      -0.048320      -0.014963       0.063283             13.203030       6.007596      -0.224417      -1.604730      15.780072       6.939017      17.821420           0.000000
          431              N      -0.639274      11.359366      18.789487      -0.015924      35.309400 0.32459057E+03  0.69732770E+04                                 9.055370                            5.738246       0.136552       2.131667                    0.998994      23.310095      60.580066       0.749465       0.380412      -1.107306      -0.003903       0.004076      -0.044748       0.045102      -0.004692       0.001788      -0.007682      -0.075345       0.095622      -0.053920       0.017750       0.036170             13.261380       4.811288      -0.147541      -0.917817      11.769728       6.999763      23.203124          -0.000000
          432              N      -0.743518      10.946548      20.998512      -0.447285      42.360351 0.55225895E+03  0.13511737E+05                                10.081312                            7.562346       0.205321       2.072606                    0.997748      29.495703      81.048752       0.644668       0.388331      -1.104753      -0.024055       0.070571       0.036423       0.082979       0.002785       0.002174      -0.015549       0.212913       0.217186      -0.143813       0.069365       0.074448             13.011835       5.550844       0.068953      -0.000810       9.160512      -1.423947      24.324150          -0.000000
          433              N      -4.218837       5.589403      12.392251      -0.222131      42.589342 0.57421507E+03  0.14291483E+05                                10.458297                            7.857291      -0.204610       1.945926                    0.998566      29.083637      82.567760       0.610381       0.403183      -1.086397      -0.062768      -0.057259      -0.070665       0.110508      -0.049670      -0.022729       0.019140      -0.045682      -0.099037      -0.047819      -0.030626       0.078445             13.750050      22.492579       1.903580       6.241302       9.142845       2.468352       9.614727           0.000000
          434              N      -6.215369       5.460382      11.466503      -0.005887      34.463084 0.33215183E+03  0.71734794E+04                                 8.905778                            5.799568       0.140808       2.130561                    0.998890      23.422105      60.936609       0.746839       0.379740      -1.108327       0.041983      -0.028962      -0.001966       0.051042      -0.014956       0.026310       0.031612       0.001910      -0.083628      -0.057699       0.027412       0.030287             12.583559      22.465874      -2.773676       5.499993       7.898087       0.734317       7.386715          -0.000000
          435              N      -8.008586       6.931119      11.583551      -0.459736      43.453467 0.57940738E+03  0.14322215E+05                                10.200749                            7.701009       0.302623       2.094736                    0.998223      29.967745      82.302356       0.645561       0.383833      -1.109897      -0.056734      -0.044694      -0.052019       0.089007      -0.077091      -0.052096      -0.075796       0.059586       0.013584      -0.142460       0.062077       0.080384             12.888684      18.705474      -7.776499       0.809947      13.349941       1.145162       6.610637          -0.000001
          436              N       0.999265       8.818408      14.784298      -0.232276      40.092236 0.52782502E+03  0.12845005E+05                                 9.962411                            7.478389      -0.111170       1.980177                    0.998698      28.439334      79.469784       0.633438       0.397336      -1.091911       0.105301       0.035097      -0.027420       0.114332      -0.002718       0.044003       0.021356      -0.000605       0.103772      -0.048479      -0.014934       0.063412             13.202058      14.834293       2.896632      -7.075956       6.952198      -0.799852      17.819682           0.000000
          437              N       2.234703       9.327068      13.132849      -0.015944      35.309924 0.32459833E+03  0.69733640E+04                                 9.055060                            5.738045       0.136724       2.131722                    0.998996      23.309656      60.575134       0.749544       0.380376      -1.107352       0.005160      -0.002281       0.044798       0.045152       0.020035       0.007911       0.000978       0.064472       0.095639      -0.053912       0.017660       0.036253             13.261109      11.088032       2.071670      -6.904822       5.491499      -1.467570      23.203797          -0.000000
          438              N       1.880213       9.091140      10.923823      -0.447310      42.357239 0.55220241E+03  0.13510102E+05                                10.081058                            7.562066       0.205318       2.072594                    0.997749      29.496392      81.051734       0.644662       0.388342      -1.104737       0.074550       0.000836      -0.036431       0.082980      -0.064736       0.015491       0.003278      -0.169098       0.217169      -0.143825       0.069444       0.074381             13.011772       8.715530       1.187922       1.341508       5.995219       0.475413      24.324567          -0.000000
          439              N      -2.658445      17.704179       6.671768      -0.222133      42.592162 0.57426555E+03  0.14293250E+05                                10.459441                            7.858072      -0.204702       1.945890                    0.998567      29.084831      82.576334       0.610292       0.403228      -1.086352       0.105613       0.026978       0.018185       0.110511       0.005748      -0.046108      -0.013888       0.001072       0.167633      -0.047899      -0.030577       0.078476             13.751619      16.836770       4.594258       6.997746       8.166306       3.537849      16.251780           0.000000
          440              N      -1.176243      18.196896       8.227450      -0.005826      34.461164 0.33213940E+03  0.71732253E+04                                 8.905758                            5.799734       0.140672       2.130528                    0.998890      23.421739      60.937982       0.746767       0.379776      -1.108288       0.001272      -0.001601      -0.050995       0.051036       0.026619       0.000356      -0.005133       0.068073       0.085441      -0.057736       0.027530       0.030205             12.583083      11.865574       2.556506       6.751505       5.662556       2.504483      20.221118          -0.000000
          441              N      -1.367366      18.129340      10.540755      -0.459758      43.439337 0.57924295E+03  0.14317258E+05                                10.198539                            7.699942       0.302655       2.094743                    0.998222      29.968064      82.302976       0.645597       0.383836      -1.109885       0.082451       0.026509       0.020539       0.089009      -0.072785       0.002429       0.001356      -0.143856       0.241446      -0.142604       0.062083       0.080522             12.884836       8.329221       1.029646      -0.038800       6.081988      -0.054816      24.243298          -0.000001
          442              N      18.191228      14.472716       4.275465      -0.232250      40.089622 0.52778881E+03  0.12843764E+05                                 9.961594                            7.477810      -0.111164       1.980183                    0.998700      28.438170      79.462595       0.633511       0.397301      -1.091946      -0.029266      -0.088870      -0.065716       0.114337      -0.011300       0.018628      -0.014503       0.098701      -0.044171      -0.048356      -0.014930       0.063286             13.200540      11.515291      -4.174986      -1.636530      18.611137       6.890324       9.475190           0.000000
          443              N      18.888002      12.597736       3.560404      -0.015888      35.307361 0.32457357E+03  0.69726742E+04                                 9.054485                            5.737749       0.136682       2.131721                    0.998995      23.308586      60.570959       0.749581       0.380366      -1.107363      -0.037166       0.024947      -0.005551       0.045105      -0.016920       0.026256       0.026929       0.023143      -0.072097      -0.053955       0.017785       0.036170             13.259866      13.684203      -8.276606      -1.988736      18.826661       5.482751       7.268735          -0.000000
          444              N      -5.143285      11.646736       3.713632      -0.447290      42.355502 0.55217879E+03  0.13509123E+05                                10.080049                            7.561382       0.205227       2.072575                    0.997748      29.494978      81.041619       0.644770       0.388288      -1.104796       0.004491      -0.056734      -0.060366       0.082964      -0.062763      -0.049662      -0.088851       0.068841      -0.009467      -0.143695       0.069405       0.074290             13.010313      19.985013      -7.296069       1.639624      12.357665       0.896140       6.688260          -0.000000
          445              N      -8.486425      21.825161       3.969010      -0.222132      42.592578 0.57428174E+03  0.14293676E+05                                10.459329                            7.858184      -0.204643       1.945914                    0.998567      29.084138      82.572958       0.610290       0.403228      -1.086358      -0.009783       0.108552      -0.018188       0.110499       0.004153      -0.002116       0.048296      -0.007978       0.167586      -0.048034      -0.030573       0.078607             13.751164       6.241858       0.848627      -1.003088      18.759009      -7.774879      16.252626           0.000000
          446              N       0.172036      -1.186887       2.413329      -0.005880      34.464288 0.33215100E+03  0.71734720E+04                                 8.906065                            5.799595       0.140731       2.130538                    0.998890      23.422068      60.936976       0.746829       0.379744      -1.108321      -0.001938       0.000660       0.050991       0.051032      -0.000719       0.005015       0.001509      -0.086395       0.085286      -0.057711       0.027385       0.030326             12.584484       4.745238       0.039124      -0.110856      12.783329      -7.202543      20.224887          -0.000000
          447              N      17.548315      23.184050       0.100023      -0.459757      43.443101 0.57927944E+03  0.14318388E+05                                10.199226                            7.700232       0.302639       2.094739                    0.998224      29.968164      82.303951       0.645579       0.383840      -1.109881      -0.002483       0.086588      -0.020530       0.089023      -0.011408      -0.000324      -0.002567       0.203363       0.241443      -0.142590       0.062077       0.080513             12.886231       5.684900       0.094720       0.038850       8.727106       0.053942      24.246685          -0.000001
          448              N      16.269440      15.831660       6.365314      -0.232270      40.092090 0.52781311E+03  0.12844815E+05                                 9.962894                            7.478605      -0.111186       1.980182                    0.998699      28.439406      79.473783       0.633383       0.397367      -1.091874      -0.074028      -0.057198       0.065706       0.114320      -0.039841       0.020005      -0.012557      -0.062564      -0.044122      -0.048504      -0.014754       0.063258             13.202752      20.451679      -1.018276      -7.043564       9.679983      -0.752978       9.476594           0.000000
          449              N      14.269444      15.863613       7.080374      -0.015872      35.303141 0.32454357E+03  0.69719992E+04                                 9.054347                            5.737837       0.136866       2.131786                    0.998995      23.308881      60.575303       0.749492       0.380412      -1.107308       0.035922      -0.026728       0.005569       0.045120      -0.020453      -0.016590      -0.033656       0.003251      -0.072022      -0.053865       0.017707       0.036158             13.259279      23.456037      -4.819310      -5.832660       9.052673       0.046929       7.269126          -0.000000
          450              N      12.695166      17.463359       6.927147      -0.447284      42.344691 0.55204173E+03  0.13505372E+05                                10.079363                            7.561148       0.205272       2.072599                    0.997747      29.495897      81.051584       0.644669       0.388360      -1.104709      -0.054980      -0.014665       0.060387       0.082973      -0.070454       0.067317       0.076573       0.025352      -0.009513      -0.143858       0.069531       0.074326             13.008919      17.789821      -8.070652      -0.298587      14.549318      -1.843976       6.687618          -0.000000
          451              N      15.364100       2.612259       8.027403      -0.222133      42.592207 0.57426644E+03  0.14293278E+05                                10.459456                            7.858085      -0.204704       1.945889                    0.998567      29.084825      82.576336       0.610290       0.403229      -1.086352      -0.033073       0.100326       0.032456       0.110510      -0.009968       0.033914      -0.007181       0.111535      -0.058244      -0.047898      -0.030578       0.078476             13.751638       9.431370       1.144990       2.476161      18.572077       8.806626      13.251466           0.000000
          452              N      15.907990       4.376661       9.231939      -0.005826      34.461183 0.33213967E+03  0.71732331E+04                                 8.905767                            5.799740       0.140669       2.130527                    0.998890      23.421745      60.938015       0.746766       0.379776      -1.108287      -0.041307      -0.013255      -0.026883       0.051036      -0.012016       0.021172       0.032125       0.011630      -0.100600      -0.057736       0.027531       0.030205             12.583092      11.258048       4.353978       5.260898      15.020225       7.788765      11.471003          -0.000000
          453              N      17.892361       4.875518      10.330068      -0.459758      43.439331 0.57924309E+03  0.14317263E+05                                10.198538                            7.699945       0.302654       2.094743                    0.998222      29.968071      82.303018       0.645597       0.383836      -1.109885      -0.023210       0.079246       0.033227       0.089010       0.086282       0.041166      -0.051015       0.091048       0.135177      -0.142604       0.062082       0.080522             12.884830      18.826264       3.162797       7.097640       9.253535       3.434580      10.574692          -0.000001
          454              N       7.981001      22.116360       4.030727      -0.232250      40.089647 0.52778917E+03  0.12843775E+05                                 9.961599                            7.477813      -0.111165       1.980182                    0.998700      28.438192      79.462681       0.633511       0.397301      -1.091946      -0.002009      -0.031751      -0.109821       0.114337      -0.003703       0.004451       0.001073      -0.078476      -0.143199      -0.048356      -0.014930       0.063286             13.200546       6.006658      -1.277400       0.996497      11.300620      -4.350569      22.294360           0.000000
          455              N       8.048758      22.879354       2.049414      -0.015888      35.307362 0.32457360E+03  0.69726751E+04                                 9.054487                            5.737750       0.136682       2.131721                    0.998995      23.308586      60.570966       0.749581       0.380366      -1.107363      -0.003903      -0.040801       0.018830       0.045105       0.003894       0.003211      -0.000483      -0.089636       0.052938      -0.053955       0.017785       0.036170             13.259870       4.810819      -0.721246       0.586906      14.283367      -8.449749      20.685423          -0.000000
          456              N      16.632509       0.425137       1.302431      -0.447290      42.355505 0.55217820E+03  0.13509106E+05                                10.080051                            7.561378       0.205228       2.072575                    0.997748      29.494978      81.041625       0.644770       0.388288      -1.104796      -0.024042      -0.003737      -0.079316       0.082964       0.000501      -0.003372      -0.085180       0.038238      -0.307103      -0.143695       0.069405       0.074290             13.010321       5.550264      -0.035455      -0.059124      21.764271      -5.853279      11.716428          -0.000000
          457              N      13.157310      -4.349447      10.244942      -0.222132      42.592507 0.57428088E+03  0.14293649E+05                                10.459319                            7.858178      -0.204644       1.945915                    0.998567      29.084113      82.572866       0.610291       0.403228      -1.086358      -0.062760      -0.032565       0.084915       0.110499       0.005133       0.054500       0.021962       0.025142       0.113500      -0.048034      -0.030573       0.078607             13.751145      22.495014       4.453284      -4.766243       7.359165      -1.437542      11.399256           0.000000
          458              N      11.160786      -5.086652      10.819544      -0.005880      34.464294 0.33215109E+03  0.71734745E+04                                 8.906066                            5.799596       0.140731       2.130538                    0.998890      23.422068      60.936975       0.746829       0.379744      -1.108321       0.041968       0.012783       0.026067       0.051032       0.030267      -0.000143       0.001949       0.059944       0.090454      -0.057711       0.027385       0.030326             12.584485      22.468449       6.150460      -0.350258       6.878870      -0.146684       8.406135          -0.000000
          459              N       0.679546      18.853025       9.487318      -0.459757      43.443100 0.57927938E+03  0.14318386E+05                                10.199226                            7.700231       0.302641       2.094740                    0.998224      29.968167      82.303959       0.645579       0.383840      -1.109882      -0.056752      -0.022698       0.064723       0.089023      -0.006573       0.092932       0.022205      -0.033523      -0.265640      -0.142590       0.062077       0.080512             12.886229      18.702712       4.588717       6.327393       7.302386       2.344653      12.653590          -0.000001
          460              N       9.687353      20.681277       6.252521      -0.232270      40.092154 0.52781386E+03  0.12844838E+05                                 9.962905                            7.478610      -0.111187       1.980181                    0.998699      28.439426      79.473861       0.633382       0.397367      -1.091874       0.105288      -0.041294      -0.016683       0.114320       0.039475      -0.019530      -0.032892      -0.020817       0.043277      -0.048504      -0.014754       0.063258             13.202772      14.834888      -7.576650       1.029854      15.796373      -4.306607       8.977055           0.000000
          461              N      10.922797      18.996754       6.637718      -0.015872      35.303148 0.32454346E+03  0.69719964E+04                                 9.054348                            5.737835       0.136867       2.131786                    0.998995      23.308881      60.575304       0.749492       0.380412      -1.107308       0.005173       0.039930      -0.020363       0.045120      -0.003187      -0.021235      -0.035093       0.005288      -0.082093      -0.053865       0.017707       0.036158             13.259284      11.088211      -7.014292       1.657295      20.042200      -6.934083       8.647441          -0.000000
          462              N      10.568325      17.201659       7.946533      -0.447284      42.344678 0.55204131E+03  0.13505360E+05                                10.079361                            7.561144       0.205271       2.072599                    0.997747      29.495898      81.051586       0.644669       0.388360      -1.104709       0.074546      -0.031959       0.017493       0.082973       0.045801       0.048450      -0.011887      -0.184243       0.171608      -0.143857       0.069531       0.074326             13.008917       8.713876       0.567884      -1.699235      19.325833      -8.172508      10.987044          -0.000000
          463              N       6.029595       9.212701       2.613375      -0.222115      42.590601 0.57420928E+03  0.14291278E+05                                10.458528                            7.857242      -0.204638       1.945917                    0.998568      29.083573      82.566921       0.610385       0.403182      -1.086400       0.105601       0.002272      -0.032451       0.110498      -0.042802       0.018209      -0.029366      -0.074294      -0.058316      -0.048002      -0.030414       0.078417             13.750461      16.834721       3.762850      -7.477237      11.165492      -5.269812      13.251171           0.000000
          464              N       7.511781      10.313591       1.408839      -0.005869      34.459970 0.33214742E+03  0.71734532E+04                                 8.905736                            5.799968       0.140905       2.130599                    0.998891      23.422193      60.939710       0.746719       0.379797      -1.108270       0.001269      -0.043363       0.026888       0.051039      -0.013030      -0.023120      -0.030556       0.006081      -0.100587      -0.057600       0.027370       0.030230             12.582061      11.865723       4.565730      -5.588317      14.411296      -7.554482      11.469164          -0.000000
          465              N       7.320643      12.350740       0.310711      -0.459763      43.431420 0.57914199E+03  0.14314601E+05                                10.198281                            7.699989       0.302442       2.094681                    0.998221      29.969763      82.315869       0.645484       0.383907      -1.109797       0.082447       0.004501      -0.033239       0.089009       0.038492       0.061917      -0.021660      -0.179317       0.135090      -0.142648       0.062240       0.080409             12.883938       8.328531      -0.548271      -0.872311      19.749132      -7.836070      10.574151          -0.000001
          466              N       0.815022       8.753211       6.610052      -0.232262      40.092257 0.52781970E+03  0.12845021E+05                                 9.962940                            7.478652      -0.111297       1.980139                    0.998699      28.439614      79.474616       0.633380       0.397367      -1.091874      -0.029239      -0.012463       0.109825       0.114332       0.021793       0.000616      -0.004400       0.065685      -0.143184      -0.048320      -0.014963       0.063283             13.203039      11.516551       0.670146       4.436802       5.792854       0.511464      22.299712           0.000000
          467              N       1.511822       9.071459       8.591365      -0.015924      35.309409 0.32459053E+03  0.69732763E+04                                 9.055373                            5.738247       0.136551       2.131667                    0.998994      23.310097      60.580085       0.749465       0.380412      -1.107306      -0.037157      -0.017277      -0.018843       0.045102       0.031188       0.001574      -0.002805       0.064794       0.052852      -0.053920       0.017750       0.036170             13.261387      13.683813       2.415784       8.163012       5.410447       2.263763      20.689900          -0.000000
          468              N       3.544845       9.679665       9.338347      -0.447285      42.360361 0.55225881E+03  0.13511733E+05                                10.081313                            7.562345       0.205320       2.072606                    0.997748      29.495703      81.048750       0.644668       0.388331      -1.104753       0.004491      -0.023926       0.079328       0.082979      -0.011610       0.079296       0.031747      -0.030295      -0.307078      -0.143813       0.069365       0.074448             13.011840      19.986942       5.068693       5.499430       7.330440       2.007227      11.718137          -0.000000
          469              N       0.201585       4.811532       0.395837      -0.222131      42.589410 0.57421621E+03  0.14291519E+05                                10.458315                            7.857305      -0.204612       1.945925                    0.998566      29.083645      82.567810       0.610380       0.403184      -1.086397      -0.009784      -0.070035      -0.084920       0.110508      -0.003902      -0.002391      -0.058524      -0.026047       0.113499      -0.047819      -0.030626       0.078445             13.750076       6.241498      -1.292183      -0.233428      23.610266       4.975931      11.398464           0.000000
          470              N      -8.515971      -9.603200      21.102792      -0.005887      34.463089 0.33215160E+03  0.71734736E+04                                 8.905778                            5.799566       0.140808       2.130561                    0.998890      23.422108      60.936624       0.746839       0.379740      -1.108327      -0.001947       0.043842      -0.026065       0.051042       0.004704      -0.001846      -0.000437      -0.084656       0.090434      -0.057699       0.027412       0.030287             12.583561       4.745038      -0.115209       0.021453      24.599462       0.376560       8.406184          -0.000000
          471              N       0.172035       0.781454       1.153460      -0.459736      43.453485 0.57940749E+03  0.14322219E+05                                10.200751                            7.701010       0.302622       2.094736                    0.998223      29.967748      82.302371       0.645561       0.383833      -1.109896      -0.002494      -0.061057      -0.064716       0.089007       0.005414       0.010140      -0.094855       0.034313      -0.265655      -0.142460       0.062077       0.080384             12.888688       5.685787      -0.013477      -0.101545      20.323382      -6.749568      12.656896          -0.000001
          472              N      -1.106796       9.883580       4.388257      -0.232276      40.092208 0.52782447E+03  0.12844988E+05                                 9.962406                            7.478384      -0.111170       1.980177                    0.998698      28.439325      79.469755       0.633439       0.397335      -1.091911      -0.074033       0.085514       0.016685       0.114332       0.037232       0.024577       0.029529      -0.033436       0.043192      -0.048479      -0.014934       0.063413             13.202058      20.450748      -5.590622       4.402637      10.179146       0.464736       8.976281           0.000000
          473              N      -3.106797      10.486860       4.003061      -0.015944      35.309899 0.32459829E+03  0.69733631E+04                                 9.055055                            5.738045       0.136724       2.131722                    0.998996      23.309658      60.575144       0.749544       0.380376      -1.107352       0.035933       0.018177       0.020423       0.045152      -0.004121       0.026041       0.031806      -0.000124      -0.081947      -0.053912       0.017660       0.036253             13.261094      23.460918      -2.641178       7.091820       7.673889       0.748499       8.648475          -0.000000
          474              N      -4.681093       9.554276       2.694245      -0.447310      42.357218 0.55220255E+03  0.13510106E+05                                10.081054                            7.562067       0.205318       2.072594                    0.997749      29.496392      81.051731       0.644662       0.388342      -1.104737      -0.054990       0.059631      -0.017491       0.082980       0.093524       0.027464      -0.041539       0.085781       0.171605      -0.143824       0.069443       0.074381             13.011760      17.794308       3.777625       7.140461      10.251860       4.327112      10.989112          -0.000000
          475              N       6.676011      -6.640899      15.005626      -0.222131      42.589430 0.57421650E+03  0.14291528E+05                                10.458317                            7.857306      -0.204611       1.945925                    0.998566      29.083655      82.567838       0.610380       0.403184      -1.086397      -0.033062      -0.022066      -0.103111       0.110508       0.034327      -0.008214      -0.007756       0.085337      -0.136935      -0.047819      -0.030626       0.078445             13.750079       9.429666       1.571099      -2.227720       6.953909      -2.098353      24.866661           0.000000
          476              N       7.219872      -6.479961      12.875342      -0.005888      34.463068 0.33215158E+03  0.71734728E+04                                 8.905773                            5.799564       0.140808       2.130561                    0.998890      23.422107      60.936614       0.746840       0.379739      -1.108327      -0.041300      -0.016666       0.024936       0.051042       0.024332      -0.000077       0.003315       0.072790       0.082798      -0.057699       0.027412       0.030287             12.583551      11.260031       2.379555      -6.403609       5.613260      -2.358441      20.877361          -0.000000
          477              N       9.204230      -5.778391      11.894262      -0.459736      43.453461 0.57940731E+03  0.14322213E+05                                10.200747                            7.701008       0.302623       2.094736                    0.998223      29.967746      82.302354       0.645561       0.383833      -1.109897      -0.023227      -0.010857      -0.085235       0.089007      -0.007507      -0.095192      -0.023304      -0.037909      -0.251830      -0.142461       0.062077       0.080384             12.888680      18.832761       4.566898      -6.290863       7.271698      -2.290358      12.561580          -0.000001
          478              N      16.669008       4.719378       0.112792      -0.232276      40.092234 0.52782472E+03  0.12844996E+05                                 9.962410                            7.478387      -0.111170       1.980177                    0.998698      28.439334      79.469784       0.633438       0.397336      -1.091911      -0.002010      -0.079234       0.082400       0.114332       0.005697       0.001068       0.047612       0.005607       0.108932      -0.048479      -0.014934       0.063413             13.202060       6.007337       1.501630       0.608141      23.317909      -2.585497      10.280934           0.000000
          479              N      16.736769       2.622017       0.442656      -0.015944      35.309934 0.32459813E+03  0.69733589E+04                                 9.055061                            5.738043       0.136725       2.131722                    0.998996      23.309656      60.575134       0.749544       0.380376      -1.107352      -0.003871       0.036744       0.025953       0.045152       0.000854      -0.004909       0.008289      -0.076205       0.093017      -0.053912       0.017660       0.036253             13.261114       4.811209       0.868714       0.331229      26.406391       1.451973       8.565743          -0.000000
          480              N       7.944490     -11.371285      20.262170      -0.447310      42.357233 0.55220239E+03  0.13510101E+05                                10.081056                            7.562065       0.205319       2.072595                    0.997749      29.496388      81.051710       0.644662       0.388341      -1.104737      -0.024062      -0.066833       0.042896       0.082980      -0.003191       0.001380       0.100961       0.065217      -0.225879      -0.143825       0.069443       0.074381             13.011770       5.550820      -0.033605       0.060322      19.300965       7.278061      14.183525          -0.000000
          481              N       4.469287      -1.239555      19.925922      -0.222115      42.590608 0.57420930E+03  0.14291278E+05                                10.458528                            7.857241      -0.204637       1.945917                    0.998568      29.083574      82.566919       0.610385       0.403182      -1.086400      -0.062767       0.089815      -0.014257       0.110498       0.044623      -0.031591      -0.040829      -0.007840       0.014578      -0.048002      -0.030414       0.078417             13.750462      22.495132      -6.355676      -1.472894      11.633103      -1.029660       7.123152           0.000000
          482              N       2.472768      -0.373329      20.277068      -0.005869      34.459971 0.33214749E+03  0.71734550E+04                                 8.905737                            5.799968       0.140906       2.130599                    0.998891      23.422193      60.939710       0.746719       0.379797      -1.108270       0.041972       0.016186      -0.024110       0.051039      -0.015239      -0.026081      -0.033451       0.005268      -0.073654      -0.057601       0.027370       0.030230             12.582061      22.459120      -3.377206      -5.149085       8.153582      -0.590147       7.133482          -0.000000
          483              N       9.367554      11.076593       0.210687      -0.459763      43.431417 0.57914248E+03  0.14314616E+05                                10.198280                            7.699992       0.302442       2.094681                    0.998221      29.969766      82.315873       0.645484       0.383907      -1.109798      -0.056744       0.067386      -0.012721       0.089009       0.083774      -0.040670       0.053814       0.097946       0.128571      -0.142648       0.062240       0.080409             12.883933      18.698139       3.184850      -7.136059       9.284367      -3.489174      10.669294          -0.000001
          484              N      18.375362       7.361051       0.244738      -0.232262      40.092256 0.52781991E+03  0.12845027E+05                                 9.962939                            7.478653      -0.111296       1.980139                    0.998699      28.439620      79.474633       0.633380       0.397367      -1.091874       0.105293       0.006214       0.044118       0.114332      -0.036639      -0.024287       0.011758      -0.057703      -0.067427      -0.048320      -0.014963       0.063283             13.203034      14.835325       4.680687       6.047043      14.411414       5.106421      10.362364           0.000000
          485              N      19.610822       8.536914       1.510991      -0.015924      35.309382 0.32459043E+03  0.69732735E+04                                 9.055367                            5.738245       0.136552       2.131667                    0.998994      23.310099      60.580084       0.749465       0.380412      -1.107306       0.005144      -0.037592      -0.024384       0.045102      -0.016803       0.013427       0.034230       0.003696      -0.086789      -0.053921       0.017750       0.036170             13.261373      11.089321       4.944254       5.247091      17.504173       8.403153      11.190624           0.000000
          486              N      19.256362      10.567939       2.411200      -0.447285      42.360335 0.55225841E+03  0.13511721E+05                                10.081307                            7.562341       0.205321       2.072606                    0.997748      29.495702      81.048735       0.644668       0.388330      -1.104753       0.074553       0.031122       0.018942       0.082979       0.019048      -0.063763       0.008844      -0.189847       0.154951      -0.143813       0.069365       0.074448             13.011831       8.716096      -1.756428       0.357755      20.153783       7.698850      10.165612          -0.000000
          487              N      14.717760       9.943857      11.996414      -0.222132      42.592576 0.57428190E+03  0.14293681E+05                                10.459330                            7.858186      -0.204641       1.945915                    0.998567      29.084133      82.572947       0.610290       0.403228      -1.086358       0.105605      -0.029231       0.014255       0.110499       0.037175       0.028088       0.043548      -0.050017       0.014583      -0.048034      -0.030573       0.078607             13.751166      16.834864      -8.355490       0.480464      17.294408       1.732850       7.124227           0.000000
          488              N      -9.864358       8.350250      11.645268      -0.005880      34.464297 0.33215076E+03  0.71734662E+04                                 8.906067                            5.799594       0.140732       2.130539                    0.998890      23.422068      60.936987       0.746829       0.379744      -1.108321       0.001269       0.044963       0.024103       0.051032      -0.013511       0.022905       0.035825       0.015110      -0.073684      -0.057711       0.027385       0.030326             12.584489      11.865631      -7.127137      -1.162753      18.754192       5.052744       7.133644          -0.000000
          489              N      16.008788       6.380657      10.430091      -0.459757      43.443127 0.57927954E+03  0.14318392E+05                                10.199231                            7.700234       0.302641       2.094740                    0.998224      29.968168      82.303979       0.645579       0.383841      -1.109881       0.082463      -0.031040       0.012704       0.089023       0.034388      -0.064189       0.020552      -0.181442       0.128610      -0.142590       0.062077       0.080513             12.886238       8.329557      -0.482035       0.910733      19.658503       7.892569      10.670656          -0.000001
          490              N       9.503166      13.634810      10.396041      -0.232269      40.092097 0.52781326E+03  0.12844819E+05                                 9.962895                            7.478606      -0.111187       1.980181                    0.998699      28.439399      79.473754       0.633383       0.397367      -1.091874      -0.029251       0.101333      -0.044104       0.114320      -0.010365      -0.019062       0.019163       0.090969      -0.067446      -0.048503      -0.014755       0.063258             13.202755      11.516821       3.507046      -2.798621      17.729446      -7.402918      10.361998           0.000000
          491              N      10.199949      15.191542       9.129788      -0.015872      35.303125 0.32454347E+03  0.69719968E+04                                 9.054345                            5.737836       0.136866       2.131786                    0.998995      23.308882      60.575308       0.749492       0.380412      -1.107308      -0.037173      -0.007656       0.024400       0.045120      -0.014226      -0.027762      -0.024004       0.018237      -0.086859      -0.053865       0.017707       0.036158             13.259275      13.682099       5.859414      -6.172075      14.907157      -7.746292      11.188568          -0.000000
          492              N      12.232960      15.534336       8.229578      -0.447284      42.344683 0.55204204E+03  0.13505381E+05                                10.079361                            7.561149       0.205271       2.072599                    0.997747      29.495900      81.051590       0.644669       0.388360      -1.104709       0.004500       0.080659      -0.018932       0.082973       0.074472      -0.029480       0.057343       0.123664       0.154938      -0.143858       0.069531       0.074326             13.008912      19.982029       2.228311      -7.137678       8.881032      -2.903021      10.163676          -0.000000
          493              N       8.889817      10.224044      16.916710      -0.222133      42.592192 0.57426591E+03  0.14293262E+05                                10.459447                            7.858075      -0.204702       1.945890                    0.998567      29.084838      82.576369       0.610291       0.403228      -1.086352      -0.009769      -0.038533       0.103113       0.110511      -0.000096       0.004717       0.010498      -0.109555      -0.136856      -0.047899      -0.030577       0.078476             13.751628       6.242028       0.444357       1.236299      10.144234       2.802013      24.868621           0.000000
          494              N       8.860294      10.790487      19.046994      -0.005826      34.461173 0.33213943E+03  0.71732264E+04                                 8.905760                            5.799734       0.140673       2.130528                    0.998890      23.421742      60.937994       0.746767       0.379776      -1.108288      -0.001933      -0.044496      -0.024921       0.051036      -0.003949      -0.003076      -0.000897      -0.087236       0.082955      -0.057736       0.027531       0.030205             12.583085       4.744916       0.076432       0.089165      12.126214       6.820894      20.878126          -0.000000
          495              N       8.860308      12.895233      20.028073      -0.459758      43.439350 0.57924306E+03  0.14317262E+05                                10.198541                            7.699944       0.302654       2.094743                    0.998222      29.968067      82.302996       0.645597       0.383836      -1.109885      -0.002490      -0.025498       0.085243       0.089010       0.006106      -0.009640       0.097679       0.038945      -0.251869      -0.142604       0.062082       0.080522             12.884840       5.684510      -0.080859       0.062563      20.411787       6.691387      12.558225          -0.000001
          496              N       7.581350      11.145497      10.527986      -0.232250      40.089634 0.52778873E+03  0.12843762E+05                                 9.961596                            7.477810      -0.111163       1.980183                    0.998700      28.438180      79.462636       0.633511       0.397301      -1.091946      -0.074032      -0.028305      -0.082407       0.114337       0.002684      -0.044416      -0.016744      -0.011515       0.108975      -0.048356      -0.014930       0.063286             13.200545      20.446853       6.607005       2.639865       8.873477       0.288413      10.281305           0.000000
          497              N       5.581344      10.510264      10.198122      -0.015888      35.307378 0.32457368E+03  0.69726774E+04                                 9.054489                            5.737751       0.136698       2.131727                    0.998995      23.308587      60.570971       0.749581       0.380366      -1.107363       0.035909       0.008555      -0.025920       0.045106       0.024625      -0.009377       0.001964       0.058291       0.092969      -0.053955       0.017785       0.036170             13.259875      23.457433       7.461387      -1.259388       7.755983      -0.796517       8.566207          -0.000000
          498              N       4.007068       9.843102      11.660165      -0.447290      42.355499 0.55217854E+03  0.13509116E+05                                10.080050                            7.561381       0.205228       2.072576                    0.997748      29.494974      81.041613       0.644770       0.388288      -1.104796      -0.054986      -0.044940      -0.042893       0.082963      -0.022987      -0.094620      -0.034781      -0.046801      -0.225930      -0.143695       0.069405       0.074290             13.010317      17.790956       4.294209      -6.841234       7.056642      -2.482634      14.183353          -0.000000
          499              N      -6.356139      16.315719       1.751472      -0.222131      42.589480 0.57421737E+03  0.14291555E+05                                10.458325                            7.857312      -0.204613       1.945924                    0.998566      29.083674      82.567916       0.610380       0.403184      -1.086397      -0.033062      -0.078265      -0.070665       0.110508      -0.024277       0.025621      -0.015049       0.097970      -0.099037      -0.047819      -0.030626       0.078445             13.750090       9.429672      -2.714814       0.246775      22.205847       6.707160       9.614751           0.000000
          500              N      20.252022      14.390361       0.825724      -0.005887      34.463082 0.33215160E+03  0.71734733E+04                                 8.905776                            5.799565       0.140808       2.130561                    0.998890      23.422110      60.936623       0.746839       0.379739      -1.108327      -0.041300       0.029929      -0.001966       0.051042      -0.012233       0.021034       0.035343       0.017315      -0.083628      -0.057699       0.027412       0.030287             12.583556      11.260041      -6.735481      -1.140986      19.103913       5.430219       7.386714          -0.000000
          501              N      -3.827920      13.189938       0.942773      -0.459736      43.453466 0.57940735E+03  0.14322214E+05                                10.200747                            7.701008       0.302623       2.094736                    0.998223      29.967747      82.302354       0.645561       0.383833      -1.109897      -0.023227      -0.068387      -0.052019       0.089007      -0.078686      -0.054096      -0.074382       0.050563       0.013584      -0.142460       0.062077       0.080384             12.888681      18.832763      -7.731490       0.809691      13.222643       1.145345       6.610638          -0.000001
          502              N       3.636858      -2.261969       4.143519      -0.232276      40.092134 0.52782317E+03  0.12844949E+05                                 9.962393                            7.478375      -0.111168       1.980178                    0.998698      28.439307      79.469686       0.633439       0.397335      -1.091911      -0.002010       0.110978      -0.027420       0.114332      -0.001924       0.005467       0.048605       0.003887       0.103772      -0.048479      -0.014934       0.063413             13.202038       6.007330      -0.224139       1.604518      15.779129      -6.937915      17.819657           0.000000
          503              N       3.704619      -0.927633       2.492070      -0.015944      35.309917 0.32459842E+03  0.69733664E+04                                 9.055057                            5.738046       0.136724       2.131722                    0.998996      23.309656      60.575136       0.749544       0.380376      -1.107352      -0.003871       0.004104       0.044798       0.045152      -0.004678      -0.001715       0.007785      -0.075331       0.095639      -0.053912       0.017660       0.036253             13.261100       4.811207      -0.147495       0.917942      11.768318      -6.999119      23.203774          -0.000000
          504              N      -5.087660      23.233199       0.283045      -0.447310      42.357205 0.55220210E+03  0.13510092E+05                                10.081051                            7.562063       0.205319       2.072595                    0.997749      29.496388      81.051712       0.644662       0.388342      -1.104737      -0.024062       0.070565      -0.036431       0.082980       0.002791      -0.002073       0.015698       0.212899       0.217168      -0.143825       0.069443       0.074381             13.011759       5.550818       0.069043       0.001058       9.159924       1.423259      24.324536          -0.000000
          505              N      -8.562863      17.876215       8.889306      -0.222116      42.590639 0.57420982E+03  0.14291295E+05                                10.458534                            7.857246      -0.204637       1.945917                    0.998568      29.083587      82.566975       0.610385       0.403182      -1.086400      -0.062767      -0.057254       0.070654       0.110498      -0.049670       0.022849      -0.018956      -0.045725      -0.099078      -0.048002      -0.030414       0.078417             13.750472      22.495150       1.902215      -6.240649       9.142309      -2.467692       9.613957           0.000000
          506              N     -10.559382      17.747212       9.815054      -0.005869      34.459967 0.33214741E+03  0.71734532E+04                                 8.905736                            5.799968       0.140906       2.130599                    0.998891      23.422193      60.939713       0.746719       0.379797      -1.108270       0.041973      -0.028972       0.001963       0.051039      -0.014968      -0.026238      -0.031532       0.001944      -0.083626      -0.057601       0.027370       0.030230             12.582062      22.459118      -2.770691      -5.499259       7.899578      -0.736796       7.387488          -0.000000
          507              N      -3.664596      -5.355745       9.698006      -0.459763      43.431431 0.57914226E+03  0.14314610E+05                                10.198284                            7.699991       0.302442       2.094681                    0.998221      29.969765      82.315883       0.645484       0.383907      -1.109797      -0.056744      -0.044710       0.051998       0.089009      -0.077108       0.052216       0.075950       0.059605       0.013549      -0.142648       0.062239       0.080409             12.883941      18.698151      -7.772451      -0.809795      13.344765      -1.144959       6.608906          -0.000001
          508              N       5.343212      -3.468515       6.497259      -0.232262      40.092213 0.52781919E+03  0.12845005E+05                                 9.962933                            7.478649      -0.111296       1.980140                    0.998699      28.439594      79.474540       0.633380       0.397367      -1.091874       0.105293       0.035101       0.027441       0.114332      -0.002714      -0.043874      -0.021212      -0.000596       0.103893      -0.048320      -0.014963       0.063283             13.203028      14.835317       2.896614       7.077083       6.952346       0.800025      17.821420           0.000000
          509              N       6.578672      -2.959824       8.148708      -0.015924      35.309384 0.32459036E+03  0.69732718E+04                                 9.055369                            5.738245       0.136551       2.131666                    0.998994      23.310098      60.580087       0.749465       0.380412      -1.107306       0.005144      -0.002321      -0.044748       0.045102       0.020029      -0.007839      -0.000874       0.064500       0.095621      -0.053920       0.017750       0.036170             13.261376      11.089323       2.072053       6.905380       5.491696       1.467898      23.203109          -0.000000
          510              N       6.224212      -3.195711      10.357734      -0.447285      42.360349 0.55225855E+03  0.13511725E+05                                10.081311                            7.562343       0.205320       2.072606                    0.997748      29.495702      81.048746       0.644668       0.388331      -1.104753       0.074553       0.000844       0.036423       0.082979      -0.064745      -0.015385      -0.003133      -0.169102       0.217186      -0.143813       0.069365       0.074448             13.011836       8.716099       1.188026      -1.342242       5.995247      -0.475407      24.324162          -0.000000
          511              N       1.685610       5.417408      14.609789      -0.222132      42.592583 0.57428191E+03  0.14293681E+05                                10.459331                            7.858186      -0.204643       1.945914                    0.998567      29.084136      82.572958       0.610290       0.403228      -1.086358       0.105604       0.026960      -0.018188       0.110499       0.005738       0.046239       0.014104       0.000984       0.167586      -0.048034      -0.030573       0.078607             13.751168      16.834869       4.593774      -6.995880       8.166015      -3.537318      16.252622           0.000000
          512              N       3.167792       5.910096      13.054107      -0.005880      34.464304 0.33215086E+03  0.71734684E+04                                 8.906067                            5.799594       0.140731       2.130538                    0.998890      23.422069      60.936982       0.746829       0.379744      -1.108321       0.001269      -0.001607       0.050991       0.051032       0.026592      -0.000249       0.005232       0.068100       0.085286      -0.057711       0.027385       0.030326             12.584491      11.865631       2.556532      -6.753686       5.662931      -2.505339      20.224910          -0.000000
          513              N       2.976638       5.842496      10.740802      -0.459757      43.443112 0.57927943E+03  0.14318388E+05                                10.199229                            7.700232       0.302641       2.094740                    0.998224      29.968165      82.303960       0.645579       0.383841      -1.109881       0.082463       0.026521      -0.020530       0.089023      -0.072783      -0.002313      -0.001162      -0.143832       0.241443      -0.142590       0.062077       0.080512             12.886235       8.329555       1.029737       0.037903       6.082453       0.054605      24.246697          -0.000001
          514              N      -3.528984       2.185990      17.006092      -0.232270      40.092104 0.52781335E+03  0.12844822E+05                                 9.962897                            7.478607      -0.111187       1.980182                    0.998699      28.439404      79.473780       0.633382       0.397368      -1.091874      -0.029251      -0.088860       0.065706       0.114320      -0.011326      -0.018507       0.014675       0.098744      -0.044122      -0.048504      -0.014754       0.063258             13.202758      11.516825      -4.177185       1.637918      18.614846      -6.891745       9.476602           0.000000
          515              N      -2.832201       0.311024      17.721153      -0.015872      35.303129 0.32454344E+03  0.69719959E+04                                 9.054344                            5.737835       0.136866       2.131786                    0.998995      23.308881      60.575300       0.749492       0.380412      -1.107308      -0.037173       0.024959       0.005569       0.045120      -0.016930      -0.026201      -0.026859       0.023182      -0.072022      -0.053865       0.017707       0.036158             13.259275      13.682105      -8.274866       1.988442      18.826594      -5.483450       7.269126          -0.000000
          516              N      -0.799190      -0.639979      17.567925      -0.447284      42.344683 0.55204178E+03  0.13505373E+05                                10.079361                            7.561147       0.205272       2.072599                    0.997747      29.495899      81.051581       0.644669       0.388360      -1.104709       0.004500      -0.056724       0.060387       0.082973      -0.062765       0.049755       0.088991       0.068847      -0.009513      -0.143858       0.069531       0.074326             13.008914      19.982034      -7.295585      -1.638997      12.357087      -0.896161       6.687619          -0.000000
          517              N      -4.142333       9.538441      17.312547      -0.222133      42.592195 0.57426587E+03  0.14293261E+05                                10.459448                            7.858075      -0.204704       1.945889                    0.998567      29.084843      82.576387       0.610291       0.403228      -1.086352      -0.009768       0.108565       0.018185       0.110511       0.004134       0.002275      -0.048100      -0.008059       0.167632      -0.047898      -0.030577       0.078476             13.751629       6.242029       0.848497       1.002965      18.761066       7.776835      16.251792           0.000000
          518              N      -4.171856      11.100114      18.868228      -0.005826      34.461142 0.33213933E+03  0.71732235E+04                                 8.905754                            5.799733       0.140670       2.130527                    0.998890      23.421742      60.937989       0.746767       0.379775      -1.108288      -0.001933       0.000666      -0.050995       0.051036      -0.000689      -0.004958      -0.001375      -0.086407       0.085441      -0.057736       0.027531       0.030205             12.583074       4.744914       0.039004       0.110774      12.783212       7.200199      20.221097          -0.000000
          519              N      -4.171842      10.897403      21.181534      -0.459758      43.439331 0.57924314E+03  0.14317264E+05                                10.198537                            7.699943       0.302655       2.094743                    0.998222      29.968067      82.302984       0.645597       0.383836      -1.109885      -0.002490       0.086572       0.020539       0.089010      -0.011402       0.000468       0.002742       0.203383       0.241447      -0.142604       0.062082       0.080522             12.884832       5.684508       0.094610      -0.038745       8.726701      -0.054852      24.243286          -0.000001
          520              N      -5.450800       3.544895      14.916243      -0.232250      40.089605 0.52778854E+03  0.12843756E+05                                 9.961592                            7.477808      -0.111164       1.980183                    0.998700      28.438171      79.462601       0.633511       0.397301      -1.091946      -0.074032      -0.057215      -0.065716       0.114337      -0.039808      -0.019883       0.012729      -0.062563      -0.044171      -0.048356      -0.014930       0.063286             13.200534      20.446830      -1.017247       7.041763       9.679588       0.753813       9.475185           0.000000
          521              N      -7.450806       3.576835      14.201183      -0.015888      35.307387 0.32457380E+03  0.69726803E+04                                 9.054491                            5.737752       0.136682       2.131721                    0.998995      23.308585      60.570963       0.749581       0.380366      -1.107363       0.035909      -0.026725      -0.005551       0.045105      -0.020433       0.016637       0.033731       0.003268      -0.072097      -0.053955       0.017785       0.036170             13.259877      23.457440      -4.821302       5.832104       9.053453      -0.047439       7.268738          -0.000000
          522              N      -9.025082       5.176583      14.354410      -0.447290      42.355508 0.55217851E+03  0.13509115E+05                                10.080051                            7.561381       0.205228       2.072575                    0.997748      29.494976      81.041619       0.644770       0.388288      -1.104796      -0.054986      -0.014677      -0.060366       0.082964      -0.070450      -0.067216      -0.076438       0.025354      -0.009467      -0.143695       0.069405       0.074290             13.010320      17.790962      -8.071788       0.298353      14.551738       1.844565       6.688260          -0.000000
          523              N      11.020132      14.899154      13.254154      -0.222115      42.590602 0.57420918E+03  0.14291274E+05                                10.458528                            7.857241      -0.204635       1.945918                    0.998568      29.083569      82.566905       0.610385       0.403182      -1.086400      -0.033058       0.100319      -0.032451       0.110498      -0.009943      -0.033756       0.007380       0.111590      -0.058315      -0.048002      -0.030415       0.078417             13.750462       9.430315       1.145025      -2.476046      18.569898      -8.806203      13.251174           0.000000
          524              N      11.564006      16.663533      12.049618      -0.005869      34.459969 0.33214749E+03  0.71734555E+04                                 8.905738                            5.799969       0.140906       2.130599                    0.998891      23.422194      60.939724       0.746719       0.379797      -1.108270      -0.041306      -0.013257       0.026888       0.051039      -0.012046      -0.021102      -0.031983       0.011650      -0.100587      -0.057601       0.027370       0.030230             12.582063      11.258745       4.351128      -5.259686      15.018282      -7.786858      11.469162          -0.000000
          525              N     -12.515937      17.162369      10.951489      -0.459763      43.431429 0.57914216E+03  0.14314607E+05                                10.198283                            7.699990       0.302442       2.094681                    0.998221      29.969766      82.315886       0.645484       0.383907      -1.109797      -0.023238       0.079232      -0.033239       0.089009       0.086291      -0.041061       0.051156       0.091083       0.135090      -0.142648       0.062239       0.080409             12.883940      18.824809       3.162678      -7.097163       9.252856      -3.434421      10.574155          -0.000001
          526              N     -13.739208       9.829639      17.250830      -0.232261      40.092236 0.52781938E+03  0.12845011E+05                                 9.962935                            7.478649      -0.111296       1.980140                    0.998699      28.439609      79.474591       0.633381       0.397367      -1.091874      -0.002004      -0.031721       0.109825       0.114332      -0.003692      -0.004353      -0.000886      -0.078483      -0.143185      -0.048320      -0.014963       0.063283             13.203031       6.007596      -1.277537      -0.996703      11.301795       4.353545      22.299702           0.000000
          527              N     -13.671424      10.592671      19.232143      -0.015924      35.309417 0.32459051E+03  0.69732757E+04                                 9.055374                            5.738246       0.136552       2.131667                    0.998994      23.310097      60.580082       0.749465       0.380412      -1.107306      -0.003903      -0.040791      -0.018843       0.045102       0.003895      -0.003169       0.000549      -0.089601       0.052852      -0.053921       0.017750       0.036170             13.261388       4.811290      -0.721088      -0.586676      14.282973       8.450757      20.689902          -0.000000
          528              N     -13.775668      12.712159      19.979126      -0.447285      42.360363 0.55225836E+03  0.13511720E+05                                10.081314                            7.562342       0.205321       2.072606                    0.997748      29.495703      81.048758       0.644668       0.388331      -1.104753      -0.024055      -0.003741       0.079328       0.082979       0.000490       0.003499       0.085343       0.038158      -0.307078      -0.143813       0.069365       0.074448             13.011844       5.550845      -0.035177       0.059310      21.766548       5.853999      11.718139          -0.000000
          529              N       8.813313       7.937406      11.036615      -0.222131      42.589419 0.57421632E+03  0.14291523E+05                                10.458316                            7.857305      -0.204610       1.945925                    0.998566      29.083654      82.567841       0.610380       0.403184      -1.086397      -0.062768      -0.032569      -0.084920       0.110508       0.005151      -0.054380      -0.021762       0.025163       0.113499      -0.047819      -0.030626       0.078445             13.750077      22.492626       4.453390       4.769170       7.359140       1.438548      11.398466           0.000000
          530              N       6.816781       7.200190      10.462013      -0.005887      34.463072 0.33215161E+03  0.71734738E+04                                 8.905774                            5.799565       0.140809       2.130561                    0.998890      23.422108      60.936625       0.746839       0.379739      -1.108327       0.041983       0.012778      -0.026065       0.051042       0.030264       0.000203      -0.001886       0.059931       0.090434      -0.057699       0.027412       0.030287             12.583555      22.465863       6.149972       0.347863       6.878621       0.145742       8.406179          -0.000000
          531              N       5.023564       6.566201      11.794239      -0.459736      43.453480 0.57940742E+03  0.14322217E+05                                10.200751                            7.701009       0.302623       2.094736                    0.998223      29.967747      82.302364       0.645561       0.383833      -1.109896      -0.056734      -0.022703      -0.064716       0.089007      -0.006572      -0.092810      -0.022057      -0.033494      -0.265655      -0.142461       0.062077       0.080384             12.888688      18.705480       4.589624      -6.329719       7.303679      -2.345572      12.656904          -0.000001
          532              N     -12.032885       8.394514      15.029036      -0.232276      40.092134 0.52782331E+03  0.12844951E+05                                 9.962387                            7.478372      -0.111169       1.980177                    0.998698      28.439298      79.469604       0.633440       0.397335      -1.091911       0.105301      -0.041295       0.016685       0.114332       0.039466       0.019648       0.033015      -0.020798       0.043192      -0.048479      -0.014934       0.063413             13.202023      14.834249      -7.576254      -1.029348      15.795542       4.305764       8.976278           0.000000
          533              N     -10.797447       6.709984      14.643839      -0.015944      35.309941 0.32459835E+03  0.69733648E+04                                 9.055063                            5.738046       0.136724       2.131722                    0.998996      23.309657      60.575142       0.749544       0.380376      -1.107352       0.005160       0.039937       0.020423       0.045152      -0.003166       0.021307       0.035154       0.005277      -0.081947      -0.053913       0.017660       0.036253             13.261116      11.088031      -7.015606      -1.658231      20.046822       6.935766       8.648494          -0.000000
          534              N      14.912363       4.914864      13.335024      -0.447310      42.357231 0.55220234E+03  0.13510100E+05                                10.081057                            7.562066       0.205318       2.072595                    0.997749      29.496391      81.051729       0.644662       0.388342      -1.104737       0.074550      -0.031968      -0.017491       0.082980       0.045784      -0.048318       0.012047      -0.184286       0.171605      -0.143825       0.069444       0.074381             13.011771       8.715530       0.567837       1.699521      19.330661       8.174467      10.989121          -0.000000
          535              N      10.373705      -3.073993      18.668182      -0.222133      42.592243 0.57426688E+03  0.14293292E+05                                10.459460                            7.858087      -0.204704       1.945889                    0.998567      29.084854      82.576443       0.610290       0.403228      -1.086352       0.105613       0.002260       0.032456       0.110511      -0.042805      -0.018076       0.029581      -0.074220      -0.058244      -0.047899      -0.030577       0.078476             13.751643      16.836805       3.763176       7.477600      11.166657       5.270064      13.251468           0.000000
          536              N      11.855907      -1.973080      19.872718      -0.005826      34.461203 0.33213979E+03  0.71732363E+04                                 8.905769                            5.799741       0.140672       2.130528                    0.998890      23.421747      60.938022       0.746766       0.379776      -1.108287       0.001272      -0.043363      -0.026883       0.051036      -0.013001       0.023231       0.030670       0.006059      -0.100600      -0.057736       0.027531       0.030206             12.583098      11.865589       4.568781       5.589716      14.412691       7.556266      11.471014          -0.000000
          537              N      11.664784       0.064089      20.970846      -0.459758      43.439341 0.57924304E+03  0.14317261E+05                                10.198538                            7.699943       0.302654       2.094743                    0.998222      29.968073      82.303013       0.645597       0.383836      -1.109885       0.082451       0.004533       0.033227       0.089010       0.038495      -0.061819       0.021807      -0.179279       0.135177      -0.142604       0.062082       0.080522             12.884833       8.329221      -0.548420       0.872303      19.750585       7.836579      10.574693          -0.000001
          538              N       5.159078      -3.533559      14.671505      -0.232250      40.089550 0.52778774E+03  0.12843731E+05                                 9.961583                            7.477803      -0.111162       1.980184                    0.998700      28.438150      79.462521       0.633511       0.397301      -1.091946      -0.029266      -0.012478      -0.109822       0.114337       0.021783      -0.000472       0.004554       0.065692      -0.143200      -0.048356      -0.014929       0.063286             13.200519      11.515286       0.670178      -4.433905       5.791966      -0.510665      22.294306           0.000000
          539              N       5.855852      -3.215348      12.690192      -0.015889      35.307357 0.32457355E+03  0.69726737E+04                                 9.054486                            5.737750       0.136682       2.131722                    0.998995      23.308585      60.570964       0.749581       0.380366      -1.107363      -0.037166      -0.017280       0.018830       0.045105       0.031198      -0.001525       0.002866       0.064822       0.052938      -0.053955       0.017785       0.036170             13.259866      13.684203       2.415931      -8.162141       5.409972      -2.263209      20.685423          -0.000000
          540              N       7.888865      -2.607156      11.943210      -0.447290      42.355499 0.55217875E+03  0.13509122E+05                                10.080050                            7.561382       0.205229       2.072576                    0.997748      29.494976      81.041615       0.644770       0.388288      -1.104796       0.004491      -0.023913      -0.079316       0.082964      -0.011627      -0.079185      -0.031572      -0.030371      -0.307103      -0.143695       0.069405       0.074290             13.010314      19.985018       5.067941      -5.498815       7.329495      -2.006812      11.716429          -0.000000
          541              N       4.545725      -7.475120      20.885720      -0.222132      42.592632 0.57428273E+03  0.14293707E+05                                10.459339                            7.858192      -0.204644       1.945914                    0.998567      29.084158      82.573042       0.610290       0.403228      -1.086358      -0.009783      -0.070026       0.084915       0.110499      -0.003909       0.002539       0.058704      -0.026007       0.113498      -0.048034      -0.030573       0.078607             13.751177       6.241864      -1.293012       0.233401      23.612389      -4.972860      11.399279           0.000000
          542              N      13.204186       2.683449       0.178765      -0.005880      34.464293 0.33215114E+03  0.71734758E+04                                 8.906066                            5.799597       0.140732       2.130538                    0.998890      23.422069      60.936983       0.746829       0.379744      -1.108321      -0.001938       0.043829       0.026067       0.051032       0.004703       0.001885       0.000515      -0.084672       0.090454      -0.057711       0.027385       0.030326             12.584485       4.745238      -0.115565      -0.021544      24.602076      -0.379135       8.406141          -0.000000
          543              N       4.516165     -11.505212      20.128097      -0.459757      43.443092 0.57927951E+03  0.14318390E+05                                10.199225                            7.700232       0.302641       2.094740                    0.998224      29.968168      82.303963       0.645579       0.383840      -1.109882      -0.002483      -0.061072       0.064723       0.089023       0.005423      -0.010042       0.095018       0.034336      -0.265640      -0.142590       0.062077       0.080513             12.886226       5.684900      -0.013714       0.101455      20.320193       6.747067      12.653585          -0.000001
          544              N       3.237290      -2.403148      16.893300      -0.232269      40.092047 0.52781228E+03  0.12844789E+05                                 9.962887                            7.478599      -0.111187       1.980182                    0.998698      28.439378      79.473676       0.633383       0.397367      -1.091874      -0.074028       0.085502      -0.016683       0.114320       0.037244      -0.024501      -0.029377      -0.033432       0.043277      -0.048504      -0.014754       0.063258             13.202743      20.451673      -5.590810      -4.403579      10.179520      -0.464565       8.977036           0.000000
          545              N       1.237294      -1.799860      17.278496      -0.015872      35.303141 0.32454340E+03  0.69719947E+04                                 9.054346                            5.737835       0.136866       2.131786                    0.998995      23.308881      60.575302       0.749492       0.380412      -1.107308       0.035922       0.018187      -0.020363       0.045120      -0.004141      -0.026008      -0.031718      -0.000106      -0.082093      -0.053865       0.017707       0.036158             13.259279      23.456042      -2.641649      -7.089949       7.674355      -0.748823       8.647441          -0.000000
          546              N      -0.336984      -2.732419      18.587312      -0.447284      42.344681 0.55204181E+03  0.13505374E+05                                10.079360                            7.561147       0.205272       2.072599                    0.997747      29.495898      81.051572       0.644669       0.388360      -1.104709      -0.054980       0.059630       0.017493       0.082973       0.093525      -0.027358       0.041717       0.085726       0.171609      -0.143858       0.069531       0.074326             13.008912      17.789809       3.776671      -7.138714      10.249887      -4.326194      10.987041          -0.000000
          547              N       2.331950       5.645865       6.275931      -0.222133      42.592149 0.57426542E+03  0.14293246E+05                                10.459441                            7.858072      -0.204703       1.945890                    0.998567      29.084820      82.576300       0.610291       0.403228      -1.086352      -0.033073      -0.022054       0.103113       0.110511       0.034355       0.008324       0.007947       0.085331      -0.136856      -0.047899      -0.030577       0.078476             13.751619       9.431365       1.571944       2.229663       6.954887       2.099582      24.868604           0.000000
          548              N       2.875840       5.806842       8.406215      -0.005826      34.461167 0.33213960E+03  0.71732305E+04                                 8.905759                            5.799735       0.140672       2.130528                    0.998890      23.421740      60.937983       0.746767       0.379776      -1.108288      -0.041307      -0.016654      -0.024921       0.051036       0.024344       0.000180      -0.003199       0.072815       0.082955      -0.057736       0.027530       0.030205             12.583083      11.258042       2.379141       6.401085       5.613082       2.357670      20.878125          -0.000000
          549              N       4.860211       6.508431       9.387295      -0.459758      43.439338 0.57924307E+03  0.14317262E+05                                10.198539                            7.699943       0.302654       2.094743                    0.998222      29.968068      82.302995       0.645597       0.383836      -1.109885      -0.023210      -0.010847       0.085243       0.089010      -0.007490       0.095306       0.023471      -0.037967      -0.251869      -0.142604       0.062083       0.080522             12.884835      18.826272       4.565399       6.287847       7.270013       2.289418      12.558221          -0.000001
          550              N      -5.051149      -7.567269      21.168765      -0.232250      40.089658 0.52778942E+03  0.12843783E+05                                 9.961602                            7.477815      -0.111165       1.980182                    0.998700      28.438189      79.462674       0.633510       0.397301      -1.091946      -0.002009      -0.079233      -0.082407       0.114337       0.005706      -0.000981      -0.047457       0.005582       0.108975      -0.048356      -0.014930       0.063286             13.200551       6.006659       1.501685      -0.608027      23.313685       2.585024      10.281307           0.000000
          551              N      -4.983392      -9.664636      20.838901      -0.015888      35.307347 0.32457343E+03  0.69726708E+04                                 9.054484                            5.737748       0.136682       2.131721                    0.998995      23.308586      60.570967       0.749581       0.380366      -1.107363      -0.003903       0.036707      -0.025920       0.045105       0.000834       0.004977      -0.008186      -0.076292       0.092969      -0.053955       0.017785       0.036170             13.259864       4.810817       0.868894      -0.331172      26.402567      -1.452846       8.566208          -0.000000
          552              N       3.600359       0.915380       1.019387      -0.447290      42.355507 0.55217917E+03  0.13509135E+05                                10.080052                            7.561386       0.205228       2.072575                    0.997748      29.494977      81.041629       0.644770       0.388288      -1.104796      -0.024042      -0.066821      -0.042893       0.082964      -0.003171      -0.001252      -0.100802       0.065296      -0.225930      -0.143695       0.069405       0.074290             13.010315       5.550264      -0.033476      -0.060267      19.297329      -7.277510      14.183350          -0.000000
          553              N       0.125160      11.047116       1.355635      -0.222132      42.592524 0.57428083E+03  0.14293648E+05                                10.459321                            7.858178      -0.204643       1.945915                    0.998567      29.084122      82.572901       0.610291       0.403228      -1.086358      -0.062760       0.089821       0.014255       0.110499       0.044633       0.031695       0.040998      -0.007830       0.014583      -0.048034      -0.030573       0.078607             13.751150      22.495024      -6.354316       1.473597      11.634205       1.030599       7.124221           0.000000
          554              N      -1.871364      11.913335       1.004489      -0.005880      34.464303 0.33215110E+03  0.71734749E+04                                 8.906068                            5.799597       0.140731       2.130538                    0.998890      23.422067      60.936976       0.746829       0.379744      -1.108321       0.041968       0.016183       0.024103       0.051032      -0.015257       0.026141       0.033536       0.005232      -0.073684      -0.057711       0.027385       0.030326             12.584489      22.468462      -3.378522       5.151356       8.151365       0.587971       7.133641          -0.000000
          555              N     -12.352604      -1.210056      21.070870      -0.459757      43.443101 0.57927959E+03  0.14318392E+05                                10.199227                            7.700233       0.302639       2.094739                    0.998224      29.968165      82.303959       0.645579       0.383841      -1.109881      -0.056752       0.067401       0.012703       0.089023       0.083768       0.040773      -0.053667       0.097894       0.128611      -0.142590       0.062077       0.080513             12.886230      18.702714       3.185389       7.137612       9.285326       3.489475      10.670649          -0.000001
          556              N      -3.344797      -4.925598      21.036819      -0.232270      40.092121 0.52781332E+03  0.12844822E+05                                 9.962900                            7.478607      -0.111188       1.980181                    0.998699      28.439415      79.473824       0.633382       0.397368      -1.091874       0.105288       0.006199      -0.044103       0.114320      -0.036650       0.024421      -0.011584      -0.057725      -0.067446      -0.048504      -0.014754       0.063258             13.202763      14.834877       4.680139      -6.046684      14.411407      -5.106187      10.362004           0.000000
          557              N      -2.109353      -3.749759      19.770566      -0.015872      35.303159 0.32454368E+03  0.69720019E+04                                 9.054350                            5.737838       0.136866       2.131786                    0.998995      23.308882      60.575302       0.749492       0.380412      -1.107308       0.005173      -0.037600       0.024400       0.045120      -0.016796      -0.013378      -0.034176       0.003699      -0.086859      -0.053865       0.017707       0.036158             13.259285      11.088208       4.942356      -5.245954      17.501069      -8.401177      11.188577          -0.000000
          558              N      -2.463825      -1.718752      18.870357      -0.447284      42.344663 0.55204117E+03  0.13505355E+05                                10.079357                            7.561143       0.205272       2.072599                    0.997747      29.495897      81.051571       0.644669       0.388360      -1.104709       0.074546       0.031129      -0.018931       0.082973       0.019059       0.063890      -0.008679      -0.189800       0.154938      -0.143858       0.069531       0.074326             13.008910       8.713873      -1.755527      -0.357799      20.149180      -7.697144      10.163677          -0.000000
          559              N      19.061745      -2.343014       9.285143      -0.222115      42.590544 0.57420831E+03  0.14291247E+05                                10.458518                            7.857235      -0.204636       1.945918                    0.998568      29.083548      82.566825       0.610385       0.403182      -1.086400       0.105601      -0.029240      -0.014257       0.110498       0.037170      -0.027964      -0.043394      -0.049996       0.014578      -0.048002      -0.030414       0.078417             13.750449      16.834706      -8.356897      -0.479816      17.293492      -1.731875       7.123147           0.000000
          560              N      20.543931      -3.936615       9.636289      -0.005869      34.459985 0.33214737E+03  0.71734518E+04                                 8.905739                            5.799967       0.140905       2.130599                    0.998891      23.422192      60.939708       0.746719       0.379797      -1.108270       0.001269       0.044967      -0.024110       0.051039      -0.013508      -0.022844      -0.035740       0.015059      -0.073653      -0.057601       0.027370       0.030230             12.582067      11.865725      -7.122486       1.159951      18.746989      -5.051337       7.133488          -0.000000
[truncated: 9,107 more chars]
