# Supplementary material for: A collection of forcefield precursors for metal–organic frameworks
Source: RSC Adv. 2019 Nov 13;9(63):36492–507. doi: 10.1039/c9ra07327b (PMC9075174; doi:10.1039/c9ra07327b)
Supplement: RA-009-C9RA07327B-s5070 [file RA-009-C9RA07327B-s5070.xyz]

  618
jmolscript: load "" {1 1 1} spacegroup "x,y,z" unitcell [{     26.321500     0.000000     0.000000 }, {     -8.773738    24.816182     0.000000 }, {     -8.773738   -12.407888    21.491561 }]
Cu     2.302128     5.528217     4.286062     0.390974
Cu    13.218516    -2.190836     6.459718     0.390982
Cu    17.673893    -1.041074     9.433721     0.390975
Cu     1.900986    10.111986     1.312060     0.390981
Cu    11.076060    13.355959    14.560962     0.390975
Cu     4.444761    -5.718202    20.159084     0.390982
Cu     8.900104    -3.717545    17.676379     0.390975
Cu    10.674885     8.488489    12.078257     0.390982
Cu    -6.471667    18.340300     2.644537     0.390982
Cu    -4.329046     7.909444    16.364319     0.390975
Cu     0.126292     4.759025    15.873022     0.390981
Cu    -6.872769    18.624001     8.101244     0.390975
Cu     6.689083    -6.879752    17.205499     0.390982
Cu     8.831704    10.217336    15.031843     0.390976
Cu    13.287042    11.367042    12.057840     0.390981
Cu     6.287981    -2.295927    20.179501     0.390976
Cu    15.462878     0.947795     6.930599     0.390975
Cu     0.057766     6.689711     1.332477     0.390981
Cu     4.513143     8.690415     3.815182     0.390975
Cu    15.061736    -3.919627     9.413304     0.390981
Cu    -2.084690     5.932362    18.847024     0.390975
Cu    -8.715989    20.317429     5.127242     0.390981
Cu    -4.260646    17.167019     5.618539     0.390975
Cu    -2.485865     6.215960    13.390317     0.390981
Cu     3.730840     6.667992     0.803569     0.350604
Cu    13.816922    -0.463845     9.942211     0.350612
Cu    12.504782     9.770151    15.315101     0.350613
Cu     5.043123    -3.565801    16.922240     0.350604
Cu    -5.042908    20.786333     5.372890     0.350613
Cu    -3.730687     4.030052    16.118671     0.350604
Cu     8.117842    -5.739912    20.687992     0.350613
Cu     9.430063    11.944262    11.549350     0.350604
Cu    16.891590    -2.638026     6.176460     0.350604
Cu     0.656172     8.842173     4.569321     0.350613
Cu    -0.655968     8.378343    16.118671     0.350613
Cu    -8.117627    16.438042     5.372890     0.350604
H      3.944786     6.408845     6.965415     0.082152
H      1.030108     3.924743     6.776289     0.115703
H      1.446005     4.293286     9.112422     0.141723
H      5.357385     6.493236     8.646055     0.147069
H     -3.967401    -3.090659    20.844665     0.097591
H     -2.293364    -6.600903    21.285242     0.125914
H     -0.938689    -5.284420    19.697016     0.127335
H     -3.191795    -1.476377    19.720656     0.140083
H     13.501199    -0.348632     3.780366     0.082156
H      3.356975    20.891540     3.969491     0.115723
H      3.565779    21.406454     1.633359     0.141733
H     13.109880     1.011279     2.099726     0.147084
H     15.956175     1.433242    11.392676     0.097584
H     12.088668     1.841464    10.952099     0.125910
H     12.878330     3.557518    12.540326     0.127334
H     17.219619     2.702600    12.516685     0.140074
H     18.898890    -3.949398    10.266519     0.082156
H     -5.434453    -0.810160     9.320890     0.115708
H     -3.839377    -2.600647     9.447690     0.141748
H     19.760481    -5.641852    11.371185     0.147068
H     11.025253    -1.899591     9.290802     0.097595
H     12.481737    -0.602913    12.684319     0.125910
H     10.112802    -1.202221    13.030333     0.127346
H      9.087986    -2.692471     8.992069     0.140073
H     -1.249351    10.297479     0.479262     0.082152
H      1.047656    13.218353     1.424890     0.115671
H     -1.172121    14.125383     1.298090     0.141718
H    -11.905960    -1.862257    20.866157     0.147067
H      3.307759     3.557413     1.454979     0.097591
H     -4.728993    -7.045129    19.553022     0.125906
H     -4.504395    -9.478359    19.207008     0.127339
H      3.205976     1.466653     1.753711     0.140093
H     12.718690    15.236013    12.458658     0.082156
H     18.577780    -8.501885    14.704526     0.115708
H     18.993657    -6.663020    13.217310     0.141748
H    -12.190223    16.649286    11.545267     0.147068
H     13.580258     7.189378    13.746002     0.097595
H    -11.067167     9.326078    16.565695     0.125910
H     -9.712498     7.292388    16.219681     0.127346
H     14.355853     5.408809    12.909981     0.140073
H      4.727439    -8.959695    19.903335     0.082152
H     12.130732     5.400015     1.414145     0.115671
H     12.339545     3.119414     2.136261     0.141718
H      4.336116   -11.095130    19.565917     0.147067
H      7.182344    -3.258227    14.554085     0.097591
H      3.314835    -3.843890    14.420837     0.125906
H      4.104467    -3.326495    12.140583     0.127339
H      8.445767    -2.919502    12.892787     0.140093
H     10.125129    -1.542139    19.778684     0.082151
H     12.113256    -3.930718    17.532815     0.115703
H     13.708353    -2.925648    19.020031     0.141723
H     10.986733     0.260765    20.692075     0.147069
H      2.251476    -3.412050    18.491339     0.097591
H      3.707922    -1.121543    15.671646     0.125914
H      1.338992    -0.522229    16.017660     0.127335
H      0.314219    -3.274313    19.327361     0.140083
H      7.524551     7.674521    12.334007     0.082156
H      9.821518     7.032994     9.331636     0.115724
H      7.601731     6.469660     8.609519     0.141746
H      5.641684     6.593779    12.671424     0.147084
H    -14.239768    11.889600    17.683256     0.097584
H    -13.502780     8.048056    17.816504     0.125910
H    -13.278151     8.965036    20.096759     0.127334
H    -14.341529    13.193706    19.344554     0.140074
H     -4.829044    15.579619     2.067488     0.082156
H     18.577780    16.985436     0.010746     0.115724
H     10.219908     2.370140    20.653390     0.141733
H     -3.416468    14.081955     1.300239     0.147084
H      4.806346    -4.098313     8.392455     0.097584
H      6.480377    -2.724768     5.132185     0.125910
H      7.835072    -2.007562     7.066425     0.127334
H      5.581967    -3.932026    10.352485     0.140074
H     -4.046328     9.308732    19.299422     0.082151
H     -5.416816    10.932921    16.107925     0.115703
H     -5.207981    12.698608    17.721941     0.141723
H     -4.437624    10.084257    21.317479     0.147069
H     -1.591453     1.825391    17.036360     0.097591
H     -5.458954     2.002832    17.610185     0.125914
H     -4.669313    -0.230618    18.302213     0.127335
H     -0.328024     0.217308    17.573649     0.140083
H      1.351278     5.491943    12.937920     0.082152
H      3.339447     4.741284    16.129417     0.115671
H      4.934522     5.526701    14.515400     0.141718
H      2.212854     5.381492    10.919862     0.147067
H     -6.522346     5.312047    15.200981     0.097591
H     -5.065907     1.724863    14.627156     0.125906
H     -7.434847     1.724856    13.935128     0.127339
H     -8.459610     5.967189    14.663692     0.140093
H    -10.023095    19.252476     8.678292     0.082156
H     -7.726101    16.973129    10.735035     0.115708
H     -9.945877    16.629433    11.583951     0.141748
H     -3.132214    -4.731116     9.445541     0.147068
H     -5.465999    21.777463     2.353326     0.097595
H      4.044771    -1.002521     5.613596     0.125910
H      4.269374     0.513730     3.679355     0.127346
H     -5.567785    22.564117     0.393296     0.140073
H      8.331706    -5.999175    14.526146     0.082156
H      5.417030    -8.483273    14.715272     0.115723
H     -2.940842    16.701407    12.379139     0.141734
H      9.744282    -5.914816    12.845506     0.147084
H     17.967096     9.317242     0.646896     0.097584
H     19.641127     5.806989     0.206319     0.125910
H     20.995822     7.123502     1.794545     0.127333
H     18.742717    10.931545     1.770905     0.140075
H      9.114422    12.059591    17.711195     0.082151
H      7.743934     8.483577    17.522070     0.115704
H      7.952769     8.998535    19.858202     0.141723
H      8.723126    13.419534    19.391835     0.147069
H     11.569297    13.841321    10.098885     0.097591
H      7.701796    14.249551    10.539462     0.125914
H      8.491437    15.965575     8.951235     0.127336
H     12.832726    15.110658     8.974876     0.140083
H     14.512028     8.458702    11.225042     0.082152
H     -9.821303    11.597958    12.170671     0.115671
H     -8.226228     9.807469    12.043871     0.141718
H     15.373604     6.766228    10.120376     0.147067
H      6.638404    10.508528    12.200759     0.097591
H      8.094843    11.805141     8.807242     0.125906
H      5.725903    11.205827     8.461228     0.127339
H      4.701140     9.715653    12.499492     0.140093
H      3.137655    -2.110418    21.012299     0.082156
H      5.434649     0.810438    20.066671     0.115707
H      3.214873     1.717471    20.193471     0.141748
H     10.028536    10.545642     0.625404     0.147068
H      7.694751    -8.850502    20.036582     0.097595
H     17.205521     5.362795     1.938539     0.125909
H     17.430124     2.929572     2.284553     0.127346
H      7.592965   -10.941268    19.737850     0.140073
H     17.105536     2.827889     9.032903     0.082151
H     14.190858     3.906131     6.787035     0.115704
H     14.606755     5.745024     8.274251     0.141723
H     18.518135     4.241179     9.946294     0.147069
H      9.193349    19.597412     7.745559     0.097591
H     10.867386    21.734059     4.925866     0.125915
H     12.222061    19.700376     5.271880     0.127336
H      9.968955    17.816859     8.581580     0.140083
H      0.340449     3.448223     1.588226     0.082156
H     -9.803775    -7.007900    20.077416     0.115723
H     16.726529    -9.288514    19.355300     0.141733
H     -0.050870     1.312794     1.925644     0.147084
H      2.795425     9.149792     6.937476     0.097584
H     -1.072082     8.564131     7.070724     0.125910
H     -0.282420     9.081570     9.350978     0.127333
H      4.058869     9.488548     8.598774     0.140074
H      5.738140    10.865781     1.712877     0.082156
H      7.726297     8.477245     3.958746     0.115707
H      9.321373     9.482286     2.471530     0.141748
H      6.599731    12.668668     0.799486     0.147068
H     -2.135497     8.995894     3.000222     0.097595
H     -0.679013    11.286455     5.819915     0.125909
H     -3.047948    11.885762     5.473901     0.127345
H     -4.072764     9.133616     2.164200     0.140073
H     11.911399    -4.733600     9.157554     0.082152
H     14.208406    -5.375070    12.159925     0.115671
H     11.988629    -5.938391    12.882042     0.141718
H      1.254790    19.001834     8.820137     0.147067
H     16.468509    -0.518622     3.808305     0.097591
H      8.431757    20.456014     3.675057     0.125906
H      8.656355    21.372950     1.394802     0.127339
H     16.366726     0.785452     2.147007     0.140093
H     -0.442060     3.171692    19.424073     0.082156
H      5.417030    16.985436    -0.010746     0.115707
H      5.832907    14.778044     0.838171     0.141747
H      0.970527     1.674042    20.191322     0.147068
H      0.419508     8.309822    13.099106     0.097595
H      2.093583     9.683429    16.359376     0.125909
H      3.448252    10.400598    14.425136     0.127345
H      1.195103     8.476072    11.139076     0.140073
H     -8.433311    21.716662     2.192139     0.082152
H     -1.030018    -1.475271     5.383636     0.115671
H     -0.821205     0.290385     3.769620     0.141718
H     17.496866    22.492148     0.174082     0.147067
H     -5.978406    14.233363     4.455201     0.097591
H     16.475585    14.410794     3.881376     0.125906
H     17.265217    12.177331     3.189348     0.127339
H     -4.714983    12.625270     3.917912     0.140093
H     -3.035621    17.899993     8.553641     0.082152
H     -1.047494    17.149273     5.362144     0.115704
H      0.547603    17.934721     6.976161     0.141723
H     -2.174017    17.789580    10.571699     0.147069
H     15.412226    17.720054     6.290580     0.097591
H     16.868672    14.132880     6.864405     0.125914
H     14.499742    14.132887     7.556433     0.127336
H     13.474969    18.375206     6.827869     0.140083
H     -5.636199     6.844424    12.813269     0.082156
H     -3.339232     4.565038    10.756526     0.115723
H     -5.559019     4.221326     9.907610     0.141733
H     -7.519066     7.677000    12.046020     0.147084
H     -1.079018     9.369530    19.138235     0.097584
H     -0.342030    11.405667    15.877965     0.125910
H     -0.117401    12.921954    17.812206     0.127333
H     -1.180779    10.156222    21.098265     0.140075
W      2.193506     7.755082     2.686445     0.623191
W     15.354256    -1.550935     8.059335     0.623189
W     10.967423    10.857206    13.432226     0.623189
W      6.580482    -4.652856    18.805116     0.623190
W     -6.580268    18.612187     5.372890     0.623190
W     -2.193327     6.204198    16.118671     0.623190
C      3.230596     5.864132     7.212568     0.128906
C      1.644281     4.532743     7.111558    -0.009915
C      1.893467     4.672966     8.390305    -0.149155
C      3.651756     5.957215     9.604579     0.230602
C      4.964323     6.391497     9.484226    -0.297847
C     -3.400615    -3.811570    20.704970     0.102757
C     -2.486387    -5.757156    20.945675    -0.022841
C     -1.723066    -5.016401    20.118250    -0.124922
C     -1.673930    -2.761859    19.312317     0.212931
C     -2.439004    -1.606667    19.189815    -0.290300
C     13.225695    -1.203551     3.533213     0.128957
C      3.725477    21.673247     3.634223    -0.009918
C      3.774603    21.954898     2.355475    -0.149157
C      4.399300    24.040687     1.141202     0.230662
C     13.144968     0.606768     1.261555    -0.297863
C     15.087567     1.727315    11.532372     0.102774
C     12.948506     1.940732    11.291666    -0.022834
C     13.392471     2.907330    12.119091    -0.124904
C     15.501709     3.705178    12.925025     0.212945
C     16.845860     3.368920    13.047527    -0.290274
C     19.595533    -3.392278     9.997874     0.128961
C     20.669453    -1.698578     9.471331    -0.009906
C     -4.757119    -2.647796     9.593833    -0.149156
C     21.364333    -5.033865    10.288010     0.230660
C     20.623824    -5.872645    11.108988    -0.297853
C     11.062111    -1.605511    10.169807     0.102805
C     11.871073    -0.878379    12.039572    -0.022829
C     10.591848    -1.254342    12.235146    -0.124889
C      8.854617    -2.315246    10.973591     0.212944
C      8.465049    -2.653999     9.681948    -0.290279
C     -0.956300    11.139991     0.747906     0.128950
C      0.282575    12.717065     1.274450    -0.009864
C     -0.910665    13.244407     1.151948    -0.149147
C     -3.093603    12.260439     0.457770     0.230605
C    -12.411328    -1.125214    21.128354    -0.297830
C      3.572723     3.690172     0.575974     0.102798
C     -4.785144    -7.712679    20.197769    -0.022852
C     -4.713205    -9.044069    20.002196    -0.124906
C     -5.134348   -11.035555    21.263750     0.212940
C      3.449882     0.892152     1.063832    -0.290296
C     12.004504    15.722413    12.806821     0.128961
C     10.418206    16.300641    14.010349    -0.009906
C     19.441119    -7.478231    13.249547    -0.149156
C     12.425648    17.747401    11.530222     0.230660
C    -12.583290    17.426029    11.214297    -0.297853
C     14.147053     7.428860    14.440180     0.102805
C    -11.260198     8.610126    16.004765    -0.022828
C    -10.496880     7.523175    15.776955    -0.124889
C    -10.447764     5.697930    14.227413     0.212944
C     15.108649     5.014235    13.288232    -0.290279
C      4.451948    -8.746267    20.767295     0.128949
C     12.499227     4.718806     0.904795    -0.009864
C     12.548358     3.470555     1.300239    -0.149147
C     13.173039     1.376058     0.101010     0.230605
C      4.371214   -11.618744    20.335315    -0.297830
C      6.313733    -3.284287    14.229563     0.102798
C      4.174670    -3.599453    14.165088    -0.022851
C      4.618619    -3.366193    12.914279    -0.124906
C      6.727842    -3.067168    11.820359     0.212940
C      8.071996    -2.792947    12.050318    -0.290296
C     10.821767    -2.053356    19.430520     0.128906
C     11.895672    -3.356216    18.226993    -0.009915
C     12.790610    -2.775511    18.987794    -0.149155
C     12.590585    -0.981284    20.707119     0.230601
C     11.850080     0.149096    21.023045    -0.297847
C      2.288323    -2.797856    17.797162     0.102757
C      3.097265    -1.542172    16.232576    -0.022841
C      1.818043    -1.184817    16.460387    -0.124922
C      0.080832    -1.746889    18.009928     0.212931
C     -0.308723    -2.696099    18.949109    -0.290300
C      7.817591     7.485910    11.470046     0.128957
C      9.056444     7.153357     9.840986    -0.009918
C      7.863198     6.783593     9.445541    -0.149171
C      5.680276     6.674413    10.644770     0.230661
C      5.136306     6.452320    11.902026    -0.297863
C    -13.974799    11.061983    18.007779     0.102774
C    -13.558927     8.940200    18.072254    -0.022834
C    -13.486972     9.436536    19.323062    -0.124904
C    -13.908100    11.524828    20.416983     0.212945
C    -14.097612    12.883512    20.187023    -0.290274
C     -5.543238    15.637931     1.472172     0.128957
C     19.191948    16.391092     0.369655    -0.009918
C     10.667379     2.805671    21.343269    -0.149157
C     21.199390    13.519859     0.356760     0.230661
C     -3.809542    13.406950     0.793039    -0.297863
C      5.373134    -3.616884     7.837972     0.102774
C      6.287358    -2.852563     6.032681    -0.022834
C      7.050690    -2.506367     7.087917    -0.124904
C      7.099837    -2.935665     9.443392     0.212945
C      6.334764    -3.407163    10.505075    -0.290274
C     -4.321828     9.950225    18.682614     0.128906
C     -5.048309    10.832424    16.952543    -0.009915
C     -4.999166    11.799022    17.835846    -0.149155
C     -4.374453    11.807731    20.249349     0.230601
C     -4.402525    11.012383    21.386252    -0.297847
C     -2.460062     1.557378    17.221188     0.102757
C     -4.599120     1.659127    17.526368    -0.022841
C     -4.155166     0.459269    17.949752    -0.124922
C     -2.045939    -0.637604    18.237739     0.212931
C     -0.701790    -0.575566    17.885277    -0.290300
C      2.047924     5.446039    13.554728     0.128949
C      3.121851     5.055201    15.284798    -0.009865
C      4.016778     5.423713    14.401495    -0.149147
C      3.816720     6.015556    11.987993     0.230605
C      3.076200     5.723955    10.851089    -0.297830
C     -6.485501     4.403773    15.016154     0.102798
C     -5.676563     2.420958    14.710974    -0.022851
C     -6.955791     2.439566    14.287590    -0.124906
C     -8.693005     4.062541    13.999603     0.212940
C     -9.082556     5.350504    14.352064    -0.290297
C     -9.730048    18.598575     9.273609     0.128961
C     -8.491180    17.354054    10.376126    -0.009907
C     -9.684419    17.196476    10.894072    -0.149156
C    -11.867348    18.289624    10.389021     0.230660
C     -3.637586    -5.326699     9.952742    -0.297853
C     -5.201023    22.472321     2.907808     0.102805
C      3.988611    -1.227116     4.713099    -0.022829
C      4.060553    -0.392061     3.657864    -0.124889
C      3.639393    -0.488866     1.302389     0.212944
C     -5.323870    23.448813     0.240705    -0.290279
C      7.617512    -6.543892    14.278993     0.128957
C      6.031198    -7.875280    14.380003    -0.009918
C     -2.493371    17.081102    13.101256    -0.149157
C      8.038640    -6.450854    11.886982     0.230662
C      9.351208    -6.016570    12.007335    -0.297863
C     18.533884     8.596333     0.786591     0.102774
C     19.448108     6.650742     0.545886    -0.022834
C     20.211440     7.391513     1.373311    -0.124904
C     20.260587     9.646071     2.179244     0.212945
C     19.495514    10.801265     2.301746    -0.290274
C      8.838922    11.204676    17.958348     0.128907
C      8.112441     9.265290    17.857338    -0.009915
C      8.161584     9.546966    19.136086    -0.149155
C      8.786297    11.632778    20.350359     0.230601
C      8.758225    13.015038    20.230006    -0.297847
C     10.700688    14.135391     9.959189     0.102757
C      8.561630    14.348813    10.199895    -0.022841
C      9.005584    15.315395     9.372470    -0.124922
C     11.114811    16.113228     8.566536     0.212931
C     12.458960    15.776967     8.444034    -0.290300
C     15.208674     9.015827    11.493687     0.128950
C    -10.038899    10.709537    12.020230    -0.009865
C     -9.143972     9.760317    11.897728    -0.149147
C     -9.344030     7.374234    11.203551     0.230605
C     16.236950     6.535440    10.382573    -0.297830
C      6.675249    10.802591    11.321754     0.102798
C      7.484187    11.529687     9.451989    -0.022852
C      6.204959    11.153720     9.256415    -0.124906
C      4.467745    10.092841    10.517970     0.212940
C      4.078194     9.754112    11.809613    -0.290297
C      3.430702    -1.267911    20.743655     0.128960
C      4.669570     0.309152    20.217111    -0.009907
C      3.476331     0.836497    20.339613    -0.149156
C      1.293402    -0.147458    21.033791     0.230660
C      9.523164    11.282681     0.363207    -0.297853
C      7.959727    -8.717727    20.915587     0.102805
C     17.149361     4.695234     1.293792    -0.022828
C     17.221303     3.363848     1.489365    -0.124889
C     16.800143     1.372337     0.227811     0.212944
C      7.836880   -11.515756    20.427729    -0.290279
C     16.391346     3.314283     8.684740     0.128907
C     14.805031     3.892489     7.481212    -0.009915
C     15.054217     4.929812     8.242014    -0.149155
C     16.812506     5.339296     9.961339     0.230601
C     18.125073     5.017929    10.277264    -0.297847
C      9.760135    19.836882     7.051381     0.102757
C     10.674363    21.018117     5.486796    -0.022841
C     11.437684    19.931171     5.714606    -0.124922
C     11.486820    18.105955     7.264148     0.212931
C     10.721746    17.422278     8.203329    -0.290300
C      0.064945     3.661634     0.724266     0.128957
C     -9.435273    -7.689100    20.586766    -0.009918
C     16.935353    -8.937357    20.191322    -0.149157
C     -8.761450   -11.031832    21.390551     0.230662
C     -0.015782     0.789166     1.156246    -0.297863
C      1.926817     9.123738     7.261998     0.102774
C     -0.212244     8.808573     7.326473    -0.022834
C      0.231721     9.041857     8.577282    -0.124904
C      2.340959     9.340902     9.671202     0.212945
C      3.685110     9.615119     9.441243    -0.290274
C      6.434783    10.354571     2.061041     0.128960
C      7.508703     9.051733     3.264568    -0.009907
C      8.403631     9.632425     2.503767    -0.149156
C      8.203583    11.426618     0.784442     0.230660
C      7.463074    12.556993     0.468516    -0.297853
C     -2.098639     9.610101     3.694399     0.102805
C     -1.289677    10.865815     5.258985    -0.022828
C     -2.568902    11.223166     5.031174    -0.124889
C     -4.306133    10.661065     3.481633     0.212944
C     -4.695701     9.711837     2.542452    -0.290279
C     12.204450    -4.922195    10.021515     0.128949
C     13.443325    -5.254716    11.650575    -0.009864
C     12.250085    -5.624474    12.046020    -0.149147
C     10.067147    -5.733676    10.846791     0.230605
C      0.749422    18.860389     9.589535    -0.297830
C     16.733473    -1.346245     3.483782     0.102798
C      8.375606    21.348153     3.419307    -0.022852
C      8.447545    21.844465     2.168499    -0.124906
C      8.026402    23.932736     1.074578     0.212940
C     16.610632     0.475242     1.304538    -0.290297
C     -1.156246     3.230015    20.019389     0.128960
C     -2.742544     3.983197    21.121906    -0.009907
C      6.280369    15.213562     0.148292    -0.149156
C     -0.735102     1.111965    21.134801     0.230660
C      0.577460     0.999047    20.698522    -0.297853
C      0.986303     8.791261    13.653589     0.102805
C      1.900552     9.555617    15.458880    -0.022828
C      2.663870     9.901793    14.403644    -0.124889
C      2.712986     9.472450    12.048169     0.212944
C      1.947899     9.000933    10.986486    -0.290279
C     -8.708802    22.358166     2.808947     0.128949
C     -0.661523    -1.575785     4.539018    -0.009865
C     -0.612392    -0.609203     3.655715    -0.149147
C      0.012289    -0.600540     1.242212     0.230605
C     17.531964    23.420273     0.105309    -0.297830
C     -6.847017    13.965347     4.270373     0.102797
C     17.335420    14.067090     3.965193    -0.022852
C     17.779369    12.867224     3.541809    -0.124906
C     19.888592    11.770346     3.253822     0.212940
C     -5.088754    11.832390     3.606284    -0.290297
C     -2.338983    17.854077     7.936833     0.128906
C     -1.265078    17.463206     6.206763    -0.009915
C     -0.370140    17.831735     7.090066    -0.149154
C     -0.570165    18.423623     9.503568     0.230602
C     -1.310670    18.132044    10.640472    -0.297847
C     15.449073    16.811784     6.475407     0.102757
C     16.258015    14.828974     6.780587    -0.022841
C     14.978793    14.847590     7.203971    -0.124922
C     13.241582    16.470571     7.491958     0.212931
C     12.852027    17.758527     7.139497    -0.290300
C     -5.343159     6.190512    12.217952     0.128957
C     -4.104306     4.945970    11.115435    -0.009918
C     -5.297552     4.788382    10.597489    -0.149157
C     -7.480474     5.881540    11.102540     0.230662
C     -8.024444     7.081407    11.538819    -0.297863
C     -0.814049    10.064378    18.583753     0.102774
C     -0.398177    11.181089    16.778462    -0.022834
C     -0.326222    12.016164    17.833697    -0.124904
C     -0.747350    11.919403    20.189172     0.212945
C     -0.936862    11.040920    21.250856    -0.290274
S      4.001791     6.535619     3.062977    -0.478679
S     13.601773    -0.252556     7.682803    -0.478672
S     15.633804    -1.807762    10.239869    -0.478655
S      1.858156     7.932994     0.505911    -0.478668
S     12.775719    11.793033    14.300055    -0.478655
S      4.827987    -5.628141    17.868943    -0.478668
S      6.860019    -2.636054    17.937287    -0.478680
S     10.632085     8.879862    14.368398    -0.478672
S     -4.771988    18.895824     4.128529    -0.478672
S     -3.945805     5.881103    17.431375    -0.478679
S     -1.913808     4.444222    14.805966    -0.478668
S     -6.915588    20.411620     6.617252    -0.478654
S      8.388762    -5.872327    18.428584    -0.478672
S      9.214945    12.155593    13.808758    -0.478679
S     11.246942    10.600338    11.251692    -0.478667
S      6.245162    -4.474904    20.985650    -0.478655
S     17.162541    -0.615125     7.191506    -0.478679
S      0.441023     6.779815     3.622618    -0.478672
S      2.473054     9.771902     3.554274    -0.478655
S     15.018906    -3.528297     7.123163    -0.478667
S     -0.385031     6.487858    17.363032    -0.478654
S     -8.332763    18.289068     4.060186    -0.478667
S     -6.300731    16.852236     6.685595    -0.478679
S     -2.528665     8.003607    14.874309    -0.478672
Br     2.018896     3.163354     3.736523    -0.597999
Br    11.083316    -3.246139     7.009258    -0.597999
Br    18.434424     0.986295    10.567830    -0.598020
Br     3.558888    11.504784     0.177950    -0.597974
Br    10.792859    14.062497    16.883770    -0.598019
Br     2.309569    -4.714630    20.798243    -0.597974
Br     9.660605    -3.749084    15.353571    -0.597999
Br    12.332778     6.809917    11.439098    -0.597999
Br    -6.754892    19.998625     0.871268    -0.597999
Br    -6.464253     7.961175    15.175621    -0.597999
Br     0.886808     2.763195    17.061720    -0.597974
Br    -5.214853    18.909776     9.874513    -0.598019
Br     6.405858    -9.244605    17.755038    -0.597999
Br     6.696497     9.162023    14.482303    -0.597998
Br    14.047558    13.394389    10.923731    -0.597974
Br     7.945897    -0.903108    21.313611    -0.598020
Br    15.179646     1.654290     4.607791    -0.597998
Br    -2.077434     7.693271     0.693318    -0.597999
Br     5.273674     8.658920     6.137990    -0.598020
Br    16.719638    -5.598188    10.052463    -0.597974
Br    -2.367891     7.590720    20.620293    -0.598020
Br   -10.851181    20.369182     6.315940    -0.597974
Br    -3.500145    15.171167     4.429841    -0.597998
Br    -0.827972     6.501701    11.617048    -0.597999
N      2.385668     5.381697     6.317229    -0.240976
N      3.020908     5.556795     8.413731     0.028246
N     -3.560125    -5.033638    21.175850    -0.240583
N     -2.324596    -3.805248    20.022183     0.050103
N     13.052502    -2.160951     4.428551    -0.241008
N      4.232076    23.312467     2.332049     0.028160
N     13.988552     1.169567    11.061492    -0.240599
N     14.734868     2.743917    12.215159     0.050026
N     19.373557    -2.155443     9.586526    -0.240990
N     20.791054    -3.782016    10.004107     0.028143
N     12.075845    -0.987458    10.745136    -0.240610
N     10.142969    -1.722759    11.044728     0.049994
N      0.283797    11.342991     1.159255    -0.240997
N     -1.722252    12.137229     0.741674     0.028247
N      3.817514     4.851936     0.000645    -0.240596
N     -5.005192    -9.623391    21.192613     0.050020
N     11.159588    15.188253    13.672286    -0.240990
N     11.794812    16.916316    12.472413     0.028143
N    -12.333945     8.447697    15.263092    -0.240610
N    -11.098424     6.834392    14.776093     0.049994
N      4.278759    -7.492178    21.148771    -0.240996
N     13.005816     2.771472     0.136256     0.028247
N      5.214726    -3.413201    14.948025    -0.240597
N      5.961017    -3.201289    13.007767     0.050020
N     10.599780    -3.028019    18.565055    -0.240976
N     12.017293    -1.853086    19.764929     0.028246
N      3.302047    -2.608641    16.974250    -0.240584
N      1.369178    -1.981531    17.461249     0.050103
N      9.057683     7.740644    11.088571    -0.241008
N      7.051627     6.981885    10.609524     0.028160
N    -13.730018     9.982845    17.289316    -0.240600
N    -13.778961    10.757128    19.229574     0.050026
N     -6.388154    16.654526     1.502045    -0.241008
N     20.568558    14.751365     0.605417     0.028160
N      5.213618    -3.413652     6.544180    -0.240599
N      6.449161    -3.028738     8.184846     0.050026
N     -4.495033     9.653535    17.405800    -0.240975
N     -4.541693    11.140536    19.023255     0.028246
N     -3.559072     2.244040    16.973605    -0.240583
N     -2.812771     0.457778    17.760196     0.050103
N      1.825953     5.183868    14.831541    -0.240996
N      3.243445     5.635508    13.214086     0.028247
N     -5.471774     3.596505    15.263736    -0.240596
N     -7.404654     3.704696    14.477145     0.050020
N     -8.489956    18.140840     9.243735    -0.240990
N    -10.496000    18.105362    10.140363     0.028143
N      3.817514    -2.426487     4.201600    -0.240610
N      3.768550    -1.133331     2.560934     0.049994
N      6.772596    -7.026310    15.174332    -0.241008
N      7.407808    -6.851252    13.077830     0.028160
N     18.374368     7.374256     0.315711    -0.240599
N     19.609911     8.602667     1.469378     0.050026
N      8.665717    10.247259    17.063010    -0.240976
N      8.619057    10.904535    19.159512     0.028246
N      9.601678    13.577652    10.430069    -0.240584
N     10.347979    15.151980     9.276402     0.050103
N     14.986703    10.252670    11.905035    -0.240996
N     -9.917305     8.626089    11.487454     0.028247
N      7.688976    11.420633    10.746425    -0.240597
N      5.756096    10.685326    10.446833     0.050020
N      4.670794    -1.064918    20.332306    -0.240990
N      2.664750    -0.270673    20.749887     0.028143
N     16.978264     4.851936    -0.000645    -0.240611
N     16.929300     2.784503     0.298948     0.049994
N     15.546418     2.780107     7.819275    -0.240976
N     16.181658     4.508193     9.019148     0.028246
N      9.600625    20.855702     6.228469    -0.240583
N     10.836154    19.242407     6.715468     0.050103
N     -0.108248     4.915717     0.342790    -0.241008
N     -8.928674    -9.636418    21.355305     0.028160
N      0.827802     8.994811     6.543536    -0.240599
N      1.574118     9.206760     8.483794     0.050026
N      6.212807     9.379924     2.926506    -0.240990
N      7.630304    10.554835     1.726632     0.028143
N     -1.084905     9.799333     4.517311    -0.240610
N     -3.017781    10.426433     4.030312     0.049994
N     13.444547    -4.667453    10.402990    -0.240996
N     11.438498    -5.426204    10.882037     0.028247
N     16.978264    -2.425370     4.202245    -0.240596
N      8.155558    23.165059     2.261987     0.050020
N     -2.001162     4.246610    19.989516    -0.240990
N     -1.365938     2.343465    20.886144     0.028144
N      0.826805     8.994518    14.947381    -0.240610
N      2.062326     9.379402    13.306715     0.049994
N     -8.881991    22.061500     4.085761    -0.240996
N     -0.154934    -1.267711     2.468306     0.028247
N     -7.946024    14.652013     4.517956    -0.240595
N     19.121767    12.865737     3.731365     0.050019
N     -2.560970    17.591882     6.660020    -0.240976
N     -1.143457    18.043552     8.277475     0.028246
N     16.462797    16.004511     6.227825    -0.240584
N     14.529928    16.112717     7.014416     0.050103
N     -4.103067     5.732778    12.247826    -0.241008
N     -6.109123     5.697282    11.351198     0.028160
N     -0.569268     9.981728    17.289961    -0.240599
N     -0.618211    11.274915    18.930627     0.050026

The following XYZ coordinates are in angstroms. Other properties are in atomic units.
The sperically averaged electron density of each atom fit to a function of the form exp(a - br)
eigen_1, eigen_2 and eigen_3 are the three eigenvalues of traceless quadrupole moment tensor
  atom number  atomic symbol              X              Y              Z     net charge C6 coefficient C8 coefficient C10 coefficient fluctuating dipole atomic polarizability isotropic forcefield polarizability              a              b squared Pearson coefficient          <r^3>          <r^4>         wp_QDO          m_QDO          q_QDO       dipole_x       dipole_y       dipole_z         dipole            Qxy            Qxz            Qyz     Q(x^2-y^2)  Q(3z^2 - R^2)        eigen_1        eigen_2        eigen_3 static polarizability      alpha(xx)      alpha(xy)      alpha(xz)      alpha(yy)      alpha(yz)      alpha(zz) atomic spin moment
            1             Cu       2.302128       5.528217       4.286062       0.390974     100.480556 0.20343350E+04  0.66618626E+05                                19.292558                           16.046365       0.500381       1.950949                    0.998112      54.568960     155.007393       0.394068       0.474638      -1.087527      -0.008495      -0.046302      -0.013192       0.048888       0.020801      -0.026999      -0.010776       0.103728      -0.207596      -0.074693      -0.020745       0.095439             23.713199      13.416700      -0.651251       0.790381      23.769147      -3.904476      33.953750          -0.000001
            2             Cu      13.218516      -2.190836       6.459718       0.390982     100.487367 0.20344831E+04  0.66624803E+05                                19.293242                           16.046800       0.500626       1.951023                    0.998112      54.568734     155.009160       0.394067       0.474629      -1.087530      -0.040820      -0.023426       0.013208       0.048882      -0.016374       0.001487       0.029469      -0.106738      -0.207565      -0.074884      -0.020622       0.095506             23.714154      23.030140       2.746906       3.944886      14.157995       0.556357      33.954327           0.000001
            3             Cu      17.673893      -1.041074       9.433721       0.390975     100.497036 0.20347015E+04  0.66633260E+05                                19.293501                           16.046825       0.500310       1.950924                    0.998111      54.569177     155.008267       0.394100       0.474579      -1.087567       0.013887       0.042486       0.019790       0.048883       0.058432      -0.044981      -0.036219       0.010993       0.097815      -0.075147      -0.020234       0.095381             23.714784      31.780796      -5.807437       5.310464      21.881221       2.488469      17.482335           0.000001
            4             Cu       1.900986      10.111986       1.312060       0.390981     100.506514 0.20350359E+04  0.66648031E+05                                19.295702                           16.048905       0.500447       1.950973                    0.998111      54.570569     155.024902       0.394040       0.474624      -1.087523       0.035420       0.027258      -0.019801       0.048884       0.041989       0.019464       0.054920      -0.081872       0.097974      -0.075117      -0.020767       0.095884             23.717129      26.632970      -7.627948      -0.576527      27.033365      -5.837418      17.485052           0.000001
            5             Cu      11.076060      13.355959      14.560962       0.390975     100.497108 0.20347029E+04  0.66633312E+05                                19.293502                           16.046824       0.500314       1.950925                    0.998111      54.569206     155.008319       0.394101       0.474579      -1.087567      -0.008498       0.011725       0.046689       0.048883      -0.033796      -0.004235       0.028322       0.133276      -0.118694      -0.075146      -0.020234       0.095380             23.714786      13.417216       1.010272       0.168697      34.790553      -2.458612      22.936589           0.000001
            6             Cu       4.444761      -5.718202      20.159084       0.390982     100.506241 0.20350304E+04  0.66647820E+05                                19.295693                           16.048903       0.500433       1.950969                    0.998111      54.570457     155.024652       0.394040       0.474626      -1.087522      -0.040823       0.023135       0.013705       0.048883       0.009462       0.013813       0.053775       0.036585       0.222539      -0.075117      -0.020766       0.095883             23.717110      23.033515       2.042029      -4.351854      28.526760      -8.851064      19.591054           0.000001
            7             Cu       8.900104      -3.717545      17.676379       0.390975     100.480298 0.20343295E+04  0.66618413E+05                                19.292547                           16.046361       0.500369       1.950947                    0.998112      54.568858     155.007154       0.394067       0.474639      -1.087527       0.013886      -0.004101      -0.046694       0.048887      -0.068182      -0.027786      -0.005035      -0.061249      -0.118738      -0.074693      -0.020746       0.095439             23.713179      31.779460       7.502240       2.373415      16.426226       0.660058      22.933852           0.000001
            8             Cu      10.674885       8.488489      12.078257       0.390982     100.487438 0.20344840E+04  0.66624836E+05                                19.293245                           16.046798       0.500629       1.951024                    0.998112      54.568758     155.009208       0.394067       0.474628      -1.087531       0.035434      -0.030768      -0.013684       0.048883      -0.004148      -0.045785      -0.030439      -0.040414       0.222591      -0.074884      -0.020622       0.095506             23.714164      26.629162       3.315399       6.893609      24.924584       7.052492      19.588747           0.000000
            9             Cu      -6.471667      18.340300       2.644537       0.390982     100.487412 0.20344845E+04  0.66624858E+05                                19.293243                           16.046801       0.500628       1.951023                    0.998112      54.568759     155.009222       0.394067       0.474629      -1.087531      -0.008480       0.034585      -0.033488       0.048882       0.013228       0.031665      -0.016896       0.152309      -0.061443      -0.074885      -0.020622       0.095506             23.714154      13.417251      -0.358656      -0.959608      28.026973       6.361941      29.698237           0.000000
           10             Cu      -4.329046       7.909444      16.364319       0.390975     100.480329 0.20343298E+04  0.66618428E+05                                19.292555                           16.046365       0.500368       1.950946                    0.998112      54.568856     155.007171       0.394067       0.474639      -1.087526      -0.040821       0.000296      -0.026898       0.048887       0.007206      -0.014799      -0.082598      -0.014071       0.070669      -0.074693      -0.020746       0.095439             23.713191      23.028233      -4.789603       0.406613      29.486627       8.293716      18.624714           0.000000
           11             Cu       0.126292       4.759025      15.873022       0.390981     100.506287 0.20350298E+04  0.66647797E+05                                19.295697                           16.048900       0.500434       1.950970                    0.998111      54.570458     155.024648       0.394040       0.474625      -1.087522       0.013892      -0.038388       0.026888       0.048883       0.010029       0.073211       0.041900       0.001813       0.070733      -0.075118      -0.020766       0.095883             23.717125      31.783289      -1.696359      -7.684739      20.740322      -3.149080      18.627763           0.000001
           12             Cu      -6.872769      18.624001       8.101244       0.390975     100.497030 0.20347012E+04  0.66633249E+05                                19.293503                           16.046827       0.500308       1.950924                    0.998111      54.569169     155.008256       0.394100       0.474579      -1.087567       0.035427       0.003511       0.033498       0.048882      -0.037584       0.026791      -0.023818      -0.135114      -0.061519      -0.075146      -0.020234       0.095380             23.714786      26.631318       4.312804      -6.318100      14.815072      -1.216303      29.697970           0.000000
           13             Cu       6.689083      -6.879752      17.205499       0.390982     100.487320 0.20344820E+04  0.66624762E+05                                19.293246                           16.046803       0.500621       1.951021                    0.998112      54.568706     155.009121       0.394067       0.474629      -1.087530      -0.008480      -0.046293       0.013208       0.048882       0.020809       0.027288       0.011224       0.103602      -0.207565      -0.074884      -0.020622       0.095506             23.714158      13.417249      -0.651726      -0.790405      23.770897       3.904733      33.954327           0.000000
           14             Cu       8.831704      10.217336      15.031843       0.390976     100.480285 0.20343289E+04  0.66618389E+05                                19.292549                           16.046361       0.500368       1.950946                    0.998112      54.568844     155.007119       0.394067       0.474639      -1.087526      -0.040821      -0.023442      -0.013193       0.048887      -0.016420      -0.001159      -0.029046      -0.106827      -0.207596      -0.074693      -0.020746       0.095439             23.713183      23.028221       2.746895      -3.944629      14.157606      -0.556295      33.953723           0.000001
           15             Cu      13.287042      11.367042      12.057840       0.390981     100.506177 0.20350276E+04  0.66647713E+05                                19.295692                           16.048898       0.500429       1.950968                    0.998111      54.570417     155.024551       0.394039       0.474626      -1.087522       0.013892       0.042479      -0.019801       0.048883       0.058388       0.045290       0.036657       0.010893       0.097976      -0.075118      -0.020765       0.095883             23.717114      31.783270      -5.807038      -5.311398      21.883033      -2.489350      17.485038           0.000001
           16             Cu       6.287981      -2.295927      20.179501       0.390976     100.497024 0.20347014E+04  0.66633254E+05                                19.293494                           16.046820       0.500312       1.950925                    0.998111      54.569186     155.008265       0.394101       0.474579      -1.087567       0.035427       0.027255       0.019790       0.048883       0.041993      -0.019154      -0.054481      -0.082004       0.097815      -0.075147      -0.020234       0.095381             23.714773      26.631293      -7.628024       0.576018      27.030688       5.836244      17.482337           0.000001
           17             Cu      15.462878       0.947795       6.930599       0.390975     100.480386 0.20343321E+04  0.66618514E+05                                19.292548                           16.046363       0.500375       1.950948                    0.998112      54.568908     155.007271       0.394067       0.474638      -1.087527      -0.008495       0.011725      -0.046694       0.048888      -0.033782       0.004515      -0.027876       0.133348      -0.118739      -0.074693      -0.020746       0.095439             23.713179      13.416698       1.010109      -0.168823      34.788989       2.457696      22.933849           0.000001
           18             Cu       0.057766       6.689711       1.332477       0.390981     100.487289 0.20344817E+04  0.66624751E+05                                19.293244                           16.046803       0.500620       1.951021                    0.998112      54.568699     155.009105       0.394067       0.474629      -1.087530      -0.040819       0.023151      -0.013683       0.048882       0.009474      -0.013437      -0.053313       0.036647       0.222589      -0.074884      -0.020622       0.095506             23.714152      23.030150       2.042959       4.351318      28.523568       8.850149      19.588739           0.000000
           19             Cu       4.513143       8.690415       3.815182       0.390975     100.496928 0.20346991E+04  0.66633164E+05                                19.293493                           16.046820       0.500307       1.950924                    0.998111      54.569137     155.008149       0.394100       0.474580      -1.087567       0.013887      -0.004104       0.046688       0.048883      -0.068171       0.028114       0.005447      -0.061177      -0.118692      -0.075147      -0.020234       0.095380             23.714771      31.780766       7.502687      -2.374223      16.426961      -0.660478      22.936585           0.000001
           20             Cu      15.061736      -3.919627       9.413304       0.390981     100.506394 0.20350328E+04  0.66647916E+05                                19.295703                           16.048905       0.500439       1.950971                    0.998111      54.570502     155.024755       0.394040       0.474625      -1.087523       0.035419      -0.030778       0.013705       0.048884      -0.004138       0.046096       0.030947      -0.040351       0.222540      -0.075118      -0.020765       0.095883             23.717130      26.632972       3.314619      -6.894292      24.927351      -7.053303      19.591066           0.000001
           21             Cu      -2.084690       5.932362      18.847024       0.390975     100.497086 0.20347024E+04  0.66633294E+05                                19.293504                           16.046826       0.500312       1.950925                    0.998111      54.569194     155.008307       0.394101       0.474579      -1.087567      -0.008498       0.034571       0.033499       0.048883       0.013230      -0.031386       0.017319       0.152335      -0.061518      -0.075147      -0.020234       0.095381             23.714788      13.417219      -0.359029       0.959271      28.029166      -6.362201      29.697980           0.000001
           22             Cu      -8.715989      20.317429       5.127242       0.390981     100.506329 0.20350312E+04  0.66647851E+05                                19.295700                           16.048903       0.500435       1.950970                    0.998111      54.570476     155.024697       0.394040       0.474625      -1.087522      -0.040823       0.000302       0.026888       0.048883       0.007231       0.015101       0.082990      -0.014017       0.070732      -0.075117      -0.020765       0.095883             23.717125      23.033516      -4.789842      -0.407431      29.490101      -8.294926      18.627757           0.000001
           23             Cu      -4.260646      17.167019       5.618539       0.390975     100.480504 0.20343343E+04  0.66618597E+05                                19.292553                           16.046363       0.500379       1.950949                    0.998112      54.568950     155.007363       0.394068       0.474638      -1.087527       0.013886      -0.038389      -0.026898       0.048888       0.010027      -0.072940      -0.041486       0.001887       0.070667      -0.074693      -0.020746       0.095439             23.713190      31.779471      -1.695610       7.683864      20.735387       3.147895      18.624711           0.000000
           24             Cu      -2.485865       6.215960      13.390317       0.390981     100.487527 0.20344866E+04  0.66624941E+05                                19.293251                           16.046805       0.500632       1.951024                    0.998112      54.568800     155.009339       0.394067       0.474628      -1.087531       0.035434       0.003533      -0.033488       0.048883      -0.037577      -0.026484       0.024222      -0.135092      -0.061443      -0.074884      -0.020622       0.095506             23.714168      26.629161       4.312398       6.317978      14.815097       1.215902      29.698247           0.000001
           25             Cu       3.730840       6.667992       0.803569       0.350604     101.739824 0.18840191E+04  0.60197374E+05                                18.873686                           15.006007       0.763331       2.043919                    0.996402      53.342194     147.052311       0.427698       0.448205      -1.109196      -0.005022       0.003579       0.006244       0.008776      -0.060121       0.072204      -0.033050       0.073148       0.138349      -0.093882      -0.032069       0.125951             24.608091      23.342321      -0.113131     -10.341930      26.109065       5.667152      24.372888           0.000001
           26             Cu      13.816922      -0.463845       9.942211       0.350612     101.737796 0.18839552E+04  0.60194700E+05                                18.873305                           15.005665       0.763531       2.043978                    0.996403      53.341666     147.049115       0.427708       0.448199      -1.109201       0.005018      -0.003582      -0.006232       0.008766      -0.069755       0.055530      -0.056637       0.018685       0.138348      -0.093819      -0.032070       0.125889             24.607746      25.873856       0.781950      -8.789814      23.578107       7.860886      24.371275           0.000001
           27             Cu      12.504782       9.770151      15.315101       0.350613     101.737887 0.18839567E+04  0.60194749E+05                                18.873297                           15.005656       0.763540       2.043981                    0.996403      53.341715     147.049168       0.427709       0.448198      -1.109202      -0.005072       0.003529      -0.006217       0.008766       0.092579       0.016236      -0.028886      -0.034877      -0.185461      -0.093820      -0.032069       0.125889             24.607739      23.340994      -8.898701       5.268790      19.898186      -2.080365      30.584037          -0.000001
           28             Cu       5.043123      -3.565801      16.922240       0.350604     101.740134 0.18840262E+04  0.60197643E+05                                18.873695                           15.006013       0.763347       2.043922                    0.996402      53.342332     147.052623       0.427699       0.448203      -1.109197       0.005085      -0.003528       0.006221       0.008775       0.082948       0.032914      -0.005299      -0.089337      -0.185453      -0.093884      -0.032068       0.125952             24.608105      25.875523      -8.004259       3.719104      17.365891      -4.273571      30.582901           0.000001
           29             Cu      -5.042908      20.786333       5.372890       0.350613     101.737748 0.18839534E+04  0.60194629E+05                                18.873297                           15.005656       0.763531       2.043978                    0.996403      53.341644     147.049022       0.427708       0.448199      -1.109202      -0.005050      -0.007166      -0.000053       0.008766      -0.032211      -0.088024       0.062529       0.022830      -0.012623      -0.093819      -0.032070       0.125888             24.607738      23.341687       9.012451       5.072422      29.713590      -3.586523      20.767937           0.000002
           30             Cu      -3.730687       4.030052      16.118671       0.350604     101.739986 0.18840228E+04  0.60197518E+05                                18.873697                           15.006016       0.763338       2.043920                    0.996402      53.342255     147.052475       0.427699       0.448204      -1.109196       0.005048       0.007178       0.000055       0.008775      -0.012954      -0.088019       0.062529       0.009209       0.109923      -0.093883      -0.032068       0.125952             24.608106      25.872763       7.221944       5.071903      30.982499      -3.586930      16.969057           0.000001
           31             Cu       8.117842      -5.739912      20.687992       0.350613     101.737922 0.18839573E+04  0.60194776E+05                                18.873300                           15.005659       0.763541       2.043981                    0.996403      53.341727     147.049213       0.427709       0.448198      -1.109202      -0.005049       0.003537      -0.006231       0.008765      -0.060126      -0.071907       0.033475       0.073153       0.138349      -0.093820      -0.032069       0.125889             24.607744      23.341687      -0.113276      10.341220      26.110285      -5.666861      24.371260           0.000001
           32             Cu       9.430063      11.944262      11.549350       0.350604     101.740092 0.18840253E+04  0.60197612E+05                                18.873699                           15.006017       0.763341       2.043921                    0.996402      53.342297     147.052554       0.427699       0.448204      -1.109197       0.005048      -0.003541       0.006244       0.008775      -0.069750      -0.055227       0.057058       0.018684       0.138352      -0.093883      -0.032068       0.125951             24.608110      25.872771       0.781509       8.790335      23.578644      -7.861454      24.372914          -0.000001
           33             Cu      16.891590      -2.638026       6.176460       0.350604     101.739921 0.18840212E+04  0.60197457E+05                                18.873695                           15.006014       0.763334       2.043919                    0.996402      53.342229     147.052420       0.427698       0.448204      -1.109196      -0.005022       0.003618       0.006221       0.008776       0.092591      -0.015966       0.029265      -0.034787      -0.185453      -0.093883      -0.032069       0.125952             24.608104      23.342336      -8.899864      -5.268868      19.899081       2.081904      30.582895           0.000001
           34             Cu       0.656172       8.842173       4.569321       0.350613     101.737656 0.18839530E+04  0.60194618E+05                                18.873294                           15.005662       0.763525       2.043977                    0.996403      53.341620     147.048992       0.427708       0.448200      -1.109201       0.005018      -0.003606      -0.006218       0.008766       0.082967      -0.032645       0.005678      -0.089251      -0.185461      -0.093818      -0.032070       0.125889             24.607725      25.873814      -8.003194      -3.717622      17.365321       4.274008      30.584040           0.000001
           35             Cu      -0.655968       8.378343      16.118671       0.350613     101.737664 0.18839522E+04  0.60194587E+05                                18.873296                           15.005659       0.763527       2.043977                    0.996403      53.341612     147.048972       0.427708       0.448200      -1.109201      -0.005073      -0.007149      -0.000052       0.008766      -0.032228       0.088294      -0.062147       0.022736      -0.012623      -0.093819      -0.032070       0.125889             24.607734      23.340976       9.012204      -5.072183      29.714302       3.586843      20.767923           0.000000
           36             Cu      -8.117627      16.438042       5.372890       0.350604     101.739853 0.18840205E+04  0.60197427E+05                                18.873685                           15.006009       0.763335       2.043920                    0.996402      53.342214     147.052349       0.427698       0.448204      -1.109196       0.005085       0.007152       0.000055       0.008776      -0.012970       0.088292      -0.062142       0.009123       0.109924      -0.093883      -0.032069       0.125951             24.608086      25.875490       7.222920      -5.072397      30.979729       3.586202      16.969040           0.000002
           37              H       3.944786       6.408845       6.965415       0.082152       1.331576 0.10189682E+02  0.10705901E+03                                 2.026795                            1.885782      -1.440281       2.168900                    0.993176       4.141124      12.286067       0.445441       1.308740      -0.699782       0.035116       0.020902      -0.019679       0.045357       0.004731       0.000603      -0.002983       0.011993       0.029476      -0.012951       0.002704       0.010247              2.056675       2.210028       0.549314      -0.177200       2.005733      -0.208626       1.954263           0.000000
           38              H       1.030108       3.924743       6.776289       0.115703       1.455619 0.10448975E+02  0.10865207E+03                                 2.077332                            1.863906      -0.999303       2.413958                    0.997829       3.456977       9.663549       0.472429       1.246825      -0.720196      -0.028011      -0.031822      -0.013458       0.044478       0.021459      -0.002721      -0.008833       0.001635       0.006820      -0.023439      -0.000046       0.023486              2.197716       2.178035       0.679320       0.462015       2.328858       0.547199       2.086255          -0.000001
           39              H       1.446005       4.293286       9.112422       0.141723       1.284369 0.93293094E+01  0.94197732E+02                                 1.896104                            1.751332      -0.959486       2.441866                    0.998626       3.307577       9.078979       0.492036       1.232873      -0.723003      -0.030791      -0.022665       0.027941       0.047355       0.029876      -0.000882      -0.004185       0.003108       0.029944      -0.035038       0.009320       0.025718              1.945254       1.743813       0.272997      -0.374782       1.691675      -0.278802       2.400272          -0.000001
           40              H       5.357385       6.493236       8.646055       0.147069       1.079980 0.82136146E+01  0.82095288E+02                                 1.810079                            1.730260      -1.405954       2.230911                    0.993286       3.694899      10.831833       0.448335       1.366847      -0.689474       0.014465       0.001854      -0.030145       0.033487       0.003165      -0.002306       0.007731       0.010186       0.015545      -0.012308       0.003404       0.008904              1.848021       1.888340       0.102403      -0.098631       1.420442      -0.028937       2.235283           0.000000
           41              H      -3.967401      -3.090659      20.844665       0.097591       1.272872 0.93738558E+01  0.96902640E+02                                 1.992485                            1.827895      -1.529211       2.132210                    0.992198       4.175706      12.476275       0.443275       1.336643      -0.692878      -0.031452       0.030229       0.010433       0.044854       0.001050      -0.010056      -0.006020       0.005764      -0.029338      -0.015814       0.002344       0.013469              2.051590       2.118100      -0.491975      -0.257801       2.415419       0.075262       1.621250          -0.000000
           42              H      -2.293364      -6.600903      21.285242       0.125914       1.251474 0.88405144E+01  0.87949287E+02                                 1.863135                            1.704199      -0.834100       2.498985                    0.999473       3.220202       8.734831       0.499755       1.231954      -0.724126       0.015798      -0.040201       0.021729       0.048351      -0.015214      -0.009154      -0.014352      -0.008351      -0.031295      -0.026840       0.004475       0.022365              1.960176       1.569504      -0.005001       0.011311       2.736796      -0.452583       1.574227          -0.000000
           43              H      -0.938689      -5.284420      19.697016       0.127335       1.456593 0.10857693E+02  0.11443096E+03                                 2.094702                            1.912506      -1.174072       2.329194                    0.996246       3.594880      10.245167       0.460046       1.263279      -0.715075       0.036298      -0.024166      -0.016389       0.046585      -0.013920      -0.018051      -0.006429      -0.019065      -0.027111      -0.029800       0.008041       0.021758              2.166634       2.742059      -0.205260      -0.623937       1.899282       0.070212       1.858559          -0.000001
           44              H      -3.191795      -1.476377      19.720656       0.140083       1.003528 0.75912990E+01  0.75361380E+02                                 1.796023                            1.717086      -1.605651       2.124652                    0.991570       4.035463      12.297603       0.423618       1.456463      -0.669915      -0.020172       0.008891       0.024079       0.032646      -0.002868      -0.003064      -0.005134      -0.009710      -0.006543      -0.008289      -0.000281       0.008569              1.846115       1.993876      -0.050367      -0.381699       1.735302      -0.186713       1.809168           0.000000
           45              H      13.501199      -0.348632       3.780366       0.082156       1.331075 0.10185179E+02  0.10700239E+03                                 2.026467                            1.885496      -1.440308       2.168895                    0.993174       4.141166      12.286604       0.445418       1.308923      -0.699741       0.007997       0.040072       0.019679       0.045354      -0.000095       0.003038       0.000465      -0.015274       0.029469      -0.012955       0.002701       0.010255              2.056332       1.682926       0.362936       0.137599       2.532138       0.236584       1.953931           0.000000
           46              H       3.356975      20.891540       3.969491       0.115723       1.453669 0.10433581E+02  0.10846243E+03                                 2.076095                            1.862966      -0.999230       2.413990                    0.997829       3.457230       9.665973       0.472338       1.247405      -0.720044      -0.020644      -0.036989       0.013457       0.044446       0.016212       0.007446       0.005541      -0.028206       0.006831      -0.023454      -0.000070       0.023524              2.196300       1.884043       0.575126      -0.361547       2.619827      -0.617371       2.085029          -0.000001
           47              H       3.565779      21.406454       1.633359       0.141733       1.288277 0.93621419E+01  0.94597479E+02                                 1.899154                            1.753876      -0.959613       2.441791                    0.998622       3.307355       9.076999       0.491980       1.232123      -0.723226      -0.011100      -0.036586      -0.027937       0.047352       0.022274       0.003671       0.002258      -0.040023       0.029978      -0.035072       0.009317       0.025755              1.948484       1.527985       0.196470       0.138349       1.912742       0.447536       2.404724          -0.000001
           48              H      13.109880       1.011279       2.099726       0.147084       1.079416 0.82083136E+01  0.82030009E+02                                 1.809491                            1.729725      -1.405936       2.230933                    0.993286       3.694796      10.831127       0.448390       1.366883      -0.689462      -0.003071       0.014262       0.030141       0.033486      -0.000740      -0.008039      -0.000372      -0.011884       0.015525      -0.012284       0.003398       0.008886              1.847408       1.407700      -0.067350      -0.005588       1.900001       0.102570       2.234522           0.000000
           49              H      15.956175       1.433242      11.392676       0.097584       1.272668 0.93720220E+01  0.96876579E+02                                 1.992023                            1.827523      -1.529317       2.132150                    0.992197       4.175614      12.474548       0.443401       1.336360      -0.692931       0.038989      -0.019580      -0.010430       0.044859      -0.000995       0.002347       0.011528      -0.005801      -0.029337      -0.015851       0.002350       0.013501              2.051092       2.690854      -0.289100      -0.156811       1.841498       0.217872       1.620923           0.000000
           50              H      12.088668       1.841464      10.952099       0.125910       1.252903 0.88519610E+01  0.88087683E+02                                 1.864356                            1.705167      -0.834057       2.498990                    0.999472       3.220340       8.735134       0.499695       1.231759      -0.724188      -0.043168       0.001494      -0.021727       0.048351      -0.009211       0.010497       0.013441       0.025624      -0.031319      -0.026874       0.004499       0.022376              1.961559       2.612459       0.363313       0.430930       1.697088       0.140343       1.575130          -0.000000
           51              H      12.878330       3.557518      12.540326       0.127334       1.450890 0.10806967E+02  0.11375865E+03                                 2.088283                            1.907216      -1.173957       2.329245                    0.996247       3.593073      10.232522       0.460997       1.262198      -0.715256      -0.034896       0.026171       0.016409       0.046604      -0.004852       0.000031       0.019190       0.032334      -0.026989      -0.029822       0.008068       0.021754              2.159724       2.115278      -0.422354      -0.272825       2.510719       0.562031       1.853176          -0.000000
           52              H      17.219619       2.702600      12.516685       0.140074       1.003224 0.75884870E+01  0.75327541E+02                                 1.795752                            1.716837      -1.605604       2.124673                    0.991570       4.035525      12.297871       0.423617       1.456579      -0.669892       0.015111      -0.016064      -0.024076       0.032651       0.000826       0.003840       0.004642       0.011166      -0.006531      -0.008334      -0.000262       0.008595              1.845835       1.795414      -0.120414       0.048788       1.933209       0.421999       1.808883           0.000000
           53              H      18.898890      -3.949398      10.266519       0.082156       1.331989 0.10193393E+02  0.10710748E+03                                 2.027247                            1.886158      -1.440249       2.168917                    0.993177       4.140992      12.286115       0.445386       1.308786      -0.699777      -0.037624      -0.019128       0.016603       0.045355      -0.005070      -0.002361      -0.007162       0.008066      -0.022016      -0.012913       0.002692       0.010221              2.057144       2.424448       0.391523      -0.181171       2.122648      -0.214226       1.624336           0.000000
           54              H      -5.434453      -0.810160       9.320890       0.115708       1.449232 0.10396484E+02  0.10797792E+03                                 2.071143                            1.859032      -0.998996       2.414063                    0.997833       3.456148       9.657746       0.473085       1.246575      -0.720181       0.013327       0.042185      -0.004497       0.044468       0.010764      -0.002207      -0.008129       0.011050      -0.063206      -0.023415      -0.000085       0.023500              2.190752       1.686609       0.153860      -0.039433       3.301718      -0.161398       1.583927          -0.000001
           55              H      -3.839377      -2.600647       9.447690       0.141748       1.291940 0.93943350E+01  0.95010484E+02                                 1.903752                            1.757722      -0.959390       2.441909                    0.998624       3.308545       9.086403       0.491061       1.233291      -0.723008       0.043737       0.013486      -0.012068       0.047333       0.007277      -0.005233      -0.010318       0.003188      -0.097925      -0.035048       0.009328       0.025720              1.953374       2.687389      -0.056787      -0.186425       1.698744      -0.010721       1.473990          -0.000001
           56              H      19.760481      -5.641852      11.371185       0.147068       1.081056 0.82235765E+01  0.82217148E+02                                 1.811123                            1.731199      -1.405964       2.230892                    0.993284       3.694976      10.832400       0.448270       1.366672      -0.689518      -0.030308       0.009344       0.010740       0.033485      -0.004705      -0.008554      -0.001109      -0.007196      -0.011559      -0.012280       0.003397       0.008882              1.849111       2.125152      -0.238430      -0.199376       1.785441      -0.171310       1.636742           0.000000
           57              H      11.025253      -1.899591       9.290802       0.097595       1.271654 0.93629667E+01  0.96760757E+02                                 1.991014                            1.826662      -1.529128       2.132251                    0.992199       4.175341      12.472792       0.443492       1.336393      -0.692919       0.004742      -0.011341      -0.043140       0.044857       0.010524      -0.005628       0.000246       0.015344       0.014662      -0.015854       0.002382       0.013472              2.050028       1.779455       0.137950      -0.031664       1.691871       0.394486       2.678758           0.000000
           58              H      12.481737      -0.602913      12.684319       0.125910       1.258036 0.88950160E+01  0.88623629E+02                                 1.870093                            1.709899      -0.834163       2.498950                    0.999473       3.221434       8.743425       0.498744       1.232609      -0.724062       0.031426       0.006809       0.036102       0.048346       0.006961       0.005850       0.006905       0.031163       0.054558      -0.026861       0.004484       0.022377              1.967946       2.181855       0.486466       0.542882       1.750859       0.296395       1.971124          -0.000000
           59              H      10.112802      -1.202221      13.030333       0.127346       1.452402 0.10820112E+02  0.11392295E+03                                 2.089191                            1.907997      -1.173996       2.329234                    0.996248       3.592940      10.230759       0.461075       1.261697      -0.715382      -0.014099       0.008481       0.043600       0.046602       0.006891      -0.001152       0.017541       0.028328       0.043409      -0.029817       0.008026       0.021791              2.160677       2.180930       0.160704      -0.636178       1.654664       0.048819       2.646437          -0.000000
           60              H       9.087986      -2.692471       8.992069       0.140073       1.003287 0.75888441E+01  0.75330110E+02                                 1.795623                            1.716712      -1.605748       2.124594                    0.991569       4.035452      12.296576       0.423704       1.456298      -0.669941       0.022190      -0.010317      -0.021608       0.032646       0.003036       0.003588       0.004272       0.010541       0.006620      -0.008328      -0.000281       0.008609              1.845703       2.148452       0.107668      -0.227115       1.433972       0.031868       1.954685           0.000000
           61              H      -1.249351      10.297479       0.479262       0.082152       1.332387 0.10197118E+02  0.10715621E+03                                 2.027649                            1.886504      -1.440257       2.168904                    0.993178       4.141250      12.287357       0.445345       1.308788      -0.699778      -0.005491      -0.041845      -0.016606       0.045353      -0.006479       0.006000       0.004648       0.000101      -0.022034      -0.012962       0.002738       0.010225              2.057560       1.910522       0.209779       0.141638       2.637547       0.242295       1.624611           0.000000
           62              H       1.047656      13.218353       1.424890       0.115671       1.458386 0.10471678E+02  0.10894235E+03                                 2.079905                            1.865942      -0.998259       2.414340                    0.997842       3.457134       9.664975       0.472188       1.246841      -0.720227       0.035347       0.026649       0.004470       0.044492       0.004885       0.006927       0.004791      -0.022119      -0.063233      -0.023422      -0.000073       0.023495              2.200620       3.041200       0.631720       0.140006       1.971182       0.091621       1.589478          -0.000001
           63              H      -1.172121      14.125383       1.298090       0.141718       1.282092 0.93091296E+01  0.93938236E+02                                 1.893180                            1.748873      -0.959729       2.441754                    0.998623       3.306595       9.072055       0.492645       1.232080      -0.723157      -0.001860       0.045768       0.012044       0.047362       0.004673       0.007979       0.008340      -0.011673      -0.097895      -0.035028       0.009298       0.025730              1.942147       1.834247      -0.351641      -0.051580       2.525040       0.177653       1.467155          -0.000001
           64              H     -11.905960      -1.862257      20.866157       0.147067       1.080308 0.82165645E+01  0.82131185E+02                                 1.810384                            1.730525      -1.405909       2.230937                    0.993286       3.694892      10.831822       0.448323       1.366774      -0.689491       0.018910      -0.025462      -0.010745       0.033486      -0.001394      -0.001787       0.008457       0.011507      -0.011542      -0.012299       0.003429       0.008870              1.848347       1.972301      -0.292075       0.094952       1.936689       0.244855       1.636051           0.000000
           65              H       3.307759       3.557413       1.454979       0.097591       1.271805 0.93639394E+01  0.96772020E+02                                 1.991070                            1.826673      -1.529321       2.132155                    0.992197       4.175254      12.472062       0.443527       1.336271      -0.692944      -0.012278       0.000700       0.043141       0.044859       0.003362      -0.002082       0.005257      -0.025153       0.014666      -0.015844       0.002346       0.013498              2.050111       1.614909       0.079794      -0.382513       1.856446      -0.101702       2.678979          -0.000000
           66              H      -4.728993      -7.045129      19.553022       0.125906       1.263946 0.89445417E+01  0.89238939E+02                                 1.876480                            1.715174      -0.834152       2.498950                    0.999472       3.222706       8.752242       0.497760       1.233359      -0.723968      -0.004059       0.031893      -0.036096       0.048338      -0.004369      -0.004548      -0.007778      -0.032986       0.054511      -0.026845       0.004511       0.022334              1.975047       1.497358       0.244314      -0.099097       2.449608      -0.614056       1.978177          -0.000000
           67              H      -4.504395      -9.478359      19.207008       0.127339       1.453959 0.10835279E+02  0.11413644E+03                                 2.091918                            1.910301      -1.174061       2.329196                    0.996245       3.594414      10.241423       0.460391       1.262975      -0.715114       0.012682      -0.010468      -0.043590       0.046589      -0.003553      -0.016847      -0.004732      -0.030741       0.043348      -0.029779       0.008064       0.021715              2.163580       1.613889      -0.040466      -0.258548       2.226634       0.584737       2.650218          -0.000000
           68              H       3.205976       1.466653       1.753711       0.140093       1.003398 0.75898314E+01  0.75341739E+02                                 1.795699                            1.716778      -1.605801       2.124581                    0.991569       4.035351      12.296086       0.423716       1.456222      -0.669955      -0.017122       0.017482       0.021606       0.032644      -0.000950      -0.002803      -0.004767      -0.012011       0.006614      -0.008302      -0.000264       0.008566              1.845777       1.445718      -0.140780      -0.105743       2.136802       0.203473       1.954813           0.000000
           69              H      12.718690      15.236013      12.458658       0.082156       1.331989 0.10193399E+02  0.10710755E+03                                 2.027248                            1.886158      -1.440249       2.168917                    0.993177       4.140993      12.286119       0.445386       1.308786      -0.699777       0.035115      -0.027491      -0.008264       0.045355      -0.001848      -0.004367      -0.007453      -0.006135      -0.024928      -0.012913       0.002692       0.010221              2.057145       2.210537      -0.428286      -0.387253       2.148346       0.126647       1.812552           0.000000
           70              H      18.577780      -8.501885      14.704526       0.115708       1.449233 0.10396497E+02  0.10797809E+03                                 2.071145                            1.859033      -0.998996       2.414063                    0.997833       3.456150       9.657753       0.473085       1.246575      -0.720181      -0.028000       0.004236       0.034285       0.044468      -0.013079      -0.017218       0.002630      -0.009164      -0.025648      -0.023415      -0.000085       0.023500              2.190753       2.171118       0.060218      -0.815209       1.668628      -0.167798       2.732513          -0.000001
           71              H      18.993657      -6.663020      13.217310       0.141748       1.291938 0.93943217E+01  0.95010314E+02                                 1.903750                            1.757720      -0.959390       2.441909                    0.998624       3.308544       9.086398       0.491061       1.233291      -0.723008      -0.030789       0.035504       0.005645       0.047333      -0.015713      -0.025430      -0.005082      -0.012891      -0.018152      -0.035048       0.009328       0.025720              1.953373       1.750634      -0.464244      -0.049346       2.476212      -0.168472       1.633272          -0.000001
           72              H     -12.190223      16.649286      11.545267       0.147068       1.081056 0.82235764E+01  0.82217148E+02                                 1.811123                            1.731199      -1.405965       2.230892                    0.993284       3.694977      10.832403       0.448270       1.366672      -0.689518       0.014467      -0.027032       0.013462       0.033485      -0.003579      -0.001567      -0.009412       0.007228       0.006659      -0.012280       0.003397       0.008882              1.849112       1.889523      -0.136759      -0.039408       2.057903      -0.338679       1.599910           0.000000
           73              H      13.580258       7.189378      13.746002       0.097595       1.271653 0.93629601E+01  0.96760679E+02                                 1.991014                            1.826662      -1.529128       2.132251                    0.992199       4.175341      12.472794       0.443492       1.336394      -0.692919      -0.031458      -0.006092      -0.031392       0.044857      -0.009237       0.004141       0.008146       0.009394      -0.018456      -0.015854       0.002382       0.013472              2.050027       2.116451       0.022747       0.554314       1.753416       0.305899       2.280215           0.000000
           74              H     -11.067167       9.326078      16.565695       0.125910       1.258037 0.88950244E+01  0.88623739E+02                                 1.870095                            1.709900      -0.834163       2.498950                    0.999473       3.221435       8.743431       0.498744       1.232610      -0.724062       0.015793       0.038916       0.023948       0.048346      -0.000337       0.017768       0.015778      -0.005880      -0.023941      -0.026861       0.004484       0.022377              1.967947       1.574801       0.012300      -0.001259       2.266434       0.734306       2.062608          -0.000000
           75              H      -9.712498       7.292388      16.219681       0.127346       1.452400 0.10820093E+02  0.11392272E+03                                 2.089190                            1.907996      -1.173996       2.329234                    0.996248       3.592940      10.230762       0.461075       1.261698      -0.715382       0.036302      -0.002120       0.029144       0.046602      -0.008678       0.021115       0.013184      -0.007340       0.008277      -0.029817       0.008026       0.021791              2.160676       2.733537      -0.435925       0.487536       1.803613      -0.017394       1.944877          -0.000000
           76              H      14.355853       5.408809      12.909981       0.140073       1.003287 0.75888436E+01  0.75330107E+02                                 1.795624                            1.716712      -1.605749       2.124594                    0.991569       4.035452      12.296578       0.423704       1.456299      -0.669941      -0.020176       0.016402      -0.019739       0.032646      -0.001217       0.004043       0.006121      -0.008069      -0.001586      -0.008328      -0.000281       0.008609              1.845703       1.993434      -0.305329       0.234372       1.951932       0.061318       1.591744           0.000000
           77              H       4.727439      -8.959695      19.903335       0.082152       1.332386 0.10197102E+02  0.10715601E+03                                 2.027648                            1.886503      -1.440256       2.168904                    0.993178       4.141248      12.287352       0.445345       1.308788      -0.699778       0.007997      -0.002997      -0.044542       0.045353       0.002679      -0.001416      -0.003270      -0.020210       0.014715      -0.012962       0.002738       0.010225              2.057559       1.683777      -0.062390      -0.383465       1.894748       0.132236       2.594152           0.000000
           78              H      12.130732       5.400015       1.414145       0.115671       1.458386 0.10471683E+02  0.10894241E+03                                 2.079905                            1.865942      -0.998259       2.414340                    0.997842       3.457134       9.664975       0.472188       1.246841      -0.720227      -0.020694       0.030175       0.025314       0.044492      -0.001645      -0.017728       0.001893      -0.015388       0.045235      -0.023422      -0.000072       0.023495              2.200620       1.887384      -0.602535      -0.318331       2.759371       0.541978       1.955105          -0.000001
           79              H      12.339545       3.119414       2.136261       0.141718       1.282093 0.93091382E+01  0.93938348E+02                                 1.893181                            1.748874      -0.959729       2.441754                    0.998623       3.306596       9.072060       0.492644       1.232080      -0.723157      -0.011120      -0.005905       0.045658       0.047362      -0.007957      -0.021113       0.001059      -0.034245       0.047038      -0.035028       0.009298       0.025730              1.942148       1.523834       0.021401      -0.238020       1.888181      -0.434510       2.414430          -0.000001
           80              H       4.336116     -11.095130      19.565917       0.147067       1.080308 0.82165699E+01  0.82131247E+02                                 1.810385                            1.730525      -1.405909       2.230937                    0.993286       3.694893      10.831823       0.448324       1.366773      -0.689492      -0.003073       0.018970      -0.027423       0.033486      -0.006583       0.004680      -0.000573      -0.013587       0.010468      -0.012299       0.003429       0.008870              1.848348       1.408257       0.028849       0.061185       2.063205      -0.196302       2.073581           0.000000
           81              H       7.182344      -3.258227      14.554085       0.097591       1.271806 0.93639394E+01  0.96772018E+02                                 1.991070                            1.826673      -1.529321       2.132155                    0.992197       4.175256      12.472067       0.443528       1.336270      -0.692944       0.038987       0.000761       0.022176       0.044859       0.002528      -0.000286       0.001883       0.017344       0.040123      -0.015844       0.002346       0.013498              2.050111       2.689550       0.008774       0.328567       1.486786      -0.013395       1.973997          -0.000000
           82              H       3.314835      -3.843890      14.420837       0.125906       1.263947 0.89445431E+01  0.89238965E+02                                 1.876480                            1.715175      -0.834152       2.498950                    0.999472       3.222707       8.752248       0.497760       1.233360      -0.723967      -0.043154      -0.019562       0.009573       0.048338       0.013655       0.002746      -0.005454       0.039378       0.010087      -0.026845       0.004511       0.022334              1.975048       2.632931       0.193505      -0.535949       1.492242      -0.017619       1.799972          -0.000000
           83              H       4.104467      -3.326495      12.140583       0.127339       1.453959 0.10835276E+02  0.11413639E+03                                 2.091916                            1.910300      -1.174061       2.329197                    0.996245       3.594414      10.241420       0.460392       1.262975      -0.715114      -0.034885       0.001118      -0.030860       0.046589       0.002469       0.004176      -0.010722       0.046882       0.016872      -0.029779       0.008064       0.021715              2.163579       2.118835      -0.025154       0.503354       1.532985       0.003677       2.838916          -0.000000
           84              H       8.445767      -2.919502      12.892787       0.140093       1.003398 0.75898330E+01  0.75341760E+02                                 1.795699                            1.716778      -1.605801       2.124581                    0.991569       4.035351      12.296087       0.423716       1.456222      -0.669955       0.015108      -0.012819       0.025943       0.032644       0.002918      -0.002607      -0.003281       0.013432       0.000300      -0.008302      -0.000264       0.008566              1.845777       1.795374       0.102432       0.079888       1.474442      -0.157148       2.267516           0.000000
           85              H      10.125129      -1.542139      19.778684       0.082151       1.331578 0.10189698E+02  0.10705918E+03                                 2.026794                            1.885780      -1.440287       2.168897                    0.993176       4.141124      12.286049       0.445442       1.308736      -0.699782      -0.037626       0.023943       0.008263       0.045357       0.000496       0.005593       0.006643       0.007094      -0.024929      -0.012951       0.002704       0.010247              2.056673       2.423796      -0.352534      -0.248403       1.934030       0.322784       1.812191           0.000000
           86              H      12.113256      -3.930718      17.532815       0.115703       1.455619 0.10448979E+02  0.10865211E+03                                 2.077331                            1.863906      -0.999303       2.413957                    0.997829       3.456977       9.663546       0.472429       1.246824      -0.720197       0.013349      -0.024990      -0.034287       0.044478      -0.007291      -0.008180       0.015377       0.023595      -0.025641      -0.023439      -0.000046       0.023486              2.197716       1.691129      -0.111681      -0.114183       2.159927       0.828645       2.742091          -0.000001
           87              H      13.708353      -2.925648      19.020031       0.141723       1.284370 0.93293148E+01  0.94197802E+02                                 1.896104                            1.751332      -0.959486       2.441866                    0.998626       3.307577       9.078980       0.492036       1.232874      -0.723003       0.043762      -0.017187      -0.005659       0.047355      -0.008155      -0.003704       0.025665       0.029780      -0.018113      -0.035038       0.009320       0.025718              1.945254       2.674291      -0.132100       0.141502       1.534099       0.102038       1.627372          -0.000001
           88              H      10.986733       0.260765      20.692075       0.147069       1.079981 0.82136317E+01  0.82095532E+02                                 1.810084                            1.730265      -1.405951       2.230913                    0.993286       3.694899      10.831851       0.448333       1.366851      -0.689473      -0.030309       0.004627      -0.013466       0.033487      -0.005057       0.008368       0.004642      -0.001125       0.006682      -0.012308       0.003404       0.008904              1.848027       2.123817      -0.053369       0.305892       1.821175       0.149905       1.599090           0.000000
           89              H       2.251476      -3.412050      18.491339       0.097591       1.272873 0.93738571E+01  0.96902662E+02                                 1.992486                            1.827895      -1.529211       2.132210                    0.992198       4.175707      12.476281       0.443275       1.336643      -0.692878       0.004752      -0.031679       0.031396       0.044854      -0.010133      -0.006277      -0.006588       0.004303      -0.018458      -0.015814       0.002344       0.013469              2.051591       1.780715      -0.096562      -0.103748       2.091994      -0.625308       2.282063          -0.000000
           90              H       3.707922      -1.121543      15.671646       0.125914       1.251474 0.88405206E+01  0.87949374E+02                                 1.863136                            1.704200      -0.834100       2.498985                    0.999473       3.220202       8.734835       0.499754       1.231955      -0.724126       0.031426       0.027867      -0.023951       0.048351       0.001609      -0.008941      -0.021991       0.005002      -0.023980      -0.026840       0.004475       0.022365              1.960177       2.172712       0.225560      -0.688411       1.653599      -0.241983       2.054222          -0.000000
           91              H       1.338992      -0.522229      16.017660       0.127335       1.456591 0.10857680E+02  0.11443079E+03                                 2.094701                            1.912505      -1.174072       2.329194                    0.996246       3.594879      10.245164       0.460046       1.263279      -0.715075      -0.014089       0.033519      -0.029123       0.046585      -0.004446      -0.005430      -0.024279       0.016593       0.008136      -0.029800       0.008041       0.021758              2.166632       2.186844      -0.634014       0.179715       2.363146      -0.455892       1.949906          -0.000000
           92              H       0.314219      -3.274313      19.327361       0.140083       1.003528 0.75913034E+01  0.75361437E+02                                 1.796023                            1.717087      -1.605651       2.124652                    0.991570       4.035464      12.297609       0.423617       1.456463      -0.669915       0.022193      -0.013549       0.019739       0.032646       0.001585      -0.004399      -0.005814       0.007803      -0.001596      -0.008289      -0.000281       0.008569              1.846116       2.148949      -0.250554       0.020290       1.797327      -0.241515       1.592072           0.000000
           93              H       7.524551       7.674521      12.334007       0.082156       1.331077 0.10185194E+02  0.10700259E+03                                 2.026469                            1.885497      -1.440308       2.168895                    0.993174       4.141167      12.286607       0.445418       1.308922      -0.699741      -0.005487       0.006542       0.044543       0.045354       0.008430       0.002637       0.002457       0.012340       0.014707      -0.012955       0.002701       0.010255              2.056333       1.909345       0.017749      -0.252222       1.667175       0.317178       2.592478           0.000000
           94              H       9.821518       7.032994       9.331636       0.115724       1.453665 0.10433550E+02  0.10846202E+03                                 2.076090                            1.862962      -0.999230       2.413989                    0.997829       3.457227       9.665958       0.472338       1.247404      -0.720044       0.035305      -0.009414      -0.025305       0.044446       0.003548      -0.007672       0.016128       0.014055       0.045273      -0.023454      -0.000070       0.023524              2.196294       3.034319      -0.193986      -0.615134       1.603090       0.119072       1.951473          -0.000001
           95              H       7.601731       6.469660       8.609519       0.141746       1.288293 0.93623095E+01  0.94599988E+02                                 1.899209                            1.753923      -0.959744       2.441748                    0.998620       3.307344       9.077131       0.491959       1.232166      -0.723217      -0.001866      -0.012432      -0.045649       0.047349       0.004591      -0.008027       0.019569       0.036684       0.047143      -0.035072       0.009319       0.025754              1.948542       1.839963       0.131868       0.332069       1.582276       0.371254       2.423388          -0.000001
           96              H       5.641684       6.593779      12.671424       0.147084       1.079417 0.82083165E+01  0.82030044E+02                                 1.809491                            1.729725      -1.405937       2.230933                    0.993286       3.694797      10.831130       0.448390       1.366883      -0.689462       0.018911       0.003429       0.027421       0.033486      -0.000863       0.002121      -0.004193       0.018843       0.010463      -0.012284       0.003398       0.008886              1.847408       1.971237       0.228072       0.205293       1.498530       0.007752       2.072458           0.000000
           97              H     -14.239768      11.889600      17.683256       0.097584       1.272668 0.93720184E+01  0.96876542E+02                                 1.992024                            1.827523      -1.529317       2.132150                    0.992197       4.175614      12.474552       0.443401       1.336361      -0.692931      -0.012283       0.037011      -0.022172       0.044859      -0.003487      -0.001842      -0.000320      -0.016682       0.040144      -0.015851       0.002350       0.013501              2.051092       1.615604      -0.371408       0.122251       2.562636      -0.305495       1.975037           0.000000
           98              H     -13.502780       8.048056      17.816504       0.125910       1.252904 0.88519706E+01  0.88087802E+02                                 1.864357                            1.705168      -0.834058       2.498990                    0.999472       3.220341       8.735138       0.499694       1.231759      -0.724187      -0.004054      -0.047220      -0.009570       0.048351      -0.001730       0.006084      -0.000744      -0.047861       0.010008      -0.026874       0.004499       0.022376              1.961560       1.489061      -0.205632      -0.160327       2.607480       0.505574       1.788140          -0.000000
           99              H     -13.278151       8.965036      20.096759       0.127334       1.450889 0.10806954E+02  0.11375847E+03                                 2.088282                            1.907215      -1.173957       2.329245                    0.996247       3.593070      10.232509       0.460997       1.262197      -0.715257       0.012693      -0.032525       0.030869       0.046604      -0.012846       0.011533      -0.000363      -0.039599       0.016854      -0.029822       0.008068       0.021754              2.159723       1.611542      -0.203196       0.163907       2.034561      -0.474694       2.833064          -0.000000
          100              H     -14.341529      13.193706      19.344554       0.140074       1.003223 0.75884781E+01  0.75327431E+02                                 1.795751                            1.716836      -1.605603       2.124674                    0.991570       4.035524      12.297867       0.423617       1.456579      -0.669892      -0.017123       0.009974      -0.025950       0.032651      -0.001961       0.002256       0.003593      -0.014121       0.000314      -0.008334      -0.000262       0.008595              1.845834       1.445763      -0.021161       0.174813       1.824155      -0.022930       2.267585           0.000000
          101              H      -4.829044      15.579619       2.067488       0.082156       1.331076 0.10185185E+02  0.10700247E+03                                 2.026468                            1.885497      -1.440308       2.168895                    0.993174       4.141166      12.286603       0.445418       1.308922      -0.699741       0.035114       0.006594       0.027937       0.045354      -0.002861       0.003806       0.010488      -0.000937      -0.009339      -0.012955       0.002701       0.010255              2.056332       2.209667      -0.121127       0.564186       1.786156       0.082013       2.173173           0.000000
          102              H      18.577780      16.985436       0.010746       0.115724       1.453666 0.10433559E+02  0.10846215E+03                                 2.076091                            1.862963      -0.999229       2.413990                    0.997829       3.457229       9.665965       0.472338       1.247404      -0.720044      -0.027992       0.027550      -0.020806       0.044446      -0.008362       0.019968       0.006250       0.006091       0.020429      -0.023454      -0.000070       0.023524              2.196296       2.176585      -0.738987       0.356878       2.619000      -0.378234       1.793302          -0.000001
          103              H      10.219908       2.370140      20.653390       0.141733       1.288277 0.93621400E+01  0.94597444E+02                                 1.899153                            1.753875      -0.959612       2.441791                    0.998622       3.307355       9.076995       0.491981       1.232122      -0.723227      -0.030793      -0.012864      -0.033593       0.047352      -0.014167       0.026349       0.009275      -0.005637       0.003680      -0.035072       0.009317       0.025755              1.948483       1.746503       0.188614       0.424965       1.984954       0.447464       2.113991          -0.000001
          104              H      -3.416468      14.081955       1.300239       0.147084       1.079417 0.82083170E+01  0.82030047E+02                                 1.809491                            1.729725      -1.405937       2.230933                    0.993286       3.694797      10.831128       0.448390       1.366883      -0.689462       0.014470       0.025174       0.016680       0.033486       0.000438       0.003901       0.001712      -0.006135      -0.033400      -0.012284       0.003398       0.008886              1.847408       1.887635       0.034198       0.137904       2.005868       0.367126       1.648720           0.000000
          105              H       4.806346      -4.098313       8.392455       0.097584       1.272668 0.93720223E+01  0.96876584E+02                                 1.992024                            1.827523      -1.529317       2.132150                    0.992197       4.175614      12.474549       0.443401       1.336361      -0.692931      -0.031456      -0.024149       0.020967       0.044859       0.008210       0.005952      -0.002076       0.019848       0.012917      -0.015851       0.002350       0.013501              2.051092       2.117578       0.469046      -0.297059       1.884520      -0.381355       2.151178           0.000000
          106              H       6.480377      -2.724768       5.132185       0.125910       1.252904 0.88519685E+01  0.88087776E+02                                 1.864357                            1.705168      -0.834057       2.498990                    0.999472       3.220341       8.735138       0.499694       1.231759      -0.724187       0.015797       0.001285      -0.045679       0.048351       0.015553      -0.008592      -0.001400       0.018976       0.050660      -0.026874       0.004499       0.022376              1.961560       1.570440      -0.007262      -0.010073       1.473754      -0.277472       2.840486          -0.000000
          107              H       7.835072      -2.007562       7.066425       0.127334       1.450890 0.10806961E+02  0.11375858E+03                                 2.088284                            1.907217      -1.173957       2.329245                    0.996247       3.593072      10.232522       0.460997       1.262199      -0.715256       0.036306       0.026299      -0.012733       0.046604       0.022627      -0.003028      -0.006754       0.003781       0.041499      -0.029822       0.008068       0.021754              2.159725       2.732246       0.639768       0.133543       1.923838      -0.052511       1.823090          -0.000000
          108              H       5.581967      -3.932026      10.352485       0.140074       1.003222 0.75884705E+01  0.75327343E+02                                 1.795751                            1.716835      -1.605604       2.124674                    0.991570       4.035524      12.297869       0.423617       1.456580      -0.669892      -0.020183      -0.025297      -0.004337       0.032651       0.004115      -0.000935      -0.000935       0.000847       0.025180      -0.008334      -0.000262       0.008595              1.845834       1.993581       0.355654       0.147192       1.628769       0.125308       1.915151           0.000000
          109              H      -4.046328       9.308732      19.299422       0.082151       1.331579 0.10189702E+02  0.10705921E+03                                 2.026793                            1.885780      -1.440287       2.168897                    0.993176       4.141124      12.286045       0.445443       1.308735      -0.699783       0.008002      -0.037080       0.024867       0.045357      -0.002565      -0.001584       0.002861      -0.020971       0.012394      -0.012951       0.002704       0.010247              2.056672       1.683168      -0.300708       0.245593       2.303743      -0.368728       2.183106           0.000000
          110              H      -5.416816      10.932921      16.107925       0.115703       1.455619 0.10448975E+02  0.10865207E+03                                 2.077332                            1.863906      -0.999303       2.413958                    0.997829       3.456977       9.663551       0.472428       1.246826      -0.720196      -0.020665       0.006852      -0.038786       0.044478      -0.014515       0.010299      -0.007394      -0.024984       0.016610      -0.023439      -0.000046       0.023486              2.197717       1.885126       0.025541       0.679576       1.684941       0.077124       3.023084          -0.000001
          111              H      -5.207981      12.698608      17.721941       0.141723       1.284371 0.93293243E+01  0.94197922E+02                                 1.896105                            1.751333      -0.959486       2.441866                    0.998626       3.307578       9.078984       0.492035       1.232874      -0.723003      -0.011106       0.042490      -0.017713       0.047355      -0.014293       0.017452      -0.003285      -0.038140       0.035442      -0.035038       0.009320       0.025718              1.945255       1.525882      -0.217425       0.100732       2.664099      -0.010687       1.645785          -0.000001
          112              H      -4.437624      10.084257      21.317479       0.147069       1.079982 0.82136396E+01  0.82095641E+02                                 1.810086                            1.730266      -1.405951       2.230913                    0.993286       3.694901      10.831863       0.448332       1.366852      -0.689473      -0.003073      -0.033234      -0.002726       0.033487       0.007348       0.003388       0.000990      -0.012919       0.012491      -0.012308       0.003404       0.008904              1.848029       1.408070       0.038543      -0.055571       2.240539       0.093551       1.895477           0.000000
          113              H      -1.591453       1.825391      17.036360       0.097591       1.272873 0.93738650E+01  0.96902780E+02                                 1.992488                            1.827897      -1.529211       2.132210                    0.992198       4.175710      12.476299       0.443274       1.336645      -0.692877       0.038985       0.018823      -0.011738       0.044854      -0.001515      -0.002024      -0.013352      -0.002574      -0.019650      -0.015814       0.002344       0.013469              2.051593       2.691612       0.280476      -0.172023       1.865182      -0.204537       1.597985          -0.000000
          114              H      -5.458954       2.002832      17.610185       0.125914       1.251474 0.88405231E+01  0.87949403E+02                                 1.863136                            1.704200      -0.834101       2.498985                    0.999473       3.220203       8.734837       0.499754       1.231954      -0.724126      -0.043168       0.018071       0.012159       0.048351      -0.004472      -0.013215      -0.007936       0.016131      -0.059764      -0.026840       0.004475       0.022365              1.960177       2.610246      -0.554273       0.099095       1.726096      -0.122853       1.544190          -0.000000
          115              H      -4.669313      -0.230618      18.302213       0.127335       1.456591 0.10857672E+02  0.11443068E+03                                 2.094700                            1.912504      -1.174072       2.329194                    0.996246       3.594878      10.245159       0.460046       1.263279      -0.715075      -0.034884      -0.027277       0.014467       0.046585       0.002379      -0.004209      -0.008452       0.013777      -0.082762      -0.029800       0.008041       0.021758              2.166631       2.121932       0.449690      -0.230548       2.512933      -0.568585       1.865028          -0.000000
          116              H      -0.328024       0.217308      17.573649       0.140083       1.003527 0.75912953E+01  0.75361342E+02                                 1.796023                            1.717087      -1.605651       2.124652                    0.991570       4.035463      12.297608       0.423617       1.456464      -0.669915       0.015107       0.028880      -0.001864       0.032646      -0.003718      -0.001198      -0.001301       0.005443      -0.023685      -0.008289      -0.000281       0.008569              1.846116       1.795689       0.017951      -0.128702       2.205800      -0.264892       1.536859           0.000000
          117              H       1.351278       5.491943      12.937920       0.082152       1.332386 0.10197109E+02  0.10715610E+03                                 2.027649                            1.886503      -1.440256       2.168904                    0.993178       4.141248      12.287352       0.445345       1.308788      -0.699778      -0.037621      -0.004819      -0.024866       0.045353       0.004598      -0.003201       0.000579       0.019544       0.012401      -0.012962       0.002738       0.010225              2.057560       2.424914      -0.038870       0.429786       1.563653      -0.108719       2.184112           0.000000
          118              H       3.339447       4.741284      16.129417       0.115671       1.458387 0.10471694E+02  0.10894256E+03                                 2.079907                            1.865944      -0.998259       2.414340                    0.997842       3.457134       9.664978       0.472187       1.246842      -0.720226       0.013342      -0.017232       0.038789       0.044492      -0.003463       0.010414      -0.007231       0.037665       0.016574      -0.023422      -0.000073       0.023495              2.200622       1.693014      -0.043141       0.154152       1.881177      -0.667784       3.027675          -0.000001
          119              H       4.934522       5.526701      14.515400       0.141718       1.282093 0.93091397E+01  0.93938375E+02                                 1.893182                            1.748875      -0.959729       2.441754                    0.998623       3.306596       9.072063       0.492644       1.232081      -0.723157       0.043770       0.003680       0.017715       0.047362       0.000855       0.008926      -0.015349       0.047637       0.035398      -0.035028       0.009298       0.025730              1.942150       2.669308       0.188148       0.043492       1.513694      -0.091193       1.643447          -0.000001
          120              H       2.212854       5.381492      10.919862       0.147067       1.080309 0.82165716E+01  0.82131264E+02                                 1.810384                            1.730525      -1.405909       2.230936                    0.993286       3.694893      10.831821       0.448324       1.366773      -0.689492      -0.030309      -0.013976       0.002717       0.033486       0.009771       0.000213      -0.003490       0.000812       0.012488      -0.012299       0.003429       0.008870              1.848347       2.124224       0.291694      -0.106830       1.525019       0.021178       1.895798           0.000000
          121              H      -6.522346       5.312047      15.200981       0.097591       1.271807 0.93639497E+01  0.96772148E+02                                 1.991071                            1.826674      -1.529321       2.132155                    0.992197       4.175256      12.472067       0.443528       1.336270      -0.692944       0.004753       0.043032       0.011747       0.044859      -0.000366       0.011936       0.006390       0.003903      -0.019635      -0.015844       0.002346       0.013498              2.050112       1.779457      -0.041601       0.135294       2.773895       0.230138       1.596985           0.000000
          122              H      -5.065907       1.724863      14.627156       0.125906       1.263948 0.89445554E+01  0.89239125E+02                                 1.876483                            1.715177      -0.834153       2.498950                    0.999472       3.222707       8.752252       0.497759       1.233361      -0.723967       0.031422      -0.034662      -0.012155       0.048338      -0.008522       0.003126       0.015105      -0.006933      -0.059733      -0.026845       0.004511       0.022334              1.975051       2.190249      -0.717411       0.150785       2.180989      -0.053168       1.553915          -0.000000
          123              H      -7.434847       1.724856      13.935128       0.127339       1.453960 0.10835285E+02  0.11413651E+03                                 2.091918                            1.910302      -1.174061       2.329196                    0.996245       3.594414      10.241423       0.460391       1.262975      -0.715114      -0.014096      -0.041984      -0.014462       0.046589      -0.002449       0.006550       0.006798      -0.013642      -0.082707      -0.029779       0.008064       0.021715              2.163581       2.183987       0.471531       0.458244       2.444112       0.405846       1.862643          -0.000000
          124              H      -8.459610       5.967189      14.663692       0.140093       1.003397 0.75898284E+01  0.75341708E+02                                 1.795699                            1.716778      -1.605801       2.124581                    0.991569       4.035351      12.296089       0.423716       1.456223      -0.669955       0.022190       0.023869       0.001870       0.032644      -0.004601       0.000849       0.001597       0.000440      -0.023674      -0.008302      -0.000264       0.008566              1.845778       2.148500       0.142818       0.206802       1.852221       0.209572       1.536611           0.000000
          125              H     -10.023095      19.252476       8.678292       0.082156       1.331989 0.10193394E+02  0.10710750E+03                                 2.027247                            1.886159      -1.440248       2.168917                    0.993177       4.140991      12.286114       0.445386       1.308787      -0.699777      -0.005493       0.035303      -0.027940       0.045355      -0.001927      -0.008593      -0.007051       0.004324      -0.009344      -0.012913       0.002692       0.010221              2.057145       1.910096      -0.227452       0.110793       2.087258      -0.559605       2.174080           0.000000
          126              H      -7.726101      16.973129      10.735035       0.115708       1.449232 0.10396484E+02  0.10797792E+03                                 2.071143                            1.859032      -0.998996       2.414063                    0.997833       3.456149       9.657750       0.473085       1.246575      -0.720181       0.035330      -0.017207       0.020811       0.044468      -0.008450       0.000779      -0.020870       0.005726       0.020348      -0.023415      -0.000085       0.023500              2.190752       3.025559      -0.434015       0.473702       1.757422      -0.209531       1.789274          -0.000001
          127              H      -9.945877      16.629433      11.583951       0.141748       1.291941 0.93943425E+01  0.95010582E+02                                 1.903753                            1.757723      -0.959390       2.441909                    0.998624       3.308546       9.086408       0.491060       1.233291      -0.723008      -0.001864      -0.033316       0.033570       0.047333      -0.009243       0.000042      -0.027905       0.022204       0.003568      -0.035048       0.009328       0.025720              1.953376       1.844285       0.222493      -0.281309       1.896255      -0.552064       2.119587          -0.000001
          128              H      -3.132214      -4.731116       9.445541       0.147068       1.081056 0.82235772E+01  0.82217157E+02                                 1.811122                            1.731199      -1.405964       2.230892                    0.993284       3.694977      10.832403       0.448270       1.366672      -0.689518       0.018913       0.022031      -0.016679       0.033485       0.002263      -0.000308      -0.004228       0.004225      -0.033418      -0.012280       0.003397       0.008882              1.849111       1.973047       0.063780      -0.300587       1.924180      -0.252792       1.650107           0.000000
          129              H      -5.465999      21.777463       2.353326       0.097595       1.271653 0.93629601E+01  0.96760678E+02                                 1.991014                            1.826662      -1.529128       2.132251                    0.992199       4.175342      12.472797       0.443492       1.336394      -0.692919      -0.012273      -0.037706      -0.020972       0.044857       0.000144       0.003967      -0.004886      -0.025750       0.012903      -0.015854       0.002382       0.013472              2.050027       1.614896       0.291355       0.260320       2.385160       0.406895       2.150026           0.000000
          130              H       4.044771      -1.002521       5.613596       0.125910       1.258037 0.88950259E+01  0.88623751E+02                                 1.870094                            1.709900      -0.834163       2.498950                    0.999473       3.221435       8.743429       0.498744       1.232609      -0.724062      -0.004056       0.015317       0.045676       0.048346       0.006139      -0.001513       0.008579      -0.034307       0.050601      -0.026861       0.004484       0.022377              1.967947       1.492988      -0.036165       0.259616       1.559454       0.102417       2.851399          -0.000000
          131              H       4.269374       0.513730       3.679355       0.127346       1.452403 0.10820121E+02  0.11392308E+03                                 2.089193                            1.907999      -1.173995       2.329234                    0.996248       3.592939      10.230759       0.461075       1.261698      -0.715382       0.012696       0.042992       0.012736       0.046602       0.016426       0.005393       0.005133      -0.031340       0.041476      -0.029817       0.008026       0.021791              2.160679       1.612130       0.243707       0.094056       3.046040      -0.108620       1.823866          -0.000000
          132              H      -5.567785      22.564117       0.393296       0.140073       1.003287 0.75888432E+01  0.75330102E+02                                 1.795624                            1.716712      -1.605748       2.124594                    0.991569       4.035451      12.296575       0.423704       1.456299      -0.669941      -0.017124      -0.027454       0.004336       0.032646       0.002928       0.000592       0.001236      -0.005829       0.025178      -0.008328      -0.000281       0.008609              1.845703       1.445684       0.161978      -0.069059       2.176435      -0.180588       1.914991           0.000000
          133              H       8.331706      -5.999175      14.526146       0.082156       1.331075 0.10185179E+02  0.10700240E+03                                 2.026467                            1.885496      -1.440308       2.168895                    0.993174       4.141165      12.286599       0.445418       1.308922      -0.699741       0.035114       0.020897       0.019679       0.045354       0.004727      -0.000575       0.003019       0.011999       0.029469      -0.012955       0.002701       0.010255              2.056331       2.209666       0.549164       0.177188       2.005396       0.208590       1.953931           0.000000
          134              H       5.417030      -8.483273      14.715272       0.115723       1.453669 0.10433585E+02  0.10846249E+03                                 2.076096                            1.862966      -0.999231       2.413989                    0.997829       3.457231       9.665978       0.472337       1.247406      -0.720043      -0.027992      -0.031793       0.013457       0.044446       0.021474       0.002742       0.008867       0.001558       0.006831      -0.023454      -0.000070       0.023524              2.196301       2.176590       0.678556      -0.461551       2.327282      -0.546660       2.085031          -0.000001
          135              H      -2.940842      16.701407      12.379139       0.141734       1.288274 0.93621129E+01  0.94597079E+02                                 1.899147                            1.753871      -0.959612       2.441791                    0.998622       3.307352       9.076975       0.491983       1.232119      -0.723227      -0.030793      -0.022661      -0.027937       0.047352       0.029902       0.000906       0.004214       0.003129       0.029978      -0.035072       0.009317       0.025755              1.948477       1.746498       0.273726       0.375823       1.694218       0.279613       2.404715          -0.000001
          136              H       9.744282      -5.914816      12.845506       0.147084       1.079417 0.82083165E+01  0.82030044E+02                                 1.809491                            1.729725      -1.405937       2.230932                    0.993286       3.694796      10.831127       0.448390       1.366883      -0.689462       0.014470       0.001858       0.030141       0.033486       0.003159       0.002329      -0.007704       0.010173       0.015525      -0.012284       0.003398       0.008886              1.847408       1.887635       0.102330       0.098567       1.420068       0.028921       2.234522           0.000000
          137              H      17.967096       9.317242       0.646896       0.097584       1.272669 0.93720236E+01  0.96876609E+02                                 1.992024                            1.827524      -1.529317       2.132150                    0.992197       4.175616      12.474559       0.443401       1.336361      -0.692931      -0.031456       0.030232      -0.010430       0.044859       0.001049       0.010086       0.006056       0.005763      -0.029337      -0.015851       0.002350       0.013501              2.051093       2.117579      -0.491782       0.257681       2.414776      -0.075219       1.620924          -0.000000
          138              H      19.641127       5.806989       0.206319       0.125910       1.252903 0.88519622E+01  0.88087683E+02                                 1.864355                            1.705166      -0.834058       2.498990                    0.999472       3.220340       8.735129       0.499695       1.231757      -0.724188       0.015797      -0.040202      -0.021727       0.048351      -0.015217       0.009173       0.014376      -0.008351      -0.031319      -0.026874       0.004499       0.022376              1.961558       1.570439      -0.005093      -0.011325       2.739105       0.453065       1.575129          -0.000000
          139              H      20.995822       7.123502       1.794545       0.127333       1.450886 0.10806921E+02  0.11375801E+03                                 2.088276                            1.907210      -1.173958       2.329244                    0.996247       3.593069      10.232494       0.460999       1.262195      -0.715257       0.036306      -0.024177       0.016409       0.046604      -0.013936       0.018082       0.006426      -0.019049      -0.026989      -0.029822       0.008068       0.021754              2.159717       2.732236      -0.204225       0.620826       1.893745      -0.069881       1.853170          -0.000000
          140              H      18.742717      10.931545       1.770905       0.140075       1.003222 0.75884716E+01  0.75327357E+02                                 1.795751                            1.716835      -1.605604       2.124673                    0.991570       4.035524      12.297869       0.423617       1.456580      -0.669892      -0.020183       0.008892      -0.024077       0.032651      -0.002867       0.003096       0.005168      -0.009723      -0.006531      -0.008334      -0.000262       0.008595              1.845834       1.993581      -0.050351       0.381602       1.735039       0.186662       1.808881           0.000000
          141              H       9.114422      12.059591      17.711195       0.082151       1.331578 0.10189694E+02  0.10705910E+03                                 2.026792                            1.885779      -1.440287       2.168897                    0.993176       4.141123      12.286040       0.445443       1.308735      -0.699783       0.008002       0.040075      -0.019679       0.045357      -0.000089      -0.003013      -0.000426      -0.015277       0.029478      -0.012951       0.002704       0.010247              2.056671       1.683167       0.363042      -0.137628       2.532588      -0.236606       1.954259           0.000000
          142              H       7.743934       8.483577      17.522070       0.115704       1.455619 0.10448973E+02  0.10865205E+03                                 2.077332                            1.863906      -0.999302       2.413958                    0.997829       3.456976       9.663549       0.472428       1.246826      -0.720196      -0.020665      -0.037016      -0.013458       0.044478       0.016177      -0.007421      -0.005510      -0.028247       0.006820      -0.023439      -0.000046       0.023486              2.197716       1.885126       0.575763       0.361901       2.621769       0.617989       2.086254          -0.000001
          143              H       7.952769       8.998535      19.858202       0.141723       1.284373 0.93293502E+01  0.94198286E+02                                 1.896112                            1.751338      -0.959485       2.441867                    0.998626       3.307580       9.079006       0.492033       1.232878      -0.723002      -0.011106      -0.036585       0.027941       0.047355       0.022260      -0.003652      -0.002226      -0.039973       0.029944      -0.035038       0.009320       0.025718              1.945262       1.525887       0.195949      -0.137933       1.909617      -0.446285       2.400282          -0.000001
          144              H       8.723126      13.419534      19.391835       0.147069       1.079982 0.82136362E+01  0.82095581E+02                                 1.810084                            1.730265      -1.405950       2.230913                    0.993286       3.694899      10.831848       0.448333       1.366850      -0.689474      -0.003073       0.014256      -0.030145       0.033487      -0.000740       0.008058       0.000402      -0.011901       0.015544      -0.012308       0.003404       0.008904              1.848027       1.408069      -0.067397       0.005595       1.900721      -0.102638       2.235290           0.000000
          145              H      11.569297      13.841321      10.098885       0.097591       1.272873 0.93738559E+01  0.96902637E+02                                 1.992485                            1.827894      -1.529211       2.132210                    0.992198       4.175706      12.476273       0.443275       1.336642      -0.692878       0.038984      -0.019577       0.010433       0.044854      -0.000995      -0.002324      -0.011488      -0.005803      -0.029338      -0.015814       0.002344       0.013469              2.051589       2.691607      -0.289212       0.156891       1.841911      -0.217970       1.621251           0.000000
          146              H       7.701796      14.249551      10.539462       0.125914       1.251475 0.88405227E+01  0.87949413E+02                                 1.863138                            1.704202      -0.834100       2.498985                    0.999473       3.220202       8.734840       0.499753       1.231956      -0.724126      -0.043168       0.001494       0.021729       0.048351      -0.009209      -0.010480      -0.013415       0.025621      -0.031295      -0.026840       0.004475       0.022365              1.960179       2.610249       0.362953      -0.430471       1.696059      -0.140196       1.574230          -0.000000
          147              H       8.491437      15.965575       8.951235       0.127336       1.456593 0.10857698E+02  0.11443105E+03                                 2.094704                            1.912508      -1.174070       2.329195                    0.996246       3.594880      10.245176       0.460045       1.263281      -0.715075      -0.034884       0.026167      -0.016389       0.046585      -0.004835      -0.000044      -0.019161       0.032327      -0.027112      -0.029800       0.008041       0.021758              2.166636       2.121936      -0.424504       0.274174       2.519409      -0.564852       1.858562          -0.000000
          148              H      12.832726      15.110658       8.974876       0.140083       1.003528 0.75913002E+01  0.75361401E+02                                 1.796023                            1.717087      -1.605652       2.124652                    0.991570       4.035464      12.297611       0.423617       1.456464      -0.669915       0.015107      -0.016054       0.024079       0.032646       0.000821      -0.003819      -0.004600       0.011157      -0.006543      -0.008289      -0.000281       0.008569              1.846116       1.795689      -0.120436      -0.048804       1.933489      -0.422108       1.809170           0.000000
          149              H      14.512028       8.458702      11.225042       0.082152       1.332385 0.10197099E+02  0.10715596E+03                                 2.027648                            1.886503      -1.440256       2.168904                    0.993178       4.141247      12.287350       0.445345       1.308789      -0.699778      -0.037621      -0.019126      -0.016606       0.045353      -0.005071       0.002382       0.007206       0.008065      -0.022034      -0.012962       0.002738       0.010225              2.057559       2.424914       0.391642       0.181227       2.123153       0.214302       1.624610           0.000000
          150              H      -9.821303      11.597958      12.170671       0.115671       1.458389 0.10471709E+02  0.10894277E+03                                 2.079910                            1.865946      -0.998259       2.414340                    0.997842       3.457136       9.664990       0.472186       1.246843      -0.720226       0.013342       0.042208       0.004471       0.044492       0.010751       0.002208       0.008127       0.011063      -0.063232      -0.023422      -0.000072       0.023495              2.200625       1.693016       0.155071       0.039713       3.319377       0.162540       1.589482          -0.000001
          151              H      -8.226228       9.807469      12.043871       0.141718       1.282092 0.93091342E+01  0.93938310E+02                                 1.893182                            1.748875      -0.959729       2.441755                    0.998623       3.306595       9.072061       0.492644       1.232082      -0.723156       0.043770       0.013502       0.012044       0.047362       0.007303       0.005203       0.010302       0.003206      -0.097895      -0.035028       0.009298       0.025730              1.942149       2.669307      -0.056407       0.184688       1.689984       0.010587       1.467157          -0.000001
          152              H      15.373604       6.766228      10.120376       0.147067       1.080308 0.82165716E+01  0.82131276E+02                                 1.810385                            1.730526      -1.405909       2.230937                    0.993286       3.694894      10.831830       0.448323       1.366774      -0.689491      -0.030309       0.009341      -0.010745       0.033486      -0.004700       0.008569       0.001134      -0.007197      -0.011541      -0.012299       0.003429       0.008870              1.848348       2.124226      -0.238363       0.199202       1.784767       0.171140       1.636052           0.000000
          153              H       6.638404      10.508528      12.200759       0.097591       1.271806 0.93639457E+01  0.96772097E+02                                 1.991070                            1.826673      -1.529320       2.132156                    0.992197       4.175255      12.472064       0.443528       1.336270      -0.692944       0.004753      -0.011343       0.043141       0.044859       0.010520       0.005651      -0.000211       0.015337       0.014666      -0.015844       0.002346       0.013498              2.050112       1.779456       0.137969       0.031619       1.691898      -0.394538       2.678981           0.000000
          154              H       8.094843      11.805141       8.807242       0.125906       1.263946 0.89445344E+01  0.89238854E+02                                 1.876480                            1.715174      -0.834151       2.498951                    0.999472       3.222704       8.752238       0.497760       1.233360      -0.723967       0.031422       0.006804      -0.036096       0.048338       0.006968      -0.005817      -0.006881       0.031148       0.054511      -0.026845       0.004511       0.022334              1.975047       2.190245       0.489284      -0.545906       1.756721      -0.298113       1.978177          -0.000000
          155              H       5.725903      11.205827       8.461228       0.127339       1.453961 0.10835300E+02  0.11413673E+03                                 2.091921                            1.910304      -1.174062       2.329196                    0.996245       3.594417      10.241440       0.460390       1.262977      -0.715114      -0.014096       0.008468      -0.043590       0.046589       0.006897       0.001154      -0.017461       0.028377       0.043348      -0.029779       0.008064       0.021715              2.163584       2.183991       0.161092       0.637480       1.656539      -0.048852       2.650222          -0.000000
          156              H       4.701140       9.715653      12.499492       0.140093       1.003397 0.75898292E+01  0.75341714E+02                                 1.795699                            1.716778      -1.605800       2.124581                    0.991569       4.035351      12.296087       0.423716       1.456222      -0.669955       0.022190      -0.010315       0.021606       0.032644       0.003035      -0.003560      -0.004231       0.010536       0.006614      -0.008302      -0.000264       0.008566              1.845777       2.148500       0.107688       0.227084       1.434018      -0.031872       1.954813           0.000000
          157              H       3.137655      -2.110418      21.012299       0.082156       1.331989 0.10193395E+02  0.10710750E+03                                 2.027247                            1.886158      -1.440249       2.168917                    0.993177       4.140992      12.286114       0.445386       1.308786      -0.699777      -0.005493      -0.041848       0.016603       0.045355      -0.006478      -0.005965      -0.004613       0.000100      -0.022016      -0.012913       0.002692       0.010221              2.057144       1.910096       0.209674      -0.141585       2.637001      -0.242217       1.624336           0.000000
          158              H       5.434649       0.810438      20.066671       0.115707       1.449230 0.10396462E+02  0.10797761E+03                                 2.071139                            1.859028      -0.998996       2.414063                    0.997833       3.456146       9.657728       0.473086       1.246573      -0.720182       0.035330       0.026627      -0.004497       0.044468       0.004900      -0.006928      -0.004790      -0.022126      -0.063206      -0.023415      -0.000085       0.023500              2.190747       3.025551       0.627243      -0.139022       1.962764      -0.090976       1.583924          -0.000001
          159              H       3.214873       1.717471      20.193471       0.141748       1.291937 0.93943108E+01  0.95010151E+02                                 1.903747                            1.757718      -0.959390       2.441909                    0.998624       3.308542       9.086382       0.491062       1.233288      -0.723008      -0.001864       0.045731      -0.012068       0.047333       0.004658      -0.007984      -0.008373      -0.011627      -0.097925      -0.035048       0.009328       0.025720              1.953369       1.844278      -0.354864       0.052033       2.541842      -0.179335       1.473986          -0.000001
          160              H      10.028536      10.545642       0.625404       0.147068       1.081056 0.82235768E+01  0.82217149E+02                                 1.811122                            1.731198      -1.405964       2.230892                    0.993284       3.694975      10.832395       0.448271       1.366672      -0.689518       0.018913      -0.025460       0.010740       0.033485      -0.001398       0.001806      -0.008434       0.011511      -0.011560      -0.012280       0.003397       0.008882              1.849111       1.973046      -0.292206      -0.095055       1.937546      -0.245076       1.636741           0.000000
          161              H       7.694751      -8.850502      20.036582       0.097595       1.271653 0.93629600E+01  0.96760678E+02                                 1.991014                            1.826662      -1.529128       2.132251                    0.992199       4.175341      12.472794       0.443492       1.336394      -0.692919      -0.012273       0.000690      -0.043140       0.044857       0.003363       0.002108      -0.005225      -0.025164       0.014662      -0.015854       0.002382       0.013472              2.050027       1.614896       0.079770       0.382480       1.856430       0.101640       2.678756           0.000000
          162              H      17.205521       5.362795       1.938539       0.125909       1.258040 0.88950482E+01  0.88624041E+02                                 1.870098                            1.709903      -0.834165       2.498949                    0.999473       3.221439       8.743447       0.498743       1.232610      -0.724062      -0.004056       0.031899       0.036102       0.048346      -0.004379       0.004560       0.007817      -0.032989       0.054558      -0.026861       0.004484       0.022377              1.967951       1.492990       0.242918       0.098486       2.439734       0.610635       1.971129          -0.000000
          163              H      17.430124       2.929572       2.284553       0.127346       1.452398 0.10820082E+02  0.11392255E+03                                 2.089187                            1.907994      -1.173996       2.329234                    0.996248       3.592938      10.230747       0.461076       1.261696      -0.715382       0.012696      -0.010466       0.043600       0.046602      -0.003543       0.016922       0.004761      -0.030696       0.043409      -0.029817       0.008026       0.021791              2.160672       1.612126      -0.040396       0.258084       2.223460      -0.583520       2.646431          -0.000000
          164              H       7.592965     -10.941268      19.737850       0.140073       1.003286 0.75888397E+01  0.75330057E+02                                 1.795623                            1.716711      -1.605748       2.124594                    0.991569       4.035451      12.296573       0.423704       1.456299      -0.669941      -0.017124       0.017482      -0.021608       0.032646      -0.000951       0.002832       0.004807      -0.012015       0.006620      -0.008328      -0.000281       0.008609              1.845703       1.445683      -0.140795       0.105750       2.136740      -0.203504       1.954684           0.000000
          165              H      17.105536       2.827889       9.032903       0.082151       1.331579 0.10189698E+02  0.10705917E+03                                 2.026793                            1.885779      -1.440288       2.168896                    0.993176       4.141125      12.286048       0.445443       1.308735      -0.699783       0.035116      -0.027494       0.008263       0.045357      -0.001844       0.004399       0.007487      -0.006141      -0.024929      -0.012951       0.002704       0.010247              2.056672       2.210026      -0.428112       0.387123       2.147800      -0.126603       1.812190           0.000000
          166              H      14.190858       3.906131       6.787035       0.115704       1.455619 0.10448972E+02  0.10865204E+03                                 2.077332                            1.863906      -0.999302       2.413958                    0.997829       3.456977       9.663553       0.472428       1.246826      -0.720196      -0.028011       0.004255      -0.034287       0.044478      -0.013086       0.017224      -0.002586      -0.009186      -0.025641      -0.023439      -0.000046       0.023486              2.197717       2.178036       0.060464       0.819316       1.673022       0.168559       2.742092          -0.000001
          167              H      14.606755       5.745024       8.274251       0.141723       1.284374 0.93293519E+01  0.94198296E+02                                 1.896111                            1.751338      -0.959486       2.441866                    0.998626       3.307581       9.079005       0.492034       1.232877      -0.723002      -0.030791       0.035530      -0.005659       0.047355      -0.015701       0.025432       0.005063      -0.012911      -0.018113      -0.035038       0.009320       0.025718              1.945261       1.743820      -0.461072       0.049036       2.464586       0.167423       1.627377          -0.000001
          168              H      18.518135       4.241179       9.946294       0.147069       1.079982 0.82136380E+01  0.82095605E+02                                 1.810084                            1.730265      -1.405951       2.230913                    0.993286       3.694900      10.831852       0.448333       1.366850      -0.689474       0.014465      -0.027034      -0.013466       0.033487      -0.003580       0.001587       0.009437       0.007233       0.006682      -0.012308       0.003404       0.008904              1.848027       1.888345      -0.136619       0.039370       2.056647       0.338366       1.599090           0.000000
          169              H       9.193349      19.597412       7.745559       0.097591       1.272874 0.93738716E+01  0.96902855E+02                                 1.992488                            1.827897      -1.529211       2.132210                    0.992198       4.175709      12.476292       0.443275       1.336644      -0.692878      -0.031452      -0.006079       0.031396       0.044854      -0.009233      -0.004119      -0.008114       0.009391      -0.018459      -0.015814       0.002344       0.013469              2.051593       2.118102       0.022721      -0.554965       1.754610      -0.306250       2.282066           0.000000
          170              H      10.867386      21.734059       4.925866       0.125915       1.251474 0.88405171E+01  0.87949334E+02                                 1.863136                            1.704200      -0.834100       2.498985                    0.999473       3.220202       8.734836       0.499754       1.231955      -0.724126       0.015798       0.038918      -0.023951       0.048351      -0.000321      -0.017753      -0.015760      -0.005913      -0.023981      -0.026840       0.004475       0.022365              1.960177       1.569505       0.012296       0.001324       2.256806      -0.729701       2.054221          -0.000000
          171              H      12.222061      19.700376       5.271880       0.127336       1.456595 0.10857711E+02  0.11443122E+03                                 2.094706                            1.912509      -1.174070       2.329195                    0.996246       3.594881      10.245179       0.460045       1.263281      -0.715075       0.036298      -0.002111      -0.029123       0.046585      -0.008673      -0.021081      -0.013212      -0.007316       0.008136      -0.029800       0.008041       0.021758              2.166637       2.742064      -0.437722      -0.489725       1.807938       0.017475       1.949910          -0.000000
          172              H       9.968955      17.816859       8.581580       0.140083       1.003528 0.75913061E+01  0.75361465E+02                                 1.796023                            1.717087      -1.605652       2.124652                    0.991570       4.035464      12.297606       0.423618       1.456462      -0.669915      -0.020172       0.016407       0.019739       0.032646      -0.001220      -0.004015      -0.006086      -0.008061      -0.001596      -0.008289      -0.000281       0.008569              1.846116       1.993876      -0.305380      -0.234466       1.952400      -0.061375       1.592071           0.000000
          173              H       0.340449       3.448223       1.588226       0.082156       1.331074 0.10185171E+02  0.10700230E+03                                 2.026467                            1.885496      -1.440308       2.168895                    0.993174       4.141164      12.286597       0.445418       1.308923      -0.699741       0.007997      -0.002993       0.044543       0.045354       0.002679       0.001437       0.003306      -0.020195       0.014707      -0.012955       0.002701       0.010255              2.056331       1.682925      -0.062300       0.383112       1.893592      -0.132072       2.592475           0.000000
          174              H      -9.803775      -7.007900      20.077416       0.115723       1.453669 0.10433586E+02  0.10846249E+03                                 2.076095                            1.862966      -0.999230       2.413989                    0.997829       3.457230       9.665972       0.472338       1.247405      -0.720044      -0.020644       0.030148      -0.025305       0.044446      -0.001658       0.017763      -0.001857      -0.015392       0.045273      -0.023454      -0.000070       0.023524              2.196300       1.884043      -0.600670       0.317306       2.753379      -0.540268       1.951478          -0.000001
          175              H      16.726529      -9.288514      19.355300       0.141733       1.288274 0.93621146E+01  0.94597099E+02                                 1.899148                            1.753871      -0.959612       2.441791                    0.998622       3.307352       9.076975       0.491982       1.232119      -0.723227      -0.011100      -0.005902      -0.045653       0.047352      -0.007958       0.021126      -0.001046      -0.034300       0.047147      -0.035072       0.009317       0.025755              1.948478       1.527981       0.021581       0.239321       1.894154       0.436805       2.423298          -0.000001
          176              H      -0.050870       1.312794       1.925644       0.147084       1.079417 0.82083140E+01  0.82030006E+02                                 1.809490                            1.729724      -1.405937       2.230932                    0.993286       3.694796      10.831123       0.448390       1.366882      -0.689462      -0.003071       0.018972       0.027421       0.033486      -0.006593      -0.004660       0.000603      -0.013571       0.010463      -0.012284       0.003398       0.008886              1.847407       1.407700       0.028835      -0.061121       2.062065       0.196136       2.072457           0.000000
          177              H       2.795425       9.149792       6.937476       0.097584       1.272668 0.93720186E+01  0.96876538E+02                                 1.992023                            1.827523      -1.529317       2.132150                    0.992197       4.175614      12.474549       0.443401       1.336361      -0.692931       0.038989       0.000757      -0.022172       0.044859       0.002530       0.000312      -0.001843       0.017359       0.040144      -0.015851       0.002350       0.013501              2.051092       2.690854       0.008746      -0.328772       1.487385       0.013429       1.975035          -0.000000
          178              H      -1.072082       8.564131       7.070724       0.125910       1.252902 0.88519526E+01  0.88087561E+02                                 1.864354                            1.705165      -0.834058       2.498990                    0.999472       3.220339       8.735124       0.499696       1.231757      -0.724188      -0.043168      -0.019563      -0.009570       0.048351       0.013696      -0.002729       0.005488       0.039400       0.010008      -0.026874       0.004499       0.022376              1.961556       2.612455       0.191544       0.530100       1.484078       0.017365       1.788136          -0.000000
          179              H      -0.282420       9.081570       9.350978       0.127333       1.450888 0.10806940E+02  0.11375828E+03                                 2.088279                            1.907213      -1.173957       2.329245                    0.996247       3.593071      10.232507       0.460998       1.262196      -0.715257      -0.034896       0.001126       0.030869       0.046604       0.002453      -0.004187       0.010752       0.046948       0.016854      -0.029822       0.008068       0.021754              2.159720       2.115274      -0.025101      -0.502180       1.530826      -0.003697       2.833059          -0.000000
          180              H       4.058869       9.488548       8.598774       0.140074       1.003222 0.75884769E+01  0.75327421E+02                                 1.795751                            1.716836      -1.605604       2.124673                    0.991570       4.035524      12.297869       0.423617       1.456580      -0.669892       0.015111      -0.012819      -0.025950       0.032651       0.002913       0.002635       0.003324       0.013448       0.000314      -0.008334      -0.000262       0.008595              1.845834       1.795413       0.102457      -0.079888       1.474505       0.157172       2.267585           0.000000
          181              H       5.738140      10.865781       1.712877       0.082156       1.331988 0.10193390E+02  0.10710744E+03                                 2.027247                            1.886158      -1.440248       2.168917                    0.993177       4.140990      12.286109       0.445386       1.308786      -0.699777      -0.037624       0.023943      -0.008264       0.045355       0.000491      -0.005571      -0.006601       0.007095      -0.024928      -0.012913       0.002692       0.010221              2.057144       2.424447      -0.352657       0.248488       1.934433      -0.322891       1.812552           0.000000
          182              H       7.726297       8.477245       3.958746       0.115707       1.449227 0.10396439E+02  0.10797730E+03                                 2.071135                            1.859025      -0.998996       2.414063                    0.997833       3.456144       9.657715       0.473087       1.246571      -0.720182       0.013327      -0.024987       0.034285       0.044468      -0.007293       0.008219      -0.015356       0.023569      -0.025648      -0.023415      -0.000085       0.023500              2.190742       1.686603      -0.111078       0.113531       2.153125      -0.824513       2.732499          -0.000001
          183              H       9.321373       9.482286       2.471530       0.141748       1.291935 0.93942893E+01  0.95009871E+02                                 1.903743                            1.757715      -0.959390       2.441909                    0.998624       3.308541       9.086374       0.491063       1.233287      -0.723009       0.043737      -0.017194       0.005645       0.047333      -0.008170       0.003685      -0.025670       0.029779      -0.018152      -0.035048       0.009328       0.025720              1.953365       2.687375      -0.133056      -0.142388       1.539455      -0.102680       1.633266          -0.000001
          184              H       6.599731      12.668668       0.799486       0.147068       1.081055 0.82235718E+01  0.82217089E+02                                 1.811122                            1.731198      -1.405964       2.230892                    0.993284       3.694975      10.832396       0.448270       1.366672      -0.689518      -0.030308       0.004629       0.013462       0.033485      -0.005055      -0.008352      -0.004615      -0.001123       0.006659      -0.012280       0.003397       0.008882              1.849111       2.125151      -0.053452      -0.306173       1.822272      -0.150046       1.599909           0.000000
          185              H      -2.135497       8.995894       3.000222       0.097595       1.271654 0.93629646E+01  0.96760735E+02                                 1.991015                            1.826662      -1.529129       2.132251                    0.992199       4.175341      12.472794       0.443492       1.336394      -0.692919       0.004742      -0.031690      -0.031392       0.044857      -0.010136       0.006300       0.006619       0.004305      -0.018456      -0.015854       0.002382       0.013472              2.050028       1.779455      -0.096396       0.103637       2.090414       0.624580       2.280216           0.000000
          186              H      -0.679013      11.286455       5.819915       0.125909       1.258039 0.88950412E+01  0.88623952E+02                                 1.870097                            1.709902      -0.834164       2.498949                    0.999473       3.221437       8.743440       0.498743       1.232610      -0.724062       0.031426       0.027861       0.023948       0.048346       0.001586       0.008953       0.022011       0.004997      -0.023941      -0.026861       0.004484       0.022377              1.967950       2.181860       0.226925       0.692733       1.659380       0.243580       2.062611          -0.000000
          187              H      -3.047948      11.885762       5.473901       0.127345       1.452403 0.10820121E+02  0.11392306E+03                                 2.089191                            1.907998      -1.173996       2.329234                    0.996248       3.592940      10.230757       0.461075       1.261697      -0.715382      -0.014099       0.033519       0.029144       0.046602      -0.004443       0.005392       0.024302       0.016617       0.008277      -0.029817       0.008026       0.021791              2.160677       2.180929      -0.631299      -0.178910       2.356223       0.453857       1.944878          -0.000000
          188              H      -4.072764       9.133616       2.164200       0.140073       1.003287 0.75888431E+01  0.75330100E+02                                 1.795624                            1.716712      -1.605748       2.124594                    0.991569       4.035451      12.296574       0.423704       1.456299      -0.669941       0.022190      -0.013555      -0.019739       0.032646       0.001589       0.004423       0.005852       0.007805      -0.001586      -0.008328      -0.000281       0.008609              1.845703       2.148451      -0.250522      -0.020312       1.796913       0.241408       1.591744           0.000000
          189              H      11.911399      -4.733600       9.157554       0.082152       1.332386 0.10197111E+02  0.10715612E+03                                 2.027649                            1.886504      -1.440256       2.168904                    0.993178       4.141249      12.287358       0.445345       1.308789      -0.699778      -0.005491       0.006540      -0.044542       0.045353       0.008435      -0.002611      -0.002425       0.012351       0.014716      -0.012962       0.002738       0.010225              2.057560       1.910522       0.017775       0.252493       1.668005      -0.317458       2.594154           0.000000
          190              H      14.208406      -5.375070      12.159925       0.115671       1.458387 0.10471691E+02  0.10894254E+03                                 2.079908                            1.865944      -0.998258       2.414341                    0.997842       3.457134       9.664983       0.472187       1.246843      -0.720226       0.035347      -0.009452       0.025314       0.044492       0.003556       0.007694      -0.016083       0.014037       0.045235      -0.023422      -0.000072       0.023495              2.200624       3.041205      -0.194606       0.617092       1.605558      -0.119469       1.955108          -0.000001
          191              H      11.988629      -5.938391      12.882042       0.141718       1.282093 0.93091427E+01  0.93938412E+02                                 1.893183                            1.748876      -0.959729       2.441755                    0.998623       3.306596       9.072063       0.492644       1.232081      -0.723157      -0.001860      -0.012453       0.045658       0.047362       0.004574       0.008036      -0.019552       0.036638       0.047038      -0.035028       0.009298       0.025730              1.942150       1.834249       0.131147      -0.330322       1.577769      -0.369243       2.414432          -0.000001
          192              H       1.254790      19.001834       8.820137       0.147067       1.080308 0.82165648E+01  0.82131197E+02                                 1.810385                            1.730526      -1.405908       2.230937                    0.993286       3.694893      10.831829       0.448323       1.366775      -0.689491       0.018910       0.003426      -0.027423       0.033486      -0.000850      -0.002100       0.004221       0.018844       0.010468      -0.012299       0.003429       0.008870              1.848348       1.972302       0.228267      -0.205470       1.499160      -0.007747       2.073581           0.000000
          193              H      16.468509      -0.518622       3.808305       0.097591       1.271806 0.93639417E+01  0.96772048E+02                                 1.991070                            1.826673      -1.529320       2.132156                    0.992197       4.175254      12.472061       0.443528       1.336270      -0.692944      -0.012278       0.037011       0.022176       0.044859      -0.003484       0.001871       0.000358      -0.016668       0.040123      -0.015844       0.002346       0.013498              2.050111       1.614909      -0.371164      -0.122150       2.561428       0.305312       1.973998           0.000000
          194              H       8.431757      20.456014       3.675057       0.125906       1.263945 0.89445224E+01  0.89238700E+02                                 1.876478                            1.715172      -0.834151       2.498951                    0.999472       3.222704       8.752235       0.497760       1.233359      -0.723968      -0.004059      -0.047207       0.009573       0.048338      -0.001754      -0.006058       0.000771      -0.047794       0.010087      -0.026845       0.004511       0.022334              1.975045       1.497356      -0.207976       0.162036       2.627810      -0.511171       1.799970          -0.000000
          195              H       8.656355      21.372950       1.394802       0.127339       1.453963 0.10835315E+02  0.11413693E+03                                 2.091923                            1.910305      -1.174062       2.329196                    0.996245       3.594417      10.241440       0.460390       1.262977      -0.715114       0.012682      -0.032517      -0.030860       0.046589      -0.012813      -0.011500       0.000363      -0.039567       0.016872      -0.029779       0.008064       0.021715              2.163586       1.613892      -0.203678      -0.164317       2.037937       0.475795       2.838927          -0.000000
          196              H      16.366726       0.785452       2.147007       0.140093       1.003398 0.75898322E+01  0.75341748E+02                                 1.795699                            1.716778      -1.605800       2.124581                    0.991569       4.035351      12.296086       0.423716       1.456222      -0.669955      -0.017122       0.009971       0.025943       0.032644      -0.001952      -0.002224      -0.003552      -0.014115       0.000300      -0.008302      -0.000264       0.008566              1.845777       1.445718      -0.021188      -0.174790       1.824098       0.022937       2.267517           0.000000
          197              H      -0.442060       3.171692      19.424073       0.082156       1.331989 0.10193394E+02  0.10710749E+03                                 2.027247                            1.886158      -1.440249       2.168917                    0.993177       4.140992      12.286117       0.445386       1.308786      -0.699777       0.035115       0.006589      -0.027940       0.045355      -0.002858      -0.003784      -0.010452      -0.000940      -0.009344      -0.012913       0.002692       0.010221              2.057144       2.210536      -0.121233      -0.564532       1.786819      -0.082076       2.174078           0.000000
          198              H       5.417030      16.985436      -0.010746       0.115707       1.449229 0.10396460E+02  0.10797758E+03                                 2.071138                            1.859028      -0.998997       2.414063                    0.997833       3.456147       9.657730       0.473086       1.246572      -0.720182      -0.028000       0.027574       0.020811       0.044468      -0.008371      -0.019936      -0.006222       0.006168       0.020348      -0.023415      -0.000085       0.023500              2.190746       2.171110      -0.736100      -0.355445       2.611857       0.376766       1.789269          -0.000001
          199              H       5.832907      14.778044       0.838171       0.141747       1.291937 0.93943046E+01  0.95010079E+02                                 1.903747                            1.757718      -0.959390       2.441909                    0.998624       3.308542       9.086384       0.491062       1.233289      -0.723008      -0.030789      -0.012863       0.033570       0.047333      -0.014167      -0.026323      -0.009262      -0.005651       0.003568      -0.035048       0.009328       0.025720              1.953369       1.750631       0.189383      -0.426721       1.989897      -0.449238       2.119580          -0.000001
          200              H       0.970527       1.674042      20.191322       0.147068       1.081055 0.82235688E+01  0.82217055E+02                                 1.811122                            1.731198      -1.405964       2.230892                    0.993284       3.694976      10.832400       0.448270       1.366672      -0.689518       0.014467       0.025174      -0.016679       0.033485       0.000432      -0.003883      -0.001700      -0.006131      -0.033418      -0.012280       0.003397       0.008882              1.849111       1.889522       0.034250      -0.138141       2.007704      -0.367659       1.650106           0.000000
          201              H       0.419508       8.309822      13.099106       0.097595       1.271654 0.93629669E+01  0.96760759E+02                                 1.991014                            1.826662      -1.529128       2.132251                    0.992199       4.175341      12.472792       0.443492       1.336393      -0.692919      -0.031458      -0.024140      -0.020972       0.044857       0.008204      -0.005929       0.002111       0.019847       0.012903      -0.015854       0.002382       0.013472              2.050028       2.116451       0.468679       0.296854       1.883606       0.381063       2.150027           0.000000
          202              H       2.093583       9.683429      16.359376       0.125909       1.258039 0.88950436E+01  0.88623990E+02                                 1.870098                            1.709903      -0.834164       2.498949                    0.999473       3.221438       8.743446       0.498743       1.232611      -0.724062       0.015793       0.001282       0.045676       0.048346       0.015556       0.008592       0.001433       0.018967       0.050601      -0.026861       0.004484       0.022377              1.967951       1.574803      -0.007240       0.010023       1.477644       0.278908       2.851406          -0.000000
          203              H       3.448252      10.400598      14.425136       0.127345       1.452403 0.10820125E+02  0.11392313E+03                                 2.089193                            1.907999      -1.173996       2.329234                    0.996248       3.592942      10.230768       0.461075       1.261698      -0.715382       0.036302       0.026300       0.012736       0.046602       0.022625       0.003042       0.006795       0.003727       0.041476      -0.029817       0.008026       0.021791              2.160679       2.733542       0.640181      -0.133759       1.924628       0.052471       1.823866          -0.000000
          204              H       1.195103       8.476072      11.139076       0.140073       1.003287 0.75888439E+01  0.75330106E+02                                 1.795623                            1.716712      -1.605748       2.124594                    0.991569       4.035451      12.296572       0.423704       1.456298      -0.669941      -0.020176      -0.025296       0.004336       0.032646       0.004109       0.000968       0.000970       0.000853       0.025178      -0.008328      -0.000281       0.008609              1.845703       1.993434       0.355635      -0.147240       1.628685      -0.125304       1.914990           0.000000
          205              H      -8.433311      21.716662       2.192139       0.082152       1.332386 0.10197111E+02  0.10715613E+03                                 2.027650                            1.886504      -1.440256       2.168904                    0.993178       4.141249      12.287358       0.445345       1.308789      -0.699778       0.007997      -0.037076      -0.024866       0.045353      -0.002565       0.001612      -0.002825      -0.020981       0.012401      -0.012962       0.002738       0.010225              2.057560       1.683778      -0.300898      -0.245762       2.304790       0.368968       2.184113           0.000000
          206              H      -1.030018      -1.475271       5.383636       0.115671       1.458388 0.10471702E+02  0.10894269E+03                                 2.079910                            1.865945      -0.998258       2.414341                    0.997842       3.457136       9.664991       0.472186       1.246843      -0.720226      -0.020694       0.006835       0.038789       0.044492      -0.014531      -0.010289       0.007408      -0.024942       0.016574      -0.023422      -0.000072       0.023495              2.200625       1.887388       0.025579      -0.680979       1.686807      -0.077256       3.027680          -0.000001
          207              H      -0.821205       0.290385       3.769620       0.141718       1.282093 0.93091443E+01  0.93938435E+02                                 1.893183                            1.748876      -0.959729       2.441755                    0.998623       3.306596       9.072064       0.492644       1.232082      -0.723156      -0.011120       0.042494       0.017715       0.047362      -0.014306      -0.017447       0.003299      -0.038125       0.035398      -0.035028       0.009298       0.025730              1.942150       1.523836      -0.216833      -0.100475       2.659168       0.010608       1.643448          -0.000001
          208              H      17.496866      22.492148       0.174082       0.147067       1.080309 0.82165744E+01  0.82131312E+02                                 1.810386                            1.730526      -1.405908       2.230937                    0.993286       3.694894      10.831831       0.448323       1.366775      -0.689491      -0.003073      -0.033234       0.002717       0.033486       0.007344      -0.003361      -0.000962      -0.012914       0.012488      -0.012299       0.003429       0.008870              1.848349       1.408258       0.038564       0.055576       2.240989      -0.093661       1.895799           0.000000
          209              H      -5.978406      14.233363       4.455201       0.097591       1.271805 0.93639371E+01  0.96771994E+02                                 1.991070                            1.826673      -1.529320       2.132156                    0.992197       4.175255      12.472066       0.443527       1.336271      -0.692944       0.038987       0.018825       0.011747       0.044859      -0.001512       0.002046       0.013383      -0.002575      -0.019635      -0.015844       0.002346       0.013498              2.050111       2.689550       0.280162       0.171880       1.863799       0.204269       1.596985           0.000000
          210              H      16.475585      14.410794       3.881376       0.125906       1.263945 0.89445310E+01  0.89238812E+02                                 1.876479                            1.715174      -0.834151       2.498951                    0.999472       3.222704       8.752238       0.497760       1.233360      -0.723967      -0.043154       0.018071      -0.012155       0.048338      -0.004449       0.013199       0.007982       0.016105      -0.059733      -0.026845       0.004511       0.022334              1.975047       2.632928      -0.560899      -0.100389       1.738300       0.124440       1.553912          -0.000000
          211              H      17.265217      12.177331       3.189348       0.127339       1.453961 0.10835293E+02  0.11413662E+03                                 2.091919                            1.910303      -1.174062       2.329196                    0.996245       3.594416      10.241432       0.460391       1.262976      -0.715114      -0.034885      -0.027285      -0.014462       0.046589       0.002382       0.004226       0.008442       0.013689      -0.082707      -0.029779       0.008064       0.021715              2.163582       2.118838       0.448497       0.229889       2.509265       0.567318       1.862644          -0.000000
          212              H      -4.714983      12.625270       3.917912       0.140093       1.003397 0.75898301E+01  0.75341724E+02                                 1.795699                            1.716778      -1.605800       2.124581                    0.991569       4.035350      12.296084       0.423716       1.456222      -0.669955       0.015108       0.028877       0.001870       0.032644      -0.003717       0.001223       0.001332       0.005441      -0.023674      -0.008302      -0.000264       0.008566              1.845777       1.795374       0.017970       0.128653       2.205347       0.264831       1.536611           0.000000
          213              H      -3.035621      17.899993       8.553641       0.082152       1.331578 0.10189697E+02  0.10705920E+03                                 2.026796                            1.885783      -1.440281       2.168900                    0.993176       4.141125      12.286069       0.445441       1.308740      -0.699782      -0.037626      -0.004815       0.024867       0.045357       0.004595       0.003226      -0.000540       0.019534       0.012393      -0.012951       0.002704       0.010247              2.056676       2.423801      -0.038860      -0.429505       1.563116       0.108640       2.183110           0.000000
          214              H      -1.047494      17.149273       5.362144       0.115704       1.455619 0.10448980E+02  0.10865215E+03                                 2.077333                            1.863907      -0.999302       2.413958                    0.997829       3.456977       9.663554       0.472428       1.246826      -0.720196       0.013349      -0.017199      -0.038786       0.044478      -0.003438      -0.010404       0.007246       0.037679       0.016610      -0.023439      -0.000046       0.023486              2.197718       1.691130      -0.043046      -0.153810       1.878937       0.666418       3.023085          -0.000001
          215              H       0.547603      17.934721       6.976161       0.141723       1.284376 0.93293769E+01  0.94198622E+02                                 1.896114                            1.751341      -0.959489       2.441865                    0.998626       3.307584       9.079020       0.492033       1.232878      -0.723002       0.043762       0.003693      -0.017713       0.047355       0.000870      -0.008914       0.015359       0.047631       0.035443      -0.035038       0.009320       0.025718              1.945265       2.674308       0.188596      -0.043653       1.515695       0.091409       1.645792          -0.000001
          216              H      -2.174017      17.789580      10.571699       0.147069       1.079981 0.82136293E+01  0.82095479E+02                                 1.810081                            1.730263      -1.405950       2.230913                    0.993285       3.694897      10.831833       0.448334       1.366848      -0.689474      -0.030309      -0.013976      -0.002726       0.033487       0.009775      -0.000196       0.003524       0.000811       0.012491      -0.012308       0.003404       0.008904              1.848024       2.123813       0.291595       0.106724       1.524787      -0.021209       1.895473           0.000000
          217              H      15.412226      17.720054       6.290580       0.097591       1.272872 0.93738499E+01  0.96902561E+02                                 1.992484                            1.827894      -1.529211       2.132210                    0.992198       4.175705      12.476270       0.443275       1.336642      -0.692878       0.004752       0.043029      -0.011738       0.044854      -0.000370      -0.011914      -0.006359       0.003906      -0.019649      -0.015814       0.002344       0.013469              2.051589       1.780713      -0.041569      -0.135499       2.776073      -0.230363       1.597982           0.000000
          218              H      16.868672      14.132880       6.864405       0.125914       1.251474 0.88405227E+01  0.87949410E+02                                 1.863138                            1.704201      -0.834100       2.498985                    0.999473       3.220201       8.734836       0.499754       1.231956      -0.724126       0.031426      -0.034675       0.012159       0.048351      -0.008548      -0.003077      -0.015105      -0.006925      -0.059764      -0.026840       0.004475       0.022365              1.960179       2.172713      -0.708964      -0.148858       2.163632       0.052477       1.544191          -0.000000
          219              H      14.499742      14.132887       7.556433       0.127336       1.456592 0.10857683E+02  0.11443084E+03                                 2.094702                            1.912505      -1.174070       2.329195                    0.996246       3.594879      10.245167       0.460045       1.263280      -0.715075      -0.014089      -0.041981       0.014467       0.046585      -0.002479      -0.006565      -0.006786      -0.013707      -0.082762      -0.029800       0.008041       0.021758              2.166633       2.186845       0.472640      -0.459220       2.448023      -0.406890       1.865031          -0.000000
          220              H      13.474969      18.375206       6.827869       0.140083       1.003528 0.75913004E+01  0.75361403E+02                                 1.796023                            1.717087      -1.605652       2.124652                    0.991570       4.035464      12.297610       0.423617       1.456464      -0.669915       0.022193       0.023869      -0.001864       0.032646      -0.004602      -0.000827      -0.001563       0.000440      -0.023685      -0.008289      -0.000281       0.008569              1.846116       2.148949       0.142846      -0.206843       1.852540      -0.209639       1.536859           0.000000
          221              H      -5.636199       6.844424      12.813269       0.082156       1.331076 0.10185194E+02  0.10700260E+03                                 2.026469                            1.885498      -1.440309       2.168895                    0.993174       4.141167      12.286610       0.445417       1.308923      -0.699741      -0.005487       0.035304       0.027937       0.045354      -0.001931       0.008619       0.007084       0.004325      -0.009339      -0.012955       0.002701       0.010255              2.056333       1.909345      -0.227306      -0.110737       2.086479       0.559258       2.173175           0.000000
          222              H      -3.339232       4.565038      10.756526       0.115723       1.453669 0.10433588E+02  0.10846253E+03                                 2.076095                            1.862966      -0.999231       2.413989                    0.997829       3.457232       9.665980       0.472338       1.247405      -0.720044       0.035305      -0.017208      -0.020806       0.044446      -0.008418      -0.000764       0.020909       0.005774       0.020429      -0.023455      -0.000070       0.023524              2.196300       3.034329      -0.435736      -0.475563       1.761267       0.210392       1.793306          -0.000001
          223              H      -5.559019       4.221326       9.907610       0.141733       1.288275 0.93621223E+01  0.94597203E+02                                 1.899149                            1.753872      -0.959613       2.441791                    0.998622       3.307354       9.076984       0.491982       1.232120      -0.723227      -0.001864      -0.033320      -0.033593       0.047352      -0.009247      -0.000038       0.027934       0.022192       0.003680      -0.035072       0.009317       0.025755              1.948479       1.839906       0.221637       0.280219       1.891544       0.549813       2.113987          -0.000001
          224              H      -7.519066       7.677000      12.046020       0.147084       1.079417 0.82083179E+01  0.82030055E+02                                 1.809491                            1.729725      -1.405937       2.230932                    0.993286       3.694797      10.831127       0.448390       1.366882      -0.689462       0.018911       0.022034       0.016680       0.033486       0.002269       0.000314       0.004248       0.004222      -0.033400      -0.012284       0.003398       0.008886              1.847408       1.971236       0.063755       0.300163       1.922266       0.252391       1.648720           0.000000
          225              H      -1.079018       9.369530      19.138235       0.097584       1.272667 0.93720138E+01  0.96876482E+02                                 1.992023                            1.827523      -1.529317       2.132150                    0.992197       4.175614      12.474551       0.443401       1.336361      -0.692931      -0.012283      -0.037707       0.020967       0.044859       0.000148      -0.003941       0.004919      -0.025758       0.012917      -0.015851       0.002350       0.013501              2.051091       1.615604       0.291574      -0.260526       2.386494      -0.407187       2.151176           0.000000
          226              H      -0.342030      11.405667      15.877965       0.125910       1.252904 0.88519648E+01  0.88087711E+02                                 1.864355                            1.705166      -0.834058       2.498990                    0.999472       3.220340       8.735128       0.499695       1.231757      -0.724188      -0.004054       0.015322      -0.045679       0.048351       0.006133       0.001544      -0.008567      -0.034310       0.050660      -0.026874       0.004499       0.022376              1.961558       1.489059      -0.036033      -0.258245       1.555132      -0.101986       2.840482          -0.000000
          227              H      -0.117401      12.921954      17.812206       0.127333       1.450888 0.10806944E+02  0.11375834E+03                                 2.088280                            1.907214      -1.173958       2.329244                    0.996247       3.593071      10.232509       0.460998       1.262197      -0.715257       0.012693       0.042996      -0.012733       0.046604       0.016411      -0.005359      -0.005106      -0.031384       0.041499      -0.029822       0.008068       0.021754              2.159721       1.611541       0.243544      -0.094022       3.044535       0.108403       1.823087          -0.000000
          228              H      -1.180779      10.156222      21.098265       0.140075       1.003223 0.75884775E+01  0.75327429E+02                                 1.795751                            1.716836      -1.605604       2.124673                    0.991570       4.035524      12.297870       0.423617       1.456580      -0.669892      -0.017123      -0.027461      -0.004337       0.032651       0.002934      -0.000570      -0.001193      -0.005832       0.025180      -0.008334      -0.000262       0.008595              1.845834       1.445763       0.161973       0.069079       2.176588       0.180544       1.915152           0.000000
          229              W       2.193506       7.755082       2.686445       0.623191     109.415774 0.24914402E+04  0.87096884E+05                                22.688661                           19.457961       1.397106       1.893947                    0.999977     133.931740     412.376092       0.307453       0.569870      -1.023799       0.000005      -0.000036       0.000020       0.000042       0.008477       0.014632      -0.009431      -0.005891      -0.015963      -0.023223       0.011041       0.012182             26.524466      26.524228      -1.620043      -2.806843      25.378331       1.984150      27.670839          -0.000001
          230              W      15.354256      -1.550935       8.059335       0.623189     109.415864 0.24914422E+04  0.87096970E+05                                22.688671                           19.457967       1.397105       1.893946                    0.999977     133.931867     412.376539       0.307453       0.569869      -1.023799       0.000005       0.000035      -0.000021       0.000042       0.008434       0.014657      -0.009449      -0.005865      -0.015881      -0.023225       0.011043       0.012181             26.524482      26.524242      -1.620807      -2.806413      25.379433       1.984789      27.669773          -0.000001
          231              W      10.967423      10.857206      13.432226       0.623189     109.415775 0.24914401E+04  0.87096884E+05                                22.688668                           19.457966       1.397103       1.893946                    0.999977     133.931832     412.376515       0.307453       0.569870      -1.023799      -0.000035      -0.000007       0.000020       0.000041       0.008445      -0.013772       0.010652      -0.006069      -0.015963      -0.023226       0.011045       0.012180             26.524477      26.523907      -1.620154       2.806298      25.378678      -1.984948      27.670846          -0.000001
          232              W       6.580482      -4.652856      18.805116       0.623190     109.415786 0.24914402E+04  0.87096891E+05                                22.688668                           19.457965       1.397104       1.893946                    0.999977     133.931851     412.376554       0.307453       0.569870      -1.023799       0.000032       0.000017      -0.000021       0.000042       0.008405      -0.013795       0.010670      -0.006040      -0.015883      -0.023227       0.011045       0.012182             26.524476      26.525346      -1.620408       2.806735      25.378315      -1.984326      27.669767          -0.000001
          233              W      -6.580268      18.612187       5.372890       0.623190     109.415781 0.24914398E+04  0.87096870E+05                                22.688667                           19.457963       1.397104       1.893946                    0.999977     133.931773     412.376277       0.307453       0.569870      -1.023799       0.000031      -0.000027       0.000004       0.000041      -0.016147       0.000381       0.000589       0.011419       0.036499      -0.023224       0.011043       0.012181             26.524477      26.525358       3.240908       0.000024      28.815369       0.000031      24.232703          -0.000001
          234              W      -2.193327       6.204198      16.118671       0.623190     109.415845 0.24914416E+04  0.87096941E+05                                22.688665                           19.457962       1.397107       1.893947                    0.999977     133.931787     412.376204       0.307453       0.569869      -1.023800      -0.000035       0.000022       0.000004       0.000041      -0.016148       0.000428       0.000555       0.011416       0.036495      -0.023224       0.011044       0.012180             26.524475      26.523915       3.240400       0.000023      28.816805       0.000019      24.232704          -0.000002
          235              C       3.230596       5.864132       7.212568       0.128906      25.218490 0.28183029E+03  0.60102860E+04                                 7.688925                            5.723362       0.210667       2.101548                    0.999490      25.324282      71.844333       0.658950       0.435859      -1.040761      -0.034950      -0.041380       0.004642       0.054364      -0.025308      -0.016711      -0.011979      -0.003566      -0.112286      -0.047649       0.003469       0.044179              9.385515       7.426901       2.574798       2.057452       6.331809       0.403276      14.397835           0.000000
          236              C       1.644281       4.532743       7.111558      -0.009915      28.948120 0.35190157E+03  0.79081359E+04                                 8.319017                            6.302966       0.092463       2.017297                    0.999800      28.017284      80.761077       0.643803       0.423350      -1.051661       0.033417       0.031821      -0.062798       0.077929       0.025967      -0.007883      -0.011479       0.018058      -0.061352      -0.025821      -0.014718       0.040539              9.751615       7.628854       3.513246       2.241974       8.271840       1.930309      13.354152           0.000000
          237              C       1.893467       4.672966       8.390305      -0.149155      31.336198 0.40333574E+03  0.93061424E+04                                 8.616102                            6.656319       0.402849       2.101655                    0.999809      29.062661      82.766930       0.644422       0.411939      -1.067097       0.037464       0.051990       0.026929       0.069510       0.108198      -0.001585       0.003323       0.018463      -0.002901      -0.108223      -0.000862       0.109085              9.960854       7.864103       2.938777       0.626259       7.081999       0.378369      14.936459          -0.000000
          238              C       3.651756       5.957215       9.604579       0.230602      36.303958 0.36374150E+03  0.81751541E+04                                 9.741268                            6.516238       0.007529       2.030045                    0.999637      25.055313      70.328081       0.622545       0.437756      -1.051442      -0.019795      -0.010886      -0.025874       0.034348       0.019948       0.016821       0.001629       0.036888       0.063650      -0.038279       0.002942       0.035337             13.416649      12.432576       3.048922       4.039691       6.512193       2.418116      21.305177           0.000000
          239              C       4.964323       6.391497       9.484226      -0.297847      39.049153 0.50560129E+03  0.12389050E+05                                10.056284                            7.542844      -0.240901       1.887666                    0.998323      31.888379      94.714382       0.592356       0.421981      -1.056811       0.003218       0.001064      -0.007808       0.008512      -0.011915      -0.016321       0.001699      -0.033576       0.031448      -0.031353       0.009492       0.021860             12.545230      17.201389       3.929553       4.672198       6.728261       1.666263      13.706039           0.000000
          240              C      -3.400615      -3.811570      20.704970       0.102757      26.430690 0.29655424E+03  0.64020531E+04                                 7.966144                            5.895388       0.114799       2.068600                    0.999096      25.675179      73.164303       0.645564       0.439493      -1.039133       0.021974      -0.035045       0.001917       0.041409       0.004694       0.012253       0.008426       0.030785      -0.005159      -0.018768      -0.005386       0.024154              9.851351      10.053392       1.228103      -3.893615      12.312654      -2.648676       7.188007           0.000000
          241              C      -2.486387      -5.757156      20.945675      -0.022841      28.185565 0.34671817E+03  0.77391919E+04                                 8.133035                            6.221850       0.219152       2.060491                    0.999835      27.630036      78.590459       0.655380       0.418691      -1.057791      -0.045963       0.015450       0.041566       0.063867      -0.027801      -0.002010      -0.012083       0.006598      -0.031836      -0.028823      -0.005468       0.034291              9.825419       8.919554       1.794515      -2.806873      13.603902      -3.759205       6.952802           0.000000
          242              C      -1.723066      -5.016401      20.118250      -0.124922      31.559713 0.38917894E+03  0.89302909E+04                                 8.746713                            6.575257       0.309851       2.078254                    0.999709      28.874078      82.930043       0.640741       0.416589      -1.060456      -0.016489       0.058370      -0.009385       0.061376      -0.050535      -0.021761      -0.023682      -0.021075      -0.125304      -0.068641      -0.004071       0.072712             10.495342      11.677315       1.246370      -4.551982      11.942204      -2.820902       7.866506          -0.000000
          243              C      -1.673930      -2.761859      19.312317       0.212931      38.225434 0.37554105E+03  0.85120495E+04                                10.106646                            6.628371      -0.042256       2.011102                    0.999647      25.433751      71.804869       0.615945       0.438720      -1.050362      -0.002761      -0.031362       0.024997       0.040200      -0.005063      -0.017535      -0.034948      -0.030006      -0.026299      -0.042069      -0.001545       0.043614             14.480175      15.237300       4.592417      -5.492701      17.801853      -7.142844      10.401371           0.000000
          244              C      -2.439004      -1.606667      19.189815      -0.290300      41.577230 0.54375756E+03  0.13592693E+05                                10.572851                            7.873650      -0.373860       1.839327                    0.998093      32.690785      98.642194       0.573096       0.427541      -1.051489       0.007382       0.014121       0.016847       0.023189       0.016907       0.001757       0.006685       0.040642      -0.009965      -0.026206      -0.002382       0.028588             13.592902      10.199153      -1.312450      -1.882172      19.187191      -7.403302      11.392362           0.000000
          245              C      13.225695      -1.203551       3.533213       0.128957      25.219788 0.28185168E+03  0.60107415E+04                                 7.688666                            5.723224       0.210659       2.101550                    0.999490      25.323248      71.836913       0.659032       0.435805      -1.040814      -0.027389      -0.046743      -0.004653       0.054376      -0.018594       0.005880       0.019930       0.034629      -0.112334      -0.047846       0.003627       0.044219              9.385114       4.834962       1.658176       0.305845       8.922898      -2.073855      14.397482           0.000000
          246              C       3.725477      21.673247       3.634223      -0.009918      28.950877 0.35196848E+03  0.79101165E+04                                 8.320385                            6.304212       0.092471       2.017302                    0.999801      28.017791      80.768345       0.643632       0.423437      -1.051593       0.018860       0.042162       0.062782       0.077942       0.014566       0.008344       0.011466      -0.046581      -0.061359      -0.025951      -0.014671       0.040622              9.753125       5.992821       2.934172      -1.072084       9.908063      -2.756428      13.358491           0.000000
          247              C       3.774603      21.954898       2.355475      -0.149157      31.325076 0.40310003E+03  0.92992629E+04                                 8.612957                            6.653433       0.402914       2.101682                    0.999809      29.060968      82.753319       0.644704       0.411822      -1.067182       0.036513       0.052647      -0.026952       0.069508       0.078355      -0.003484       0.000602      -0.150270      -0.003009      -0.108167      -0.000898       0.109065              9.957057       5.319613       2.039010      -0.146560       9.620332      -0.713211      14.931225          -0.000000
          248              C       4.399300      24.040687       1.141202       0.230662      36.303041 0.36373839E+03  0.81750650E+04                                 9.741086                            6.516229       0.007377       2.030000                    0.999638      25.054925      70.326852       0.622543       0.437759      -1.051441      -0.003660      -0.022277       0.025908       0.034364       0.003908       0.004154      -0.016270      -0.053769       0.063732      -0.038304       0.003086       0.035218             13.416287       5.253570       0.510628      -0.932968      13.691083      -4.615147      21.304208           0.000000
          249              C      13.144968       0.606768       1.261555      -0.297863      39.055335 0.50567988E+03  0.12391286E+05                                10.057033                            7.543225      -0.240952       1.887649                    0.998324      31.887980      94.710090       0.592374       0.421958      -1.056840      -0.000068       0.003376       0.007814       0.008512       0.001286      -0.006882       0.015054       0.041160       0.031414      -0.031520       0.009739       0.021781             12.546617       5.422560      -0.235318      -0.013346      18.510025      -4.962016      13.707265           0.000000
          250              C      15.087567       1.727315      11.532372       0.102774      26.431928 0.29657597E+03  0.64025993E+04                                 7.966267                            5.895597       0.114662       2.068552                    0.999095      25.675372      73.163798       0.645557       0.439492      -1.039140      -0.040375       0.009048      -0.001900       0.041420      -0.006007      -0.003756      -0.014192      -0.029873      -0.005177      -0.018634      -0.005398       0.024031              9.851602      11.289720       1.665942       1.199955      11.076748       4.554008       7.188338           0.000000
          251              C      12.948506       1.940732      11.291666      -0.022834      28.183903 0.34667445E+03  0.77379966E+04                                 8.132434                            6.221263       0.218979       2.060435                    0.999835      27.630099      78.590338       0.655440       0.418665      -1.057804       0.029884      -0.038201      -0.041558       0.063871      -0.023715       0.010846       0.006127       0.029829      -0.031749      -0.029051      -0.005250       0.034301              9.824602      11.957881       2.868145       2.609319      10.564446       3.897521       6.951479           0.000001
          252              C      13.392471       2.907330      12.119091      -0.124904      31.568122 0.38938642E+03  0.89359630E+04                                 8.748551                            6.577764       0.309731       2.078211                    0.999709      28.873682      82.924668       0.640529       0.416684      -1.060428       0.060547       0.003914       0.009369       0.061393      -0.032699       0.015187       0.028619       0.079869      -0.125179      -0.068855      -0.003831       0.072686             10.497501      11.133170       1.057201       1.145447      12.491255       5.231951       7.868078           0.000000
          253              C      15.501709       3.705178      12.925025       0.212945      38.231678 0.37558702E+03  0.85132401E+04                                10.107419                            6.628530      -0.042303       2.011095                    0.999646      25.433276      71.801074       0.615980       0.438687      -1.050395      -0.028666      -0.013091      -0.025027       0.040242       0.005505       0.027204       0.028323       0.029676      -0.026259      -0.042226      -0.001535       0.043761             14.481960      14.631173       4.378413       4.903964      18.411854       7.560984      10.402853           0.000000
          254              C      16.845860       3.368920      13.047527      -0.290274      41.581025 0.54380589E+03  0.13594010E+05                                10.573081                            7.873716      -0.373658       1.839395                    0.998094      32.689494      98.634092       0.573133       0.427511      -1.051523       0.010847       0.011664      -0.016837       0.023177       0.000364      -0.005502      -0.003587      -0.052770      -0.009911      -0.026068      -0.002393       0.028460             13.593454      19.014478       1.803673       6.352880      10.373237       4.242166      11.392647           0.000000
          255              C      19.595533      -3.392278       9.997874       0.128961      25.216539 0.28180363E+03  0.60095128E+04                                 7.688077                            5.722771       0.210666       2.101559                    0.999492      25.322932      71.836832       0.659047       0.435810      -1.040801       0.034979       0.041380      -0.004627       0.054380       0.022080       0.000424       0.012241       0.025839       0.126487      -0.047877       0.003480       0.044397              9.384150      11.209107      -2.990703       0.387640      12.309606      -1.957200       4.633736           0.000000
          256              C      20.669453      -1.698578       9.471331      -0.009906      28.957115 0.35211600E+03  0.79140813E+04                                 8.321881                            6.306147       0.092404       2.017294                    0.999801      28.017148      80.763812       0.643454       0.423520      -1.051566      -0.077407      -0.000723       0.008918       0.077922       0.029360      -0.009687      -0.014043       0.009100      -0.033341      -0.025977      -0.014584       0.040561              9.754522       9.995650      -1.897345       0.083780      14.735541      -1.120997       4.532374           0.000000
          257              C      -4.757119      -2.647796       9.593833      -0.149156      31.318382 0.40294025E+03  0.92949777E+04                                 8.611738                            6.651755       0.403031       2.101722                    0.999809      29.062060      82.763130       0.644815       0.411778      -1.067173      -0.015027      -0.067894       0.000562       0.069539       0.046878      -0.028380      -0.034616      -0.036702      -0.294873      -0.108017      -0.001065       0.109082              9.955430      12.698433      -2.493178      -0.540799      12.338102      -1.268056       4.829756          -0.000000
          258              C      21.364333      -5.033865      10.288010       0.230660      36.297648 0.36370700E+03  0.81742639E+04                                 9.740308                            6.516153       0.007592       2.030072                    0.999637      25.055084      70.329160       0.622511       0.437786      -1.051414      -0.009432       0.031544      -0.009873       0.034372      -0.012665      -0.003384      -0.026945      -0.014308      -0.069478      -0.038140       0.002936       0.035204             13.414045      13.927123      -6.120926      -0.645464      18.731126      -4.206191       7.583885           0.000000
          259              C      20.623824      -5.872645      11.108988      -0.297853      39.041550 0.50549166E+03  0.12385918E+05                                10.055272                            7.542251      -0.240996       1.887642                    0.998323      31.888997      94.720155       0.592342       0.422007      -1.056776      -0.007955       0.002280       0.001999       0.008514      -0.007252      -0.000168       0.024528       0.022442       0.001839      -0.031475       0.009616       0.021858             12.543266       9.952365      -1.249754      -1.277620      17.673334      -6.746020      10.004097           0.000000
          260              C      11.062111      -1.605511      10.169807       0.102805      26.433362 0.29659638E+03  0.64030403E+04                                 7.966279                            5.895628       0.114585       2.068537                    0.999096      25.674034      73.155897       0.645595       0.439466      -1.039173       0.010750       0.011899       0.038216       0.041444      -0.003673      -0.005026      -0.016021      -0.026794       0.005216      -0.018637      -0.005401       0.024038              9.851714      13.191155       4.077332      -0.967881       6.716193       1.487781       9.647794           0.000000
          261              C      11.871073      -0.878379      12.039572      -0.022829      28.179703 0.34650700E+03  0.77335361E+04                                 8.131479                            6.219147       0.219038       2.060452                    0.999835      27.630865      78.595856       0.655630       0.418582      -1.057828       0.041959      -0.012616      -0.046455       0.063857      -0.001613       0.007932       0.002062       0.024789       0.098295      -0.028993      -0.005457       0.034449              9.824201      13.632812       4.760170       0.837304       7.050804       1.387825       8.788988           0.000001
          262              C      10.591848      -1.254342      12.235146      -0.124889      31.568133 0.38933930E+03  0.89346281E+04                                 8.748671                            6.577405       0.309911       2.078274                    0.999708      28.873068      82.922227       0.640539       0.416689      -1.060423      -0.029710      -0.025766      -0.047226       0.061456       0.019439       0.012186       0.024363       0.054095       0.195632      -0.068851      -0.004116       0.072967             10.498216      14.244523       4.081237      -1.868000       6.662026       0.969373      10.588099           0.000000
          263              C       8.854617      -2.315246      10.973591       0.212944      38.231639 0.37558110E+03  0.85130053E+04                                10.107196                            6.628293      -0.042124       2.011145                    0.999648      25.432878      71.797678       0.616022       0.438663      -1.050418       0.036134       0.007800       0.015844       0.040219       0.019269       0.013961       0.009619       0.068525       0.012781      -0.042208      -0.001482       0.043690             14.482088      22.519459       8.129321      -0.480788       9.164247      -0.054531      11.762558           0.000000
          264              C       8.465049      -2.653999       9.681948      -0.290279      41.580984 0.54379179E+03  0.13593552E+05                                10.573114                            7.873611      -0.373824       1.839339                    0.998094      32.689858      98.634421       0.573138       0.427510      -1.051525       0.004629      -0.022608      -0.002121       0.023175       0.004665      -0.016172      -0.018686      -0.016607      -0.021701      -0.025828      -0.002589       0.028417             13.593843      19.305396       4.056740       4.934435       7.043674       2.236483      14.432458           0.000001
          265              C      -0.956300      11.139991       0.747906       0.128950      25.216146 0.28179233E+03  0.60092188E+04                                 7.687961                            5.722586       0.210667       2.101555                    0.999491      25.323029      71.837077       0.659068       0.435800      -1.040807       0.027378       0.046736       0.004642       0.054363       0.009037      -0.011261      -0.004292      -0.047847       0.126514      -0.047849       0.003531       0.044318              9.384289      14.068513      -1.979057       1.974854       9.450575       0.287056       4.633781           0.000000
          266              C       0.282575      12.717065       1.274450      -0.009864      28.943955 0.35179563E+03  0.79053861E+04                                 8.318752                            6.302305       0.092355       2.017283                    0.999801      28.016678      80.764993       0.643775       0.423389      -1.051607       0.025147      -0.073190      -0.008898       0.077900       0.019965       0.010146       0.013986      -0.043910      -0.033290      -0.026012      -0.014635       0.040647              9.751592      15.400153       0.024227       1.086101       9.323919       0.295534       4.530704          -0.000000
          267              C      -0.910665      13.244407       1.151948      -0.149147      31.339307 0.40341292E+03  0.93081209E+04                                 8.616510                            6.657070       0.403144       2.101752                    0.999809      29.060626      82.754827       0.644386       0.411953      -1.067116      -0.058988      -0.036734      -0.000578       0.069493       0.047973       0.023273       0.038449      -0.030438      -0.294638      -0.108019      -0.001091       0.109111              9.961465      13.965053      -2.048998       1.018171      11.086155       0.931389       4.833185          -0.000000
          268              C      -3.093603      12.260439       0.457770       0.230605      36.304675 0.36374161E+03  0.81750994E+04                                 9.741189                            6.516078       0.007588       2.030058                    0.999637      25.055082      70.325560       0.622580       0.437735      -1.051462       0.032840       0.001654       0.009874       0.034332      -0.005329       0.024365       0.012318       0.027009      -0.069469      -0.038276       0.003028       0.035248             13.416914      22.051920      -3.252984       3.751434      10.614330       2.009944       7.584493           0.000000
          269              C     -12.411328      -1.125214      21.128354      -0.297830      39.046975 0.50555904E+03  0.12387671E+05                                10.055548                            7.542228      -0.240885       1.887673                    0.998324      31.887574      94.708531       0.592420       0.421948      -1.056839       0.004802      -0.006730      -0.002014       0.008509      -0.012699      -0.023039      -0.007796      -0.008389       0.001852      -0.031263       0.009493       0.021770             12.544470      17.604206       1.454827       5.935556      10.024534       3.452970      10.004670           0.000000
          270              C       3.572723       3.690172       0.575974       0.102798      26.432429 0.29657212E+03  0.64023521E+04                                 7.966007                            5.895293       0.114776       2.068598                    0.999098      25.673019      73.150801       0.645632       0.439452      -1.039187       0.007638       0.014090      -0.038200       0.041426       0.005577       0.013566       0.010262       0.025450       0.005163      -0.018788      -0.005434       0.024221              9.851215       4.872635       1.136635      -1.725409      15.032672       0.415633       9.648340           0.000000
          271              C      -4.785144      -7.712679      20.197769      -0.022852      28.174020 0.34630525E+03  0.77281248E+04                                 8.130136                            6.216596       0.218993       2.060432                    0.999835      27.631675      78.600742       0.655864       0.418483      -1.057861      -0.025880       0.035359       0.046491       0.063886      -0.009012       0.000837      -0.007983      -0.017262       0.098332      -0.028961      -0.005440       0.034402              9.823340       4.788751       1.634044      -1.029535      15.892815      -1.256286       8.788455           0.000000
          272              C      -4.713205      -9.044069      20.002196      -0.124906      31.571717 0.38934917E+03  0.89349950E+04                                 8.749342                            6.577097       0.309729       2.078215                    0.999708      28.873709      82.927267       0.640605       0.416640      -1.060444      -0.014384      -0.036558       0.047189       0.061401      -0.001891      -0.018719      -0.019377      -0.066571       0.195404      -0.068787      -0.003954       0.072741             10.499666       4.939278       0.791536      -1.536680      15.971014       1.437805      10.588707          -0.000000
          273              C      -5.134348     -11.035555      21.263750       0.212940      38.231630 0.37558270E+03  0.85130513E+04                                10.107154                            6.628313      -0.042224       2.011119                    0.999647      25.432924      71.797864       0.616020       0.438664      -1.050418      -0.004695       0.036652      -0.015860       0.040212      -0.006549      -0.004301      -0.016233      -0.077529       0.012809      -0.042184      -0.001417       0.043601             14.481823       5.538581       2.126183      -0.108888      26.143964       0.469538      11.762925           0.000000
          274              C       3.449882       0.892152       1.063832      -0.290296      41.579803 0.54376555E+03  0.13592660E+05                                10.572681                            7.873235      -0.373739       1.839366                    0.998093      32.689220      98.629910       0.573175       0.427490      -1.051543      -0.022844      -0.003177       0.002093       0.023159       0.008858       0.012438       0.021764       0.007119      -0.021809      -0.026171      -0.002582       0.028753             13.593424       5.855976      -0.697859      -0.463698      20.490978      -5.398510      14.433317           0.000001
          275              C      12.004504      15.722413      12.806821       0.128961      25.216522 0.28180335E+03  0.60095057E+04                                 7.688074                            5.722768       0.210665       2.101559                    0.999492      25.322934      71.836842       0.659047       0.435810      -1.040801      -0.034944       0.024746       0.033523       0.054381      -0.001801       0.030419       0.031261       0.029504      -0.013079      -0.047877       0.003480       0.044397              9.384145       7.425789       0.493447      -3.257566      12.030913      -3.693277       8.695731           0.000000
          276              C      10.418206      16.300641      14.010349      -0.009906      28.957099 0.35211586E+03  0.79140767E+04                                 8.321875                            6.306143       0.092402       2.017293                    0.999801      28.017145      80.763782       0.643455       0.423519      -1.051566       0.033425      -0.070285       0.003833       0.077922      -0.019837      -0.018429       0.015316       0.024309      -0.042554      -0.025977      -0.014584       0.040561              9.754514       7.627760       0.184045      -4.160093      10.421759      -3.169190      11.214022           0.000000
          277              C      19.441119      -7.478231      13.249547      -0.149156      31.318383 0.40294048E+03  0.92949842E+04                                 8.611739                            6.651758       0.403031       2.101722                    0.999809      29.062061      82.763139       0.644815       0.411778      -1.067173       0.037473      -0.002690      -0.058517       0.069539      -0.055467      -0.092803      -0.004800       0.015511      -0.011781      -0.108017      -0.001064       0.109081              9.955429       7.859509      -0.932585      -2.853177      12.643866      -3.585671       9.362912          -0.000000
          278              C      12.425648      17.747401      11.530222       0.230660      36.297637 0.36370720E+03  0.81742693E+04                                 9.740306                            6.516155       0.007592       2.030072                    0.999637      25.055085      70.329161       0.622511       0.437786      -1.051414      -0.019787      -0.017000       0.022381       0.034372       0.004601      -0.025585      -0.022474       0.000563      -0.045221      -0.038140       0.002936       0.035204             13.414039      12.431452       1.972613      -4.659155      15.508903      -7.611982      12.301763           0.000000
          279              C     -12.583290      17.426029      11.214297      -0.297853      39.041527 0.50549096E+03  0.12385898E+05                                10.055269                            7.542246      -0.240995       1.887643                    0.998323      31.889002      94.720181       0.592342       0.422007      -1.056775       0.003209      -0.007303       0.002975       0.008514      -0.008160       0.018641      -0.000160      -0.031269       0.038247      -0.031474       0.009616       0.021858             12.543263      17.198320       2.080203      -5.737430      10.517548      -3.853987       9.913921           0.000000
          280              C      14.147053       7.428860      14.440180       0.102805      26.433413 0.29659717E+03  0.64030632E+04                                 7.966299                            5.895643       0.114591       2.068539                    0.999096      25.674060      73.156056       0.645593       0.439467      -1.039172       0.022011       0.019184       0.029412       0.041444       0.008281      -0.010060      -0.009595       0.028500      -0.012131      -0.018637      -0.005401       0.024038              9.851739      10.052987      -3.986370       0.882474      10.764705       3.543998       8.737526           0.000000
          281              C     -11.260198       8.610126      16.004765      -0.022828      28.179693 0.34650696E+03  0.77335351E+04                                 8.131478                            6.219147       0.219038       2.060452                    0.999835      27.630862      78.595852       0.655630       0.418582      -1.057828      -0.045969       0.028251      -0.034153       0.063857       0.012124       0.025240       0.011648       0.005582      -0.034818      -0.028993      -0.005457       0.034449              9.824198       8.912755      -3.323682      -0.149827      11.872629       4.763579       8.687210           0.000001
          282              C     -10.496880       7.523175      15.776955      -0.124889      31.568134 0.38933935E+03  0.89346294E+04                                 8.748671                            6.577405       0.309912       2.078274                    0.999708      28.873065      82.922216       0.640539       0.416689      -1.060423      -0.016511      -0.037350      -0.045927       0.061456       0.006449       0.054817       0.043699       0.013306      -0.022019      -0.068851      -0.004116       0.072967             10.498216      11.675086      -4.566747       1.192961      11.336556       3.180002       8.483005           0.000000
          283              C     -10.447764       5.697930      14.227413       0.212944      38.231644 0.37558123E+03  0.85130089E+04                                10.107198                            6.628294      -0.042125       2.011145                    0.999648      25.432877      71.797675       0.616022       0.438663      -1.050418      -0.002785       0.037341       0.014677       0.040219      -0.012660       0.013242       0.029785      -0.039150      -0.053699      -0.042208      -0.001482       0.043690             14.482093      15.238780      -7.055053      -1.231553      18.440918       6.776905       9.766581           0.000000
          284              C      15.108649       5.014235      13.288232      -0.290279      41.580998 0.54379163E+03  0.13593548E+05                                10.573116                            7.873609      -0.373824       1.839339                    0.998094      32.689861      98.634435       0.573138       0.427510      -1.051525       0.007382       0.007520      -0.020640       0.023175      -0.006917      -0.015280      -0.009694       0.034868      -0.027152      -0.025828      -0.002589       0.028417             13.593849      10.199274      -0.974432       2.077293      19.754636       7.077634      10.827638           0.000001
          285              C       4.451948      -8.746267      20.767295       0.128949      25.216135 0.28179230E+03  0.60092178E+04                                 7.687957                            5.722585       0.210673       2.101556                    0.999491      25.323027      71.837056       0.659069       0.435799      -1.040807      -0.027367       0.019363       0.042795       0.054363       0.014376       0.013302       0.007032       0.080989       0.026863      -0.047849       0.003531       0.044318              9.384283       4.834542      -0.564870      -1.588937      14.823302      -1.332336       8.495005           0.000000
          286              C      12.499227       4.718806       0.904795      -0.009864      28.943968 0.35179590E+03  0.79053937E+04                                 8.318755                            6.302308       0.092357       2.017284                    0.999801      28.016683      80.765014       0.643774       0.423389      -1.051607       0.018854       0.033338      -0.067834       0.077900      -0.000035      -0.016619       0.017844       0.003717       0.089896      -0.026012      -0.014635       0.040647              9.751595       5.992439      -2.397604      -2.005490      14.880748      -0.110799       8.381598           0.000000
          287              C      12.548358       3.470555       1.300239      -0.149147      31.339310 0.40341316E+03  0.93081277E+04                                 8.616511                            6.657073       0.403144       2.101752                    0.999809      29.060624      82.754823       0.644386       0.411953      -1.067116       0.036507      -0.049660      -0.032102       0.069493      -0.042189      -0.065957       0.033089      -0.092223       0.170969      -0.108019      -0.001091       0.109111              9.961465       5.322205      -1.149422      -1.691865      14.232628      -1.940330      10.329562          -0.000000
          288              C      13.173039       1.376058       0.101010       0.230605      36.304671 0.36374161E+03  0.81750999E+04                                 9.741189                            6.516079       0.007588       2.030058                    0.999637      25.055087      70.325585       0.622580       0.437735      -1.051462      -0.003664       0.033536       0.006369       0.034332       0.001640      -0.005382       0.006124      -0.071562       0.010303      -0.038275       0.003028       0.035248             13.416912       5.253683      -1.063680       0.024443      23.399504      -0.989962      11.597550           0.000000
          289              C       4.371214     -11.618744      20.335315      -0.297830      39.046984 0.50555899E+03  0.12387669E+05                                10.055549                            7.542228      -0.240885       1.887673                    0.998324      31.887574      94.708530       0.592420       0.421948      -1.056839      -0.000072       0.005068      -0.006835       0.008509      -0.006592       0.002496      -0.023001       0.026969      -0.011047      -0.031263       0.009493       0.021770             12.544472       5.421685       0.105848       0.210488      19.201829       4.558515      13.009902           0.000000
          290              C       6.313733      -3.284287      14.229563       0.102798      26.432422 0.29657208E+03  0.64023512E+04                                 7.966007                            5.895293       0.114773       2.068597                    0.999097      25.673027      73.150839       0.645632       0.439452      -1.039187      -0.040379      -0.006174      -0.006898       0.041426      -0.000214       0.007216       0.014868      -0.029041      -0.002616      -0.018788      -0.005434       0.024221              9.851214      11.290637       0.206516      -2.042741       4.216431      -0.593160      14.046575           0.000000
          291              C       4.174670      -3.599453      14.165088      -0.022851      28.173997 0.34630489E+03  0.77281155E+04                                 8.130132                            6.216593       0.218991       2.060432                    0.999835      27.631680      78.600771       0.655864       0.418483      -1.057861       0.029918      -0.016872       0.053867       0.063886       0.021220       0.015247      -0.002444       0.035874      -0.013613      -0.028961      -0.005440       0.034402              9.823334      11.963756       0.828097      -3.792667       4.477442      -0.385907      13.028802           0.000000
          292              C       4.618619      -3.366193      12.914279      -0.124906      31.571731 0.38934946E+03  0.89350029E+04                                 8.749344                            6.577100       0.309730       2.078216                    0.999708      28.873704      82.927245       0.640605       0.416640      -1.060444       0.060557       0.006154      -0.008066       0.061401       0.029505       0.020829      -0.004301       0.121596       0.000125      -0.068787      -0.003954       0.072741             10.499670      11.135435       0.464071      -1.491880       4.492923      -0.615308      15.870651          -0.000000
          293              C       6.727842      -3.067168      11.820359       0.212940      38.231638 0.37558271E+03  0.85130513E+04                                10.107155                            6.628313      -0.042224       2.011119                    0.999647      25.432924      71.797860       0.616020       0.438664      -1.050418      -0.028663      -0.015114       0.023812       0.040212       0.020805      -0.018256      -0.014751       0.052924       0.043445      -0.042184      -0.001417       0.043601             14.481825      14.633043       2.057965      -6.245260       5.856984      -0.312722      22.955448           0.000000
          294              C       8.071996      -2.792947      12.050318      -0.290296      41.579816 0.54376565E+03  0.13592663E+05                                10.572684                            7.873237      -0.373739       1.839366                    0.998093      32.689220      98.629915       0.573175       0.427490      -1.051543       0.010821      -0.020404      -0.001705       0.023159      -0.004958       0.002631       0.015663      -0.032455       0.051261      -0.026171      -0.002582       0.028753             13.593428      19.015254       4.599795      -4.739248       7.463614      -2.562491      14.301417           0.000001
          295              C      10.821767      -2.053356      19.430520       0.128906      25.218466 0.28183001E+03  0.60102785E+04                                 7.688921                            5.723361       0.210671       2.101550                    0.999490      25.324258      71.844246       0.658950       0.435859      -1.040761       0.034948      -0.024713      -0.033516       0.054363      -0.010684      -0.019204      -0.038899      -0.020666      -0.013079      -0.047648       0.003467       0.044181              9.385509      11.209682       1.831839       2.396842       8.249353       4.303626       8.697493           0.000000
          296              C      11.895672      -3.356216      18.226993      -0.009915      28.948120 0.35190156E+03  0.79081351E+04                                 8.319015                            6.302965       0.092464       2.017298                    0.999800      28.017279      80.761037       0.643804       0.423350      -1.051661      -0.077414       0.008075      -0.003840       0.077929      -0.023061      -0.020431       0.012448       0.005961      -0.042468      -0.025821      -0.014718       0.040539              9.751612       9.986417       1.018534       1.596976       8.054368       4.980709      11.214051           0.000000
          297              C      12.790610      -2.775511      18.987794      -0.149155      31.336194 0.40333578E+03  0.93061432E+04                                 8.616101                            6.656320       0.402848       2.101655                    0.999809      29.062657      82.766914       0.644422       0.411939      -1.067097      -0.015008       0.034431       0.058489       0.069510      -0.048017      -0.026226       0.089273       0.057671      -0.011775      -0.108223      -0.000862       0.109085              9.960851      12.696663       0.781539       2.432184       7.812672       3.891464       9.373220          -0.000000
          298              C      12.590585      -0.981284      20.707119       0.230601      36.303979 0.36374177E+03  0.81751616E+04                                 9.741271                            6.516240       0.007533       2.030046                    0.999637      25.055322      70.328103       0.622545       0.437756      -1.051442      -0.009396      -0.024318      -0.022364       0.034348       0.003386       0.012727       0.031745      -0.006239      -0.045225      -0.038279       0.002942       0.035337             13.416652      13.929903       2.503437       5.625691      14.015604       6.931923      12.304449           0.000000
          299              C      11.850080       0.149096      21.023045      -0.297847      39.049131 0.50560072E+03  0.12389033E+05                                10.056277                            7.542836      -0.240897       1.887668                    0.998323      31.888379      94.714373       0.592357       0.421981      -1.056811      -0.007950       0.000603      -0.002982       0.008512       0.003478       0.006527      -0.017294       0.034628       0.038254      -0.031353       0.009492       0.021860             12.545223       9.952844      -0.481190       1.721115      17.767169       6.695800       9.915657           0.000000
          300              C       2.288323      -2.797856      17.797162       0.102757      26.430693 0.29655422E+03  0.64020529E+04                                 7.966145                            5.895388       0.114789       2.068597                    0.999096      25.675192      73.164362       0.645563       0.439493      -1.039133       0.010761       0.027111      -0.029391       0.041409      -0.002520       0.005806       0.012862      -0.032535      -0.012097      -0.018768      -0.005386       0.024154              9.851352      13.189436      -2.877287      -3.046345       7.626879      -2.013814       8.737741           0.000000
          301              C       3.097265      -1.542172      16.232576      -0.022841      28.185561 0.34671827E+03  0.77391951E+04                                 8.133035                            6.221852       0.219150       2.060491                    0.999835      27.630039      78.590483       0.655380       0.418691      -1.057791       0.041976      -0.033910       0.034162       0.063867       0.007699      -0.002487      -0.027482      -0.019641      -0.034834      -0.028823      -0.005468       0.034291              9.825418      13.634921      -1.660959      -4.537673       7.155681      -1.444459       8.685653           0.000000
          302              C       1.818043      -1.184817      16.460387      -0.124922      31.559732 0.38917928E+03  0.89303013E+04                                 8.746720                            6.575262       0.309852       2.078255                    0.999709      28.874088      82.930107       0.640740       0.416589      -1.060455      -0.029682      -0.027983       0.045858       0.061376       0.000811      -0.022828      -0.066031      -0.018423      -0.022152      -0.068641      -0.004071       0.072712             10.495350      14.236587      -3.660505      -2.594864       8.769086      -2.186558       8.480376          -0.000000
          303              C       0.080832      -1.746889      18.009928       0.212931      38.225428 0.37554125E+03  0.85120553E+04                                10.106646                            6.628373      -0.042256       2.011103                    0.999647      25.433753      71.804880       0.615945       0.438720      -1.050362       0.036114       0.009840      -0.014662       0.040200       0.002463      -0.023584      -0.022288       0.046363      -0.053753      -0.042069      -0.001545       0.043614             14.480172      22.514748      -4.480083      -6.798759      11.159799      -1.098174       9.765969           0.000000
          304              C      -0.308723      -2.696099      18.949109      -0.290300      41.577243 0.54375814E+03  0.13592711E+05                                10.572853                            7.873655      -0.373859       1.839327                    0.998093      32.690786      98.642197       0.573096       0.427541      -1.051489       0.004639       0.009469       0.020653       0.023189      -0.016368       0.004240       0.017961      -0.018452      -0.027108      -0.026206      -0.002382       0.028588             13.592902      19.302995       2.244855      -5.979703      10.648541      -4.317846      10.827171           0.000000
          305              C       7.817591       7.485910      11.470046       0.128957      25.219808 0.28185179E+03  0.60107446E+04                                 7.688671                            5.723226       0.210657       2.101549                    0.999490      25.323248      71.836920       0.659032       0.435805      -1.040814       0.027365      -0.019375      -0.042808       0.054376      -0.014273      -0.002078      -0.014697      -0.081110       0.026864      -0.047846       0.003627       0.044219              9.385123      14.069542       2.700673       0.727669       5.590312       1.942603       8.495515           0.000000
          306              C       9.056444       7.153357       9.840986      -0.009918      28.950879 0.35196841E+03  0.79101144E+04                                 8.320387                            6.304213       0.092468       2.017300                    0.999801      28.017797      80.768354       0.643632       0.423438      -1.051593       0.025101       0.028878       0.067904       0.077942      -0.001248      -0.022224       0.009946      -0.002906       0.089861      -0.025952      -0.014670       0.040622              9.753130      15.400918       0.930710      -0.559139       5.474938       1.928985       8.383534           0.000000
          307              C       7.863198       6.783593       9.445541      -0.149171      31.325278 0.40310324E+03  0.92993510E+04                                 8.612957                            6.653421       0.402938       2.101687                    0.999809      29.061147      82.753764       0.644711       0.411818      -1.067185      -0.058988       0.017876       0.032133       0.069510      -0.003826      -0.053053       0.051365       0.124801       0.170967      -0.108156      -0.000913       0.109069              9.957061      13.952687       1.905815       1.267761       5.588097       2.243458      10.330398          -0.000000
          308              C       5.680276       6.674413      10.644770       0.230661      36.303028 0.36373808E+03  0.81750564E+04                                 9.741082                            6.516226       0.007375       2.029999                    0.999638      25.054928      70.326865       0.622543       0.437759      -1.051441       0.032876       0.007741      -0.006339       0.034364       0.023778      -0.007457       0.003156       0.053620       0.010252      -0.038304       0.003085       0.035218             13.416280      22.050093       4.875109       0.940412       6.601234       0.306756      11.597511           0.000000
          309              C       5.136306       6.452320      11.902026      -0.297863      39.055342 0.50567963E+03  0.12391278E+05                                10.057034                            7.543223      -0.240952       1.887649                    0.998324      31.887981      94.710093       0.592374       0.421958      -1.056840       0.004811       0.001629       0.006830       0.008512      -0.013615       0.022686       0.005553      -0.012685      -0.011123      -0.031520       0.009739       0.021781             12.546622      17.607053       4.413912      -4.229762       7.020605      -1.718661      13.012208           0.000000
          310              C     -13.974799      11.061983      18.007779       0.102774      26.431918 0.29657583E+03  0.64025957E+04                                 7.966266                            5.895596       0.114661       2.068551                    0.999095      25.675373      73.163809       0.645557       0.439492      -1.039140       0.007641      -0.040123       0.006886       0.041421       0.008925      -0.011485      -0.011570       0.022885      -0.002616      -0.018634      -0.005398       0.024031              9.851600       4.872824      -2.062446      -0.121469      10.633456       2.123681      14.048519           0.000000
          311              C     -13.558927       8.940200      18.072254      -0.022834      28.183908 0.34667454E+03  0.77379994E+04                                 8.132436                            6.221265       0.218977       2.060434                    0.999835      27.630102      78.590358       0.655440       0.418665      -1.057804      -0.025886       0.022545      -0.053862       0.063871       0.005260       0.007535      -0.013369      -0.054601      -0.013670      -0.029051      -0.005250       0.034301              9.824604       4.791324      -1.708032      -0.900437      11.645937       3.700004      13.036551           0.000001
          312              C     -13.486972       9.436536      19.323062      -0.124904      31.568121 0.38938628E+03  0.89359589E+04                                 8.748550                            6.577762       0.309732       2.078211                    0.999709      28.873677      82.924643       0.640529       0.416684      -1.060428      -0.014378       0.059137       0.008075       0.061393      -0.015283       0.011151      -0.018040      -0.131699       0.000150      -0.068855      -0.003831       0.072686             10.497501       4.939413      -1.726399       0.082973      10.686639       1.607897      15.866451           0.000000
          313              C     -13.908100      11.524828      20.416983       0.212945      38.231675 0.37558719E+03  0.85132448E+04                                10.107418                            6.628532      -0.042303       2.011095                    0.999646      25.433276      71.801073       0.615980       0.438687      -1.050395      -0.004708      -0.032069      -0.023850       0.040242      -0.000449       0.007927       0.022286      -0.067319       0.043483      -0.042226      -0.001535       0.043761             14.481959       5.538578      -1.156869      -1.786461      14.949696       5.990910      22.957602           0.000000
          314              C     -14.097612      12.883512      20.187023      -0.290274      41.580991 0.54380562E+03  0.13594001E+05                                10.573076                            7.873715      -0.373658       1.839395                    0.998094      32.689494      98.634094       0.573133       0.427511      -1.051523      -0.022861       0.003422       0.001683       0.023177       0.006326      -0.013673      -0.007418       0.031396       0.051286      -0.026068      -0.002393       0.028460             13.593443       5.856144      -0.052153       0.836558      20.622329       5.321603      14.301857           0.000001
          315              C      -5.543238      15.637931       1.472172       0.128957      25.219791 0.28185167E+03  0.60107412E+04                                 7.688666                            5.723224       0.210658       2.101549                    0.999490      25.323249      71.836918       0.659032       0.435805      -1.040814      -0.034940       0.016672      -0.038183       0.054376       0.027248      -0.013534      -0.018998       0.050455       0.049709      -0.047846       0.003627       0.044219              9.385115       7.426475      -3.068777       1.200926      12.729963       3.291219       7.998907           0.000000
          316              C      19.191948      16.391092       0.369655      -0.009918      28.950868 0.35196843E+03  0.79101152E+04                                 8.320383                            6.304212       0.092470       2.017302                    0.999801      28.017795      80.768357       0.643632       0.423437      -1.051593       0.033464       0.038454       0.058961       0.077942      -0.006030       0.026503      -0.003561       0.044332       0.017877      -0.025951      -0.014671       0.040622              9.753122       7.628820      -3.697409       1.921299      13.757960       1.237644       7.872586           0.000000
          317              C      10.667379       2.805671      21.343269      -0.149157      31.325087 0.40310028E+03  0.92992697E+04                                 8.612959                            6.653435       0.402915       2.101682                    0.999809      29.060966      82.753308       0.644704       0.411822      -1.067182       0.037465      -0.049328       0.031535       0.069508      -0.052586       0.094541       0.001786       0.009945      -0.028314      -0.108167      -0.000899       0.109065              9.957059       7.860899      -2.008746       2.232164      13.293794       3.212097       8.716483          -0.000000
          318              C      21.199390      13.519859       0.356760       0.230661      36.303028 0.36373820E+03  0.81750597E+04                                 9.741083                            6.516227       0.007377       2.030000                    0.999638      25.054926      70.326854       0.622543       0.437759      -1.051441      -0.019783       0.027875       0.003535       0.034364      -0.024452       0.008905       0.021035      -0.002138      -0.053405      -0.038304       0.003086       0.035218             13.416283      12.432649      -5.023310       0.620268      19.700274       5.196119       8.115926           0.000000
          319              C      -3.809542      13.406950       0.793039      -0.297863      39.055337 0.50567990E+03  0.12391286E+05                                10.057034                            7.543225      -0.240952       1.887649                    0.998324      31.887981      94.710091       0.592374       0.421958      -1.056840       0.003205       0.006236       0.004826       0.008512       0.020245      -0.002093      -0.001215      -0.034073       0.030088      -0.031520       0.009739       0.021781             12.546618      17.203810      -6.012573       1.066584      13.405972       2.188420       7.030071           0.000000
          320              C       5.373134      -3.616884       7.837972       0.102774      26.431921 0.29657583E+03  0.64025957E+04                                 7.966266                            5.895596       0.114662       2.068552                    0.999095      25.675370      73.163793       0.645557       0.439492      -1.039140       0.021989       0.015879      -0.031305       0.041420      -0.012861      -0.001979       0.001408       0.014019      -0.055478      -0.018634      -0.005398       0.024031              9.851600      10.053309       2.757567       3.010943       6.175149      -0.894387      13.326342           0.000000
          321              C       6.287358      -2.852563       6.032681      -0.022834      28.183881 0.34667427E+03  0.77379917E+04                                 8.132430                            6.221262       0.218979       2.060435                    0.999835      27.630095      78.590327       0.655440       0.418665      -1.057804      -0.045978      -0.043711      -0.007406       0.063871       0.015782      -0.023012       0.000692       0.026662       0.028403      -0.029051      -0.005250       0.034301              9.824595       8.916538       1.532666       2.955092       5.359427      -1.001681      15.197820           0.000001
          322              C       7.050690      -2.506367       7.087917      -0.124904      31.568105 0.38938631E+03  0.89359601E+04                                 8.748548                            6.577763       0.309732       2.078211                    0.999709      28.873679      82.924657       0.640529       0.416684      -1.060428      -0.016492      -0.021080       0.055252       0.061393       0.044250      -0.032803      -0.019722       0.054470       0.101277      -0.068855      -0.003831       0.072686             10.497495      11.675871       3.316715       3.357150       6.442619      -0.354883      13.373995           0.000000
          323              C       7.099837      -2.935665       9.443392       0.212945      38.231672 0.37558740E+03  0.85132507E+04                                10.107419                            6.628534      -0.042303       2.011095                    0.999646      25.433275      71.801073       0.615980       0.438687      -1.050395      -0.002787      -0.005979      -0.039698       0.040242       0.017795       0.004449       0.005365       0.021484       0.128200      -0.042226      -0.001535       0.043761             14.481956      15.239803       2.461155       6.725106       6.066233       0.367601      22.139831           0.000000
          324              C       6.334764      -3.407163      10.505075      -0.290274      41.580969 0.54380545E+03  0.13593996E+05                                10.573073                            7.873714      -0.373658       1.839395                    0.998094      32.689494      98.634097       0.573133       0.427511      -1.051523       0.007381      -0.021639       0.003805       0.023177      -0.009774       0.013833       0.003450       0.023555      -0.061004      -0.026067      -0.002393       0.028460             13.593439      10.199677       2.286212      -0.195951       6.929790       0.326458      23.650850           0.000001
          325              C      -4.321828       9.950225      18.682614       0.128906      25.218471 0.28183001E+03  0.60102783E+04                                 7.688922                            5.723361       0.210672       2.101550                    0.999490      25.324257      71.844240       0.658950       0.435859      -1.040761      -0.027365       0.027393      -0.038160       0.054363       0.004324      -0.018941      -0.026695       0.046624      -0.076178      -0.047648       0.003467       0.044180              9.385512       4.835134      -1.093882       1.283499      11.233010       3.407538      12.088392           0.000000
          326              C      -5.048309      10.832424      16.952543      -0.009915      28.948096 0.35190129E+03  0.79081275E+04                                 8.319010                            6.302962       0.092465       2.017298                    0.999800      28.017279      80.761039       0.643804       0.423350      -1.051661       0.018862      -0.075441       0.005073       0.077929      -0.014358       0.008479      -0.029020      -0.015922       0.030944      -0.025821      -0.014718       0.040539              9.751607       5.992203      -0.538377       3.077752      10.104986       2.870633      13.157631           0.000000
          327              C      -4.999166      11.799022      17.835846      -0.149155      31.336204 0.40333586E+03  0.93061456E+04                                 8.616104                            6.656321       0.402849       2.101655                    0.999809      29.062656      82.766913       0.644422       0.411939      -1.067097       0.036528      -0.003004       0.059062       0.069510      -0.036004       0.069686      -0.033378      -0.093229       0.168528      -0.108223      -0.000862       0.109085              9.960855       5.321779      -0.891800       1.840640      12.987911       2.658488      11.572875          -0.000000
          328              C      -4.374453      11.807731      20.249349       0.230601      36.303963 0.36374162E+03  0.81751575E+04                                 9.741268                            6.516239       0.007533       2.030046                    0.999637      25.055321      70.328102       0.622545       0.437756      -1.051442      -0.003665      -0.011262      -0.032241       0.034348      -0.005488       0.001362       0.010341      -0.043268       0.095146      -0.038279       0.002942       0.035337             13.416647       5.253650       0.552837       0.909015      15.405322       5.604361      19.590970           0.000000
          329              C      -4.402525      11.012383      21.386252      -0.297847      39.049131 0.50560097E+03  0.12389041E+05                                10.056277                            7.542838      -0.240897       1.887668                    0.998323      31.888378      94.714371       0.592357       0.421981      -1.056811      -0.000070      -0.008456      -0.000969       0.008512       0.005457       0.004633       0.008294       0.001054      -0.088669      -0.031353       0.009492       0.021860             12.545222       5.422058       0.129273      -0.196737      10.610588       0.401176      21.603019           0.000000
          330              C      -2.460062       1.557378      17.221188       0.102757      26.430704 0.29655455E+03  0.64020615E+04                                 7.966147                            5.895391       0.114790       2.068598                    0.999096      25.675188      73.164344       0.645563       0.439493      -1.039133      -0.040365      -0.002857       0.008784       0.041409       0.006355      -0.003287      -0.000398      -0.004281       0.071532      -0.018768      -0.005386       0.024154              9.851354      11.289734      -1.871250       0.842455      12.103738      -3.960656       6.160590           0.000000
          331              C      -4.599120       1.659127      17.526368      -0.022841      28.185552 0.34671791E+03  0.77391850E+04                                 8.133033                            6.221848       0.219151       2.060491                    0.999835      27.630039      78.590476       0.655380       0.418691      -1.057791       0.029887       0.055089      -0.012286       0.063867       0.002563      -0.025883      -0.003399       0.025445      -0.044950      -0.028823      -0.005468       0.034291              9.825416      11.955514      -3.693041       1.179387      11.233498      -3.515148       6.287236           0.000000
          332              C      -4.155166       0.459269      17.949752      -0.124922      31.559742 0.38917930E+03  0.89303020E+04                                 8.746722                            6.575263       0.309852       2.078255                    0.999709      28.874090      82.930112       0.640740       0.416589      -1.060455       0.060528      -0.010083      -0.001305       0.061376       0.003287      -0.035840      -0.024032       0.072333      -0.148056      -0.068641      -0.004071       0.072712             10.495353      11.129394      -1.515558       0.340507      13.553347      -4.618133       6.803320          -0.000000
          333              C      -2.045939      -0.637604      18.237739       0.212931      38.225430 0.37554123E+03  0.85120546E+04                                10.106646                            6.628373      -0.042256       2.011102                    0.999647      25.433752      71.804877       0.615945       0.438720      -1.050362      -0.028648       0.028176       0.001191       0.040200      -0.026219      -0.008796      -0.013354       0.004020      -0.103344      -0.042069      -0.001545       0.043614             14.480173      14.630406      -6.435422       1.339653      18.949793      -7.247131       9.860321           0.000000
          334              C      -0.701790      -0.575566      17.885277      -0.290300      41.577232 0.54375795E+03  0.13592705E+05                                10.572851                            7.873653      -0.373860       1.839327                    0.998093      32.690786      98.642202       0.573096       0.427541      -1.051489       0.010853       0.008757       0.018527       0.023189       0.004763       0.003186      -0.011660      -0.025939       0.070812      -0.026206      -0.002382       0.028588             13.592900      19.013448      -6.403374      -1.614033      14.811378      -1.679766       6.953873           0.000000
          335              C       2.047924       5.446039      13.554728       0.128949      25.216152 0.28179227E+03  0.60092170E+04                                 7.687961                            5.722584       0.210673       2.101556                    0.999491      25.323025      71.837049       0.659069       0.435799      -1.040807       0.034937      -0.016675       0.038166       0.054363      -0.011286       0.018963       0.026964      -0.041717      -0.076202      -0.047849       0.003531       0.044318              9.384292      11.207567       1.159542      -2.783717       4.857843      -2.345694      12.087465           0.000000
          336              C       3.121851       5.055201      15.284798      -0.009865      28.943997 0.35179623E+03  0.79054029E+04                                 8.318761                            6.302311       0.092356       2.017284                    0.999801      28.016685      80.765026       0.643774       0.423389      -1.051607      -0.077387      -0.007362      -0.005045       0.077900      -0.006173       0.030300       0.001867       0.030465       0.030939      -0.026012      -0.014636       0.040647              9.751605       9.983834       0.873120      -1.679116       6.110912      -3.859553      13.160068           0.000000
          337              C       4.016778       5.423713      14.401495      -0.149147      31.339304 0.40341299E+03  0.93081230E+04                                 8.616511                            6.657071       0.403144       2.101752                    0.999809      29.060627      82.754839       0.644386       0.411953      -1.067116      -0.014971       0.033428      -0.059057       0.069493       0.001237       0.054844      -0.054342       0.117697       0.168346      -0.108019      -0.001091       0.109111              9.961465      12.693896       1.715751      -1.894339       5.613969      -2.622787      11.576530          -0.000000
          338              C       3.816720       6.015556      11.987993       0.230605      36.304689 0.36374164E+03  0.81751002E+04                                 9.741191                            6.516078       0.007588       2.030058                    0.999637      25.055082      70.325561       0.622580       0.437735      -1.051462      -0.009387      -0.007205       0.032228       0.034332       0.009340      -0.009194      -0.004599       0.040558       0.095130      -0.038276       0.003028       0.035248             13.416921      13.929759       3.620418      -4.981808       6.729194      -2.725410      19.591811           0.000000
          339              C       3.076200       5.723955      10.851089      -0.297830      39.046993 0.50555919E+03  0.12387675E+05                                10.055551                            7.542229      -0.240885       1.887673                    0.998324      31.887577      94.708539       0.592420       0.421948      -1.056839      -0.007946      -0.002886       0.000971       0.008509       0.003906      -0.006106      -0.006890      -0.007700      -0.088716      -0.031263       0.009493       0.021770             12.544474       9.952296       1.731160      -0.444483       6.079473       0.051711      21.601653           0.000000
          340              C      -6.485501       4.403773      15.016154       0.102798      26.432429 0.29657202E+03  0.64023495E+04                                 7.966008                            5.895292       0.114775       2.068598                    0.999098      25.673026      73.150831       0.645632       0.439452      -1.039187       0.010738      -0.039032      -0.008796       0.041426       0.006293      -0.000594       0.003420      -0.004651       0.071627      -0.018788      -0.005434       0.024221              9.851217      13.189393      -1.201028       4.014308      10.204055       0.525644       6.160202           0.000000
          341              C      -5.676563       2.420958      14.710974      -0.022851      28.173999 0.34630491E+03  0.77281157E+04                                 8.130132                            6.216592       0.218992       2.060432                    0.999835      27.631677      78.600755       0.655864       0.418483      -1.057861       0.041964       0.046569       0.012321       0.063886      -0.005967      -0.005274       0.025713      -0.023025      -0.045006      -0.028961      -0.005440       0.034401              9.823335      13.631992      -3.108808       3.702163       9.557002       0.058227       6.281009           0.000000
          342              C      -6.955791       2.439566      14.287590      -0.124906      31.571737 0.38934951E+03  0.89350046E+04                                 8.749345                            6.577100       0.309729       2.078215                    0.999708      28.873709      82.927267       0.640605       0.416640      -1.060444      -0.029673       0.053740       0.001296       0.061401      -0.020142       0.010830       0.041977      -0.060307      -0.147985      -0.068787      -0.003954       0.072741             10.499671      14.247793      -0.423670       4.469499      10.446826       1.215292       6.804395          -0.000000
          343              C      -8.693005       4.062541      13.999603       0.212940      38.231632 0.37558252E+03  0.85130462E+04                                10.107154                            6.628311      -0.042224       2.011119                    0.999647      25.432925      71.797867       0.616020       0.438664      -1.050418       0.036121      -0.017631      -0.001183       0.040212      -0.021648       0.009754       0.012878       0.029832      -0.103296      -0.042184      -0.001417       0.043601             14.481826      22.518161      -3.649772       7.279701      11.066678       1.152107       9.860638           0.000000
          344              C      -9.082556       5.350504      14.352064      -0.290297      41.579795 0.54376545E+03  0.13592657E+05                                10.572681                            7.873236      -0.373739       1.839366                    0.998093      32.689221      98.629922       0.573175       0.427490      -1.051543       0.004620       0.013110      -0.018523       0.023159       0.011854       0.012216       0.001159       0.014196       0.070798      -0.026171      -0.002582       0.028753             13.593423      19.303526      -6.302259       1.045502      14.522892       2.081512       6.953852           0.000001
          345              C      -9.730048      18.598575       9.273609       0.128961      25.216548 0.28180369E+03  0.60095144E+04                                 7.688079                            5.722771       0.210667       2.101559                    0.999492      25.322929      71.836819       0.659047       0.435810      -1.040802       0.027354      -0.027393       0.038192       0.054380       0.005346       0.013540       0.019264      -0.073462       0.049661      -0.047877       0.003480       0.044397              9.384152      14.067091      -0.719842      -2.702198       6.086648      -2.229651       7.998716           0.000000
          346              C      -8.491180      17.354054      10.376126      -0.009907      28.957124 0.35211615E+03  0.79140857E+04                                 8.321883                            6.306148       0.092403       2.017293                    0.999801      28.017155      80.763841       0.643454       0.423520      -1.051566       0.025120       0.044333      -0.058953       0.077922      -0.018657       0.012294      -0.023649      -0.026950       0.017763      -0.025977      -0.014584       0.040561              9.754524      15.401450      -0.946413      -0.530390       5.986870      -2.224642       7.875253           0.000000
          347              C      -9.684419      17.196476      10.894072      -0.149156      31.318393 0.40294045E+03  0.92949835E+04                                 8.611740                            6.651757       0.403030       2.101721                    0.999809      29.062066      82.763156       0.644815       0.411778      -1.067173      -0.059002       0.018886      -0.031587       0.069539      -0.044069       0.029977      -0.089568       0.058425      -0.028449      -0.108017      -0.001064       0.109082              9.955433      13.945187       0.146925      -2.285063       7.202711      -3.177614       8.718402          -0.000000
          348              C     -11.867348      18.289624      10.389021       0.230660      36.297657 0.36370726E+03  0.81742710E+04                                 9.740309                            6.516155       0.007592       2.030072                    0.999637      25.055085      70.329160       0.622511       0.437786      -1.051414       0.032884      -0.009361      -0.003532       0.034372      -0.018346      -0.016775      -0.015272       0.032419      -0.053368      -0.038140       0.002936       0.035204             13.414046      22.044555      -1.622552      -4.690690      10.082531      -2.317265       8.115054           0.000000
          349              C      -3.637586      -5.326699       9.952742      -0.297853      39.041547 0.50549156E+03  0.12385916E+05                                10.055273                            7.542251      -0.240995       1.887643                    0.998323      31.889002      94.720183       0.592342       0.422007      -1.056775       0.004802       0.005102      -0.004838       0.008514       0.026422       0.000598       0.002601       0.001041       0.029982      -0.031474       0.009617       0.021858             12.543268      17.600980      -5.866522      -1.707563      12.999789      -1.735588       7.029036           0.000000
          350              C      -5.201023      22.472321       2.907808       0.102805      26.433393 0.29659678E+03  0.64030525E+04                                 7.966292                            5.895637       0.114600       2.068542                    0.999097      25.674053      73.156017       0.645593       0.439467      -1.039173       0.007635       0.026045       0.031320       0.041444      -0.014412      -0.001896       0.001602       0.005226      -0.055475      -0.018637      -0.005401       0.024038              9.851732       4.872886       0.925982       1.846814      11.355233      -2.540797      13.327078           0.000000
          351              C       3.988611      -1.227116       4.713099      -0.022829      28.179708 0.34650716E+03  0.77335402E+04                                 8.131480                            6.219148       0.219039       2.060453                    0.999835      27.630859      78.595833       0.655630       0.418582      -1.057828      -0.025881      -0.057908       0.007390       0.063857       0.003916      -0.008183       0.021629      -0.040572       0.028337      -0.028993      -0.005457       0.034449              9.824202       4.790196       0.074531       1.929651       9.480769      -2.450247      15.201642           0.000001
          352              C       4.060553      -0.392061       3.657864      -0.124889      31.568138 0.38933936E+03  0.89346293E+04                                 8.748670                            6.577404       0.309912       2.078274                    0.999708      28.873061      82.922192       0.640539       0.416689      -1.060423      -0.014389      -0.022599      -0.055309       0.061456       0.017315       0.007825       0.037761      -0.097949       0.101315      -0.068851      -0.004116       0.072967             10.498216       4.939313       0.935049       1.453651      13.178211      -3.048255      13.377123           0.000000
          353              C       3.639393      -0.488866       1.302389       0.212944      38.231656 0.37558120E+03  0.85130080E+04                                10.107200                            6.628294      -0.042125       2.011145                    0.999648      25.432877      71.797676       0.616022       0.438663      -1.050418      -0.004690      -0.004612       0.039677       0.040219       0.007098      -0.003463      -0.005832      -0.039067       0.128141      -0.042208      -0.001482       0.043690             14.482097       5.538580      -0.968593       1.895384      15.766392      -6.463524      22.141318           0.000000
          354              C      -5.323870      23.448813       0.240705      -0.290279      41.581025 0.54379207E+03  0.13593561E+05                                10.573120                            7.873612      -0.373824       1.839339                    0.998094      32.689858      98.634423       0.573138       0.427510      -1.051525      -0.022858      -0.000251      -0.003807       0.023175      -0.015013       0.001549      -0.013910      -0.006052      -0.061017      -0.025828      -0.002589       0.028417             13.593856       5.856264       0.750738      -0.372768      11.272985       0.074761      23.652321           0.000001
          355              C       7.617512      -6.543892      14.278993       0.128957      25.219789 0.28185162E+03  0.60107399E+04                                 7.688665                            5.723224       0.210659       2.101550                    0.999490      25.323246      71.836903       0.659032       0.435805      -1.040814      -0.034940      -0.041403      -0.004653       0.054376      -0.025345       0.016830       0.012187      -0.003560      -0.112334      -0.047846       0.003627       0.044219              9.385115       7.426473       2.574399      -2.057201       6.331382      -0.402922      14.397490           0.000000
          356              C       6.031198      -7.875280      14.380003      -0.009918      28.950872 0.35196838E+03  0.79101137E+04                                 8.320383                            6.304211       0.092471       2.017302                    0.999801      28.017792      80.768346       0.643632       0.423437      -1.051593       0.033464       0.031835       0.062782       0.077942       0.025968       0.008029       0.011688       0.017920      -0.061359      -0.025951      -0.014671       0.040622              9.753124       7.628819       3.512577      -2.241441       8.272062      -1.929580      13.358490           0.000000
          357              C      -2.493371      17.081102      13.101256      -0.149157      31.325094 0.40310021E+03  0.92992673E+04                                 8.612959                            6.653434       0.402915       2.101682                    0.999809      29.060968      82.753298       0.644704       0.411822      -1.067182       0.037465       0.051974      -0.026952       0.069508       0.108168       0.001729      -0.003084       0.018379      -0.003009      -0.108167      -0.000899       0.109065              9.957060       7.860900       2.937480      -0.623581       7.079049      -0.375920      14.931231          -0.000000
          358              C       8.038640      -6.450854      11.886982       0.230662      36.303038 0.36373819E+03  0.81750593E+04                                 9.741084                            6.516227       0.007377       2.030000                    0.999638      25.054926      70.326850       0.622543       0.437759      -1.051441      -0.019783      -0.010876       0.025908       0.034364       0.019938      -0.016724      -0.001507       0.036908       0.063732      -0.038304       0.003086       0.035218             13.416287      12.432652       3.048784      -4.040213       6.511996      -2.417971      21.304213           0.000000
          359              C       9.351208      -6.016570      12.007335      -0.297863      39.055348 0.50567982E+03  0.12391284E+05                                10.057034                            7.543224      -0.240952       1.887649                    0.998324      31.887979      94.710079       0.592374       0.421958      -1.056840       0.003205       0.001061       0.007814       0.008512      -0.011935       0.016487      -0.001471      -0.033631       0.031414      -0.031520       0.009739       0.021781             12.546621      17.203817       3.929934      -4.673791       6.728788      -1.666572      13.707259           0.000000
          360              C      18.533884       8.596333       0.786591       0.102774      26.431916 0.29657586E+03  0.64025968E+04                                 7.966266                            5.895597       0.114660       2.068551                    0.999095      25.675378      73.163833       0.645557       0.439492      -1.039140       0.021989      -0.035050      -0.001900       0.041421       0.004716      -0.012128      -0.008272       0.030786      -0.005177      -0.018634      -0.005398       0.024031              9.851598      10.053307       1.228802       3.893582      12.313154       2.649312       7.188335           0.000000
          361              C      19.448108       6.650742       0.545886      -0.022834      28.183893 0.34667441E+03  0.77379957E+04                                 8.132433                            6.221264       0.218977       2.060434                    0.999835      27.630098      78.590339       0.655440       0.418665      -1.057804      -0.045978       0.015442      -0.041558       0.063871      -0.027820       0.002162       0.012268       0.006612      -0.031750      -0.029051      -0.005250       0.034301              9.824599       8.916540       1.792881       2.804858      13.605782       3.759249       6.951475           0.000000
          362              C      20.211440       7.391513       1.373311      -0.124904      31.568095 0.38938604E+03  0.89359519E+04                                 8.748545                            6.577761       0.309731       2.078211                    0.999709      28.873678      82.924640       0.640529       0.416684      -1.060428      -0.016492       0.058390       0.009369       0.061393      -0.050533       0.021920       0.023858      -0.021015      -0.125179      -0.068855      -0.003831       0.072686             10.497492      11.675865       1.249063       4.550918      11.948543       2.823895       7.868068          -0.000000
          363              C      20.260587       9.646071       2.179244       0.212945      38.231674 0.37558743E+03  0.85132514E+04                                10.107419                            6.628534      -0.042304       2.011094                    0.999646      25.433276      71.801073       0.615980       0.438687      -1.050395      -0.002787      -0.031390      -0.025027       0.040242      -0.005044       0.017636       0.035089      -0.030002      -0.026259      -0.042226      -0.001535       0.043761             14.481957      15.239799       4.593586       5.493930      17.803222       7.143806      10.402850           0.000000
          364              C      19.495514      10.801265       2.301746      -0.290274      41.580970 0.54380511E+03  0.13593986E+05                                10.573074                            7.873712      -0.373659       1.839395                    0.998094      32.689495      98.634106       0.573133       0.427511      -1.051523       0.007381       0.014115      -0.016837       0.023177       0.016867      -0.001548      -0.006383       0.040586      -0.009910      -0.026068      -0.002393       0.028460             13.593441      10.199677      -1.312785       1.881955      19.188009       7.403590      11.392636           0.000000
          365              C       8.838922      11.204676      17.958348       0.128907      25.218460 0.28182999E+03  0.60102778E+04                                 7.688920                            5.723361       0.210672       2.101550                    0.999490      25.324255      71.844230       0.658950       0.435859      -1.040761      -0.027365      -0.046744       0.004643       0.054363      -0.018565      -0.005726      -0.019747       0.034588      -0.112284      -0.047648       0.003467       0.044180              9.385507       4.835133       1.658481      -0.305595       8.923571       2.074210      14.397818           0.000000
          366              C       8.112441       9.265290      17.857338      -0.009915      28.948109 0.35190156E+03  0.79081352E+04                                 8.319014                            6.302965       0.092465       2.017298                    0.999800      28.017279      80.761044       0.643803       0.423350      -1.051661       0.018862       0.042113      -0.062798       0.077929       0.014522      -0.008195      -0.011258      -0.046687      -0.061352      -0.025821      -0.014718       0.040539              9.751611       5.992206       2.934611       1.072597       9.908486       2.757179      13.354140           0.000000
          367              C       8.161584       9.546966      19.136086      -0.149155      31.336186 0.40333564E+03  0.93061398E+04                                 8.616101                            6.656318       0.402849       2.101655                    0.999809      29.062657      82.766927       0.644422       0.411939      -1.067097       0.036528       0.052652       0.026929       0.069510       0.078352       0.003662      -0.000387      -0.150372      -0.002900      -0.108223      -0.000862       0.109085              9.960851       5.321778       2.039943       0.147977       9.624330       0.716560      14.936446          -0.000000
          368              C       8.786297      11.632778      20.350359       0.230601      36.303962 0.36374170E+03  0.81751594E+04                                 9.741268                            6.516239       0.007534       2.030046                    0.999637      25.055321      70.328098       0.622545       0.437756      -1.051442      -0.003665      -0.022291      -0.025874       0.034348       0.003923      -0.004072       0.016402      -0.053767       0.063649      -0.038279       0.002942       0.035337             13.416646       5.253650       0.510822       0.933275      13.691131       4.614703      21.305156           0.000000
          369              C       8.758225      13.015038      20.230006      -0.297847      39.049130 0.50560099E+03  0.12389041E+05                                10.056276                            7.542838      -0.240896       1.887668                    0.998323      31.888376      94.714349       0.592357       0.421981      -1.056811      -0.000070       0.003389      -0.007808       0.008512       0.001284       0.007042      -0.014822       0.041093       0.031447      -0.031353       0.009492       0.021860             12.545219       5.422058      -0.235015       0.013588      18.507563       4.960404      13.706036           0.000000
          370              C      10.700688      14.135391       9.959189       0.102757      26.430701 0.29655451E+03  0.64020603E+04                                 7.966147                            5.895391       0.114791       2.068598                    0.999096      25.675185      73.164328       0.645563       0.439493      -1.039133      -0.040365       0.009035       0.001917       0.041409      -0.006024       0.003860       0.014361      -0.029844      -0.005160      -0.018768      -0.005386       0.024154              9.851353      11.289735       1.665205      -1.199337      11.076316      -4.553820       7.188006           0.000000
          371              C       8.561630      14.348813      10.199895      -0.022841      28.185553 0.34671786E+03  0.77391837E+04                                 8.133033                            6.221847       0.219150       2.060491                    0.999835      27.630039      78.590480       0.655380       0.418691      -1.057791       0.029887      -0.038185       0.041565       0.063867      -0.023697      -0.010722      -0.005922       0.029816      -0.031836      -0.028823      -0.005468       0.034291              9.825418      11.955516       2.867877      -2.608606      10.567936      -3.899404       6.952801           0.000001
          372              C       9.005584      15.315395       9.372470      -0.124922      31.559735 0.38917911E+03  0.89302965E+04                                 8.746720                            6.575260       0.309853       2.078255                    0.999709      28.874087      82.930105       0.640740       0.416589      -1.060455       0.060528       0.003911      -0.009385       0.061376      -0.032682      -0.015073      -0.028411       0.079917      -0.125304      -0.068641      -0.004071       0.072712             10.495353      11.129392       1.052657      -1.142269      12.490148      -5.231958       7.866519           0.000000
          373              C      11.114811      16.113228       8.566536       0.212931      38.225429 0.37554109E+03  0.85120506E+04                                10.106646                            6.628371      -0.042254       2.011103                    0.999647      25.433752      71.804876       0.615945       0.438720      -1.050362      -0.028648      -0.013057       0.024997       0.040200       0.005492      -0.027105      -0.028181       0.029702      -0.026299      -0.042069      -0.001545       0.043614             14.480173      14.630410       4.377844      -4.903458      18.408741      -7.559496      10.401367           0.000000
          374              C      12.458960      15.776967       8.444034      -0.290300      41.577225 0.54375779E+03  0.13592700E+05                                10.572850                            7.873652      -0.373858       1.839328                    0.998093      32.690785      98.642194       0.573096       0.427541      -1.051489       0.010853       0.011666       0.016847       0.023189       0.000378       0.005717       0.003885      -0.052864      -0.009965      -0.026206      -0.002382       0.028588             13.592897      19.013446       1.803835      -6.352518      10.372885      -4.242272      11.392360           0.000000
          375              C      15.208674       9.015827      11.493687       0.128950      25.216120 0.28179203E+03  0.60092104E+04                                 7.687954                            5.722581       0.210677       2.101558                    0.999491      25.323010      71.836990       0.659069       0.435799      -1.040807       0.034937       0.041390       0.004642       0.054363       0.022066      -0.000293      -0.012047       0.025854       0.126513      -0.047849       0.003531       0.044318              9.384280      11.207558      -2.990534      -0.387636      12.311504       1.957595       4.633777           0.000000
          376              C     -10.038899      10.709537      12.020230      -0.009865      28.943976 0.35179597E+03  0.79053956E+04                                 8.318756                            6.302307       0.092358       2.017284                    0.999801      28.016682      80.765008       0.643775       0.423389      -1.051607      -0.077387      -0.000688      -0.008898       0.077899       0.029327       0.009804       0.014228       0.009055      -0.033291      -0.026012      -0.014636       0.040647              9.751597       9.983825      -1.890715      -0.083397      14.740261       1.122500       4.530706           0.000000
          377              C      -9.143972       9.760317      11.897728      -0.149147      31.339316 0.40341320E+03  0.93081291E+04                                 8.616513                            6.657074       0.403144       2.101752                    0.999809      29.060629      82.754851       0.644386       0.411953      -1.067116      -0.014971      -0.067859      -0.000578       0.069493       0.046878       0.028493       0.034758      -0.036631      -0.294637      -0.108019      -0.001091       0.109111              9.961468      12.693896      -2.498417       0.538739      12.357320       1.270400       4.833187          -0.000000
          378              C      -9.344030       7.374234      11.203551       0.230605      36.304657 0.36374155E+03  0.81750976E+04                                 9.741185                            6.516077       0.007587       2.030058                    0.999637      25.055083      70.325561       0.622580       0.437735      -1.051462      -0.009387       0.031513       0.009874       0.034332      -0.012632       0.003492       0.027077      -0.014308      -0.069469      -0.038276       0.003028       0.035248             13.416907      13.929752      -6.124555       0.644537      18.736477       4.206860       7.584491           0.000000
          379              C      16.236950       6.535440      10.382573      -0.297830      39.046983 0.50555910E+03  0.12387673E+05                                10.055550                            7.542229      -0.240886       1.887673                    0.998324      31.887578      94.708549       0.592420       0.421948      -1.056839      -0.007946       0.002284      -0.002014       0.008509      -0.007241       0.000330      -0.024320       0.022489       0.001852      -0.031263       0.009493       0.021770             12.544471       9.952298      -1.250497       1.277003      17.676444       6.747080      10.004671           0.000000
          380              C       6.675249      10.802591      11.321754       0.102798      26.432428 0.29657192E+03  0.64023469E+04                                 7.966008                            5.895291       0.114773       2.068597                    0.999097      25.673023      73.150825       0.645632       0.439452      -1.039187       0.010738       0.011898      -0.038201       0.041426      -0.003660       0.005153       0.016211      -0.026805       0.005163      -0.018788      -0.005434       0.024221              9.851219      13.189400       4.077019       0.966999       6.715918      -1.488187       9.648338           0.000000
          381              C       7.484187      11.529687       9.451989      -0.022852      28.173997 0.34630497E+03  0.77281171E+04                                 8.130131                            6.216593       0.218993       2.060433                    0.999835      27.631675      78.600737       0.655864       0.418483      -1.057861       0.041964      -0.012614       0.046491       0.063886      -0.001584      -0.007805      -0.001872       0.024754       0.098333      -0.028961      -0.005440       0.034402              9.823332      13.631990       4.760562      -0.841262       7.049554      -1.389412       8.788451           0.000001
          382              C       6.204959      11.153720       9.256415      -0.124906      31.571708 0.38934919E+03  0.89349959E+04                                 8.749341                            6.577098       0.309729       2.078215                    0.999708      28.873704      82.927262       0.640605       0.416640      -1.060444      -0.029672      -0.025747       0.047189       0.061401       0.019450      -0.012029      -0.024107       0.054156       0.195404      -0.068787      -0.003954       0.072741             10.499664      14.247781       4.082545       1.867809       6.662504      -0.969532      10.588707           0.000000
          383              C       4.467745      10.092841      10.517970       0.212940      38.231639 0.37558267E+03  0.85130506E+04                                10.107156                            6.628313      -0.042224       2.011119                    0.999647      25.432925      71.797871       0.616020       0.438664      -1.050418       0.036121       0.007790      -0.015860       0.040212       0.019271      -0.013871      -0.009466       0.068534       0.012808      -0.042184      -0.001417       0.043601             14.481826      22.518162       8.129296       0.478985       9.164396       0.053851      11.762921           0.000000
          384              C       4.078194       9.754112      11.809613      -0.290297      41.579783 0.54376556E+03  0.13592660E+05                                10.572679                            7.873236      -0.373739       1.839366                    0.998093      32.689221      98.629921       0.573175       0.427490      -1.051543       0.004620      -0.022597       0.002093       0.023159       0.004652       0.016373       0.018981      -0.016673      -0.021809      -0.026171      -0.002582       0.028753             13.593417      19.303519       4.056510      -4.935198       7.043425      -2.236662      14.433308           0.000001
          385              C       3.430702      -1.267911      20.743655       0.128960      25.216538 0.28180373E+03  0.60095156E+04                                 7.688077                            5.722772       0.210665       2.101559                    0.999492      25.322935      71.836845       0.659046       0.435810      -1.040801       0.027354       0.046772      -0.004627       0.054381       0.009053       0.011400       0.004480      -0.047853       0.126488      -0.047877       0.003480       0.044397              9.384148      14.067084      -1.980263      -1.974480       9.451624      -0.286922       4.633736           0.000000
          386              C       4.669570       0.309152      20.217111      -0.009907      28.957093 0.35211574E+03  0.79140733E+04                                 8.321873                            6.306142       0.092402       2.017293                    0.999801      28.017145      80.763771       0.643455       0.423519      -1.051566       0.025120      -0.073221       0.008918       0.077922       0.019976      -0.010011      -0.013814      -0.043985      -0.033341      -0.025977      -0.014584       0.040562              9.754511      15.401422       0.013869      -1.084811       9.329742      -0.294672       4.532370           0.000000
          387              C       3.476331       0.836497      20.339613      -0.149156      31.318418 0.40294090E+03  0.92949960E+04                                 8.611745                            6.651762       0.403030       2.101721                    0.999809      29.062061      82.763134       0.644815       0.411778      -1.067173      -0.059002      -0.036798       0.000562       0.069539       0.047995      -0.023176      -0.038295      -0.030383      -0.294873      -0.108017      -0.001065       0.109082              9.955439      13.945194      -2.052393      -1.015274      11.091362      -0.932551       4.829760          -0.000000
          388              C       1.293402      -0.147458      21.033791       0.230660      36.297642 0.36370707E+03  0.81742658E+04                                 9.740308                            6.516154       0.007592       2.030072                    0.999637      25.055086      70.329171       0.622511       0.437786      -1.051414       0.032884       0.001622      -0.009873       0.034372      -0.005354      -0.024276      -0.012172       0.027049      -0.069478      -0.038140       0.002936       0.035204             13.414043      22.044547      -3.251000      -3.750492      10.613690      -2.010607       7.583892           0.000000
          389              C       9.523164      11.282681       0.363207      -0.297853      39.041576 0.50549157E+03  0.12385917E+05                                10.055278                            7.542252      -0.240995       1.887643                    0.998323      31.889005      94.720200       0.592342       0.422007      -1.056775       0.004802      -0.006740       0.002000       0.008514      -0.012693       0.023181       0.008017      -0.008340       0.001839      -0.031474       0.009617       0.021858             12.543277      17.600993       1.454418      -5.934362      10.024728      -3.453210      10.004111           0.000000
          390              C       7.959727      -8.717727      20.915587       0.102805      26.433428 0.29659737E+03  0.64030687E+04                                 7.966301                            5.895645       0.114583       2.068536                    0.999096      25.674073      73.156103       0.645593       0.439467      -1.039172       0.007635       0.014102       0.038216       0.041444       0.005564      -0.013429      -0.010078       0.025457       0.005215      -0.018637      -0.005401       0.024038              9.851742       4.872890       1.136415       1.725322      15.034516      -0.416615       9.647820           0.000000
          391              C      17.149361       4.695234       1.293792      -0.022828      28.179700 0.34650698E+03  0.77335360E+04                                 8.131480                            6.219147       0.219036       2.060452                    0.999835      27.630864      78.595869       0.655630       0.418582      -1.057828      -0.025881       0.035354      -0.046455       0.063857      -0.009045      -0.000700       0.008166      -0.017253       0.098295      -0.028992      -0.005457       0.034449              9.824202       4.790196       1.633872       1.029357      15.893421       1.252030       8.788989           0.000000
          392              C      17.221303       3.363848       1.489365      -0.124889      31.568137 0.38933924E+03  0.89346256E+04                                 8.748669                            6.577403       0.309912       2.078274                    0.999708      28.873063      82.922188       0.640540       0.416689      -1.060423      -0.014389      -0.036600      -0.047226       0.061456      -0.001881       0.018907       0.019610      -0.066510       0.195632      -0.068851      -0.004116       0.072967             10.498215       4.939312       0.791390       1.536595      15.967237      -1.438037      10.588097          -0.000000
          393              C      16.800143       1.372337       0.227811       0.212944      38.231642 0.37558123E+03  0.85130089E+04                                10.107198                            6.628295      -0.042125       2.011145                    0.999648      25.432876      71.797671       0.616022       0.438663      -1.050418      -0.004690       0.036668       0.015844       0.040219      -0.006548       0.004415       0.016369      -0.077520       0.012781      -0.042208      -0.001482       0.043690             14.482092       5.538579       2.125747       0.108847      26.145135      -0.471471      11.762563           0.000000
          394              C       7.836880     -11.515756      20.427729      -0.290279      41.580992 0.54379166E+03  0.13593548E+05                                10.573115                            7.873609      -0.373824       1.839339                    0.998094      32.689856      98.634411       0.573138       0.427510      -1.051525      -0.022858      -0.003171      -0.002121       0.023175       0.008847      -0.012227      -0.021476       0.007053      -0.021701      -0.025828      -0.002589       0.028417             13.593848       5.856261      -0.698189       0.463782      20.492820       5.397730      14.432462           0.000001
          395              C      16.391346       3.314283       8.684740       0.128907      25.218447 0.28182979E+03  0.60102728E+04                                 7.688918                            5.723359       0.210671       2.101549                    0.999490      25.324259      71.844250       0.658950       0.435859      -1.040761      -0.034949       0.024711      -0.033516       0.054363      -0.001816      -0.030273      -0.031072       0.029504      -0.013079      -0.047648       0.003467       0.044180              9.385503       7.426895       0.494433       3.258557      12.032134       3.694287       8.697480           0.000000
          396              C      14.805031       3.892489       7.481212      -0.009915      28.948096 0.35190132E+03  0.79081287E+04                                 8.319012                            6.302963       0.092464       2.017298                    0.999800      28.017277      80.761041       0.643804       0.423350      -1.051661       0.033417      -0.070295      -0.003840       0.077929      -0.019810       0.018547      -0.015113       0.024352      -0.042468      -0.025821      -0.014718       0.040539              9.751608       7.628852       0.185021       4.163545      10.411922       3.165861      11.214051           0.000000
          397              C      15.054217       4.929812       8.242014      -0.149155      31.336182 0.40333550E+03  0.93061357E+04                                 8.616100                            6.656317       0.402849       2.101655                    0.999809      29.062654      82.766915       0.644422       0.411939      -1.067097       0.037464      -0.002673       0.058489       0.069510      -0.055471       0.092910       0.005031       0.015505      -0.011775      -0.108223      -0.000862       0.109085              9.960851       7.864106      -0.927010       2.858195      12.645227       3.590228       9.373219          -0.000000
          398              C      16.812506       5.339296       9.961339       0.230601      36.303967 0.36374186E+03  0.81751638E+04                                 9.741269                            6.516241       0.007533       2.030046                    0.999637      25.055322      70.328101       0.622545       0.437756      -1.051442      -0.019795      -0.016965      -0.022364       0.034348       0.004594       0.025687       0.022581       0.000596      -0.045225      -0.038279       0.002942       0.035337             13.416646      12.432580       1.974055       4.660270      15.512916       7.614571      12.304442           0.000000
          399              C      18.125073       5.017929      10.277264      -0.297847      39.049128 0.50560100E+03  0.12389041E+05                                10.056276                            7.542838      -0.240897       1.887668                    0.998323      31.888376      94.714351       0.592357       0.421981      -1.056811       0.003219      -0.007294      -0.002982       0.008512      -0.008177      -0.018480       0.000389      -0.031306       0.038254      -0.031353       0.009493       0.021860             12.545220      17.201369       2.081517       5.739163      10.518638       3.854592       9.915652           0.000000
          400              C       9.760135      19.836882       7.051381       0.102757      26.430695 0.29655440E+03  0.64020571E+04                                 7.966144                            5.895389       0.114799       2.068601                    0.999096      25.675176      73.164288       0.645564       0.439493      -1.039133       0.021974       0.019183      -0.029391       0.041409       0.008265       0.010192       0.009761       0.028473      -0.012097      -0.018768      -0.005386       0.024154              9.851349      10.053386      -3.986022      -0.883204      10.762917      -3.543397       8.737745           0.000000
          401              C      10.674363      21.018117       5.486796      -0.022841      28.185570 0.34671816E+03  0.77391917E+04                                 8.133036                            6.221850       0.219151       2.060491                    0.999835      27.630042      78.590483       0.655380       0.418691      -1.057791      -0.045963       0.028272       0.034162       0.063867       0.012160      -0.025081      -0.011506       0.005598      -0.034834      -0.028823      -0.005468       0.034291              9.825421       8.919558      -3.328080       0.150689      11.871055      -4.759643       8.685648           0.000001
          402              C      11.437684      19.931171       5.714606      -0.124922      31.559716 0.38917891E+03  0.89302903E+04                                 8.746714                            6.575256       0.309853       2.078255                    0.999709      28.874080      82.930058       0.640741       0.416589      -1.060456      -0.016489      -0.037312       0.045858       0.061376       0.006421      -0.054645      -0.043533       0.013309      -0.022152      -0.068641      -0.004071       0.072712             10.495343      11.677322      -4.565334      -1.196561      11.328344      -3.175302       8.480362          -0.000000
          403              C      11.486820      18.105955       7.264148       0.212931      38.225427 0.37554121E+03  0.85120538E+04                                10.106645                            6.628372      -0.042255       2.011103                    0.999647      25.433750      71.804867       0.615945       0.438720      -1.050362      -0.002761       0.037329      -0.014662       0.040200      -0.012654      -0.013152      -0.029665      -0.039157      -0.053752      -0.042069      -0.001545       0.043614             14.480171      15.237296      -7.053006       1.230862      18.437241      -6.776005       9.765976           0.000000
          404              C      10.721746      17.422278       8.203329      -0.290300      41.577201 0.54375715E+03  0.13592681E+05                                10.572846                            7.873647      -0.373859       1.839327                    0.998093      32.690773      98.642147       0.573096       0.427541      -1.051489       0.007382       0.007529       0.020652       0.023188      -0.006933       0.015520       0.009985       0.034928      -0.027108      -0.026207      -0.002381       0.028588             13.592894      10.199149      -0.973801      -2.077692      19.752372      -7.076987      10.827161           0.000000
          405              C       0.064945       3.661634       0.724266       0.128957      25.219778 0.28185159E+03  0.60107389E+04                                 7.688663                            5.723223       0.210659       2.101550                    0.999490      25.323244      71.836892       0.659032       0.435805      -1.040814      -0.027389       0.019341      -0.042808       0.054376       0.014389      -0.013163      -0.006858       0.081028       0.026864      -0.047846       0.003627       0.044219              9.385110       4.834961      -0.564202       1.588951      14.824866       1.333576       8.495504           0.000000
          406              C      -9.435273      -7.689100      20.586766      -0.009918      28.950868 0.35196825E+03  0.79101101E+04                                 8.320382                            6.304209       0.092471       2.017302                    0.999801      28.017790      80.768332       0.643633       0.423437      -1.051593       0.018860       0.033291       0.067904       0.077942      -0.000057       0.016786      -0.017636       0.003826       0.089863      -0.025951      -0.014671       0.040622              9.753122       5.992818      -2.395519       2.005046      14.883025       0.115801       8.383522           0.000000
          407              C      16.935353      -8.937357      20.191322      -0.149157      31.325088 0.40310008E+03  0.92992635E+04                                 8.612957                            6.653433       0.402915       2.101682                    0.999809      29.060964      82.753281       0.644704       0.411822      -1.067182       0.036513      -0.049665       0.032118       0.069508      -0.042194       0.066116      -0.032884      -0.092268       0.170995      -0.108167      -0.000899       0.109065              9.957058       5.319613      -1.146416       1.692564      14.221208       1.943039      10.330354          -0.000000
          408              C      -8.761450     -11.031832      21.390551       0.230662      36.303023 0.36373822E+03  0.81750601E+04                                 9.741082                            6.516227       0.007377       2.030000                    0.999638      25.054924      70.326842       0.622543       0.437759      -1.051441      -0.003660       0.033576      -0.006339       0.034364       0.001643       0.005461      -0.005978      -0.071595       0.010253      -0.038304       0.003086       0.035218             13.416280       5.253568      -1.063285      -0.024257      23.397754       0.988895      11.597518           0.000000
          409              C      -0.015782       0.789166       1.156246      -0.297863      39.055312 0.50567940E+03  0.12391271E+05                                10.057029                            7.543221      -0.240952       1.887649                    0.998324      31.887976      94.710067       0.592374       0.421958      -1.056840      -0.000068       0.005079       0.006830       0.008512      -0.006603      -0.002327       0.023240       0.026981      -0.011123      -0.031520       0.009739       0.021781             12.546611       5.422557       0.106099      -0.210466      19.205083      -4.560724      13.012193           0.000000
          410              C       1.926817       9.123738       7.261998       0.102774      26.431918 0.29657583E+03  0.64025958E+04                                 7.966265                            5.895596       0.114662       2.068552                    0.999095      25.675370      73.163794       0.645557       0.439492      -1.039140      -0.040375      -0.006170       0.006886       0.041421      -0.000250      -0.007080      -0.014685      -0.029019      -0.002615      -0.018634      -0.005398       0.024031              9.851599      11.289722       0.206242       2.042725       4.216564       0.593367      14.048510           0.000000
          411              C      -0.212244       8.808573       7.326473      -0.022834      28.183896 0.34667442E+03  0.77379957E+04                                 8.132433                            6.221264       0.218978       2.060435                    0.999835      27.630098      78.590333       0.655440       0.418665      -1.057804       0.029884      -0.016890      -0.053862       0.063871       0.021250      -0.015115       0.002648       0.035856      -0.013670      -0.029051      -0.005250       0.034301              9.824598      11.957881       0.825699       3.788531       4.479375       0.384380      13.036539           0.000000
          412              C       0.231721       9.041857       8.577282      -0.124904      31.568111 0.38938642E+03  0.89359629E+04                                 8.748549                            6.577764       0.309731       2.078211                    0.999709      28.873681      82.924659       0.640529       0.416684      -1.060428       0.060547       0.006157       0.008075       0.061393       0.029502      -0.020725       0.004500       0.121645       0.000150      -0.068856      -0.003831       0.072686             10.497497      11.133170       0.463400       1.488279       4.492881       0.614187      15.866440          -0.000000
          413              C       2.340959       9.340902       9.671202       0.212945      38.231678 0.37558702E+03  0.85132400E+04                                10.107419                            6.628530      -0.042304       2.011095                    0.999646      25.433273      71.801065       0.615980       0.438687      -1.050395      -0.028666      -0.015128      -0.023850       0.040242       0.020807       0.018370       0.014902       0.052923       0.043482      -0.042226      -0.001535       0.043761             14.481960      14.631177       2.057809       6.243786       5.857105       0.312656      22.957598           0.000000
          414              C       3.685110       9.615119       9.441243      -0.290274      41.581012 0.54380569E+03  0.13594004E+05                                10.573080                            7.873716      -0.373659       1.839395                    0.998094      32.689494      98.634104       0.573133       0.427511      -1.051523       0.010847      -0.020413       0.001683       0.023177      -0.004946      -0.002436      -0.015364      -0.032371       0.051286      -0.026067      -0.002393       0.028460             13.593452      19.014479       4.599964       4.738426       7.464020       2.562567      14.301858           0.000000
          415              C       6.434783      10.354571       2.061041       0.128960      25.216546 0.28180367E+03  0.60095138E+04                                 7.688078                            5.722771       0.210667       2.101559                    0.999492      25.322930      71.836820       0.659047       0.435810      -1.040802       0.034979      -0.024697       0.033523       0.054381      -0.010673       0.019334       0.039100      -0.020683      -0.013079      -0.047877       0.003480       0.044397              9.384152      11.209103       1.831037      -2.396222       8.247611      -4.302351       8.695741           0.000000
          416              C       7.508703       9.051733       3.264568      -0.009907      28.957128 0.35211629E+03  0.79140889E+04                                 8.321882                            6.306150       0.092402       2.017293                    0.999801      28.017153      80.763813       0.643454       0.423520      -1.051566      -0.077407       0.008085       0.003832       0.077922      -0.023069       0.020583      -0.012270       0.006029      -0.042554      -0.025977      -0.014584       0.040562              9.754522       9.995652       1.021213      -1.601268       8.053884      -4.978569      11.214030           0.000000
          417              C       8.403631       9.632425       2.503767      -0.149156      31.318385 0.40294044E+03  0.92949828E+04                                 8.611738                            6.651758       0.403029       2.101721                    0.999809      29.062063      82.763136       0.644815       0.411778      -1.067173      -0.015027       0.034433      -0.058517       0.069539      -0.048016       0.026408      -0.089096       0.057662      -0.011781      -0.108017      -0.001064       0.109082              9.955429      12.698427       0.778217      -2.429555       7.804941      -3.885224       9.362920          -0.000000
          418              C       8.203583      11.426618       0.784442       0.230660      36.297666 0.36370711E+03  0.81742671E+04                                 9.740312                            6.516154       0.007592       2.030072                    0.999637      25.055085      70.329167       0.622511       0.437786      -1.051414      -0.009432      -0.024322       0.022381       0.034372       0.003402      -0.012660      -0.031613      -0.006222      -0.045221      -0.038140       0.002936       0.035204             13.414053      13.927132       2.501426      -5.623641      14.013240      -6.930013      12.301787           0.000000
          419              C       7.463074      12.556993       0.468516      -0.297853      39.041572 0.50549197E+03  0.12385929E+05                                10.055278                            7.542255      -0.240995       1.887643                    0.998323      31.889005      94.720200       0.592342       0.422007      -1.056775      -0.007955       0.000591       0.002975       0.008514       0.003480      -0.006364       0.017521       0.034579       0.038246      -0.031474       0.009617       0.021858             12.543275       9.952369      -0.481591      -1.721124      17.763524      -6.693968       9.913932           0.000000
          420              C      -2.098639       9.610101       3.694399       0.102805      26.433318 0.29659594E+03  0.64030279E+04                                 7.966269                            5.895623       0.114607       2.068544                    0.999097      25.674010      73.155793       0.645595       0.439466      -1.039173       0.010750       0.027146       0.029412       0.041444      -0.002516      -0.005694      -0.012682      -0.032577      -0.012130      -0.018637      -0.005401       0.024038              9.851696      13.191122      -2.876838       3.047150       7.626470       2.013323       8.737498           0.000000
          421              C      -1.289677      10.865815       5.258985      -0.022828      28.179698 0.34650695E+03  0.77335343E+04                                 8.131477                            6.219145       0.219039       2.060453                    0.999835      27.630855      78.595814       0.655631       0.418582      -1.057828       0.041959      -0.033923      -0.034153       0.063857       0.007676       0.002569       0.027679      -0.019582      -0.034819      -0.028993      -0.005457       0.034449              9.824198      13.632805      -1.654908       4.541099       7.152574       1.446585       8.687216           0.000000
          422              C      -2.568902      11.223166       5.031174      -0.124889      31.568146 0.38933952E+03  0.89346337E+04                                 8.748672                            6.577406       0.309912       2.078274                    0.999708      28.873069      82.922218       0.640539       0.416689      -1.060423      -0.029710      -0.028016      -0.045927       0.061456       0.000834       0.022928       0.066249      -0.018455      -0.022019      -0.068851      -0.004116       0.072967             10.498218      14.244524      -3.658320       2.600498       8.767116       2.184725       8.483013          -0.000000
          423              C      -4.306133      10.661065       3.481633       0.212944      38.231622 0.37558104E+03  0.85130035E+04                                10.107193                            6.628292      -0.042125       2.011145                    0.999648      25.432877      71.797672       0.616022       0.438663      -1.050418       0.036134       0.009821       0.014677       0.040219       0.002456       0.023668       0.022413       0.046365      -0.053699      -0.042208      -0.001482       0.043690             14.482080      22.519444      -4.480965       6.799844      11.160220       1.097823       9.766576           0.000000
          424              C      -4.695701       9.711837       2.542452      -0.290279      41.580996 0.54379201E+03  0.13593559E+05                                10.573115                            7.873612      -0.373825       1.839339                    0.998094      32.689857      98.634413       0.573138       0.427510      -1.051525       0.004629       0.009467      -0.020640       0.023175      -0.016338      -0.004046      -0.017638      -0.018424      -0.027152      -0.025828      -0.002589       0.028417             13.593844      19.305396       2.245032       5.980439      10.648495       4.317681      10.827642           0.000000
          425              C      12.204450      -4.922195      10.021515       0.128949      25.216174 0.28179266E+03  0.60092277E+04                                 7.687967                            5.722590       0.210665       2.101554                    0.999491      25.323037      71.837107       0.659068       0.435800      -1.040807       0.027378      -0.019347       0.042795       0.054363      -0.014271       0.002196       0.014886      -0.081063       0.026864      -0.047849       0.003531       0.044318              9.384298      14.068529       2.699798      -0.726509       5.589350      -1.942179       8.495016           0.000000
          426              C      13.443325      -5.254716      11.650575      -0.009864      28.943966 0.35179574E+03  0.79053895E+04                                 8.318754                            6.302306       0.092357       2.017284                    0.999801      28.016684      80.765024       0.643774       0.423389      -1.051607       0.025147       0.028888      -0.067834       0.077900      -0.001195       0.022363      -0.009721      -0.002847       0.089897      -0.026012      -0.014635       0.040647              9.751596      15.400155       0.928486       0.564024       5.473034      -1.927731       8.381599           0.000000
          427              C      12.250085      -5.624474      12.046020      -0.149147      31.339317 0.40341315E+03  0.93081277E+04                                 8.616514                            6.657073       0.403144       2.101752                    0.999809      29.060626      82.754839       0.644386       0.411953      -1.067116      -0.058988       0.017866      -0.032102       0.069493      -0.003831       0.053182      -0.051155       0.124764       0.170969      -0.108019      -0.001091       0.109111              9.961468      13.965054       1.906250      -1.265419       5.589782      -2.241879      10.329569          -0.000000
          428              C      10.067147      -5.733676      10.846791       0.230605      36.304693 0.36374165E+03  0.81751009E+04                                 9.741193                            6.516079       0.007588       2.030058                    0.999637      25.055088      70.325589       0.622580       0.437735      -1.051462       0.032840       0.007724       0.006369       0.034332       0.023765       0.007568      -0.003033       0.053599       0.010303      -0.038275       0.003028       0.035248             13.416922      22.051937       4.875322      -0.941499       6.601287      -0.306940      11.597542           0.000000
          429              C       0.749422      18.860389       9.589535      -0.297830      39.047000 0.50555935E+03  0.12387680E+05                                10.055553                            7.542231      -0.240885       1.887673                    0.998324      31.887576      94.708545       0.592420       0.421948      -1.056839       0.004802       0.001621      -0.006835       0.008509      -0.013602      -0.022517      -0.005314      -0.012689      -0.011047      -0.031263       0.009493       0.021770             12.544478      17.604215       4.412972       4.227663       7.019312       1.717944      13.009908           0.000000
          430              C      16.733473      -1.346245       3.483782       0.102798      26.432427 0.29657205E+03  0.64023503E+04                                 7.966007                            5.895292       0.114775       2.068598                    0.999098      25.673021      73.150811       0.645632       0.439452      -1.039187       0.007638      -0.040128      -0.006898       0.041426       0.008960       0.011613       0.011759       0.022857      -0.002616      -0.018788      -0.005434       0.024221              9.851216       4.872634      -2.062562       0.121667      10.634428      -2.123633      14.046585           0.000000
          431              C       8.375606      21.348153       3.419307      -0.022852      28.173992 0.34630475E+03  0.77281110E+04                                 8.130129                            6.216590       0.218994       2.060433                    0.999835      27.631677      78.600740       0.655864       0.418483      -1.057861      -0.025880       0.022583       0.053867       0.063886       0.005230      -0.007386       0.013560      -0.054577      -0.013613      -0.028961      -0.005440       0.034402              9.823331       4.788747      -1.708615       0.900371      11.652438      -3.704404      13.028808           0.000001
          432              C       8.447545      21.844465       2.168499      -0.124906      31.571745 0.38934946E+03  0.89350036E+04                                 8.749348                            6.577101       0.309728       2.078215                    0.999708      28.873709      82.927285       0.640605       0.416640      -1.060444      -0.014384       0.059145      -0.008066       0.061401      -0.015265      -0.010997       0.018204      -0.131665       0.000125      -0.068787      -0.003954       0.072741             10.499676       4.939281      -1.726573      -0.082834      10.689078      -1.611658      15.870668          -0.000000
          433              C       8.026402      23.932736       1.074578       0.212940      38.231631 0.37558269E+03  0.85130510E+04                                10.107154                            6.628313      -0.042224       2.011119                    0.999647      25.432927      71.797878       0.616020       0.438664      -1.050418      -0.004695      -0.032062       0.023812       0.040212      -0.000450      -0.007822      -0.022129      -0.067317       0.043446      -0.042184      -0.001417       0.043601             14.481823       5.538581      -1.157373       1.786894      14.951435      -5.992321      22.955454           0.000000
          434              C      16.610632       0.475242       1.304538      -0.290297      41.579797 0.54376551E+03  0.13592659E+05                                10.572681                            7.873235      -0.373739       1.839366                    0.998093      32.689223      98.629923       0.573175       0.427490      -1.051543      -0.022844       0.003401      -0.001705       0.023159       0.006343       0.013890       0.007702       0.031476       0.051260      -0.026171      -0.002582       0.028753             13.593422       5.855976      -0.052653      -0.836212      20.622872      -5.322358      14.301418           0.000000
          435              C      -1.156246       3.230015      20.019389       0.128960      25.216542 0.28180372E+03  0.60095154E+04                                 7.688078                            5.722772       0.210666       2.101559                    0.999492      25.322935      71.836846       0.659046       0.435810      -1.040801      -0.034944       0.016659       0.038192       0.054381       0.027245       0.013650       0.019187       0.050417       0.049661      -0.047877       0.003480       0.044397              9.384151       7.425791      -3.067871      -1.201415      12.727949      -3.290864       7.998713           0.000000
          436              C      -2.742544       3.983197      21.121906      -0.009907      28.957124 0.35211608E+03  0.79140833E+04                                 8.321882                            6.306148       0.092402       2.017293                    0.999801      28.017154      80.763831       0.643454       0.423520      -1.051566       0.033425       0.038461      -0.058953       0.077922      -0.006042      -0.026394       0.003708       0.044415       0.017763      -0.025977      -0.014584       0.040561              9.754523       7.627763      -3.694789      -1.920622      13.760551      -1.241601       7.875256           0.000000
          437              C       6.280369      15.213562       0.148292      -0.149156      31.318397 0.40294053E+03  0.92949855E+04                                 8.611741                            6.651759       0.403030       2.101721                    0.999809      29.062063      82.763143       0.644815       0.411778      -1.067173       0.037473      -0.049333      -0.031587       0.069539      -0.052637      -0.094437      -0.001593       0.009955      -0.028449      -0.108017      -0.001064       0.109082              9.955433       7.859509      -2.004658      -2.234207      13.288385      -3.213576       8.718405          -0.000000
          438              C      -0.735102       1.111965      21.134801       0.230660      36.297646 0.36370706E+03  0.81742655E+04                                 9.740308                            6.516154       0.007592       2.030072                    0.999637      25.055085      70.329168       0.622511       0.437786      -1.051414      -0.019787       0.027883      -0.003532       0.034372      -0.024458      -0.008807      -0.020906      -0.002152      -0.053368      -0.038140       0.002936       0.035204             13.414044      12.431448      -5.021268      -0.621193      19.695638      -5.194835       8.115047           0.000000
          439              C       0.577460       0.999047      20.698522      -0.297853      39.041525 0.50549126E+03  0.12385907E+05                                10.055270                            7.542250      -0.240996       1.887642                    0.998323      31.889001      94.720184       0.592342       0.422007      -1.056775       0.003209       0.006228      -0.004837       0.008514       0.020224       0.002253       0.001431      -0.034025       0.029981      -0.031475       0.009616       0.021858             12.543262      17.198311      -6.008872      -1.067149      13.402442      -2.188433       7.029034           0.000000
          440              C       0.986303       8.791261      13.653589       0.102805      26.433364 0.29659660E+03  0.64030462E+04                                 7.966280                            5.895631       0.114584       2.068537                    0.999096      25.674033      73.155894       0.645595       0.439466      -1.039173       0.022011       0.015880       0.031320       0.041444      -0.012852       0.002142      -0.001254       0.014052      -0.055475      -0.018637      -0.005401       0.024038              9.851712      10.052955       2.757394      -3.011068       6.175132       0.894276      13.327049           0.000000
          441              C       1.900552       9.555617      15.458880      -0.022828      28.179697 0.34650701E+03  0.77335367E+04                                 8.131479                            6.219147       0.219039       2.060453                    0.999835      27.630862      78.595855       0.655630       0.418582      -1.057828      -0.045969      -0.043703       0.007390       0.063857       0.015796       0.023120      -0.000506       0.026634       0.028337      -0.028993      -0.005457       0.034449              9.824200       8.912753       1.532059      -2.953322       5.358205       1.002559      15.201642           0.000000
          442              C       2.663870       9.901793      14.403644      -0.124889      31.568122 0.38933920E+03  0.89346251E+04                                 8.748668                            6.577403       0.309912       2.078274                    0.999708      28.873070      82.922233       0.640539       0.416689      -1.060423      -0.016510      -0.021099      -0.055309       0.061456       0.044249       0.032993       0.019964       0.054417       0.101315      -0.068851      -0.004116       0.072967             10.498212      11.675079       3.316474      -3.358464       6.442435       0.354448      13.377122          -0.000000
          443              C       2.712986       9.472450      12.048169       0.212944      38.231620 0.37558113E+03  0.85130063E+04                                10.107194                            6.628294      -0.042125       2.011145                    0.999648      25.432876      71.797673       0.616022       0.438663      -1.050418      -0.002785      -0.005959       0.039677       0.040219       0.017798      -0.004344      -0.005209       0.021463       0.128141      -0.042208      -0.001482       0.043690             14.482081      15.238767       2.460904      -6.725637       6.066183      -0.367487      22.141294           0.000000
          444              C       1.947899       9.000933      10.986486      -0.290279      41.580994 0.54379163E+03  0.13593547E+05                                10.573115                            7.873609      -0.373824       1.839339                    0.998094      32.689856      98.634410       0.573138       0.427510      -1.051525       0.007382      -0.021635      -0.003807       0.023175      -0.009775      -0.013630      -0.003177       0.023579      -0.061017      -0.025828      -0.002589       0.028417             13.593846      10.199273       2.286207       0.194750       6.929970      -0.326522      23.652294           0.000000
          445              C      -8.708802      22.358166       2.808947       0.128949      25.216148 0.28179248E+03  0.60092225E+04                                 7.687961                            5.722587       0.210673       2.101556                    0.999491      25.323028      71.837064       0.659069       0.435799      -1.040807      -0.027367       0.027381       0.038166       0.054363       0.004332       0.019101       0.026867       0.046634      -0.076202      -0.047849       0.003531       0.044318              9.384287       4.834543      -1.093638      -1.283650      11.230862      -3.406396      12.087456           0.000000
          446              C      -0.661523      -1.575785       4.539018      -0.009865      28.943963 0.35179565E+03  0.79053873E+04                                 8.318754                            6.302305       0.092357       2.017284                    0.999801      28.016686      80.765036       0.643774       0.423389      -1.051607       0.018854      -0.075415      -0.005045       0.077900      -0.014375      -0.008340       0.029190      -0.015936       0.030939      -0.026012      -0.014636       0.040647              9.751596       5.992439      -0.538033      -3.079126      10.102292      -2.869587      13.160058           0.000000
          447              C      -0.612392      -0.609203       3.655715      -0.149147      31.339318 0.40341307E+03  0.93081253E+04                                 8.616514                            6.657072       0.403144       2.101752                    0.999809      29.060627      82.754844       0.644386       0.411953      -1.067116       0.036507      -0.002972      -0.059057       0.069493      -0.036026      -0.069515       0.033594      -0.093097       0.168346      -0.108019      -0.001091       0.109111              9.961469       5.322206      -0.890504      -1.841353      12.985664      -2.660258      11.576537          -0.000000
          448              C       0.012289      -0.600540       1.242212       0.230605      36.304677 0.36374176E+03  0.81751040E+04                                 9.741190                            6.516080       0.007588       2.030058                    0.999637      25.055087      70.325586       0.622580       0.437735      -1.051462      -0.003664      -0.011252       0.032228       0.034332      -0.005481      -0.001271      -0.010201      -0.043286       0.095130      -0.038275       0.003028       0.035248             13.416915       5.253684       0.553000      -0.908958      15.405264      -5.605341      19.591796           0.000000
          449              C      17.531964      23.420273       0.105309      -0.297830      39.046993 0.50555936E+03  0.12387680E+05                                10.055552                            7.542231      -0.240885       1.887673                    0.998324      31.887575      94.708544       0.592420       0.421948      -1.056839      -0.000072      -0.008453       0.000971       0.008509       0.005458      -0.004461      -0.008054       0.001079      -0.088716      -0.031263       0.009493       0.021770             12.544474       5.421686       0.129366       0.196910      10.610087      -0.401817      21.601649           0.000000
          450              C      -6.847017      13.965347       4.270373       0.102797      26.432418 0.29657199E+03  0.64023487E+04                                 7.966005                            5.895291       0.114775       2.068598                    0.999098      25.673025      73.150824       0.645632       0.439452      -1.039187      -0.040379      -0.002886      -0.008796       0.041426       0.006356       0.003422       0.000580      -0.004293       0.071627      -0.018788      -0.005434       0.024221              9.851212      11.290629      -1.872326      -0.842503      12.102806       3.959942       6.160200           0.000000
          451              C      17.335420      14.067090       3.965193      -0.022852      28.174008 0.34630513E+03  0.77281215E+04                                 8.130133                            6.216594       0.218994       2.060433                    0.999835      27.631677      78.600743       0.655864       0.418483      -1.057861       0.029918       0.055087       0.012321       0.063886       0.002595       0.026000       0.003598       0.025410      -0.045006      -0.028961      -0.005440       0.034402              9.823334      11.963749      -3.698609      -1.179147      11.225241       3.509850       6.281012           0.000001
          452              C      17.779369      12.867224       3.541809      -0.124906      31.571723 0.38934933E+03  0.89349997E+04                                 8.749344                            6.577100       0.309728       2.078215                    0.999708      28.873705      82.927263       0.640605       0.416640      -1.060444       0.060557      -0.010062       0.001296       0.061401       0.003286       0.035966       0.024203       0.072226      -0.147986      -0.068787      -0.003954       0.072741             10.499668      11.135433      -1.524039      -0.344026      13.559179       4.618981       6.804393          -0.000000
          453              C      19.888592      11.770346       3.253822       0.212940      38.231634 0.37558281E+03  0.85130543E+04                                10.107155                            6.628314      -0.042224       2.011119                    0.999647      25.432925      71.797870       0.616020       0.438664      -1.050418      -0.028663       0.028179      -0.001183       0.040212      -0.026213       0.008890       0.013489       0.004010      -0.103297      -0.042184      -0.001417       0.043601             14.481823      14.633027      -6.437532      -1.340314      18.951798       7.247413       9.860645           0.000000
          454              C      -5.088754      11.832390       3.606284      -0.290297      41.579820 0.54376606E+03  0.13592676E+05                                10.572685                            7.873240      -0.373739       1.839366                    0.998093      32.689222      98.629924       0.573175       0.427490      -1.051543       0.010821       0.008726      -0.018523       0.023159       0.004758      -0.002978       0.011903      -0.025942       0.070797      -0.026171      -0.002582       0.028753             13.593426      19.015245      -6.404182       1.613979      14.811179       1.679538       6.953855           0.000000
          455              C      -2.338983      17.854077       7.936833       0.128906      25.218493 0.28183028E+03  0.60102860E+04                                 7.688926                            5.723363       0.210668       2.101549                    0.999490      25.324278      71.844319       0.658950       0.435859      -1.040761       0.034947      -0.016668      -0.038162       0.054364      -0.011288      -0.018857      -0.026754      -0.041698      -0.076182      -0.047649       0.003469       0.044179              9.385517      11.209694       1.159836       2.784834       4.858455       2.345933      12.088401           0.000000
          456              C      -1.265078      17.463206       6.206763      -0.009915      28.948138 0.35190186E+03  0.79081439E+04                                 8.319021                            6.302969       0.092464       2.017298                    0.999800      28.017288      80.761096       0.643803       0.423351      -1.051661      -0.077414      -0.007363       0.005073       0.077929      -0.006164      -0.030187      -0.001680       0.030432       0.030944      -0.025821      -0.014718       0.040539              9.751621       9.986426       0.873773       1.680560       6.110789       3.858609      13.157648           0.000000
          457              C      -0.370140      17.831735       7.090066      -0.149154      31.336189 0.40333560E+03  0.93061384E+04                                 8.616100                            6.656317       0.402850       2.101655                    0.999809      29.062651      82.766902       0.644422       0.411939      -1.067097      -0.015008       0.033438       0.059062       0.069510       0.001295      -0.054697       0.054575       0.117772       0.168527      -0.108223      -0.000862       0.109085              9.960852      12.696668       1.715585       1.892908       5.613024       2.621524      11.572864          -0.000000
          458              C      -0.570165      18.423623       9.503568       0.230602      36.303972 0.36374145E+03  0.81751527E+04                                 9.741271                            6.516238       0.007529       2.030045                    0.999637      25.055313      70.328079       0.622545       0.437756      -1.051442      -0.009397      -0.007209      -0.032241       0.034348       0.009330       0.009296       0.004731       0.040552       0.095145      -0.038279       0.002942       0.035337             13.416655      13.929902       3.620320       4.980863       6.729068       2.725137      19.590994           0.000000
          459              C      -1.310670      18.132044      10.640472      -0.297847      39.049126 0.50560058E+03  0.12389029E+05                                10.056278                            7.542836      -0.240900       1.887667                    0.998323      31.888368      94.714328       0.592357       0.421981      -1.056811      -0.007950      -0.002884      -0.000969       0.008512       0.003913       0.006276       0.007133      -0.007680      -0.088667      -0.031352       0.009492       0.021860             12.545225       9.952841       1.731127       0.443819       6.079802      -0.051757      21.603034           0.000000
          460              C      15.449073      16.811784       6.475407       0.102757      26.430672 0.29655410E+03  0.64020494E+04                                 7.966140                            5.895386       0.114792       2.068598                    0.999096      25.675181      73.164309       0.645564       0.439493      -1.039133       0.010761      -0.039009       0.008784       0.041409       0.006288       0.000721      -0.003232      -0.004659       0.071532      -0.018768      -0.005386       0.024154              9.851342      13.189415      -1.199608      -4.014955      10.204028      -0.525929       6.160583           0.000000
          461              C      16.258015      14.828974       6.780587      -0.022841      28.185559 0.34671813E+03  0.77391910E+04                                 8.133034                            6.221849       0.219151       2.060491                    0.999835      27.630038      78.590471       0.655380       0.418691      -1.057791       0.041976       0.046540      -0.012287       0.063867      -0.006003       0.005424      -0.025536      -0.023012      -0.044950      -0.028823      -0.005468       0.034291              9.825416      13.634914      -3.099293      -3.707238       9.554100      -0.059765       6.287235           0.000001
          462              C      14.978793      14.847590       7.203971      -0.124922      31.559726 0.38917919E+03  0.89302989E+04                                 8.746719                            6.575262       0.309853       2.078255                    0.999709      28.874088      82.930109       0.640740       0.416589      -1.060455      -0.029682       0.053706      -0.001305       0.061376      -0.020175      -0.010711      -0.041801      -0.060391      -0.148056      -0.068641      -0.004071       0.072712             10.495348      14.236586      -0.417006      -4.467520      10.446141      -1.218329       6.803318          -0.000000
          463              C      13.241582      16.470571       7.491958       0.212931      38.225410 0.37554114E+03  0.85120521E+04                                10.106643                            6.628372      -0.042253       2.011103                    0.999647      25.433752      71.804874       0.615945       0.438720      -1.050362       0.036115      -0.017618       0.001191       0.040200      -0.021657      -0.009659      -0.012744       0.029832      -0.103344      -0.042069      -0.001545       0.043614             14.480164      22.514731      -3.647927      -7.279202      11.065452      -1.152644       9.860309           0.000000
          464              C      12.852027      17.758527       7.139497      -0.290300      41.577206 0.54375762E+03  0.13592695E+05                                10.572846                            7.873651      -0.373859       1.839327                    0.998093      32.690784      98.642189       0.573096       0.427541      -1.051489       0.004639       0.013151       0.018527       0.023189       0.011856      -0.012055      -0.000883       0.014188       0.070812      -0.026206      -0.002382       0.028588             13.592891      19.302978      -6.301001      -1.045692      14.521827      -2.081643       6.953869           0.000000
          465              C      -5.343159       6.190512      12.217952       0.128957      25.219817 0.28185184E+03  0.60107459E+04                                 7.688671                            5.723226       0.210657       2.101549                    0.999490      25.323251      71.836928       0.659032       0.435805      -1.040814       0.027365      -0.027385      -0.038183       0.054376       0.005336      -0.013400      -0.019093      -0.073495       0.049709      -0.047846       0.003627       0.044219              9.385125      14.069551      -0.720130       2.702697       6.086911       2.229306       7.998912           0.000000
          466              C      -4.104306       4.945970      11.115435      -0.009918      28.950874 0.35196851E+03  0.79101176E+04                                 8.320385                            6.304213       0.092469       2.017301                    0.999801      28.017793      80.768357       0.643632       0.423437      -1.051593       0.025100       0.044368       0.058961       0.077942      -0.018622      -0.012191       0.023801      -0.026900       0.017877      -0.025951      -0.014671       0.040622              9.753124      15.400911      -0.949597       0.526434       5.985877       2.223965       7.872585           0.000000
          467              C      -5.297552       4.788382      10.597489      -0.149157      31.325085 0.40310026E+03  0.92992686E+04                                 8.612957                            6.653434       0.402915       2.101682                    0.999809      29.060966      82.753291       0.644704       0.411822      -1.067182      -0.058995       0.018880       0.031535       0.069508      -0.044026      -0.029830       0.089729       0.058369      -0.028313      -0.108166      -0.000899       0.109065              9.957058      13.952721       0.145008       2.284347       7.201976       3.175192       8.716475          -0.000000
          468              C      -7.480474       5.881540      11.102540       0.230662      36.303041 0.36373834E+03  0.81750632E+04                                 9.741085                            6.516228       0.007377       2.030000                    0.999638      25.054926      70.326847       0.622543       0.437759      -1.051441       0.032875      -0.009360       0.003535       0.034364      -0.018347       0.016864       0.015407       0.032401      -0.053405      -0.038304       0.003086       0.035218             13.416285      22.050103      -1.623078       4.692202      10.082828       2.316813       8.115925           0.000000
          469              C      -8.024444       7.081407      11.538819      -0.297863      39.055328 0.50567968E+03  0.12391279E+05                                10.057031                            7.543223      -0.240952       1.887649                    0.998324      31.887978      94.710071       0.592374       0.421958      -1.056840       0.004811       0.005101       0.004826       0.008512       0.026454      -0.000448      -0.002378       0.001052       0.030088      -0.031520       0.009739       0.021781             12.546615      17.607048      -5.870006       1.707742      13.002727       1.735051       7.030069           0.000000
          470              C      -0.814049      10.064378      18.583753       0.102774      26.431921 0.29657594E+03  0.64025984E+04                                 7.966266                            5.895597       0.114662       2.068552                    0.999095      25.675371      73.163798       0.645557       0.439492      -1.039140       0.007641       0.026025      -0.031305       0.041420      -0.014409       0.001988      -0.001397       0.005264      -0.055478      -0.018634      -0.005398       0.024031              9.851600       4.872824       0.926010      -1.846874      11.355638       2.540624      13.326338           0.000000
          471              C      -0.398177      11.181089      16.778462      -0.022834      28.183907 0.34667450E+03  0.77379978E+04                                 8.132435                            6.221264       0.218979       2.060435                    0.999835      27.630095      78.590322       0.655440       0.418665      -1.057804      -0.025886      -0.057919      -0.007406       0.063871       0.003896       0.008323      -0.021465      -0.040576       0.028404      -0.029051      -0.005250       0.034301              9.824603       4.791324       0.074198      -1.929417       9.484655       2.452210      15.197830           0.000001
          472              C      -0.326222      12.016164      17.833697      -0.124904      31.568118 0.38938639E+03  0.89359620E+04                                 8.748550                            6.577764       0.309731       2.078211                    0.999709      28.873682      82.924663       0.640529       0.416684      -1.060428      -0.014377      -0.022575       0.055252       0.061393       0.017299      -0.007660      -0.037501      -0.097990       0.101277      -0.068855      -0.003831       0.072686             10.497499       4.939414       0.935042      -1.453627      13.179078       3.046874      13.374006          -0.000000
          473              C      -0.747350      11.919403      20.189172       0.212945      38.231690 0.37558728E+03  0.85132474E+04                                10.107422                            6.628533      -0.042304       2.011095                    0.999646      25.433275      71.801072       0.615980       0.438687      -1.050395      -0.004708      -0.004621      -0.039698       0.040242       0.007089       0.003575       0.005983      -0.039080       0.128200      -0.042226      -0.001535       0.043761             14.481964       5.538580      -0.968705      -1.895102      15.767465       6.463052      22.139847           0.000000
          474              C      -0.936862      11.040920      21.250856      -0.290274      41.581009 0.54380586E+03  0.13594009E+05                                10.573080                            7.873717      -0.373658       1.839395                    0.998094      32.689495      98.634105       0.573133       0.427511      -1.051523      -0.022861      -0.000254       0.003805       0.023177      -0.015005      -0.001358       0.014192      -0.006035      -0.061004      -0.026068      -0.002393       0.028460             13.593450       5.856146       0.750560       0.373106      11.273328      -0.075917      23.650875           0.000000
          475              S       4.001791       6.535619       3.062977      -0.478679     166.781548 0.52835801E+04  0.22069783E+06                                20.720294                           19.625757       0.612894       1.804669                    0.999214      87.078548     283.744941       0.536390       0.273373      -1.242429       0.268379      -0.193439       0.062112       0.336606      -0.080717       0.032591       0.014873       0.073669      -0.116585      -0.088372      -0.022380       0.110751             22.570921      19.767872       1.969852      -2.754215      22.229631       0.665817      25.715259           0.000001
          476              S      13.601773      -0.252556       7.682803      -0.478672     166.801470 0.52843684E+04  0.22073690E+06                                20.721514                           19.626966       0.613077       1.804724                    0.999214      87.077024     283.735178       0.536389       0.273366      -1.242449      -0.271852       0.188554      -0.062092       0.336617      -0.085907      -0.002443      -0.034700       0.044332      -0.116664      -0.087279      -0.023461       0.110739             22.572166      20.719826       2.305937      -1.546059      21.281198       2.374823      25.715472           0.000002
          477              S      15.633804      -1.807762      10.239869      -0.478655     166.774269 0.52833163E+04  0.22068323E+06                                20.719271                           19.624966       0.613039       1.804713                    0.999214      87.076568     283.732729       0.536415       0.273365      -1.242443       0.052418      -0.033380       0.330755       0.336542      -0.023946       0.010569      -0.016321      -0.047467       0.325747      -0.088069      -0.023346       0.111416             22.569854      25.883495      -0.805657      -1.859154      23.095985       1.932449      18.730083           0.000001
          478              S       1.858156       7.932994       0.505911      -0.478668     166.795333 0.52841912E+04  0.22072970E+06                                20.721414                           19.626927       0.612727       1.804619                    0.999214      87.079924     283.753338       0.536372       0.273374      -1.242428      -0.048952       0.038286      -0.330772       0.336559      -0.003714       0.019573      -0.003606       0.067046       0.325971      -0.088090      -0.023546       0.111636             22.572182      23.914299      -1.502187      -2.441787      25.070191       1.109120      18.732056           0.000001
          479              S      12.775719      11.793033      14.300055      -0.478655     166.774297 0.52833183E+04  0.22068333E+06                                20.719273                           19.624970       0.613039       1.804712                    0.999214      87.076578     283.732766       0.536415       0.273365      -1.242443       0.268325       0.150463       0.136465       0.336542       0.068587       0.054260       0.002794       0.102521      -0.029722      -0.088069      -0.023347       0.111416             22.569856      19.766277      -3.369995      -0.328932      24.265212      -1.842290      23.678078           0.000001
          480              S       4.827987      -5.628141      17.868943      -0.478668     166.795386 0.52841940E+04  0.22072984E+06                                20.721417                           19.626931       0.612727       1.804619                    0.999214      87.079954     283.753456       0.536372       0.273374      -1.242428      -0.271807      -0.148019      -0.132225       0.336559       0.040857       0.076333       0.033956       0.041273      -0.125546      -0.088089      -0.023547       0.111637             22.572184      20.719543      -2.493088      -1.224049      22.550783      -3.107534      24.446227           0.000001
          481              S       6.860019      -2.636054      17.937287      -0.478680     166.781739 0.52835869E+04  0.22069819E+06                                20.720308                           19.625767       0.612894       1.804668                    0.999214      87.078628     283.745282       0.536390       0.273373      -1.242429       0.052444       0.303200      -0.136468       0.336607       0.021085       0.016120      -0.051162      -0.166047      -0.029663      -0.088372      -0.022381       0.110752             22.570938      25.885622      -1.207230       1.627248      18.149558       0.924124      23.677635           0.000001
          482              S      10.632085       8.879862      14.368398      -0.478672     166.801581 0.52843715E+04  0.22073707E+06                                20.721524                           19.626972       0.613077       1.804724                    0.999214      87.077056     283.735317       0.536389       0.273366      -1.242449      -0.048967      -0.305654       0.132247       0.336617       0.018750      -0.005917      -0.082298      -0.083540      -0.125440      -0.087279      -0.023460       0.110739             22.572179      23.913171      -1.362879       2.521816      19.356981       2.189827      24.446384           0.000001
          483              S      -4.771988      18.895824       4.128529      -0.478672     166.801571 0.52843715E+04  0.22073707E+06                                20.721522                           19.626971       0.613077       1.804724                    0.999214      87.077054     283.735304       0.536389       0.273366      -1.242449       0.268387       0.042952      -0.198583       0.336617       0.012747      -0.085881      -0.016278       0.077682      -0.104150      -0.087278      -0.023460       0.110739             22.572177      19.769480       1.400404       3.083187      25.421340       1.175534      22.525709           0.000001
          484              S      -3.945805       5.881103      17.431375      -0.478679     166.781241 0.52835665E+04  0.22069710E+06                                20.720259                           19.625724       0.612893       1.804669                    0.999214      87.078494     283.744589       0.536391       0.273373      -1.242430      -0.271836      -0.040482       0.194346       0.336607       0.045701      -0.072840       0.002164       0.102229       0.057592      -0.088371      -0.022380       0.110751             22.570884      20.717956       0.185850       2.769748      26.662905       0.733292      20.331790           0.000001
          485              S      -1.913808       4.444222      14.805966      -0.478668     166.795447 0.52841964E+04  0.22072997E+06                                20.721423                           19.626936       0.612727       1.804619                    0.999214      87.079963     283.753498       0.536372       0.273374      -1.242428       0.052415      -0.269764      -0.194300       0.336560       0.003385      -0.025711       0.068921      -0.136975       0.057480      -0.088089      -0.023547       0.111637             22.572192      25.885946       2.013024       0.232542      21.497175      -2.856983      20.333455           0.000001
          486              S      -6.915588      20.411620       6.617252      -0.478654     166.774121 0.52833104E+04  0.22068292E+06                                20.719261                           19.624957       0.613040       1.804713                    0.999214      87.076506     283.732480       0.536415       0.273365      -1.242443      -0.048944       0.267297       0.198537       0.336541      -0.014523      -0.012666       0.087298      -0.076350      -0.104363      -0.088068      -0.023347       0.111415             22.569843      23.912068       2.865852      -0.080536      21.274491      -3.298466      22.522970           0.000001
          487              S       8.388762      -5.872327      18.428584      -0.478672     166.801515 0.52843699E+04  0.22073698E+06                                20.721518                           19.626969       0.613077       1.804724                    0.999214      87.077032     283.735212       0.536389       0.273366      -1.242449       0.268386      -0.193454      -0.062093       0.336617      -0.080748      -0.031900      -0.013869       0.073510      -0.116664      -0.087278      -0.023461       0.110738             22.572171      19.769469       1.969935       2.754360      22.231558      -0.666047      25.715486           0.000001
          488              S       9.214945      12.155593      13.808758      -0.478679     166.781326 0.52835707E+04  0.22069731E+06                                20.720264                           19.625730       0.612894       1.804669                    0.999214      87.078525     283.744696       0.536391       0.273373      -1.242430      -0.271835       0.188550       0.062113       0.336606      -0.085932       0.003159       0.035684       0.044170      -0.116585      -0.088371      -0.022380       0.110751             22.570887      20.717958       2.305764       1.545804      21.279484      -2.374762      25.715220           0.000001
          489              S      11.246942      10.600338      11.251692      -0.478667     166.795296 0.52841898E+04  0.22072962E+06                                20.721410                           19.626923       0.612728       1.804619                    0.999214      87.079919     283.753292       0.536373       0.273374      -1.242428       0.052415      -0.033391      -0.330771       0.336559      -0.023959      -0.009924       0.017251      -0.047476       0.325972      -0.088089      -0.023547       0.111636             22.572177      25.885926      -0.805104       1.859610      23.098555      -1.932437      18.732051           0.000001
          490              S       6.245162      -4.474904      20.985650      -0.478655     166.774421 0.52833235E+04  0.22068361E+06                                20.719285                           19.624980       0.613039       1.804712                    0.999214      87.076614     283.732942       0.536415       0.273365      -1.242443      -0.048944       0.038294       0.330755       0.336542      -0.003707      -0.018910       0.004525       0.067021       0.325749      -0.088069      -0.023347       0.111416             22.569868      23.912099      -1.502652       2.441655      25.067400      -1.108694      18.730103           0.000001
          491              S      17.162541      -0.615125       7.191506      -0.478679     166.781560 0.52835809E+04  0.22069787E+06                                20.720295                           19.625758       0.612894       1.804669                    0.999214      87.078556     283.744976       0.536390       0.273373      -1.242429       0.268378       0.150509      -0.136469       0.336606       0.068583      -0.053609      -0.001855       0.102643      -0.029661      -0.088372      -0.022380       0.110752             22.570920      19.767874      -3.370145       0.328864      24.267269       1.842225      23.677617           0.000001
          492              S       0.441023       6.779815       3.622618      -0.478672     166.801383 0.52843646E+04  0.22073670E+06                                20.721507                           19.626960       0.613077       1.804724                    0.999214      87.076989     283.735028       0.536389       0.273366      -1.242449      -0.271851      -0.148049       0.132247       0.336617       0.040837      -0.075619      -0.033010       0.041405      -0.125438      -0.087278      -0.023461       0.110738             22.572157      20.719813      -2.491881       1.223998      22.550296       3.107518      24.446362           0.000001
          493              S       2.473054       9.771902       3.554274      -0.478655     166.774186 0.52833143E+04  0.22068312E+06                                20.719266                           19.624965       0.613039       1.804713                    0.999214      87.076533     283.732598       0.536415       0.273365      -1.242443       0.052418       0.303133       0.136467       0.336542       0.021127      -0.015454       0.052088      -0.165955      -0.029724      -0.088069      -0.023346       0.111415             22.569845      25.883472      -1.207262      -1.627278      18.147989      -0.924220      23.678075           0.000001
          494              S      15.018906      -3.528297       7.123163      -0.478667     166.795275 0.52841884E+04  0.22072955E+06                                20.721408                           19.626920       0.612728       1.804619                    0.999214      87.079922     283.753307       0.536373       0.273374      -1.242428      -0.048952      -0.305601      -0.132226       0.336559       0.018808       0.006570       0.083287      -0.083462      -0.125546      -0.088090      -0.023547       0.111637             22.572176      23.914295      -1.363579      -2.521808      19.356015      -2.189883      24.446216           0.000002
          495              S      -0.385031       6.487858      17.363032      -0.478654     166.774126 0.52833104E+04  0.22068293E+06                                20.719263                           19.624958       0.613039       1.804713                    0.999214      87.076512     283.732525       0.536415       0.273365      -1.242443       0.268325       0.042953       0.198538       0.336542       0.012699       0.086527       0.017157       0.077639      -0.104367      -0.088069      -0.023346       0.111415             22.569845      19.766272       1.400099      -3.082982      25.420294      -1.175404      22.522968           0.000001
          496              S      -8.332763      18.289068       4.060186      -0.478667     166.795206 0.52841853E+04  0.22072939E+06                                20.721403                           19.626915       0.612728       1.804620                    0.999214      87.079898     283.753216       0.536373       0.273374      -1.242428      -0.271807      -0.040504      -0.194300       0.336559       0.045679       0.073550      -0.001267       0.102281       0.057479      -0.088089      -0.023547       0.111636             22.572171      20.719535       0.186457      -2.771100      26.663546      -0.733078      20.333431           0.000001
          497              S      -6.300731      16.852236       6.685595      -0.478679     166.781303 0.52835700E+04  0.22069728E+06                                20.720263                           19.625730       0.612894       1.804669                    0.999214      87.078523     283.744701       0.536391       0.273373      -1.242430       0.052443      -0.269783       0.194346       0.336606       0.003419       0.026320      -0.067953      -0.136962       0.057594      -0.088372      -0.022380       0.110751             22.570885      25.885561       2.012841      -0.231889      21.495297       2.855771      20.331797           0.000001
          498              S      -2.528665       8.003607      14.874309      -0.478672     166.801431 0.52843660E+04  0.22073678E+06                                20.721513                           19.626963       0.613076       1.804724                    0.999214      87.076998     283.735087       0.536389       0.273366      -1.242449      -0.048966       0.267355      -0.198582       0.336617      -0.014498       0.013280      -0.086395      -0.076442      -0.104151      -0.087279      -0.023460       0.110738             22.572165      23.913148       2.865391       0.080592      21.277636       3.298702      22.525711           0.000001
          499             Br       2.018896       3.163354       3.736523      -0.597999     284.125327 0.92115544E+04  0.42863801E+06                                28.023722                           24.906197       1.443762       1.954977                    0.999817     110.771729     344.280849       0.521237       0.252530      -1.307210      -0.000995      -0.009344       0.027708       0.029258      -0.010394      -0.002185       0.092032      -0.236790       0.026580      -0.123315      -0.044427       0.167742             32.405192      17.321464       1.380398       1.064796      48.180956      12.064743      31.713157           0.000002
          500             Br      11.083316      -3.246139       7.009258      -0.597999     284.190243 0.92140293E+04  0.42878380E+06                                28.029050                           24.910493       1.443762       1.954981                    0.999817     110.774017     344.305067       0.521160       0.252549      -1.307180      -0.008493      -0.004066      -0.027704       0.029261       0.066334      -0.086966      -0.027967       0.197365       0.026612      -0.123360      -0.043816       0.167176             32.412114      43.895155      10.774130     -11.022988      21.621613      -5.027053      31.719574           0.000002
          501             Br      18.434424       0.986295      10.567830      -0.598020     284.103476 0.92106104E+04  0.42858402E+06                                28.022193                           24.904746       1.443612       1.954935                    0.999817     110.772565     344.281822       0.521256       0.252527      -1.307212       0.027366      -0.009281       0.004573       0.029257      -0.016447       0.021861       0.126051      -0.144156      -0.100487      -0.123364      -0.044431       0.167795             32.403775      24.338568       0.038584       3.155111      46.567087      15.021275      26.305669           0.000002
          502             Br       3.558888      11.504784       0.177950      -0.597974     284.222343 0.92150539E+04  0.42884360E+06                                28.031723                           24.912251       1.444111       1.955080                    0.999818     110.772832     344.306783       0.521130       0.252557      -1.307169      -0.017891       0.022712      -0.004587       0.029274       0.032469      -0.110997      -0.061985       0.132881      -0.100348      -0.122545      -0.044593       0.167138             32.416539      44.091780       7.019452     -13.117880      26.842163      -7.985805      26.315676           0.000001
          503             Br      10.792859      14.062497      16.883770      -0.598019     284.103492 0.92106111E+04  0.42858406E+06                                28.022194                           24.904747       1.443611       1.954935                    0.999817     110.772573     344.281854       0.521256       0.252527      -1.307212      -0.001013       0.028668      -0.005751       0.029257       0.003287       0.010591       0.000229      -0.078274       0.502227      -0.123364      -0.044432       0.167795             32.403776      17.320928       0.232050      -1.727242      25.379832       1.097991      54.510567           0.000001
          504             Br       2.309569      -4.714630      20.798243      -0.597974     284.222093 0.92150426E+04  0.42884294E+06                                28.031705                           24.912233       1.444114       1.955080                    0.999818     110.772800     344.306620       0.521130       0.252557      -1.307169      -0.008488      -0.021977       0.017375       0.029273      -0.108449      -0.013454      -0.033797       0.089136      -0.297987      -0.122545      -0.044592       0.167137             32.416518      43.901530     -14.937387      -3.819681      33.553326      -1.859327      19.794699           0.000001
          505             Br       9.660605      -3.749084      15.353571      -0.597999     284.125056 0.92115456E+04  0.42863749E+06                                28.023703                           24.906184       1.443763       1.954978                    0.999817     110.771691     344.280671       0.521237       0.252530      -1.307210       0.027359       0.008617       0.005761       0.029257       0.027164       0.003842      -0.009348       0.056715       0.502173      -0.123316      -0.044427       0.167742             32.405165      24.340345       2.713479      -1.611272      18.362810       1.263003      54.512339           0.000002
          506             Br      12.332778       6.809917      11.439098      -0.597999     284.190342 0.92140327E+04  0.42878400E+06                                28.029056                           24.910498       1.443761       1.954981                    0.999817     110.774034     344.305141       0.521160       0.252549      -1.307180      -0.017874      -0.015327      -0.017373       0.029261      -0.112393       0.027880       0.024668       0.067027      -0.298023      -0.123360      -0.043815       0.167176             32.412123      44.084300     -14.866355       0.479493      33.359551       4.220514      19.792518           0.000002
          507             Br      -6.754892      19.998625       0.871268      -0.597999     284.190305 0.92140330E+04  0.42878402E+06                                28.029054                           24.910498       1.443762       1.954981                    0.999817     110.774033     344.305135       0.521160       0.252549      -1.307180      -0.001002      -0.019311      -0.021960       0.029261       0.007486      -0.007724      -0.091186      -0.237117       0.025941      -0.123361      -0.043816       0.167176             32.412116      17.324500      -1.612593       0.662582      46.288906     -13.167129      33.622942           0.000001
          508             Br      -6.464253       7.961175      15.175621      -0.597999     284.125171 0.92115487E+04  0.42863767E+06                                28.023712                           24.906189       1.443774       1.954981                    0.999817     110.771702     344.280733       0.521237       0.252530      -1.307210      -0.008478       0.026022       0.010343       0.029258       0.042611       0.101192       0.062767       0.138088      -0.150870      -0.123316      -0.044427       0.167743             32.405178      43.884552       4.157708      14.838486      24.837293       6.884145      28.493688           0.000002
          509             Br       0.886808       2.763195      17.061720      -0.597974     284.222143 0.92150435E+04  0.42884299E+06                                28.031709                           24.912235       1.444113       1.955080                    0.999818     110.772800     344.306627       0.521130       0.252557      -1.307169       0.027376       0.000676      -0.010345       0.029273      -0.010316      -0.025015      -0.115597      -0.160995      -0.150834      -0.122546      -0.044592       0.167138             32.416527      24.346775      -2.752951      -1.544783      44.399222     -16.292747      28.503585           0.000001
          510             Br      -5.214853      18.909776       9.874513      -0.598019     284.103398 0.92106080E+04  0.42858388E+06                                28.022188                           24.904742       1.443612       1.954935                    0.999817     110.772559     344.281789       0.521257       0.252527      -1.307212      -0.017872      -0.007393       0.021952       0.029257       0.080356       0.083933       0.038310       0.174917       0.025871      -0.123364      -0.044432       0.167796             32.403766      44.073034       7.846316      12.630947      19.525108       3.762820      33.613156           0.000001
          511             Br       6.405858      -9.244605      17.755038      -0.597999     284.190222 0.92140287E+04  0.42878376E+06                                28.029049                           24.910492       1.443762       1.954981                    0.999817     110.774013     344.305051       0.521160       0.252549      -1.307180      -0.001002      -0.009362      -0.027704       0.029260      -0.010432       0.002622      -0.091315      -0.236894       0.026611      -0.123360      -0.043816       0.167176             32.412112      17.324495       1.380099      -1.065266      48.192269     -12.068245      31.719571           0.000002
          512             Br       6.696497       9.162023      14.482303      -0.597998     284.124889 0.92115375E+04  0.42863702E+06                                28.023691                           24.906172       1.443776       1.954981                    0.999818     110.771662     344.280538       0.521237       0.252530      -1.307210      -0.008478      -0.004053       0.027707       0.029257       0.066332       0.087497       0.028616       0.197239       0.026579      -0.123317      -0.044426       0.167743             32.405153      43.884513      10.771739      11.019821      21.617822       5.025431      31.713125           0.000001
          513             Br      14.047558      13.394389      10.923731      -0.597974     284.222127 0.92150429E+04  0.42884296E+06                                28.031707                           24.912233       1.444115       1.955081                    0.999818     110.772799     344.306615       0.521130       0.252557      -1.307169       0.027376      -0.009298      -0.004587       0.029273      -0.016506      -0.021441      -0.125312      -0.144166      -0.100346      -0.122545      -0.044592       0.167138             32.416524      24.346774       0.038625      -3.156516      46.587141     -15.029572      26.315658           0.000002
          514             Br       7.945897      -0.903108      21.313611      -0.598020     284.103576 0.92106146E+04  0.42858427E+06                                28.022201                           24.904752       1.443611       1.954935                    0.999817     110.772581     344.281899       0.521256       0.252527      -1.307212      -0.017872       0.022708       0.004573       0.029257       0.032511       0.111556       0.062627       0.132798      -0.100487      -0.123364      -0.044432       0.167795             32.403783      44.073053       7.015694      13.110527      26.832613       7.981717      26.305682           0.000001
          515             Br      15.179646       1.654290       4.607791      -0.597998     284.124965 0.92115414E+04  0.42863724E+06                                28.023697                           24.906178       1.443764       1.954978                    0.999817     110.771677     344.280607       0.521237       0.252530      -1.307210      -0.000995       0.028667       0.005760       0.029257       0.003304      -0.010094       0.000506      -0.078259       0.502175      -0.123316      -0.044427       0.167743             32.405157      17.321449       0.231958       1.727851      25.381696      -1.098123      54.512327           0.000002
          516             Br      -2.077434       7.693271       0.693318      -0.597999     284.190210 0.92140277E+04  0.42878371E+06                                28.029047                           24.910490       1.443761       1.954981                    0.999817     110.774017     344.305063       0.521160       0.252549      -1.307180      -0.008493      -0.021960      -0.017373       0.029261      -0.108482       0.013965       0.034508       0.089154      -0.298024      -0.123361      -0.043816       0.167176             32.412111      43.895156     -14.933209       3.819321      33.548664       1.858890      19.792512           0.000002
          517             Br       5.273674       8.658920       6.137990      -0.598020     284.103384 0.92106070E+04  0.42858381E+06                                28.022186                           24.904740       1.443613       1.954936                    0.999817     110.772546     344.281725       0.521257       0.252527      -1.307212       0.027367       0.008600      -0.005751       0.029257       0.027155      -0.003314       0.010061       0.056749       0.502226      -0.123363      -0.044432       0.167795             32.403767      24.338562       2.713128       1.610949      18.362191      -1.262475      54.510548           0.000001
          518             Br      16.719638      -5.598188      10.052463      -0.597974     284.222244 0.92150499E+04  0.42884337E+06                                28.031716                           24.912244       1.444114       1.955080                    0.999818     110.772823     344.306726       0.521130       0.252557      -1.307169      -0.017891      -0.015328       0.017375       0.029273      -0.112362      -0.027380      -0.023950       0.067000      -0.297987      -0.122545      -0.044592       0.167137             32.416531      44.091768     -14.870142      -0.479778      33.363117      -4.221004      19.794707           0.000002
          519             Br      -2.367891       7.590720      20.620293      -0.598020     284.103585 0.92106150E+04  0.42858429E+06                                28.022201                           24.904753       1.443611       1.954935                    0.999817     110.772582     344.281901       0.521256       0.252527      -1.307212      -0.001013      -0.019315       0.021952       0.029257       0.007529       0.008142       0.091902      -0.237060       0.025870      -0.123364      -0.044432       0.167795             32.403784      17.320932      -1.611870      -0.662646      46.277251      13.162861      33.613170           0.000002
          520             Br     -10.851181      20.369182       6.315940      -0.597974     284.222229 0.92150475E+04  0.42884323E+06                                28.031714                           24.912241       1.444114       1.955080                    0.999818     110.772816     344.306696       0.521130       0.252557      -1.307169      -0.008487       0.026036      -0.010346       0.029273       0.042572      -0.100647      -0.062117       0.138186      -0.150833      -0.122545      -0.044592       0.167137             32.416532      43.901549       4.160617     -14.846048      24.844458      -6.887293      28.503590           0.000001
          521             Br      -3.500145      15.171167       4.429841      -0.597998     284.125113 0.92115458E+04  0.42863750E+06                                28.023707                           24.906185       1.443763       1.954978                    0.999817     110.771700     344.280712       0.521237       0.252530      -1.307210       0.027360       0.000680       0.010343       0.029257      -0.010255       0.025446       0.116327      -0.160966      -0.150871      -0.123316      -0.044427       0.167743             32.405173      24.340345      -2.752121       1.544337      44.381492      16.284567      28.493683           0.000001
          522             Br      -0.827972       6.501701      11.617048      -0.597999     284.190481 0.92140390E+04  0.42878437E+06                                28.029067                           24.910507       1.443760       1.954981                    0.999817     110.774052     344.305236       0.521160       0.252549      -1.307180      -0.017873      -0.007382      -0.021960       0.029261       0.080341      -0.083396      -0.037677       0.175015       0.025941      -0.123361      -0.043816       0.167176             32.412135      44.084310       7.848309     -12.634980      19.529137      -3.764309      33.622959           0.000002
          523              N       2.385668       5.381697       6.317229      -0.240976      42.893951 0.55130091E+03  0.13549348E+05                                10.412219                            7.649725      -0.011545       2.010952                    0.999103      28.628933      80.130075       0.626098       0.398047      -1.092527      -0.025644      -0.036488       0.103007       0.112247       0.055080       0.013631       0.004722       0.027846      -0.121513      -0.044693      -0.033939       0.078632             13.626579       8.196029       2.155228       3.266983       8.251920       0.215542      24.431788           0.000000
          524              N       3.020908       5.556795       8.413731       0.028246      33.300711 0.31305458E+03  0.66483569E+04                                 8.655940                            5.618746       0.294323       2.189966                    0.999141      22.718403      58.229031       0.762644       0.378173      -1.111697      -0.018040      -0.013551       0.002312       0.022680       0.052517       0.005762       0.007140       0.060418       0.059893      -0.070688       0.017849       0.052839             12.248224       8.969425       2.979978       5.977385       6.699545       2.977974      21.075704           0.000000
          525              N      -3.560125      -5.033638      21.175850      -0.240583      41.702193 0.51969476E+03  0.12602760E+05                                10.185914                            7.378959      -0.050858       1.990930                    0.999584      28.612449      79.908255       0.642859       0.392892      -1.094586       0.095463       0.005392      -0.059496       0.112614      -0.022139       0.023920      -0.014603      -0.057226      -0.076703      -0.045209      -0.009824       0.055033             13.768889      14.910384       5.238408      -6.220183      16.528614      -4.871462       9.867669           0.000000
          526              N      -2.324596      -3.805248      20.022183       0.050103      32.145834 0.29986738E+03  0.63060894E+04                                 8.461560                            5.481920       0.282324       2.186861                    0.999153      22.545049      57.679086       0.775011       0.375809      -1.112392       0.010630      -0.016569       0.010517       0.022319      -0.009344      -0.027095      -0.023324      -0.041012      -0.110091      -0.057991       0.012450       0.045540             12.266635      11.039058       5.208682      -5.430090      16.227450      -6.552557       9.533397           0.000000
          527              N      13.052502      -2.160951       4.428551      -0.241008      42.896196 0.55132480E+03  0.13550041E+05                                10.412334                            7.649770      -0.011734       2.010883                    0.999102      28.629290      80.130583       0.626113       0.398034      -1.092539      -0.025846      -0.036343      -0.103010       0.112249       0.034060       0.000256      -0.014231      -0.090853      -0.121455      -0.044714      -0.033822       0.078536             13.626705       6.891181       1.693540       0.886117       9.556365      -3.151659      24.432569           0.000000
          528              N       4.232076      23.312467       2.332049       0.028160      33.300238 0.31306392E+03  0.66484411E+04                                 8.655114                            5.618336       0.294845       2.190120                    0.999141      22.718369      58.223757       0.762791       0.378106      -1.111774      -0.006780      -0.021595      -0.002315       0.022752       0.021866      -0.004737      -0.007690      -0.112929       0.059795      -0.070633       0.017879       0.052755             12.246774       5.078240       1.604196      -0.814700      10.589488      -6.626990      21.072595           0.000000
          529              N      13.988552       1.169567      11.061492      -0.240599      41.703257 0.51971999E+03  0.12603515E+05                                10.186013                            7.379132      -0.050948       1.990899                    0.999585      28.612907      79.909784       0.642853       0.392891      -1.094587      -0.026720       0.091812       0.059503       0.112623       0.000771       0.021845      -0.017487       0.072317      -0.076677      -0.045045      -0.010023       0.055067             13.768911      13.057155       4.583256       2.520037      18.382112       7.487851       9.867466           0.000000
          530              N      14.734868       2.743917      12.215159       0.050026      32.148163 0.29988744E+03  0.63065302E+04                                 8.461451                            5.481734       0.282573       2.186937                    0.999154      22.545404      57.677493       0.775113       0.375759      -1.112445      -0.019175       0.004501      -0.010483       0.022312       0.005609       0.012984       0.033394       0.043632      -0.110135      -0.058068       0.012509       0.045558             12.266933      12.376127       5.683080       4.368610      14.890544       7.304462       9.534128           0.000000
          531              N      19.373557      -2.155443       9.586526      -0.240990      42.894424 0.55127410E+03  0.13548455E+05                                10.412024                            7.649317      -0.011561       2.010951                    0.999103      28.628280      80.126211       0.626145       0.398024      -1.092549       0.109871      -0.023069       0.000108       0.112267       0.047129      -0.011258      -0.030471      -0.057939      -0.080623      -0.044767      -0.033778       0.078546             13.626636      17.766102      -7.367438       1.676852      16.931144      -2.032993       6.182661           0.000000
          532              N      20.791054      -3.782016      10.004107       0.028143      33.297799 0.31305825E+03  0.66484046E+04                                 8.655113                            5.618681       0.294929       2.190157                    0.999141      22.718950      58.228871       0.762674       0.378159      -1.111715       0.014311       0.016238      -0.006930       0.022727       0.001487      -0.026030      -0.037800      -0.020316      -0.147988      -0.070537       0.017797       0.052740             12.245864      11.925163      -7.053266       1.388952      19.409896      -3.509091       5.402534           0.000000
          533              N      12.075845      -0.987458      10.745136      -0.240610      41.704977 0.51973395E+03  0.12603860E+05                                10.186123                            7.379145      -0.050811       1.990942                    0.999584      28.612645      79.907454       0.642867       0.392882      -1.094600      -0.082958      -0.014231       0.074835       0.112627       0.012193       0.042730       0.011996      -0.012386       0.072771      -0.045223      -0.010011       0.055234             13.768773      20.689089       7.735992      -2.416517      10.104507       0.506435      10.512722           0.000000
          534              N      10.142969      -1.722759      11.044728       0.049994      32.150021 0.29989600E+03  0.63067223E+04                                 8.461714                            5.481721       0.282486       2.186904                    0.999153      22.545552      57.676947       0.775137       0.375746      -1.112460       0.012816      -0.000034       0.018225       0.022280       0.036608       0.005875       0.023357       0.047749       0.061197      -0.058069       0.012502       0.045567             12.267801      20.829115       7.485201      -0.120558       8.117875       0.954881       7.856412           0.000000
          535              N       0.283797      11.342991       1.159255      -0.240997      42.897735 0.55136445E+03  0.13551369E+05                                10.412958                            7.650356      -0.011491       2.010960                    0.999103      28.629417      80.134111       0.626045       0.398067      -1.092508      -0.058362       0.095917      -0.000115       0.112277       0.054859       0.025103       0.020964      -0.014182      -0.080541      -0.044772      -0.033886       0.078659             13.627377      21.655407      -5.989757       2.476013      13.043683      -0.902945       6.183040          -0.000000
          536              N      -1.722252      12.137229       0.741674       0.028247      33.299113 0.31303106E+03  0.66476384E+04                                 8.655299                            5.618235       0.294393       2.189988                    0.999141      22.717648      58.223442       0.762750       0.378132      -1.111743       0.010511       0.018904       0.006925       0.022711       0.007548       0.027031       0.037264       0.013947      -0.148100      -0.070671       0.017819       0.052852             12.247731      23.018367      -3.135322       3.772106       8.321908      -0.140528       5.402919           0.000000
          537              N       3.817514       4.851936       0.000645      -0.240596      41.705641 0.51973967E+03  0.12603961E+05                                10.186163                            7.379140      -0.050821       1.990943                    0.999585      28.612112      79.904359       0.642877       0.392877      -1.094610       0.014218      -0.082964      -0.074830       0.112627       0.013368       0.003062      -0.044107      -0.005715       0.072773      -0.045126      -0.009929       0.055055             13.768258       6.418022       2.690798      -1.283379      24.371991       2.108025      10.514760           0.000000
          538              N      -5.005192      -9.623391      21.192613       0.050020      32.149814 0.29989046E+03  0.63065535E+04                                 8.461589                            5.481610       0.282498       2.186905                    0.999153      22.545442      57.675727       0.775161       0.375738      -1.112470      -0.004280       0.012091      -0.018251       0.022307       0.013483      -0.020016      -0.013285      -0.083207       0.061214      -0.058079       0.012542       0.045537             12.267430       4.825417       1.827545      -0.940697      24.119784      -0.206464       7.857089           0.000000
          539              N      11.159588      15.188253      13.672286      -0.240990      42.894442 0.55127414E+03  0.13548457E+05                                10.412027                            7.649317      -0.011562       2.010951                    0.999103      28.628293      80.126263       0.626145       0.398024      -1.092548      -0.025661       0.107464      -0.019924       0.112267      -0.015739      -0.054377       0.018095       0.067052      -0.003905      -0.044767      -0.033779       0.078546             13.626640       8.195091       1.752044      -3.499090      20.201319      -7.115282      12.483511           0.000000
          540              N      11.794812      16.916316      12.472413       0.028143      33.297771 0.31305832E+03  0.66484061E+04                                 8.655109                            5.618681       0.294929       2.190157                    0.999141      22.718948      58.228861       0.762674       0.378159      -1.111715      -0.018083       0.008786       0.010598       0.022727      -0.021274      -0.048265      -0.029503       0.021445      -0.056850      -0.070537       0.017797       0.052740             12.245854       8.968566       3.684141      -5.568073      14.899772      -7.710850      12.869226           0.000000
          541              N     -12.333945       8.447697      15.263092      -0.240610      41.704990 0.51973441E+03  0.12603873E+05                                10.186123                            7.379146      -0.050806       1.990944                    0.999584      28.612650      79.907463       0.642868       0.392882      -1.094600       0.095465      -0.054239       0.025092       0.112628       0.031785       0.007340       0.036455      -0.019688       0.036005      -0.045223      -0.010010       0.055233             13.768773      14.909352      -8.004131      -1.425037      15.751833       5.320638      10.645133           0.000000
          542              N     -11.098424       6.834392      14.776093       0.049994      32.150011 0.29989600E+03  0.63067224E+04                                 8.461711                            5.481720       0.282486       2.186904                    0.999153      22.545552      57.676944       0.775137       0.375746      -1.112460       0.010624       0.017349       0.009083       0.022280      -0.018802       0.021702       0.044416      -0.004482      -0.000687      -0.058069       0.012502       0.045567             12.267796      11.038764      -7.308309      -1.797274      16.885173       6.176260       8.879451           0.000000
          543              N       4.278759      -7.492178      21.148771      -0.240996      42.897612 0.55136292E+03  0.13551321E+05                                10.412937                            7.650344      -0.011486       2.010962                    0.999103      28.629383      80.133970       0.626046       0.398067      -1.092508      -0.025854      -0.071043       0.083010       0.112277      -0.016837      -0.029472       0.053284      -0.023564       0.080488      -0.044772      -0.033885       0.078658             13.627340       6.891651      -0.080586      -1.910058      23.443777      -4.864155      10.546593          -0.000000
          544              N      13.005816       2.771472       0.136256       0.028247      33.299105 0.31303114E+03  0.66476406E+04                                 8.655298                            5.618236       0.294394       2.189988                    0.999141      22.717646      58.223437       0.762750       0.378132      -1.111743      -0.006760       0.008758       0.019833       0.022711      -0.015063      -0.016500       0.015434      -0.099759       0.099637      -0.070671       0.017819       0.052852             12.247728       5.078394      -1.508268      -0.981492      24.194307      -1.226567       7.470483           0.000000
          545              N       5.214726      -3.413201      14.948025      -0.240597      41.705724 0.51974085E+03  0.12603998E+05                                10.186176                            7.379148      -0.050820       1.990942                    0.999585      28.612156      79.904525       0.642877       0.392877      -1.094610      -0.026729       0.005630      -0.109264       0.112626       0.018567      -0.011474       0.009847       0.058781      -0.117260      -0.045127      -0.009928       0.055055             13.768275      13.060344      -0.108444      -5.226243       5.511080      -0.056672      22.733400           0.000000
          546              N       5.961017      -3.201289      13.007767       0.050020      32.149833 0.29989056E+03  0.63065560E+04                                 8.461592                            5.481611       0.282499       2.186906                    0.999153      22.545442      57.675725       0.775161       0.375738      -1.112470      -0.019175      -0.011319       0.001346       0.022307       0.008447      -0.011308      -0.002228       0.097515       0.051442      -0.058079       0.012542       0.045537             12.267436      12.379380       0.942267      -7.107280       4.547472      -1.332928      19.875455           0.000000
          547              N      10.599780      -3.028019      18.565055      -0.240976      42.893852 0.55129951E+03  0.13549305E+05                                10.412203                            7.649715      -0.011542       2.010953                    0.999103      28.628906      80.129970       0.626098       0.398047      -1.092527       0.109854       0.011639       0.019903       0.112247      -0.033313      -0.035065       0.045425      -0.032380      -0.003869      -0.044693      -0.033939       0.078632             13.626553      17.765465       5.134970       5.540291      10.630796       5.671021      12.483396           0.000000
          548              N      12.017293      -1.853086      19.764929       0.028246      33.300735 0.31305490E+03  0.66483654E+04                                 8.655944                            5.618749       0.294325       2.189967                    0.999141      22.718407      58.229044       0.762644       0.378173      -1.111697       0.014289      -0.014083      -0.010579       0.022681      -0.023293       0.011803       0.055468       0.010027      -0.056908      -0.070688       0.017849       0.052839             12.248230      11.926382       4.732064       5.416419      11.945859       7.822207      12.872451           0.000000
          549              N       3.302047      -2.608641      16.974250      -0.240584      41.702292 0.51969623E+03  0.12602805E+05                                10.185931                            7.378970      -0.050860       1.990929                    0.999584      28.612491      79.908419       0.642858       0.392892      -1.094586      -0.082941       0.071930      -0.025078       0.112614       0.030896      -0.031817      -0.018900      -0.024673       0.036031      -0.045209      -0.009824       0.055033             13.768915      20.690247      -5.962594      -5.491334       9.971814      -0.428336      10.644685           0.000000
          550              N       1.369178      -1.981531      17.461249       0.050103      32.145830 0.29986747E+03  0.63060919E+04                                 8.461559                            5.481920       0.282326       2.186861                    0.999153      22.545049      57.679086       0.775011       0.375809      -1.112392       0.012854       0.015820      -0.009091       0.022319      -0.013188      -0.034626      -0.035193       0.027160      -0.000694      -0.057990       0.012450       0.045540             12.266630      20.824963      -3.847122      -6.420427       7.095562      -0.365132       8.879367           0.000000
          551              N       9.057683       7.740644      11.088571      -0.241008      42.896229 0.55132496E+03  0.13550046E+05                                10.412342                            7.649772      -0.011734       2.010883                    0.999102      28.629295      80.130608       0.626113       0.398034      -1.092539      -0.058361      -0.048048      -0.082978       0.112250      -0.005669      -0.059920       0.010237       0.039454       0.080422      -0.044714      -0.033822       0.078535             13.626721      21.653873       5.139985       3.950826       8.680369       3.422362      10.545922           0.000000
          552              N       7.051627       6.981885      10.609524       0.028160      33.300242 0.31306382E+03  0.66484386E+04                                 8.655116                            5.618336       0.294847       2.190121                    0.999141      22.718371      58.223765       0.762791       0.378106      -1.111773       0.010550      -0.003461      -0.019859       0.022752       0.019626      -0.019993       0.010504       0.096416       0.099591      -0.070632       0.017878       0.052754             12.246776      23.014988       4.833883       0.828254       6.254231       1.334335       7.471109           0.000000
          553              N     -13.730018       9.982845      17.289316      -0.240600      41.703325 0.51972102E+03  0.12603546E+05                                10.186024                            7.379140      -0.050948       1.990898                    0.999585      28.612930      79.909868       0.642852       0.392891      -1.094587       0.014211      -0.023317       0.109263       0.112623      -0.004067      -0.012997       0.007698      -0.069037      -0.117203      -0.045045      -0.010023       0.055067             13.768929       6.418471      -2.456267      -1.689191      12.150155       4.949233      22.738161           0.000000
          554              N     -13.778961      10.757128      19.229574       0.050026      32.148134 0.29988723E+03  0.63065247E+04                                 8.461446                            5.481732       0.282573       2.186937                    0.999154      22.545402      57.677488       0.775113       0.375759      -1.112445      -0.004290      -0.021854      -0.001343       0.022312      -0.024073      -0.001615       0.011466      -0.086437       0.051440      -0.058068       0.012509       0.045558             12.266924       4.825258      -1.727747      -1.111888      12.098263       7.143906      19.877252           0.000000
          555              N      -6.388154      16.654526       1.502045      -0.241008      42.896205 0.55132503E+03  0.13550048E+05                                10.412336                            7.649772      -0.011735       2.010883                    0.999102      28.629296      80.130607       0.626113       0.398034      -1.092539      -0.025649      -0.070969      -0.083099       0.112249      -0.039215       0.040918      -0.022518       0.059052      -0.027844      -0.044714      -0.033822       0.078536             13.626707       8.195796      -3.906511       0.232742      20.573779       6.898870      12.110547           0.000000
          556              N      20.568558      14.751365       0.605417       0.028160      33.300224 0.31306383E+03  0.66484387E+04                                 8.655112                            5.618334       0.294843       2.190119                    0.999141      22.718369      58.223755       0.762791       0.378106      -1.111774      -0.018100       0.004790      -0.012927       0.022752      -0.031159       0.042629       0.022497       0.009206      -0.093630      -0.070633       0.017879       0.052755             12.246770       8.968844      -6.665597      -0.407641      20.057473       4.735348       7.713993           0.000000
[truncated: 43,218 more chars]
